# Supplementary material for: Identification of the Maize Gravitropism Gene lazy plant1 by a Transposon-Tagging Genome Resequencing Strategy
Source: PLoS One. 2014 Jan 31;9(1):e87053. doi: 10.1371/journal.pone.0087053 (PMC3909067; doi:10.1371/journal.pone.0087053)
Supplement: File S1 — MuTaq Supplementals. (ZIP) [file pone.0087053.s005.zip]

Archive with 52 entries (44 files):
- MuTaq_Supplementals/
- MuTaq_Supplementals/.DS_Store
- __MACOSX/
- __MACOSX/MuTaq_Supplementals/
- __MACOSX/MuTaq_Supplementals/._.DS_Store
- MuTaq_Supplementals/Mu.fasta
- MuTaq_Supplementals/MuTaq_Fastq/
- MuTaq_Supplementals/MuTaq_Fastq/.DS_Store
- __MACOSX/MuTaq_Supplementals/MuTaq_Fastq/
- __MACOSX/MuTaq_Supplementals/MuTaq_Fastq/._.DS_Store
- MuTaq_Supplementals/MuTaq_Fastq/AAAA_Mu
- __MACOSX/MuTaq_Supplementals/MuTaq_Fastq/._AAAA_Mu
- MuTaq_Supplementals/MuTaq_Fastq/AATT_Mu
- __MACOSX/MuTaq_Supplementals/MuTaq_Fastq/._AATT_Mu
- MuTaq_Supplementals/MuTaq_Fastq/AGAG_Mu
- MuTaq_Supplementals/MuTaq_Fastq/AGGA_Mu
- __MACOSX/MuTaq_Supplementals/MuTaq_Fastq/._AGGA_Mu
- MuTaq_Supplementals/MuTaq_Fastq/AGTC_Mu
- MuTaq_Supplementals/MuTaq_Fastq/ATGC_Mu
- MuTaq_Supplementals/MuTaq_Fastq/GAAG_Mu
- MuTaq_Supplementals/MuTaq_Fastq/GATC_Mu
- __MACOSX/MuTaq_Supplementals/MuTaq_Fastq/._GATC_Mu
- MuTaq_Supplementals/MuTaq_Fastq/GGAA_Mu
- MuTaq_Supplementals/MuTaq_Fastq/GGTT_Mu
- __MACOSX/MuTaq_Supplementals/MuTaq_Fastq/._GGTT_Mu
- MuTaq_Supplementals/MuTaq_Fastq/TAAT_Mu
- MuTaq_Supplementals/MuTaq_Fastq/TATA_Mu
- MuTaq_Supplementals/MuTaq_Fastq/TGAC_Mu
- MuTaq_Supplementals/MuTaq_Fastq/TGTG_Mu
- MuTaq_Supplementals/MuTaq_Sam/
- MuTaq_Supplementals/MuTaq_Sam/AAAA.sam
- MuTaq_Supplementals/MuTaq_Sam/AATT.sam
- MuTaq_Supplementals/MuTaq_Sam/AGAG.sam
- MuTaq_Supplementals/MuTaq_Sam/AGGA.sam
- MuTaq_Supplementals/MuTaq_Sam/AGTC.sam
- MuTaq_Supplementals/MuTaq_Sam/ATGC.sam
- MuTaq_Supplementals/MuTaq_Sam/GAAG.sam
- MuTaq_Supplementals/MuTaq_Sam/GATC.sam
- MuTaq_Supplementals/MuTaq_Sam/GGAA.sam
- MuTaq_Supplementals/MuTaq_Sam/GGTT.sam
- MuTaq_Supplementals/MuTaq_Sam/TAAT.sam
- MuTaq_Supplementals/MuTaq_Sam/TATA.sam
- MuTaq_Supplementals/MuTaq_Sam/TGAC.sam
- MuTaq_Supplementals/MuTaq_Sam/TGTG.sam
- MuTaq_Supplementals/Scripts/
- MuTaq_Supplementals/Scripts/barcodes.fasta
- __MACOSX/MuTaq_Supplementals/Scripts/
- __MACOSX/MuTaq_Supplementals/Scripts/._barcodes.fasta
- MuTaq_Supplementals/Scripts/dynamicBarcodeParser.class
- MuTaq_Supplementals/Scripts/dynamicBarcodeParser.java
- MuTaq_Supplementals/Scripts/dynamicMuFinderOneSide.class
- MuTaq_Supplementals/Scripts/dynamicMuFinderOneSide.java
