# Supplementary material for: Identification of the Maize Gravitropism Gene lazy plant1 by a Transposon-Tagging Genome Resequencing Strategy
Source: PLoS One. 2014 Jan 31;9(1):e87053. doi: 10.1371/journal.pone.0087053 (PMC3909067; doi:10.1371/journal.pone.0087053)
Supplement: File S1 — MuTaq Supplementals. (ZIP) [file pone.0087053.s005.zip › MuTaq_Supplementals/Mu.fasta]

>Mu1_L
CGAATCCCCTTCCCTCTTCGTCCATAATGGCAATTATCTC
>Mu1_R
CGAATCCGCTTCTCTCTTCGTCCATAATGGCAATTATCTC
>Mu2_L
CGAATCCCCTTCCCTCTTCGTCCATAATAGCACTTATCTC
>Mu2_R
CGAATCCCCTTCCCTCTTCGTCCATAATGGCAATTATCTC
>Mu3_L
CGAATCCCCTTGTCTCTTCTTCCATAATGGCAATTATCTC
>Mu3_R
CGAATCCCCTTCTCTCTTCTTCTATAATGGCAATTATCTC
>Mu4_L
TGAATCCCCTTCTCTCTTCTTCTATAATGGCAATTATCTC
>Mu4_R
CGAATCCCCTTCTCTCTTCTTCTATAATGGCAATTATCTC
>Mu5_R
CGAATCCCCTGCTCTCTTCGTCCATAATGGCAATTATCTC
>Mu7_L
CGAATCCCCTCCTCTCTTCGTCCATAATGGCAATTATCTC
>Mu7_R
CGAATCACCTCCTCTCTTCGTCCATAATGGCAATTATCTC
>Mu8_L
CGAATCCCGTCCGCTCTTCGTCTATAATGACAATTATCTC
>Mu8_R
CGAATCCCGTCCGCTCTTCGTCTATAATGGCAATTATCTC
>Mu10_L
CGAAACCGCTTGTCTTTTGTTTCATAATGGCAATTGTCTC
>Mu10_R
CGAAACCGCTTGTCTGGTGTTTTATAATGGCAATTGTCTC
>Mu11_L
CGAACCCCCTTCTCTCTTCTTCCATAATGGCAATTATCTC
>Mu11_R
CGAATCCCTCTCTCTCTTCGTCTATAATCGCAATTGTCTC
>Mu12_L
CGAAACCGCATCCGTCGTGTTTCATAATACCAAATTTCTC
>Mu12_R
CGAAACCGCATCCGTCGTGTTTCATAATACCAAATTTCTC
>Mu13_L
CGAATCCCCTCCTCTCTTCTTCCATAATGACAATTATCTC
>Mu13_R
CGAATCCCCTCCTCTCTTCTTCCATAATGTCAATTATCTC
>Mu14_L
CGAATCCCCTGCTCTCTTCTTCCATAATGGCAATTATCTC
>Mu14_R
CGAATTCCCTTCTCTCTTCTTCCATAATAGCAATTATCTC
>Mu15_L
CGAATCCCCTTCTTTCTTCTTTCATAATGGCAATTATCTC
>Mu15_R
CGAATCCTCTTCTCTCTTCTTCTATAATAGCAATTATCTC
>Mu16_L
CGAATCCCCTTCTCTCTTCTTCCATAATGGCAATTATCTC
>Mu16_R
CGTCGAATCCCCTTCTTTCTTCCATAATGGCAATTATCTC
>Mu17_L
CGAATCCCCTCCTCTCTTCGTCCATAATGGCAATTATCTC
>Mu17_R
CGAATCCTCTCCTCTCTTCGTCCATAATGGCAATTATCTC
>Mu18_L
CGAAACCGCTTGTCTGTTGTTTCATAATGGCAATTGTCTC
>Mu18_R
CGAAACCGCTTGTCTGTTGTTTCATAACGGCAATTGTCTC
>Mu19_L
CGAATCCCCTTCTCTCTTCTTCCATAATGGCAATTATCTC
>Mu19_R
CGAAACCGCTTCTCTGTTGTTTCATAATGGCAATTGTCTC
>MuDR_L
CGAATCCCTTCCGCTCTTCGTCTATAATGGCAATTATCTC
>MuDR_R
CGAATCCCTTCCGCTCTTCGTCTATAATGGCAATTATCTC
