# Supplementary material for: Identification of the Maize Gravitropism Gene lazy plant1 by a Transposon-Tagging Genome Resequencing Strategy
Source: PLoS One. 2014 Jan 31;9(1):e87053. doi: 10.1371/journal.pone.0087053 (PMC3909067; doi:10.1371/journal.pone.0087053)
Supplement: File S1 — MuTaq Supplementals. (ZIP) [file pone.0087053.s005.zip › MuTaq_Supplementals/MuTaq_Fastq/AAAA_Mu]

@HWI-ST515:184:D0PUKACXX:1:1101:6780:36612 1:N:0:
TAGACCGACGAGGTGTGAACTGTAATTTCAG
+
JIJIIIIGJGGFE>AC?@@@ACCDCDC3>@;
@HWI-ST515:184:D0PUKACXX:1:1101:3278:61519 1:N:0:
ATCCACTAGCTCCGTCGTCGCGATTGACGAT
+
IIIJJJJIIDCHIJHGGEHH;CBB?=ACBB8
@HWI-ST515:184:D0PUKACXX:1:1101:4053:105163 1:N:0:
GTCATAAATGGATATGTGCTTTCAGTACCAC
+
ECCGAHCCEB>ECCFHEHBEFFFFFF@C<C6
@HWI-ST515:184:D0PUKACXX:1:1101:18790:108078 1:N:0:
CAGTGAGAGAGAAGAGCAATAGTGTCGGATA
+
IBHCHEEIIIIIFGGIFHE;EH@CB>BAA=3
@HWI-ST515:184:D0PUKACXX:1:1101:20862:174282 1:N:0:
TCCCCTCCATGGCTATTTAAGCCACGTCCGC
+
IFFHIIJGIJIJJJDIIIJBHEEHDEFCAA#
@HWI-ST515:184:D0PUKACXX:1:1101:15130:178157 1:N:0:
TTTCCCTTGGCGTTGCCGCCCCACCAACAGG
+
IIIHCEGIJHDBHEDFEDDDDBBDDBDBBD<
@HWI-ST515:184:D0PUKACXX:1:1101:1869:197399 1:N:0:
CCGCCAGCCTGGTGGAGCCCAAGGGAAGTAT
+
F9D@@@<FHJ@H=);2CAE############
@HWI-ST515:184:D0PUKACXX:1:1102:7636:6385 2:N:0:
CGTGCAAAGATACCGGGTAAAGTCAGATTAT
+
###############################
@HWI-ST515:184:D0PUKACXX:1:1102:11202:25718 1:N:0:
CCCCTACGGCCTCCATAGTTCGTAGGCCGTA
+
IJIIIJJBFGIEIJGJEH?EAE=@;BCCD##
@HWI-ST515:184:D0PUKACXX:1:1102:10098:51143 1:N:0:
CACCGTCAAAGACTCAAAGCTCCATCGTGAT
+
IIIGEFGGIAHGIJJID>ECCHE=A>B;?##
@HWI-ST515:184:D0PUKACXX:1:1102:13398:63676 2:N:0:
TCCGCCCGCCGGAACCACCACCGTTCCAGAA
+
HIG:DFFHGHGBF?A1>=BDDDD########
@HWI-ST515:184:D0PUKACXX:1:1102:2610:68529 1:N:0:
GGCGTGCTACGGAGATCTAGGATTGGGCATT
+
IJJHEFFDEC<>?@;3@@CCDDD<(99<?C4
@HWI-ST515:184:D0PUKACXX:1:1102:13562:100938 2:N:0:
GTCGCGGCGGGGGTCCAGTCCGCGTCCGCCT
+
GGIJIEFDDDDDD##################
@HWI-ST515:184:D0PUKACXX:1:1102:14889:155246 2:N:0:
GCTGGCGACGGTCTAACATGCAGTTCAATGC
+
GGAHIBGHIHD9;ACEDC3>AACCCCD>C@3
@HWI-ST515:184:D0PUKACXX:1:1102:13121:184681 1:N:0:
CCGGGAGCCAGCCACTACTCCATGCTCACGT
+
IFGHGGJJJIJGHBHEHHFFDFBEDBACEB>
@HWI-ST515:184:D0PUKACXX:1:1103:16034:12562 2:N:0:
CATCCAAAGTGCTGTGCCCTGCTCATCGCCC
+
DHHJJGIJIGGHIIJCHGIJIIIIJJIJGHG
@HWI-ST515:184:D0PUKACXX:1:1103:18129:25077 2:N:0:
CTTTTTAACACGGTGACACAGTATTACATGG
+
FJJJJC@AEFHFBBB@CEC?;;A3;>>;>39
@HWI-ST515:184:D0PUKACXX:1:1103:11159:70029 2:N:0:
GGAAGGTCAGGCGTCAGCGAGAGGGGAGAGG
+
JJDGICGG@CGIIGIHFHDD@BBDDDBDBD@
@HWI-ST515:184:D0PUKACXX:1:1103:16634:132654 1:N:0:
AAATTTGAGGGGCATGTATACAATTGTCCCT
+
GGEGIHIGDIIJIBHIHEHEEF7>@BCE?A;
@HWI-ST515:184:D0PUKACXX:1:1103:20036:141664 1:N:0:
CGTAGTGCAATGGTGTGTCTTTCCTTATTGT
+
IICCHFEHFEHIICECC>CHFHEF<CEFDC>
@HWI-ST515:184:D0PUKACXX:1:1103:10198:163982 1:N:0:
CATATGTACCAGTAGTGAATTTACATTTTGC
+
IJJGJFFGIGIIGGHCGGIHGHHFEEEEBE3
@HWI-ST515:184:D0PUKACXX:1:1103:15424:172450 2:N:0:
TCCCCTCCATGGCTATTTAAGCCACGTCCGC
+
GIIFIGIHIGIJJJIJIJIHHFHGFFEDDD:
@HWI-ST515:184:D0PUKACXX:1:1103:15683:185797 1:N:0:
CAGTGAGAGAGAAGAGCAATAGTGTCGGATA
+
JIJFEHGIIGIJJEHIGF@HHHAC@@DC###
@HWI-ST515:184:D0PUKACXX:1:1103:6071:194358 2:N:0:
ATTTTAGGTCAAGAATGTCGGCTTATTTTAG
+
HHIIIFGIHHIJIEHHGFGGIDHFDFFFDC3
@HWI-ST515:184:D0PUKACXX:1:1103:16081:195569 1:N:0:
GCAAGCTTGTTGGCTGTGCCTGGTGGTTGTT
+
IIJBHGIJHCEHEDEFDEEEEDD@??9<?;5
@HWI-ST515:184:D0PUKACXX:1:1104:4704:2442 1:N:0:
CAGTGAGAGAGAAGAGCAATAGTGTCGGATA
+
HGIHHDICHBE@;D;DEEHBEC?BBCDD###
@HWI-ST515:184:D0PUKACXX:1:1104:12446:20774 2:N:0:
TAGGAGCTCAGGGTCAAAAGAGAGGGGTGGG
+
JIIIJHHIJJJJIDHIIJHHHEBDFDD@BB@
@HWI-ST515:184:D0PUKACXX:1:1104:11916:21238 2:N:0:
CAGTGAGAGAGAAGAGCAATAGTGTCGGATA
+
IIHEHHGHGHCGHIEGHHGGHHD@@@4<8;;
@HWI-ST515:184:D0PUKACXX:1:1104:14989:34544 1:N:0:
GCCATGGGGAGTGTGAGCTAGAGATGGGGGT
+
IJIJIIGIIEHHHEHIFGGHH<DD3?C==93
@HWI-ST515:184:D0PUKACXX:1:1104:8959:57015 1:N:0:
CAAGACGTGCAGGACTGCAGCTGCAAGCACG
+
JHHBCCGDHGIGICCEH<3;BCCCACCD###
@HWI-ST515:184:D0PUKACXX:1:1104:10793:92405 2:N:0:
CACTGGCGGGGGCGGGCAAGGGGGGGACGAG
+
<<)?@9B@#######################
@HWI-ST515:184:D0PUKACXX:1:1104:8081:142848 2:N:0:
TTCGCGCCACTTGTTTGATTCGTTCCTCCCG
+
IGA?DAGIEIJJFHGHHHHEFFBDCCEECD@
@HWI-ST515:184:D0PUKACXX:1:1104:15869:192687 1:N:0:
CTCGCAGGGTGGCCTCCATATGGTCCGTTTT
+
JJJGJHGJF?CDFFFEDEDAEDD@AABAC##
@HWI-ST515:184:D0PUKACXX:1:1104:9897:195135 1:N:0:
TAGGAGCTCAGGGTCAAAAGAGAGGGGTGGG
+
JIJIFJIIHJIIJEGHIIGEEHBDDBB;?B8
@HWI-ST515:184:D0PUKACXX:1:1104:17902:195488 1:N:0:
CGGTGGAGGCGGGGCGAGCGGGGGGTTTTGA
+
JIJGHIIIJIBBBB550;78@DDDD00<@<2
@HWI-ST515:184:D0PUKACXX:1:1104:16660:198921 1:N:0:
GGCTCTGGGAGGATAGGCCTAATTCTATTTT
+
JIIIEIG<GGFE7@@C9@AEACEEEDDDEC;
@HWI-ST515:184:D0PUKACXX:1:1105:14498:21008 1:N:0:
CATCCATAGTGCTGTGCCCTGCTCATCGCCC
+
F9BFF90/*/9B?F8)88CF@FFI)=@C=::
@HWI-ST515:184:D0PUKACXX:1:1105:19341:86007 2:N:0:
AAACCAACCACAGCCCACAGGGACAAAAAAA
+
JIIJJDFHHIJJJJJJJJH?CDEFFDEDCDD
@HWI-ST515:184:D0PUKACXX:1:1105:13399:94245 1:N:0:
CCAATTTGGCGGTGGACGCTGCGCATGACGC
+
FDADHHIJHGEG;E/=),9'3;@??BDCAB0
@HWI-ST515:184:D0PUKACXX:1:1105:5289:119283 1:N:0:
CACTTCTCCAGTACCACTGTTACTCTGTTTT
+
IGIIE<FCFGEH<=@>G;C4C@7=4=A?###
@HWI-ST515:184:D0PUKACXX:1:1105:2609:121728 1:N:0:
TCTAGGTTCTGGGCTGGTCGCCTTGTCCATG
+
JIGGBGHEE@GIEHGFE@@/<ABBCCC@A>5
@HWI-ST515:184:D0PUKACXX:1:1105:3739:144873 1:N:0:
GTCAGCCACCGAGCCTCGGCTCCTTTCCGGC
+
IHGG>FHHDEHEFFDEED?BDDD?CCDC###
@HWI-ST515:184:D0PUKACXX:1:1105:4073:188881 2:N:0:
GCCGGACAGATGTACGTCAAAAACAAAAAAA
+
;BDGGBAEHGFFEFFFEECDDDDDAD?B<?@
@HWI-ST515:184:D0PUKACXX:1:1106:12721:50523 1:N:0:
GGGTTTGAGGTAGGCGGAGGCGGCGAGGGTG
+
JJJ;@FHGGIGHGCDGHE?>?;;>B;>BB##
@HWI-ST515:184:D0PUKACXX:1:1106:9590:77077 1:N:0:
GTGGGGGCCAGGACGGACGAACTGCGAGCAC
+
JGHGAGEE>DDD=ADD68?@DDDDCDB####
@HWI-ST515:184:D0PUKACXX:1:1106:3769:90063 2:N:0:
GTGCCTCCCCCACCGCCCCATTCCATCCATG
+
CDHGGFEGIIGIJBGHFFDDEDDDEFCBDDD
@HWI-ST515:184:D0PUKACXX:1:1106:3443:125539 1:N:0:
ACCGAATGTAGGCTCTACACTGAATATTTTC
+
GIGGFGIIGHJID>CHH@?>@@D@CDECDC;
@HWI-ST515:184:D0PUKACXX:1:1106:17891:130031 1:N:0:
CAGGAAAATGGTGCACTGATGTTCGGTGTAC
+
IGJIHICHJIJCFHGIIIIJJ=AECEBFDC#
@HWI-ST515:184:D0PUKACXX:1:1106:4337:143021 1:N:0:
CTCGCACAGGCATTTCAATCGGACTTCGGAT
+
IJJIJIGJIJDEGGIGG;CH?ECEDCDCCA;
@HWI-ST515:184:D0PUKACXX:1:1106:16142:161829 2:N:0:
CTCTCTGATTCAGCTCTGTTGCTGGCAGCAG
+
JJJJJHGIFJGIJJIIIGIJIJJJDC>EFHB
@HWI-ST515:184:D0PUKACXX:1:1107:7237:11121 1:N:0:
CAGGAAAATGGTGCACTGATGTTCGGTGTAC
+
HIGIIJFHIGFCFGGIJJEGECEEEHEFBE#
@HWI-ST515:184:D0PUKACXX:1:1107:4333:37832 1:N:0:
CCTCCTGGAAAGTCCGGTGCCTGGCTCCTGT
+
HIBGGGII?BBGFHHGI@A<AA>BBCC=>;6
@HWI-ST515:184:D0PUKACXX:1:1107:17527:50522 2:N:0:
GCCATGGGGAGTGTGAGCTAGAGATGGGGGT
+
FDGG;88BF(--6@E77=CHE##########
@HWI-ST515:184:D0PUKACXX:1:1107:15838:51463 1:N:0:
TTTCTGAACATATTGGATGGAAGCCTTTTAG
+
IIJFGH9BBDGEGIIEIIJIBFC@>DGHEGD
@HWI-ST515:184:D0PUKACXX:1:1107:9717:112504 2:N:0:
CTTGCAAAGAGCCAGAGAAAAGGCAGATTAT
+
?==BF##########################
@HWI-ST515:184:D0PUKACXX:1:1107:7894:115982 2:N:0:
AAAAAACGGAGTCTTTAGAGCCCTTATTAAA
+
GHGFHEH<A?DAC@AAECCCDB=CCCCCCC#
@HWI-ST515:184:D0PUKACXX:1:1107:5469:135639 1:N:0:
CCTCCTGGAAAGTCCGGTGCCTGGCTCCTGT
+
IJJJIJIJIJIIHIEGIEHEHHFFBFFFEC@
@HWI-ST515:184:D0PUKACXX:1:1107:6578:161779 2:N:0:
CATCCAAAGTGCTGTGCCCTGCTCATCGCCC
+
DG*?BDGGFD8B8./=C@3CC=GGHEA####
@HWI-ST515:184:D0PUKACXX:1:1107:15949:167326 1:N:0:
GTCCGAACCAGATAGGACTATAGTCCATATG
+
JHIEHAHBBEDECEEDDDDDCCCC>@A@AC;
@HWI-ST515:184:D0PUKACXX:1:1107:4863:185446 1:N:0:
GGAAGGTCAGGCGTCAGCGAGAGGGGAGAGG
+
@F1?B@8BB=>>B5;:<=>9AC#########
@HWI-ST515:184:D0PUKACXX:1:1108:17688:15989 2:N:0:
GGAGTCTGTGGGCAGGGTCGTCCATGTACAT
+
IJIIHCHIHJJIHHHFFEEDBBDDFCCDDFC
@HWI-ST515:184:D0PUKACXX:1:1108:6014:79284 1:N:0:
CTCGCAGGGGGGCCTCCATATGGTCCGTTCT
+
DFDFBAF########################
@HWI-ST515:184:D0PUKACXX:1:1108:13192:94563 1:N:0:
TAGGAGCTCAGGGTCAAAAGAGAGGGGTGGG
+
EGGI9FHGIJGDA@@GHGAH;EDBE<A####
@HWI-ST515:184:D0PUKACXX:1:1108:10470:111748 2:N:0:
CCATATGGATGGCAGACATTGTATCTCTGCG
+
DEH@FEDFH<CBD=C;;F==D)=DC3?7=>@
@HWI-ST515:184:D0PUKACXX:1:1108:17928:127025 1:N:0:
GGGGACGGGGAGGTGATCCAAGGGAGGCGGG
+
IEIIIIGFFDDDD?BCDACCCCB<BB@BB##
@HWI-ST515:184:D0PUKACXX:1:1108:2698:131934 2:N:0:
CCTCCTGGAAAGTCCGGTGCCTGGCTCCTGT
+
0BGGIFEGDFGEBHGII8;6?EEEFFDEECC
@HWI-ST515:184:D0PUKACXX:1:1108:3944:153922 2:N:0:
TCCGCCCGCCGGAACCACCACCGTTCCAGAA
+
GAE>>B7@8BA=B?A;@=@B?18????;>>3
@HWI-ST515:184:D0PUKACXX:1:1108:15453:158658 2:N:0:
CTTCAGATCCGATCTGATCCACGCCGGCGAG
+
HEGHEHIJFJJIGIJIIICHAHEFFD@BBDB
@HWI-ST515:184:D0PUKACXX:1:1108:6959:195161 1:N:0:
CCAATTTGGCGGTGGAAGCTGCGCATGACGC
+
DDFHIIIGHIGI4:BEDCEDC<<6;;?>@?2
@HWI-ST515:184:D0PUKACXX:1:1201:5354:64213 2:N:0:
TCCCCTCCATGGCTATTTAAGCCACGTCCGC
+
JJJJJHIGGGHJDGIJJGEE>AEEEBBCDDB
@HWI-ST515:184:D0PUKACXX:1:1201:4033:82583 1:N:0:
GTCTGGGGAGGACGCAAGTGCAACGGAAACC
+
IHIJIJJJHIJGCHFDDD.>>C>:;=<18:9
@HWI-ST515:184:D0PUKACXX:1:1201:19081:108431 1:N:0:
GTCAAAATCTCGATTTTAGATCGGAAGAGCG
+
H?BG>GA9BD@G@F:@;F7.7=EHEADBDF9
@HWI-ST515:184:D0PUKACXX:1:1201:10737:133981 1:N:0:
CCCGTCAGTCGGTCACGTGATCTGTGCCATA
+
IGGGEECECE?BBBDCD?B?CECC;AACDD@
@HWI-ST515:184:D0PUKACXX:1:1201:12673:156968 1:N:0:
GGCTCTGGGAGGATAGGCCTAATTCTATTTT
+
BHIGGIJIJIHE<?@@>CCCA3@;CAC3;>5
@HWI-ST515:184:D0PUKACXX:1:1201:10262:158918 1:N:0:
CAGGAAAATGGTGCACTGATGTTCGGTGTAC
+
IGIIIIFGGIHCFEHIIG>E:)7AEEBD<@6
@HWI-ST515:184:D0PUKACXX:1:1202:19653:37844 1:N:0:
GCCTGCAACGGATTGAGATCCCCGAAGTGTA
+
AFHGGGGIIIIBHAHEFFEECA=?8;?####
@HWI-ST515:184:D0PUKACXX:1:1202:9114:105436 1:N:0:
TTTGAGGTCGGGGGCGAAAACGCCGTGGTCC
+
IJIIIGHGIIDDFDB;@&05>;BB>05>AD4
@HWI-ST515:184:D0PUKACXX:1:1202:2794:134027 2:N:0:
GTTTAAGTGTGGTACATGTTAAATCGTTTGG
+
JFCGGEFHIGEHCHHHHHGHA@?DFE?CDD@
@HWI-ST515:184:D0PUKACXX:1:1202:10879:139150 1:N:0:
AAATTTGAGGGGCATGTATACAATTGTCCCT
+
JJJIIJB9;=FEBGHJHHEEFF>3;B;.;@6
@HWI-ST515:184:D0PUKACXX:1:1202:7819:189849 1:N:0:
GGAAGGTCAGGCGTCAGCGAGAGGGGAGAGG
+
F<1BF;8=CGF9B;;BE:B9>3818=?####
@HWI-ST515:184:D0PUKACXX:1:1202:1097:197951 2:N:0:
GCAAGCTTGTTGGCTGTGCCTGGTGNTTGTT
+
GGGGIBEHHEHHHFFFEEEEEDD########
@HWI-ST515:184:D0PUKACXX:1:1203:1753:48339 2:N:0:
TCCCCTCCATGGCTATTTAAGCCACGTCCGC
+
D@FFHEBGHFGEHG@3@A@>??;?;<B=AA#
@HWI-ST515:184:D0PUKACXX:1:1203:16153:107137 1:N:0:
TATTACCAGAGTTTACTGTACTGGATTTCTA
+
GEIIIJJIEIHCGIJJJGHGIJEGIHACEHE
@HWI-ST515:184:D0PUKACXX:1:1203:18747:120142 2:N:0:
GTTGCGTGCCCAGCAGAACTCCCCTGCGCGC
+
HFA=A;AEEDF>DECEE>CCCCBB??<8?<<
@HWI-ST515:184:D0PUKACXX:1:1203:19429:192067 2:N:0:
GCACAATTCGATTTTAGATCGGAGAGCGTCG
+
GIGEHHFFFFEFFDEEDEECBDDDDDDD>B>
@HWI-ST515:184:D0PUKACXX:1:1204:17059:1821 2:N:0:
TCTAGGTTCTGGGCTGGTCGCCTTGTCCATG
+
JJJJJGHIIIIGFHHHFFFDDDDDDDDDDDC
@HWI-ST515:184:D0PUKACXX:1:1204:18408:52180 1:N:0:
CTGGTAATAATAGTGTCTTGTAAAAATGGTT
+
IIIIHIJJEFHIIFHIIJIIIICEHIHEE##
@HWI-ST515:184:D0PUKACXX:1:1204:18671:61476 1:N:0:
GTCAGCCACCGAGCCTCGGCTCCTTTCCGGC
+
G@FH@=EII2=:'99@C##############
@HWI-ST515:184:D0PUKACXX:1:1204:5428:62567 2:N:0:
TCACCCGAGGTTAGCAAGACCGACAGTGGTG
+
DGHGHEFDEH@G@CDH@CHHHBB>@B>AC:<
@HWI-ST515:184:D0PUKACXX:1:1205:15329:5546 2:N:0:
CTAATTTTGTTCTCCCTCTCTCTGCCCTCTG
+
CFGHIFGHGGIJHEHHEE>;7BDCCEC@B?C
@HWI-ST515:184:D0PUKACXX:1:1205:20223:25156 2:N:0:
ACTGACGGGAGACAAAGCTGGCACCGCACTG
+
EIIIIGFHH8A>EHDHDF@DDC#########
@HWI-ST515:184:D0PUKACXX:1:1205:3647:53637 2:N:0:
AAATTTGAGGGGCATGTATACAATTGTCCCT
+
JBEHIGEIIJJJIHIC=CCEEHHEFD;BDA;
@HWI-ST515:184:D0PUKACXX:1:1205:17706:104431 1:N:0:
CTCGCACAGGCATTTCAATCGGACTTCGGAT
+
JIJJJJIIIJ1(8@FGIIB@EF?ED>;A>??
@HWI-ST515:184:D0PUKACXX:1:1205:8552:145934 2:N:0:
CCCCTACGGCCTCCATAGTTCGTAGGCCGTA
+
IJJBIFHGIJJJJJIGIHFHHHFFFFEEDB8
@HWI-ST515:184:D0PUKACXX:1:1205:3560:148749 1:N:0:
CCCTAGGAAGGAGTCGTAGAAGTGGCCAGCA
+
IIGICHIIGGBGGIIIDHIIHHEHHFFFFD;
@HWI-ST515:184:D0PUKACXX:1:1206:13972:53323 1:N:0:
CCCTAGGAAGGAGTCGTAGAAGTGGCCAGCA
+
GDHIDGHHIECE;CAE@@CC?C?CEDFDFD>
@HWI-ST515:184:D0PUKACXX:1:1206:8305:68804 1:N:0:
CTTTTCCGGCTGTCATTTGTGTGTCGATTTT
+
IIAGHI@HHIAA=DEGDHGIGEHECDBBAB6
@HWI-ST515:184:D0PUKACXX:1:1206:9617:69956 2:N:0:
GCCTCACGCACCGTCTACAGCTCCCAACTCT
+
9BFHI@BFHIIEAEE6??BEDDCCDE;??CD
@HWI-ST515:184:D0PUKACXX:1:1206:6539:73991 1:N:0:
AGCCTAGGAAGTCCAACCGAGCCCGTCGGCG
+
GG@EGHIIIJJHBEEECDFACDBBDBB6;B@
@HWI-ST515:184:D0PUKACXX:1:1206:18494:153551 2:N:0:
AGTGCTGGTCGCAAAGCAAGCCCACATATAC
+
JJHIJHGGIJJGGFHHHHFEHFFFFDEDEEC
@HWI-ST515:184:D0PUKACXX:1:1206:19794:158380 2:N:0:
GATTTTAGATCGGAAGCGCGTCGTGTAGGGA
+
FF>8<B;C=FECBE;B(,5'9;B;?B(:ABA
@HWI-ST515:184:D0PUKACXX:1:1206:15673:167087 2:N:0:
TGTACTGCATGGGTGGAGAAAGCCTGGAGGG
+
BFDGI<CFHIEG?8BADEEHEC7;@DD2>?#
@HWI-ST515:184:D0PUKACXX:1:1206:1577:187971 2:N:0:
CACTTCTCCAGTACCACTGTTACTCTGTTTT
+
IGIJJHIIJDHGIIIIJIIIGIIJIJHHHFA
@HWI-ST515:184:D0PUKACXX:1:1206:7694:187798 2:N:0:
TATTACCAGAGTTTACTGTACTGGATTTCTA
+
IGIJHGIIJFGBFGIJJIH@AH>>DCEHHHB
@HWI-ST515:184:D0PUKACXX:1:1206:15325:190639 1:N:0:
CAAAGGGTCGGGAAGGTTTCCCCGTATCCAC
+
JJJJJGGCGHHFDDCB>CCDDDDDBDDDDC#
@HWI-ST515:184:D0PUKACXX:1:1207:10241:10243 1:N:0:
GCCTTGTTGCATTGCATGTGTGAGTGAGTGG
+
IGEHGIFFGHIHCCHHGIIGHHFC?DCC?D;
@HWI-ST515:184:D0PUKACXX:1:1207:18157:46438 2:N:0:
GTCAAAATCTCGATTTTAGATCGGAAGAGCG
+
?6DC:BBGHHIJB3@;F;=CHCAEEH#####
@HWI-ST515:184:D0PUKACXX:1:1207:8011:54087 1:N:0:
CTCGTTGACGGGTATCCTCTGCCACGGACCG
+
IIGI@GGID@@B-:;??;@DEE#########
@HWI-ST515:184:D0PUKACXX:1:1207:15936:67147 2:N:0:
TTAGCGATGGTGTGATGCGTCAGCATTCAGC
+
GH4?*06;FH=B.(.)/><DEBA########
@HWI-ST515:184:D0PUKACXX:1:1207:10266:77688 2:N:0:
GCCTCCAGAGCTCCTCATGCGCCTCACGCCA
+
FF#############################
@HWI-ST515:184:D0PUKACXX:1:1207:4130:152845 2:N:0:
CTTTTTAACACGGTGACACAGTATTACATGG
+
JJIIEGCHEEHFEDDCEEEDD>CDDCC:AAC
@HWI-ST515:184:D0PUKACXX:1:1208:5939:36811 2:N:0:
CGACGGCAAAAATCTCCGTTGTGTTGGGTTT
+
G85;8=>3>?C2<>@A>?9@<BBAAA?@###
@HWI-ST515:184:D0PUKACXX:1:1208:16139:49509 2:N:0:
TTTCTGAACATATTGGATGGAAGCCTTTTAG
+
IJJGIGIIJGIJIIJJGGGIHGFGIIJJID9
@HWI-ST515:184:D0PUKACXX:1:1208:2636:53954 2:N:0:
CCTAGCAGCCACGTCCATGACGTTCTCCCGT
+
HGIJJIHIIIIIIHJJIJFHHFHDFFFACDD
@HWI-ST515:184:D0PUKACXX:1:1208:13854:73025 2:N:0:
TCCGCCACTAACCAAGGAGGCGAAGACGATA
+
??BFGBFGID@H<DCHAHHFECABBBA/;@?
@HWI-ST515:184:D0PUKACXX:1:1208:19112:93297 2:N:0:
ACAACTAACACTAAAATGTCAGAGCGAGGAC
+
JJJHIB<FHGIIIGAHII@EGGIJHHHFCC;
@HWI-ST515:184:D0PUKACXX:1:1208:6505:156451 1:N:0:
GTGTGACAGGGTACACGAGCAGGGCGGGGGA
+
JIJHIJJJJJE@FGGIIHJGGDB?B<=B###
@HWI-ST515:184:D0PUKACXX:1:1208:20441:185608 1:N:0:
CTCCACGAGGAGTCAAACCTGAGGATCATCT
+
EHGICHE6EEBF;@;);A=CBCCD>>?BA##
@HWI-ST515:184:D0PUKACXX:1:1208:6968:198193 2:N:0:
TCACCCGAGGTTAGCAAGACCGACAGTGGCG
+
GICGIFGBEHHIGGGAHHEC?>BB#######
@HWI-ST515:184:D0PUKACXX:1:1208:20700:198884 1:N:0:
AGCTGCGAGAGCCTTAGAGACGCGTGCATTG
+
GHGECHIJDIIH@GGGGIEEECECDD@AD@#
@HWI-ST515:184:D0PUKACXX:1:1301:7055:6156 1:N:0:
CCCCTACGGCCTCCATAGTTCGTAGGCCGTA
+
9F0:@FH@>@BFHIIJ@E=?;A#########
@HWI-ST515:184:D0PUKACXX:1:1301:9997:91184 2:N:0:
GGCTCTGGGAGGATAGGCCTAATTCTATTTT
+
JIJJEFHIIGHH?DDFFBCCEDEEEED@@CC
@HWI-ST515:184:D0PUKACXX:1:1301:14887:92274 1:N:0:
CAAGACGTGCAGGACTGCAGCTGCAAGCACG
+
GIGG@HGGHJHIE;EHFDDFDDDCCEEDD?#
@HWI-ST515:184:D0PUKACXX:1:1301:18663:107245 2:N:0:
GGCTCTGGGAGGATAGGCCTAATTCTATTTT
+
JGGIE@EIHEHFADDEFDCEEEDEDEDDDDD
@HWI-ST515:184:D0PUKACXX:1:1301:12284:144624 2:N:0:
GTTTCCGGGAGGAGGATGCCGCCGGCGGTCT
+
JCF;88?0;5;@=AB=?C#############
@HWI-ST515:184:D0PUKACXX:1:1301:3410:166854 1:N:0:
GCCGGGGGCGGCCGTCGGTGGGCGGCGGGCT
+
FC>HDDDB#######################
@HWI-ST515:184:D0PUKACXX:1:1301:11428:179939 1:N:0:
CTCATTTATTGGTGTTGTACAGGAAGGGTGA
+
FIJCHGGIJJIJBHHGI@@DGGI;?EBF@?6
@HWI-ST515:184:D0PUKACXX:1:1302:12142:37074 1:N:0:
TCCATATGGGGGGATCAACAGCTAATGCACC
+
JJJJJJIGHIIEDDBBDCDDBBDCCACAC>3
@HWI-ST515:184:D0PUKACXX:1:1302:15050:43978 2:N:0:
CAGGAAAATGGTGCACTGATGTTCGGTGTAC
+
JIJJIHIGGIJIJJJJJJIJJGHEGHFD?C>
@HWI-ST515:184:D0PUKACXX:1:1302:2032:51138 2:N:0:
GGCCCTGCCATGCCAACGCCATCCCCGCCGG
+
DDFDDDBBBDDCDDCDBDDBB@CBDDBB795
@HWI-ST515:184:D0PUKACXX:1:1302:18040:127580 2:N:0:
TCCGCCCGCCGGAACCACCACCGTTCCAGAA
+
CHIJDFBBFHHED>B=2=????29<CC@>@:
@HWI-ST515:184:D0PUKACXX:1:1302:4582:133491 2:N:0:
GTCAGCCACCGAGCCTCGGCTCCTTTCCGGC
+
DBF9AC=CFGIHHBH@D4<?ACDC3>@C@?=
@HWI-ST515:184:D0PUKACXX:1:1302:5440:170740 1:N:0:
ACTGACGGGAGACAAAGCTGGCACCGCACTG
+
JJJJIJBEH>HEEE?EFFFDFCEEDDDB?@>
@HWI-ST515:184:D0PUKACXX:1:1302:19741:174776 1:N:0:
TGTAGTGCAATGGTGTGTCTTTCCTTATTGT
+
JJHIJGHIIIGIIIFFEHFBDFFFFCECEC@
@HWI-ST515:184:D0PUKACXX:1:1303:2730:13184 1:N:0:
CACTTCTCCAGTACCACTGTTACTCTGGTTT
+
D489B8?CE=8.=@A:@FF@@C@@#######
@HWI-ST515:184:D0PUKACXX:1:1303:3255:146775 1:N:0:
ATCTCTCTCTCGCGCGCCCTGCGCATTCCTC
+
JIIJJJJJJJJGEFEC>9=BD<?BD;B:@##
@HWI-ST515:184:D0PUKACXX:1:1303:14183:148228 1:N:0:
GCCCCCAGAGCTCCTCATGCGCCTCACGCCA
+
JJJ/AHEHHGDEDEFEDECC>@B>?CDBD<3
@HWI-ST515:184:D0PUKACXX:1:1304:10349:30283 1:N:0:
GTCTGGGGAGGACGCCAGTGCAACGGAAACC
+
IDAFGGIJABHHGHB'3,.6;ACDDD??=A5
@HWI-ST515:184:D0PUKACXX:1:1304:13977:35831 2:N:0:
CAGTGAGAGAGAAGAGCAATAGTGTCGGATA
+
3*=8<=3=F=@;7@DDEEH>=A.;7?#####
@HWI-ST515:184:D0PUKACXX:1:1304:7987:58696 1:N:0:
GTGGCAGCCATGGATGGCGGGCGGGGGTGCC
+
FFGFECAHICEG))7@@;AB###########
@HWI-ST515:184:D0PUKACXX:1:1304:3964:75382 1:N:0:
TCCCCAGACCCCAACCCCTCTCCCTCGTCAT
+
GGIIJJJJJJEHG;DHBHFFFEDDEDDDDB5
@HWI-ST515:184:D0PUKACXX:1:1304:7118:79307 2:N:0:
TCTTGAGAGAGAGGGGAGACGAGGGGGGGAG
+
GIIJGGGFHECCGIJH=?8?###########
@HWI-ST515:184:D0PUKACXX:1:1304:14623:98741 1:N:0:
TTGACAGGTAGGTACTCTGGCCCCAGCGTGC
+
FIGAFHIE@FGI@DHGII@A3;CB5;AB###
@HWI-ST515:184:D0PUKACXX:1:1304:15909:108589 1:N:0:
GTCCGAACCAGATAGGACTATAGTCCATATG
+
IIIJIFEFFEBCCA;?>AACDDDDDDCDDC;
@HWI-ST515:184:D0PUKACXX:1:1304:8233:110943 2:N:0:
GTGCCTCCCCCACCGCCCCATTCCATACATG
+
F?(?@DCFGH6@AEHF6@ACEDAD@######
@HWI-ST515:184:D0PUKACXX:1:1304:17635:188083 1:N:0:
CATATGTACCAGTAGTGAATTTACATTTTGC
+
GHHGIGFGHCGGCEHHIGGHEACECABC@?7
@HWI-ST515:184:D0PUKACXX:1:1305:21127:19365 2:N:0:
GTCAGCCACCGAGCCTCGGCTCCTTTCCGGC
+
GHIIIIIEGEEEFFDEEDDDD;?A>CA>@BD
@HWI-ST515:184:D0PUKACXX:1:1305:3108:24416 2:N:0:
CCGACCCCATGGTCTCCCCTTGCTGCTGTAC
+
HCFIIGFHGEGGDGEHHEB;@DD>CCE3>A5
@HWI-ST515:184:D0PUKACXX:1:1305:18653:60541 1:N:0:
CGCAAGTCCGCAACGGCCCAGCGCCGACCAA
+
IJJJJDCHGIJHHFFBDDDDDB8;;BDDD92
@HWI-ST515:184:D0PUKACXX:1:1305:19128:110803 2:N:0:
GGCTCTGGGAGGATAGGCCTAATTCTATTTT
+
IJIIIHIJJEHHHFFFFFECEDDEEEEEEEA
@HWI-ST515:184:D0PUKACXX:1:1305:8162:128469 2:N:0:
GCCTTGTTGCATTGCATGTGTGAGTGAGTGG
+
FDGIIHIIIIJJIJJCGIGEA>=C=B>BDD7
@HWI-ST515:184:D0PUKACXX:1:1305:12744:132459 2:N:0:
AGTGCTGGTCGCAAAGCAAGCCCACATATAC
+
JHHHIFGIIIIIJJJIFGHGHFFFFDDADEE
@HWI-ST515:184:D0PUKACXX:1:1305:7548:170475 1:N:0:
CATATGTACCAGTAGTGAATTTACATTTTGC
+
JJFGIIFHIGJJIJIDHECHHHFCEEB;@D#
@HWI-ST515:184:D0PUKACXX:1:1305:9190:186533 2:N:0:
AATGCAAGGCGGGTCTGTGTTCTGTTCGTGG
+
G<BCC=@F@CB=;2=C?C:(3:>:>C>@###
@HWI-ST515:184:D0PUKACXX:1:1306:15397:11823 2:N:0:
TTAGGTCGGCCCTCTCCGGTGCTGGCCTGGT
+
JFIHIIIJJJJGHHFFFEDCDDCDDDDDDB5
@HWI-ST515:184:D0PUKACXX:1:1306:4995:43915 1:N:0:
GGCAGGGCCGTGCATCCCGCACCAGAGAAGG
+
FFFDDDD7@:;;&+3(38(08>B?<8A39?#
@HWI-ST515:184:D0PUKACXX:1:1306:15569:44381 2:N:0:
CAGGAAAATGGTGCACTGATGTTCGGTGTAC
+
JGHIIEGGIHIHHIGIJJJFDGEHGEBEDC;
@HWI-ST515:184:D0PUKACXX:1:1306:6449:47423 1:N:0:
GTTTGGATGAGACGTGGGGAGTTGCTGCGAG
+
GFGIEGHGIIEBGH@1;':?BBCFE@CEBB;
@HWI-ST515:184:D0PUKACXX:1:1306:12504:97586 2:N:0:
GGAATAGGTGGGGAGATCTGAATCTGGGCGG
+
JIGFHHIIBDGHIAAEFFFDEFEECDDEDB#
@HWI-ST515:184:D0PUKACXX:1:1306:10280:143655 2:N:0:
TCACCCGAGGTTAGCAAGACCGACAGTGGTG
+
GIJIIBGHIJAHIJJIFIJHHF>CDDCCC55
@HWI-ST515:184:D0PUKACXX:1:1306:12086:153799 2:N:0:
GTGCCTCCCCCACCGCCCCATTCCATCCATG
+
IGFAGEGGHIJIGGGHFFDDEDECBCDB3>C
@HWI-ST515:184:D0PUKACXX:1:1306:3748:179624 1:N:0:
GCCTTGTTGCATTGCATGTGTGAGTGAGTGG
+
IJJIJJHDHGIIEGGAAHDEAEHF=@DECF;
@HWI-ST515:184:D0PUKACXX:1:1307:8617:102807 1:N:0:
CCTCCTGGAAAGTCCGGTGCCTGGCTCCTGT
+
IGCIJJIBHJCHBFGG6;AAHFFFD@DBCCC
@HWI-ST515:184:D0PUKACXX:1:1308:1409:8990 1:N:0:
GTTTGGATGAGACGTGTGGAGGTGCTGCGAG
+
J?FGHBGGHHG<=CFF)=;@E(;ACCD>B39
@HWI-ST515:184:D0PUKACXX:1:1308:13077:64659 1:N:0:
CATATGTACCAGTAGTGAATTTACATTTTGC
+
IIJGIJIJJJIIDGI.77=CAHHHGFDCEF#
@HWI-ST515:184:D0PUKACXX:1:1308:16743:139346 1:N:0:
GCAAGCTTGTTGGCTGTGCCTGGTGGTTGTT
+
DIHEH?=DHCEFEFFFEECCEC@;=@9?BB#
@HWI-ST515:184:D0PUKACXX:1:1308:6321:152495 2:N:0:
GGGTTTGAGGTAGGCGGAGGCGGCGAGGGTG
+
HII8DCFHIIFGIFGAAD>BBDBDDDDBD02
@HWI-ST515:184:D0PUKACXX:1:1308:13293:172284 2:N:0:
GTCAGCCACCGAGCCTCGGCTCCTTTCCGGC
+
BBFIGIDCGDHFDFDECCDDDDDDCCCC?B>
@HWI-ST515:184:D0PUKACXX:1:1308:16632:192838 2:N:0:
TTAGTGATGGCGTGATGCGTCAGCAGTCAGG
+
F?*:90BFD>)?(--=7=;@EHD########
@HWI-ST515:184:D0PUKACXX:1:2101:6435:6605 1:N:0:
CATATGTACCAGTAGTGAATTTACATTTTGC
+
IGHAGHGGIIIHCHGHGE<??HEHE;BDDD;
@HWI-ST515:184:D0PUKACXX:1:2101:2614:23217 2:N:0:
GGAGCAGGTGAGGGGCCAGAGTTAGCAAATA
+
HIIIA=DEAEHFFFDDDDB?@CDDDCDCDCD
@HWI-ST515:184:D0PUKACXX:1:2101:5195:79348 1:N:0:
GCCTCACGCACCGTCTACAGCTCCCAACTCT
+
EFHGIIDIJIGEGEHBBFD:@DEDDCEDCCC
@HWI-ST515:184:D0PUKACXX:1:2101:17315:132540 1:N:0:
ATGCTGGTGAGGAGAGGAACTCGTCTGGGTC
+
JIJIIJIEIIIIFGAHI@AA>ADDFCBCEE#
@HWI-ST515:184:D0PUKACXX:1:2101:1661:138540 2:N:0:
CACTTCTCCAGTACCACTGTTACTCTGTTTT
+
JIIHJHGIIGJFGHIIJIIIJIJJJJHHHHH
@HWI-ST515:184:D0PUKACXX:1:2101:8007:150530 1:N:0:
CCTTGGCACATATTAGGTTCTTTATTTTATT
+
IJJIJJJCGGGIHCHDGHIIDIJJHFCEH>=
@HWI-ST515:184:D0PUKACXX:1:2101:3785:168207 1:N:0:
GTTTGGATGAGACGTGGGGAGTTGCTGCGAG
+
G68)?D9?FGG>FH5C@EH(5,7?3.;@BB;
@HWI-ST515:184:D0PUKACXX:1:2101:13710:173485 1:N:0:
TTGCGAGAGAGATTGGGTAGGGTTTATGTTG
+
IEIEHGHGGFHG<@CC=;AE?B???CECCC@
@HWI-ST515:184:D0PUKACXX:1:2101:2081:175084 2:N:0:
CCCCGACACCTGCACCTTGGATTCCTGCTCC
+
GIJEHIJJHHHGDEDFFCDECCCDEDDDDCC
@HWI-ST515:184:D0PUKACXX:1:2102:17927:17448 2:N:0:
TCCCCAGACCCCAACCCCTCTCCCTCGTCAT
+
IIJIDHDFGIJFG=CEEFFEFFFA633??##
@HWI-ST515:184:D0PUKACXX:1:2102:20253:195935 1:N:0:
GCCATGGGGAGTGTGAGCTAGAGATGGGGGT
+
IIHIJJCHIFHDDEH@CH>EHE>@DD@A###
@HWI-ST515:184:D0PUKACXX:1:2103:5184:7884 1:N:0:
ATCTCTCTCTCGCGCGCCCTGCGCATTCCTC
+
GIJJJJJJJIJIHGDDBDDDBDBDDB@>@C4
@HWI-ST515:184:D0PUKACXX:1:2103:15866:25442 2:N:0:
CATCACGGACGGGGTCTTCCTCGGCTCCTCG
+
IIJ<DDGB<FHH':9>BCECCC@B?BBDCC#
@HWI-ST515:184:D0PUKACXX:1:2103:12288:96382 2:N:0:
TTCTCAGCCTCGTCCATGCTTGCCAGCTGTG
+
IJJJIJIHIIGIJJJJJJJJJIHHHHFFFFD
@HWI-ST515:184:D0PUKACXX:1:2103:6965:110303 1:N:0:
ACCGAGTAGAGGAGCGCGCGGCTGCACGCAG
+
IIIIBGFFCGHGIIGF>BBBDDDDDDD?B@9
@HWI-ST515:184:D0PUKACXX:1:2103:2744:147392 1:N:0:
CGGTGGAGGCGGGGCGAGCGGGGGGTTTTGA
+
IIJIJDGHEIHFDDBB7;@BBDBBD######
@HWI-ST515:184:D0PUKACXX:1:2103:6503:160055 2:N:0:
CTTAATGGCTGGTCTCTACGCATAAAAAAGA
+
JJJIIEHHIIJI==7=@;@CB;?BBEDEB;=
@HWI-ST515:184:D0PUKACXX:1:2103:13460:170073 2:N:0:
CCGAACGCGGGACCTGGCCTCCACGCTGCTC
+
FBD<F@FGEBCBBBDC9<A>A<?C?B#####
@HWI-ST515:184:D0PUKACXX:1:2103:13729:176164 2:N:0:
CAAGACGTGCAGGACTGCAGCTGCAAGCCCC
+
8*9BBBFF;C@:6@?################
@HWI-ST515:184:D0PUKACXX:1:2103:8890:190488 1:N:0:
ACCGAATGTAGGCTCTACACTGAATATTTTC
+
JJIJIEIIDHIJFHHGHFFFFEFECEDBDD5
@HWI-ST515:184:D0PUKACXX:1:2103:13513:198069 2:N:0:
TTCTCAGCCTCGTCCATGCTTGCCAGCTGTG
+
JJJIJIIIJJJJJJJJJJJHIIHHHGFFFE>
@HWI-ST515:184:D0PUKACXX:1:2104:13048:13991 1:N:0:
TGTAGTGCAATGGTGTGTCTTTCCTTATTGT
+
EGGIIIEGGGHHIEHEEEDDCB3;BCACE>;
@HWI-ST515:184:D0PUKACXX:1:2104:5843:21340 2:N:0:
TGTCAAGGTCCGCTCGGCCGGCCTCCTTTCC
+
FFFFE4BGF>GGH:F;'-:8'3>?=A95:@A
@HWI-ST515:184:D0PUKACXX:1:2104:13395:34420 1:N:0:
CCCCTACGGCCTCCATAGTTCGTAGGCCGTA
+
FGHBEAB@FAAHIJA;A;?EEE?@?DE@A##
@HWI-ST515:184:D0PUKACXX:1:2104:14099:85162 2:N:0:
AATGCAAGGCGGGTCTGTGTTCTGTTCGTGG
+
;)/=;7=CCEFDDB#################
@HWI-ST515:184:D0PUKACXX:1:2104:2989:110930 2:N:0:
GTTGTGGTCTCATCAGCTTTGATTGCCATCA
+
HFHGGBFCFHHIJJJJIII4ACEHG@DBED7
@HWI-ST515:184:D0PUKACXX:1:2104:6568:113261 1:N:0:
GTCAAAATCTCGATTTTAGATCGGAAGAGCG
+
IIGGEHIIIIIH>DE7FF@GICGHGFFFF<3
@HWI-ST515:184:D0PUKACXX:1:2104:16862:133155 1:N:0:
CCTCCTGGAAAGTCCGGTGCCTGGCTCCGGT
+
DDDDBB8??BBB=B@15@#############
@HWI-ST515:184:D0PUKACXX:1:2104:13876:139692 2:N:0:
TGTCAAGGTCCGCTCGGCCGGCCTCCTTTCC
+
JJIHGIIJGIGGGIJJIJHFFDDBBDDCD:@
@HWI-ST515:184:D0PUKACXX:1:2105:9809:7106 2:N:0:
TTCTGCCTCAGGGGAATACTCCTCTAAATCT
+
IJJIJHIJJJJDGGGHHHGEFFFFFEEEEAC
@HWI-ST515:184:D0PUKACXX:1:2105:12207:11067 2:N:0:
CTTTTTAACACGGTGACACAGTATTACATGG
+
IJIJFCCHHFHFFDDBEEEDB;ADECCCEDD
@HWI-ST515:184:D0PUKACXX:1:2105:7489:59863 1:N:0:
GCTCTCCACGGTCTCTGACCCGCACAACTGA
+
JIIJIIJJJJJCGII:3=EEHFEDBDDDA95
@HWI-ST515:184:D0PUKACXX:1:2105:4935:100229 2:N:0:
GTTTCCGGGAGGAGGATGCCGCCGGCGGTCT
+
GD=FHDGGI/@@(5:@;C?DCC?;8;;@59@
@HWI-ST515:184:D0PUKACXX:1:2105:9225:141693 2:N:0:
TTCTCAGCCTCGTCCATGCTTGCCAGCTGTG
+
JJIJEDHHJJJJDHGIIIJIJGHGHHFFFFD
@HWI-ST515:184:D0PUKACXX:1:2105:20347:161669 2:N:0:
GTGCCTCCCCCACCGCCCCATTCCATCCATG
+
EHBHEGGEIIFBAEGEDDDDCDEEEACDDC@
@HWI-ST515:184:D0PUKACXX:1:2106:17973:99522 1:N:0:
CCTCCTGGAAAGTCCGGTGCCTGGCTCCTGT
+
BFHACF*B(=)==F75;'48=).6;@DBA>6
@HWI-ST515:184:D0PUKACXX:1:2106:20984:101512 2:N:0:
GCCTCCAGAGCTCCTCATGCGCCTCACGCCA
+
JJJJJHIIIJIFHHHHFFFFFDDDDDDDDD6
@HWI-ST515:184:D0PUKACXX:1:2106:10585:125665 2:N:0:
TCTAGGTTCTGGGCTGGTCGCCTTGTCCATG
+
IGGI9@EEEGGDCEAHDB@>ABB>@CCCC:A
@HWI-ST515:184:D0PUKACXX:1:2106:1895:163147 1:N:0:
GGCTCTGGGAGGATAGGCCTAATTCTATTTT
+
CACAG<DE=DHEA;CD)7>CAA>:A;@####
@HWI-ST515:184:D0PUKACXX:1:2106:20192:171960 2:N:0:
CTCGCACAGGCATTTCAATCGGACTTCGGAT
+
IJJIFFGIGIGCHJJJIEIBHHHHDEEDD<=
@HWI-ST515:184:D0PUKACXX:1:2106:15413:173269 1:N:0:
TCCCCTCCATGGCTATTTAAGCCACGTCCGC
+
IIJJIJIJJJIGJJIJJIIGECCEEFBAA<3
@HWI-ST515:184:D0PUKACXX:1:2107:20930:32700 1:N:0:
CAAGACGTGCAGGACTGCAGCTGCAAGCACG
+
JJJIJJJGJIGIJHHFFFFFFFDEECEDBD8
@HWI-ST515:184:D0PUKACXX:1:2107:4803:69523 2:N:0:
GGCCCTGCCATGCCAACGCCATCCCCGCCGG
+
CB?ACBDDDDDDACDDDDD5;BCDDDBDBD5
@HWI-ST515:184:D0PUKACXX:1:2107:13306:80874 1:N:0:
CTCCTCATCAGTCCCCACTCTGACTCTCTCC
+
F<=FFHG@>4=C@A3?CB>CCDCCCCACCA;
@HWI-ST515:184:D0PUKACXX:1:2107:15808:89253 2:N:0:
CCCTAGGAAGGAGTCGTAGAAGTGGCCAGCA
+
IJJJFFHGICHGHGHIGIIJGEEHEEFDED@
@HWI-ST515:184:D0PUKACXX:1:2107:7962:139935 2:N:0:
GCGTCGCGGCGGTGCTGCTGTTCGTGTTCTT
+
GHIJJGGE<=?D9@BCCDCC4>@B8<??CE>
@HWI-ST515:184:D0PUKACXX:1:2107:9471:159233 1:N:0:
GGCCCTGCCATGCCAACGCCATCCCCGCCGG
+
@119A;ABDDDDCCACD?8;@?>2??@>@##
@HWI-ST515:184:D0PUKACXX:1:2107:5710:172049 2:N:0:
GTCTGGGGAGGACGCAAGTGCAACGGAAACC
+
JHIJIHHJGIJEEHFFDDCCDDDDDDDDDCA
@HWI-ST515:184:D0PUKACXX:1:2107:9345:187582 2:N:0:
CCCTCCACTCGTCTCCCAAATCGCCAGCGAG
+
IIIIJHIJJIJHIJJIIHFGHHBDEDCC?@8
@HWI-ST515:184:D0PUKACXX:1:2108:2345:3499 2:N:0:
TCCATATGGGGGGATCAACAGCTACTGCACC
+
FH;D@BBB>8B6&07?8A#############
@HWI-ST515:184:D0PUKACXX:1:2108:15643:13910 2:N:0:
TGTAGTGCAATGGTGTGTCTTTCCTTATTGT
+
9F=CA@CG=EHHHCE??CDFFCEFDECDDAC
@HWI-ST515:184:D0PUKACXX:1:2108:18448:58448 1:N:0:
TCTGGAGGCTGGGACAAAAGTGTAACGCTAA
+
JJJIIIJFIHGHHHFDDFDE;@@CEDDBBB8
@HWI-ST515:184:D0PUKACXX:1:2108:15335:59099 2:N:0:
TCTGGAGGCTGGGACAAAAGTGTAACGCTAA
+
HIGH@=;DCGCEEFBB2?AC6;>;@A@B7<?
@HWI-ST515:184:D0PUKACXX:1:2108:4015:79315 1:N:0:
CTTAATGGCTGGTCTCTACGCCTAAAAAAGA
+
GIBGBCC>AFEH###################
@HWI-ST515:184:D0PUKACXX:1:2108:1838:126275 2:N:0:
ACAACTAACACTAAAATGTCAGAGCGAGGAC
+
AGIE?DGGEGGIIGGFGE7@E@GHHBABA<=
@HWI-ST515:184:D0PUKACXX:1:2108:3351:187687 2:N:0:
CTTTTTAACACGGTGACACAGTATTACATGG
+
;CHHGCGEHHFFF?ACCEE?ACEACDDCCCC
@HWI-ST515:184:D0PUKACXX:1:2108:21083:189641 1:N:0:
TTAGGTCGGCCCTCTCCGGTGCTGGCCTGGT
+
G@FHIHIII<AAEHFF@B>A;BDCD?9ABB#
@HWI-ST515:184:D0PUKACXX:1:2201:17583:73128 1:N:0:
GTGCCTCCCCCACCGCCCCATTCCATCCATG
+
GHGIIIJGHGIGHBB89,;?CC5>C>3<>5:
@HWI-ST515:184:D0PUKACXX:1:2201:10873:107675 1:N:0:
TTTCTGAACATATTGGATGGAAGCCTTTTAG
+
IJJJIGBFEGHIIJJGBE@H;F>CEHGFH##
@HWI-ST515:184:D0PUKACXX:1:2201:18211:111865 2:N:0:
CTCGCAGGGTGGCCTCCATATGGTCCGTTTT
+
JIJJJHGJJCEDBEFECCECEEDCCDDDDDB
@HWI-ST515:184:D0PUKACXX:1:2202:17182:113813 1:N:0:
GGGAGTGGGAGGAGGGACGGGGTCTTATGTA
+
EHIAF((-@@?'(55>919@B=/59:@CA>:
@HWI-ST515:184:D0PUKACXX:1:2202:18160:137324 1:N:0:
CCGGGAGCCAGCCACTACTCCATGCTCACGT
+
DFD6:FBG;;CGEEEHEFDEFFDCCCECC=?
@HWI-ST515:184:D0PUKACXX:1:2202:16390:153187 2:N:0:
CCCTAGGAAGGAGTCGTAGAAGTGGCCAGCA
+
JIIJIDGFHIJJJIGIE6CGHHHHHFFFFD#
@HWI-ST515:184:D0PUKACXX:1:2202:3616:170349 1:N:0:
TCCCCAGACCCCAACCCCTCTCCCTCGTCAT
+
IIJFGGHGGEGG=GEHEBFDEACACDB####
@HWI-ST515:184:D0PUKACXX:1:2202:19467:179065 2:N:0:
CAGTGAGAGAGAAGAGCAATAGTGTCGGATA
+
JII@FGCFHHC;C@3CCC>?EH@B?>BA###
@HWI-ST515:184:D0PUKACXX:1:2203:18478:79724 1:N:0:
CAGTGAGAGAGAAGAGCAATAGTGTCGGATA
+
JIIEHGIJJGIIJHHGHECDFFBCDCDB###
@HWI-ST515:184:D0PUKACXX:1:2203:17883:86615 1:N:0:
CCCGTCAGTCGGTCACGTGATCTGTGCCATA
+
IJJJHFEFFFFDDA>CD=AB?DAC>CCCAC:
@HWI-ST515:184:D0PUKACXX:1:2203:6149:161911 2:N:0:
CAAGGTGGGCGATGATGAGAAACCCCGACAA
+
HHEGHHDHIJIGFHHHHFFFFFFCD@>BB?:
@HWI-ST515:184:D0PUKACXX:1:2203:12428:173125 2:N:0:
AGCTGCGAGAGCCTTAGAGACGCGTGCATTG
+
G9DB<EGIGHGGA@CE;;ACAEF########
@HWI-ST515:184:D0PUKACXX:1:2203:14092:181639 2:N:0:
CCAATTCGGCGGTGGAAGCTGCGCATGACGC
+
GGJAABFHGGIB9ACCCC?CCC:88;@:@?<
@HWI-ST515:184:D0PUKACXX:1:2204:14089:93060 1:N:0:
CCTAGCAGCCACGTCCATGACGTTCTCCCGT
+
IHIIEHGCHGIIIJJEFFHHBD5;@?CCDB?
@HWI-ST515:184:D0PUKACXX:1:2204:1241:94650 1:N:0:
GTGGCTGACCGGGCTTGCTCAACTCATCCAT
+
IGIJIJHHHHEFD?;B@BCC3>A:>A#####
@HWI-ST515:184:D0PUKACXX:1:2204:19196:121255 2:N:0:
CCGAACCCATGGTCTCCCCTTGCTGCTGTCC
+
9D0D(-5'()7=@)@=AC#############
@HWI-ST515:184:D0PUKACXX:1:2204:9752:142480 1:N:0:
TGCAGTACACAGCAACAACTGATCATCCTCG
+
FGGGG=C@@EHIIHDEEEDDDF>:3;6>;@>
@HWI-ST515:184:D0PUKACXX:1:2204:20899:195310 1:N:0:
GATTTTAGATCGGAAGAGCGGTTCAGCAGGA
+
GGHIIHIIHHGDHBDDEDCB>?BD@AAA<B8
@HWI-ST515:184:D0PUKACXX:1:2205:8899:22018 1:N:0:
GCCTCCAGAGCTCCTCATGCGCCTCACGCCA
+
GFIIJII@HHFHHFFFDEFE>AB:?CABD?#
@HWI-ST515:184:D0PUKACXX:1:2205:17484:38833 2:N:0:
TTCGCGCCACTTGTTTGATTCGTTCCTCCCG
+
GEGE<FFGBHIJJHGHE>CFFBCDCCCDE?#
@HWI-ST515:184:D0PUKACXX:1:2205:10463:95669 1:N:0:
AGCCTAGGAAGTCCAACCGAGCCCGTCGGCG
+
IJGGGJJ<ECEHGHHFBBB>BBD?@B@9B>0
@HWI-ST515:184:D0PUKACXX:1:2205:15512:129304 1:N:0:
TTCTCAGCCTCGTCCATGCTTGCCAGCTGTG
+
IIJJJIGIGIIIHIIIIIHFHHHB@CDD@C;
@HWI-ST515:184:D0PUKACXX:1:2205:2404:132349 1:N:0:
TAGACCGACGAGGTGTGAACTGTAATTTCAG
+
?FFDGG>EH<?<A9?>@CC3;;,>C>B>;A;
@HWI-ST515:184:D0PUKACXX:1:2205:18017:159060 1:N:0:
TATTACCAGAGTTTACTGTACTGGATTTCTA
+
IJIJIJIJIDIGIIJIIJHGIJH=HHHHDFB
@HWI-ST515:184:D0PUKACXX:1:2205:5932:174148 2:N:0:
TGCAGTACACAGCAACAACTGATCATCCTCG
+
?F8=C8.)=C;CDEEGC2=??@@>@;C####
@HWI-ST515:184:D0PUKACXX:1:2206:6363:37098 2:N:0:
TTTGAGGTCGGGGGCGAAAACGCCGTGGTCC
+
JJIH9;CCHGFFFDDDDDDDDDDDD-9;BC@
@HWI-ST515:184:D0PUKACXX:1:2206:17746:128972 2:N:0:
CCCTCTCCTCCATCCCACCATTGGACTCCAC
+
I@FHGF@CHEIJIIIGJJIGFH>A>CDFF@>
@HWI-ST515:184:D0PUKACXX:1:2206:11855:151728 2:N:0:
GTCGCGGCGGGGGGCCAGTCCGCGTCCGCCT
+
IIGHIHB>@B7@<&)5?8(4@##########
@HWI-ST515:184:D0PUKACXX:1:2206:8918:168443 1:N:0:
GGAGTGCGGGGAGCATGGATGATGCGGTAGT
+
IJFH?CGGIAABDDBDDBDCDCDDCDD;@@4
@HWI-ST515:184:D0PUKACXX:1:2206:9575:174035 1:N:0:
GCCGGCGGGCCGCGTGGGGAGGCAAAGGCCA
+
JIIHIGFDBBBBDD07<B@?>BD<AD>CAA<
@HWI-ST515:184:D0PUKACXX:1:2206:18403:191640 2:N:0:
GCCTTGTTGCATTGCATGTGTGAGTGAGTGG
+
JJJJJHHIJJGJIHIIJJDEAEEH=B>@BF=
@HWI-ST515:184:D0PUKACXX:1:2207:7851:14534 2:N:0:
GGCAGGGCCGTGCATCCCGCACCAGAGAAGG
+
FFFDDBB?B83302:3?B?;;>B1<8<9932
@HWI-ST515:184:D0PUKACXX:1:2207:10759:19370 2:N:0:
CCGCCAGCCTGGTGGAGCCCAAGGGAAGTAT
+
JJJJJGA=C=F@CF;@DHCEABFFE?AC;C3
@HWI-ST515:184:D0PUKACXX:1:2207:16114:137271 2:N:0:
ACCGAGTAGAGGAGCGCGCGGCTGCACGCAG
+
IJGEAB;FGHEGHGDHFDDBBDB@BDDDDD@
@HWI-ST515:184:D0PUKACXX:1:2207:14477:139800 1:N:0:
CCTAGCAGCCACGTCCATGACGTTCTCCCGT
+
GHCCFGIEGEGAB=;@EAHHHF??BACAC:;
@HWI-ST515:184:D0PUKACXX:1:2207:17000:140806 2:N:0:
CTCCTCATCAGTCCCCACTCTGACTCTCTCC
+
JJJAGCFHHGGIECFHGFFFFFEEEEEEDDA
@HWI-ST515:184:D0PUKACXX:1:2207:20767:151280 1:N:0:
TGTACTGCATGGGTGGAGAAAGCCTGGAGGT
+
DE@=CCBDIEEIDDDD?DC@A;?@A@@####
@HWI-ST515:184:D0PUKACXX:1:2208:8913:126861 2:N:0:
CTGTGCGAGGGGTCGATTTTAGATCGGAAGA
+
H4D888AA@';A-,3=B@?(;;@>CA?BD;2
@HWI-ST515:184:D0PUKACXX:1:2208:20947:131979 2:N:0:
GCTGGCGTCAGTGGCCATTTCTGACGATTCA
+
GDDEGIGIIIBCGIIJGHHGHHHCDEB==;A
@HWI-ST515:184:D0PUKACXX:1:2208:19248:143205 1:N:0:
CAAGACGTGCAGGACTGCAGCTGCAAGCACG
+
GIHI@=E(;(6)6(;?BD#############
@HWI-ST515:184:D0PUKACXX:1:2208:14967:178055 2:N:0:
ATTTTAGGTCAAGAATGTCGGCTTATTTTAG
+
EIGIGHIJJIIJIJJJJHIIJHHEDEFFFA@
@HWI-ST515:184:D0PUKACXX:1:2208:12149:193053 1:N:0:
TCTAGGTTCTGGGCTGGTCGCCTTGTCCATG
+
DHEHGGEHH@EECDDDC@CCB@BDDCDDCD>
@HWI-ST515:184:D0PUKACXX:1:2301:14995:7778 1:N:0:
CCCTAGGAAGGAGTCGTAGAAGTGGCCAGCA
+
GGHCCFEBBGEGGIGG@DG@AHHHHFD>;?;
@HWI-ST515:184:D0PUKACXX:1:2301:20091:21950 1:N:0:
CCCTCTCCTCCATCCCACCATCGGACTCCAC
+
C@FHEIJJJIHHFCEFEFDCC@A35;;9>C9
@HWI-ST515:184:D0PUKACXX:1:2301:1415:26411 2:N:0:
TTAGTGATGGTGTGATGCGTCAGCATTCAGG
+
H@*?09*?DE?F?6*?FBB@A<EG#######
@HWI-ST515:184:D0PUKACXX:1:2301:8991:83031 1:N:0:
TCTCTGAAGACGTTGCCGTCCTTATCTCCTC
+
IJJIJJGIIIJDFHIJBHEHFFFFFEECCC6
@HWI-ST515:184:D0PUKACXX:1:2301:1367:111421 1:N:0:
CCCCTGCAGTCTTGGACGCAGGGAATACTTG
+
GGBABHFIGCHIIEHE;?>AADD?BB@A@A:
@HWI-ST515:184:D0PUKACXX:1:2301:18347:154686 1:N:0:
TCCCCTCCATGGCTATTTAAGCCACGTCCGC
+
IJIJIIAFFHIGGGIIHGIEHECEFDBCDC;
@HWI-ST515:184:D0PUKACXX:1:2301:20278:199008 1:N:0:
GCCCAAGGCGCGTCATGCCTGCTGCCTTTGC
+
IIIJGGHIHHFDCDDACDD@CBCDDBD3>C>
@HWI-ST515:184:D0PUKACXX:1:2302:8818:4995 2:N:0:
TGTCAAGGTCCGCTCGGCCGGCCTCCTTTCC
+
IJHIJIIIIIJIJJJIIIHFFBB@BBCCC>@
@HWI-ST515:184:D0PUKACXX:1:2302:6579:15900 1:N:0:
TCCCCTCCATGGCTATTTAAGCCACGTCCGC
+
IHGIIJJJDGGIIIEIJJJ>AHHFFFFCCB8
@HWI-ST515:184:D0PUKACXX:1:2302:3891:43109 1:N:0:
ACCTAGACACTACAATTTGAGTGCGTTTATA
+
CGHIIJBHGH@@FHGCGEDCG@EEEEH>DD;
@HWI-ST515:184:D0PUKACXX:1:2302:1907:96565 1:N:0:
TCTGGAGGCTGGGACAAAAGTGTAACGCTAA
+
IIIIHCHGIIFGG;?=?)=C###########
@HWI-ST515:184:D0PUKACXX:1:2303:16014:25299 1:N:0:
CGGTGGAGGCGGGGCGAGCGGGGGGGTTTGA
+
DHI@FBHEHJHFBDDD55;5;BDBD######
@HWI-ST515:184:D0PUKACXX:1:2303:3916:82244 2:N:0:
CTCGCACAGGCATTTCAATCGGACTTCGGAT
+
JJJJIGHIJJIGIIJJIHJIIHEHFFFDC=5
@HWI-ST515:184:D0PUKACXX:1:2303:13529:99616 2:N:0:
GTTTGGGTGAGACGTGGGGAGTTGCTGCGGG
+
?)?D;?(?:=C)=;5(;AH############
@HWI-ST515:184:D0PUKACXX:1:2303:7123:120380 1:N:0:
CTTGCAAAGAGACCGAGAAAAGGCAGATTAT
+
JJJIIIIJIJGFGHFDDDBDDDB<A@<CCC5
@HWI-ST515:184:D0PUKACXX:1:2303:17330:122943 2:N:0:
GCCGGGGGCGGCCGCCGGGGGGCGGCGGCTT
+
GHEGIFFDDDDDDDDDDDBDDB#########
@HWI-ST515:184:D0PUKACXX:1:2303:10402:136985 1:N:0:
CCAATTTGGCGGTGGAAGCTGCGCATGCCGC
+
G?9/9?FG?######################
@HWI-ST515:184:D0PUKACXX:1:2303:17779:143693 2:N:0:
ACCTAGACACTACAATTTGAGTGCGTTTATA
+
GGEHGGFFHGIIIJIHIGB@G@C@=EEB?##
@HWI-ST515:184:D0PUKACXX:1:2303:14142:174809 2:N:0:
CGGTGGAGGCGGGGCGGGCGGGGGGTTTTGA
+
>6??FECC?;4@###################
@HWI-ST515:184:D0PUKACXX:1:2303:13888:196180 1:N:0:
TGGGTCGGCGTACCTGGGGGTGCTCACGGCC
+
HJJF9BFBHE<',;;@2(3;,&2>@ACBBD#
@HWI-ST515:184:D0PUKACXX:1:2304:10441:8788 2:N:0:
GTTTGGATGAGACGTGGGGAGTTGCTGCGAG
+
IHIIJHHIGGIIIJHIIIGEFBCEEEEED>;
@HWI-ST515:184:D0PUKACXX:1:2304:19125:22943 1:N:0:
TCCCCTCCATGGCTATTTAAGCCACGTCCGC
+
IJIJIJJJGIIIIJJJIJIGHHEEFFDDDB8
@HWI-ST515:184:D0PUKACXX:1:2304:8856:60567 2:N:0:
GGAGGTCGCAAGCACGAGCCACACCCACACG
+
I?FFGHG'-4='(.63;?88C55189<@@?@
@HWI-ST515:184:D0PUKACXX:1:2304:2143:66106 2:N:0:
GCAAGCTTGTTGGCTGTGCCTGGTGGTTGTT
+
HIJIIGIIGAHHHFFFFEECEEB@A?8?8?A
@HWI-ST515:184:D0PUKACXX:1:2304:19624:68189 1:N:0:
CTTAATGGCTGGGCTCTACGCATAAAAAAGA
+
JJIJJJJJJJJJ1@@9))=5=?=B;@ACB##
@HWI-ST515:184:D0PUKACXX:1:2304:2191:150853 2:N:0:
CATCACGGACGGTGTCTTCCTCGGCTCCTCG
+
GGIEHDCE<@GI=CBCEFFF###########
@HWI-ST515:184:D0PUKACXX:1:2304:7968:161228 2:N:0:
CGGTGGAGGCGGGGCGAGCGGGGGGTTTTGA
+
JJJFHGGIIJHFDD;B57BBDDDDD00<B<<
@HWI-ST515:184:D0PUKACXX:1:2304:10075:165330 1:N:0:
CCTAAAACTACCCATTCCACCATCTGTTGAG
+
IHIJJIJJJIJIIEIIIIHFHGHFFFDCDF>
@HWI-ST515:184:D0PUKACXX:1:2304:16965:186798 2:N:0:
ACTGACGGGAGACAAAGCTGGCACCGCACTG
+
JIJJIHIIJFIHHHHHFFFFFDDEDDDDDDC
@HWI-ST515:184:D0PUKACXX:1:2304:18734:192789 2:N:0:
GCTTGCCGAGGGGCGCGGGGGGGAAGCGGAG
+
-B(6@=7'''5=@85;BB@############
@HWI-ST515:184:D0PUKACXX:1:2305:5967:25922 2:N:0:
CACCGACGGCTACTTCGCTCCCGGAAATGCT
+
IHIHHHDEDDDDDDDDDDDDDDDDD;@CCCC
@HWI-ST515:184:D0PUKACXX:1:2305:9510:26243 1:N:0:
CCAATTCGGCGGTGGAAGCTGCGCATGACGC
+
JJJJJJJJIIGFECCDDDDDDDBDB:?>>?5
@HWI-ST515:184:D0PUKACXX:1:2305:17181:69271 2:N:0:
CCCGCAGCCTCACTCATCTCCCCCGCCCACT
+
DH6@BGHIJIHGHHFBEFFFEDDD>;BBBD?
@HWI-ST515:184:D0PUKACXX:1:2305:10492:111984 2:N:0:
GGGGACGGGGAGGTGATCCAAGGGAGGCGGG
+
IJIIJEHFFDBDD8?CDEDDDDDD<>BDDD#
@HWI-ST515:184:D0PUKACXX:1:2305:6756:171029 1:N:0:
GGGTTTGAGGTAGGCGGAGGCGGGGAGGGTG
+
9?<F@F;C#######################
@HWI-ST515:184:D0PUKACXX:1:2305:3217:176756 2:N:0:
TTCTGCCTCAGGGGAATACTCCTCTAAATCT
+
JJJJJHIIGEIJJJGHHFHHFFFFFEEEECA
@HWI-ST515:184:D0PUKACXX:1:2306:11646:14088 2:N:0:
GGAGCAGGTGAGGGGCCAGAGTTAGCAAATA
+
GIIIIHIHACEFFF@ABB;?A>@::(:CCC>
@HWI-ST515:184:D0PUKACXX:1:2306:11104:40170 2:N:0:
GGAGGTCGCAAGCACGAGCCAAACCCACACG
+
EH>BEEH5AD?BCE3'9>B?:(,9?8?<0<>
@HWI-ST515:184:D0PUKACXX:1:2306:18748:63433 2:N:0:
GTCAGCCACCGAGCCTCGGCTCCTTTCCGGC
+
HHGGBDGEHHE<BE<C><@BDD@>@>,:?BB
@HWI-ST515:184:D0PUKACXX:1:2306:5903:117625 2:N:0:
TCTAGGTTCTGGGCTGGTCGCCTTGTCCATG
+
JIFGJEGHIJIIDHGHF@DBCDBBCDCCCFC
@HWI-ST515:184:D0PUKACXX:1:2306:17917:132314 2:N:0:
TCTCTGAAGACGTTGCCGTCCTTATCTCCTC
+
JJJIIGGIJGIJJJJJIHHHFFFCDEDEEE3
@HWI-ST515:184:D0PUKACXX:1:2306:6412:138788 1:N:0:
TGTACTGCATGGGTGGAGAAAGCCTGGAGGG
+
IIDHIGIIFHIGIDHG9ACE?ED()??####
@HWI-ST515:184:D0PUKACXX:1:2306:2052:172485 1:N:0:
TCTGGAGGCTGGGACAAAAGTGTAACGCTAA
+
JJJJJGJJJJJHGEFFFFCCCEEDDDDDDD3
@HWI-ST515:184:D0PUKACXX:1:2307:12575:56272 1:N:0:
CGCAGGGGATGGGCAGGAGGCCAAGCGCTAG
+
FDGIIDAEGFACCB><<==@?BDBDB<=?=5
@HWI-ST515:184:D0PUKACXX:1:2307:17610:107683 1:N:0:
GGAATAGGTGGGGAGATCTGAATCTGGGCGG
+
JJGHIGHGCHEIGHHHFFDDEDACCEDCDD#
@HWI-ST515:184:D0PUKACXX:1:2307:5560:123431 1:N:0:
CAGTGAGAGAGAAGAGCAATAGTGTCGGATA
+
JJJIIIEEEEHIEHCIHHGEHH>BBDB>A?9
@HWI-ST515:184:D0PUKACXX:1:2307:12315:179605 1:N:0:
GCTGGCGTCAGTGGCCATTTCTGACGATTCA
+
JJIGHIIHHHJCHGIDHHHHHGFEBE?ACE;
@HWI-ST515:184:D0PUKACXX:1:2308:8537:40024 2:N:0:
GCCTCCAGAGCTCCTCATGCGCCTCACGCCA
+
IFGGJHJJJIIGHHHHFFFFFDDBBCBDBD8
@HWI-ST515:184:D0PUKACXX:1:2308:14879:62168 2:N:0:
TATTACCAGAGTTTACTGTACTGGATTTCTA
+
JJJJJGIJJIJHIGIJJIFIIJJIIHHHHG>
@HWI-ST515:184:D0PUKACXX:1:2308:7887:69478 1:N:0:
GGTTTGAGGAGGGGATTTTGACGTGGGGGCA
+
JJDHIIGHFGHIJJHGHGHGBFFDDA@:=B0
@HWI-ST515:184:D0PUKACXX:1:2308:18903:75519 2:N:0:
GCAAGCTTGTTGGCTGTGCCTGGTGGTTGTT
+
B;/@@=7@C?AC=CCBFEACCED;??3<?=?
@HWI-ST515:184:D0PUKACXX:1:2308:6464:87338 2:N:0:
GTTTAAGTGTGGTACATGTTAAATCGTTTGG
+
IHIIJJIGHHHIGGHHHHHHECFFFECDDDD
@HWI-ST515:184:D0PUKACXX:1:2308:20708:102994 2:N:0:
TCTGGAGGCTGGGACACAAGCGTAACGCTAA
+
.=F@)=CECE94;=?B(.5;65,;?B#####
@HWI-ST515:184:D0PUKACXX:1:2308:9070:123563 1:N:0:
CAGTGAGAGAGAAGAGCAATACGGTCGGATA
+
3/B88BF########################
@HWI-ST515:184:D0PUKACXX:1:2308:16773:124110 1:N:0:
CTCGCAGGGTGGCCTCCATATGGTCCGTTTT
+
GHIJJJIIB=C>DD@CCCCECDA5A@>BC##
@HWI-ST515:184:D0PUKACXX:1:2308:16391:129355 1:N:0:
TCTCGGTTCTGGGCTGGTCGCCTTGTCCATG
+
FDA)'55;EEFAA?@B/>A'3;;=>:AA;B:
@HWI-ST515:184:D0PUKACXX:1:2308:10792:142345 1:N:0:
GCCTTGTTGCATTGCATGTGTGAGTGAGTGG
+
IGJJJICFGGCGDHGHGHHH=EEE>@B;@D#
@HWI-ST515:184:D0PUKACXX:1:2308:6356:142994 2:N:0:
GTGTGACAGGGTACACGAGCAGGGCGGGGGG
+
BDD/8/?=37<=3=7=1A#############
@HWI-ST515:184:D0PUKACXX:1:2308:17866:162810 1:N:0:
GCGAGCGTCGGAGCGTGTCTCTATACTCCCT
+
JIEGBHIGHDF>A;:@B8ADDDEDDDEDDD3
@HWI-ST515:184:D0PUKACXX:1:2308:4669:169744 2:N:0:
TCCATATGGGGGGATCAACAGCTAATGCACC
+
ABGBDFHIHICA9@;80(+:<BDD@@ACCDD
@HWI-ST515:184:D0PUKACXX:1:2308:11439:170747 1:N:0:
GTGCCTCCCCCACCGCCCCATTCCATCCATG
+
IIIJJJJIIJJIIJDFFFDDCCADDDDBCDC
@HWI-ST515:184:D0PUKACXX:1:2308:18604:184316 1:N:0:
GCTGGCGTCAGTGGCCATTTCTGACGATTCA
+
JJIJIJJIJIJGIGJJJHHHHHHHFDBACE;
@HWI-ST515:184:D0PUKACXX:1:2308:21129:194145 1:N:0:
CGCAGGGGATGGGCAGGAGGCCAAGCGCTAG
+
JJIGHJIIIHHHHFBDDDD@?@BDBDDDDD0
@D2D0JJN1:133:D0BCAACXX:1:1101:6912:33883 2:N:0:
GCCTTGTTGCATTGCATGTGTGAGTGAGTGG
+
JJJJJIJJIIHJJIJIIIGHGHGHEFFFBD=
@D2D0JJN1:133:D0BCAACXX:1:1101:7355:65829 2:N:0:
CACCGACGGCTACTTCGCTCCCGGAAATGCT
+
JIGIHFFFDDDDDDDDDBDDDDDDBDDCDCD
@D2D0JJN1:133:D0BCAACXX:1:1104:2003:175054 2:N:0:
GCCTCCAGAGCTCCTCATGCGCCTCACGCCA
+
JJJJJHIJIJJHHHHHFFFFFDDDDDDDDDD
@D2D0JJN1:133:D0BCAACXX:1:1202:8973:67744 2:N:0:
ACAACTAACACTAAAATGTCAGAGCGAGGAC
+
FHCBDF@BBA=)BFAAG==CH47).:BF>A=
@D2D0JJN1:133:D0BCAACXX:1:1206:3499:106577 2:N:0:
CAGTGAGAGAGAAGAGCAATAGTGTCGGATA
+
CGCH>=@GC######################
@D2D0JJN1:133:D0BCAACXX:1:1302:13273:32302 1:N:0:
GCCCCCGGCGCGGCACTCTCTGTCTATCCTT
+
JJJJJJHFFDDDDDDDDDDD@CCDDEEDDE:
@D2D0JJN1:133:D0BCAACXX:1:2103:5081:104504 2:N:0:
CACTTCTCCAGTACCACTGTTACTCTGTTTT
+
IIGIJIICGGEBFIGIJJIDHGGJIIHEAHE
@D2D0JJN1:133:D0BCAACXX:1:2106:16779:155401 1:N:0:
GTGCCTCCCCCACCGCCCCATTCCATCCATG
+
IHEIIHIIIIJIGIJHFFD7>@DFDDCD;:@
@D2D0JJN1:133:D0BCAACXX:1:2204:5011:179349 1:N:0:
TGTACTGCATGGGTGGAGAAAGCCTGGAGGT
+
JJJIJJIGHHJJIFHIIHFEHHFFFFD@ED1
@D2D0JJN1:133:D0BCAACXX:1:2207:15788:85912 2:N:0:
GTTTAAGTGTGGTACATGTTAAATCGTTTGG
+
FIJJD@;C=DA(=@E))=E;?@;BCB?BAA?
@D2D0JJN1:133:D0BCAACXX:1:2301:16774:87567 2:N:0:
CATATGTACCAGTAGAGAATTTACATTTTGC
+
FBCGIG4BAD4).7=)..7=>HC:E;;?C##
@D2D0JJN1:133:D0BCAACXX:1:2307:7341:143969 1:N:0:
CACTTCTCCAGTACCACTGTTACTCTGTTTT
+
CDH@GEEG8BG)=FH>>@===@DDEA>7???
