# Supplementary material for: Identification of the Maize Gravitropism Gene lazy plant1 by a Transposon-Tagging Genome Resequencing Strategy
Source: PLoS One. 2014 Jan 31;9(1):e87053. doi: 10.1371/journal.pone.0087053 (PMC3909067; doi:10.1371/journal.pone.0087053)
Supplement: File S1 — MuTaq Supplementals. (ZIP) [file pone.0087053.s005.zip › MuTaq_Supplementals/MuTaq_Fastq/AATT_Mu]

@D2D0JJN1:133:D0BCAACXX:1:1101:10205:6899 2:N:0:
TGCTGGGATAGTGAAACGTGAGTGCTACTGC
+
<BCCDFG=FFE;@@FGGIDHEA..=??;BEE
@D2D0JJN1:133:D0BCAACXX:1:1101:10118:16867 1:N:0:
ACTCCACTCTACCTACCGCCCCACGCTCCAG
+
FHIGIIGGHGIJIEHIBAFGFFFFBABD@DA
@D2D0JJN1:133:D0BCAACXX:1:1101:8768:19760 2:N:0:
GTTGTCCAACGGTTTCGTTTCATCCATGGAC
+
IEHHHDF;CD?C==?A?DDDCDDDDDDCACC
@D2D0JJN1:133:D0BCAACXX:1:1101:14606:30865 1:N:0:
CGAAGGGATAAGCTGGGCAGCGGCCACTCCC
+
IJJJJJIIEEHIJJJJJHHHFFDCDBDDDDA
@D2D0JJN1:133:D0BCAACXX:1:1101:15364:35679 1:N:0:
CCCTCTCCTCCATCCCACCATCGGACTCCAT
+
JJJJJJJIJJHHHHHFFFFDEEDDBDDDDDC
@D2D0JJN1:133:D0BCAACXX:1:1101:15562:41202 2:N:0:
GGGAGGCGGGGGGCACGCACGAACGTGTATC
+
JJGABGGIFDDDDDBBDBDDD##########
@D2D0JJN1:133:D0BCAACXX:1:1101:3410:57367 2:N:0:
CCTCCTTAAACAAGCGAACCAGCGTCCTGCC
+
IGCEHFFGGGJIEC9EHGH8@;(9A?@=>@<
@D2D0JJN1:133:D0BCAACXX:1:1101:12203:58464 1:N:0:
CACAACCAGAAGGTTCTTCGCTTCACTCTGC
+
FHGBFBFDD==@=)7=@D@9EHDB@CE>;@C
@D2D0JJN1:133:D0BCAACXX:1:1101:17911:61398 1:N:0:
AAAGCGAACAATGCAGTTTTTATAGGCTCCA
+
III<@DHHIIIIIIIGAECHEFFFEFD:@C=
@D2D0JJN1:133:D0BCAACXX:1:1101:17519:117947 1:N:0:
CCGCCTCCCTGGACTGCGAGGTCAAGCGGGA
+
JJJJJIJJJJIJJJJJHHHFDAEEEDDDDB8
@D2D0JJN1:133:D0BCAACXX:1:1101:1272:160048 1:N:0:
GCCAACAAGAGTGTTCGTGGACGCATAGGTG
+
IHIDHIIIIHF7??>EEEECCCBB@BB:@>@
@D2D0JJN1:133:D0BCAACXX:1:1101:8817:162057 2:N:0:
CCGGGAGCCAGCCACCACTCCATGCTCGCAT
+
GHIJBAGGIJJIJJIIIGEHFFFFFFFDDD?
@D2D0JJN1:133:D0BCAACXX:1:1101:19431:168550 2:N:0:
GCTGGCGACGGTCTAACATGCAGTTCAATGC
+
JJHIJGIJJHF?CDEEDDDDDDDACDEEEDC
@D2D0JJN1:133:D0BCAACXX:1:1101:9196:190807 2:Y:0:
CCCGTCAGTCGGTCACGTGATCTGTGCCATA
+
8;'5B;C47?6<99A:>=;(5@#########
@D2D0JJN1:133:D0BCAACXX:1:1102:21144:28213 2:N:0:
CTCGCGCGCACGTTGCCCTCACGCCAGCTCA
+
DGHB';F:59ABA?=>C5>ABBD<<9;BCCD
@D2D0JJN1:133:D0BCAACXX:1:1102:15136:50022 2:N:0:
GCAATGGAGGGGTAGATCTGGTGACATAGCT
+
IJJIJJIHIJJJ@EHHHHFFFCDDEEEEEDD
@D2D0JJN1:133:D0BCAACXX:1:1102:19234:62728 2:N:0:
CTTTCTGAGCTGGCCACCACTTCCCATGGAG
+
FBEH<?88?FI=.(=.5(==@HGIA=.7?;;
@D2D0JJN1:133:D0BCAACXX:1:1102:1750:64627 1:N:0:
GCCAACAAGAGTGTTCGTGGACGCATAGGTG
+
JJJJJJJJJHH=AEHHFFFDDEDDDDBDD>>
@D2D0JJN1:133:D0BCAACXX:1:1102:5562:77258 1:N:0:
AGCGCTCGGACGGTTCTAGGCAGCTATAGGC
+
IJJJJJJJJIJHFDDDEEEEDDDDDDDEDDC
@D2D0JJN1:133:D0BCAACXX:1:1102:9655:97241 1:N:0:
CTCGCAGGGTGGCCTCCATATGGTCCGTTTT
+
B<C0@84A4?CDBB;@;>A>A@>;>B:2>A<
@D2D0JJN1:133:D0BCAACXX:1:1102:8612:120609 1:N:0:
CTCAGACAAGCGCGAACCCCGCGAAGCTGCC
+
GDHGGIGBCGCAFH#################
@D2D0JJN1:133:D0BCAACXX:1:1102:3995:128308 2:N:0:
TCCATATGGGGGGATCAACAGCTAATGCACC
+
JIJJIIIEGIIJD;7@DDDCDDDCACCDDCC
@D2D0JJN1:133:D0BCAACXX:1:1102:18408:166705 1:N:0:
CCCAGAATTGAATCATATATCATCTTAGAAT
+
F@GIEB@=FG@88@7C7@F@;DE@@=C>EC#
@D2D0JJN1:133:D0BCAACXX:1:1102:4334:180001 1:N:0:
AGCCTAGGAAGTCCAACCGAGCCCGTCGGCG
+
JJIJIIJJHGIDHHHHHFFDDDDDD@BDD>0
@D2D0JJN1:133:D0BCAACXX:1:1103:9852:7470 2:N:0:
TTCACGAATAAGTGTGCTTCTTTCTCTTTTT
+
IJIJJIJJHHHHEHEDFFFFFEEEEEEEDDD
@D2D0JJN1:133:D0BCAACXX:1:1103:18814:19592 1:N:0:
GGTGGTTTAGACGTGGTTAGTTCTGACCACT
+
IJGIJGHIGJIJJEHIIEGHEHBEDDEFEDC
@D2D0JJN1:133:D0BCAACXX:1:1103:1458:33064 1:N:0:
AGCCTAGGAAGTCCAACCGAGCCCGTCGGCG
+
JJJJJJIJJJJJHHHHHFFDDDDDDDDDDD<
@D2D0JJN1:133:D0BCAACXX:1:1103:18166:38495 1:N:0:
TGTCCACGGTGTCCGTGTTTGTGAATCTCAA
+
JJJJJIJIIHIIJJJHIHHJHEEHFHFFFFB
@D2D0JJN1:133:D0BCAACXX:1:1103:17780:41622 1:N:0:
CGCTGGAGCAGGATATTTTCCTCGCTTTTTC
+
JJJJJJJJJJJIJJJFIHGHHHHFFDBDCEC
@D2D0JJN1:133:D0BCAACXX:1:1103:3225:81635 2:N:0:
TCCATATGGGGGGATCAACAGCTAATGCACC
+
JJJJJJJJIJJJDBDDDDDDDDDDDDDDDDA
@D2D0JJN1:133:D0BCAACXX:1:1103:10370:86078 2:N:0:
ATTGAAAAGAGTCTAAGATCAGTTTGTTTAA
+
EIIHJIJJJJJIJIJJJJJJJJFGHJIJIII
@D2D0JJN1:133:D0BCAACXX:1:1103:15312:89424 1:N:0:
GGCAAAATCAAATCATACATTGTTAGATGAC
+
JJJJJJJJGIJIJIJJIIEHHHHHGEHFBD@
@D2D0JJN1:133:D0BCAACXX:1:1103:12782:138479 1:N:0:
ATTTTGACTGGTGGCTGGCGCCCTCTGTTTT
+
IJJJJJCGIIEHEGGII:;B=BD/=(6;>C;
@D2D0JJN1:133:D0BCAACXX:1:1103:13550:138839 1:N:0:
TCGCACGGCAGGAAGAGAATACCTGATCTGT
+
EIJJFGGHIIHFDFFACC>@AACD>5;>@CD
@D2D0JJN1:133:D0BCAACXX:1:1103:5380:168568 2:N:0:
GTTAAAAGGTTGTGGTTGCTCGAAATTAGAT
+
JIIGIJJJJFHIIJJHIHHHHFFFDDEEEED
@D2D0JJN1:133:D0BCAACXX:1:1103:16856:179429 2:N:0:
GCCAACAAGAGTGTTCGTGGACGCATAGGTG
+
JIJJJIJJIHH?AEEHFFFDDEDDBBDDCAC
@D2D0JJN1:133:D0BCAACXX:1:1104:15243:17396 1:N:0:
GTTGTCCAACGGTTTCGTTTCATCCATGGAC
+
JHHHHFFFFFDDBDDDDADDDEEEDDDDCDC
@D2D0JJN1:133:D0BCAACXX:1:1104:6667:18231 2:N:0:
CTCCCGCTCACCTCTTCCACCTCTCTACGCT
+
GHHDDFEEHBCHCH@@HEEHEHFC@@CA?A1
@D2D0JJN1:133:D0BCAACXX:1:1104:15638:20966 1:N:0:
CATTGAGAGAGAAGAGCAATAGTGTCGGATA
+
EHIEHHIEHGEHGGCHHFEHFFCC?C<AA=9
@D2D0JJN1:133:D0BCAACXX:1:1104:9886:21503 1:Y:0:
CGCGCCGACCGGCCGCAAGGAGCGACCAGAG
+
###############################
@D2D0JJN1:133:D0BCAACXX:1:1104:14692:40307 1:N:0:
CTCGCATCGTCTCCGGAGCGCACGTCAGATC
+
JJJJJJJJJJJJJJJHHFFDDDDDDBDDDDA
@D2D0JJN1:133:D0BCAACXX:1:1104:19318:65261 1:N:0:
TGTACTGCATGGGTGGAGAAAGCCTGGAGGT
+
JJHGJJJJJJJJJ@FEHHHHHHFFFFDCED=
@D2D0JJN1:133:D0BCAACXX:1:1104:21013:78112 1:Y:0:
CCTAGTGGCAGGACAAATGAACCAAGGAACG
+
*7>379A;7AA####################
@D2D0JJN1:133:D0BCAACXX:1:1104:19309:121990 2:N:0:
TCTTCCAACTATAGTACCGACTAGAGCCACC
+
IJJJJIJJJIECFID>EHG<E6?@@@C@CC?
@D2D0JJN1:133:D0BCAACXX:1:1104:19781:136725 1:N:0:
TCACCCGAGGTTAGCAAGACCGACAGTGGTG
+
JIIJIJJGHIGHIJIIGIFJHHFDBDACDC8
@D2D0JJN1:133:D0BCAACXX:1:1104:11290:136827 1:N:0:
GGGCTCAATATAATTGTTTGAACCTCTTCCA
+
IJJJJJIGJJJJJJJIHJJJIJJIHHGHGFB
@D2D0JJN1:133:D0BCAACXX:1:1104:14507:148115 2:N:0:
ACCAAATGGAGGCTTTACACTGAATATTTTC
+
IIGJIGEHIGGGFHHHHEFFFFFEDCEEEEE
@D2D0JJN1:133:D0BCAACXX:1:1104:18109:185066 1:N:0:
TCGCTGGGCAGTCAGAAGAGGGCAGCTGTGT
+
JJJJJJJIJJIGIHGHFEEHGBFDDACE>CA
@D2D0JJN1:133:D0BCAACXX:1:1105:4418:19973 2:N:0:
ATTGAAAAGAGTCTAAGATCAGTTTGTTTAA
+
JJJJIHIJJJJHIJJIJJJJJJIJIJIJJJJ
@D2D0JJN1:133:D0BCAACXX:1:1105:19879:56282 1:N:0:
CCGGGAGCCAGCCACCACTCCATGCTCGCAT
+
JJJJIJIJJJIJJJJHIHGHGFFFFFFDDD?
@D2D0JJN1:133:D0BCAACXX:1:1105:17626:62459 2:N:0:
TCCATATGGGGGGATCAACAGCTAATGCACC
+
JJJIIHIJJJJJDBDDDDDCDDCACCDCDDC
@D2D0JJN1:133:D0BCAACXX:1:1105:11673:64012 2:N:0:
CCGCTAGACACGTTAGCACATTGCTACACCC
+
JIGIIIIIIJJJIJHHHHHFFFFFFEEEEEB
@D2D0JJN1:133:D0BCAACXX:1:1105:12897:86697 1:N:0:
ACTTGGTAGAGGATGTATGTTCCCCATGATC
+
GHHHHHCCEFFFCEEEEFEFEEDDDDDDDDC
@D2D0JJN1:133:D0BCAACXX:1:1105:14843:98348 2:N:0:
GTTTAAGTGTGGTACATGTTAAATCGTTTGG
+
ICFHDGHAGEHECHFFFFBDEFCDEDBBDBB
@D2D0JJN1:133:D0BCAACXX:1:1105:4065:143548 1:N:0:
TTAGGTCGGCCCTCTCCGGTGCTGGCCTGGT
+
IIIIGGGIEIJHHHFFFFD9@DDDDDBDDD>
@D2D0JJN1:133:D0BCAACXX:1:1105:13373:154721 2:Y:0:
GCGCGGCTTCGGCTCGGGTGGGTGGGAATGG
+
###############################
@D2D0JJN1:133:D0BCAACXX:1:1105:11683:186389 1:N:0:
CGTAGTGCAATGGTGTGTCTTTCCTTATTGT
+
IHIIIHIJJJJJJGIHFHHHGHEFFFFFFEE
@D2D0JJN1:133:D0BCAACXX:1:1106:21047:5457 2:Y:0:
ATTGAAAAGAGTCTAAGATCAGTTTGTTTAA
+
9??<*?FH*(.))8.)/B;C.7B@G4=C=?E
@D2D0JJN1:133:D0BCAACXX:1:1106:9326:5759 1:Y:0:
ACCTAGACACTACAATTTGAGTGCGTTTATA
+
###############################
@D2D0JJN1:133:D0BCAACXX:1:1106:12946:6927 2:N:0:
CCCTCTCCTCCATCCCACCATCGGACTCCAT
+
JJJJJJJJJJHHHHHFFFFDEEDDBDDDDDD
@D2D0JJN1:133:D0BCAACXX:1:1106:11901:29971 2:N:0:
ACTTGGTAGAGGATGTATGTTCCCCATGATC
+
AHAEHF@DC>>BECC@CED;>CC@CACCDC>
@D2D0JJN1:133:D0BCAACXX:1:1106:8106:46504 1:N:0:
GCAATGGAGGGGTAGATCTGGTGACATAGCT
+
JJJIJJJGHIIJBBHHHHFFFDFFEEEEEE@
@D2D0JJN1:133:D0BCAACXX:1:1106:10108:48386 2:N:0:
AGCCTAGGAAGTCCAACCGAGCCCGTCGGCG
+
HHGIC=@D@;C=;E>AEDEDD:8;?BBD###
@D2D0JJN1:133:D0BCAACXX:1:1106:14672:66139 2:N:0:
GGCTCTGGGAGGATAGGCCTAATTCTATTTT
+
IGBFGHIJJ<DEEDFFFEFDDEEEEEEDDDA
@D2D0JJN1:133:D0BCAACXX:1:1106:4482:105563 1:Y:0:
CTCGTGACCCGTCAACAAACAACCGGGGGTA
+
###############################
@D2D0JJN1:133:D0BCAACXX:1:1106:6202:118646 1:N:0:
CCCTCTGGCGGGTTTGCCTGTTTAGCCCTCG
+
D@GFBGB<C';<'5883:>5(:>;ACCC3<9
@D2D0JJN1:133:D0BCAACXX:1:1106:11783:121452 1:N:0:
GTTTCCCGTGGGTGATGATGGTCCACGGCGG
+
GHIIGIEA2@;A8AEEDFFDEC;>;A78;@0
@D2D0JJN1:133:D0BCAACXX:1:1106:4355:139163 1:N:0:
TTCTCTCCCTGGTGGACCGTGCTGAGTGACT
+
JIJJGGIIGFEDFFDBC@>?BDDC@BDD@C@
@D2D0JJN1:133:D0BCAACXX:1:1106:7070:159054 1:N:0:
AATCAGAACCTGCCACCGAGAAACCAAAACG
+
IIIHIGHGH=FAGEGHHEEHBEDD;;?6=B8
@D2D0JJN1:133:D0BCAACXX:1:1106:11199:168934 1:N:0:
TTCTGCCTCAGGGGAATACTCCTCTAAATCT
+
IJIJJJIIJGGEIJIHHHGGHFFFFFEDEEC
@D2D0JJN1:133:D0BCAACXX:1:1106:11358:178739 1:N:0:
CTCCCTCCTCGGTCCTCGCTAGGCTGGTCGG
+
EDDGGGGEHDAF@AHIGHDD;9>AAA:;@BB
@D2D0JJN1:133:D0BCAACXX:1:1106:3881:193877 2:N:0:
AATCAGAACCTGCCACCGAGAAACCAAAACG
+
GIJJJJIHIJJIGHJJEHIIHHDFFFFDDE6
@D2D0JJN1:133:D0BCAACXX:1:1107:11579:18284 2:N:0:
CTCGCAGGGTGGCCTCCATATGGTCCGTTTT
+
DB=@6;@@B)5=@;.?A;;6>C@(;(39@CB
@D2D0JJN1:133:D0BCAACXX:1:1107:14215:21589 1:N:0:
GGCGCTGCTGGTTTCTGCATCCGCGCTCGTT
+
JIGIIJJHHHHFFFFFFFEEEEDDDDDDDDD
@D2D0JJN1:133:D0BCAACXX:1:1107:15365:48169 1:N:0:
ATTGAAAAGAGTCTAAGATCAGTTTGTTTAA
+
EF>G4??0?BB9?F>)))8=3=.7@G@7@@=
@D2D0JJN1:133:D0BCAACXX:1:1107:10613:53488 2:N:0:
CCTGACCTCCCTTCCCTCATCGGCTCCTCCC
+
GHIGIHIJJJIJIIHGIIJIJEHGEFFD;A#
@D2D0JJN1:133:D0BCAACXX:1:1107:15994:58948 1:N:0:
GTCTAGCGGAGAGGAGCTAGAGCCCTAAGTA
+
>DDFHCHGGBGGC;CD?DC@;(;>=??CAC>
@D2D0JJN1:133:D0BCAACXX:1:1107:17912:90010 2:N:0:
TCGCACGGCAGGAAGAGAATACCTGATCTGT
+
IJGIJIJJJJHFDDDCBCECAACDDDDDED>
@D2D0JJN1:133:D0BCAACXX:1:1107:10562:92446 2:N:0:
ACAAATTAAGCATTGCGGGTTTGTTTGGTTT
+
IJJJIHHIJJIJJJJJJJH=DFDBEEDDAB?
@D2D0JJN1:133:D0BCAACXX:1:1107:4139:95019 1:N:0:
CCCGTCAGTCGGTCACGTGATCTGTGCCATA
+
JJJJJJJHHHHFFDDEDBDDDEEDDDDDCCA
@D2D0JJN1:133:D0BCAACXX:1:1107:21285:118732 2:N:0:
CAGCCAGCCTGGTGGAGCCCAAGGGAAGTAT
+
B*:9DA)7DCGBCFE(=;@(=6?########
@D2D0JJN1:133:D0BCAACXX:1:1107:6387:128120 2:N:0:
GCCAACAAGAGTGTTCGTGGACGCATAGGTG
+
IFIGFCGHCA;)==C??5@C1>;@@B@CD##
@D2D0JJN1:133:D0BCAACXX:1:1107:9500:133434 1:N:0:
TCCAGCGGTAGGCCCCGCACGGCCAGTACGG
+
JJJJIJJJHHHGIJJHHFBDDDDD=A>ACBD
@D2D0JJN1:133:D0BCAACXX:1:1107:7660:153467 1:N:0:
AGCCCATCATGGACGATGACTAACAAAACAG
+
IEHHIJIJIJGCHIIEHHFHHHHFFFEDEDD
@D2D0JJN1:133:D0BCAACXX:1:1107:15192:199664 2:N:0:
CTCGCAGGGTGGCCTCCATATGGTCCGTTTT
+
JJJIJJJJJCHFFFFFDEEEEED@ACBBDDD
@D2D0JJN1:133:D0BCAACXX:1:1108:6860:13732 2:N:0:
GGCAAAATCAAATCATACATTGTTAGATGAC
+
JJJJJJJIJJJJJJJJJJJJHHGHHGGFFEC
@D2D0JJN1:133:D0BCAACXX:1:1108:8570:20570 1:N:0:
GCCCAGCGAACTCCTCCGTCCTCCCCCTCTT
+
GGGGAFBB;6;AEA?ADB?@>?AC@BB?BA@
@D2D0JJN1:133:D0BCAACXX:1:1108:17561:53269 2:N:0:
ACCGAGTAGAGGAGCGCGCGGCTGCACGCAG
+
IJJJBHIIJGGGEHHFFDDDBBDDDDDDDDD
@D2D0JJN1:133:D0BCAACXX:1:1108:5576:65004 1:N:0:
CCTCCTGGAAAGTCCGGTGCCTGGCTCCTGT
+
GIJGHJICHGIIFGDGA@BEHE=CDBBBCCC
@D2D0JJN1:133:D0BCAACXX:1:1108:7857:79251 1:N:0:
ATTTTGGAGGGGCCGTTTCGTCGGAGAGCGG
+
HEGHGCF)=1/45:=DA@@AAB>;82=?@@#
@D2D0JJN1:133:D0BCAACXX:1:1108:21273:87315 2:N:0:
TGCAGTACACAGCAACAACTGATCATCCTCG
+
@HHI<BGIIEGC;DAGGE?>CC3););?>>6
@D2D0JJN1:133:D0BCAACXX:1:1108:14375:100345 1:N:0:
ACTGACGGGAGACAAAGCTGGCACCGCACTG
+
IJJJJIIJJIJJHHHGDEFFFDEED@BDDDD
@D2D0JJN1:133:D0BCAACXX:1:1108:20632:113897 1:N:0:
GTCTAACCGAGAGGAGCTCGGGCCCTAAGTA
+
)0B?###########################
@D2D0JJN1:133:D0BCAACXX:1:1108:16546:129973 2:N:0:
GAATCATACCCCTCGTTCCAAAAGTTGAAGA
+
###############################
@D2D0JJN1:133:D0BCAACXX:1:1108:20887:139014 1:N:0:
GGTGGTTTAGACGTGGTTAGTTCTGACCACT
+
GHD;:'6CC>DHB;DE@EFHEHDEF@@DC=@
@D2D0JJN1:133:D0BCAACXX:1:1108:4635:170452 2:N:0:
AACGTAGAGAGTCTCCTTCTCCTTGTCGTTG
+
JJJJHHIJIEGHHIJJJJJJJHHHHHHFFFC
@D2D0JJN1:133:D0BCAACXX:1:1108:20005:178448 2:N:0:
ATTGAAAAGAGTCTAAGATCAGTTTGTTTAA
+
EIIGHHIJIIIEHIIJIJJJJJGIJJJIIJJ
@D2D0JJN1:133:D0BCAACXX:1:1108:16757:187665 2:N:0:
CGCGCGAAGAGGACGCTGAAAAAAATCTGAG
+
B@6(''@A<>D?;=</8;:>@C?########
@D2D0JJN1:133:D0BCAACXX:1:1108:17363:198798 2:Y:0:
AGCGCTCGGAAGGTTCTAAGCAGCTATAGGC
+
H@F0.(7@FI(;;A)7=?).;@>A@CED>@@
@D2D0JJN1:133:D0BCAACXX:1:1201:1883:21785 2:N:0:
GGCTACATCAAACCCATGACCTGGTGACTCA
+
JJJJJJJJJJJJJJGCHGIJJJIJ;CAEHHC
@D2D0JJN1:133:D0BCAACXX:1:1201:12332:30112 2:N:0:
CATATGTACCAGTAGTGAATTTACATTTTGC
+
B>@<=4=@====8@77@=D4=C?=AAEDF;;
@D2D0JJN1:133:D0BCAACXX:1:1201:7891:39372 2:N:0:
ACCTAGACACTACAATTTGAGTGCGTTTATA
+
GCHIIJGBFHIJJIGJJIIJI=DHHEHFFFF
@D2D0JJN1:133:D0BCAACXX:1:1201:19035:50866 1:N:0:
AGCTGCGAGAGCCTTAGAGACGCGTGCATTG
+
JJJJJJJJJJIIJJJIHHHFAEFC>B@DCDA
@D2D0JJN1:133:D0BCAACXX:1:1201:5605:87455 1:N:0:
AGTCTTGGGAGTAACGACACAGCCGATTGAA
+
JJIJJIJJIGIFHIJJJJJHHHFFFBCD###
@D2D0JJN1:133:D0BCAACXX:1:1201:2169:98509 2:N:0:
GCCATGGGGAGTGTGAGCTAGAGATGGGGGT
+
IIJ@GFHIJ@G@EDHEHHHHHCDDFFFDDD=
@D2D0JJN1:133:D0BCAACXX:1:1201:6730:102824 1:N:0:
ATGTTAACTAGTCACACTTTTGCATAGCAGC
+
JJJJJJJJJJJJJJJJJJJJJJJJJIJHHHA
@D2D0JJN1:133:D0BCAACXX:1:1201:15667:109293 1:N:0:
ACCTAGACACTACAATTTGAGTGCGTTTATA
+
JJJJJJJJJJJJJJIJJIJJJGHHHHHFFFF
@D2D0JJN1:133:D0BCAACXX:1:1201:12446:119017 2:N:0:
CAAAGAAGAGTTATGGCTCTATTTTTTGAGT
+
G@CGIIJIAGBFCGGIIJJIEEHHHFE>;?C
@D2D0JJN1:133:D0BCAACXX:1:1201:3427:131742 1:N:0:
CCGGGAGCCAGCCACCACTCCATGCTCGCAT
+
GGIEDHJEHHIIFGJGGEHGADE@CCFC<B=
@D2D0JJN1:133:D0BCAACXX:1:1201:10375:175663 1:N:0:
CGCGCCGACCGGCCGCAAGGAGCGACCAGAG
+
JJJJJJHFFDDDDDDDDDBDBDDDDDDBBD@
@D2D0JJN1:133:D0BCAACXX:1:1201:20368:181284 1:N:0:
AATCAGAACCTGCCACCGAGAAACCAAAACG
+
JIGIJIIII=FCCHGICHIEEHDDFFFC;@;
@D2D0JJN1:133:D0BCAACXX:1:1201:19638:200234 1:N:0:
CCCGAGAAGGGAAGACCCCAGCCCTTGTTTG
+
GGIGGBHG;CA==@E=?=BEDDD=3>?####
@D2D0JJN1:133:D0BCAACXX:1:1202:17590:4620 1:N:0:
TTAGGTCGGCCCTCTCCGGTGCTGGCCTGGT
+
GIGBGGIGGHIHFHFFF8<9>BCCCDBCDD:
@D2D0JJN1:133:D0BCAACXX:1:1202:1469:26771 2:Y:0:
GTTGCGTGCCCAGCAGAACTCCCCTGCGCGC
+
@CFGIG:>:=?>B>@AECCCCCBBC8<?B<>
@D2D0JJN1:133:D0BCAACXX:1:1202:8949:27152 1:N:0:
TCCATATGGGGGGATCAACAGCTAATGCACC
+
IJJJJGIJIIIID@BDDDDCDDDDDDDDDDC
@D2D0JJN1:133:D0BCAACXX:1:1202:4910:57138 1:N:0:
GGTTCGCCAGAACAAAAGGATTACATGAGTT
+
JJHIJJHHHFFFEEEEDDDDDDDDDEDCDC>
@D2D0JJN1:133:D0BCAACXX:1:1202:15274:61822 1:Y:0:
CTCCCCATGCGGCCATGCCGCACCCCACACC
+
<AB=7A3>7>'45>A################
@D2D0JJN1:133:D0BCAACXX:1:1202:16341:72807 2:N:0:
CTCGCGCGCACGTTGCCCTCACGCCAGCTCA
+
JJJJJHIHHFDDBDDDDDDDDDDDDDDDDD@
@D2D0JJN1:133:D0BCAACXX:1:1202:7256:139702 1:N:0:
CCCACCGCCCCCTCTGCTCTCCGTCGAAATT
+
=@EEG8;ADDAA8>5(53,5::25<-9@D##
@D2D0JJN1:133:D0BCAACXX:1:1202:18221:158300 1:N:0:
GCCCAGCGAACTCCTCCGTCCTCCCCCTCTT
+
IIJJIIJJIJJHHGFHFF;BADEEDDDBDCC
@D2D0JJN1:133:D0BCAACXX:1:1202:10414:164963 1:N:0:
TAGTGTCCATGGGTGTTTGCAAAACATTTTC
+
HGGGIIIJJIIIJEHEHFFAEEFFEDEEEED
@D2D0JJN1:133:D0BCAACXX:1:1202:3570:165149 2:N:0:
ACCTGCAACTGCTTCAGCGAGGTTGTCTTCC
+
JIJIHHHIIIIGJJJIIJJBHF?DFACECEA
@D2D0JJN1:133:D0BCAACXX:1:1202:20430:189318 1:N:0:
CCAATTCGCCGGAGGAAGCTGCGGATGACGC
+
DFEFB?D?#######################
@D2D0JJN1:133:D0BCAACXX:1:1202:3424:191351 1:N:0:
CTCGCATCGTCTCCGGAGCGCACGTCAGATC
+
JJIIJJJJJJIJJJIHEFFDDDDDDDBDDDC
@D2D0JJN1:133:D0BCAACXX:1:1202:1769:196761 2:N:0:
GCCCCCGGCGCGGCACTCTCTGTCTATCCTT
+
HGIGA@A9B>;?;B@DDD>CDDC:@DDDDA@
@D2D0JJN1:133:D0BCAACXX:1:1203:13893:3816 1:N:0:
CTCCAAAATAGTCAGAACAGCAACGCGCAGA
+
JJJJJJJJJJJIJHIJJJJIJJJJHHD<@BB
@D2D0JJN1:133:D0BCAACXX:1:1203:19243:10556 2:N:0:
GGGCTCAATATAATTGTTTGAACCTCTTCCA
+
JJJIGDGHGIJJJJJIJJJIEHIIHGHHHFE
@D2D0JJN1:133:D0BCAACXX:1:1203:14910:28454 1:N:0:
CAACTCAGGCTGGCCTCACCTTCCATAGCGC
+
EGEGGGH3=@G9:?A@DDDCCC>>;;ACC@;
@D2D0JJN1:133:D0BCAACXX:1:1203:1396:48999 1:N:0:
AGCGTAAAGTAGGGGCCGGGCGTACCTCATC
+
BBBE?;BGH8@;C@@4:?D############
@D2D0JJN1:133:D0BCAACXX:1:1203:7086:53396 1:N:0:
CACTGTGACCCGTTAACTTGCTCTGCTCACT
+
IIIJJHJJJJJIIIHHHHHFFFFFFEEEEEC
@D2D0JJN1:133:D0BCAACXX:1:1203:18874:54872 2:N:0:
GCCAACAAGAGTGTTCGTGGCCGCATAGGGG
+
FA#############################
@D2D0JJN1:133:D0BCAACXX:1:1203:5158:75066 1:N:0:
CTCTACGTTGATGAGCCAAAAGGTGACAAGC
+
JJJJJJJIIJGIIJJJJJJJIJHACEHFFFD
@D2D0JJN1:133:D0BCAACXX:1:1203:10357:79861 2:N:0:
GGGCGCAGGTGGGCGTGCCAGGCAGGAGAGG
+
FFFDD?BDD8CDDBD;BDDDDDDDDD<@?B0
@D2D0JJN1:133:D0BCAACXX:1:1203:14567:82000 1:N:0:
ACTGATAGAACAGTGTGCCTACACACACACA
+
GIBF@FE;DGHGCEF?AEEEB@CC:>ACBB?
@D2D0JJN1:133:D0BCAACXX:1:1203:11746:99911 2:Y:0:
CCCAAGACTACGAGCTTACCATGATCTTGTT
+
IIG@F88)=7=F;B@################
@D2D0JJN1:133:D0BCAACXX:1:1203:14639:132119 1:Y:0:
CCCACCGCCCCCTCTGCTCTCCGTCGAATTT
+
9>????#########################
@D2D0JJN1:133:D0BCAACXX:1:1203:9875:148438 1:N:0:
GGTTCGCCAGAACAAAAGGATTACATGAGTT
+
CFFHGEFHCB;BCCEEDCB=;A;ACE@ACC;
@D2D0JJN1:133:D0BCAACXX:1:1203:6677:177568 2:N:0:
CCGCTGGGAGGAGCAAGGGGTATATATATAC
+
IJIJJIIJIIIGHIGIIHGH9?DFDEDEDDA
@D2D0JJN1:133:D0BCAACXX:1:1203:11886:199616 2:N:0:
CAATCCGGACGACCGAGCAACGACGTCTCAG
+
DDHIIIHGGII:EFCDBB=39;5;909?CDD
@D2D0JJN1:133:D0BCAACXX:1:1203:4964:199899 2:N:0:
TTAGGTCGGCCCTCTCCGGTGCTGGCCTGGT
+
IJIJIJJJGGIFHFFFFFDA?B@CDDDCBD5
@D2D0JJN1:133:D0BCAACXX:1:1204:6766:2220 2:N:0:
GCTGCCGACGAACTCTAGCGGAGCACTGTGC
+
FGBDHHDGE8=BD;?;>C333;62<?C####
@D2D0JJN1:133:D0BCAACXX:1:1204:3229:27671 1:N:0:
CTTTCTGAGCTGGCCACCACTTCCCATGGAG
+
GIJJIJJIJIJIFIJJJIJIIIJIGGFHHFE
@D2D0JJN1:133:D0BCAACXX:1:1204:12771:36192 2:N:0:
TGTACTGCATGGGTGGAGAAAGCCTGGAGGT
+
GEAFI?FHCEGDA.@G(?CEHHFFDFDCED1
@D2D0JJN1:133:D0BCAACXX:1:1204:10995:39312 2:Y:0:
CCTCCTTAAACAAGCGAACCAGCGTCCTGCC
+
JJJJJIIJJIJJIIIIIIHFDDFDDDDDCDA
@D2D0JJN1:133:D0BCAACXX:1:1204:9541:39611 2:N:0:
AATGCAAGGCGGGTCTGTGTTCTGTTCGTGG
+
JJIGJIJJGGIHD3;AC>A@CCCAACDB@B<
@D2D0JJN1:133:D0BCAACXX:1:1204:3593:46950 1:N:0:
CACCTGGTCAGCCTGCTCCAGGAACGGGCCA
+
IJJJJJJGIJJJJIJJJJJJJHFHHE=BDDB
@D2D0JJN1:133:D0BCAACXX:1:1204:2075:66137 1:N:0:
GCGCGGCATCGGCTCGGGCGCGGGGGGGCCT
+
JJJIJHFDDEDBBBB################
@D2D0JJN1:133:D0BCAACXX:1:1204:6089:72150 2:N:0:
CCCAGAATTGAATCATATATCATCTTAGAAT
+
JJI>DFGICGGHGHGHEDHG@GEHIIE:AE>
@D2D0JJN1:133:D0BCAACXX:1:1204:11517:72403 1:N:0:
AGCCCATCATGGACGATGACTAACAAAACAG
+
IDEFHBGGBHIHEGEIGFAEECHECCB=A?>
@D2D0JJN1:133:D0BCAACXX:1:1204:14673:74988 2:N:0:
GCCCGCGAGGGGCCGGCCGAGTACCTGAGCT
+
GIJJIHGHEDDDDDDDDDD@B<ACDDCCDD@
@D2D0JJN1:133:D0BCAACXX:1:1204:19269:76857 2:N:0:
TTTCCCTTGGCGTTGCCGCCCCACCAACAGG
+
CGBHIHDHIIJJHHEDFDCBDD(;@BDDDDA
@D2D0JJN1:133:D0BCAACXX:1:1204:20130:77637 2:N:0:
GGCTGAGAAAGTGAGAACGAGCGTCGAAATT
+
JIJIIIGGHIICHGIIIIHHHDC>C@@BDBA
@D2D0JJN1:133:D0BCAACXX:1:1204:15735:116522 1:N:0:
GGCTCTGGGAGGATAGGCCTAATTCTATTTT
+
JIJIIJJJJCGHEEFFFFFEEEEEEEEEEEC
@D2D0JJN1:133:D0BCAACXX:1:1204:5176:152171 1:N:0:
ACCTAGACACTACAATTTGAGTGCGTTTATA
+
JJJJJJJJJIIIJJJJJJEGIEHIFHHFFF;
@D2D0JJN1:133:D0BCAACXX:1:1204:5979:159753 2:N:0:
CTCCTAGACTGGACAGCCAAGGAAGGAGAAG
+
*/BF93.))===)875C;6=A?#########
@D2D0JJN1:133:D0BCAACXX:1:1204:8594:160415 1:N:0:
GCACCTGCGTGATGAGACTTTCCTCTGCTCG
+
JHIJJIJJJJIHIIIHHHHHFFFFFFFEEDD
@D2D0JJN1:133:D0BCAACXX:1:1204:16992:179637 1:N:0:
GCCTAGCGAACTCCTCCGTCCTCCCCCTCTT
+
BHI6;FHIGHIJGGECHFFFCCEEDBB8=<@
@D2D0JJN1:133:D0BCAACXX:1:1205:1502:23346 2:N:0:
CCCCTCCTGGCTCGCCTCGCCTGCCCATGCC
+
JJJJJHIJIJJJIEADDDDDDDBDDDCCCCC
@D2D0JJN1:133:D0BCAACXX:1:1205:12899:43392 1:N:0:
GTCAGAAGGTCAGCTGTCGTGGCAGTTTTTG
+
;6B=;CF@@FGIIIIBEACE8BBDC6>;@13
@D2D0JJN1:133:D0BCAACXX:1:1205:19316:61623 2:Y:0:
CCTCCTTAAACAAGCGAACCAGCGTCCTGCC
+
BFG?FEHGIJHCHCH1C//9?6?B((9?@AA
@D2D0JJN1:133:D0BCAACXX:1:1205:10680:68284 2:N:0:
TCAGATCAGACAGGCGCTGCCGCGTCGTGGG
+
IIIGIHHHIIIIJJIGHGBHIHHDA?;8@B6
@D2D0JJN1:133:D0BCAACXX:1:1205:9441:88676 1:N:0:
CCAATTCGGCGGTGGAAGCTGCGCATGACGC
+
IIJ;BFHIJIGE?CDDDDDCC;@BBBDDC?5
@D2D0JJN1:133:D0BCAACXX:1:1205:1243:88896 1:N:0:
TCGCCCGCCAAGCCGCGGCCGCAGTAGTGCA
+
IIJJJJJJJIDHHHEDDDDDDDBD?CCBCCC
@D2D0JJN1:133:D0BCAACXX:1:1205:5533:96745 2:N:0:
GGCAGCGAGGGGGAATCGGTTGTCTTACTCG
+
GIJIEFGABGEFCDDDDDBBBDDCCDECCC0
@D2D0JJN1:133:D0BCAACXX:1:1205:17476:97634 1:N:0:
CACAACCAGAAGGTTCTTCGCTTCACTCTGC
+
BBB/B(<;BF@=@..=7=CEE8?9;B>36>@
@D2D0JJN1:133:D0BCAACXX:1:1205:10170:154103 2:N:0:
AGTCAAAATAGGGGACACCACCATTTTCGTC
+
JIICFBGCGHGGI:;AGGIEI@(=EEA?BD;
@D2D0JJN1:133:D0BCAACXX:1:1205:14506:160608 1:N:0:
ACTGACGGGAGACAAAGCTGGCACCGCACTG
+
IJJJIIJJJHIEHGHHFFDFFDEEDDDDDDD
@D2D0JJN1:133:D0BCAACXX:1:1205:17684:164820 2:N:0:
AAAAAACGGAGTCTTTAGAGCCCTTATTAAA
+
JJJJIIHHHFF;@CCEEECCDDDDDDDEEEC
@D2D0JJN1:133:D0BCAACXX:1:1205:3992:182705 2:N:0:
GGTAGCCGAAAGACGACGGCGGTGGGGGTAG
+
HIIJ<BGGDFA@;=AEA:998@#########
@D2D0JJN1:133:D0BCAACXX:1:1205:9520:189176 2:N:0:
AGCGCTCGGACGGTTCTAGGCAGCTATAGGC
+
JJIIJIIIIIHHFBACEEDCDDDDDCCDEDC
@D2D0JJN1:133:D0BCAACXX:1:1206:1496:29454 2:N:0:
GTCGCTCCAAGGTCCTTGTATGAGCATTGAT
+
HHGGBEHFEFFCCCCEDDDCDDDDDDDDDDD
@D2D0JJN1:133:D0BCAACXX:1:1206:20581:32423 2:N:0:
CCAAAAGGAAGGATGGAGACGGCGTCGCGAG
+
IIIGIGDGBHIGF@EF@;;5;9>B@@;B><0
@D2D0JJN1:133:D0BCAACXX:1:1206:2645:41571 1:N:0:
CCTTTCAATGGTCCCCTCCTTTATTATTGTC
+
IIJEIJJJIIJEFHIJGJJJGGGGHICGHHC
@D2D0JJN1:133:D0BCAACXX:1:1206:11905:50257 1:N:0:
AAAGCGAACAATGCAGTTTTTATAGGCTCCA
+
GIJJJJJJJJJJJJIJHHHHHFFFFFFDEDC
@D2D0JJN1:133:D0BCAACXX:1:1206:6950:55772 2:N:0:
GTTTAAGTGTGGTACATGTTAAATCGTTTGG
+
JIJJEIJIIGHFEHFEFFFFFFCEEDDDDDB
@D2D0JJN1:133:D0BCAACXX:1:1206:19272:64978 2:N:0:
GGGGGGGGTAGGTGGTGATGCGGCGGGCGGC
+
AF(<A##########################
@D2D0JJN1:133:D0BCAACXX:1:1206:1777:76386 1:N:0:
CCAATTCGGCGGTGGAAGCTGCGCATGACGC
+
JGIIJEEHIGIH=>BDDEBCCDDDDDDDDD<
@D2D0JJN1:133:D0BCAACXX:1:1206:8107:79333 2:N:0:
CCCTCTCCTCCATCCCACCATCGGACTCCAT
+
CC8AACHECC>CEHCD>BBDCEDDBB;>CDC
@D2D0JJN1:133:D0BCAACXX:1:1206:20590:89009 2:N:0:
AGAACAGGACAGTAGGCTGGAACATACCTGT
+
E<DGGCDCHHCA@FHD)=C8=336?DF####
@D2D0JJN1:133:D0BCAACXX:1:1206:2230:94172 1:N:0:
GTTGTCCAACGGTTTCGTTTCATCCATGGAC
+
JHHHH)?CFBCDBDDCBBDDDCCCCDDDDDC
@D2D0JJN1:133:D0BCAACXX:1:1206:5981:96353 2:N:0:
GTCTAGCGGAGAGGAGCTAGAGCCCTAAGTA
+
?)0?###########################
@D2D0JJN1:133:D0BCAACXX:1:1206:17187:96644 2:N:0:
GTCTCCGTGCATGTCCTTCTCTCCGCTCTCC
+
JIJIJHIGIJIJJIIJJJJHHHHHFFDDDED
@D2D0JJN1:133:D0BCAACXX:1:1206:13322:104170 2:N:0:
AAAGCGAACAATGCAGTTTTTATAGGCTCCA
+
JIJJIEHIIHHIIECG3AHHGFFFDEEECDC
@D2D0JJN1:133:D0BCAACXX:1:1206:15179:118918 1:N:0:
GTGGCTGACCGGGCTTGCTCAACTCATCCAT
+
IFHII@@EHC=?BA<A8?355:?5(,:@ACA
@D2D0JJN1:133:D0BCAACXX:1:1206:2602:122193 1:N:0:
CTCGTGAGGGATTCGTTAGGGGTGGACGGGT
+
JJJJG=DHIGGIJJJIJGHHHG=ACACDDD#
@D2D0JJN1:133:D0BCAACXX:1:1206:19845:164414 1:N:0:
CCGAGCACCAGACCGAGGAGTCCATGTACAA
+
FDHEF'7(=@66CEA99<<,;?CCDA55@@:
@D2D0JJN1:133:D0BCAACXX:1:1206:4176:164508 1:N:0:
GTACATATGAGGAGATAAAAAATGACATTGT
+
EFGIFG>@ECECHEE@@>BDC8=>ACCDCC>
@D2D0JJN1:133:D0BCAACXX:1:1206:17415:169759 1:N:0:
GCGTGTGGGTGGCTGGGTAAAGGGAAGCGTT
+
C;F'4-6@A5'92@?AB;;AAC#########
@D2D0JJN1:133:D0BCAACXX:1:1206:3956:180221 2:N:0:
CCCTCTCCTCCATCCCACCATCGGACTCCAT
+
IJJIJGIIIJFGEHHFFFFCEEDBBDBCCD@
@D2D0JJN1:133:D0BCAACXX:1:1206:17802:189783 1:N:0:
GCCCAGCGAACTCCTCCGTCCTCCCCCTCTT
+
JIJJJIJJIJJHGHHHFFFFDDEEDDDDDCD
@D2D0JJN1:133:D0BCAACXX:1:1206:16230:193495 1:Y:0:
CAGGACAAGGATCCGATTTGAGAGAAGGATT
+
###############################
@D2D0JJN1:133:D0BCAACXX:1:1207:20800:20841 2:N:0:
ATTCACTAGAAGCCTGATCCACGGTTGTTTT
+
DFIGIFGGCGD<FHGDAFHBGGGEE;9BCEC
@D2D0JJN1:133:D0BCAACXX:1:1207:7508:21904 1:Y:0:
GGGCTCAATATAATTGTTTGAACCACTTCCA
+
=<?</3:>8.;:69)6=??############
@D2D0JJN1:133:D0BCAACXX:1:1207:11750:24380 1:N:0:
CCTCCTGGAAAGTCCGGTGCCTGGCTCCTGT
+
JJJJIJJJIJJJGHIJIBEEHHHHFFFFEEE
@D2D0JJN1:133:D0BCAACXX:1:1207:19888:25566 2:N:0:
ATTTTGACTGGTGGCTGGCGCCCTCTGTTTT
+
IJJJJIIIJJJIIIGIIJBHHHFFDACCEDC
@D2D0JJN1:133:D0BCAACXX:1:1207:14799:26853 2:N:0:
ATTTTGGAGGGGCCGTTTCGTCGGAGAGCGG
+
JIJJJJJIJJJJJHFFDDEDDDDDBBB?BDB
@D2D0JJN1:133:D0BCAACXX:1:1207:9512:31738 1:N:0:
ATTTTGACTGGTGGCTGGCGCCCTCTGTTTT
+
JJIJJIIJJIIIIJJGJIIHEHFDC@C@CCA
@D2D0JJN1:133:D0BCAACXX:1:1207:14071:31516 1:N:0:
AGTCAAAATAGGGGACACCACCATTTTCGTC
+
IJJIJJIIJIGJJJIIIJEHJHHGHGHHFF?
@D2D0JJN1:133:D0BCAACXX:1:1207:11100:42706 1:N:0:
GCCAACAAGAGTGTTCGTGGACGCATAGGTG
+
JJJJJJIJJHHAEEEHFBBA=CDDBDDDD@>
@D2D0JJN1:133:D0BCAACXX:1:1207:16258:46455 2:N:0:
CCCTCTCGAAATTAGATCGGAAGAGCGTCGG
+
H3@9FHHGGHGGEHEAGHHHDB8B@CD3?##
@D2D0JJN1:133:D0BCAACXX:1:1207:10764:51340 2:N:0:
AAAGCGAACAATGCAGTTTTTATAGGCTCCA
+
GIJIIHIJJIJJJIIJHHHHHFFFFFFEEDC
@D2D0JJN1:133:D0BCAACXX:1:1207:5799:70733 2:N:0:
CAACTCAGGCTGGCCTCACCTTCCATAGCGC
+
IIEIGGAGEIIGFECDDEFCCECCACCA###
@D2D0JJN1:133:D0BCAACXX:1:1207:15197:75993 2:N:0:
GGTGGCCACCGCATACAAGCTTCTTCCTCAC
+
GGHEDFGEIGIJBGEEEECDFBDFFCDD>@A
@D2D0JJN1:133:D0BCAACXX:1:1207:1906:96643 2:N:0:
ACTGATAGAACAGTGTGCCTACACACACACA
+
IIIIBGHCGGC@@C>;AEFDBD@DBB=A???
@D2D0JJN1:133:D0BCAACXX:1:1207:19697:130113 1:N:0:
CGTAGTGCAATGGTGTGTCTTTCCTTATTGT
+
FH88B;@@F=FHI@C@A?>AECCDE:;@;AC
@D2D0JJN1:133:D0BCAACXX:1:1207:9211:169405 2:N:0:
ATTTTGACTGGTGGCTGGCGCCCTCTGTTTT
+
GJJJJJJHHGICCGIGEGEBAEFFBCC;>CC
@D2D0JJN1:133:D0BCAACXX:1:1207:8425:173203 2:N:0:
GCGAGTGTCGGAGCGTGTCTCTATACTCCCT
+
HIJGIGFFGHIEEBB9A?ACCDCDDCACD?<
@D2D0JJN1:133:D0BCAACXX:1:1207:9059:193723 2:N:0:
CCTCGTTCCGGGGCCGCCTCCGCTGATGGTG
+
JJIJIEHHIBHIHFFDD??BDDDDDDDDDC>
@D2D0JJN1:133:D0BCAACXX:1:1208:11958:26592 2:N:0:
CATGGCGTGAACGCATGCAGCCGGCCGGCGG
+
JJGHHAG;@@@GIB@ACE;7;?<AB>=:89>
@D2D0JJN1:133:D0BCAACXX:1:1208:2188:51491 1:N:0:
GTTGTGGTCGGTATTCCAACCAAAACTTGAA
+
;5@;;D57@AD>2?D@A@@C@@B?B?BBBBA
@D2D0JJN1:133:D0BCAACXX:1:1208:15958:52472 2:Y:0:
CCCACCAAGGGTCGTCGGCTCATCGCGCGAA
+
*?.)7-.BBC#####################
@D2D0JJN1:133:D0BCAACXX:1:1208:10445:78724 1:N:0:
AAAGCGAACAATGCAGTTTTTATAGGCTCCA
+
ICGIEGID8FHIIIJG=CHAEB>B;;@CAA@
@D2D0JJN1:133:D0BCAACXX:1:1208:12804:86893 2:N:0:
CGTAAGGAGAGGATCCAGGTGTACAATGGGG
+
IIFGHFHBC=CG>EGIJHH)==B@?B;CA>?
@D2D0JJN1:133:D0BCAACXX:1:1208:16435:106701 2:Y:0:
CCTTGTTAGCTGCTGCCGGCACACGGAGACT
+
###############################
@D2D0JJN1:133:D0BCAACXX:1:1208:14916:133151 1:Y:0:
TCCATAAGGGGGGGTCAAACGCCAATGGCAC
+
###############################
@D2D0JJN1:133:D0BCAACXX:1:1208:16309:152244 2:Y:0:
GGATTTGTGGTAGGCGGAGGCGGCGAGGCAC
+
)8(?:F<).BF)=@#################
@D2D0JJN1:133:D0BCAACXX:1:1208:6604:160305 2:Y:0:
CCCACCCAGGGTCGTCGGGTCATCGCGCGAA
+
###############################
@D2D0JJN1:133:D0BCAACXX:1:1208:1128:187644 2:N:0:
CAGTGAGAGAGAAGAGCAATAGTGTCGGATA
+
IFGB>FEECFGGGEGHIH9ACEACDD683;;
@D2D0JJN1:133:D0BCAACXX:1:1301:12456:5030 2:N:0:
GCCAACAAGAGTGTTCGTGGACGCATAGGTG
+
IJIGIGIJIGH7??EHFDFDDDDDDDBDC>>
@D2D0JJN1:133:D0BCAACXX:1:1301:3681:6881 2:N:0:
CTCGCAGGGGGGCCTCCCTATGGTCCGTTTT
+
B*='0;5;B'955;?AB((:A>::AC&24>?
@D2D0JJN1:133:D0BCAACXX:1:1301:12240:10650 1:N:0:
CGTTAGGAGAGAGAGACGGGCTGAGATTTTT
+
IJJJJJGGGGCDGIGIGHBBD>A>A>>ADCC
@D2D0JJN1:133:D0BCAACXX:1:1301:1967:35744 1:N:0:
TCGGCTCGCTGGAGCCGATAAGGCTGCCGCC
+
IIIIJBH8B7AB>EHF<99>B>@A>A#####
@D2D0JJN1:133:D0BCAACXX:1:1301:6840:44960 1:N:0:
CCCGTCAGTCGGTCACGTGATCTGTGCCATA
+
HIJGHIEEHHHFFCDEDDDDDEEDDDDDDDD
@D2D0JJN1:133:D0BCAACXX:1:1301:19744:52000 1:N:0:
AGTCAAAATAGGGGACACCACCATTTTCGTC
+
EIIJIJJEHEEHHIFJEGHEGG;EHHHHFFD
@D2D0JJN1:133:D0BCAACXX:1:1301:19334:57640 1:N:0:
GAAATTAGATCGGAAGAGCGGTTCAGCAGGA
+
IIICHHDGGIGGD@FHEE7=E/9;;@3>AB?
@D2D0JJN1:133:D0BCAACXX:1:1301:3091:98259 2:N:0:
CCCTCTGGCGGGTTTGCCTGTTTAGCCCTCG
+
FDGEEGHEGGID;=@<AC::,:A3>:ADCB@
@D2D0JJN1:133:D0BCAACXX:1:1301:10907:110107 1:N:0:
TCGCTGGGCAGTCAGAAGAGGGCAGCTGTGT
+
JJJJJJJJJJJJJIJIHHHHHFFFDDEECCC
@D2D0JJN1:133:D0BCAACXX:1:1301:10945:110634 1:N:0:
CTCGCATCGTCTCCGGAGCGCACGTCAGATC
+
JJJJJJJJJJJJJJIGGFFDDDDD@DDDDDC
@D2D0JJN1:133:D0BCAACXX:1:1301:5569:135393 2:N:0:
GGTGGTTTAGACGTGGTTAGTTCTGACCACT
+
JJBGIGHHIGJJJIHIGGHFHFEF?DFFEDD
@D2D0JJN1:133:D0BCAACXX:1:1301:5501:145307 1:N:0:
CCCGTCAGTCGGTCACGTGATCTGTGCCATA
+
JJJJIJGHHHHFFCDEDADDDEEDEDDDCDD
@D2D0JJN1:133:D0BCAACXX:1:1301:4296:149435 1:N:0:
ACCGCTGGAGCTGTGCCAAAGAAGTCTGCGT
+
JIJJJJGIDHGJGHIIIIIGFFHF@EFFDCC
@D2D0JJN1:133:D0BCAACXX:1:1301:7804:152337 1:N:0:
CCAAAAGGAAGGATGGAGACGGCGTCGCGAG
+
JJJJJJJJJJJJHHHHFFFFDDDD@BDDD@5
@D2D0JJN1:133:D0BCAACXX:1:1301:14332:180216 2:N:0:
TCACCCGAGGTTAGCAAGACCGACAGTGGTG
+
JIIJIHGGIJHIJJJJJIJJHHFDDDCDD;?
@D2D0JJN1:133:D0BCAACXX:1:1301:1537:181512 2:N:0:
CTCGCGCGCACGTTGCCCTCACGCCAGCTCA
+
IGIIIGIHHFDDDDDDDDDDDDDDDD@BCC#
@D2D0JJN1:133:D0BCAACXX:1:1302:20037:15358 1:N:0:
GAAATTAGATCGGAAGAGCGGTTCAGCAGGA
+
IGIJJJGIIIIIJIIFHHFF>ACDDDDDDB<
@D2D0JJN1:133:D0BCAACXX:1:1302:11022:27232 2:N:0:
GTGGCTGACCGGGCTTGCCCAACTCATCCAT
+
GI(5'8@=;=-'5=3;??((5?<A#######
@D2D0JJN1:133:D0BCAACXX:1:1302:17451:40634 2:N:0:
GGCTACATCAAACCCATGACCTGGTGACTCA
+
GGIJ=FGIGIJGIIGIJIIJIFIE;@AHEEE
@D2D0JJN1:133:D0BCAACXX:1:1302:1450:52163 1:N:0:
TTCACGAATAAGTGTGCTTCTTTCTCTTTTT
+
IIGIIJIJHGHGFHFFFFFFFEEEEEEEDCC
@D2D0JJN1:133:D0BCAACXX:1:1302:16239:77236 2:N:0:
TTCTGCCTCAGGGGAATACTCCTCTAAATCT
+
EHGCHCGGIJIIIGIFHHHFHE?DFFEEECE
@D2D0JJN1:133:D0BCAACXX:1:1302:20780:124149 1:N:0:
CCATATGGATGGCAGAGATTGTATCTCTGCG
+
IJHIJJGJJIGIGDHIGACGGGGGGC>EFE9
@D2D0JJN1:133:D0BCAACXX:1:1302:2205:164319 1:N:0:
GGTTCGCCAGAACAAAAGGATTACATGAGTT
+
IJIJJJHHHFFFEEEEDDDDDDDDDEDDDC>
@D2D0JJN1:133:D0BCAACXX:1:1302:16125:165059 1:N:0:
CAATCCGGACGACCGAGCAACGACGTCTCAG
+
IIIEIIIGGIFBADCBBB@############
@D2D0JJN1:133:D0BCAACXX:1:1302:3321:172698 2:N:0:
GGGCTGGAGATAGCGACACTGGAGGAGGCGC
+
DG@GB@F>GC3)7)==45<6@E3=?######
@D2D0JJN1:133:D0BCAACXX:1:1302:15696:174174 1:N:0:
TGATGGGCTGGTTACCGTGGCTGTTCTTACT
+
JIGIIIIJJIJJIGIGIEHHHDDBDFDECC@
@D2D0JJN1:133:D0BCAACXX:1:1302:14140:185292 2:N:0:
TTTCCCTTGGCGTTGCCGCCCCACCAACAGG
+
GII88=FFG>GI=A8?B/<B???@@?9?###
@D2D0JJN1:133:D0BCAACXX:1:1302:11447:187932 2:N:0:
GGTGGGTGTAGGTGGTGATGCGGCGGGCGGC
+
IJBFHI';5=DH7?E'?@CEEECDBD&59@5
@D2D0JJN1:133:D0BCAACXX:1:1302:4696:192839 1:N:0:
CTTTACGCTGGAATGCAAGGGAAGCGTGCGA
+
IJJJIJGIJIJJFCHIGIHIE?HHFFACDDB
@D2D0JJN1:133:D0BCAACXX:1:1303:14640:33272 1:N:0:
TCGCACGGCAGGAAGAGAATACCTGATCTGT
+
JJIJJJJJJJHFBFFEECEDCAC@CCDDEDC
@D2D0JJN1:133:D0BCAACXX:1:1303:3799:47710 1:N:0:
CTTTCTGAGCTGGCCACCACTTCCCATGGAG
+
HGGIIIADHIEHIIIIGIIIIIIGFHFEHED
@D2D0JJN1:133:D0BCAACXX:1:1303:11082:56876 1:N:0:
ATTTTGACTGGTGGCTGGCGCCCTCTGTTTT
+
JJJJIJIHIIHFGGHIJIEFEHF<?3@@CD?
@D2D0JJN1:133:D0BCAACXX:1:1303:19877:73146 2:N:0:
GCCACTAGGTGGTCTCTCTCACTCGCCGGGA
+
IGIGIGIJJCFHHIGIJJJJJJIIHHFFD@B
@D2D0JJN1:133:D0BCAACXX:1:1303:13174:91752 2:N:0:
GCCCGCGAGGGGCCGGCCGAGTACCTGAGCT
+
JJJJJJJHFDDDDDDDDDDDB?BDDDDDDDD
@D2D0JJN1:133:D0BCAACXX:1:1303:10790:96729 1:N:0:
CAGGAAAAGGATCCGATTTGCGCGAAGGATT
+
B40088/)8(==C3@;AE#############
@D2D0JJN1:133:D0BCAACXX:1:1303:3727:99122 2:N:0:
CTTGGAGTGTGGGTAGGGGTAGGATGCCCCC
+
JIJJIJIBFBGIJGHJIJJAHEFEDFFEEDB
@D2D0JJN1:133:D0BCAACXX:1:1303:6552:99838 1:N:0:
CTCGCAGGGTGGCCTCCATATGGTCCGTTTT
+
JJJJJJJJIAEFFFDEDEEEEEDDCDDDDD?
@D2D0JJN1:133:D0BCAACXX:1:1303:17146:106972 1:N:0:
CTCGTCACATGGTGTTGATGTTCGGACGATG
+
IJJIGHICFGG@=C@EHHHGEEHFDBAB:@D
@D2D0JJN1:133:D0BCAACXX:1:1303:11925:142515 2:N:0:
GTCTAGCGGAGAGGAGCTAGAGCCCTAAGTA
+
B?BBFFFHGAB5A???BB;B@>CE??CCC##
@D2D0JJN1:133:D0BCAACXX:1:1303:1610:149580 1:N:0:
GTCTTCACCAGGTCCTTCGCTGGGCCCTTGG
+
JJJJJJJJJJJIFHJJJIIHHHFFFDDDCCC
@D2D0JJN1:133:D0BCAACXX:1:1303:6723:159411 2:N:0:
GCCCGCGAGGGGCCGGCCGAGTACCTGAGCT
+
GEHEBAGBDD?BBB;BBDB@>88CDD:?CC>
@D2D0JJN1:133:D0BCAACXX:1:1303:15626:159678 1:N:0:
AGTTTGTGCAGGGTGCAAAAAATTATTTCAG
+
JJHIJJHJJIJJJFFIIIJIHFFFFEEEFEC
@D2D0JJN1:133:D0BCAACXX:1:1303:7803:168723 1:N:0:
AAATCCGAGGGGGAACGGCGGCGCTGTAAAA
+
JIIJJJJIIJJJFCDDDDDDD>B>5>@CDDA
@D2D0JJN1:133:D0BCAACXX:1:1303:5748:190804 2:N:0:
CCTGGTGGATGATGTACCCCATTTTTTGGAG
+
GICB8==F27CCHIF8CA>GGHGGFEBBDDC
@D2D0JJN1:133:D0BCAACXX:1:1304:1888:11636 2:N:0:
CTTAATGGCCGGTCTCTACGCATAAAAAAGA
+
IGGBFDCHGIGIBEFHFD@DCCCCDCDCD68
@D2D0JJN1:133:D0BCAACXX:1:1304:15844:12779 2:N:0:
CCCTCTCCTCCATCCCACCATCGGACTCCAT
+
IE;CGGGGDEEHECEDDE<BEECB;?#####
@D2D0JJN1:133:D0BCAACXX:1:1304:4327:31749 1:N:0:
CGTAGTGCAATGGTGTGTCTTTCCTTATTGT
+
JIJJIJJJJIJJGDHEFEEHHGFFFDEEDCA
@D2D0JJN1:133:D0BCAACXX:1:1304:17504:47503 2:N:0:
GCTGGAGAAATACCGCGCGCACAGAGCAGAG
+
JJJJJIJGIJIJIIJJHFDDDDDDDDDDDD<
@D2D0JJN1:133:D0BCAACXX:1:1304:10262:47969 1:N:0:
TCGCACGGCAGGAAGAGAATACCTGATCTGT
+
JJJJJJJJJJHFFFFDEEEEEDDDCDDDDD@
@D2D0JJN1:133:D0BCAACXX:1:1304:16078:52294 1:N:0:
GCCATGGGGAGTGTGAGCTAGAGATGGGGGT
+
IJJHHIJIJGH@DDGHIGGHGGFCFFFDDDD
@D2D0JJN1:133:D0BCAACXX:1:1304:19377:57577 1:N:0:
GGGCACGAGGGGCACCAGTCTATGTCCGGCT
+
DHHIEGIIJIHFFDDDDDDDDCDEEFEDDDB
@D2D0JJN1:133:D0BCAACXX:1:1304:14759:84904 1:N:0:
TTCACGAATAAGTGTGCTTCTTTCTCTTTTT
+
JJJIJJJJHHGHEHEFFFFFFEEEEEEEDDD
@D2D0JJN1:133:D0BCAACXX:1:1304:19871:121781 2:N:0:
GCCACTAGGTGGTCTCTCTCACTCGCCGGGA
+
C66?DBDHG4BC7@FADHGI<DHCHEE8>B@
@D2D0JJN1:133:D0BCAACXX:1:1304:7045:128233 1:N:0:
CCGGGAGCCAGCCACCACTCCATGCTCGCAT
+
JJJJJJJJJJIJJFIJJHHHHFFFFFFDDD?
@D2D0JJN1:133:D0BCAACXX:1:1304:6308:131858 2:N:0:
GGGCGCAGGTGGGCGTGCCAGGCAGGAGAGG
+
CF83;?@B=A@?8B;07@B@C?<129<8202
@D2D0JJN1:133:D0BCAACXX:1:1304:20797:150940 1:N:0:
GTACATATGAGGAGATAAAAAATGACATTGT
+
JHGIJIJIICEHEHFFFFFFD@ACDDDDDCC
@D2D0JJN1:133:D0BCAACXX:1:1304:4327:164485 1:N:0:
ACCTAGACACTACAATTTGAGTGCGTTTATA
+
JJJJJJFIJJJJJJJJJJJHIGHIHHHFFFD
@D2D0JJN1:133:D0BCAACXX:1:1304:15411:175988 1:Y:0:
ACAAATTAAGCATTGCGGGTTTGTTTGGTTT
+
9BD@;9*==CD:CC@85--5(,5@AAA?;22
@D2D0JJN1:133:D0BCAACXX:1:1304:10225:180194 1:N:0:
GTACATATGAGGAGATAAAAAATGACATTGT
+
=;@GID@DHIFEFC=DDEC@C6=;>ACCCCD
@D2D0JJN1:133:D0BCAACXX:1:1305:18825:2727 1:N:0:
GGAGAGGAGGGGAAGAGGGAGGGGAGCCCGA
+
JJJEGHJIJIIGADFFFDDDDDBDDDDDBB5
@D2D0JJN1:133:D0BCAACXX:1:1305:5348:4293 2:N:0:
CTTTCTGAGCTGGCCACCACTTCCCATGGAG
+
JIJJIHJJJJIIIJIIJIIJJJJJHGGHHFF
@D2D0JJN1:133:D0BCAACXX:1:1305:7596:9363 2:Y:0:
GTTTAAGTGGGTTACATGTTAAATCGTTTGG
+
###############################
@D2D0JJN1:133:D0BCAACXX:1:1305:21002:24268 1:N:0:
GTGGCTGACCGGGCTTGCTCAACTCATCCAT
+
6;BABG=2.=:/'3,;',;ACCC@:@C3:@3
@D2D0JJN1:133:D0BCAACXX:1:1305:12699:47107 2:N:0:
CTCGTGACCCCTGAACAAACAACAGGGGGGA
+
IGHGHGGIIJJJJJADGIHGGHFFFDCDDDD
@D2D0JJN1:133:D0BCAACXX:1:1305:2663:48720 1:N:0:
CTTTCTGAGCTGGCCACCACTTCCCATGGAG
+
IECFHHC9B?FD>@=@F;=CEHE@?E>A;3;
@D2D0JJN1:133:D0BCAACXX:1:1305:9496:50149 1:N:0:
GGTGAAGACGGTCGGAAAGGTTCAGAGGCGC
+
IHDFHIIJJJGIIIHGFFFECCEEDDDBBB@
@D2D0JJN1:133:D0BCAACXX:1:1305:13828:50504 2:N:0:
CCAAAAGGAAGGATGGAGACGGCGTCGCGAG
+
JJJJJJIJIIJIHFHHFFFFDDDD@@@DB##
@D2D0JJN1:133:D0BCAACXX:1:1305:12166:60900 2:N:0:
AGCCTAGGAAGTCCAACCGAGCCCGTCGGCG
+
FGGHC=8;@7=.7=ACH>6/9?#########
@D2D0JJN1:133:D0BCAACXX:1:1305:13861:77719 1:N:0:
TCGCTGGGCAGTCAGAAGAGGGCAGCTGTGT
+
JJJJJJJJJJJIJIIIHEHHHFFFDDCEACD
@D2D0JJN1:133:D0BCAACXX:1:1305:16592:92587 1:N:0:
AAAGCGAACAATGCAGTTTTTATAGGCTCCA
+
JJJJJJGIIJIJJJIJHHHHHFFFDDDCEDC
@D2D0JJN1:133:D0BCAACXX:1:1305:18723:141546 1:N:0:
CTTTTCCTGCCATCCTTTTCACCCTTCCAAA
+
JJIGIIIJIJJJIIJGEHGIGIHEGGHH=CA
@D2D0JJN1:133:D0BCAACXX:1:1305:11583:145667 2:N:0:
CCAAAAGGAAGGATGGAGACGGCGTCGCGAG
+
JJJJJEIIIIJIHFHEFFFFDDDD=?>@BB0
@D2D0JJN1:133:D0BCAACXX:1:1305:20460:145623 1:N:0:
GCCAACAAGAGTGTTCGTGGACGCATAGGTG
+
HJJGGGIIGHH=??EHFFFCCEDDBDDCC:5
@D2D0JJN1:133:D0BCAACXX:1:1305:13694:151104 1:N:0:
CACTGTGACCCGTTAACTTGCTCTGCTCACT
+
JIIJJJJJJJJJGIHHHHHFFFFFFEEEDCC
@D2D0JJN1:133:D0BCAACXX:1:1305:16669:152058 2:N:0:
CTCGCAGGGTGGCCTCCATATGGTCCGTTTT
+
ICHBHIJIJAHFFEEFDCCECDDDDD?<CCB
@D2D0JJN1:133:D0BCAACXX:1:1305:9829:153156 1:N:0:
CACTGTGACCCGTTAACTTGCTCTGCTCACT
+
JJJJJJJJJJJJJJHHHHHFFFFFFEEEEEC
@D2D0JJN1:133:D0BCAACXX:1:1305:20096:169912 2:N:0:
CCCGAGAAGGGAAGACCCCAGCCCTTGTTTG
+
JJIFIEIIIJIJJJGHEHFFEFDDE@CDD<A
@D2D0JJN1:133:D0BCAACXX:1:1305:7393:195112 1:N:0:
ATGTTAACTAGTCACACTTTTGCATAGCAGC
+
JJJJJHGHGIJJJIJJJJJJJIIIJJGEFHC
@D2D0JJN1:133:D0BCAACXX:1:1305:14946:195623 1:Y:0:
TGTACTGCATGGGTGGAGAAAGCCTGGAGGT
+
B>9==8=CEDECD)-:(?;?@;>@>A@661;
@D2D0JJN1:133:D0BCAACXX:1:1306:1304:7510 2:N:0:
ACCAAATGGAGGCTTTACACTGAATATTTTC
+
JJJGIJIIJJJJHHHHHFFFFFFDEEEEEEE
@D2D0JJN1:133:D0BCAACXX:1:1306:3291:53792 1:N:0:
GTTGCGTGCCCAGCAGAACTCCCCTGCGCGC
+
GCFHIJHEHEEFBBE@>A;>ACBBCBDDDD5
@D2D0JJN1:133:D0BCAACXX:1:1306:8962:65506 1:N:0:
ACCGCTGGCCTGGCTGCTTCCTCGGTGCGCT
+
JJJJJJJHHHHFFFFDDEEEDDDDDDDDBDB
@D2D0JJN1:133:D0BCAACXX:1:1306:1838:76997 1:N:0:
TGATGGGCTGGTTACCGTGGCTGTTCTTACT
+
HG>GHICGGJIIIIGGEGGABBDEE;AC@>;
@D2D0JJN1:133:D0BCAACXX:1:1306:15265:76841 1:N:0:
AGCCTAGGAAGTCCAACCGAGCCCGTCGGCG
+
JJIGJIJIIIIHHEEEEFEADDDD@@BB;@<
@D2D0JJN1:133:D0BCAACXX:1:1306:7750:94433 2:Y:0:
ATATATATGCAGTCAAGAAGGCCTAAAGGAG
+
H>900009?9**?0?################
@D2D0JJN1:133:D0BCAACXX:1:1306:20509:110588 2:N:0:
CCCGAACCGGAGTGGCTGGGGGGGGCGGGGG
+
JJJJIIJHHFFD=ADB?BDBDD#########
@D2D0JJN1:133:D0BCAACXX:1:1306:7748:130998 2:N:0:
AGGAGGGAGATGCGTCAGCCGTCAGGTCACG
+
GICBFFA;AFGGGH@=BBEDE/=;@?(;;CB
@D2D0JJN1:133:D0BCAACXX:1:1306:4233:135412 1:N:0:
GTGGATAGGCGGATGAAAACGAGTGTTATTT
+
IAGDHIGGGGIG>=AEECAAD@B8A5>A:A@
@D2D0JJN1:133:D0BCAACXX:1:1306:19626:175133 2:N:0:
GTTGTGTGGAGTGGAGGCAAGGCGGCAAGGC
+
G)BD109??BFFH73BGGGGGCA=A@?B<B<
@D2D0JJN1:133:D0BCAACXX:1:1306:18403:181466 1:Y:0:
ACCAGAGAGGGGATCGAAATTAGATCGGAAG
+
?DDCA;D8;BAA/AC6;A?@A@@;@A@@?=;
@D2D0JJN1:133:D0BCAACXX:1:1307:2387:39599 1:Y:0:
CTTGGTGGGGGTCTAGGGGGCGGATCAGCAC
+
**0>>=-=AAA@@@@################
@D2D0JJN1:133:D0BCAACXX:1:1307:1722:67137 1:N:0:
GTGGATAGGCGGATGAAAACGAGTGTTATTT
+
JJIJIIJIIJJHFEDEDDECDBD@A>CDED@
@D2D0JJN1:133:D0BCAACXX:1:1307:11909:68726 2:N:0:
GCCCCCGGCGCGGCACTCTCTGTCTATCCTT
+
>FHIJIHFD<@B@B7B?CCCDCCCD@CCCC>
@D2D0JJN1:133:D0BCAACXX:1:1307:1754:73120 1:N:0:
GGGCTCAATATAATTGTTTGAACCTCTTCCA
+
JJJJIJFIGJJJJJJJIIJIIJJIFHHHHFC
@D2D0JJN1:133:D0BCAACXX:1:1307:5715:87728 2:N:0:
CCCTCTCCTCCATCCCACCATCGGACTCCAT
+
IJGIIGGICHHGFHHFFFDCCEDB?BDDDA@
@D2D0JJN1:133:D0BCAACXX:1:1307:20130:96058 2:N:0:
GAATCATACCCCTCGTTCCAAAAGTTGAAGA
+
EDDCCCCDCDDDDDDBB?A:@C@A@CCCCCD
@D2D0JJN1:133:D0BCAACXX:1:1307:1713:96603 1:N:0:
CAGTGAGAGAGAAGAGCAATAGTGTCGGATA
+
IBEHIIEC>@FHC;;@DEECA?DBF@>AA13
@D2D0JJN1:133:D0BCAACXX:1:1307:20812:104163 1:N:0:
TCCCTCGCCTGTCGGCTTCTCTCGCTCGCAG
+
JJJJIJEHFGGHIJFHHFFDEEFDDDDBB;;
@D2D0JJN1:133:D0BCAACXX:1:1307:17233:119679 2:Y:0:
CTACGTCACCCGAGAGCCATTCTGTGTTGCT
+
3?*9?/(-<C(@;B4A###############
@D2D0JJN1:133:D0BCAACXX:1:1307:13604:123510 1:N:0:
CTCCTTACGACTATAAAAGGAAGGACCAGGG
+
D>FHIIBDH=GIIII@@=4;=CEE@D#####
@D2D0JJN1:133:D0BCAACXX:1:1307:16021:125681 2:Y:0:
CTTGTCGAAATTAGATCGGGAGAGCGCCGCG
+
###############################
@D2D0JJN1:133:D0BCAACXX:1:1307:10796:131868 1:N:0:
TTCACGAATAAGTGTGCTTCTTTCTCTTTTT
+
EHIII=;@CHHC>A?@>CC??ACECCCCCCC
@D2D0JJN1:133:D0BCAACXX:1:1307:16887:146977 2:N:0:
CGTTCCCATCGGTTGCCGTGAAACTGCAAGG
+
JJGEGHIIIJJJEEGHHHHFFFEDCEDEDD1
@D2D0JJN1:133:D0BCAACXX:1:1307:1368:173531 1:N:0:
GTGGCTGACCGGGCTTGCTCAACTCATCCAT
+
ICEGGGIGIIHFFDDDD?CCCCDCCCDACC@
@D2D0JJN1:133:D0BCAACXX:1:1307:2799:176618 1:N:0:
CCGCCTCCCTGGACTGCGAGGTCAAGCGGGA
+
GIIJIIICGCHGHIGIFFHFD9@>CCDD@B6
@D2D0JJN1:133:D0BCAACXX:1:1307:2988:185462 2:N:0:
GGTTCGCCAGAACAAAAGGATTACATGAGTT
+
JJIIIIHHHFFFEEEEDDDDDDDDDEDDDD;
@D2D0JJN1:133:D0BCAACXX:1:1307:15735:188173 2:N:0:
GGCTACATCAAACCCATGACCTGGTGACTCA
+
IIIIJHIIJJJJJJIIGDGIIEEI@GHEAH:
@D2D0JJN1:133:D0BCAACXX:1:1308:10458:5320 1:N:0:
ATGGGAACGACAAAATCAAGGCGATGCTCCC
+
IIHIDEBGA6@;@DCD:;CEBDBA<??CCD?
@D2D0JJN1:133:D0BCAACXX:1:1308:11289:10223 1:N:0:
CTCCCTGCCATGGCTCCCGGTGCTCTAACCC
+
IIJJIJJJJIJJGIJJJJHHD>B>CCCEEDD
@D2D0JJN1:133:D0BCAACXX:1:1308:11715:24428 1:N:0:
GGAGCAGGTGAGGGGCCAGAGTTAGCAAATA
+
IIHIIIIH6?C@DBCABBBDD:@>CCCCCD:
@D2D0JJN1:133:D0BCAACXX:1:1308:15926:40240 2:N:0:
ATTTTGGAGGGGCCGTTTCGTCGGAGAGCGG
+
9BGCII69C@<4;-9=<AEDC;?@/;/,<@@
@D2D0JJN1:133:D0BCAACXX:1:1308:10731:71369 2:Y:0:
CCGAGTACCAGACCGAGGAGTCCATGTACAA
+
GC6@DHDDCGFIIHIGA<AA;>>@@C>@>>>
@D2D0JJN1:133:D0BCAACXX:1:1308:10513:80608 1:N:0:
GGGGGAATGGAGGTCGGCGAGGTGTCCTTCT
+
IJJJGDD<CEDDD5=@DDDBDD0<>ACCAC>
@D2D0JJN1:133:D0BCAACXX:1:1308:4085:105784 2:Y:0:
AACAGGAGGTGCCTCTTCTCTTCCGTTCTTC
+
@<B8BHD70-=FF@DCCGHEACE########
@D2D0JJN1:133:D0BCAACXX:1:1308:4339:114177 1:Y:0:
CTCCTTACGACTATTAAAGGAAGGACCAGGG
+
###############################
@D2D0JJN1:133:D0BCAACXX:1:1308:6441:136125 1:N:0:
AGTAAAGAAAGGTTTTGCTGAGAGGGTTTGC
+
JJHIJJJIJJJJFHIJJGIIJJIIJHAEDE@
@D2D0JJN1:133:D0BCAACXX:1:1308:14905:138268 2:N:0:
CCGCTAGACACGTTAGCACATTGCTACACCC
+
IIJGEGGIIGGHIIFHHHHFFF7?BDC6>C@
@D2D0JJN1:133:D0BCAACXX:1:1308:13247:144517 2:N:0:
TCCATATGGGGGGATCAACAGCTAATGCACC
+
JJJIJIIJJJJJD@DDDCCC??ACDDC@CC9
@D2D0JJN1:133:D0BCAACXX:1:1308:3374:160699 2:N:0:
AACGTAGAGAGTCTCCTTCTCCTTGTCGTTG
+
JIJGHHHIICH@FHGGCGC;EHFEFHFEFEC
@D2D0JJN1:133:D0BCAACXX:1:2101:4699:46199 1:N:0:
GTTGTCCAACGGTTTCGTTTCATCCATGGAC
+
JHHHHFFFFFDDABDDDDDDDEEEDDDDDCC
@D2D0JJN1:133:D0BCAACXX:1:2101:2600:60037 1:N:0:
GAATCATACCCCTCGTTCGAAAAGTTGAAGA
+
EDDDDDDCDDDDDDDDDD&+<8;CCDDDDDA
@D2D0JJN1:133:D0BCAACXX:1:2101:4196:124671 2:N:0:
CCATATGGATGGCAGAGATTGTATCTCTGCG
+
IJJ@DFIJJG>AHCHGH=@G>B==;==?>ED
@D2D0JJN1:133:D0BCAACXX:1:2101:18780:127868 2:N:0:
ATCCATTGGTGTGGACGTGTGGTGGTTGCGT
+
GDHGHIIHG8BFBAGEI/@7?ECBD<=BE:>
@D2D0JJN1:133:D0BCAACXX:1:2101:13922:157652 2:N:0:
GTTGCCACCGGGATCAACGGTTATGAATCCG
+
IHIJGHGIIBHIIIJJIGGF?DFDCCEECDB
@D2D0JJN1:133:D0BCAACXX:1:2101:6635:164669 1:N:0:
AACGTAGAGAGTCTCCTTCTCCTTGTCGTTG
+
IJJJJIJJJJICHIJIJJJJI3?EE;AEFDC
@D2D0JJN1:133:D0BCAACXX:1:2101:2654:176195 2:N:0:
CCTTGATAGCGGCTGCTGGCACCTGGAGACT
+
IIGGGGHIJIJIGGH==7AE;BB37>;@>?@
@D2D0JJN1:133:D0BCAACXX:1:2101:16911:176697 2:N:0:
ATTTCCCGTCACCTCTTCAAACTTTGGGCGG
+
JJIJIIIHGHIJJJHHHHGFFFFFFD@CEDD
@D2D0JJN1:133:D0BCAACXX:1:2101:2778:196983 1:N:0:
CTCGCGCGCACGTTGCCCTCACGCCAGCTCA
+
HH@<FHHEHFC?ABBBC>@BBA<A<@>BDDC
@D2D0JJN1:133:D0BCAACXX:1:2102:3985:12289 2:N:0:
CATCACGGACGGGGTCTTCCTCGGCTCCTCC
+
GBFC@BFEA6A@/=5=@3@@A;?########
@D2D0JJN1:133:D0BCAACXX:1:2102:16670:13544 1:N:0:
ACCTAGACACTACAATTTGAGTGCGTTTATA
+
IIIHHGHGGIEIGCHIEHHEGEHEHACD?C;
@D2D0JJN1:133:D0BCAACXX:1:2102:17955:14698 2:N:0:
TCGCACGGCAGGAAGAGAATACCTGATCTGT
+
GEIGEGEHIJHD?B>A>AC>C>ACD?CC###
@D2D0JJN1:133:D0BCAACXX:1:2102:15976:27852 1:N:0:
CCGGTGGAGAGGCATGGCCGAAAGTCTCGCC
+
JJJIFHIJJGIJDGFHHHEFDDDDACCDDB8
@D2D0JJN1:133:D0BCAACXX:1:2102:6166:33809 1:N:0:
CCATATGGATGGCAGAGATTGTATCTCTGCG
+
IIGGGEHBFHGAFHGGFE<EGGGIGEEEEHF
@D2D0JJN1:133:D0BCAACXX:1:2102:13919:52867 1:N:0:
CTGAATCAGGGTACCAATCAGCAATCACCAC
+
GI@?FEHGGEG)8=CACDD@CADEC:7)7@#
@D2D0JJN1:133:D0BCAACXX:1:2102:20572:68775 1:N:0:
CCTGAGTTGGGGAAGGAGAGACTCGCAATTA
+
>FHIECGCFGIJHBEE@B??ACCC@'93=@A
@D2D0JJN1:133:D0BCAACXX:1:2102:6948:69760 2:N:0:
AGCGTAAAGTAGGGGCCGGGCGTACCTCATC
+
EB*@BBF?C).@AH8@448<>=3'8<:>CD:
@D2D0JJN1:133:D0BCAACXX:1:2102:12586:107392 1:N:0:
ACCTAGACACTACAATTTGAGTGCGTTTATA
+
CFHGHGIGICCHIIGIIIGGI=C@E5A>?DF
@D2D0JJN1:133:D0BCAACXX:1:2102:9042:134014 2:N:0:
GTCTAGCGGAGAGGAGCTAGAGCCCTAAGTA
+
D;BGCFFEBBA/;ACBDFD>(66@B######
@D2D0JJN1:133:D0BCAACXX:1:2102:1427:155789 2:N:0:
GTCTGTGTTTGGCTGTTTTTCCCCTGCCCGG
+
GDFGGBBFEFCDFDHGHIJI;CHEEFDDF:<
@D2D0JJN1:133:D0BCAACXX:1:2102:3927:162962 2:N:0:
ACCTAGACACTACAATTTGAGTGCGTTTATA
+
JJJIJJJJJJJJJJJJJJJJJGHIHHHFFFD
@D2D0JJN1:133:D0BCAACXX:1:2102:2261:197269 2:N:0:
ACCTAGACACTACAATTTGAGTGCGTTTATA
+
IJJJIJIIIJJIGHIIIJIIJHIGHHHFEF@
@D2D0JJN1:133:D0BCAACXX:1:2103:17261:83508 2:N:0:
ATGTTAACTAGTCACACTTTTGCATAGCAGC
+
IFBBCGGIICHHGHGIJIJJGHJJJI@EHGE
@D2D0JJN1:133:D0BCAACXX:1:2103:19757:86805 2:N:0:
CCCGTCAGTCGGTCACGTGATCTGTGCCATA
+
HIEFEGGHCHED9AAED?A?9CDDDDD>AA#
@D2D0JJN1:133:D0BCAACXX:1:2103:11754:98371 1:N:0:
GTGGAGCAGAGGAGGAAGCGGAGGAAAACGA
+
JGGIFHIGCGH<FHIEHHF>DCDDBDCCDDB
@D2D0JJN1:133:D0BCAACXX:1:2103:16395:107607 2:N:0:
CGCCAGGAACGTGCGTACCTCCCTCCAGTGT
+
JJJJIGJIJJJIJJHHHFFFFDDEEDDDCCA
@D2D0JJN1:133:D0BCAACXX:1:2103:19091:136407 1:N:0:
CCAAAAGGAAGGATGGAGACGGCGTCGCGAG
+
IIIBFGHF@GGIHHHHDEFFD?:B?BDBB##
@D2D0JJN1:133:D0BCAACXX:1:2103:3397:138243 2:N:0:
CTCCAAAATAGTCAGAACAGCAACGCGCAGA
+
JJJJJJJIJJJGHIJJJJIJIJIGHHFDDDB
@D2D0JJN1:133:D0BCAACXX:1:2103:13046:148263 2:N:0:
ACCTAGACACTACAATTTGAGTGCGTTTATA
+
FIEBG3B<CBCCHFGEDEE=@.=::C?BFFB
@D2D0JJN1:133:D0BCAACXX:1:2103:17198:160754 2:N:0:
GGCAAAATCAAATCATACATTGTTAGATGAC
+
JIJJEFHEIIJIIJJJJIBHHHFGHHHF:??
@D2D0JJN1:133:D0BCAACXX:1:2103:2935:162642 1:N:0:
ATCCTGGAGTAGTGTTAACAGCGCCGCACCA
+
IJJJJJJJJGEHHHHHFFFFFFDDDDDDDB8
@D2D0JJN1:133:D0BCAACXX:1:2104:20139:58638 2:N:0:
GCCATGGGGAGTGTGAGCTAGAGATGGGGGT
+
IJJGJHJIJCE@DDGGGHDEHCEEBEFDC@8
@D2D0JJN1:133:D0BCAACXX:1:2104:9607:72840 2:N:0:
GCCAACAAGAGTGTTCGTGGACGCATAGGTG
+
EIJJJJIIGEHEECHEFDEDCEBDDDDDDCA
@D2D0JJN1:133:D0BCAACXX:1:2104:13562:86467 1:N:0:
CCCCTGCAGCTGCAGGTGGTGGTCGTGGCTG
+
JIJJJJJIIIJJIGCH6?E=BD=CDCDBDD@
@D2D0JJN1:133:D0BCAACXX:1:2104:8004:90812 1:N:0:
GGAGAGGAGGGGAAGAGGGAGGGGAGCCCGC
+
IIBHGHI@GGHHABDDDCCCBBBC609?BB#
@D2D0JJN1:133:D0BCAACXX:1:2104:5271:103373 1:N:0:
GGGTGGGGGAGGGCCTGGGAGGAGACGAGAC
+
DBC699=@B<<&50<?BBC############
@D2D0JJN1:133:D0BCAACXX:1:2104:14222:111317 1:N:0:
ATTTTGGAGGGGCCGTTTCGTCGGAGAGCGG
+
HIIJJJIGGHIIGHFDCEEABDDBBB?@DDB
@D2D0JJN1:133:D0BCAACXX:1:2104:10197:116798 1:N:0:
ATCCTGGAGTAGTGTTAACAGCGCCGCACCA
+
ACHC>D;E@..=;A?A77;?C2>>BBB=@##
@D2D0JJN1:133:D0BCAACXX:1:2104:12331:154562 1:N:0:
TCCATATGGGGGGATCGACAGCTAATGCACC
+
IJJJJJJJJJJIDDDB&<7BDDDCCCCDDD?
@D2D0JJN1:133:D0BCAACXX:1:2104:4897:158461 1:N:0:
CCGCTAGACACGTTAGTACATTGCTACACCC
+
IEEHGEHJJIIFHIEF)=CEDFEFFECC@C9
@D2D0JJN1:133:D0BCAACXX:1:2104:5733:162456 1:N:0:
GTCAGCCACCGAGCCTGGGCTCCTTTCCGGC
+
GICHI>EDA@BAD4>>(6;ACA@?CDCDDD;
@D2D0JJN1:133:D0BCAACXX:1:2104:12553:164155 1:N:0:
CTCGCAGGGTGGCCTCGATATGGTCCGTTTT
+
JJIJJGIJICHFDEFB'';;?CDCCCDDDC<
@D2D0JJN1:133:D0BCAACXX:1:2104:15123:170987 2:N:0:
TTGGGAATAAGGGGCCAGCCCAAATCGAAAT
+
IIGHJGIJGIIGGIIHIJJHHHFFFFFCDDD
@D2D0JJN1:133:D0BCAACXX:1:2104:21053:172945 2:N:0:
ACCTAGACACTACAATTTGAGTGCGTTTATA
+
GHGJGGIIIGIIIICHICCAD4@CGHFDBDC
@D2D0JJN1:133:D0BCAACXX:1:2104:9475:173116 2:N:0:
CCAAAAGGAAGGATGGAGACGGCGTCGCGAG
+
IJCHIJHIHJJJFHHHFF@DCDDD@BDDDD>
@D2D0JJN1:133:D0BCAACXX:1:2104:2710:175776 1:N:0:
GCCAACAAGAGTGTTCGTGGACGCATAGGTG
+
FEHIJJJJJFF=AAEE=@BDBEDDBD@CD5:
@D2D0JJN1:133:D0BCAACXX:1:2104:9015:181043 2:N:0:
CACACCACTTGAGCAGCAGCTAGCTCAAGGG
+
?<B*?;8C>D=;@CCE>ACEE@=77;B>33;
@D2D0JJN1:133:D0BCAACXX:1:2104:6522:185517 2:N:0:
CTCGCAGGGTGGCCTCCATATGGTCCGTTTT
+
DD;FEAHGH)?B;@?DAAC>C>A;>>@BDDB
@D2D0JJN1:133:D0BCAACXX:1:2104:17418:189264 1:N:0:
CTGGCCGTGGGGGGTGGGGTTACCATGTTCC
+
JIJJJJJIIIIFFD5;@DD>BBDCACDDDEC
@D2D0JJN1:133:D0BCAACXX:1:2105:15224:21093 2:Y:0:
GCTGAAAAGCGGCCCGGTTCGCGTGGGCTAC
+
BB?8DD>B*?D:AG>6?DDCB##########
@D2D0JJN1:133:D0BCAACXX:1:2105:8415:50759 2:N:0:
CTCGCAGGGTGGCCTCCATATGGTCCGTTTT
+
JIJJJAGIJEEFFECEDCEECECACDDBDDB
@D2D0JJN1:133:D0BCAACXX:1:2105:3211:105370 1:N:0:
CTTGTCCGGAGTCTGTCGCCTCCTCGTCTTG
+
JJIJJJIHGHJFFGGCGGHHHHFFFFCDDD;
@D2D0JJN1:133:D0BCAACXX:1:2105:20132:116193 2:Y:0:
CATCGAGAGGGACGTGCATTAGTGTCTGATA
+
###############################
@D2D0JJN1:133:D0BCAACXX:1:2105:14497:123069 1:N:0:
TCGAAATTAGATCGGAAGAGCGGTTCAGCAG
+
IIHGIGIIIIGCEAEHGGGCAHD9AC>@CAA
@D2D0JJN1:133:D0BCAACXX:1:2105:15856:129904 2:N:0:
CCTCCTGGAAAGTCCGGTGCCTGGCTCCTGT
+
GHI@FGHIGII9EHGEH@AEEHHHDFDEDEE
@D2D0JJN1:133:D0BCAACXX:1:2105:10013:144700 2:N:0:
GTTTAAGTGTGGTACATGTTAAATCGTTTGG
+
=-;FEGII;)=??=BBBDCBB>>ACD?AB??
@D2D0JJN1:133:D0BCAACXX:1:2105:2371:150215 1:N:0:
CTCGCAGGGTGGCCTCCATATGGTCCGTTTT
+
GEGIJGH>ECEBEFCEDEE@CEDCCD@ACDB
@D2D0JJN1:133:D0BCAACXX:1:2105:12755:153466 1:N:0:
ACCAAATGGAGGCTTTACACTGAATATTTTC
+
@F;<FHFC@@6;?2?=77>))7;A:@>@;>>
@D2D0JJN1:133:D0BCAACXX:1:2105:10520:172679 2:Y:0:
TAGACCGACGAGGTGTGAGCTGTAATTTCAG
+
###############################
@D2D0JJN1:133:D0BCAACXX:1:2105:10896:185007 2:N:0:
AGCAGCATCCTGTCGCCGCCATGCTGCATCC
+
JJJGJJJJIJJIJJJJJJGFFDEEEDDDDDD
@D2D0JJN1:133:D0BCAACXX:1:2106:11515:7159 1:N:0:
GCCAACAAGAGTGTTCGTGGACGCATAGGTG
+
JJIJJGEHIHH?ACHHFDFDAEBDBDDDD5:
@D2D0JJN1:133:D0BCAACXX:1:2106:6940:24095 2:N:0:
TGATGGGCTGGTTACCGTGGCTGTTCTTACT
+
DHHIJFHIGGGFHGIIJDHGGBDBDFCCEEC
@D2D0JJN1:133:D0BCAACXX:1:2106:9651:39223 2:Y:0:
GCTCTGTTGAGCGCACTTTTACTTCGGATAT
+
H)?(/?B=F<<F@@;;:A7A:;?:@?#####
@D2D0JJN1:133:D0BCAACXX:1:2106:13700:41510 2:N:0:
GAATCATACCCCTCGTTCCAAAAGTTGAAGA
+
EDDDDDCDDDDDBDDADDDCCC<?CCDDCDC
@D2D0JJN1:133:D0BCAACXX:1:2106:16182:48837 2:Y:0:
ATTGAAAAGAGTCTAAGATCAGTTTGTTTAA
+
94DG>B<BDBF?D@FBGBF@FC@FGI>@GEH
@D2D0JJN1:133:D0BCAACXX:1:2106:2737:53420 2:N:0:
CCGAGCGCAAGGCAACAAGGCCGGCGAGAGA
+
HIJJIIIJIBHGFF@DADCDBDBDDD>B;>8
@D2D0JJN1:133:D0BCAACXX:1:2106:13964:54910 1:N:0:
GGCTACATCAAACCCATGACCTGGTGACTCA
+
GGICHAGGEGHICF7CHIIGFHIG)77=AEE
@D2D0JJN1:133:D0BCAACXX:1:2106:10535:64468 2:N:0:
GCCAGAGGGAGTCAAGTGCACGTCCTCGCCG
+
IJIEHGFIJGIEHIIHCHECHEDFFDEDDDB
@D2D0JJN1:133:D0BCAACXX:1:2106:18284:66804 1:N:0:
ACTGACGGGAGACAAAGCTGGCACCGCACTG
+
GIJIJJGBGGIJGHEFFF<B@CCEC>BDB?C
@D2D0JJN1:133:D0BCAACXX:1:2106:18852:70045 1:N:0:
GCGTCCACCAGTGTACCACATGCATATTCTT
+
G7AAHIII>AA;;@?D@CDCCCC>CCC;C>;
@D2D0JJN1:133:D0BCAACXX:1:2106:15669:84093 2:N:0:
CAGTGAGAGAGAAGAGCAATAGTGTCGGATA
+
JJJEHIHIJIJJJJJJJHGFEHDDBEEDAA?
@D2D0JJN1:133:D0BCAACXX:1:2106:2061:88643 2:N:0:
TCCATATGGGGGGATCAACAGCTAATGCACC
+
JJIGHEGGIJGGD07??CDDDACDDCCDCC3
@D2D0JJN1:133:D0BCAACXX:1:2106:12945:113717 2:N:0:
CAACTCAGGCTGGCCTCACCTTCCATAGCGC
+
JGIIIIIGEHHHFHHFFEFECCEEECDCCB?
@D2D0JJN1:133:D0BCAACXX:1:2106:10492:119789 1:N:0:
CGCGCCGACCGGCCGCAAGGAGCGACCAGAG
+
IJJJIJHFFDDDDDDDB<BDDDDDDDDDDD<
@D2D0JJN1:133:D0BCAACXX:1:2106:19809:121300 2:N:0:
CCAAAAGGAAGGATGGAGACGGCGTCGCGAG
+
IJJJIGIJIIIGGFHHBEDFDADD?BDDD@3
@D2D0JJN1:133:D0BCAACXX:1:2106:3305:141685 1:Y:0:
GCGCTGCGGCGACCCGACCAACTCGAAATTA
+
B7)4==AA#######################
@D2D0JJN1:133:D0BCAACXX:1:2106:20910:153618 1:N:0:
CCTCCTGGAAAGTCCGGTGCCTGGCTCCTGT
+
GGHDHCHI<CFBBCFCA@G>E)7??CDDEE@
@D2D0JJN1:133:D0BCAACXX:1:2106:5033:156219 2:N:0:
ACCTAGACACTACAATTTGAGTGCGTTTATA
+
IIJJJIJJIIJJJGIGEGHIJEHIHHHFFF@
@D2D0JJN1:133:D0BCAACXX:1:2106:14246:183219 1:N:0:
AGCCCATCATGGACGATGACTAACAAAACAG
+
IJJJIIJIIIJHEHJDHFFFHHHFFFFCED;
@D2D0JJN1:133:D0BCAACXX:1:2106:20315:183971 1:N:0:
GGGCTGGAGATAGCGACACTGGAGGAGGCGC
+
HED6;;@@27CE4=/5</>>6(5=15?@###
@D2D0JJN1:133:D0BCAACXX:1:2106:2647:192418 1:N:0:
ACCTAGACACTACAATTTGAGTGCGTTTATA
+
JJJJGIJJJJJJIHJJJIJDIGGGHHFFFFB
@D2D0JJN1:133:D0BCAACXX:1:2107:19649:7490 1:N:0:
CTCGCATCGTCTCCGGAGCGCACGTCAGATC
+
JJJIIIIJIIICEHGHHFFDABD?BD@B>C?
@D2D0JJN1:133:D0BCAACXX:1:2107:9195:11331 1:N:0:
CTTAATGGCCGGTCTCTACGCATAAAAAAGA
+
JJJJIJJJJJJIAEBEFFFFDDDDDDDDDDB
@D2D0JJN1:133:D0BCAACXX:1:2107:2327:14792 2:N:0:
TTCGCCCGCGGGTTCCCCGCCAAATCTCATT
+
FCGGGFHGHEDB/?A:>?BD@B8?ACDD@>C
@D2D0JJN1:133:D0BCAACXX:1:2107:13706:18068 2:N:0:
AGTATGATGTAGCACGGCAGGGACGCCACGG
+
*?DF###########################
@D2D0JJN1:133:D0BCAACXX:1:2107:20587:76990 1:N:0:
GTGGTAGGGAGATTAAGCGTAGATGAAACGT
+
JGHGFHIJJIF;CHHIJIHGHFDCFDEEED#
@D2D0JJN1:133:D0BCAACXX:1:2107:14884:95760 2:N:0:
GCAGGAGACAGAGTGTGCGGCGCTGCAGGGG
+
JJJJJIJIIJJIJGHHIIHHFDDDDDDDDD>
@D2D0JJN1:133:D0BCAACXX:1:2107:8953:103107 2:N:0:
GCCCCCGGCGCGGCACTCTCTGTCTATCCTT
+
IGHIGGEF8ABBDDDBCCDDDDCCDDECAD:
@D2D0JJN1:133:D0BCAACXX:1:2107:10430:113531 2:N:0:
TGTACTGCATGGGTGGAGAAAGCCTGGAGGT
+
IJBEHIHJEIIHI=BBGFEHHEFFFFDCEC1
@D2D0JJN1:133:D0BCAACXX:1:2107:7931:117560 2:N:0:
AGCAGCGAGGGGGAATCGGTTGTCTTACTCG
+
IEA>FFGAAABED3>=AB@;;=?C:3@>CD?
@D2D0JJN1:133:D0BCAACXX:1:2107:14412:146948 2:N:0:
ATTTTGACTGGTGGCTGGTGCCCTCTGTTTT
+
9BGEDCGIIAF=CHHJ;@)77DE)=?>3;7;
@D2D0JJN1:133:D0BCAACXX:1:2107:13999:173080 1:N:0:
GCGTCCCGCTATCTCTTCCCTCCGCCCTCCT
+
IJIGIIIIDHIEFEHDEHEFF@ABDDD@B<9
@D2D0JJN1:133:D0BCAACXX:1:2107:12785:177105 1:N:0:
ATGTTAACTAGTCACACTTTTGCATAGCAGC
+
IJJJJIIIIGH=FHGIJBHIDIICAHGFCE=
@D2D0JJN1:133:D0BCAACXX:1:2107:10454:184257 1:N:0:
CTCGTGACCCCTGAACAAACAACAGGGGGGA
+
D*/0/(.78=@@1=7=4.6;?EB########
@D2D0JJN1:133:D0BCAACXX:1:2107:7407:189384 1:N:0:
CCCCCCTTCCAGCCTCACACCGCGTCGGCCG
+
###############################
@D2D0JJN1:133:D0BCAACXX:1:2107:3308:195418 1:N:0:
GCGCGGCATCGGCTCCGGCGCGCGGCGGCAG
+
JJJJJHFDDEDDDDD################
@D2D0JJN1:133:D0BCAACXX:1:2107:7618:198556 2:N:0:
GTACATATGAGGAGATAAAAAATGACATTGT
+
JIIIJJJJIJGHHHFFFFFFEDDDDDDDDDE
@D2D0JJN1:133:D0BCAACXX:1:2108:4910:28592 1:N:0:
CCGCTGGGAGGAGCAAGGGGTATATATATAC
+
DGEGEGIIDHFEG?CEEEHH5=CDDCDCC@@
@D2D0JJN1:133:D0BCAACXX:1:2108:4908:28610 1:Y:0:
CCGCTGGGAGGAGCAAGGGGCATATATATAC
+
###############################
@D2D0JJN1:133:D0BCAACXX:1:2108:3320:39434 1:N:0:
GGGCTGGAGATAGCGACACTGGAGGAGGCGC
+
IIIIJJJIGJIJJIHHFFDEDCDBBBDDDD>
@D2D0JJN1:133:D0BCAACXX:1:2108:5298:44662 2:N:0:
CTCCTTACGACTATAAAAGGAAGGACCAGGG
+
H9DHIFGH7BFHGIJJIEHEEEA;BDDDBB<
@D2D0JJN1:133:D0BCAACXX:1:2108:14598:78522 1:N:0:
GGGAGGCGGGGGGCACGCACGAACGTGTATC
+
JGIIIJIIFDD<@5<BDDD@BD-;B<A>?>>
@D2D0JJN1:133:D0BCAACXX:1:2108:12308:80120 2:N:0:
TTAGGTCGGCCCTCTCCGGTGCTGGCCTGGT
+
IGG@AHCFGHHHGFFE@A<=@B3;CBDDBD#
@D2D0JJN1:133:D0BCAACXX:1:2108:8075:94073 1:N:0:
GTCGCTCCAAGGTCCTTGTATGAGCATTGAT
+
IIEAHHCE@DFC;@CECCACDC>@CCCCCCD
@D2D0JJN1:133:D0BCAACXX:1:2108:9668:124147 2:N:0:
GGGGGAATGGAGGTCGGCGAGGTGTCCTTCT
+
GGGGFDCECCDDB?C?BDD;@BDBCCCCCDC
@D2D0JJN1:133:D0BCAACXX:1:2108:2162:132043 1:N:0:
AAAGCGAACAATGCAGTTTTTATAGGCTCCA
+
JIJIIIIJJJEGGJJJHHHHHFFFDCEDEDC
@D2D0JJN1:133:D0BCAACXX:1:2108:20914:139945 2:N:0:
GGAGAGGAGGGGAAGAGGGAGGGGAGCCCGA
+
@B7@--6(;A<H49B;?B@############
@D2D0JJN1:133:D0BCAACXX:1:2108:18685:141743 1:N:0:
GGCCAAGCTCGGTTGCGTGCTGGACCGGTTA
+
DGBHGIEHHHFF?ACBB?B@?AC9ACDDBB5
@D2D0JJN1:133:D0BCAACXX:1:2108:4432:158291 1:N:0:
GGGGAGGGGAGGGGTTGGAGCTGGGAGGGGA
+
HFHIBHIFE<<A:?,2;@C<C@CCBBB>;B>
@D2D0JJN1:133:D0BCAACXX:1:2108:20008:160169 2:N:0:
TCCCAGCGGCCCTGGCAAAGGTCGTGGAAGA
+
G@DG;FHGIJJIIHHEFHHFF?BB'=@@CC;
@D2D0JJN1:133:D0BCAACXX:1:2108:14428:166609 1:N:0:
GTCGTCGCAGACTCGCAGAGAGAGAGAGAGA
+
BF1AF@@B8=:2;.??CCB@@?#########
@D2D0JJN1:133:D0BCAACXX:1:2108:13677:171931 2:N:0:
ATTGAAAAGAGTCTAAGATCAGTTTGTTTAA
+
CGIIBFB@FHI?FGH:CGAFHC=@GIGHIJI
@D2D0JJN1:133:D0BCAACXX:1:2108:11550:177278 1:N:0:
GTACATATGAGGAGATAAAAAATGACATTGT
+
IHGHEIIIICHHBE;@BCDDCB?CCCCCDCC
@D2D0JJN1:133:D0BCAACXX:1:2108:21283:181147 1:Y:0:
CCCGAGAAGGGAAGACCAAAGCCCTTGTTTG
+
:=8:AA#########################
@D2D0JJN1:133:D0BCAACXX:1:2108:10294:199698 1:N:0:
GCCGGGGGCGGCCGCCGGGGGGCGGCGGCTT
+
?;;ABHBB@B@5@55<B;&57B7;@@B@###
@D2D0JJN1:133:D0BCAACXX:1:2201:3270:25430 2:N:0:
CTTCGCAGCACAACAACAGCGCTGAGGCTCC
+
JIJIIGJIJJJFGIECGHEEDDCCAB@BBB@
@D2D0JJN1:133:D0BCAACXX:1:2201:19564:39014 2:N:0:
CTCGCAGGGTGGCCTCCATATGGTCCGTTTT
+
IIGIBGIJH7?BDECFD>>@CEC;@CDBCDD
@D2D0JJN1:133:D0BCAACXX:1:2201:9458:50518 2:N:0:
GGTGGGTGTAGGTGGTGATGCGGCGGCCGGC
+
GI;@AF';;@GGCHC-;@>B?DD@?@#####
@D2D0JJN1:133:D0BCAACXX:1:2201:7823:127877 2:N:0:
TTCACGAATAAGTGTGCTTCTTTCTCTTTTT
+
IJIGIEEGHHHE?ABCFBEFFEEEEDEEDDD
@D2D0JJN1:133:D0BCAACXX:1:2201:6935:128314 2:N:0:
GCCGGGGGCGGCCGCCGGGGGGGGGCGGGTG
+
EGHHIHFDDDD5905)))5;BD#########
@D2D0JJN1:133:D0BCAACXX:1:2201:17664:135637 2:N:0:
CCCTCTCCTCCATCCCACCATCGGACTCCAT
+
IJJJIIIJIJHHHHHFFFFDDED@DDDDDCC
@D2D0JJN1:133:D0BCAACXX:1:2201:17444:161996 2:N:0:
GGCGTGCTACGGAGATCTAGGATTGGGCATT
+
1@FB5@BB@C?D;?'55@:3@::>A@D@??#
@D2D0JJN1:133:D0BCAACXX:1:2201:12367:172802 1:N:0:
CCCGTCAGTCGGTCACGTGATCTGTGCCATA
+
IJJJIJGFHHHFFDDEDBBBDEEDEDDDDDC
@D2D0JJN1:133:D0BCAACXX:1:2201:2350:179142 1:N:0:
TTCTGCCTCAGGGGAATACTCCTCTAAATCT
+
IJJIJIJJJIIIIJHHHHGDHFFDDFACEEC
@D2D0JJN1:133:D0BCAACXX:1:2202:15234:8293 2:N:0:
GTCCCTGAGAGGCCCGCGGCGTCCCCGCTTC
+
B?BB@FHI;..(5CC6A##############
@D2D0JJN1:133:D0BCAACXX:1:2202:15159:17395 2:N:0:
CCTTTCAATGGTCCCCTCCTTTATTATTGTC
+
JJJIIHIJJHGFGHIGIHIGHIIGGIJGG=@
@D2D0JJN1:133:D0BCAACXX:1:2202:19540:26212 2:N:0:
ATTGAAAAGAGTCTAAGATCAGTTTGTTTAA
+
CHIIH?BHFFFBGHIGGIGCEGFHIGIHIJJ
@D2D0JJN1:133:D0BCAACXX:1:2202:6918:34011 2:N:0:
CCACACAACCGTGTCAGTACGGCACCCGGAC
+
IIIJJIIDGI>EGECEEAEFFBAABDDDB?2
@D2D0JJN1:133:D0BCAACXX:1:2202:6204:39970 1:N:0:
GCGGCAGGCAGGATGGATGAGGGGAAAAGAG
+
JIIJJIEDD;AC;;ABA@A:@CBD85AC?23
@D2D0JJN1:133:D0BCAACXX:1:2202:17914:62502 2:N:0:
TTCTGCCTCAGGGGAATACTCCTCTAAATCT
+
GGHGIIG9FFHGGHIAHEEFHFFFEECED@3
@D2D0JJN1:133:D0BCAACXX:1:2202:16951:69367 1:N:0:
ATACTGCTCAGTGCCGGACAATTCCAGCATA
+
JJIJJJJJJJJJIJJJBIH>HEDDFFFFEC>
@D2D0JJN1:133:D0BCAACXX:1:2202:14906:74931 1:N:0:
CCTCCTGGAAAGTCCGGTGCCTGGCTCCTGT
+
JGIJJJJJJJJJIHJJJIIHHHHHFFFFEDC
@D2D0JJN1:133:D0BCAACXX:1:2202:8523:76844 2:N:0:
CCATATGGATGGCAGAGATTGTATCTCTGCG
+
JJJJIHIIIIGJIEEAA@EGGA@GDEEEACD
@D2D0JJN1:133:D0BCAACXX:1:2202:15753:93311 2:Y:0:
ACTGACGGGCAACAAAACAGGGACAGCACTA
+
###############################
@D2D0JJN1:133:D0BCAACXX:1:2202:10452:99880 1:N:0:
TCGCACGGCAGGAAGAGAATACCTGATCTGT
+
JGDHGIEGGHHF?DE@A@CCCCCCDDA@CA;
@D2D0JJN1:133:D0BCAACXX:1:2202:17191:110274 2:N:0:
CCTAAAACTACCCATTCCACCATCTGTTGAG
+
JJIIIGGIIJJJIIJJJJJHHHHHFFFFFF@
@D2D0JJN1:133:D0BCAACXX:1:2202:12177:111278 1:N:0:
GCAATGGAGGGGTAGATCTGGTGACATAGCT
+
IJJIJIIHJGGI@AHEHCDEF?DDCEC@6>@
@D2D0JJN1:133:D0BCAACXX:1:2202:5805:124806 1:N:0:
GGCTACATCAAACCCATGACCTGGTGACTCA
+
JJJJJJIJIJJIJIJGIJIJIIIG=CCEHB>
@D2D0JJN1:133:D0BCAACXX:1:2202:3921:130102 1:Y:0:
CACTGTGACCCGTTAACTTGCTCTGCTCACT
+
A7><==8>A7=;4>1;=A#############
@D2D0JJN1:133:D0BCAACXX:1:2202:11101:132852 1:N:0:
ATTTTGACTGGTGGCTGGCGCCCTCTGTTTT
+
JIHIIIEIJI=GHGGGGEDHEHFFDE@;AC;
@D2D0JJN1:133:D0BCAACXX:1:2202:1430:146280 1:N:0:
CCAAAAGGAAGGATGGAGCCGGCGTCGCGAG
+
=FC@FFHGDDHG;CHH@B3?CCBB;@BB###
@D2D0JJN1:133:D0BCAACXX:1:2202:12533:195977 2:N:0:
AGCTAGACCTAGGCGCGTCTGCGAGAGGGAG
+
HEGHHF@GGFCGCEFHBBD>?A#########
@D2D0JJN1:133:D0BCAACXX:1:2203:14604:9072 1:N:0:
CCGGGAGCCAGCCACCACTCCATGCTCGCAT
+
JJIIJJJJJIGGIJJJJHHHHEFFFFFDDBB
@D2D0JJN1:133:D0BCAACXX:1:2203:9882:10520 2:N:0:
CGCCAGGAACGTGCGTACCTCCCTCCAGTGT
+
JJJIIJJJJJJJIJHHHFFFFDDEEDDDCD>
@D2D0JJN1:133:D0BCAACXX:1:2203:11548:10769 2:N:0:
CTCGCATCGTCTCCGGAGCGCACGTCAGATC
+
JIHHJGGIIGHJJJGEEDDCD@@?ABB@CC>
@D2D0JJN1:133:D0BCAACXX:1:2203:13599:29803 1:N:0:
TCGCTGGGCAGTCAGAAGAGGGCAGCTGTGT
+
JIJJIJIJJJJEGHJIHHHHHBDEDDDCDDD
@D2D0JJN1:133:D0BCAACXX:1:2203:8180:48735 1:N:0:
GTCGCTCCAAGGTCCTTGTATGAGCATTGAT
+
JIJIHHHFFBFDEEEEDDCCEEDDDDDDCDC
@D2D0JJN1:133:D0BCAACXX:1:2203:20634:97363 1:N:0:
ACTGACGGGAGACAAAGCTGGCACCGCACTG
+
JJJIJJIJHHIIFHHHFFFFFCCEABDB=?C
@D2D0JJN1:133:D0BCAACXX:1:2203:7665:108626 1:N:0:
AAAGCGAACAATGCAGTTTTTATAGGCTCCA
+
JJIIIIGBH<GHIIIJEHHHGFFEFBFDEDE
@D2D0JJN1:133:D0BCAACXX:1:2203:19178:135002 1:N:0:
CTAGGGAGGCGTGAGCCTGGCCGTGCGGTAT
+
B<F4*?=7;1'=8?7;;.??A;@BB######
@D2D0JJN1:133:D0BCAACXX:1:2203:5453:144527 1:N:0:
GTGGATAGGCGGATGAAAACGAGTGTTATTT
+
JGIJGIGGIEIHE<ACEEEC?8@5<>@ADDA
@D2D0JJN1:133:D0BCAACXX:1:2203:19730:159049 2:N:0:
GTTGTCCAACGGTTTCGTTTCATCCATGGAC
+
EHH@CBFCEFDC=@?@BBD?@CCCCCCCA>A
@D2D0JJN1:133:D0BCAACXX:1:2203:16825:171426 2:N:0:
GTTTAAGTGTGGTACATGTTAAATCGTTTGG
+
JIIJJJIAECEE?EEFFFFFFFEEEDDDDD?
@D2D0JJN1:133:D0BCAACXX:1:2203:16375:173786 2:N:0:
GCGGGCGAAGCAGAGCCCGGATGGAAGGTGA
+
CE<GEBBB@BBC<CD?BBD>;@@BCCD<9@C
@D2D0JJN1:133:D0BCAACXX:1:2203:3932:190715 2:N:0:
CCGCCTCCCTGGACTGCGAGGTCAAGCGGGA
+
JJJIIGIJJEHIIJFIHHFFD6@CCCCDDD=
@D2D0JJN1:133:D0BCAACXX:1:2204:16760:9454 2:N:0:
CCCGTCAGTCGGTCACGTGATCTGTGCCATA
+
JJJGE@AHEHHFECDDD=AB?CCAACDDCDA
@D2D0JJN1:133:D0BCAACXX:1:2204:8175:32162 2:N:0:
CCATATGGATGGCAGAGATTGTATCTCTGCG
+
JJIIGHIJJJJJJFHEGIIGHIIIGHFHFEB
@D2D0JJN1:133:D0BCAACXX:1:2204:3737:50632 1:Y:0:
CCAATTCGGCGTTGGAAGCAGCGCATGACGC
+
###############################
@D2D0JJN1:133:D0BCAACXX:1:2204:4341:57099 1:N:0:
AAAGCGAACAATGCAGTTTTTATAGGCTCCA
+
IJJJJJIGJJJJJJJIEEHHHFFFFFFEEDC
@D2D0JJN1:133:D0BCAACXX:1:2204:11034:67015 1:N:0:
GAAATTAGATCGGAAGAGCGGTTCAGCAGGA
+
IHGIIIIJIGIFBAFIIIGGE=DEFDDC@C;
@D2D0JJN1:133:D0BCAACXX:1:2204:20529:87976 2:N:0:
ATTTTGACTGGTGGCTGGTGCCCTCTGTTTT
+
?B*?B?F8?E#####################
@D2D0JJN1:133:D0BCAACXX:1:2204:2966:130836 1:N:0:
CCTGAGTTGGGGAAGGAGAGACTCGAAATTA
+
EGDEBGFGGHHI@EHHDE?DC@CCB?A?AC>
@D2D0JJN1:133:D0BCAACXX:1:2205:6990:2026 1:N:0:
CCTCTAGCCTGGAGTCGTTTTTTATGTTAAG
+
JJJJJIJJJJJJGIHIIHHIJJHHFFFFFFC
@D2D0JJN1:133:D0BCAACXX:1:2205:8767:2634 2:N:0:
ATTTTGACTGGTGGCTGGCGCCCTCTGTTTT
+
JIIJJJHJIIIBFHIEIJGE45=<=;;>CCC
@D2D0JJN1:133:D0BCAACXX:1:2205:19274:15233 1:N:0:
GGGCTCAATATAATTGTTTGAACCTCTTCCA
+
IIJJJJJJJIJIJIIEHGIDCEHGHFHHHFB
@D2D0JJN1:133:D0BCAACXX:1:2205:16579:43044 2:N:0:
GTTGCGTTGCGTTCTGCTCCAAAACTGCATC
+
J@GHIIIIJIIGIHFFHHFFFFFDED@CDDD
@D2D0JJN1:133:D0BCAACXX:1:2205:10111:46133 2:N:0:
GTTGCGTTGCGTTCTGCTCCAAAACTGCATC
+
JEGHG@7BFBHEHHE>ECDFCCEACCEEDDC
@D2D0JJN1:133:D0BCAACXX:1:2205:15592:66328 1:N:0:
TCCAGCGGTAGGCCCCGCACGGCCAGTACGG
+
JJFIJJIJGHHGIIHHGFDDBB@BBB@CCDB
@D2D0JJN1:133:D0BCAACXX:1:2205:11033:85956 2:N:0:
GCCGGGGGCGGACGCCGGGGGGCGGCGCCTC
+
0BB############################
@D2D0JJN1:133:D0BCAACXX:1:2205:9094:90012 2:N:0:
GGGCGCAGGTGGGCGTGCCAGGCAGGAGAGG
+
FFFABBDDDACBDDD5<<?CDDDBBD?B?B#
@D2D0JJN1:133:D0BCAACXX:1:2205:20145:92990 1:N:0:
GGCGAACCAGGGCGTTCCTTCGGCTATAGCC
+
A;/@8BA@B==@B6'5?<@A###########
@D2D0JJN1:133:D0BCAACXX:1:2205:19970:101082 1:N:0:
ACCAAATGGAGGCTTTACACTGAATATTTTC
+
IIIIGIIICHHGEEEEHFFF<CDEEAAC@C@
@D2D0JJN1:133:D0BCAACXX:1:2205:15369:122335 2:N:0:
CCTCTCCTCTGATCCTCTCCGCCATTTCTGT
+
IJIHIGHHIJJJJJIEHIIJJJHHHFFFFFB
@D2D0JJN1:133:D0BCAACXX:1:2205:4581:132505 1:N:0:
CATTGAGAGAGAAGAGCAATAGTGTCGGATA
+
JJJJJJJJJJJJJJJHHGEHFFBDDBCC>?;
@D2D0JJN1:133:D0BCAACXX:1:2205:13657:133233 2:N:0:
GCGAGCCGAGGTGAAGTGAGGAGAACCTCTG
+
GI67@EAEEDC';@CC@CCCBCBA<@?99>:
@D2D0JJN1:133:D0BCAACXX:1:2205:2948:154093 1:Y:0:
GTTGCCGTGCGCTCTGGCCCAAAACTGCATC
+
###############################
@D2D0JJN1:133:D0BCAACXX:1:2205:8271:159624 1:N:0:
AGCCTAGGAAGTCCAACCGAGCCCGTCGGCG
+
GHIJJIIJGIIAECEE>DDCA@;==B<?DB9
@D2D0JJN1:133:D0BCAACXX:1:2206:15474:10621 2:N:0:
GGATTTGAGGTAGGCGGAGGCGGCGAGGGTG
+
JJGGHHGCEGHIJIGJGBDDDBB;B;>@B88
@D2D0JJN1:133:D0BCAACXX:1:2206:10825:20657 1:N:0:
CCCGTCAGTCGGTCACGTGATCTGTGCCATA
+
IGIG'5@E;.=?9<>6>,;;;AA>@>A####
@D2D0JJN1:133:D0BCAACXX:1:2206:1944:35475 1:N:0:
CATCACGGACGGTGTCTTCCTCGGCTCCTCG
+
IJJIIIGJJJII-=AEHFFFFEDD?(9?CC=
@D2D0JJN1:133:D0BCAACXX:1:2206:6992:36552 2:N:0:
GAATCATACCCCTCGTTCCAAAAGTTGAAGA
+
@C@CC@A>C<>A??@AB<9ACDD3>C:>:>:
@D2D0JJN1:133:D0BCAACXX:1:2206:15061:57470 1:N:0:
CCTCGTCTCTAGGTCCCGACGCCTTCCATGG
+
IGIIJJJIJJI>;8@AGGEHFBDDBDCACA9
@D2D0JJN1:133:D0BCAACXX:1:2206:18962:64019 2:N:0:
ACTGACGGGAGACAAAGCTGGCACCGCACTA
+
BGB*?E6F85'5?E;A)..?;?>AA@#####
@D2D0JJN1:133:D0BCAACXX:1:2206:2428:83134 2:N:0:
CGCAAGTCCGCAACGGCCCAGCGCCGACCAA
+
GGJGIIGIICHEHFFDCDDDDDDDDDDDDDD
@D2D0JJN1:133:D0BCAACXX:1:2206:9520:91876 1:N:0:
GTTGCGTTGCGTTCTGCTCCAAAACTGCATC
+
JHIJJJHGIIJIJHGHHGFFFFFCEEEEDDC
@D2D0JJN1:133:D0BCAACXX:1:2206:4068:105024 1:N:0:
ACTGACGGGAGACAAAGCTGGCACCGCACTG
+
JJJIIJGIJHIJHGHHFFFFFCDCDDDDDD?
@D2D0JJN1:133:D0BCAACXX:1:2206:19745:120305 2:N:0:
ACTTGGTAGAGGATGTATGTTCCCCATGTTC
+
A>AE=37@?;)(;66@;(55@CD>5;<A###
@D2D0JJN1:133:D0BCAACXX:1:2206:3512:168166 1:N:0:
CATCACGGACGGTGTCTTCCTCGGCTCCTCG
+
JJJIJIJIFGIJ@EEEHFFFEFDD?BDBCC#
@D2D0JJN1:133:D0BCAACXX:1:2206:10130:172414 1:N:0:
TTCTGCCTCAGGGGAATACTCCTCTAAATCT
+
JJJJJJIJJIJJJJJGHGHHHBDFCFEEEDE
@D2D0JJN1:133:D0BCAACXX:1:2207:12725:6632 2:Y:0:
GTCTAGCGGAGAGGTGCTAGAGCCCTAATTC
+
###############################
@D2D0JJN1:133:D0BCAACXX:1:2207:11159:34511 1:N:0:
CTTTCTGAGCTGGCCACCACTTCCCATGGAG
+
GGGIIJJIGCGEEHDHIIJGIBGGHHHFEDB
@D2D0JJN1:133:D0BCAACXX:1:2207:3571:36341 2:N:0:
AAAGCGAACAATGCAGTTTTTATAGGCTCCA
+
GEGGGFG@AHEHIJJIFHEHHEEB?DDEEDC
@D2D0JJN1:133:D0BCAACXX:1:2207:11064:59449 2:N:0:
CTTGGAGTGTGGGTAGGGGTAGGATGCCCCC
+
JJJJJGHBFGHIJFGHJJJ=EHFFFFFEEDD
@D2D0JJN1:133:D0BCAACXX:1:2207:5275:67219 1:N:0:
CTTCGCAGCACAACAACAGCGCTGAGGCTCC
+
IJJIIGIIFIJIIHIIIHEHFFCD>BDDBD?
@D2D0JJN1:133:D0BCAACXX:1:2207:15067:72135 1:N:0:
ATCCTGGAGTAGTGTTAACAGCGCCGCACCA
+
HGGGIII;@CEHHFAC@;?BEDDDDDDD;B1
@D2D0JJN1:133:D0BCAACXX:1:2207:1548:90353 1:Y:0:
GCTTTCTATGAGGGCCACGAATGGAAGACTA
+
###############################
@D2D0JJN1:133:D0BCAACXX:1:2207:13847:97481 1:N:0:
GGCTCTGGGAGGATAGGCCTAATTCTATTTT
+
;=1(5.=3=@AE;7;@37?;;A#########
@D2D0JJN1:133:D0BCAACXX:1:2207:20218:134195 2:N:0:
CCGCTGGGAGGAGCAAGGGGTATATATATAC
+
JIGBHHIJGIJDGGGE>EC>,=BDEEEEEF@
@D2D0JJN1:133:D0BCAACXX:1:2207:13186:155826 1:N:0:
AGTCAAAATAGGGGACACCACCATTTTCGTC
+
FIJJJJCHGHJCGHGIJJJJJJGHH>CH<;;
@D2D0JJN1:133:D0BCAACXX:1:2207:7629:166136 2:N:0:
GCGCTGGCCTGGGATATTTTTCCTGAAGCCG
+
GG0;AGIGE;AEB@.;BDFEEE@>;;@>C##
@D2D0JJN1:133:D0BCAACXX:1:2207:8837:172632 1:Y:0:
AGCGCTCGGGCGGTTCTAGGCAGCTATAGGC
+
###############################
@D2D0JJN1:133:D0BCAACXX:1:2207:11126:175055 1:N:0:
CCCGTCAGTCGGTCACGTGATCTGTGCCATA
+
IHIGEHGHCEEBDCDEDABDDDCCACCDCDC
@D2D0JJN1:133:D0BCAACXX:1:2207:11226:184271 2:N:0:
ATTTTGACTGGTGGCTGGCGCCCTCTGTTTT
+
IIJJJJJJJJIIIJJIGGGHEHFBB>C@CCC
@D2D0JJN1:133:D0BCAACXX:1:2207:21326:188534 2:N:0:
GGTGGGTGTAGGTGGTGATGCGGCGGACCGG
+
B?D;F65AE)7@D3?################
@D2D0JJN1:133:D0BCAACXX:1:2207:13498:189719 2:N:0:
TCGCACGGCAGGAAGAGAATACCTGATGTGG
+
FA7D@##########################
@D2D0JJN1:133:D0BCAACXX:1:2207:7747:193549 2:N:0:
CTTTCTGAGCTGGCCACCACTTCCCATGGAG
+
?@D*???@8??..;CGI@2C=@CD#######
@D2D0JJN1:133:D0BCAACXX:1:2208:16412:58463 1:N:0:
AGTAAAGAAAGGTTTTGCTGAGAGGGTTTGC
+
<BB@DDFHI?BFBCFGGDGG4=@ADH;?BD>
@D2D0JJN1:133:D0BCAACXX:1:2208:17286:61120 2:N:0:
ACTGACGGGAGACAAAGCTGGCACCGCGCTG
+
IIBD<CH>B@BHHFDA337@?A@@AB#####
@D2D0JJN1:133:D0BCAACXX:1:2208:4834:99414 1:N:0:
CTTTCTGAGCTGGCCACCACTTCCCATGGAG
+
GCHIAFGHGHIGEIIGCGGIIIIIHCEEFC9
@D2D0JJN1:133:D0BCAACXX:1:2208:7552:109239 2:N:0:
TCCACCGTCTTCTCCTTCTTCGCTCGGAGGG
+
C@GGIIIHIHGEFFHHEH@D=DE>E8=ABDB
@D2D0JJN1:133:D0BCAACXX:1:2208:16499:114055 1:Y:0:
GCGAGACGCAGGGAACCGAAATTAGGTCGGA
+
###############################
@D2D0JJN1:133:D0BCAACXX:1:2208:2039:122345 1:N:0:
CCCAGAATTGAATCATATATCATCTTAGAAT
+
III@E?CFG>FGFDGGEHIIIEGHEEEHC@?
@D2D0JJN1:133:D0BCAACXX:1:2208:18976:125333 1:N:0:
GGGGGAATGGAGGTCGGCGAGGTGTCCTTCT
+
?DHIH/>63>.=@5;;?##############
@D2D0JJN1:133:D0BCAACXX:1:2208:15423:125507 2:N:0:
CAAGTCACCGGGGTCGCTCTGCCTTTTGCCC
+
GAHG?B<DHFFHJ==DF/=;CDDDCCCCCCC
@D2D0JJN1:133:D0BCAACXX:1:2208:6308:166237 1:N:0:
GCACAATTCGAAATTAGATCGGAAGAGCGGT
+
IIJIH<CEFFFFBCEEEEDD?>?<?D@DDDD
@D2D0JJN1:133:D0BCAACXX:1:2208:17046:177968 1:N:0:
CCTAAAACTACCCATTCCACCATCTGTTGAG
+
8?D>BB@CECHGG:7@EEGHFFCE;?DD@B:
@D2D0JJN1:133:D0BCAACXX:1:2208:11801:186063 2:N:0:
GGCGCTGCTGGTTTCTGCATCCGCGCTCGTT
+
IJGHG8A:;>EADEF3;CC;@CDDDBBDB5?
@D2D0JJN1:133:D0BCAACXX:1:2208:20937:194231 1:N:0:
CCTCTAGCCTGGAGGCGTTTTTTATGTTAAG
+
IFEG9@DEEHIIG9(-@'':EB??ACCCCA>
@D2D0JJN1:133:D0BCAACXX:1:2301:17194:8635 2:N:0:
TGCAGTACACAGCAACAACTGATCATCCTCG
+
IDH>F>BFGIGIFIGHIEC=;;@DFD;@@C8
@D2D0JJN1:133:D0BCAACXX:1:2301:14354:15967 2:N:0:
TCCATATGGGGGGATCAACAGCTAATGCACC
+
GFHGEGGHGI=8<75<A@CCDBDDAACCCD>
@D2D0JJN1:133:D0BCAACXX:1:2301:21199:37672 2:N:0:
TCGCACGGCAGGAAGAGAATACCTGATCTGT
+
H9@CHIIGGHHEB?@AECC(;>@;>?#####
@D2D0JJN1:133:D0BCAACXX:1:2301:13725:42680 2:N:0:
ACTGACGGGAGACAAAGCTGGCACCGCACTG
+
HIGHGIJJIBHEHHHHFFFFFCCEC@>>BB?
@D2D0JJN1:133:D0BCAACXX:1:2301:12214:58764 1:N:0:
AACTAGAGCAGAGAGGCGATCAGGCGGGCGG
+
IIIIIJIJIIJGIIJIJHGFFFFEEDDB059
@D2D0JJN1:133:D0BCAACXX:1:2301:17243:88828 1:N:0:
GCCCCCGGCGCGGCACTCTCTGTCTATCCTT
+
EEGHJGEFFDBBD@<BCCDC44>CD>DCD##
@D2D0JJN1:133:D0BCAACXX:1:2301:16666:129822 2:N:0:
CTCGCAGGGTGGCCTCCATATGGTCCGTTTT
+
HCDEHIIIJ=?BDDBDC3>@CCD;>C?<>C?
@D2D0JJN1:133:D0BCAACXX:1:2301:19916:139375 2:N:0:
AGTAAAGAAAGGTTTTGCTGAGAGGGTTTGC
+
IJEIIIHIGGIGGGJJJJIJIIGGIH;ADDD
@D2D0JJN1:133:D0BCAACXX:1:2301:10411:181496 1:N:0:
TCGCACGGCAGGAAGAGAATACCTGATCTGT
+
HJJJJJJJJJHFBEE>ACCCECDACCDDCDA
@D2D0JJN1:133:D0BCAACXX:1:2301:19585:190116 1:N:0:
CCGGGAGCCAGCCACCACTCCATGCTCGCAT
+
H@D@:FAAEHC5CCHGG;EF@DB?@@D=A@=
@D2D0JJN1:133:D0BCAACXX:1:2302:9509:2683 2:N:0:
CTCCTAACGAAGAGGAGAGGGGGCAGAAGAA
+
BBFDFDGI=F@@8CD(;6?EFD@@;;??:>C
@D2D0JJN1:133:D0BCAACXX:1:2302:15063:22033 1:N:0:
GCGCTGCGGCGACCCGACCAAATCGAAATTA
+
JIIGIGGJDFB@BDDDDDBDDDCCBB3?AAC
@D2D0JJN1:133:D0BCAACXX:1:2302:10207:78038 1:N:0:
GTCCCTGTCTACCATATACTACCTCCGTTTG
+
@B?(?<C=.=F@;)==FHA@>C@DHHF(;@B
@D2D0JJN1:133:D0BCAACXX:1:2302:4272:117905 1:N:0:
CCCTCTCCTCCATCCCACCATCGGACTCCAT
+
HIIIIGIIIIGGHHEEFFDACCCBBB?CC@>
@D2D0JJN1:133:D0BCAACXX:1:2302:9825:118918 1:N:0:
CCGCTGGGAGGAGCAAGGGGTATATATATAC
+
JFJJIIJJIIIIIIJJJGHH=<DFEDFCEDD
@D2D0JJN1:133:D0BCAACXX:1:2302:9289:120009 2:N:0:
AACGTAGAGAGTCTCCTTCTCCTTGTCGTTG
+
IIIJIHGIG>FCFFHIJCEGGCEECCHBEF<
@D2D0JJN1:133:D0BCAACXX:1:2302:13205:125383 2:N:0:
TGTACTGCATGGGTGGAGAAAGCCTGGAGGG
+
EIFHEGGGDFHIHF<H@E>CEHFFFFD>AC#
@D2D0JJN1:133:D0BCAACXX:1:2302:9491:127857 1:N:0:
GGGCACGAGGGGCACCAGTCTATGTCCGGCT
+
IIG>GGBEGIFFECDDBD;ACCAD@CC<@B#
@D2D0JJN1:133:D0BCAACXX:1:2302:3199:146779 2:N:0:
CTTTCTGAGCTGGCCACCACTTCCCATGGAG
+
JIIIIIJGIJHIJJJJJJJJIIJJHHDHGFF
@D2D0JJN1:133:D0BCAACXX:1:2302:13633:179420 2:N:0:
CTCGTGACCCCTGAACAAACAACAGGGGGGA
+
JCHE?FHIJJJJIJIJIIHHHHFFFFDDDBD
@D2D0JJN1:133:D0BCAACXX:1:2302:5575:190949 2:N:0:
CCCGTCAGTCGGTCACGTGATCTGTGCCATA
+
IIGBBDHHHHHF6>BCD;A?CAAC>:>@###
@D2D0JJN1:133:D0BCAACXX:1:2303:7377:11994 2:N:0:
GTGGATAGGCGGATGAAAACGAGTGTTATTT
+
HGGIGGGEGGGH6'9>@CCE;9;,9>B:>>@
@D2D0JJN1:133:D0BCAACXX:1:2303:9779:24573 1:N:0:
TGCAGTACACAGCAACAACTGATCATCCTCG
+
IIIIICHGBHIIIFIGIHHEH:;C>@DE@@<
@D2D0JJN1:133:D0BCAACXX:1:2303:18483:30805 2:N:0:
ATTGAAAAGAGTCTAAGATCAGTTTGTTTAA
+
JGIHGGGICHIBFIIIJJIJIJGIJIIHIII
@D2D0JJN1:133:D0BCAACXX:1:2303:19802:31234 2:N:0:
GTACATATGAGGAGATAAAAAATGACATTGT
+
JFGIIGGHIHHHHE;CEFFFEDDDDCDCCCD
@D2D0JJN1:133:D0BCAACXX:1:2303:13099:32423 1:N:0:
ACTGATAGAACAGTGTGCCTACACACACACA
+
JJJJIIJIJJIGIAHHHGHHFFFFFDDDDD@
@D2D0JJN1:133:D0BCAACXX:1:2303:15418:61743 1:N:0:
CGCAAGTCCGCAACGGCCCAGCGCCGACCAA
+
IIJJHGFHIJJHHDDCDDDDDDDDDDDDDBA
@D2D0JJN1:133:D0BCAACXX:1:2303:11148:104871 2:N:0:
ACTGACGGGAGACAAAGCTGGCACCGCACTG
+
B?D4E=:;4';4-=A;7;7;?;>6;?#####
@D2D0JJN1:133:D0BCAACXX:1:2303:2493:114362 2:N:0:
TCCATATGGGGGGATCAACAGCTAATGCACC
+
IJIJIDGIJJJJD7;?ACCCABDCC=>C@CC
@D2D0JJN1:133:D0BCAACXX:1:2303:8671:122113 1:N:0:
GGATTTGAGGTAGGCGGAGGCGGCGAGGGTG
+
HI(7DHHHIEEGGIEHE'3<;@@########
@D2D0JJN1:133:D0BCAACXX:1:2303:14265:132072 2:N:0:
GGCTACATCAAACCCATGACCTGGTGACTCA
+
DD?F19*98?FBHA;(8@;FEHG=@3?A###
@D2D0JJN1:133:D0BCAACXX:1:2303:16818:136990 1:N:0:
AGCTGCGAGAGCCTTAGAGACGCGTGCATTG
+
IIJJJIJEBGGEGIIGJJHHHHFD>8@?CDC
@D2D0JJN1:133:D0BCAACXX:1:2303:9214:152056 2:N:0:
CACTGTGACCCGTTAACTTGCTCTGCTCACT
+
IGIJIJJJJJJIJJHHHHHFFFFDCEEC>AC
@D2D0JJN1:133:D0BCAACXX:1:2303:18115:184767 2:N:0:
GCGAGCCGAGGTGAAGTGAGGAGAACCTCTC
+
IGGEHBHF'5>,;>>;5;CCD>15,:<<A5>
@D2D0JJN1:133:D0BCAACXX:1:2304:9198:3494 1:N:0:
ACAAATTAAGCATTGCGGGTTTGTTTGGTTT
+
JJJIGIJJJJJIIJJJGJHBEFDEDECBADB
@D2D0JJN1:133:D0BCAACXX:1:2304:1563:6891 2:N:0:
TGGCCAAACAGTTCAGAATCTACCAGCTTAT
+
JGIJIHIJIGGJJIJHIJGHEEH>E?BFBD7
@D2D0JJN1:133:D0BCAACXX:1:2304:7283:7786 1:N:0:
GTTTAAGTGTGGTACATGTTAAATCGTTTGG
+
JIIFIIJCE@EHECDEEFEFBEECEDABBD@
@D2D0JJN1:133:D0BCAACXX:1:2304:12553:10866 1:N:0:
GGTCTAGCTAGGGTCTGGTTTCGCTGCCCCC
+
B?D6;C#########################
@D2D0JJN1:133:D0BCAACXX:1:2304:2088:24126 1:N:0:
CTCGCAGGGTGGCCTCCATATGGTCCGTTTT
+
IJJGGHIIICEDFFFFD<@;AC@>@CBDDC?
@D2D0JJN1:133:D0BCAACXX:1:2304:17069:54251 2:N:0:
ACCTAGACACTACAATTTGAGTGCGTTTATA
+
GCGHAGGGICCGHHIJJIJJI4C@=AED?DD
@D2D0JJN1:133:D0BCAACXX:1:2304:2698:68486 1:N:0:
ACCGCTGGCCTGGCTGCTTCCTCGGTGCGCT
+
FJJJJJJHHHHFFFDDCCEEDDDDD?@@BB<
@D2D0JJN1:133:D0BCAACXX:1:2304:12015:95998 1:N:0:
CCCTCTCCTCCATCCCACCATCGGACTCCAT
+
JJJJJJJJJJHHGHFFFFFDEEDDBBDDD5:
@D2D0JJN1:133:D0BCAACXX:1:2304:5340:120928 1:N:0:
GTTGTCCAACGGTTTCGTTTCATCCATGGAC
+
JHHHHFFFFFDDDDDDDBDDDEEEDDDDDDA
@D2D0JJN1:133:D0BCAACXX:1:2304:5406:121024 1:N:0:
CTCGCATCGTCTCCGGAGCGCACGTCAGATC
+
JJIIIJJJIJJJJJJHHFFDDDBDDDDDDD?
@D2D0JJN1:133:D0BCAACXX:1:2304:21123:132256 2:N:0:
GCAATGGAGGGGTAGATCTGGTGACATAGCT
+
>0??(?B8=;;-'-5==?D@B7?@EE;;;@A
@D2D0JJN1:133:D0BCAACXX:1:2304:4780:193373 2:N:0:
CCGTCGGATAGAGAGAGAGGGGCGGGGCCTT
+
IBFDFFGGDAHGGGHDH?@EDD@BDBB958>
@D2D0JJN1:133:D0BCAACXX:1:2305:8065:31550 2:N:0:
CAGTGAGAGAGAAGAGCAATAGTGTCGGATA
+
GFH=F@FHI;5@D@GCCEEAAE?CDFFDA##
@D2D0JJN1:133:D0BCAACXX:1:2305:15260:50365 1:N:0:
GTTGCAGGTAGGTAGCTACTCTGCCTCTGCC
+
JHIIJJJI;FHIFHEDHIJEGIJHGHHGFFC
@D2D0JJN1:133:D0BCAACXX:1:2305:3336:60291 1:N:0:
TCAGATCAGACAGGCGCTGCCGCGTCGTGGG
+
JIJJJHIGIIGIHIGGIIIJJHHCABD;@B?
@D2D0JJN1:133:D0BCAACXX:1:2305:2583:64019 1:N:0:
AGCAGCCGCGGGATAGCAACGGCGGCCGGCG
+
CGIGHHIIJIGF<??CDCCBDDDD@######
@D2D0JJN1:133:D0BCAACXX:1:2305:17274:74078 1:N:0:
GGTGGTTTAGACGTGGTTAGTTCTGACCACT
+
JD?FHHHJIEHFHGHE;ACE?EDDFFFFED3
@D2D0JJN1:133:D0BCAACXX:1:2305:7415:112964 1:N:0:
GCTGAAAAGCGGCCCGGTTCGCGTGGGCTAC
+
@F@G@AF89?0;8@A694==9>338:@B###
@D2D0JJN1:133:D0BCAACXX:1:2305:7282:158920 2:N:0:
CTTTCTGAGCTGGCCACCACTTCCCATGGAG
+
JEGIIDIIIIIJIJIJJJJJICHIHFHEABB
@D2D0JJN1:133:D0BCAACXX:1:2305:11177:160301 1:N:0:
CACTGTGACCCGTTAACTTGCTCTGCTCACT
+
IIIIJJEECHIJJJHHHGHFFFFFFEDC@CA
@D2D0JJN1:133:D0BCAACXX:1:2306:16015:3256 2:N:0:
GGCTCTGGGAGGATAGGCCTAATTCTATTTT
+
HGECHAHHGEHG1;?BC>@@CEE@D3;>;>;
@D2D0JJN1:133:D0BCAACXX:1:2306:15929:14613 1:N:0:
GGAATAGGTGGGGAGATCTGAATCTGGGCGA
+
JIIJJI@G=CGIJ@E4;CD@;B>CEEEE9@2
@D2D0JJN1:133:D0BCAACXX:1:2306:5915:31960 1:N:0:
GGCGTGCTACGGAGATCTAGGATTGGGCATT
+
IGIHHFFFDEDD@D@CADDDD@C@CBDDDDA
@D2D0JJN1:133:D0BCAACXX:1:2306:6107:72629 1:Y:0:
CTCGCAGGGTGGCCTCCATATGGTCCGTTTT
+
>BBA='=A6.59>>>@=>>@B@#########
@D2D0JJN1:133:D0BCAACXX:1:2306:14552:82061 2:N:0:
CCGGACAAGTGGTGTGGCAGAGGATGGAGAG
+
IIIGEGHIIGHJDHHHEHDFDED@AEDC?>?
@D2D0JJN1:133:D0BCAACXX:1:2306:1435:92523 2:N:0:
CGCCGAGGAAGAGAGGAGAGGGATGGAGCAA
+
GGIIBFB<ACDBD;=A;1;=BDBABB>ACBC
@D2D0JJN1:133:D0BCAACXX:1:2306:16875:93969 2:N:0:
ATTTTGACTGGTGGCTGGCGCCCTCTGTTTT
+
JJJIIIIIIJIHGIID?A@=AHF/=3;;>CD
@D2D0JJN1:133:D0BCAACXX:1:2306:13082:99487 2:N:0:
TTCTGCCTCAGGGGAATACTCCTCTAAATCT
+
HDHGGFHIGIIDDAHHAEHFECBDFCCEECC
@D2D0JJN1:133:D0BCAACXX:1:2306:8706:116470 2:N:0:
GTCTAGCGGAGAGGAGCTAGAGCCCTAAGTA
+
IGIFCGCGI8EBEH9?DDFDDCEBBCC??##
@D2D0JJN1:133:D0BCAACXX:1:2306:7375:125206 2:N:0:
TCGCACGGCAGGAAGAGAATACCTGATCTGT
+
GGHIIEIB<@ADEFF@ACC@@CDCC9CA@C;
@D2D0JJN1:133:D0BCAACXX:1:2306:9544:135827 1:N:0:
TGCAGTTTTAGGCCAGCTCACCCCCACCGCC
+
@CCCC@CDCCCCCCCBBC:ACBCCB9;5595
@D2D0JJN1:133:D0BCAACXX:1:2306:7845:143011 1:N:0:
CCCCCCTGCCAGCCTCATACCGCGTCGGCCG
+
JJHJJJIHGHHFFFFEEEDEC>?BBDDD###
@D2D0JJN1:133:D0BCAACXX:1:2306:9115:171076 1:Y:0:
CCGGTGGAGAGGCATGGCCGAAAGTCCCGCC
+
9>:<;0:AABA@(57=A##############
@D2D0JJN1:133:D0BCAACXX:1:2306:4383:196775 1:N:0:
CGCGCCGACCGGCCGCAAGGAGCGACCAGAG
+
IIGIFIE'53>BB@=75@#############
@D2D0JJN1:133:D0BCAACXX:1:2307:15138:18084 2:N:0:
CTAGTGAATACATGAGCGTAGATTTTTGAGA
+
I>GI<FF>FIJEHCEC@F@CADHFFHF9B12
@D2D0JJN1:133:D0BCAACXX:1:2307:16721:22600 2:N:0:
GTTTGGAGTGAATATTTTTGCCCTCCGGGCC
+
IGGIIJEG8BHIIGIJIIIJJIJJHFBEFDB
@D2D0JJN1:133:D0BCAACXX:1:2307:6173:25833 2:N:0:
ATTTTGACTGGTGGCTGGCGCCCTCTGTTTT
+
IIJJIJJHHGG4BDEFHJCEEFD8?A>>@CC
@D2D0JJN1:133:D0BCAACXX:1:2307:10094:45766 1:N:0:
CAAGTCACCGGGGTCGCTCTGCCTTTTGCCC
+
IJFIHIIIJJJIIEFDFCDDCDDDDDDDDDC
@D2D0JJN1:133:D0BCAACXX:1:2307:2590:65591 2:N:0:
TCCCTCGCTACTGCCTTCGTCCAGGCCTTGG
+
GIJJIHGGIDGHIJJJJJHHHHFFFFDEEEC
@D2D0JJN1:133:D0BCAACXX:1:2307:2045:68444 2:N:0:
CCTCCCACGAGAAACACCCCACGCCTCAAGC
+
CHI3FA;F@B<EHB>>B?ACA##########
@D2D0JJN1:133:D0BCAACXX:1:2307:5377:72237 2:Y:0:
TCCATTTGGGGGACTCAACAGATAACGCACC
+
###############################
@D2D0JJN1:133:D0BCAACXX:1:2307:3420:76478 2:N:0:
TTCGCCCGCGGGTTCCCCGCCAAATCTCATT
+
###############################
@D2D0JJN1:133:D0BCAACXX:1:2307:17825:85146 2:N:0:
CTCTCTTTCATGTGCTATGACTAATGTGGTT
+
EEIGGEGHDF@HIIGGIJJJIJIGII>FHEG
@D2D0JJN1:133:D0BCAACXX:1:2307:6451:112942 2:N:0:
GTCAAAATCTCGAAATTAGATCGGAAGAGCG
+
IIHIIGICCFGHHHHIIJJGGGIHHFFF@>8
@D2D0JJN1:133:D0BCAACXX:1:2307:6511:113309 1:Y:0:
ACTGACGGGAGACAAAGCTGGCACCGCACTG
+
BB)=C<;5'-:A?=@@A>A>@##########
@D2D0JJN1:133:D0BCAACXX:1:2307:16571:113618 1:N:0:
GTCGCTCCAAGGTCCTTGTATGAGCATTGAT
+
IHJIHHHFFEFD>ACECCACDEDDDC@CCCC
@D2D0JJN1:133:D0BCAACXX:1:2307:16122:132924 2:Y:0:
GCCAACAAGAGCGTTCGCGGACGCATAGGGG
+
###############################
@D2D0JJN1:133:D0BCAACXX:1:2307:9603:142765 1:N:0:
CGCCAGGAACGTGCGTACCTCCCTCCAGTGT
+
IIIIJJJIDIGDHGHHHFFFCBDECDCACD>
@D2D0JJN1:133:D0BCAACXX:1:2307:19225:155513 1:N:0:
ACCTGCTCCCCTTCTGTCCAGCCCACGGGAG
+
HHIIIIIHIJJBEHIHEFCCHCFFFCA'9>?
@D2D0JJN1:133:D0BCAACXX:1:2307:12955:155986 2:N:0:
GGACTTGCGGGGGTGATGTCTGATGAGGGGA
+
JJJGHGCFIIHBB0;<AC>>>CAA>ACDDD#
@D2D0JJN1:133:D0BCAACXX:1:2307:7547:181984 1:N:0:
GGTGGCGCCGGCATGGCGTCATTTGAGCTCG
+
II?DGGGJJGBDDCBEBBBDDDDDEEDDC@9
@D2D0JJN1:133:D0BCAACXX:1:2308:8272:5035 1:N:0:
CCCGAGAAGGGAAGACCCCAGCCCTTGGTTG
+
FFFG@BA8@FG2=@(=AED(5;?C#######
@D2D0JJN1:133:D0BCAACXX:1:2308:5882:6032 1:N:0:
GGCTAGCCGGGGGGAGCTAGGGCCCTAAGGA
+
###############################
@D2D0JJN1:133:D0BCAACXX:1:2308:2691:18023 1:N:0:
CACGCCATGCGTACGCCAGATATAGCCAAGG
+
HCGHGGGCFHICHGE=<B?B>C@:;@CCCBB
@D2D0JJN1:133:D0BCAACXX:1:2308:3933:19017 2:N:0:
AGTTTGTGCAGGGTGCAAAAAATTATTTCAG
+
GIIIIC2=CDGG<=1@DHGGHBDDDDDCCAC
@D2D0JJN1:133:D0BCAACXX:1:2308:11672:29582 1:N:0:
GGATTTGAGGTAGGCGGAGGGGGCGAGGGGG
+
@F@GGG@=FDBD>FGBE:>B',8-909@B##
@D2D0JJN1:133:D0BCAACXX:1:2308:11262:31990 1:N:0:
GGCGTGCTACGGAGATCTAGGATTGGGCATT
+
HIGGB<=BDCDC1>9;:>@CC>@CCDBA?CC
@D2D0JJN1:133:D0BCAACXX:1:2308:18396:46024 2:N:0:
CATTGAGAGAGAAGAGCAATAGTGTCGGATA
+
GIGEDF9;=;E==).2)7;?@DCBECA?6??
@D2D0JJN1:133:D0BCAACXX:1:2308:3711:53067 2:Y:0:
CTCGCGCGCACGTTGCCCTCACGCCAGCTCA
+
H??############################
@D2D0JJN1:133:D0BCAACXX:1:2308:9709:65763 2:Y:0:
CTTCGCAGCACAACAACAGCGCTGATGCTCC
+
###############################
@D2D0JJN1:133:D0BCAACXX:1:2308:13618:81361 1:N:0:
AGCTGCGAGAGCCTTAGAGACGCGTGCATTG
+
IJJJJJJJFEIIIIJIJJHGGHFDDDD@DE@
@D2D0JJN1:133:D0BCAACXX:1:2308:20946:135504 2:N:0:
CTTCGCAGCACAACAACAGCGCTGACGCTCC
+
CE98B?@;;FC@2CH@CH>>B##########
@D2D0JJN1:133:D0BCAACXX:1:2308:14673:135856 1:N:0:
CTCCTTACGACTATAAAAGGAAGGACCAGGG
+
DF)BDBB81BFGGIG=@7)5??C;>B?B>A6
@D2D0JJN1:133:D0BCAACXX:1:2308:18198:153529 2:N:0:
CGGCTGCTCCAGGCGCGACTCGGCGTCGCTC
+
IIGIJIJJJJIGJHHGFDDDDDBBDBDBDDD
@D2D0JJN1:133:D0BCAACXX:1:2308:10112:155691 2:N:0:
GCCGCTGAAGGGCTGAAGCCCCGGCTTCTCC
+
)?@F@;4/))7=;=9;CE@############
@D2D0JJN1:133:D0BCAACXX:1:2308:17681:155911 1:Y:0:
CTCGCGCGCACGTTGCCCTCACGCCAGCTCA
+
B?#############################
@D2D0JJN1:133:D0BCAACXX:1:2308:17698:155919 1:N:0:
CTCGCGCGCACGTTGCCCTCACGCCAGCTCA
+
ECG:FFAEHEC?;(=?C@AB??BBB5@BCCA
@D2D0JJN1:133:D0BCAACXX:1:2308:17559:160004 2:N:0:
ACTTGGTAGAGGATGTATGTTCCCCATGATC
+
FHFHFH;CEF@>>@C;ACD@A@CDCDDDCDA
@D2D0JJN1:133:D0BCAACXX:1:2308:20421:164360 1:N:0:
ACCGCTGGCCTGGCTGCTTCCTCGGTGCGCT
+
CDDDDDA6;()??D@;>@@@:>5'35=????
@D2D0JJN1:133:D0BCAACXX:1:2308:9741:171540 2:N:0:
TCCATATGGGGGGATCAACAGCTAATGCACC
+
JJIIIEHIJJCED7<@ACDDDDDCDC>CCD3
@D2D0JJN1:133:D0BCAACXX:1:2308:12243:194133 1:N:0:
GGTGAAGACGGTCGGAAAGGTTCAGAGGCGC
+
;BBDD>CEB######################
