# Supplementary material for: Identification of the Maize Gravitropism Gene lazy plant1 by a Transposon-Tagging Genome Resequencing Strategy
Source: PLoS One. 2014 Jan 31;9(1):e87053. doi: 10.1371/journal.pone.0087053 (PMC3909067; doi:10.1371/journal.pone.0087053)
Supplement: File S1 — MuTaq Supplementals. (ZIP) [file pone.0087053.s005.zip › MuTaq_Supplementals/MuTaq_Fastq/AGAG_Mu]

@HWI-ST515:184:D0PUKACXX:1:1101:5350:4108 2:N:0:
GTCGCTCCAAGGTCCTTGTATGAGCATTGAT
+
CDC@=5?<BECDACEDDDCAD;>CCDDDCC@
@HWI-ST515:184:D0PUKACXX:1:1101:12689:10604 1:N:0:
ACCGAGTAGAGGAGCGCGCGGCTGCACGCAG
+
JJFIIJFHHECGGHD<>CB??B5>?CDDB@9
@HWI-ST515:184:D0PUKACXX:1:1101:13908:32723 1:N:0:
CATGGACATAGGGTTGAATACTATTCGGCCA
+
EFEHI9@)87)7C7=').=C>@D########
@HWI-ST515:184:D0PUKACXX:1:1101:17658:47646 1:N:0:
CCTCCTGGGGGGCGGCGCGGCCACCGGGGCC
+
FHIIIGFIIGH5@;BBBD<BB##########
@HWI-ST515:184:D0PUKACXX:1:1101:2761:53210 1:N:0:
CCTCCTGGAAAGTCCGGTGCCTGGCTCCTGT
+
IJJJIIEFHABGHEHIIEAEEF7;?BECCC>
@HWI-ST515:184:D0PUKACXX:1:1101:15013:57663 2:N:0:
TTTGAGGTCGGGGGCGAAAACGCCGTGGTCC
+
GJIAHGGEHIHFDBDDBDDDD@;BB>D3?C@
@HWI-ST515:184:D0PUKACXX:1:1101:7849:68300 1:N:0:
AGTCAAAATAGGGGACACCACCATTTTCGGC
+
CHEDFF99?/?3='@FD6;;C;AE77?;B##
@HWI-ST515:184:D0PUKACXX:1:1101:18363:75676 2:N:0:
CTCGCGCGCACGTTGCCCTCACGCCAGCTCA
+
FFFEGFHHFCD>???BCCDB?A?A@>@0>@>
@HWI-ST515:184:D0PUKACXX:1:1101:10012:94284 1:N:0:
AGTCAAAATAGGGGACACCACCATTTTCGTC
+
HGHJBGGGEGAHCAAFEG7CECHEEE)7=?#
@HWI-ST515:184:D0PUKACXX:1:1101:19110:108808 2:N:0:
CTTAATGGCTGGTCTCTTCGCATAAAAAAGA
+
IIGCH8CAGHGI@7@EH)..5',5;@@C@>B
@HWI-ST515:184:D0PUKACXX:1:1101:5462:134579 1:N:0:
CCAATTCGGCGGTGGAAGCTGCGCATGACGC
+
HHHAGEHCHGDA43=?CCBACD6888<AC?#
@HWI-ST515:184:D0PUKACXX:1:1101:7914:144631 1:N:0:
GTGGCTGACCGGGCTTGCTCAACTCATCCAT
+
JF?HGIGBCEBBD:?@>?>A>@CC@C#####
@HWI-ST515:184:D0PUKACXX:1:1101:13466:146597 2:N:0:
CCAATTCGGCGGCGGAAGCTGCGCATGACGC
+
ADH9D99;@AH:'3;;;02@@387BB?@C##
@HWI-ST515:184:D0PUKACXX:1:1101:18007:182086 1:N:0:
CTGGCTGGATGCAGGCTCAATGCCTTGTTGA
+
IJFGIJHDEEEDDBB?EEC3>@?CCAC>@A>
@HWI-ST515:184:D0PUKACXX:1:1101:5663:187943 2:N:0:
CATATGTACCAGTAGTGAATTTACATTTTGC
+
IEEIGGGGGIJJGIJIIFHHHFGCDFDEECC
@HWI-ST515:184:D0PUKACXX:1:1101:18222:195023 1:N:0:
CCAATTTGGCGGTGGAAGCTGCGCATGACGC
+
HIIIJJJJIIJIEHED>BDDCCDDDDDDDD;
@HWI-ST515:184:D0PUKACXX:1:1101:10788:198707 2:N:0:
CTTAATGGCTGGGCTCTACGCATAAAAAAGA
+
JJIIICGIIIIJ(.7;A=>A=@;?:@CED##
@HWI-ST515:184:D0PUKACXX:1:1102:7899:1996 1:N:0:
CCGTCTGCGTGGCCTCGCGACATTTGGTCCT
+
GHIEGIIDFBDFDCDEDDD@B@@@@@AACC#
@HWI-ST515:184:D0PUKACXX:1:1102:15964:86662 1:N:0:
ACTGATAGAACAGTGTGCCTACACACACAAA
+
GFGG>AH>EG=@?=A.7=BCDC>CA9??==5
@HWI-ST515:184:D0PUKACXX:1:1102:2455:102197 2:N:0:
CTGGCTGGATGCAGGCTCAATGCCTTGTTGA
+
III927AEFC#####################
@HWI-ST515:184:D0PUKACXX:1:1102:4293:112833 1:N:0:
CCCCCTATGTGTCTGCTTCCACTAGTAGAGG
+
EFHHBBEHCEHHBEFFFBCCAAE(55@>C##
@HWI-ST515:184:D0PUKACXX:1:1102:13839:148443 1:N:0:
AGTCAAAATAGGGGACACCACCATTTTCGTC
+
IJJGBF@D3?DCAG6FGH1=DEEEF=CBBB#
@HWI-ST515:184:D0PUKACXX:1:1102:17076:148919 2:N:0:
GTCTTCGGCGATCCCACACAATGTCCAATCA
+
GGGGIIGDGE=EEEDDDDCDDDDCCC>>@##
@HWI-ST515:184:D0PUKACXX:1:1103:7510:2227 2:N:0:
GCCATGGGGAGTGTGAGCTAGAGATGGGGGT
+
BFFGIBCHIIIDGGHGHHHHH@@@??@AC@?
@HWI-ST515:184:D0PUKACXX:1:1103:1137:35541 2:N:0:
AGCCTAGGAAGTCCACACGAGCCCGTCGGCC
+
A)?;@);366>>A((-((''3;5?@>@DD##
@HWI-ST515:184:D0PUKACXX:1:1103:20985:64413 1:N:0:
GTTGTGTGGAGTGGAGGCAAGGCGGCAAGGG
+
HHIIIJBFGBG=FG@C@(-=@C=BC######
@HWI-ST515:184:D0PUKACXX:1:1103:1776:72002 2:N:0:
CTTGCAAAGAGACCGAGAAAAGGAAGATTAT
+
@4@G9=@)=@@9;5<,33;>;><9:2<A###
@HWI-ST515:184:D0PUKACXX:1:1103:4507:79354 2:N:0:
CCTAGTGGCAGGACAAATGAACCATGGATCG
+
GE@FCFHIIGFI###################
@HWI-ST515:184:D0PUKACXX:1:1103:12355:81292 1:N:0:
TCCAGCCAGAGGCTCACCCGTGGTGGCTTTT
+
EACAHCE2?A?BBBBCCD@8,8?520828A4
@HWI-ST515:184:D0PUKACXX:1:1103:4858:85808 1:N:0:
GGCAGGGGGCGTGCAAGGTGTTCGCACAAAT
+
JF?AGHHEH48@'',:@<AC@?@########
@HWI-ST515:184:D0PUKACXX:1:1103:11986:94579 2:N:0:
CTCGACTCTAGATCGGAAGAGCGTCGTGTAG
+
JIJGABAAGHIAEGIBHHFFFFDAA@;=99>
@HWI-ST515:184:D0PUKACXX:1:1103:12079:136945 2:N:0:
CCCTCATACACATCGTCAAAGCTGCGGGCGT
+
GIICHHIAE3@FCFGIJHHHHFFFFD<B?@#
@HWI-ST515:184:D0PUKACXX:1:1103:1728:172180 2:N:0:
CGTAGTGCAATGGTGTGTCTTTCCTTATTGT
+
IIB2CHFHHGHHC=D=ACEFFEFF@D>;CCC
@HWI-ST515:184:D0PUKACXX:1:1103:16415:173884 1:N:0:
TATTTGAAGGATCTAAACAGTGACTAGAGGA
+
IIGIHIDEHFEGIJGDFFE@=@7@H@DHHG=
@HWI-ST515:184:D0PUKACXX:1:1103:6028:188768 1:N:0:
CTTTTTAACACGGTGACACAATATTACATGG
+
DHGHIIHHGHH<<;ACECCC?CDAC@CCDD<
@HWI-ST515:184:D0PUKACXX:1:1104:3266:18896 2:N:0:
TGAACAGGACAGTAGGCTGGAACATACCTGT
+
DBHC3=C=>2=F@@AE###############
@HWI-ST515:184:D0PUKACXX:1:1104:18143:66498 2:N:0:
GCCGGGGGCGGCCGCCGGGGGGCGGCGGCTT
+
CGIGEEFB67BBDBBDBDDDBB>BBDBDB##
@HWI-ST515:184:D0PUKACXX:1:1104:15301:78178 2:N:0:
CCAATTCGGCGGTGGAAGCTGCGCATGACGC
+
GBG3BB<BA6@<'39(5>=;;58;=6?C@@<
@HWI-ST515:184:D0PUKACXX:1:1104:7776:81039 2:N:0:
GGCCAGTGGAGTGGAGACAGGGAAAGAAGAA
+
B';A62.=D:6==A=;)?@@###########
@HWI-ST515:184:D0PUKACXX:1:1104:19251:89933 2:N:0:
GGTTCGCCAGAACAAAAGGATTACATGAGTT
+
GJ@BHBHHBE9CCEEEBDBD@CCDCCDCDAC
@HWI-ST515:184:D0PUKACXX:1:1104:18519:125863 1:N:0:
CCTCCTGGGGGGCGGCGCGTCCACCGGGGCC
+
GE?FGECFGIB&&&07<;0)088AAB#####
@HWI-ST515:184:D0PUKACXX:1:1104:17247:143510 1:N:0:
GTCTCTGTGGGGACCGGCGACGATTGGCAGC
+
IJGHDHHHGH:AAFCA/@A@B?;8A@BCAB?
@HWI-ST515:184:D0PUKACXX:1:1104:17605:146408 1:N:0:
ACTGATAGAACAGTGTGCCTACACACACACA
+
IIIIIGGIIIGGH===?CEFEFDCDDA?@?=
@HWI-ST515:184:D0PUKACXX:1:1104:7812:163571 2:N:0:
ACCTAGGCACTACAATTTGAGTGTGTTTATA
+
?4DGGFHIGHIHIJGCEGIJIGHHEHEDFCD
@HWI-ST515:184:D0PUKACXX:1:1105:3006:5886 2:N:0:
CCGCGCAGAGGGGAAGAAGAACGGCGCGCGG
+
IIDGFADACCDDDBBBDCCAA?@3>>DB;@>
@HWI-ST515:184:D0PUKACXX:1:1105:7729:8813 1:N:0:
CCCTCTCCTCCATCCCACCATCAGACTCCAT
+
FFG@BC@;EHHHFH9?BEAD>;(--5(;@C:
@HWI-ST515:184:D0PUKACXX:1:1105:8163:25601 2:N:0:
CTCCCCATGCGGCCATGCCGCACCCCACAGC
+
JJJFHGEGIJHJJHHFFDFDBBDBBDDDDDB
@HWI-ST515:184:D0PUKACXX:1:1105:14862:40953 1:N:0:
CTTGCAAAGAGACCGAGAAAAGGCAGATTAT
+
JEIIJIGEGGGHFHEDD;6>CC<ABDDCDD>
@HWI-ST515:184:D0PUKACXX:1:1105:21000:43693 1:N:0:
CAAAGAAGGGGGGTCTCCTCAAGTCATTTCT
+
I@GEHECE?A<AB;7C:@><>CCCA@@C>C:
@HWI-ST515:184:D0PUKACXX:1:1105:1212:137317 1:N:0:
ATCATTGAAAAGGTTCGTGCAAGCTTCCGTC
+
B*=F9CA)8@@EH).=@??16;;;;>CC###
@HWI-ST515:184:D0PUKACXX:1:1105:4839:145163 2:N:0:
CTTGCAAAGAGACCGAGAAAAGGAAGATTAT
+
4)87;=BGGII9CA>CC/3;AC@########
@HWI-ST515:184:D0PUKACXX:1:1105:3308:151905 1:N:0:
TTCTCAGCCTCGTCCATGCTTGCCAGCTGTG
+
IJJIJJJJIIFIIJJIGIJIIHHGFFFFFC6
@HWI-ST515:184:D0PUKACXX:1:1105:1810:154646 1:N:0:
GCCAACAAGAGTGTTCGTGGACGCATAGGTG
+
FJII8DEEEA?=A3?@B=A?BDDDDD?A###
@HWI-ST515:184:D0PUKACXX:1:1105:10782:158988 2:N:0:
GTGTGAGACAGGTGGGAGAAGGCGGAATTAT
+
JIIIHGHGIIJJCHEIDEAHCDDDD?D?CC5
@HWI-ST515:184:D0PUKACXX:1:1105:2956:162718 2:N:0:
GCCGGGGGCGGCCGCCGGGGGGGGGCGGCTT
+
FGH;@=BB@DD####################
@HWI-ST515:184:D0PUKACXX:1:1105:17692:175793 2:N:0:
GCCCCCGGCGCGGCACTCTCTGTCTATCCTT
+
IJJIFEHFFDDDDDDDDDDDDDDDDEEDDEC
@HWI-ST515:184:D0PUKACXX:1:1105:17972:192688 1:N:0:
CCGCCAGCCTGGTGGAGCCCAAGGGAAGTAT
+
HG@DG@HGIID6.75@@AHH;?BD(;>;;;@
@HWI-ST515:184:D0PUKACXX:1:1106:5837:13128 1:N:0:
GCGTCCGCCCCCTTCGGCTGCCGCCCCCACA
+
(7@FE4:BED/985??'8?############
@HWI-ST515:184:D0PUKACXX:1:1106:4657:13863 1:N:0:
GGCTCTGGGAGGATAGGCCTAAGTCTATTTT
+
A=FGA;CC9=E/(;7);CA@###########
@HWI-ST515:184:D0PUKACXX:1:1106:13240:38205 2:N:0:
TTCTTCACGAGTTCATGTGGCGTGGTACTGT
+
F@DFEEECB@@BBDDEDED>ABBDB8ACC##
@HWI-ST515:184:D0PUKACXX:1:1106:3428:41659 1:N:0:
TTTCCTTGGCGTTGCCGCCCCACCAACAGGA
+
JJJGHIG@CHIBEDEFDDD@BDDBBABBAB8
@HWI-ST515:184:D0PUKACXX:1:1106:4162:61892 1:N:0:
TTCACGAATAAGTGTGCTTCTTTCTCTTTTT
+
;C@A3@;ACHFF?;??CD3>;CA(66>>AC;
@HWI-ST515:184:D0PUKACXX:1:1106:17632:62218 1:N:0:
GGCTACATCAAACCCATGACCTGGTGACTCA
+
9DGHHIIJED4==1BHIEGGHIID7A>E@H;
@HWI-ST515:184:D0PUKACXX:1:1106:12835:62456 1:N:0:
TCTAGGTTCTGGGCTGGTCGCCTTGTCCATG
+
CGIIIIEGGGD?EEHFF@DDCDBBDCC@@C>
@HWI-ST515:184:D0PUKACXX:1:1106:2810:70324 1:N:0:
CCACACAACCGTGTCAGTACGGCACCCGGAC
+
IGIIGIIIIIJGEEEAEBDFF;BBDB?B@B0
@HWI-ST515:184:D0PUKACXX:1:1106:18345:80106 1:N:0:
CTTTTTAACACGGTGACACAATATTACATGG
+
GIIIJJHHGFH>D;??CE>?@CCCACDA@>9
@HWI-ST515:184:D0PUKACXX:1:1106:17671:87733 1:N:0:
GCCGCGGTAGGAGGCGGACCACGGGGTAGGA
+
0(7;AB#########################
@HWI-ST515:184:D0PUKACXX:1:1106:7613:105774 1:N:0:
GCGACGGACGGGACTGCGAGTCTGGGAGGAA
+
JDHGIHFDDDBB?BDDDD@DB<CCCC??###
@HWI-ST515:184:D0PUKACXX:1:1106:9711:112929 2:N:0:
CTCGCAGGGTGGCCTCCATATGGTCCGTTTT
+
JIIJJHIJHHFEBDEEDEEEDECCCDDBCC?
@HWI-ST515:184:D0PUKACXX:1:1106:6005:114609 1:N:0:
GACTCTAGATCGGAAGAGCGGTTCAGGAGGA
+
HEGI>GCCCGB;B5@B>C@BC9A?A######
@HWI-ST515:184:D0PUKACXX:1:1106:12644:129003 2:N:0:
TATTTGAAGGATCTAAACAGTGACTAGAGGA
+
?<*9*9?<0*9DBGFCFE<)=4=C)=@4=@E
@HWI-ST515:184:D0PUKACXX:1:1106:17578:134495 2:N:0:
CTCCTCATCAGTCCCCACTCTGACTCTCTCC
+
JJJJJIIIJIJJJJHHHHFFFF@CEEEEEDD
@HWI-ST515:184:D0PUKACXX:1:1106:2683:140605 2:N:0:
TTTGAGGTCGGGGGCGAAAACGCCGTGGTCC
+
GJGGGFHCGHHFDDD77;;B?BBDD;B98@>
@HWI-ST515:184:D0PUKACXX:1:1106:3747:144521 1:N:0:
GCGTCCGGCCCCTTCGTCTTCCCACCCCAAA
+
HIEA;B6'',,=5==?;??############
@HWI-ST515:184:D0PUKACXX:1:1106:20687:150035 1:N:0:
CCTAAAACTACCCATTCCACCATCTGTTGAG
+
IIGGGGEIIJJHHGGGIECEEEFFFFEEC@6
@HWI-ST515:184:D0PUKACXX:1:1106:15721:159130 2:N:0:
GCGTCCGCCCCCTTCGTCTTCCCACCCCAAA
+
GCH//;:BHFDDDDCDAB@?CCD:?BDDBD?
@HWI-ST515:184:D0PUKACXX:1:1106:7228:173503 1:N:0:
CATAGGGGGTGTTTGGTTACACCCCACTAAA
+
JIJEGG@HI9>BDDCDDDDCDDCBBBDDDC:
@HWI-ST515:184:D0PUKACXX:1:1106:1791:180274 1:N:0:
CCACACAACCGTGTCAGTACGGCACCCGGAC
+
IBGIEH=FEHHHE2=CE?;??8AAB;?@?##
@HWI-ST515:184:D0PUKACXX:1:1106:19991:185822 1:N:0:
CCTCCTGGAAAGTCCGGTGCCTGGCTCCTGT
+
IEHHGDDG>)BCB@AH8@@BEC?;>C;ACCA
@HWI-ST515:184:D0PUKACXX:1:1106:11585:186525 2:N:0:
TGCAGTACACAGCAACAACTGATCATCCTGG
+
9C<=C@=F)..@C@E2?C;7?##########
@HWI-ST515:184:D0PUKACXX:1:1107:15010:18878 2:N:0:
CTCTCTACCACATTCTCCCCATTCCGCGGTT
+
HGGJIHIHHGHJIGIJJJJJIEGIIEEH>>3
@HWI-ST515:184:D0PUKACXX:1:1107:9831:67238 1:N:0:
CCAATTCGGCGGTGGAAGCTGCGCATGACGC
+
GIE3BFIIDGIB9>>BCCA>CC8;;?#####
@HWI-ST515:184:D0PUKACXX:1:1107:14351:83699 1:N:0:
CTTCGCAGCACAACAACAGCGCTGAGGCTCC
+
FC@8DAHGAHGADH@==AE9BC=3;5??;95
@HWI-ST515:184:D0PUKACXX:1:1107:6132:84473 2:N:0:
GGCAGTACACAGCAACAACTGCTCATCCTCG
+
(<F'@@7@DH@HDHEBD##############
@HWI-ST515:184:D0PUKACXX:1:1107:19060:86374 1:N:0:
CATCCAAAGTGCTGTGCCCTGCTCATCGCCC
+
JJJIJIHJJFHGIJIJGIJDIHEEBGHHEE5
@HWI-ST515:184:D0PUKACXX:1:1107:18428:99926 1:N:0:
GGTGAGGTGAGGTCAGTGGTGGGGGGGTGAG
+
JJHGJJJCDFCEDGGIHHH=AB''93-9@A2
@HWI-ST515:184:D0PUKACXX:1:1107:11337:114517 1:N:0:
CCCTAGGAAGGAGTCGTAGAAGTGGCCAGCA
+
IEFHGIJIBHDCHC3@@GA;A>?E;?>>=?6
@HWI-ST515:184:D0PUKACXX:1:1107:19000:153713 1:N:0:
GCTGGCGACGGTCTAACATGCAGTTCAATGC
+
FIIJIFIIIGF3=/>CCACCC@A>:A;>;>5
@HWI-ST515:184:D0PUKACXX:1:1107:17015:163029 1:N:0:
TTCTTCACGAGTTCATGCGGCGTGGTACTGT
+
9?@9;>>CC=/=?>>AC##############
@HWI-ST515:184:D0PUKACXX:1:1107:12529:164735 1:N:0:
TGAACAGGACAGTAGGCTGGAACATACTTGT
+
<<DGGICGIIIB@;@3@@EE>EE;BEB####
@HWI-ST515:184:D0PUKACXX:1:1107:16528:185931 1:N:0:
ACTAACGGGAGACAAAGCTGGCACCGCACTG
+
FIJJJJIGIGHHEEC9CEEDFDECDBDDDD:
@HWI-ST515:184:D0PUKACXX:1:1107:17553:187176 2:N:0:
CAAAGAAGGGCGGGCTCCTCAAGTCATTTCT
+
@7=@###########################
@HWI-ST515:184:D0PUKACXX:1:1107:6864:191341 1:N:0:
CATCCAAAGTGCTGTGCCCTGCTCATCGCCC
+
DFGEGI>FGHHIGGGIFAFHHICAACGH7=<
@HWI-ST515:184:D0PUKACXX:1:1108:5364:15705 2:N:0:
GTCTCTGTGGGGGCCGGCGACGATTGGCAGC
+
G@=2EDB@B3@';489A##############
@HWI-ST515:184:D0PUKACXX:1:1108:8452:30325 2:N:0:
GCGCGGCATCGGCTCCGCGCGCGGGGCGCCT
+
IGF48:=>BC@####################
@HWI-ST515:184:D0PUKACXX:1:1108:8807:38645 2:N:0:
GCCATGGGGAGTGTGAGCTAGAGATGGGGGT
+
EDHBC>=F?@@@GAEECEHDEFC?@CCACDB
@HWI-ST515:184:D0PUKACXX:1:1108:19261:57027 2:N:0:
AGATTTGAGGGGCATGGATACAATTGTCCCT
+
9*/?*9/8;BGII/76(7==7?37?;@A>C#
@HWI-ST515:184:D0PUKACXX:1:1108:8170:78191 1:N:0:
GTGGCTGACCGGGCTTGCTCAACTCATCCAT
+
GIH:@>5;7=E:><;A?##############
@HWI-ST515:184:D0PUKACXX:1:1108:14744:93879 1:N:0:
CTCGCGCGCACGTTGCCCTCACGCCAGCTCA
+
HFIGIDHFFDDDDDDBACCDDDBDBD@?CD>
@HWI-ST515:184:D0PUKACXX:1:1108:17307:126500 1:N:0:
GTTTCCCGTGGGTGATGATGGTCCACGGCGG
+
>BGGIGCHGIEFA>BDDDFEEA(6>@@BDD@
@HWI-ST515:184:D0PUKACXX:1:1108:19468:151337 1:N:0:
TGCAGTACACAGCAACAACTGATCATCCTCG
+
FGGGGCHEAEII=EEEEAAE;?CEFFEACC>
@HWI-ST515:184:D0PUKACXX:1:1201:10993:2014 1:N:0:
TTCTTCACGAGTTCATGTGGCGTGGTACTGT
+
FDDFEEDEDBB=;>>;A@CCDD;>@(+>CD#
@HWI-ST515:184:D0PUKACXX:1:1201:5455:26406 1:N:0:
CCCTCATACACATCGTCAAAGCTGCGGGCGT
+
GIJJJJ<GHIIICAHEC?EEHG>3@C>??@#
@HWI-ST515:184:D0PUKACXX:1:1201:7301:29757 2:N:0:
CTTTTTAACACGGTGACACAATATTACATGG
+
FGGGB@EAHHHDD=ABEDED1>@CCAC>ACC
@HWI-ST515:184:D0PUKACXX:1:1201:17158:59634 1:N:0:
GCCAACAAGAGTGTTCGTGGACGCATAGGTG
+
DIEHIJJFEEE?A?C@DBCAADDDB?BDA##
@HWI-ST515:184:D0PUKACXX:1:1201:10036:77660 2:N:0:
GGACTTGCGGGGGTGATGTCTGTTGAGGGGG
+
CIG65=F4@E:?@05++>@@C@((++:?@<3
@HWI-ST515:184:D0PUKACXX:1:1201:6115:101600 1:N:0:
ATTTTGACTGGTGGCTGGCGCCCTCTGTTTT
+
BHIJJJGGIIJHHIG2@A5--=B'66>>C##
@HWI-ST515:184:D0PUKACXX:1:1201:8624:114888 2:N:0:
GCGTCGGCCAGATCAAACGAATCGGCCCGAG
+
;@:-;;BA846?D@CCECBBB##########
@HWI-ST515:184:D0PUKACXX:1:1201:7273:117344 1:N:0:
GGGTTTGAGGTAGGCGGAGGCGGCGAGGGCG
+
CFHBFGIGIG8@DC#################
@HWI-ST515:184:D0PUKACXX:1:1201:11442:117915 1:N:0:
CCCCCTGCCACGGGCCTGCCCCTACTTCTCT
+
HIIJJGIGHHC:<48;??2=A@A?BC,:@A#
@HWI-ST515:184:D0PUKACXX:1:1201:1746:120578 1:N:0:
GCGTCCGCCCCCTTCGTCTTCCCACCCCAAA
+
GGBGGIHGHFDD>ACBC?ADCCC(98;><@2
@HWI-ST515:184:D0PUKACXX:1:1201:19326:120715 2:N:0:
CTCTCCCACCGGTCGGCTGTAGCCCACGCCC
+
BGC>FFFAFEBHA>>AB?;;:>>AC?#####
@HWI-ST515:184:D0PUKACXX:1:1201:10122:133084 2:N:0:
GGGTTTGAGGTAGGCGGAGGCGGCGAGGGGG
+
9DGF?<F<@FGEHHBGD3>?###########
@HWI-ST515:184:D0PUKACXX:1:1201:13582:144789 1:N:0:
CGTGAAGAATAGAGCCGCCACTGAGGAACCC
+
IFHHGG@D@CG?E?ECEFD>?;C>;<AAD?3
@HWI-ST515:184:D0PUKACXX:1:1201:8893:157691 1:N:0:
TGAACAGGACAGTAGGCTGGAACATACCTGT
+
IJEGGIHEGGGCF>EHEHIBHHFB@;BBC@@
@HWI-ST515:184:D0PUKACXX:1:1201:3193:168806 1:N:0:
GGAATAGGTGGGGAGATCTGAATCTGGGCGG
+
JIFFHIIJBDDFH=B9BC@BC>CC(;CDDB#
@HWI-ST515:184:D0PUKACXX:1:1201:19381:183205 2:N:0:
CGTGAAGAATAGAGCCGCCACTGAGGAACCC
+
IJCF=CDEHEG>CHFHFFCDDDDDDDDDDDB
@HWI-ST515:184:D0PUKACXX:1:1201:20088:191691 2:N:0:
GCGGCGGCACGGTGGCCAGGAACACCTTGCC
+
GIJFB>BBBDBD(8;A8AB??BBDD??:4@#
@HWI-ST515:184:D0PUKACXX:1:1201:2720:198584 2:N:0:
ACCTAGGCACTACAATTTGAGTGTGTTTATA
+
JI2??BD>BHIGHEFGHEEAHHA)7ACD@DD
@HWI-ST515:184:D0PUKACXX:1:1202:20848:8494 2:N:0:
GTCTGCGGTCTGCCTGCAACCACACACACTG
+
GC5=CDEC<BBCCC>><3>CB?<(88;<@CD
@HWI-ST515:184:D0PUKACXX:1:1202:2361:24499 1:N:0:
TTCGTCGGCAGGGGCCCAGATCAGGAGGAGA
+
IIJJJIIJFEFD###################
@HWI-ST515:184:D0PUKACXX:1:1202:5167:41112 1:N:0:
GTGGGAGAGAGGAGCAGCGACCATAGGGGGT
+
A=)5;=@5??;;6?=?###############
@HWI-ST515:184:D0PUKACXX:1:1202:10853:90130 2:N:0:
TTCTCTCCCTGGTGGACCGTGCTGAGTGACT
+
DD>DA=AEH;);@B?;@AB/ABBD@BCD###
@HWI-ST515:184:D0PUKACXX:1:1202:19870:97768 2:N:0:
GGTTCGCCAGAACAAAAGGATTACATGAGTT
+
JJ=GIAEHDFDEEACBBCDDDCDDA3;5@A#
@HWI-ST515:184:D0PUKACXX:1:1202:2725:116804 1:N:0:
CGTGAAGAATAGAGCCGCCACTGAGGAAGCC
+
.;6@;;)7CE).=)76?<@??##########
@HWI-ST515:184:D0PUKACXX:1:1202:15250:182747 1:N:0:
GGAAGGTCAGGCGTCAGCGAGAGGGGAGAGG
+
CFF@CG=CFGIJGBBEFFFFD=>BBD@B;@8
@HWI-ST515:184:D0PUKACXX:1:1203:12250:1771 1:N:0:
CCGCGCAGAGGGGAAGAAGAACGGCGCGCGG
+
GIIBHGDDDCDD@?BD?CD<C?;@>-;>>B<
@HWI-ST515:184:D0PUKACXX:1:1203:15877:23639 2:N:0:
ATTTCCCGTCACCTCTTCAAACTTTGGGCGG
+
=BCFBCGGEEAHE=>ECHB7;@B3;.(3@88
@HWI-ST515:184:D0PUKACXX:1:1203:10171:31612 2:N:0:
GTGTGGGTGTGGGTGTGGGGATCGCGTTGCT
+
G6??BCH<@;@GGAB@BDDD@D=/5;8@BB:
@HWI-ST515:184:D0PUKACXX:1:1203:11626:43869 2:N:0:
TGGAGCGACGGAAGCATGTGATTGGTTTTGT
+
I@@=@CAAHFDD1'5:>>,:@D>595<AB<<
@HWI-ST515:184:D0PUKACXX:1:1203:2428:66575 2:N:0:
CTTGTTTCCTAGCCGCTAGGCTGTTCCTCCT
+
GIIJA=C=FHDHJIJGGBBDEECEC@>CCD=
@HWI-ST515:184:D0PUKACXX:1:1203:1955:96307 1:N:0:
CGTGAAGAATAGAGCCGCCACTGAGGAACCC
+
HGCCGEGIGIJHHFCEFFDDDCDDCB@BB?3
@HWI-ST515:184:D0PUKACXX:1:1203:16117:110109 1:N:0:
GCGGCGGCACGGTGGCCAGGAACACCTTGCC
+
CGGBECD@B@8@805<?CDD@<ABA######
@HWI-ST515:184:D0PUKACXX:1:1203:14865:115208 2:N:0:
CGTGTGGATGGTCTTTGTCCACGTGCGCCCC
+
AH;BB=FFHGIC:@>F)77CDD#########
@HWI-ST515:184:D0PUKACXX:1:1203:18365:126424 1:N:0:
TTCGCCCGCGGGTTCCCCGCCAAATCTCATT
+
IIG9FHEEEFDB38ACD?3>>;&9:CCC###
@HWI-ST515:184:D0PUKACXX:1:1203:20196:145533 2:N:0:
GTACATATGAGGAGGTCAAAAAATGATATTT
+
###############################
@HWI-ST515:184:D0PUKACXX:1:1203:14704:181689 1:N:0:
GGAAGGTCAGGCGTCAGCGAGAGGGGAGAGG
+
EBBAB;B@GG9@AB=EH=ED6>@?#######
@HWI-ST515:184:D0PUKACXX:1:1203:13112:185098 1:N:0:
ACCTGCTCCCCTTCTGTCCAGCCCACGGGAG
+
JJJJIJJIJIJJJHHHFHEHDCDDDD@:@=8
@HWI-ST515:184:D0PUKACXX:1:1204:10529:2169 2:N:0:
CCCGTGAAGAGGGTCAGCGTGGACCCGGTGC
+
GHGG;AF;CFAF<-)6A3'5=9=CABD####
@HWI-ST515:184:D0PUKACXX:1:1204:15358:5004 2:N:0:
ACCGAGTAGAGGAGCGCGCGGCTGCACGCAG
+
JFHJGBFHDHIHEHGFFDBDDDDDDACDDDD
@HWI-ST515:184:D0PUKACXX:1:1204:12666:37358 1:N:0:
GTTGTGTGGAGTGGAGGCAAGGCGGCAAGGC
+
JDGIHEGF?B=CHIEHCGDGHHE########
@HWI-ST515:184:D0PUKACXX:1:1204:15527:39652 2:N:0:
ATTGAAAAGAGTCTAAGATCAGTTTGTTTAA
+
FIIJIBGGHGIBFHIJIIJJIJIJJIJJJIC
@HWI-ST515:184:D0PUKACXX:1:1204:12692:100145 2:N:0:
TCCCCTCCATGGCTATTTAAGCCACGTCCGC
+
IIIJIGHGIJJJJIIIJIHHFHEFFFDDD@:
@HWI-ST515:184:D0PUKACXX:1:1204:1439:138460 2:N:0:
CATCCAAAGTGCTGTGCCCTGCTCATCGCCC
+
H4BD>BA*9B8=B4EB=FC;C;D..77=5=B
@HWI-ST515:184:D0PUKACXX:1:1204:15940:176362 1:N:0:
CACCGACGGCTACTTCGCTCCCGGAAATGCT
+
EGDGHFFDDDDDDDDCBB62;@>B;>@CA<4
@HWI-ST515:184:D0PUKACXX:1:1204:13509:191596 1:N:0:
TCAAGAGTATGTGTGATGGGTGGAACAAATA
+
HH@CH@FF4=A@DECCCHAE79A;@@@?###
@HWI-ST515:184:D0PUKACXX:1:1205:13522:4731 2:N:0:
GCCATGGGGAGTGTGAGCTAGAGATGGGGGT
+
JJJIJIHJJGIHGEACHFDHE@DCFEEDDD=
@HWI-ST515:184:D0PUKACXX:1:1205:2354:20993 1:N:0:
GTTTAAGTGTGGTACATGTTAAATCGTTTGG
+
IFGDDCH@@=CHECHHG>=7?3?CCDABDD#
@HWI-ST515:184:D0PUKACXX:1:1205:7305:21203 1:N:0:
CGTAGTGCAATGGTGTGTCTTTCCTTATTGT
+
JIJEHADHGGEII=CEHEHHBDB??>CCDA;
@HWI-ST515:184:D0PUKACXX:1:1205:11536:38928 1:N:0:
TCCCCTCCATGGCTATTTAAGCCACGTCCGC
+
BHFAFHBAFCF>CGGGAEEFCA>BCB????;
@HWI-ST515:184:D0PUKACXX:1:1205:18893:57616 1:N:0:
CTCTCTCCGCGGACGCACCAGGCATCTCGTG
+
@*B*?*.8-;;'<8=>>8;??@D9@?AAB##
@HWI-ST515:184:D0PUKACXX:1:1205:3215:61957 2:N:0:
GGCGTGCTACGGAGATCTAGGATTGGGCATT
+
HIIH>?/=CCA>?B>3>CACCCCCDDD?A?>
@HWI-ST515:184:D0PUKACXX:1:1205:20023:76308 1:N:0:
CTTGCAAAGAGACCGAGAAAAGGAAGATTAT
+
GHIIIEIIIIG;=A<>BBBA?>?<?<<:>C#
@HWI-ST515:184:D0PUKACXX:1:1205:14639:78733 2:N:0:
CTCGCAGGGTGGCCTCCATATGGTCCGTTTT
+
HGHJIHIIHAEFFFDEDCECCDD>@@?BDD?
@HWI-ST515:184:D0PUKACXX:1:1205:3126:80857 2:N:0:
CAGTGAGAGAGAAGAGCAATAGTGTCGGATA
+
99B??=<).-;1=C9@G;C>?##########
@HWI-ST515:184:D0PUKACXX:1:1205:13462:110521 2:N:0:
CTTCAAATAGGCAAGCCCCGTCACTATCGTC
+
JJJJIGGIIIJJJJDIGIIIJJHHGHFFFBB
@HWI-ST515:184:D0PUKACXX:1:1205:13627:130918 2:N:0:
GGAGCAGGTGAGGGGCCAGAGTTAGCAAATA
+
HIGBB@CE6=?DEDDBB@AADCAAC<ACCDC
@HWI-ST515:184:D0PUKACXX:1:1205:16782:160749 1:N:0:
TATTTGAAGGATCTAAACAGTGACTAGAGGA
+
IICGBB*?BFGIJID@EHGIG@DEFID4@##
@HWI-ST515:184:D0PUKACXX:1:1205:2843:192319 2:N:0:
CCCTAGGAAGGAGTCGTAGAAGTGGCCAGCA
+
BGGHEFCDHCBEG@FH@DGEHGFHDFBB916
@HWI-ST515:184:D0PUKACXX:1:1206:7696:34179 1:N:0:
AGCCTAGGAAGTCCAACCGAGCCCGTCGGCG
+
@HHIFJIIHII=CEEHFDDA/'9,8;@B><0
@HWI-ST515:184:D0PUKACXX:1:1206:12462:37465 1:N:0:
CCCTCTCCTCCATCCCACCATCGGACTCCAC
+
FG<FHGIIIE?3??;BDF/;AC=>=?@>CC9
@HWI-ST515:184:D0PUKACXX:1:1206:13901:39104 1:N:0:
GGCTACATCAAACCCATGACCTGGTGACTCA
+
3DGHGC<FH<<B<6;@C@;;C4)6@=AC>A;
@HWI-ST515:184:D0PUKACXX:1:1206:20016:46623 1:N:0:
GTTTGGATGAGACGTGGGGAGGTTGTGCGAG
+
E)0?BA?**.==BDFEEGB############
@HWI-ST515:184:D0PUKACXX:1:1206:8206:56936 2:N:0:
TTAGGTCGGCCCTCTCCGGTGCTGGCCTGGT
+
IIJJJJHJIJJHHFFFFCC<>>CD<@BDDB#
@HWI-ST515:184:D0PUKACXX:1:1206:16913:74733 1:N:0:
GGCGTGCTACGGAGATCTAGGATTGGGCATT
+
GFHEDDFDCEDDDDDCD:@CA>A@CA18?<:
@HWI-ST515:184:D0PUKACXX:1:1206:9623:82704 1:N:0:
ACCTAGGCACTACAATTTGAGTGTGTTTATA
+
HIIJIIGIIHIIICCFGGI<DCHCHFECDE@
@HWI-ST515:184:D0PUKACXX:1:1206:7772:87021 1:N:0:
CTTAATGGCTGGTCTCTACGCATAAAAAAGA
+
IHIEIJEGGIJJ;)==7=.5=(5?@CE>@##
@HWI-ST515:184:D0PUKACXX:1:1206:4513:115889 2:N:0:
CTTCGCAGCACAACAACAGCGCTGAGGCTCC
+
HHIGH@;AA;FG2CE?C??BB>?>BD#####
@HWI-ST515:184:D0PUKACXX:1:1206:14113:116050 2:N:0:
TCGACTCTAGATCGGAAGAGCGTCGTGTAGG
+
HGHCF;ACGGHIHHHFFE>>(3,==B@93:>
@HWI-ST515:184:D0PUKACXX:1:1206:15266:139015 2:N:0:
CCCTATAGGAACCTGTCCGTCTCACCATCAG
+
GHGGHBFHGGF6;@27=7?=CBDBC;@C@@>
@HWI-ST515:184:D0PUKACXX:1:1206:14114:154110 1:N:0:
CTCGCAGGGTGGCCTCCATATGGTCCGTTTT
+
JJIJIEIJHEEDF@CCACE@CCD@;;;A@##
@HWI-ST515:184:D0PUKACXX:1:1206:5521:173971 1:N:0:
GCTGGGGACATGTAGTGATATCTCATTGTGG
+
JIIIIIJIIGGF>EEEC)7.;@BCA>>AAC#
@HWI-ST515:184:D0PUKACXX:1:1207:7174:66422 1:N:0:
GTATTCGGCGATCCCACACAATGTCCAATCA
+
GHIFE>B=F/5:AADFFEC?=@C>CC@@AC#
@HWI-ST515:184:D0PUKACXX:1:1207:9448:68452 1:N:0:
CACTGTGACCCGTTAACTTGCTCTGCTCACT
+
GCGCC@;F;=F8;;(-=A.;));BACAC3>5
@HWI-ST515:184:D0PUKACXX:1:1207:18680:89933 1:N:0:
GCCGACATCCTCCGCTTCGCGATCCCCGTCA
+
JJGGEGGHHHEFFFFCDDDBDBDDBD@B>@8
@HWI-ST515:184:D0PUKACXX:1:1207:10548:100188 2:N:0:
CCCCCTGCCACGGGCCTGCCCCTACTTCTCT
+
*98(7:@C=C;/@8<6;?A2?##########
@HWI-ST515:184:D0PUKACXX:1:1207:18234:120123 1:N:0:
ACCTAGGCACTACAATTTGAGTGTGTTTATA
+
JJIJIFGIIJIJJGGGIIIIJIHAE?EB###
@HWI-ST515:184:D0PUKACXX:1:1207:5400:148310 2:N:0:
ACCTGCTCCCCTTCTGTCCAGGCCACGGGAG
+
98B3)===C;AD(?E).==3;);;?AB?@:;
@HWI-ST515:184:D0PUKACXX:1:1207:11161:148595 1:N:0:
CAGTGAGAGAGAAGAGCAATAGTGTCGGATA
+
ICD=B>FHIBHCEGIHHE>:@C?B#######
@HWI-ST515:184:D0PUKACXX:1:1207:1703:177475 1:N:0:
CTTGATCCATGGACGCTCCCTGGCCGGTGCC
+
JJGIJIGGIJJIIIBEEEDEFEDECDDBDD?
@HWI-ST515:184:D0PUKACXX:1:1208:6519:30128 1:N:0:
AAAAAACGGAGTCTTTAGAGCCCTTATTAAA
+
GEHGGHHFFBDCEEEEEDCACBBC((:@C@#
@HWI-ST515:184:D0PUKACXX:1:1208:8463:34521 2:N:0:
TGTACTGCATGGGTGGAGAAAGCCTGGAGGT
+
EHIIIBFBFGHII7;<AHEEEDBDCA=>A@5
@HWI-ST515:184:D0PUKACXX:1:1208:12856:52291 1:N:0:
GTGGCTGACCGGGCTTGCTCAACTCATCCAT
+
IHGGIECEEHF48<8?:=::@:5(5:>C###
@HWI-ST515:184:D0PUKACXX:1:1208:5202:63702 1:N:0:
CCCCCTATGTGTCTGCTTCCACTAGTAGAGA
+
FE0AEHFHFEHEBDDFDDEDEDCEDCCA>C;
@HWI-ST515:184:D0PUKACXX:1:1208:7971:92624 2:N:0:
GGGGTTGAGACTCTAGATCGGAAGAGCGTCG
+
HEF'<@FAEDCHHHHH>A>;85;>6;;;@18
@HWI-ST515:184:D0PUKACXX:1:1208:16790:95328 2:N:0:
GCGGTACGAAAGGGGTCGGCGCCAAGATCTA
+
0)8??<@A@28@EEBHD>8/;:B########
@HWI-ST515:184:D0PUKACXX:1:1208:9898:135461 1:N:0:
TTGGGAATAAGGGGCCAGCCCAAATCGACTC
+
H@F<B(98B).8=;/@CHF5;=6?@######
@HWI-ST515:184:D0PUKACXX:1:1208:20819:140427 1:N:0:
TTCGTCGGCAGGTGCCCAGATCAGGAGGAGC
+
IIIDFHHEHBDA(;;;?@#############
@HWI-ST515:184:D0PUKACXX:1:1208:5472:173444 1:N:0:
TTCGTCGGCAGGGGCCCAGATCAGGAGGAGA
+
JJJFFEGIHFFD/;;???AA@C3:>>?####
@HWI-ST515:184:D0PUKACXX:1:1208:1770:181388 1:N:0:
CTTGTTTCCTAGCCGCTAGGCTGTTCCTCCT
+
GIIGCB;FFGGI=EEFEEDBD>A;>CCCC?5
@HWI-ST515:184:D0PUKACXX:1:1301:8169:6808 2:N:0:
GGGGACGGGGAGGTGATCCAAGGGCGGCGGG
+
HIJ</;ABDD@B@(,(5>>:AC#########
@HWI-ST515:184:D0PUKACXX:1:1301:18331:69053 1:N:0:
GTCCGAACCAGATAGGACTATAGTCCATATG
+
JJIJHHHFDDDDCDDCDDDDCDCBDC@>@C#
@HWI-ST515:184:D0PUKACXX:1:1301:17851:129588 2:N:0:
CCATGGGGATGATGATCCTTACAGGTAGGGG
+
EF?D3).(;;;=).77=E).=?=E>@);@D#
@HWI-ST515:184:D0PUKACXX:1:1301:16888:195953 2:N:0:
CCTCCTGGGGGGCGGCGCGGCCACCGGGGCC
+
JJ9FHGGBBFFBBDBBDBDD>BB@BBBBDD@
@HWI-ST515:184:D0PUKACXX:1:1302:19404:4774 1:N:0:
CTGGCTGGATGCAGGCTCAATGCCTTGTTGA
+
GDD;DHE>?>EDD?@AEE:@;>ACC######
@HWI-ST515:184:D0PUKACXX:1:1302:12737:10706 1:N:0:
GCGCGTGTGGGGCGGAGGTGGAGCGTGGCGG
+
EHBEGBH===??C?7;<B?############
@HWI-ST515:184:D0PUKACXX:1:1302:11328:40069 2:N:0:
GTCGCTCCAAGGTCCTTGTATGAGCATTGAT
+
GEGHHABD7@CC;@ACDDCCD>A>CCCDDDD
@HWI-ST515:184:D0PUKACXX:1:1302:17444:47618 2:N:0:
TTCTCTCCCTGGTGGACCGTGCTGAGTGACT
+
IIJJGDHHHEHD;?BCEEDDDDDCCD:>@CA
@HWI-ST515:184:D0PUKACXX:1:1302:7258:75261 2:N:0:
GTGGCTGACCGGGCTTGCTCAACTCATCCAT
+
IGIGIDDGCHFFDDDDB=A>:>C>>(,5@::
@HWI-ST515:184:D0PUKACXX:1:1302:5367:77165 2:N:0:
CCGCCAGCCTGGTGGAGCCCAAGGGAAGTAT
+
@GHJE(7<FFHFFACDGEAEBED7;;@A;CC
@HWI-ST515:184:D0PUKACXX:1:1302:15694:115583 1:N:0:
ACCTAGGCACTACAATTTGAGTGTGTTTATA
+
DBFHCHEGEH3=@@F:@CG############
@HWI-ST515:184:D0PUKACXX:1:1302:5725:118588 1:N:0:
CTCGCGCGCACGTTGCCCTCACGCCAGCTCA
+
HGG>BBGBDB>B55(8@CABBDD@D35<@A#
@HWI-ST515:184:D0PUKACXX:1:1302:6938:149435 2:N:0:
TTTGAGGTCGGGGGCGAAAACGCCGTGGTCC
+
IIFFGFEAEAH'=;7;@;BBD>BBD9BDB>@
@HWI-ST515:184:D0PUKACXX:1:1302:9916:155240 2:N:0:
AATGCAAGGCGGGTCTGTGTTCTGTTCGTGG
+
IBGGIGHGDBHE@'89C@C>?CACDACD@@5
@HWI-ST515:184:D0PUKACXX:1:1302:14640:156955 2:N:0:
CCTCCTGGAAAGTCCGGTGCCTGGCTCCTGT
+
JIIJJHIJEGIJJJIJJEHHHHFFFFFDEEE
@HWI-ST515:184:D0PUKACXX:1:1302:17759:169486 1:N:0:
CTTGCAAAGAGACCGAGAAAAGGAAGATTAT
+
IIJ<F@>9@EHC>?DA>@D?CC155<ADCC:
@HWI-ST515:184:D0PUKACXX:1:1302:1384:196246 1:N:0:
CCCTCTCCTCCATCCCACCATCGGACTCCAT
+
A@@HIIIIHGGFEE>B>DCCEC@@?######
@HWI-ST515:184:D0PUKACXX:1:1303:13389:4814 1:N:0:
ATGTGGGGTGAGGTGTACGAGCCTCTGGTCG
+
IIEFIEEFFEAEA=?7?B=13'3;?@A####
@HWI-ST515:184:D0PUKACXX:1:1303:1386:16983 2:N:0:
CACTGTGACCCGTTAACTTGCTCTGCTCACT
+
IIJIIIHHHHIIIFHFHHFFFFFDACEE@CC
@HWI-ST515:184:D0PUKACXX:1:1303:21360:39025 2:N:0:
GTGGCTGACCGGGCTTGCTCAAATCATCCAT
+
HGJGBED>CHEF>9;BB5>>@C(53>@>C>:
@HWI-ST515:184:D0PUKACXX:1:1303:14924:58126 2:N:0:
GTTTAAGTGTGGTACATGTTAAATCGTTTGG
+
GCCHHFHHHHII7AHHGHHFFFFFFD?ADB;
@HWI-ST515:184:D0PUKACXX:1:1303:20911:68407 1:N:0:
GGTGAGGTGAGGTCAGTGGTGGTGGGTTGAG
+
JJHIHHH=CHGIEG@D?EH;ED9?CD8?###
@HWI-ST515:184:D0PUKACXX:1:1303:8644:97009 2:N:0:
GCCGCGGTAGGAGGCGGACCACGGGGAAGGA
+
BD6;;BE//'5;AC??3)0;A??BDB;9@?#
@HWI-ST515:184:D0PUKACXX:1:1303:4345:161508 1:N:0:
CCCAGGAGGGGGGGGGGGGGGGGGGCGGCGG
+
JJJI###########################
@HWI-ST515:184:D0PUKACXX:1:1303:1524:177995 1:N:0:
CCTAGTGGCAGGACAAAAGAACCATGGATCG
+
DHIIJEG>FCBH###################
@HWI-ST515:184:D0PUKACXX:1:1304:12239:8312 2:N:0:
CCCGTCAGTCGGTCACATGATCTGTGCCATA
+
HHIIE@EECEEFDDCEDDDCDDEDEDDCCC3
@HWI-ST515:184:D0PUKACXX:1:1304:12761:28775 2:N:0:
GTTGTGTGGAGGGGAGGCAAGGCGGCAATGG
+
?)0900)(6?@(;A6=E@;@??#########
@HWI-ST515:184:D0PUKACXX:1:1304:6408:38107 2:N:0:
CCAATTCGGCGGTGGAAGCTGCGCATGACGC
+
IGGGEDAHBFHGDCDCCA2@C;;;==<@320
@HWI-ST515:184:D0PUKACXX:1:1304:15843:47699 1:N:0:
GGACTTGCGGGGGTGATGTCTGATGAGGGGA
+
JIIJJIIJIIB?B57<CC3((4::@C#####
@HWI-ST515:184:D0PUKACXX:1:1304:16460:52041 1:N:0:
CATCCAAAGTGCTGTGCCCCGCTCATCGCCC
+
GHGHG*/?39?FEC88)8=;ABH########
@HWI-ST515:184:D0PUKACXX:1:1304:1687:85400 2:N:0:
GGACTTGCGGGGGGGATGTCTGCGGAGGGGG
+
F=AA;@FGGEB####################
@HWI-ST515:184:D0PUKACXX:1:1304:10250:87128 1:N:0:
GTTTGGATGAGACGGTGGGAGTTGCTGCGAG
+
GFGDCDDFHI3BCH''6@B=C;);@3;@C##
@HWI-ST515:184:D0PUKACXX:1:1304:17302:89610 1:N:0:
TATTTGAAGGATCTAAACAGTGACTAGAGGA
+
JFJIJJGGHIIIGGGIIEIIGG@HHIFG<C=
@HWI-ST515:184:D0PUKACXX:1:1304:14823:95140 2:N:0:
TCAGATCAGACAGGCGCTGCCGCGTCGTGGG
+
JJBGE??DHHIII<FFBGHJHE/33;@?=B6
@HWI-ST515:184:D0PUKACXX:1:1304:9486:117609 2:N:0:
TGGAGCGACGGAAGCATGTGATTGGTTTTGT
+
C9@EGGEEHFCBBBBCCC@CDDDCDCBBB##
@HWI-ST515:184:D0PUKACXX:1:1304:19863:139473 1:N:0:
ACTGACGGGAGACAAAGCTGGCACCGCACTG
+
JJJJIIIIIJJHGHHC@DCEDBCCBBDBDB?
@HWI-ST515:184:D0PUKACXX:1:1304:15500:155167 1:N:0:
CTTAATGGCTGGTCTCTACGCATAAAAAAGA
+
JJIGIIIGIEGI###################
@HWI-ST515:184:D0PUKACXX:1:1304:8088:160773 2:N:0:
ACCTAGGCACTACAATTTGAGTGTGTTTATA
+
HIIGB?@FHGIEHIGJIHIB17AAAAEC3;7
@HWI-ST515:184:D0PUKACXX:1:1304:18314:164529 2:N:0:
ACCTAGGCACTACAATTTGAGTGTGTTTATA
+
JFCFGHHCCGBEGE@FEGGE=7?ECEEDFFF
@HWI-ST515:184:D0PUKACXX:1:1305:18691:87660 1:N:0:
CACCGACGGCTACTTCGCTCCCGGAAATTCT
+
CCCBBBB-565??3::875<7?08;B@####
@HWI-ST515:184:D0PUKACXX:1:1305:15529:117633 2:N:0:
CTTTTTAACACGGTGACACAATATTACATGG
+
GAGIJ@ACEFFFFFDD@CCD?CCDEE@:>CD
@HWI-ST515:184:D0PUKACXX:1:1305:5547:134547 2:N:0:
CCCGTGAAGAGGGTCAGCGTGGACCCGGTGC
+
IJDG77CGHIIJJCHEHFH?D?;>CBD>3=8
@HWI-ST515:184:D0PUKACXX:1:1305:10534:164052 1:N:0:
GCGTCCGCCCCCTTCGTCTTCCCACCCCAAA
+
GIJHGIFFHFDA>AC;(5<?@>?:?@@@###
@HWI-ST515:184:D0PUKACXX:1:1305:16770:169346 1:N:0:
AAATTTGAGGGGCATGTATACAATTGTCCCT
+
JEDFHHJCHGBGB67?CHFGB>DDFFCDCC;
@HWI-ST515:184:D0PUKACXX:1:1305:3748:189536 1:N:0:
CTTCGCAGCACAACAACAGCGCTGAGGCTCC
+
HHHIJIBBEGGACGG?HCADFDDDDDBBD##
@HWI-ST515:184:D0PUKACXX:1:1306:2303:99059 2:N:0:
GGCGTGCTACGGAGATCTAGGATTGGGCATT
+
JJJHD@BDEECBDDDDCEDDDDDDDDD@?C:
@HWI-ST515:184:D0PUKACXX:1:1306:17892:117853 1:N:0:
GTTGTGTGGAGTGGAGGCAAGGCGGCAAGGC
+
IBGHDHGEGEF8=FFHIGJJIHGE8,;;@B5
@HWI-ST515:184:D0PUKACXX:1:1306:20587:123458 1:N:0:
CACACGCGCAAGCGGCGGCACCAGTCCACCA
+
JIIIIIJGJBHFFBACBDBBDD?@>::CCA1
@HWI-ST515:184:D0PUKACXX:1:1306:16037:127627 1:N:0:
GGCGGTGGGTGGGCAGAGGGATCTCGCGGGC
+
GI>GB'5?A39@@7?BBBDBBC?ACAB####
@HWI-ST515:184:D0PUKACXX:1:1306:4777:138984 2:N:0:
GGCGTGCTACGGAGATCTAGGATTGGGCATT
+
JJJBD=<=CCC@DD?CCDDCDCCACD889?:
@HWI-ST515:184:D0PUKACXX:1:1306:9032:142144 2:N:0:
TCCCCTCCATGGCTATTTAAGCCACGTCCGC
+
GGEHIGGGIJJJJGGIIGEHHHHFFF;?B>3
@HWI-ST515:184:D0PUKACXX:1:1306:8403:182440 1:N:0:
GTCTCATCTCAGGAACTGGGGCAAGGGCACG
+
IHIJJJGHGGECF>FHICCDGHHBDE7?;A=
@HWI-ST515:184:D0PUKACXX:1:1306:19277:186686 2:N:0:
GGTTCGCCAGAACAAAAGGATTACATGAGTT
+
IBCEG=EE7BDECCCEDD?5>CCDCEC>AC5
@HWI-ST515:184:D0PUKACXX:1:1306:15190:192460 1:N:0:
ACTGACGGGAGACAAAGCTGGCACCGCACTG
+
@BGIFEHG@/;:;?.7?D;)6?;;@######
@HWI-ST515:184:D0PUKACXX:1:1307:18367:11352 1:N:0:
TCAAGAGTATGTGTGATGGGTGGAACAAATA
+
JICHHDGCGGG@DECCHFFD=?<AEE@####
@HWI-ST515:184:D0PUKACXX:1:1307:6818:17422 1:N:0:
CTCGCAGGGTGGCCTCCATATGGTCCGTTTT
+
HBFEHHGBA?CB@DEDDCECCEACC>@AC?#
@HWI-ST515:184:D0PUKACXX:1:1307:9557:21961 2:N:0:
GTCGCTCCAAGGTCCTTGTATGAGCATTGAT
+
1@CEE:@<?@@C>>@>ACAADDCD::>C@@@
@HWI-ST515:184:D0PUKACXX:1:1307:12397:32530 1:N:0:
ATCCACATCTACCCGAGTTGGCGGATCCGCT
+
BDBGGB3CF@DG).4''-5=CED########
@HWI-ST515:184:D0PUKACXX:1:1307:10562:61622 1:N:0:
GTCTTCGGCGATCCCACACAATGTCCAATCA
+
JECGIHGIIJBEFFFFFDCDDCC;>5>CDC#
@HWI-ST515:184:D0PUKACXX:1:1307:14396:68485 2:N:0:
TTCACGAATAAGTGTGCTTCTTTCTCTTTTT
+
GIIGGDCEHGEHDFCCBDDEEEEEECCDDDC
@HWI-ST515:184:D0PUKACXX:1:1307:13063:110349 1:N:0:
TGTACTGCATGGGTGGAGAAAGCCTGGAGGG
+
JGEHIBCGGHGGB@EHHC92?BCDDEC@A##
@HWI-ST515:184:D0PUKACXX:1:1307:16028:128793 1:N:0:
CCCTCTCCTCCATCCCACCATCGGACTCCAT
+
EDHIIIJJJFHGHIHICHEFFFBAAC#####
@HWI-ST515:184:D0PUKACXX:1:1307:5669:130559 2:N:0:
CGTGAAGAATAGAGCCGCCACTGAGGAACCC
+
FGAG@DHAGGI?EEHHBFDDDDDC3<>9<B;
@HWI-ST515:184:D0PUKACXX:1:1307:1540:133816 2:N:0:
GTTGGCTTCAGGGTGCTCTGAATTTTGGATA
+
IIJJJIFGGIIJI=FGIGIIJ@EEHFGDCE@
@HWI-ST515:184:D0PUKACXX:1:1307:13716:185224 1:N:0:
CTGGCTGGATGCAGGCTCAATGCCTTGTTGA
+
IJFAGDCHFFFDD@DDE@C>AACC:A;>>95
@HWI-ST515:184:D0PUKACXX:1:1307:11244:195124 2:N:0:
TCCAGCCAGAGGCTCACCCGTGGTGGCTTTT
+
HGF@3;?DBA?BCDDDCDDB?BB9?BBBBCC
@HWI-ST515:184:D0PUKACXX:1:1308:14046:35317 2:N:0:
AGGAGGGAGGGGGTCGACTCTAGATCGGAAG
+
GH@=@AEFFDDDD?@B<BD@CDDCACDBB?<
@HWI-ST515:184:D0PUKACXX:1:1308:9717:54106 1:N:0:
GGGGACGGGGAGGTGATCCAAGGGAGGCGGG
+
HEB><BB'9889:B5:>3:3,:8<@######
@HWI-ST515:184:D0PUKACXX:1:1308:3109:71376 2:N:0:
TTAGGTCGGCCCTCTCCGGTGCTGGCCTGGT
+
EGGHIIHHIIJHGFFFFDDDBDDDCDDDDB#
@HWI-ST515:184:D0PUKACXX:1:1308:20930:86877 2:N:0:
GACTCTAGATCGGAAGAGCGTCGTGTAGGGA
+
FAADGDEGCHHHFDB<AEA@BBBB=93@CB?
@HWI-ST515:184:D0PUKACXX:1:1308:1915:88220 1:N:0:
GTTGGCTTCAGGGTGCTCTGAATTTTGGATA
+
EDAHD>FEGGBBG;;FGGIFD@EHEHA<@C;
@HWI-ST515:184:D0PUKACXX:1:1308:10518:95315 2:N:0:
CCAATTCGGCGGTGGAAGCTGCGCATGACGG
+
DDB@F8B?2:AE49'6.55>@C#########
@HWI-ST515:184:D0PUKACXX:1:1308:13894:132635 1:N:0:
TTCTCAGCCTCGTCCATGCTTGCCAGCTGGG
+
GGHIJJGFHIJJGHHJI>EGGHHFHHF####
@HWI-ST515:184:D0PUKACXX:1:1308:17891:173110 2:N:0:
ATCATTGCAAAGGTTCGTGCAAGCTTCCTTC
+
IJJJIFHIIIIIIHIJJHHGGFFFFFEEEEA
@HWI-ST515:184:D0PUKACXX:1:1308:5802:174166 2:N:0:
GTTGCGTGCCCAGCAGAACTCCCCTGCGCGC
+
B@GCHEHBEFFFFE@A@A=CCC?BCDDDBDB
@HWI-ST515:184:D0PUKACXX:1:1308:7648:189090 1:N:0:
GTGGCTGCACGGGCTTACTCAACTCATCCAT
+
E@#############################
@HWI-ST515:184:D0PUKACXX:1:2101:13059:6275 1:N:0:
TCAAGAGTATGTGTGATGGGTGGAACAAATA
+
JJI<FHHGGGI=DCECH@HHC?<?CAAA=@#
@HWI-ST515:184:D0PUKACXX:1:2101:19027:15239 1:N:0:
GTCAGCCACCGAGCCTCGGCTCCTTTCCGGC
+
CHIIG<EG9;AB'99CEB3==@#########
@HWI-ST515:184:D0PUKACXX:1:2101:17117:24648 1:N:0:
GTCTGCGGTCTGCCTGCAACCACACACACTG
+
GAEACDBD9>BCAC3599::ABBB@?B?;?>
@HWI-ST515:184:D0PUKACXX:1:2101:10488:49987 2:N:0:
TCCCCTCCATGGCTATTTAAGCCACGTCCGC
+
IIGIJFHICEHJJIAGGIGHBHFFFFFDDD>
@HWI-ST515:184:D0PUKACXX:1:2101:13498:66351 1:N:0:
GTGGAGGAGCATCGTGTCCATAAAAAACACT
+
@78ACB;@F(6)=;CA=A@EDDDCCEBBBBC
@HWI-ST515:184:D0PUKACXX:1:2101:5587:75051 2:N:0:
CTCTCTAGTAAATGAGCCCTCATCTGCTATT
+
CDCEHEGHCEHHHGHBCFBCDCECCCDD@C>
@HWI-ST515:184:D0PUKACXX:1:2101:19674:83197 1:N:0:
CCCTAGGAAGGAGTCGTAGAAGTGGCCAGCA
+
JJIIJIIIDGHJG;FH@AEAEFAHEDFFFD6
@HWI-ST515:184:D0PUKACXX:1:2101:10309:131820 2:N:0:
TTTCCTTGGCGTTGCTGCCCCACCAACAGGA
+
BF@8.=FE;CHABBD)7>ACBDDD?######
@HWI-ST515:184:D0PUKACXX:1:2101:13578:154024 1:N:0:
CACTGTGACCCGTTAACTTGCTCTGCTCACT
+
IJJJGGGJII@BACEHHHFFFFFFEEAC>A3
@HWI-ST515:184:D0PUKACXX:1:2101:4615:160807 2:N:0:
CCCTCTCCTCCATCCCACCATCGGACTCCAC
+
4C6FE=@ECA?C7?BB@D?C@9?@??8?>@?
@HWI-ST515:184:D0PUKACXX:1:2101:6978:175319 2:N:0:
TTCTCAGCCTCGTCCATGCTTGCCAGCTGTG
+
BFHHB<B3==8<F(;E77CGACHEH>=@?##
@HWI-ST515:184:D0PUKACXX:1:2101:13461:176465 2:N:0:
CAAAGAAGGGGGCGCTCCTCAAGTCATTTCT
+
F@=@==??#######################
@HWI-ST515:184:D0PUKACXX:1:2101:14064:181554 1:N:0:
CTTGCAAAGAGACCGAGAACAGGAAGATTAT
+
I9@FHIIIIJFBEEB<>/9(;=<???25@C@
@HWI-ST515:184:D0PUKACXX:1:2101:9346:198992 2:N:0:
CCTAGTGGCAGGGCCAATGAACCATGGATCG
+
IJE9@@FGEGHI###################
@HWI-ST515:184:D0PUKACXX:1:2102:2366:10997 1:N:0:
ATCCACATCTACCCGAGTTGGCGGATCCGCG
+
JJJJJJEFFAGGIII<A?A=ACDC88;<AB8
@HWI-ST515:184:D0PUKACXX:1:2102:9347:17024 2:N:0:
GGTGGTTTAGACGTGGTTAGTTCTGACCACT
+
FAHDHABB==;@;;1@?E>AEDBBC;;>;?C
@HWI-ST515:184:D0PUKACXX:1:2102:6794:28981 2:N:0:
GGACCGAGGAGGGGACAGGGGAGGCCGGAGG
+
IDBGG;BAE=??CD>B?<8@B?@D(<@@059
@HWI-ST515:184:D0PUKACXX:1:2102:7551:65084 1:N:0:
CCGCCAGCCTGGTGGAGCCCAAGGGAAGTAT
+
HEIEHBHGIIJJHHE9DEEHDFEDA?BDC@;
@HWI-ST515:184:D0PUKACXX:1:2102:13357:121441 2:N:0:
CCTAGTGGCAGGGCCAATGAACCATGGATCG
+
IIIBHHHECF@A'-(-@)=)?C=@7@C####
@HWI-ST515:184:D0PUKACXX:1:2102:3177:125503 2:N:0:
CTCGCAGGGAGGCCTCCGTATGGTCCGTTTT
+
B<BFA##########################
@HWI-ST515:184:D0PUKACXX:1:2102:12712:128395 2:N:0:
TGTACTGCATGGGTGGAGAAAGCCTGGAGGT
+
IJGHJHGHHGIIJFGHHHHHGFFEFEDBED;
@HWI-ST515:184:D0PUKACXX:1:2102:2889:136876 1:N:0:
GTCTGCGGTCTGCCTGCAACCACACACACTG
+
GAEFCDBBACBC>@;><<@CBDBDDBDDDD@
@HWI-ST515:184:D0PUKACXX:1:2102:20990:143406 2:N:0:
GCCGACATCCTCCGCTTCGCGATCCCCGTCA
+
DHHGIGGFEHFFFBDCBBBBDDDBDDDB###
@HWI-ST515:184:D0PUKACXX:1:2102:19797:154813 1:N:0:
GTTTCCCGTGGGTGATGATGGTCCACGGCGG
+
JFHHIJIJGJIHEHFFFBFFE>CECEBDDDB
@HWI-ST515:184:D0PUKACXX:1:2102:19042:176903 1:N:0:
GCTGGGCAAGTGCTCGTGGGTCACGACCTGC
+
JJIHBHGJJJGIGBEHDBDCBD?DDBDDBD<
@HWI-ST515:184:D0PUKACXX:1:2103:20511:10040 2:N:0:
ACTGCGGTAGGAGAAGCACAACACTATGGCG
+
EIIJJEF:BDFBEDACCEDDDDDBCDCDD@B
@HWI-ST515:184:D0PUKACXX:1:2103:7595:18153 2:N:0:
CTTGCAAAGAGACCGAGAAAAGGAAGATTAT
+
4=@@FEEGC>@.=;?AA;BDCC?########
@HWI-ST515:184:D0PUKACXX:1:2103:15534:96638 2:N:0:
ACCGCTGCCTGGTATCAATCAAACCAGTCGT
+
HIJJIGIJJJJJCHGIJHHHEHEDFFFEED;
@HWI-ST515:184:D0PUKACXX:1:2103:21069:106783 2:N:0:
CTTGCAAAGAGACCGAGAAAAGGAAGATTAT
+
GIJEIFEHEHIGCHFDD>BCDC?9(5<C>@>
@HWI-ST515:184:D0PUKACXX:1:2103:16161:142043 1:N:0:
CCCTCTCGACTCTAGATCGGAAGAGCGGATC
+
GHGGGGEA9FHIGI::CHADBFDED<@@###
@HWI-ST515:184:D0PUKACXX:1:2103:17183:142716 1:N:0:
GGTAGAGAGACTTCCGAGCGGAACGGAAGAT
+
IIIJJJJIIBH@HCGG<EEDC@?########
@HWI-ST515:184:D0PUKACXX:1:2103:12952:147762 1:N:0:
TCAGATCAGACAGGCGCTGCCGCGTCGTGGG
+
IGGIABDGGGHJEHGIIEGG@HFDADBDDD8
@HWI-ST515:184:D0PUKACXX:1:2103:15254:178269 1:N:0:
CTCGACTCTAGATCGGAAGAGCGGTTCAGCA
+
G4B@FGGH@AA=F=CB(5B9A343,35@>>;
@HWI-ST515:184:D0PUKACXX:1:2104:20438:5700 2:N:0:
TCCAGCCAGATGCTCCCCCGTGGTGGCTTTT
+
?7AE###########################
@HWI-ST515:184:D0PUKACXX:1:2104:5830:60389 2:N:0:
CGTGTGGATGGTCTTTGTCCACGTGCGCCCA
+
HHHIEBGBGII3C@AC>CCEGAE=6?B?A##
@HWI-ST515:184:D0PUKACXX:1:2104:13559:131947 1:N:0:
CTTGCAAAGAGACAGAGAAAAGGAAGATTAT
+
>FE4=C4@@AFAEEFC9=CFF3?;;(;(>@6
@HWI-ST515:184:D0PUKACXX:1:2104:16171:170306 2:N:0:
GGCGAACCAGGGCGTTCCTTCGGCTATAGCC
+
FGGHD<A?BAB6<?=;BDDDDDBDD?>:AA@
@HWI-ST515:184:D0PUKACXX:1:2104:20076:174295 2:N:0:
GGCCAGTGGAGTGGAGACAGAGAAAGAAGCA
+
HGGG>FFEE>E=@G@C7?77;B>BDCCEC;5
@HWI-ST515:184:D0PUKACXX:1:2105:15807:1801 2:N:0:
AGCAAAGACACTAGGAGAGGAGGGAGTTGTT
+
JJJJJIJJJJJJIJJHIGIJJHHF<B;CE@=
@HWI-ST515:184:D0PUKACXX:1:2105:5999:23150 1:N:0:
TTCACGAATAAGTGTGCTTCTTTCTCTTTTT
+
GIIIEGGE=AEC.;?@@>CAACCAC>5;@@#
@HWI-ST515:184:D0PUKACXX:1:2105:4478:25396 2:N:0:
ACCTCGGCACTACAATTTGTGTGTGTTTATA
+
??8/((--;4=7@3.7?EA)7).;?;@A###
@HWI-ST515:184:D0PUKACXX:1:2105:5795:53992 2:N:0:
CTTGCAAAGAGACCGAGAAAAGGAAGATTAT
+
4@D)777=@)7?;?4398?ACD<9,5?C###
@HWI-ST515:184:D0PUKACXX:1:2105:11254:74670 2:N:0:
GCGTCGGCCAGATCAAACGAATCGGCACGAC
+
GIGFEGEEHFFFFE>>>CB>BD@BB68>B>3
@HWI-ST515:184:D0PUKACXX:1:2105:6453:142020 1:N:0:
CGACGGCAAAAATCTCCGTTGTGTTGGGTTT
+
EGGBEBCDBBCDDA@CCD?A?@D<CBBD###
@HWI-ST515:184:D0PUKACXX:1:2105:8569:188662 1:N:0:
GTCAGCCACCGAGCCTCGGCTCCTTTCCGGC
+
IFFABCEE3?6:=B#################
@HWI-ST515:184:D0PUKACXX:1:2105:14299:189446 1:N:0:
GCTGGGCAAGTGCTCGTGGGTCACGACCTGC
+
/;1'';;=;AC;A;?;9?#############
@HWI-ST515:184:D0PUKACXX:1:2105:4810:193314 2:N:0:
CTCGCGCGCACGTTGCCCTCACGCCAGCTCA
+
JJJBGBEEFDDDBDDBDDDDBDDDB@BDDDC
@HWI-ST515:184:D0PUKACXX:1:2105:11255:196290 2:N:0:
CCAATTCGGCGGTGGAAGCTGCGCATGACGC
+
9BFHIIHII:FA5>A?@>?C@>?B?B?3:?<
@HWI-ST515:184:D0PUKACXX:1:2106:11312:10373 2:N:0:
GGGCTCAATATAATTGTTTGAACCTCTTCCA
+
JJJIIBFGIIJJJIJJIJJFIJEHHCHDDEC
@HWI-ST515:184:D0PUKACXX:1:2106:11086:16108 1:N:0:
GGCTCTGGGAGGATAGGCCTCATTCTATTTT
+
IGIJFDCDH2?B;?D9@3>3(6(5(5;A;@5
@HWI-ST515:184:D0PUKACXX:1:2106:19282:25582 2:N:0:
GCTGGGCAAGTGCTCGTGGGTCACGACCTGC
+
HIFGI@CEHH@DHEEH5;BCAE@DB?@??C<
@HWI-ST515:184:D0PUKACXX:1:2106:18075:48776 1:N:0:
CCAATTCGGCGGTGGAAGCTGCGCATGACGC
+
GIJJHIIHIJIH>ABCCC?CCC@82;BDD?0
@HWI-ST515:184:D0PUKACXX:1:2106:3541:75863 1:N:0:
CTCCTCATCAGTCCCCACTCTGACTCTCTCA
+
)=7@C##########################
@HWI-ST515:184:D0PUKACXX:1:2106:6281:75921 1:N:0:
GCTGGGCAAGTGCTCGTGGGTCACGACCTGC
+
JJJJIJJIIIIEHHHHBBEDCEDD@BBDDC9
@HWI-ST515:184:D0PUKACXX:1:2106:11262:108861 1:N:0:
GTTTCCCGTGGGTGATGATGGTCCACGGCGG
+
HGIJIHII=@EH:A?CEDDC:.;>@>BD###
@HWI-ST515:184:D0PUKACXX:1:2106:14815:115576 1:N:0:
CTCGCAGGGTGGCCTCCATATGGTCCGTTTT
+
FAFGG@8@E759?>>ACA@;5;AAAC@####
@HWI-ST515:184:D0PUKACXX:1:2106:5984:121445 2:N:0:
GTGTGAGACAGGTGGGAGAAGGCGGAATTAT
+
JHIHIIHGIBHJCGHICHAEEDEBD8@BDD>
@HWI-ST515:184:D0PUKACXX:1:2106:3785:122362 2:N:0:
ACCTAGGCACTACAATTTGAGTGTGTTTATA
+
DDGDEBFB@=BAFD=@CE4@@7?;?6?@###
@HWI-ST515:184:D0PUKACXX:1:2106:4470:126264 2:N:0:
TACCGCGGCCGGCTATTTGCCGGCCGCTTCT
+
GIIBD@#########################
@HWI-ST515:184:D0PUKACXX:1:2106:6743:141965 2:N:0:
TTCTCAGCCTCGTCCATGCTTGCCAGCTGTG
+
JJIJIGGIIIIJHGIIJJIJIHHGGHFFFF>
@HWI-ST515:184:D0PUKACXX:1:2106:2867:163308 2:N:0:
CTCGCAGGGTGGCCTCCATATGGTCCGTTTT
+
DAFGHH6BE?EDDD@@?A;>C3>;>32<>AB
@HWI-ST515:184:D0PUKACXX:1:2106:18116:182400 1:N:0:
GTTGTGTGGAGTGGAGGCAAGGCGGCAAGGC
+
JDHIGIFCGGFFGCHIIJCHIHHFD@'8<@#
@HWI-ST515:184:D0PUKACXX:1:2107:17457:3687 1:N:0:
TTCTCAGCCTCGTCCATGCTTGCCAGCTGTG
+
JJJEGEEEGIDIFGI;GHIHAEBEAADFDC#
@HWI-ST515:184:D0PUKACXX:1:2107:6344:27845 2:N:0:
GGGGACGGGGAGGTGATCCAAGGGAGGCGGA
+
IJIJIHFFFD;@D8A@CDCCCDDDBDBDDB#
@HWI-ST515:184:D0PUKACXX:1:2107:10201:73821 2:N:0:
CATAGGGGGTGTTTGGTTACACCCCGCTAAA
+
GAHI<CGHH9ACDDDD@BDDDDDDDDDBDDD
@HWI-ST515:184:D0PUKACXX:1:2107:6371:77139 2:N:0:
CTCCCGGTGGGGCGCCGGAACCAAGAAAGAG
+
IIJJIFHGGJHHFDDDDCBBDDDBB?CCCC<
@HWI-ST515:184:D0PUKACXX:1:2107:5626:85079 2:N:0:
CCCGTCAGTCGGTCACGTGATCTGTGCCATA
+
BFHEIGHHHFFFBDDED?B@CDDDCCCDDDD
@HWI-ST515:184:D0PUKACXX:1:2107:3942:125095 1:N:0:
GCCGGGGGCGGCCGCCGGGGGGCGGCGGCCT
+
.7@FGB#########################
@HWI-ST515:184:D0PUKACXX:1:2107:6831:130079 1:N:0:
CTCGCACAGGCATTTCAATCGGACTTCGGAT
+
JIGIIIIIEI1;FHGEEGD@EAEDBDD@C##
@HWI-ST515:184:D0PUKACXX:1:2107:10015:154085 2:N:0:
GCTGGCGTCAGTGGCCATTTCTGACGATTCA
+
GGHIICGHHEGGIGDHFHGHHHDFFFFDDDC
@HWI-ST515:184:D0PUKACXX:1:2107:8363:162284 2:N:0:
CCCTCTCCTCCATCCCACCATCGGACTCCAT
+
GIGIIEHIHHHHHHFFFFDDEEDDDDDDDD@
@HWI-ST515:184:D0PUKACXX:1:2107:16741:176053 2:N:0:
CCCGTCAGTCGGTCACGTGATCTGTGCCATA
+
IGGIB;?BHHFFACDCB;AACDEDDDDDDD>
@HWI-ST515:184:D0PUKACXX:1:2108:16782:14548 1:N:0:
TGCAGTACACAGCAACAACTGATAATCCTCG
+
H@BFBGG)=@@EEEGA(=A37?;));>>C@9
@HWI-ST515:184:D0PUKACXX:1:2108:6580:32150 1:N:0:
CCGCCAGCCTGGTGGAGCCCAAGGGAAGTAT
+
IIJJJJJJJJJGFGIGHFGHFFFD?ABDCC;
@HWI-ST515:184:D0PUKACXX:1:2108:19102:37694 1:N:0:
CTTTTTAACACGGTGACACAATATTACATGG
+
IIIIIJGCEHHFFDDDEDCCDDCCCCCCDDC
@HWI-ST515:184:D0PUKACXX:1:2108:9621:74159 2:N:0:
GTCTGCGGTCTGCCTGCAACCACACACACTG
+
GEEEHBED>A?CDDDDDCDCBDDBDDDDDCD
@HWI-ST515:184:D0PUKACXX:1:2108:12856:133337 1:N:0:
CTCGCGCGCACGTTGCCCTCACGCCAGCTCA
+
F4B;AFEF>BBB(5(8:@A?(5?@@05?@B:
@HWI-ST515:184:D0PUKACXX:1:2108:12259:142804 2:N:0:
CCAATTCGGCGGTGGAAGCTGCGCATGACGC
+
HGIIAFBFHGG>,9/=@?BCCC@BB@@:><<
@HWI-ST515:184:D0PUKACXX:1:2108:12318:164129 2:N:0:
GGCTCTGGGAGGATAGGCCTAATTCTATTTT
+
HHBHHDGHIGEB5@DDFCEEECCDCCDDCDD
@HWI-ST515:184:D0PUKACXX:1:2108:1617:165354 2:N:0:
TGTACTGCATGGGTGGAGAAAGCCTGGAGGT
+
IEFAGGGHIJIIJ8;BEF?CADFFFEDAED#
@HWI-ST515:184:D0PUKACXX:1:2108:8344:179211 2:N:0:
ACCGCTGCCTGGTATCAATCAAACCAGTCGT
+
JJIDDAEHGEGD@EHIIEEHHFFFFEFEEDA
@HWI-ST515:184:D0PUKACXX:1:2108:19578:179573 2:N:0:
CCATTTTTTGGCGATTACTCTAGATCGGAAG
+
JIIIIHIJHFFFDDDDDDDDCDDDDDDDDBD
@HWI-ST515:184:D0PUKACXX:1:2201:13183:18013 1:N:0:
CCAATTCGGCGGTGGAAGCTGCGCATGACGC
+
GIGBHGHGIDGFA?DDC<?>:A=8?>DC###
@HWI-ST515:184:D0PUKACXX:1:2201:15380:78231 1:N:0:
CAGTGAGAGAGAAGAGCAATAGTGTCGGATA
+
IIIAFGGGHIJHGGHHGFEDFFBCCEDB>@8
@HWI-ST515:184:D0PUKACXX:1:2201:5485:97305 2:N:0:
CACGGGGACGGGGTTCTCCCTTTGCTGTCGC
+
FFGGFBBAA<ACD8;AC@AC<CCCCCCCD8<
@HWI-ST515:184:D0PUKACXX:1:2201:5646:133630 2:N:0:
CCTAGTGGCAGGGCAAATGAAACATTGATCG
+
@EDGHHHIHIII'((;D7==A##########
@HWI-ST515:184:D0PUKACXX:1:2201:1717:147053 2:N:0:
CTTGCAAAGAGACCGAGAAAAGGAAGATTAT
+
GGEDFHIHDE37AEB>939A=A15?A<:AC>
@HWI-ST515:184:D0PUKACXX:1:2201:2606:161869 1:N:0:
TTCTCAGCCTCGTCCCTGCTTGCCAGCTGTG
+
EGIGHIHDHGIDAE1-=AE?CDDE;@?CC##
@HWI-ST515:184:D0PUKACXX:1:2201:10462:178104 2:N:0:
CTCGCGCGCACGTTGCCCTCACGCCAGCTCA
+
JJJHEHHHFBDBBDDBDDDDDD<?@BBDCD:
@HWI-ST515:184:D0PUKACXX:1:2202:7469:17983 1:N:0:
GCCCCCGGCGCGGCACTCTCTGTCTATCCTT
+
JFFIJHFDDDD?B@;@<9CCA@CC:@C####
@HWI-ST515:184:D0PUKACXX:1:2202:4851:32468 1:N:0:
ATCCTGGAGTAGTGTTAACAGCGACGCACGC
+
GIIIGI9CA).;?>@>@;@ACC#########
@HWI-ST515:184:D0PUKACXX:1:2202:4622:59031 2:N:0:
CCAATTCGGCGGTGGAAGCTGCGCATGACGC
+
JG9DHFE=GHGH9<>ACCACD3;23/<@CB>
@HWI-ST515:184:D0PUKACXX:1:2202:9772:59070 2:N:0:
CCCGTCAGTCGGTCACGTGATCTGTGCCATA
+
GHIIHBCEEHFDAACCBDAADDECC@CCDC3
@HWI-ST515:184:D0PUKACXX:1:2202:15816:88809 2:N:0:
CTCTCCCACCGGTCGGCTGTAGCCCACGCCC
+
IEBFGGG7=AGE=DDABD@ACCCDD?B####
@HWI-ST515:184:D0PUKACXX:1:2202:18917:106586 2:N:0:
CCCGTGAAGAGGGTCACCGTGGACCCGGTGC
+
GHI<7;;;CFE<A@E<)7;@BE?@;;;?###
@HWI-ST515:184:D0PUKACXX:1:2202:20196:141863 1:N:0:
TGAACAGGACAGTAGGCTGGAACATACCTGT
+
JJIIJJIJJIJIDHIHHHHHFFFFEEEDEC;
@HWI-ST515:184:D0PUKACXX:1:2202:4936:157450 2:N:0:
TTAGGTCGGCCCTCTCCGGTGCTGGCCTGGG
+
EC4BFEFGGBEEEBDFD@DABDDCDDDD@B1
@HWI-ST515:184:D0PUKACXX:1:2202:3381:190101 2:N:0:
CCCAGGAGGGGGGGGGGGGGGGGGGGGGGGG
+
IIJJ###########################
@HWI-ST515:184:D0PUKACXX:1:2202:7343:192517 1:N:0:
CACTGTGACCCGTTAACTTGCTCTGCTCACT
+
GIIJJIJIJIFHHHGFFFFF@ACCEEEDCD>
@HWI-ST515:184:D0PUKACXX:1:2203:15076:6296 2:N:0:
GCGGCGGCACGGTGGCCAGGAACACCTTGCC
+
?F;;/928<@B@8A;2?C?BAB<8<B#####
@HWI-ST515:184:D0PUKACXX:1:2203:13578:40834 2:N:0:
GTCCGAACCAGATAGGACTATAGTCCATATG
+
IHGEHBEFDEDEEDCDDCCDDDEEEDDFDD@
@HWI-ST515:184:D0PUKACXX:1:2203:5268:43906 1:N:0:
TGAACAGGACAGTAGGATGGAACATACCTGT
+
F48.=F)=6=@5=@EE3=;7?@#########
@HWI-ST515:184:D0PUKACXX:1:2203:9786:72762 1:N:0:
TGGGTCGGCGTACCTGGTGGTGCTCACGGCC
+
IJHIB@FHIF9>CDCDDCC@38:@@@3<?>0
@HWI-ST515:184:D0PUKACXX:1:2203:16721:123763 2:N:0:
GTTGCGTGCCCAGCAGAACTCCCCTGCGCGC
+
JGHIGBEHHFFFFEEEEEDDDDDBCDDDDDB
@HWI-ST515:184:D0PUKACXX:1:2204:20505:7554 2:N:0:
ACTGACGGGAGACAAAGCTGGCACCGCACTG
+
GEHIGDGGI6BEHE=@CDDFEDCEDDDDDB?
@HWI-ST515:184:D0PUKACXX:1:2204:15679:28333 1:N:0:
GGACTTGCGGGGGTGATGTCTGATGAGGGGG
+
JIJIFHIE@E<?D5;ACD>AC@@>:>@CB@#
@HWI-ST515:184:D0PUKACXX:1:2204:3568:60651 2:N:0:
GTTTGGATGAGACGTGGGGAGTTGCTGCGAG
+
IHIIBDEGHEHEHIBFGGB7B?CECA;AB##
@HWI-ST515:184:D0PUKACXX:1:2204:16611:77528 2:N:0:
TTTTTACTTGTGGCTTGGGGCCCCTTGTTTT
+
###############################
@HWI-ST515:184:D0PUKACXX:1:2204:9736:80774 2:N:0:
ACCTAGGCACTACAATTTGAGTGTGTTTATA
+
HIJ<DEGIGCGIG@@CHGIGHGE3?=?B)?C
@HWI-ST515:184:D0PUKACXX:1:2204:3127:90928 1:N:0:
GCTGGCGTCAGTGGCCATTTCTGACGATTCA
+
IJJGG?FFGHHEEEFEEE@DFFDEFDCDBD;
@HWI-ST515:184:D0PUKACXX:1:2204:12090:107565 1:N:0:
GTTTTAATGACAGATCTTGGGCCCTTTTTGT
+
J?DHHEEHIJJIGEGGIICG<E=BDEDCEC;
@HWI-ST515:184:D0PUKACXX:1:2204:19854:112226 1:N:0:
CCAGTGCAGAGGAGCAGCAGGCGCGGGCAGA
+
GE;DEHICEEHHEEBDEECEDDDB#######
@HWI-ST515:184:D0PUKACXX:1:2204:14248:117144 2:N:0:
GGCGGTGGGTGGGCAGAGGGATCTCGCGGGC
+
I9@@E<?DC88@=(5;?A?B5?#########
@HWI-ST515:184:D0PUKACXX:1:2204:8366:142075 2:N:0:
GCCGCGGTAGGAGGCGGACCACGGGGAAGGA
+
JFIIIHEBEB=(.9==;7B;ABBB>@;@BB#
@HWI-ST515:184:D0PUKACXX:1:2204:17232:143774 1:N:0:
ATTGAAAAGAGTCTAAGATCAGTTTGTTTAA
+
IIIIGIFIGGGGHIJGJIIIJJ@GIIHHHE=
@HWI-ST515:184:D0PUKACXX:1:2204:5860:144547 2:N:0:
CCGCCAGCCTGGTGGAGCCCAAGGGAAGTAT
+
JJJJJGHIJJJJCGGHHFGFFFFFB@9?CC>
@HWI-ST515:184:D0PUKACXX:1:2204:5460:145355 2:N:0:
TTAGGTCGGCCCTCTCCGGTGCTGGCCTGGT
+
IJIE<GEHGIIIHEHEEB>A>B@@A@AC??:
@HWI-ST515:184:D0PUKACXX:1:2204:9593:146855 2:N:0:
GGTAGCCGAAAGACGACGGCGGTGGTGGTAA
+
EEGHEGFHHIIGAGG6A<AC@B#########
@HWI-ST515:184:D0PUKACXX:1:2204:10799:151017 1:N:0:
ACCGCTGCCTGGTATCAATCAAACCAGTCGT
+
HFHHGHIJJJJJACHHGHHFFFFF@?BECB5
@HWI-ST515:184:D0PUKACXX:1:2204:16221:152166 2:N:0:
CCAATTCGGCGGTGGAAGCTGCGCATGACGC
+
*9?BGHHHHGB=9<6=(;A@###########
@HWI-ST515:184:D0PUKACXX:1:2204:6287:163799 2:N:0:
CAGTGAGAGAGAAGAGCAATAGTGTCGGATA
+
I@HFHFHIIEIIIDEHHHEHFFADBEAB?=;
@HWI-ST515:184:D0PUKACXX:1:2204:1260:169332 1:N:0:
CCCTCTCCTCCATCCCACCATCGGACTCCAT
+
DHIGHIDEEEFCDEBD>@AAAC;85;8?C::
@HWI-ST515:184:D0PUKACXX:1:2204:9792:187997 1:N:0:
ACTGACGGGAGACAAAGCTGGCACCGCACTG
+
JJJJJIIEIJHGFFBDCCCCDDDDDBDD@B9
@HWI-ST515:184:D0PUKACXX:1:2205:16620:16989 2:N:0:
ACCTAGGCACTACAATTTGAGTGTGTTTATA
+
IIGE8?8B3CFHGHGCGHG4@.=.=C7>;@#
@HWI-ST515:184:D0PUKACXX:1:2205:20147:31795 2:N:0:
CGACGGCAAAAATCTCCGTTGTGTTGGGTTT
+
FFA;8,'3>?CADCCCDB?>@829?ABDBB2
@HWI-ST515:184:D0PUKACXX:1:2205:13012:67932 1:N:0:
GCGTCGGCCAGATCAAACGAATCGGCACGAC
+
HGI@GHGHFFBAEEEDC@@?BBB5889;;<0
@HWI-ST515:184:D0PUKACXX:1:2205:17555:69746 2:N:0:
CCAATTCGGCGGTGGAAGCTGCGCATGACGC
+
IGJGHHIJIJID<BDBDDDDC?8;/;@>>?9
@HWI-ST515:184:D0PUKACXX:1:2205:18107:86254 1:N:0:
TGTACTGCATGGGTGGAGAAAGCCTGGAGGT
+
IJIJJIEGEGIGI@GHEFFFFFBACCB@?@#
@HWI-ST515:184:D0PUKACXX:1:2205:8794:91943 1:N:0:
TTCGTCGGCAGGTGCCCAGATCAGGAGGAGA
+
IIIJJJJDDFDD>@(=?(;95::>@######
@HWI-ST515:184:D0PUKACXX:1:2205:1269:137570 2:N:0:
GCCGGGGGCGGCCGCCGGGGGGCGGCGGCTT
+
CDHEBA<=?BD/9<<B;BBB;@#########
@HWI-ST515:184:D0PUKACXX:1:2206:13835:2687 2:N:0:
GGACCGAGGAGGGGACAGGGGAGGCCGGAGG
+
EGGIIGEHHFFFDD?B?BDDDBBD@BDD555
@HWI-ST515:184:D0PUKACXX:1:2206:5708:5944 1:N:0:
AATGCAAGGCGGGTCTGTGTTCTGTTCGTGG
+
=FFFEEDEBCEDB;7??:3+9>@B:3:28?#
@HWI-ST515:184:D0PUKACXX:1:2206:8086:8356 2:N:0:
CCTCCTGGGGGGCGGCGCGGCCACCGGGGCC
+
JIHIIFIJJJJDDDDBDDB;;BBDDB;5>@9
@HWI-ST515:184:D0PUKACXX:1:2206:3956:60932 1:N:0:
CTCCCGGTGGGGCGCCGGAACCAAGAAAGAG
+
DFFEHGEEAAEF:?;@;@5;>BBBB<CCDC#
@HWI-ST515:184:D0PUKACXX:1:2206:9867:61047 1:N:0:
ACTGACGGGAGACAAAGCTGGCACCGCACTG
+
EHEGGIGHG/A<BDF@3>>;@BCCBBB@B;3
@HWI-ST515:184:D0PUKACXX:1:2206:3019:105687 2:N:0:
GTTTAAGTGTGGTACATGTTAAATCGTTTGG
+
JJJIGGIGIHGI>CHAHHEECDFFFCBDDB<
@HWI-ST515:184:D0PUKACXX:1:2206:5416:105988 1:N:0:
ACTGACGGGAGACAAAGCTGGCACCGCACTG
+
IJJJIJIJJJHHFFBDEDC>CDDCB@BDDD#
@HWI-ST515:184:D0PUKACXX:1:2206:18595:123022 1:N:0:
CCACACAACCGTGTCAGTACGGCACCCGGAC
+
JJDIIJIJIEEAEFB@C;?DCDC;/8<?B##
@HWI-ST515:184:D0PUKACXX:1:2206:13923:136446 2:N:0:
GGAAGGTCAGGCGTCAGCGAGAGGGGAGAGG
+
IJDCGFFGHJJJJJHDHFFDD?BDDD=B6?8
@HWI-ST515:184:D0PUKACXX:1:2206:19814:151033 2:N:0:
CAGTGAGAGAGAAGAGCAATAGTGTCGGATA
+
GBF<CHG==1@GDE3=;=>)7?.;?7>B###
@HWI-ST515:184:D0PUKACXX:1:2206:1822:165094 2:N:0:
ACTGACGGGAGACAAAGCTGGCACCGCACTG
+
IJJJIIJJIJJHHHHFFFFFEDEEDDDDDDC
@HWI-ST515:184:D0PUKACXX:1:2206:2109:177052 1:N:0:
TGGAAATGGAGGCCCCAGGTATGGTTCTTTT
+
IHGEGGHEGHFHHFFBBDC>;@@CCC@AAA>
@HWI-ST515:184:D0PUKACXX:1:2206:5510:183060 1:N:0:
TTCACGAATAAGTGTGCTTCTTTCTCTTTTT
+
JIGIECHHHFFFADCAAACCEEDDDDDDDD>
@HWI-ST515:184:D0PUKACXX:1:2207:21250:2821 1:N:0:
CATATGTACCAGTAGTGAATTTACATTTTGA
+
8=F=@>77;).7C>?A=).;;@37;?@C###
@HWI-ST515:184:D0PUKACXX:1:2207:1453:46386 1:N:0:
CCTAGTGGCAGGACAAATGAAACATGGCTCG
+
GIIIJEEGIEC####################
@HWI-ST515:184:D0PUKACXX:1:2207:20341:60467 2:N:0:
GTGTGAGACAGGTGGGAGAAGGCGGAATTAT
+
GFFFG@DFFGIJEHGG=C=CED2=??B?CA#
@HWI-ST515:184:D0PUKACXX:1:2207:15454:77452 2:N:0:
CCTAAAACTACTCATTCCACCATCTGTTGAT
+
?F#############################
@HWI-ST515:184:D0PUKACXX:1:2207:19730:83511 2:N:0:
GCCATGGGGAGTGTGAGCTAGAGATGGGGGT
+
IIJHGFHHIAE1@=EEEHHHHB@?@BEDCB#
@HWI-ST515:184:D0PUKACXX:1:2207:17591:90331 1:N:0:
AGCAAAGACACTAGGAGAGGAGGGAGTTGTT
+
IIIGHIIIJJJJJJGJIBEH>CEFBB;ACA;
@HWI-ST515:184:D0PUKACXX:1:2207:14766:104561 2:N:0:
GGGCTCAATATAATTGTTTACTCTAGATCGG
+
JIJJJFHIJGIJJIJJHIICHIJHHEEHFFD
@HWI-ST515:184:D0PUKACXX:1:2207:16216:144207 1:N:0:
CTGTGCGAGGGGTCGACTCTAGATCGGAAGA
+
JJGGIIIGIJHF6<ADDBDDDDCDDA6<?@1
@HWI-ST515:184:D0PUKACXX:1:2208:15200:1205 1:N:0:
TCAAGAGTATGTGTGATGGGTGGAACAAATA
+
IECEH;;)=CG>A7A=AD>??<8?CC9=;A:
@HWI-ST515:184:D0PUKACXX:1:2208:8081:38163 2:N:0:
GCCGGGGGCGGCCGCCGGGGGGCGGCGGCTT
+
F7;@A=B########################
@HWI-ST515:184:D0PUKACXX:1:2208:2496:48388 2:N:0:
TGTACTGCATGGGTGGAGAAAGCCTGGAGGG
+
JJIIIGGIJGHII=BGHHEEHFFFFDD@CD#
@HWI-ST515:184:D0PUKACXX:1:2208:5389:63984 2:N:0:
GTTTAAGTGTGGTACATGTTAAATCGTTTGG
+
HCGHHFGHIIIJEAHHHHHFFFFFFDDDDB?
@HWI-ST515:184:D0PUKACXX:1:2208:4394:78831 2:N:0:
CCCGTGAAGAGGGTCAGCGTGGACCCGGTGC
+
DHIG;BFAFHIJJJGFHHHBECBEEDDBB@;
@HWI-ST515:184:D0PUKACXX:1:2208:17568:88478 1:N:0:
CCAATTCGGCGGTGGAAGCTGCGCATGACGC
+
JJI;FHJIIIFB38>ACDDA@???&58ACD#
@HWI-ST515:184:D0PUKACXX:1:2208:20630:96943 2:N:0:
GTGGGGGTGTGGGTGTGGGGATCGCGTTGCT
+
;78(7;@'535;/33,,?B@###########
@HWI-ST515:184:D0PUKACXX:1:2208:17282:103623 1:N:0:
GGAGCAGGTGAGGGGCCAGAGTTAGCAAATA
+
HGA@EH9?(77?>;>'38??@@DCCCCCA@:
@HWI-ST515:184:D0PUKACXX:1:2208:20709:115819 1:N:0:
CCACACAACAGTGTCAGTACAGCACCCGGAC
+
@8B=CC#########################
@HWI-ST515:184:D0PUKACXX:1:2208:15087:124229 2:N:0:
CAAAGGGTCGGGAAGGTTTCCCCGTATCCAC
+
JIJJJHIEHHFFDDDDCCCDDDDDBDDDDD?
@HWI-ST515:184:D0PUKACXX:1:2208:14360:179186 2:N:0:
GTGGGGGCCAGGACGGACGAACTGCGAGCAC
+
CFHEHGGD:?ACDDBDDDB;;;BD#######
@HWI-ST515:184:D0PUKACXX:1:2208:10062:187071 1:N:0:
CTTCGCAGCACAACAACAGCGCTGAGGCTCC
+
HIJJJIIFIIJIIFFEEDFD8>?>;=?@DB5
@HWI-ST515:184:D0PUKACXX:1:2301:20523:25396 1:N:0:
ATCTGCGAGAGCCTTAGAGACGCGTGCATTG
+
*?F*9/@@'<ADFAEB;4=3?EDCCB6;A##
@HWI-ST515:184:D0PUKACXX:1:2301:5378:28386 2:N:0:
CACCGACGGCTACTTCGCTCCCGGAAATGCT
+
HHG6=:@BBBB55>@A?B78>B-7;95>>A>
@HWI-ST515:184:D0PUKACXX:1:2301:5048:56531 2:N:0:
ACCTAGGCACTACAATTTGAGTGTGTTTATA
+
JJIHJIIJIIIJJIGIGGIJJGEEHHHFDC?
@HWI-ST515:184:D0PUKACXX:1:2301:16772:116442 1:N:0:
CTGGCTGGATGCAGGCTCAATGCCTTGTTGA
+
JJJJJIEECEE>@3?8;@C@;;;>>A@(5<A
@HWI-ST515:184:D0PUKACXX:1:2301:8619:133578 2:N:0:
GCCGGGGGCGGCCGCCGGGGGGGGGCGGCTT
+
CFHFHBDB?BD@BBDBBBBDBD#########
@HWI-ST515:184:D0PUKACXX:1:2301:7275:149854 1:N:0:
CTTCGCAGCACAACAACAGCGCTGAGGCTCC
+
IGDGGIIIJIJCHIJEEEE>?A?BBBDBBA8
@HWI-ST515:184:D0PUKACXX:1:2302:1811:11790 1:N:0:
TTTGAGGTCGGGGGCGAAAACGCCGTGGTCC
+
IJEE@GHHHHFFDDBBDB7@C>BBB@BBA##
@HWI-ST515:184:D0PUKACXX:1:2302:8423:30631 2:N:0:
CTCCCGGTGGGGCGCCGGAACCAAGAAAGAG
+
IJBIEGGHIJGHDDDDDD@@@DBDDDDDDD9
@HWI-ST515:184:D0PUKACXX:1:2302:20384:51235 2:N:0:
GGACTTGCGGGGGGGAGGTCTGATGAGGGGA
+
BD0@FC9=@;-,07@7&0(3@C:ACCDC@##
@HWI-ST515:184:D0PUKACXX:1:2302:6436:65397 2:N:0:
GCCGACATCCTCCGCTTCGCGATCCCCGTCC
+
G<6-;;AE?ECDE<B################
@HWI-ST515:184:D0PUKACXX:1:2302:16852:157729 1:N:0:
CCAATTCGGCGGTGGAAGCTGCGCATGACGC
+
FIIJJJIJHIHGFDDDACACDC;:8?B:>@0
@HWI-ST515:184:D0PUKACXX:1:2302:6434:165571 1:N:0:
TGGGTCGGCGTACCTGGTGGTGCTCACGGCC
+
JCHIHGGIJHEDDDEEECDB?BCDDCC?=B#
@HWI-ST515:184:D0PUKACXX:1:2303:5036:2382 1:N:0:
CGTAGTGCAATGGTGTGTCTTTCCTTATTGT
+
JIIEEHIGGHEHC=C(;?E3?;?CC@CEDA>
@HWI-ST515:184:D0PUKACXX:1:2303:8705:21920 1:N:0:
TGGGTCGGCGTACCTGGTGGTGCTCACGGCC
+
HA<FCCBGIB9BCDCEECC@9?@(:>>?;B#
@HWI-ST515:184:D0PUKACXX:1:2303:7736:50733 1:N:0:
GGGCTCAATATAATTGTTTGAACCTCTTCCA
+
JGIIGJJIJIHGIIJIHGHHIIHFEHEFFF7
@HWI-ST515:184:D0PUKACXX:1:2303:10871:50681 2:N:0:
CTTCAAATAGGCAAGCCCCGTCACTATCGAC
+
JJIIIIGGIJJIJJGCHIFIHGFEHCDCDDC
@HWI-ST515:184:D0PUKACXX:1:2303:2820:86416 1:N:0:
GTTTGGAGTGAATATTTTTGCCCTCCGGGCC
+
JFHIJJIJGHI@H@GCFHGEGCHH=ADE>A3
@HWI-ST515:184:D0PUKACXX:1:2303:3268:96768 1:N:0:
ACTGACGGGAGACAAAGCTGGCACCGCACTG
+
GIJJJHJIIGHEE@ACEFFDC=@EDDB/;?:
@HWI-ST515:184:D0PUKACXX:1:2303:20274:109056 1:N:0:
TTTGAGGTCGGGGGCGAAAACGCCGTGGTCC
+
IFIJIIIHGHEDABDB;B7;CBDDD05;A>4
@HWI-ST515:184:D0PUKACXX:1:2303:11625:109340 2:N:0:
GGCCAGTGGAGTGGAGACAGAGAAAGAAGCA
+
GE@H0===FAA)6@:==;;A?C;;@;>A;@A
@HWI-ST515:184:D0PUKACXX:1:2303:2057:132177 1:N:0:
CATCCAAAGTGCTGTGCCCTGCTCATCGCCC
+
ICGIIJH4BFBGHGGGJEHGIJDGGGIHHA=
@HWI-ST515:184:D0PUKACXX:1:2303:2926:135761 1:N:0:
AGCTGCGAGAGCCTTAGAGACGCGTGCATTG
+
JJJJJIJIIJJIHIJJJHHHHFFDBDBDEE:
@HWI-ST515:184:D0PUKACXX:1:2303:18506:154804 2:N:0:
CCCTCTCCTCCATCCCACCATCGGACTCCAT
+
IIIIJDHIGHHHHHFFEFDCEEBDDDBCCCC
@HWI-ST515:184:D0PUKACXX:1:2303:6209:159403 2:N:0:
GGTGGTTTAGACGTGGTTAGTTCTGACCACT
+
IIFFHIHIIJJJIHIJHHHGHFEEFFDEACC
@HWI-ST515:184:D0PUKACXX:1:2303:15939:163024 2:N:0:
CATCCAAAGTGCTGTGCCCTGCTCATCGCCC
+
JJJJIHIJIHHIJJJIGHIJJJJJJJJHHHE
@HWI-ST515:184:D0PUKACXX:1:2303:6997:169335 2:N:0:
TGGAGCGACGGAAGCATGTGATTGGTTTTGT
+
IEI>DCEBHDC@BDDDDDDDCCCDDCBDDD?
@HWI-ST515:184:D0PUKACXX:1:2303:8935:172610 1:N:0:
ACTGACGGGAGACAAAGCTGGCACCGCACTG
+
JIJJIIGIIHIGHFFFFFFFDCEEDDD@BB:
@HWI-ST515:184:D0PUKACXX:1:2303:17043:193960 2:N:0:
TTGGGAAACGGGGAAAAGAATGCAAAGTTTG
+
@EE@=A3(7?#####################
@HWI-ST515:184:D0PUKACXX:1:2304:11578:1617 2:N:0:
GTGAGTGAGTGTCCCCCGTGACCGGTTGAGC
+
J5C=(=..=?E==7@BB/9@###########
@HWI-ST515:184:D0PUKACXX:1:2304:10757:33982 2:N:0:
CTCGCGCGCACGTTGCCCTCACGCCAGCTCA
+
JJ<67;@:8A>>==A=>CC??<<BD>B?CC3
@HWI-ST515:184:D0PUKACXX:1:2304:18517:39041 1:N:0:
GCGACGGACGGGACTGCGAGTCTGGGAGGAA
+
GGHGIF>BA8=62;A?CBBBBACCCD??###
@HWI-ST515:184:D0PUKACXX:1:2304:17680:41084 1:N:0:
CCATTTTTTGGCGATTAATGCCAATGGGGGA
+
IIEGIJIGB/=>BAD??>ACDDCCCDC@<@#
@HWI-ST515:184:D0PUKACXX:1:2304:1362:42821 1:N:0:
AATGCAAGGCGGGTCTGTGTTCTGTTCGTGG
+
IIIIIAFGHIGD@8?(5(+:?>@CC(:?@@#
@HWI-ST515:184:D0PUKACXX:1:2304:20475:49745 2:N:0:
GGCAGGGGGCGGGCAAGGGGTTCGCACAACT
+
H;F6FFGGG######################
@HWI-ST515:184:D0PUKACXX:1:2304:16676:54344 2:N:0:
GGCCAGTGGAGTGGAGACAGAGAAAGAAGCA
+
GIHG0C@CGGG.=CC=)-?;)7.?>;@B;>>
@HWI-ST515:184:D0PUKACXX:1:2304:4372:81045 2:N:0:
ATTTTGACTGGAGGCTACCGACCCCAGTTTT
+
0?F@###########################
@HWI-ST515:184:D0PUKACXX:1:2304:12802:93909 2:N:0:
GTGGGAGAGAGGAGCAGCGCCCATAGGGGGG
+
ACC=EDDAE7B?;B?AC9>'8;6>?C>AB00
@HWI-ST515:184:D0PUKACXX:1:2304:15848:132946 1:N:0:
TCCCCTCCATGGCTATTTAAGCCACGTCCGC
+
ICGGGG>HIGHGHIGE@E:C7;7.;<;A?##
@HWI-ST515:184:D0PUKACXX:1:2304:14111:135657 1:N:0:
GCTGGGCAAGTGCTCGTGGGTCACGACCTGC
+
JJIJFIG@DGHIHFHHBBDDD@BCDB:88?9
@HWI-ST515:184:D0PUKACXX:1:2304:10562:183418 2:N:0:
CATAGGGGGTGTTTGGTTACACCCCGCTAAA
+
GFC<=.=@A9=8?C>7;?CCCDDB8;BBDDC
@HWI-ST515:184:D0PUKACXX:1:2305:11154:23398 2:N:0:
TTCGTCGGCAGGTGATCAGCTCAGGAGGGGA
+
###############################
@HWI-ST515:184:D0PUKACXX:1:2305:14828:28260 1:N:0:
CAAAGAAGGGGGGTCTCCTCAAGTCATTTCT
+
IFCEHEHHE6BAD;5?C:CCCC:AC>@####
@HWI-ST515:184:D0PUKACXX:1:2305:4753:35434 2:N:0:
CCAATTCGGCGGTGGAAGCTGCGCATGACGC
+
IHGIIFGIIJJF8>ABC?ACC:@BD??CA?#
@HWI-ST515:184:D0PUKACXX:1:2305:9424:55745 2:N:0:
TCGACTCTAGATCGGAAGAGCGTCGTGTAGG
+
IIGGIHGIGGGJJJEIIJHHHFDDD;BDCD@
@HWI-ST515:184:D0PUKACXX:1:2305:11773:59912 1:N:0:
GTTTTAATGACAGATCTTGGGCCCTTTTTGT
+
IDHGIHJGHCBCFE@HIGIJCCEHE>BBDD;
@HWI-ST515:184:D0PUKACXX:1:2305:5013:63436 2:N:0:
TCCCCTCCATGGCTATTTAAGCCACGTCCGC
+
HGHIJFHJFJIGIJJJJJGHHFCBDFEDDB?
@HWI-ST515:184:D0PUKACXX:1:2305:1853:105834 2:N:0:
GTTTGGCGTGAATATTTTTGCCCTCCGGGCC
+
FBBBF6)7F8;(774=7=347A@7@######
@HWI-ST515:184:D0PUKACXX:1:2305:13078:129792 1:N:0:
GCGACGGACGGGACTGCGAGTCTGGGAGGAA
+
GIIBBEEAC??8;@8<?75;7CCCCC?<@##
@HWI-ST515:184:D0PUKACXX:1:2305:12872:130897 2:N:0:
TCAAGAGTATGTGTGATGGGTGGAACAAATA
+
JJEGIJHFHHIGHDGEFGHD)9>;C@BDD##
@HWI-ST515:184:D0PUKACXX:1:2305:11130:161097 1:N:0:
TTTGAGGTCGGGGGCGAAAACGCCGTGGTCC
+
IIIGGGICAEHE@B@@DD75CB77@9B####
@HWI-ST515:184:D0PUKACXX:1:2305:5815:174254 1:N:0:
CCAATTCGGCGGTGGAAGCTGCGCATGACGC
+
H@FGHHIJFGHF@B??CDBCDDD@=?BDDB#
@HWI-ST515:184:D0PUKACXX:1:2305:15000:180546 1:N:0:
CTCGCAGGGGGGCCTCCATATGGTCCGTTTT
+
CFHHGIHB#######################
@HWI-ST515:184:D0PUKACXX:1:2305:18487:181336 2:N:0:
TGGGTCGGCGTACCTGGTGGTGCTCACGGCC
+
GABDB=@F;=B4=?C@A>=7';@CCDD?@B#
@HWI-ST515:184:D0PUKACXX:1:2305:1270:197790 1:N:0:
ACTGACGGGAGACAAAGCTGGCACCGCACTG
+
IJJIGHIHEGBEEHHFFFE@AACCDBDBB=>
@HWI-ST515:184:D0PUKACXX:1:2306:17778:45184 1:N:0:
CACTGTGACCCGTTAACTTGCTCTGCTCACT
+
JJJGIJIJIJGIBEHEEH@EDFEFCEC@>@#
@HWI-ST515:184:D0PUKACXX:1:2306:11669:74857 2:N:0:
CCTAGTGGCAGGACAAATGAACCAAGGAACG
+
IID<)9B;<BFE1@7@E))7?3?########
@HWI-ST515:184:D0PUKACXX:1:2306:1356:104465 1:N:0:
AAATTTGAGGGGCATGTATACAATTGTCCCT
+
FIIIIFBFF)7@A/@C)7CFFE3?B######
@HWI-ST515:184:D0PUKACXX:1:2306:20782:105144 2:N:0:
CAAAGAAGGGGGGTCTCCTCAAGTCATTTCC
+
HC=;=@EHA<BCD@@CCDA<:>:+4>::>@#
@HWI-ST515:184:D0PUKACXX:1:2306:10228:106316 1:N:0:
GTCTGCGGTCTGCCTGCAACCACACACACTG
+
HEHEHCDD>BB?ACCDD355<?B<8<>@@?4
@HWI-ST515:184:D0PUKACXX:1:2306:14598:109382 2:N:0:
GGGCTCAATATAATTGTTTGAACCTCTTCCA
+
GHGGIFH@GDHE@FDHFGHHCA?AHHHFFFE
@HWI-ST515:184:D0PUKACXX:1:2306:17553:124292 2:N:0:
CCCGTCAGTCGGTCACGTGATCTGTGCCATA
+
JIJIH@EHHHFFDD@CD=A?CDEDCCDCACC
@HWI-ST515:184:D0PUKACXX:1:2306:20733:128687 2:N:0:
AATGCAAGGCGGGGCTTTGTTCTGTTCGTGG
+
GIGIGCFGGGGFD3@################
@HWI-ST515:184:D0PUKACXX:1:2306:3943:134041 2:N:0:
CCGCGCAGAGGGGAAGAAGAACGGCGCGCGG
+
JJGIFEBCCDDDDDBBA?ACCCB@;;BDBB9
@HWI-ST515:184:D0PUKACXX:1:2306:16274:146790 2:N:0:
CTTCAAATAGGCAAGCCCCGTCACTATCGAC
+
IJJJGGHIJJIJJJIDHIJIIIGHHHFFDEA
@HWI-ST515:184:D0PUKACXX:1:2306:8785:186171 2:N:0:
TGTACTGCATGGGTGGAGAAAGCCTGGAGGG
+
IJIGGFHIGHIIJFHGGHHHFFFFFDDCED#
@HWI-ST515:184:D0PUKACXX:1:2307:18606:43686 1:N:0:
GCTGGGCAAGTGCTCGTGGGTCACGACCTGC
+
IIJJIJIGIJCH@EFHDFF:=>AC>==;?C2
@HWI-ST515:184:D0PUKACXX:1:2307:12439:90219 2:N:0:
GCTGGGCAAGTGCTCGTGGGTCACGACCTGC
+
JJIIIIGIJIHHHGHHDFEDBEB@?BDDBD@
@HWI-ST515:184:D0PUKACXX:1:2307:3299:121280 2:N:0:
CATAGGGGGTGTTTGGTTACACCCCGCTAAA
+
EIIG<=C@E?A=@CDDDBDDDDD@DD@B&5@
@HWI-ST515:184:D0PUKACXX:1:2307:18207:137188 2:N:0:
CTTGCAAAGAGACCGAGAAAAGGACGATTAT
+
47CGEHEHGG)7?CEA###############
@HWI-ST515:184:D0PUKACXX:1:2307:1899:153303 1:N:0:
TCCCCTCCATGGCTATTTAAGCCACGTCCGC
+
EA;D###########################
@HWI-ST515:184:D0PUKACXX:1:2307:4964:162257 2:N:0:
GATGCCGGCTGTCGCCGTCGCCCCTGGCAAC
+
IJI<8BFEHI66=??D<98;3?BBA<?B?><
@HWI-ST515:184:D0PUKACXX:1:2307:2672:195125 2:N:0:
ATGTCCATGAGGTGGTATGGCATGATTATAA
+
JIJJJBFHIDHI7=F;DGGIGGHH@D#####
@HWI-ST515:184:D0PUKACXX:1:2308:8587:5185 1:N:0:
GCCGACATCCTCCGCTTCGCGATCCCCGTCA
+
IIIJJJIHHGHFEFFDDDDBBBDD@<<@B?#
@HWI-ST515:184:D0PUKACXX:1:2308:2489:48555 1:N:0:
CCAATTCGGCGGTGGAAGCTGCGCATGACGC
+
HIJBCGCFGIIF>ABDC??CCDDD;=BDDB9
@HWI-ST515:184:D0PUKACXX:1:2308:19109:53403 2:N:0:
CTCCCCATGCGGCCATGCCGCACCCCACAGC
+
IHIJIFDGIIJJJHHFFFFDDDDDDDDDDBD
@HWI-ST515:184:D0PUKACXX:1:2308:15529:73028 2:N:0:
GGCGAACCAGGGCTCTCCCTCCGCTCAAACC
+
###############################
@HWI-ST515:184:D0PUKACXX:1:2308:12391:99942 1:N:0:
ACCAAATGGAGGCTTTACACTGAATATTTTC
+
EGHIJJIG@GHGHFHGFFFEFDCE>CCCCC;
@HWI-ST515:184:D0PUKACXX:1:2308:1141:100730 2:N:0:
GTTTTAATGACAGATCTTGGGCCCTTTTTGT
+
@?FGH<BC@CB=C).8B4B)(..'6?DFF8;
@HWI-ST515:184:D0PUKACXX:1:2308:16308:115250 1:N:0:
GGGTTTGAGGTAGGCGGAGGCGGCGAGGGTG
+
HCG8?@B<@38@CA#################
@HWI-ST515:184:D0PUKACXX:1:2308:6816:123048 2:N:0:
GTGTGAGACAGGTGGGAGAAGGCGGAATTAT
+
IHIJIIHGHHJIHIIJ@EBCADDDDBDDCD@
@HWI-ST515:184:D0PUKACXX:1:2308:19290:132528 1:N:0:
TTTCCTTGGCGTTGCCGCCCCACCAACAGGA
+
JJJJHH@F3@@=ADBF<ABDDDDBB######
@HWI-ST515:184:D0PUKACXX:1:2308:16261:149304 2:N:0:
GGCCTAGATCGGATCCGAATACTCTGGATAT
+
JJJJJGIJJJJIJJHHHHFFFFEDEEEEDED
@HWI-ST515:184:D0PUKACXX:1:2308:12002:158988 1:N:0:
CCCGTGAAGAGGGTCAGCGTGGACCCGGTGC
+
IGIIIIIIIJGDH;@CEHHEB<=ACBB?@@3
@HWI-ST515:184:D0PUKACXX:1:2308:17659:170391 2:N:0:
ATCCACATCTACCCGAGTTGGCGGATCCGCG
+
IJJIJFEHIIGHHIG;A5?=CCED@BDCBB@
@D2D0JJN1:133:D0BCAACXX:1:1101:19624:168217 1:N:0:
TCATCCAACCCTTCTGCCAGTGGAAGGCCGT
+
GIGIHIIJJJIJJGIIEHIIHGHGFEF=DDA
@D2D0JJN1:133:D0BCAACXX:1:1103:4797:43489 2:N:0:
CCCTGGCGCATGGGACCCACCCTTTCCCTAG
+
JJJGHHGHGGHFFEEECDDDDDDDCCDDCDD
@D2D0JJN1:133:D0BCAACXX:1:1103:13129:185108 2:N:0:
CTTCGCAGCACAACAACAGCGCTGAGGCTCC
+
JJJIJIJJJJJJJJCHHHHFFDDDDDDDDDD
@D2D0JJN1:133:D0BCAACXX:1:1104:3391:14890 1:N:0:
CCATTTTTTGGCGATTAATGCCAATGGGGGA
+
JJGIIJJJHDFFDDDDDDDCDDDDDDCDDD@
@D2D0JJN1:133:D0BCAACXX:1:1105:3094:162379 1:N:0:
ACCGCTGCCTGGTATCAATCAAACCAGTCGT
+
JJIGIJIJJJJJHHJIGEHHGFHFFFFCCDD
@D2D0JJN1:133:D0BCAACXX:1:1106:18726:6680 2:N:0:
TACCGCGGCTGGCTATGTGCCTGCCGCTTCT
+
JJIIHFFHHHFFDEEEDEFDDDCDDDDDDDC
@D2D0JJN1:133:D0BCAACXX:1:1106:9833:30994 2:Y:0:
GCGTCCGCCCCCTTCGTCTTCCCACCCCAAA
+
JII@EGHHGFDDB?CD?B?BDCDCBDBDB@B
@D2D0JJN1:133:D0BCAACXX:1:1106:6351:52914 1:N:0:
GCTGCGAAGGATGTAGGAGAGGCGCCAGGGA
+
JJJIJJIJJJJJHHHHHFFFFDDDDDDDDDB
@D2D0JJN1:133:D0BCAACXX:1:1108:15793:15786 1:Y:0:
CTTGCAAAGAGACCGAGAACAGGAAGATTAT
+
77AA###########################
@D2D0JJN1:133:D0BCAACXX:1:1108:7623:42662 1:N:0:
CCACACAACCGTGTCAGTACGGCACCCGGAC
+
JJJJGJJIJJGGHHHHHBDFFCDDDDDDBD>
@D2D0JJN1:133:D0BCAACXX:1:1108:13575:126226 2:N:0:
CTCTCTACCACATTCTCCCCATTCCGCGGTT
+
JJIJJIJIJJJIJIIIJJJJJIGGICHHDD#
@D2D0JJN1:133:D0BCAACXX:1:1108:9187:189326 1:N:0:
GGAATAGGTGGGGAGATCTGAATCTGGGCGA
+
IJFCEHHG8=FEB?EBEFFFC>3>CDCDBD@
@D2D0JJN1:133:D0BCAACXX:1:1201:12140:182703 2:N:0:
CCTAGTGGCAGGACAAATGAACCATGGATCG
+
JJGHHIIJJJIJ;;@EH747A7=67;B37?>
@D2D0JJN1:133:D0BCAACXX:1:1202:5611:176867 2:N:0:
GGAGGTCGCAAGCACGAGCCACACCCACACG
+
GIGBH@AEDF?A=@C???BBCCDDDB<?B89
@D2D0JJN1:133:D0BCAACXX:1:1203:5450:78409 2:N:0:
CTTGCAAAGAGACCGAGAAAAGGCAGATTAT
+
GIDGHHHGDE@3AEF<>BBCDC?BB<?C>>A
@D2D0JJN1:133:D0BCAACXX:1:1205:6906:64926 2:N:0:
GGCGAACCAGGGCGTTCCTTCGGCTATAGCC
+
IIAE>?CB?BB@<BDDDDCDDDDDDBDECD@
@D2D0JJN1:133:D0BCAACXX:1:1205:9138:104246 2:Y:0:
TTTCCGGTCGGGGGCGAAAACGCCGTCGTCC
+
BG>))5@;A<?AB##################
@D2D0JJN1:133:D0BCAACXX:1:1206:8720:41328 2:N:0:
CCCTCTCCTCCATCCCACCATCGGACTCCAT
+
JJBDGC>@@EHGGIIJEE<BDFFDDD6?>@5
@D2D0JJN1:133:D0BCAACXX:1:1206:14986:185483 2:N:0:
CGTGTGGATGGCCTTTGTCCACGTGCGCCCA
+
DDBB;=-)).-).87).@77C>;6=;B?C86
@D2D0JJN1:133:D0BCAACXX:1:1207:12437:139560 1:N:0:
AGCCTAGGAAGTCCAACCGAGCCCGTCGGCG
+
IIIIIIIIGHIEHEHHBBDC@@?BB;B?BB5
@D2D0JJN1:133:D0BCAACXX:1:1208:12505:161885 2:N:0:
TGTACTGCATGGGTGGAGAAAGCCTGGAGGT
+
JJJJJIJJJJJJJ=AGHHHHHFFFFEDEA?5
@D2D0JJN1:133:D0BCAACXX:1:1301:14604:125672 1:N:0:
CCGCGCAGAGGGGAAGAAGAACGGCGCGCGG
+
JIIJHHDDACBBD=?BBCCCCCDBDDDDDDB
@D2D0JJN1:133:D0BCAACXX:1:1301:2447:172339 1:N:0:
TGCAGTACACAGCAACAACTGATCATCCTCG
+
JJIJJJJJGICHGIIHHGHFFFFFFFEEEEC
@D2D0JJN1:133:D0BCAACXX:1:1301:13445:198856 1:N:0:
GGTTCGCCAGAACAAAAGGATTACATGAGTT
+
GIFHIHGHFFFEEDEEDDDBDCC@CDDCCA;
@D2D0JJN1:133:D0BCAACXX:1:1302:2263:161824 2:N:0:
TCATCCAACCCTTCTGCCAGTGGAAGGCCGT
+
IIIJJI<DFGJJJJJJIJJJGIEHHHDEDC3
@D2D0JJN1:133:D0BCAACXX:1:1304:13848:54594 1:N:0:
AAATTTGAGGGGCATGTATACAATTGTCCCT
+
JJJJIJIGJJIJJIIHHHDHHHFFFFEFEED
@D2D0JJN1:133:D0BCAACXX:1:1305:1309:78243 2:N:0:
TGGAAATGGAGGCCCCAGGTATGGTTCTTTT
+
IBHGIIGIIICHEHFFEDC(6@AC@CCDCDD
@D2D0JJN1:133:D0BCAACXX:1:1305:10887:149531 1:N:0:
GTGGGAGAGAGGAGCAGCGCCCATGGGGGGT
+
;=;@E2;',,?A@A=5;29',8??(32?@@#
@D2D0JJN1:133:D0BCAACXX:1:1306:3745:108752 1:N:0:
GTGGCTGACCGGGCTTGCTCAACTCATCCCT
+
GBFGGEH@EHEBC89?;B(,(5<>@>A####
@D2D0JJN1:133:D0BCAACXX:1:1307:16021:128821 1:N:0:
GCGGCGGCACGGTGGCCAGGAACACCTTGCC
+
IGAEHD=BDDDB2<@BBCDBDBDDDD>C@A#
@D2D0JJN1:133:D0BCAACXX:1:1307:16771:143220 1:N:0:
TGCAGTTTTAGGCCAGCTCACCCCCACCGCC
+
DDDDCADEDDDDDDBDDDDDDDDDBB@DBD<
@D2D0JJN1:133:D0BCAACXX:1:1307:15528:146087 2:N:0:
CCCGTGAAGAGGGTCAGCGTGGACCCGGGGC
+
IIGH<A@CG7@F@5@EAEH;BAA>C?B####
@D2D0JJN1:133:D0BCAACXX:1:1308:19046:29956 1:N:0:
CTCCTCATCAGTCCCCACTCTGACTCTCTCC
+
IIIIIIHGGGIIHF)=CEFFCCE@ACECCCA
@D2D0JJN1:133:D0BCAACXX:1:1308:17581:108660 2:N:0:
TTTGAGGTCGGGGGCGAAAAAGCCGTGGTCC
+
###############################
@D2D0JJN1:133:D0BCAACXX:1:1308:16023:160283 1:N:0:
GCTGGCGTCAGTGGCCATTTCTGACGATTCA
+
JJIJJJIGHIJGGJJJHHFHHHFFFFFDCEA
@D2D0JJN1:133:D0BCAACXX:1:2101:16042:76067 2:N:0:
GTTTAAGTGTGGTACATGTTAAATCGTTTGG
+
H7CHHIJGIIIICEHHGHHFFFFFFDDDDDD
@D2D0JJN1:133:D0BCAACXX:1:2102:20967:120779 2:N:0:
GCGCGGCATCGGCTCCGGCCCGCGGGGGCCG
+
GGJGIHDABDDB?##################
@D2D0JJN1:133:D0BCAACXX:1:2102:9060:195419 2:N:0:
TGGGTCGGCGTACCTGGTGGTGCTCACGGCC
+
JJGHBFHIJGFFDDECCCCDDDDCDDDDDD5
@D2D0JJN1:133:D0BCAACXX:1:2104:17514:46829 2:N:0:
ACTGATAGAACAGTGTGCCTACACACACAAA
+
IG>C>@DGEH>9;=A?CC@@DFECACCDBDB
@D2D0JJN1:133:D0BCAACXX:1:2105:10795:3863 1:N:0:
CTTGATCCATGGACGCTCCCTGGCCGGTGCC
+
JIIJIJIJIHIGIIIFHGFFFFDEEDD=BB?
@D2D0JJN1:133:D0BCAACXX:1:2105:13818:190237 1:N:0:
ACTCCACTCTACCTACCGCCCCACGCTCCAG
+
IIEHJFIHIJJJJIJCCEHHHDF<AABD@CC
@D2D0JJN1:133:D0BCAACXX:1:2107:16587:119807 2:N:0:
TTCACGAATAAGTGTGCTTCTTTCTCTTTTT
+
IIGHGHIHGHFHCDDFFFFEEEEEEDDDDDD
@D2D0JJN1:133:D0BCAACXX:1:2107:10771:156064 2:N:0:
GTCGCCCACCGAACCCCCCCCAACCCCAACC
+
;0).-7@@#######################
@D2D0JJN1:133:D0BCAACXX:1:2107:6742:166861 1:N:0:
ACTGACGGGAGACAAAGCTGGCACCGCACTG
+
IJJJJJJJJIJHHHHFFFFFEDEEDDDDDDD
@D2D0JJN1:133:D0BCAACXX:1:2108:17368:161663 2:N:0:
CTTCGCAGCACAACAACAGCGCTGAGGCTCC
+
IIIIIIAFGGHAGHICACCBBAAA@DDDDB@
@D2D0JJN1:133:D0BCAACXX:1:2108:9255:197703 1:N:0:
CAGTGAGAGAGAAGAGCAATAGTGTCGGATA
+
FAC=3=F@F@1CEEIFFFECBB;BDBB?###
@D2D0JJN1:133:D0BCAACXX:1:2201:8033:56815 2:N:0:
GCGGGCGAAGCAGAGCCCGGATGGAAGGGGA
+
IIIHFBDDDB8CCC?CDDDB5>BDACA?###
@D2D0JJN1:133:D0BCAACXX:1:2201:1848:129773 2:N:0:
CTTGATCCATGGAGGATCCCTGGCCGGTGCC
+
I>FDG##########################
@D2D0JJN1:133:D0BCAACXX:1:2202:18632:79602 2:N:0:
GGCCAGTGGAGTGGAGACAGAGAAAGAAGCA
+
JJII@C@FF=F=CGEEEHGGBC@CFCEEE=;
@D2D0JJN1:133:D0BCAACXX:1:2203:19767:28971 1:N:0:
CCCTCTCCTCCATCCCACCATCGGACTCCAT
+
EIIIIJIIHGHHHGFFFFDDDEB>@DBACCC
@D2D0JJN1:133:D0BCAACXX:1:2203:13629:93996 2:Y:0:
GCCGGGGGCGGCCGCCGGGGGGCGGCGGGGT
+
IE0-;A68;8507&)5-77B7357@######
@D2D0JJN1:133:D0BCAACXX:1:2204:14424:57019 1:N:0:
AAATTTGAGGGGCATGTATACAATTGTCCCT
+
JJJGIJJIJJIJJJFHHHHFHHFEFFCFEEA
@D2D0JJN1:133:D0BCAACXX:1:2204:7183:120725 2:N:0:
GGGCTCAATATAATTGTTTGAACCTCTTCCA
+
JJJJFHIIGEHIJJJGIIJBGHHECEHFFDB
@D2D0JJN1:133:D0BCAACXX:1:2205:15989:54408 2:N:0:
CTCCCGGTGGGGCGCCGGAACCAAGAAAGAG
+
F>GGGGI5BGEE?BBD:7B5><8?BD?####
@D2D0JJN1:133:D0BCAACXX:1:2205:4188:68114 1:Y:0:
GTCAGCCACCGAGCCTCGGCTCCTTTCCGGC
+
;;-(-=@(7?/:96=;@?>7>??A#######
@D2D0JJN1:133:D0BCAACXX:1:2206:18284:128383 1:Y:0:
GCTGCGAAGGATGTAGGAGAGGCGCCAGGCA
+
###############################
@D2D0JJN1:133:D0BCAACXX:1:2207:4980:147322 2:N:0:
CAGGCCAGGAGGAGGAGGAGATGGTATAGAG
+
EHIIIJIIJFHH7CE?A65;=ACA#######
@D2D0JJN1:133:D0BCAACXX:1:2208:20768:120597 2:N:0:
ATCTGCGAGAGCCTTAGAGACGCGTGCATTG
+
IGEHIFG><AGGGIBHGGH@EEB?ABDBDDC
@D2D0JJN1:133:D0BCAACXX:1:2208:20943:173395 1:N:0:
GGTGGTTTAGACGTGGTTAGTTCTGACCACT
+
IIBE@;;FE@FHI;CCGHGGE>CD>@CB3;@
@D2D0JJN1:133:D0BCAACXX:1:2302:14055:150025 2:N:0:
GCCACTAGGTGGTCTCTCTCACTCGCCGGGA
+
GHIJJIHIICHIHIJIJJEI3@@EHHFCD##
@D2D0JJN1:133:D0BCAACXX:1:2303:13334:88931 2:N:0:
GCGGTACGAAAGGGGTCGGCGCCAAGATCTA
+
JJJJDFFHGGIJJJH:BEDDDDDDDDDDDED
@D2D0JJN1:133:D0BCAACXX:1:2304:7298:81419 1:N:0:
TTTGAGGTCGGGGGCGAAAACGCCGTGGTCC
+
@CH9FF3@#######################
@D2D0JJN1:133:D0BCAACXX:1:2305:3927:64871 2:N:0:
CGTAGTGCAATGGTGTGTCTTTCCTTATTGT
+
C:28(-8=FG==3)76567=?7????@@@CA
@D2D0JJN1:133:D0BCAACXX:1:2306:19064:16506 1:N:0:
GTTTGGATGAGACGTGGGGAGTTGCTGCGAG
+
JHGIIJFGIHI8BFFFCHHHFBEEEEEDDBB
@D2D0JJN1:133:D0BCAACXX:1:2306:15118:85119 1:N:0:
ACTGACGGGAGACAAAGCTGGCACCGCACTG
+
GIEGGFAGGHEHHFHDDD;;@AEE;888=BA
