# Supplementary material for: Identification of the Maize Gravitropism Gene lazy plant1 by a Transposon-Tagging Genome Resequencing Strategy
Source: PLoS One. 2014 Jan 31;9(1):e87053. doi: 10.1371/journal.pone.0087053 (PMC3909067; doi:10.1371/journal.pone.0087053)
Supplement: File S1 — MuTaq Supplementals. (ZIP) [file pone.0087053.s005.zip › MuTaq_Supplementals/MuTaq_Fastq/AGGA_Mu]

@D2D0JJN1:133:D0BCAACXX:1:1101:3721:80472 2:N:0:
TCTACTGTGTGGAGCTTGGCAGCATTAGCAG
+
JJJJJJJIGIIIIIIIJJJHGHHFEFFEFCC
@D2D0JJN1:133:D0BCAACXX:1:1101:1411:86106 1:N:0:
GGTAGCCGAAAGACGACGGCGGTGGTGGTAA
+
EGFHJJJJFHIJIGB<ADAABD5>B;BD9::
@D2D0JJN1:133:D0BCAACXX:1:1101:2332:123938 1:N:0:
AGTAAAGAAAGGTTTTGCTGAGAGGGTTTGC
+
JJHIJEIIIIIIBFHJIIJJIJGJHHCHFFC
@D2D0JJN1:133:D0BCAACXX:1:1101:10754:127285 1:N:0:
AGTCAAAATAGGGGACACCACCATTTTCGTC
+
IJGHAHIHEHEBHGGGIIEIJH=EHFEF>?;
@D2D0JJN1:133:D0BCAACXX:1:1101:4356:193113 2:N:0:
CTCCTCTCCTGTGGTCTGGTCCCGTCGTGCG
+
GBEHIG@GHGC@AG@DGDH@DHBH?DB8=@B
@D2D0JJN1:133:D0BCAACXX:1:1102:17724:21901 1:N:0:
GCCATGGGGAGTGTGAGCTAGAGATGGGGGT
+
IJIIJJIJJGHDG@DEHGHHHFFDFDEDDD@
@D2D0JJN1:133:D0BCAACXX:1:1102:3069:23522 2:N:0:
AGTAAAGAAAGGTTTTGCTGAGAGGGTTTGC
+
JIEGBFHGHIII=FHIGHIJHGGHHH;CDD@
@D2D0JJN1:133:D0BCAACXX:1:1102:7394:196316 1:N:0:
GGCGAACCAGGGCGTTCCTTCGGCTATAGCC
+
1;A############################
@D2D0JJN1:133:D0BCAACXX:1:1103:14825:3797 1:N:0:
GGTTCGCCAGAACAAAAGGATTACATGAGTT
+
JJGHHEHHFFFDEDEEDDDDDDDDDEDDDD@
@D2D0JJN1:133:D0BCAACXX:1:1103:19087:19142 2:N:0:
AAAGCGAACAATGCAGTTTTTATAGGCTCCA
+
F??D>;;AABA@DH3==AH);?B@@CCACCA
@D2D0JJN1:133:D0BCAACXX:1:1103:12690:26544 2:N:0:
AAGACAGGAGGCTTTCCCAGCAGAGAATATC
+
IJIJJHIJEIJJJGIJJJIIECHHFED@@DA
@D2D0JJN1:133:D0BCAACXX:1:1103:9178:101524 1:N:0:
GCCGTGGGGGCTAGAGTATGCTGTGGGGATC
+
JJJJIJJJHFDDDDDDDDDEDEDDDDDDDD@
@D2D0JJN1:133:D0BCAACXX:1:1103:11638:106824 1:N:0:
GATCCTAGATCGGAAGAGCGGTTCAGCAGGA
+
@CCFGEDC>E;655;4;2;=@##########
@D2D0JJN1:133:D0BCAACXX:1:1103:17144:113271 2:N:0:
CTCGGTGGGAGGTCGGAGGTGTCACGCATGG
+
JIGIIDFGIDCH@EHGEDF=ACCEDBDDDDB
@D2D0JJN1:133:D0BCAACXX:1:1103:1555:128221 2:N:0:
CACCGACGGCTACTTCGCTCCCGGAAATGCT
+
JIIAHHFDDDDDDDDDDDDDDD@BBDDDDCD
@D2D0JJN1:133:D0BCAACXX:1:1103:3057:150916 2:N:0:
GCGAGTGTCGGAGCGTGTCTCTATACTCCCT
+
JJIJJIIHHIGBEFDBDBAACDDDEDDCDD<
@D2D0JJN1:133:D0BCAACXX:1:1103:14827:165246 2:N:0:
ACCAAATGGAGGCTTTACACTGAATATTTTC
+
IIIHGHHIGCHIHHHGFFDEDDEEDDEEEDD
@D2D0JJN1:133:D0BCAACXX:1:1103:15107:168448 1:N:0:
AAAGCGAACAATGCAGTTTTTATAGGCTCCA
+
GHICHBGGGGGIGAAEHC>=?DBED;@>>A@
@D2D0JJN1:133:D0BCAACXX:1:1103:19431:194400 1:N:0:
CCCTCTCCTCCATCCCACCATCGGACTCCAT
+
GGHIJIJIJHHGHHFFFFDDEEDBBD@CDDC
@D2D0JJN1:133:D0BCAACXX:1:1104:9251:24436 1:N:0:
CCTGACCTCCCTTCCCTCATCGGCTCCTCCT
+
JJJJJJJJJJJJJJIIIJIIIFFHFFFEEE6
@D2D0JJN1:133:D0BCAACXX:1:1104:18116:38077 2:N:0:
GCCAACAAGAGTGTTCGTGGACGCATAGGTG
+
IIIJGHJJHEE=?ADFFBCDDEDBDDDDC:>
@D2D0JJN1:133:D0BCAACXX:1:1104:7993:57985 1:N:0:
AGCAGCCGCGGGATAGCAACGGCGGGCCGGG
+
IJIJJIIGGGHFCDDDDDDD?@B>B######
@D2D0JJN1:133:D0BCAACXX:1:1104:8878:89579 1:N:0:
GGAACGAGGTGTTGACTGGTGAGCCGACGAG
+
IJJJJJJJJAEHIHHHGHFDFFFEEDDDDDB
@D2D0JJN1:133:D0BCAACXX:1:1104:17624:99938 2:N:0:
CACACGGCCACACCCACACTGGAAGCCTGCC
+
9/BBB##########################
@D2D0JJN1:133:D0BCAACXX:1:1104:19390:150011 1:N:0:
CCAATTCGGCGGTGGAAGCTGCGCATGACGC
+
FJJJJJIJCIIFDDDCDDDDDDDBDDDDDDB
@D2D0JJN1:133:D0BCAACXX:1:1104:11123:151591 1:N:0:
CCCGTCAGTCGGTCACGTGATCTGTGCCATA
+
JJJJJJHHFHFFBDDEDADDDEDDDDDDDDC
@D2D0JJN1:133:D0BCAACXX:1:1104:5704:159273 1:N:0:
TCCAGCGGTAGGCCCCGCACGGCCAGTACGG
+
IIGGGHEGAGGIIGGHHFDD??:?:A>ACBB
@D2D0JJN1:133:D0BCAACXX:1:1104:16851:168772 1:N:0:
CCCGTCAGTCGGTCACGTGATCTGTGCCATG
+
7@FE@;1AA><?=BCB>(5;5>>A>>A####
@D2D0JJN1:133:D0BCAACXX:1:1104:6386:192889 2:N:0:
CCTAGTGGCAGGACAAATGAACCATGGATCG
+
JJGGHIIJIIGI;=FGHCDGDEF>>?D3;?=
@D2D0JJN1:133:D0BCAACXX:1:1105:8307:30119 2:N:0:
ATCCCTTCGTTATCCAGTGTGTGGAGACGCG
+
?D09BB4)8=88=@D>F=C=CGIF;2=B;B>
@D2D0JJN1:133:D0BCAACXX:1:1105:9075:86802 2:N:0:
CGCGCGAAGAGGACGCTGAAAAAAATCTGAG
+
HIEHJGGE8?@?AABD;@@CDCB>;?CCDDD
@D2D0JJN1:133:D0BCAACXX:1:1105:6432:103724 2:N:0:
TTAATTTGTAGGTGACACAGACAATCTCCCA
+
IJIJIIADDGCC=F@HDGGEHEHEHFHHHFE
@D2D0JJN1:133:D0BCAACXX:1:1105:5455:116641 1:N:0:
CACTGTGACCCGTTAACTTGCTCTGCTCACT
+
JIJJJJJIJJJJIHHCHFFFFFFFCDCEAEC
@D2D0JJN1:133:D0BCAACXX:1:1105:3800:119295 2:N:0:
GGCCTTCATGTACACAGGGTTGACTGAGACC
+
BBCD<BCBGCD>CCH@F9CEA:7;;B>;375
@D2D0JJN1:133:D0BCAACXX:1:1105:6088:135392 2:N:0:
TCCATATGGGGGGATCAACAGCTGATGCACC
+
JJJJJIJIJJJJDDDDDCDDDDDDDDDDDDC
@D2D0JJN1:133:D0BCAACXX:1:1105:20627:155143 2:N:0:
GAATCATACCCCTCGTTCCAAAAGTTGAAGA
+
DC>;;@>C3<C@BDDB?<3>>ABDA:>>>AA
@D2D0JJN1:133:D0BCAACXX:1:1105:19101:180884 2:N:0:
GGCAGAGGTGGTACAGTTCTTGGAGTCCGTT
+
JJJJJIIJ8BG4CHGIEHFHHHHEFBEFDDE
@D2D0JJN1:133:D0BCAACXX:1:1106:11699:64482 2:Y:0:
GCCGCTGAACGGCTGAAGTCCAGGCTTCTCC
+
BB#############################
@D2D0JJN1:133:D0BCAACXX:1:1106:16276:73625 2:N:0:
TTCTGCCTCAGGGGAATACTCCTCTAAATCT
+
IJJJJIJJJJJJJJHHGHHFFFFFFEEEDEC
@D2D0JJN1:133:D0BCAACXX:1:1106:20655:77281 2:N:0:
AAGACAGGAGGCTTTCCCAGCAGAGAATATC
+
JJIHEDGGGCHIJJJIJIIIFFHF??DDFF>
@D2D0JJN1:133:D0BCAACXX:1:1106:19032:113941 1:N:0:
CACACGGCCACACCCACACTGGAAGCCTGCC
+
JIJJJIIJJJJHHHFFFFDCEEDDDDDDDD9
@D2D0JJN1:133:D0BCAACXX:1:1106:13633:144418 1:N:0:
GCGAGCCGAGGACTGGGGGATCGGGTTGTGG
+
IHA@F>AHFBCCBAA?@BB77?@BDDDB9<8
@D2D0JJN1:133:D0BCAACXX:1:1106:13725:185290 1:N:0:
CTCGCCCGCCGTCTGCACCGGCCTTGAAAGA
+
GIIEBHGBHGHDFDDEDCEDDBDDDDDC:AC
@D2D0JJN1:133:D0BCAACXX:1:1107:19299:22571 1:N:0:
CTTTCTGAGCTGGCCACCACTTCCCATGGAG
+
JJIHIIJJJJJIGJJJJJJJJJJHHHFFFDB
@D2D0JJN1:133:D0BCAACXX:1:1107:11686:98529 1:N:0:
CACAGTAGAAGTGCTTGAGCGGCAGGGGGGG
+
DDGIIFAEA=;)=@FHIIIIA?BD@@#####
@D2D0JJN1:133:D0BCAACXX:1:1107:18946:109112 1:N:0:
CCAATTCGGCGGTGGAAGCTGCGCATGACGC
+
IJJIJJJJGGIH5>>CEDDDCDDDD?DACD<
@D2D0JJN1:133:D0BCAACXX:1:1107:13678:177587 2:N:0:
GTTTGGAGTGAATATTTTTGCCCTCCGGGCC
+
9FB?DFCF<=FAFCH@GGHJ=7@EHB#####
@D2D0JJN1:133:D0BCAACXX:1:1108:2280:77053 1:N:0:
TTAGGTCGGCCCTCTCCGGTGCTGGCCTGGT
+
IIJGHHGEGIJHHDEFFDCA?BCDDBDDDDA
@D2D0JJN1:133:D0BCAACXX:1:1108:15294:89539 1:N:0:
ACAAATTAAGCATTGCGGGTTTGTTTGGTTT
+
BDCG@EHGIIIIIIIGBBE5?AC;@?C?###
@D2D0JJN1:133:D0BCAACXX:1:1108:20484:92564 1:Y:0:
GCGTCCACCAGTGTACCACATGCTTATTCTT
+
1;A-;@CA=?C;;7;;?76=AA>(5;AAADA
@D2D0JJN1:133:D0BCAACXX:1:1108:8008:110687 1:N:0:
CCGCCAGCCTGGTGGAGCCCAAGGGAAGTAT
+
JJJJIJGIIJJIHIIIIHHHGFFFD2@C@C@
@D2D0JJN1:133:D0BCAACXX:1:1108:19489:154380 1:N:0:
TAGACCGACGAGGTGTGAACTGTAATTTCAG
+
IJJIIIIHIFHDE9?@BDECDDACCDDECED
@D2D0JJN1:133:D0BCAACXX:1:1108:16776:193151 1:N:0:
GCCAACAAGAGTGTTCGTGGACGCATAGGTG
+
F;AA@DC=3?A;3?@;??1',(9?;1<@###
@D2D0JJN1:133:D0BCAACXX:1:1201:12248:6827 2:N:0:
TAGACCGACGAGGTGTGAACTGTAATTTCAG
+
JJJIJIIIJGEFF9?>ACDDDDCDEDEEDEC
@D2D0JJN1:133:D0BCAACXX:1:1201:16767:45761 1:N:0:
ATTTTGACTGGTGGCTGGCGCCCTCTGTTTT
+
IIIJJGFGIJFBGGECDHGFEBDAB>AECC?
@D2D0JJN1:133:D0BCAACXX:1:1201:18573:51014 2:N:0:
AGCCCATCATGGACGATGACTAACAAAACAG
+
JJJJJIIIFHJIJIIIFHHHHFFFFFEDED@
@D2D0JJN1:133:D0BCAACXX:1:1201:10504:79824 1:N:0:
GGAGGTCGCAAGCACGAGCCACACACACACG
+
HIEBH;>EDFFB?B?BBDDDDCDD<@BBD55
@D2D0JJN1:133:D0BCAACXX:1:1201:14065:95148 1:Y:0:
CTCCCCATCCGGCGATGCCGCACCCCACAGC
+
###############################
@D2D0JJN1:133:D0BCAACXX:1:1201:13303:128041 2:N:0:
ATTTTGACTGGTGGCTGGCGCCCTCTGTTTT
+
JJJJJGHHJIJAGHGHGG;AADDAA@@ACDD
@D2D0JJN1:133:D0BCAACXX:1:1201:18309:171626 2:N:0:
GCCGTGGGGGCTAGAGTATGCTGTGGGGATC
+
GIIJHHJJHFDDDDDD>CDEDECDCDDDBBB
@D2D0JJN1:133:D0BCAACXX:1:1201:6742:181383 1:N:0:
AGTAAAGAAAGGTTTTGCTGAGAGGGTTTGC
+
JJJJJJJJJJJJFGIJJJJJGGEHHG=CDF@
@D2D0JJN1:133:D0BCAACXX:1:1202:8547:14662 2:N:0:
TGCAGTTTTAGGCCAGCTCACCCCCACCGCC
+
CDCC>AADD:?CCD?BBCC>CDDD@;BDDBB
@D2D0JJN1:133:D0BCAACXX:1:1202:11148:46114 1:N:0:
CAACTCAGGCTGGCCTCACCTTCCATAGCGC
+
IFIHIJCGGJIHHCDFEEFEDEEE@CCD=68
@D2D0JJN1:133:D0BCAACXX:1:1202:20203:71767 2:N:0:
AGTTTGTGCAGGGTGCAAAAAATTATTTCAG
+
ICDGIGBGIGHIGCHIIJIFGFFCCABEED>
@D2D0JJN1:133:D0BCAACXX:1:1202:12066:80594 2:N:0:
AGCGTAAAGTAGGGGCCGGGCGTACCTCATC
+
IIDHCFEHHCGIIGIIEDCDDD@BDDCCCDD
@D2D0JJN1:133:D0BCAACXX:1:1202:2107:121020 2:N:0:
ATTTTGACTGGTGGCTGGCTCCCTCTGTTTT
+
DGGIB@D4.8BBGC(=;8().5-)7.7?C?A
@D2D0JJN1:133:D0BCAACXX:1:1202:14305:132493 2:N:0:
CAGTGAGAGAGAAGAGCAATAGTGTCGGATA
+
G>FCFFHCHGHHEIIIDEHHHF>BDEDD=;;
@D2D0JJN1:133:D0BCAACXX:1:1202:7324:160830 1:N:0:
CCGCTGGGAGGAGCAAGGGGTATATATATAC
+
IJEIBHGEDGBHGGGG>ECD?DC>@D;>DC;
@D2D0JJN1:133:D0BCAACXX:1:1202:18247:169208 1:N:0:
GCCCAGCGCACTCCTCAGACCTCCCCCTCTT
+
D70'-@@########################
@D2D0JJN1:133:D0BCAACXX:1:1202:9372:172970 2:N:0:
AGTAAAGAAAGGTTTTGCTGAGAGGGTTTGC
+
IJIIJGGIIIGJFHIFGIIIDHCHHH=EEFB
@D2D0JJN1:133:D0BCAACXX:1:1203:11007:18884 1:N:0:
TTCTCAGCCTCGTCCATGCTTGCCAGCTGTG
+
JJJJJIGIJJJIIJJJJJJJJHHHHHFFFD;
@D2D0JJN1:133:D0BCAACXX:1:1203:6371:26418 2:N:0:
CCGTCTGCGTGGCCTCGCGACATTTGTTCCT
+
HIB;@A7.:=>BCCCA',38;>;A@######
@D2D0JJN1:133:D0BCAACXX:1:1203:4495:91793 2:N:0:
CTCGGTGGGAGGCCGGAGGGGTCACGCATGG
+
E*?FB0?@F=F/(5@E###############
@D2D0JJN1:133:D0BCAACXX:1:1203:18595:103421 1:N:0:
GGTGGGTGTAGGTGGTGATGCGGCGGCCGGC
+
HI(7<@GBB;CH=?E:B?C;39>B=B#####
@D2D0JJN1:133:D0BCAACXX:1:1203:6358:161778 1:N:0:
ACTGACGGGAGACAAAGCTGGCACCGCACTG
+
JJJJJJFIIJJHHHHFFFFFECEDDDDDDDC
@D2D0JJN1:133:D0BCAACXX:1:1203:9657:182496 2:N:0:
TCCATATGGGGGGATCAACAGCTAATGCACC
+
IIIJJEGICHJI@;00<CCC<AACCDCDDDC
@D2D0JJN1:133:D0BCAACXX:1:1203:1310:193012 1:N:0:
CACCGACGGCTACTTCGCTCCCGGAAATGCT
+
HGE6AA?CBDD@CCC>?=BB;BBB3&0:AAA
@D2D0JJN1:133:D0BCAACXX:1:1204:2289:9879 2:N:0:
GGTGGTTTAGACGTGGTTAGTTCTGACCACT
+
IIDDFAFGIGIGG1CGHEHHD@;ACDEC;=3
@D2D0JJN1:133:D0BCAACXX:1:1204:9633:48591 2:N:0:
CAGGGTCAGGGGCTCAGGGCACCAGTTCCCA
+
<FC9FBC;87=6AAE:7?2;5;A;A6@####
@D2D0JJN1:133:D0BCAACXX:1:1204:6777:62112 1:N:0:
ATTTTGACTGGTGGCTGGCGCCCTCTGTTTT
+
IIIJJJIIJIE=FGIJF>@EABB8;>A>CC=
@D2D0JJN1:133:D0BCAACXX:1:1204:20964:62483 2:N:0:
ATTTTGACTGGTGGCTGGCGCCCTCTGTTTT
+
GIEIJ9?DBCCFGGCHCE?E<DDC@C@>:@?
@D2D0JJN1:133:D0BCAACXX:1:1204:3370:200125 2:N:0:
GTTTGGAGTGAATATTTTTGGCCTCCGGGCC
+
###############################
@D2D0JJN1:133:D0BCAACXX:1:1205:13441:28001 1:N:0:
ATAACGGAGGGGTCGCGCAAGATAGTGAGCG
+
IIIIIGHDAFEHADFDB@B=;?:AC:>CCA9
@D2D0JJN1:133:D0BCAACXX:1:1205:13009:48998 2:N:0:
GGGCGCAGGTGGGCGTGCCAGGCAGGAGAGT
+
FFDCDBDDD8CDDBD<BBD>CB?ABD??8?#
@D2D0JJN1:133:D0BCAACXX:1:1205:14122:129467 1:N:0:
TGCAGTACACAGCAACAACTGATCATCCTCG
+
GCHGG)8CC=;=DGHIFEEADDDFFD:@CCC
@D2D0JJN1:133:D0BCAACXX:1:1205:17725:162893 2:N:0:
ACCGCTGGCCTGGCTGCTTCCTCGGTGCGCT
+
JIIJJJJHHHFFEFCDD:ACDDDDB?BD=BD
@D2D0JJN1:133:D0BCAACXX:1:1205:7470:171118 2:N:0:
TCCATATGGGGGGATCAACAGCTGATGCACC
+
GCGDEDH9DHIID;7?BDDC?BACCDDDDCC
@D2D0JJN1:133:D0BCAACXX:1:1205:16097:186426 2:N:0:
AGCCCATCATGGACGATGACTAACAAAACAG
+
JBHIJBGIGGIJJJJGFHGHGDFFFFCDDD>
@D2D0JJN1:133:D0BCAACXX:1:1205:17264:195435 2:N:0:
CTAGGGAGGCGTGAGCCTGGCCGTGCGGTAT
+
JJJIJIGHJIJEHFFFFFEDEED?DDDD8>?
@D2D0JJN1:133:D0BCAACXX:1:1206:13814:9863 1:N:0:
GTGCGCGAGGCGGCGCGCGTATACAGTAACA
+
GGGGDHG@BIEFB@BDDDB5>BCEED@CCCD
@D2D0JJN1:133:D0BCAACXX:1:1206:19823:83841 1:N:0:
TGATGGGCTGGTTACCGTGGCTGTTCTTTCT
+
G9D<BFB98'5==/7@'-6:'?;;?######
@D2D0JJN1:133:D0BCAACXX:1:1206:4034:98247 2:N:0:
CGCCAGGAACGTGCGTACCTCCCTCCAGTGT
+
IGIIIJGGFHHHII<?;BDCEDDECDCC>A@
@D2D0JJN1:133:D0BCAACXX:1:1206:3180:104414 1:N:0:
ATTGAAAAGAGTCTAAGATCAGTTTGTTTAA
+
DFG>GHIGE=F?BBFFG<FF@@FGIII@EH=
@D2D0JJN1:133:D0BCAACXX:1:1206:19644:150881 2:N:0:
CCAATTCGGCGGTGGAAGCTGCGCATGACGC
+
JIJJIHIJJHJHBDCDEDDDDD?@DDDDDD@
@D2D0JJN1:133:D0BCAACXX:1:1206:3443:191131 2:N:0:
GCGCGGCATCGGCTCCGGGGCGCGGGGCCCC
+
G<F@BEFDDDDB>??################
@D2D0JJN1:133:D0BCAACXX:1:1207:14230:21774 2:N:0:
GTCGCTCCAAGGTCCTTGTATGAGCATTGAT
+
JGIBEHFFFFEC>AEDDDCDEECCCDDDDDA
@D2D0JJN1:133:D0BCAACXX:1:1207:4156:64699 2:N:0:
CACAGTAGAAGTGCTTGAGCGGCAGGGGGGG
+
JEHIIJJIJIGCFHJIJIIIHFFDDD'8=BB
@D2D0JJN1:133:D0BCAACXX:1:1207:18351:69459 2:N:0:
TCCCTCGCTACTGCCTTCGTCCAAGCCTTGG
+
?FB*0?:6;;F=)=.@=C#############
@D2D0JJN1:133:D0BCAACXX:1:1207:4805:150831 2:N:0:
GTGGATAGGCGGATGAAAACGAGTGTTATTT
+
JHIJGIGAH>HHB>BEEEEDB@@,9@:5>CC
@D2D0JJN1:133:D0BCAACXX:1:1207:10772:175092 1:N:0:
ACCTAGACACTACAATTTGAGTGCGTTTATA
+
JJJJGIJIJJJJIIIIJJIJJHIHFHFFFFD
@D2D0JJN1:133:D0BCAACXX:1:1208:7414:23024 2:N:0:
GTGGTAGGGAGATTAAGCGTAGATGAAACGG
+
GFHHAFHIJGGFHIIIIDH??<BBCCDC@A#
@D2D0JJN1:133:D0BCAACXX:1:1208:9582:56661 2:N:0:
CTCCTAACGAAGAGGAGAGGGAGCAGCAGAA
+
BFH@@A>FHA@G###################
@D2D0JJN1:133:D0BCAACXX:1:1208:16325:61892 2:N:0:
GGATTTGAGGTAGGCGGAGGCGGCGAGGGTG
+
JJGIJHIIJICHIJIGEBCDBD?7>>BBD##
@D2D0JJN1:133:D0BCAACXX:1:1208:17921:63842 2:N:0:
CGTAGTGCAATGGTGTGTCTTTCCTTATTGT
+
IJDFGHIIHJFJI@@CCHHHHFFFFF>@CCD
@D2D0JJN1:133:D0BCAACXX:1:1208:11888:84487 1:Y:0:
TCCATATGGGGGGATCAACAGCTAATGCACC
+
79A==<7=ABAA=558<?<?<88:??????9
@D2D0JJN1:133:D0BCAACXX:1:1208:2164:108992 2:N:0:
ATTGAAAAGAGTCTAAGATCAGTTTGTTTAA
+
JJJJJIJJGHJ*?FHIGGIJJJGJJJJJIIJ
@D2D0JJN1:133:D0BCAACXX:1:1208:2327:139224 2:N:0:
CTCCGTTCAGGGCCTCCGACACCTCCCAATA
+
JJIJFHIEBGGIGIHGIIFHFDDEEDDDDDD
@D2D0JJN1:133:D0BCAACXX:1:1208:13559:150096 2:N:0:
TCCATATGGGGGGATCAACAGCTGATGCACC
+
D3B?FDFIEIII8&5(8>ACAADD:>>CD@C
@D2D0JJN1:133:D0BCAACXX:1:1208:12289:191351 2:N:0:
TCCCAAGGCAGGAAAAGGATACCTGATACGA
+
###############################
@D2D0JJN1:133:D0BCAACXX:1:1301:19965:32182 2:N:0:
TCTGAAAACCAGCCCATAAATCCAGCCTTGA
+
FIGGHHGGHGIIJIJJJGIJIIIJJIHHHEA
@D2D0JJN1:133:D0BCAACXX:1:1301:10640:40806 1:N:0:
AAAGCGAACAATGCAGTTTTTATAGGCTCCC
+
>>FHEA1@FGGCGGEC7?ACD=DD;3>@AC#
@D2D0JJN1:133:D0BCAACXX:1:1301:18174:170931 2:N:0:
CCTGACCTCCCTTCCCTCATCGGCTCCTCCT
+
JJJIIJHIIJIJJJIJGIIJJHHHFFF@AC#
@D2D0JJN1:133:D0BCAACXX:1:1302:9476:6575 2:N:0:
GCCGTGGGGGCTAGAGTATGCTGTGGGGATC
+
EHHGAFHIHFDDDDDDACCEDCCDDDDD<@<
@D2D0JJN1:133:D0BCAACXX:1:1302:1878:18376 1:N:0:
AACTCAGACGAAGGAGCTCCAATGGAAGGGG
+
FIGGHDGGFFH@GA=DCEHH>?@EB@CC?<8
@D2D0JJN1:133:D0BCAACXX:1:1302:13415:50077 1:N:0:
GCTGCGAAGGATGTAGGAGAGGCGCCAGGGA
+
JIIBEHIJJIGIFEHBEHFFFDBDDDDDDDB
@D2D0JJN1:133:D0BCAACXX:1:1302:15919:91736 2:N:0:
CTCGCGCGCACGTTGCCCTCACGCCAGCTCA
+
JHIJIBGHFDDDDDDDDDCDDDDDDDDDDD4
@D2D0JJN1:133:D0BCAACXX:1:1302:8929:96117 2:N:0:
GTGGATAGGCGGATGAAAACGAGTGTTATTT
+
JGHJCAEGICHG8?AAEECC@/88<>C@CCD
@D2D0JJN1:133:D0BCAACXX:1:1302:7012:171116 2:N:0:
TCCATATGGGGGGATCAACAGCTAATGCACC
+
IIIIIGIIJJIJD<@DDDDDBBCDDDDCDC?
@D2D0JJN1:133:D0BCAACXX:1:1302:3224:187280 2:N:0:
GTTTAAGTGTGGTACATGTTAAATCGTTTGG
+
JHIIGEHEHEHHCDFFFFEFDEDDEDBDDD?
@D2D0JJN1:133:D0BCAACXX:1:1303:14278:16711 2:N:0:
CCCACCAAGGGTCGTCGGCTCATCGCGCGAA
+
GGEGH@=FHI;CE'-59<';ACCDC=38;95
@D2D0JJN1:133:D0BCAACXX:1:1303:2394:75396 2:N:0:
GGGCGCAGGTGGGCGTGCCAGGCAGGAGAGG
+
FFD@B?BBD8ADDDD;BBDCCDABDD<@8?8
@D2D0JJN1:133:D0BCAACXX:1:1303:3537:94533 2:N:0:
TCCCAGCGGCCCTGGCAAAGGTCGTGGAAGA
+
<GGHEHI0@'5@DDBA93(7;.;<'9;;AC=
@D2D0JJN1:133:D0BCAACXX:1:1303:1957:95476 2:N:0:
AAAAAACGGAGTCTTTAGAGCCCTTATTAAA
+
IJIJJGGFFBD,;@CC>CCCC??C?>CDDF>
@D2D0JJN1:133:D0BCAACXX:1:1303:2717:96692 1:N:0:
CCAATTCGGCGGTGGAAGCTGCGCATGACGC
+
HIGHEGIGGEHH4=ABECDC@A@868?CDDB
@D2D0JJN1:133:D0BCAACXX:1:1303:16196:144451 1:N:0:
GTTTCCCGTGGGTGATGATGGTCCACGGCGG
+
JJJJJIJJHGIH:BBDFEFFEEEECDDDDD@
@D2D0JJN1:133:D0BCAACXX:1:1303:14095:153039 1:N:0:
TCGCACGGCAGGAAGAGAATACCTGATCTGT
+
IJJJJJJJJHHFBEECECECDCDDDCDCDC>
@D2D0JJN1:133:D0BCAACXX:1:1304:18860:4530 2:N:0:
GTTCTGTTGAGCGCACTTTTACTTCGGATAT
+
JHIGIIJIHIIJJJIHHHHFFFFFFDDDDDC
@D2D0JJN1:133:D0BCAACXX:1:1304:11846:33420 2:Y:0:
TCCGCGTGGTGTGCTCTCTGTTCCCCTTTAC
+
FHGA<@@AG6(6;;ACHCFDDDBD@9AA@C>
@D2D0JJN1:133:D0BCAACXX:1:1304:14045:54624 1:N:0:
GTTTTTCGGGGTCGCTGGTGCCCGTCGCCGC
+
IGHIIIJIJJIEHFDDDD=ACDD@B@@DDD@
@D2D0JJN1:133:D0BCAACXX:1:1304:16845:72809 1:N:0:
TTAGGTCGGCCCTCTCCGGTGCTGGCCTGGT
+
JJIIJIFJJJJHHFFFFDDCDDDDDDDDDDA
@D2D0JJN1:133:D0BCAACXX:1:1304:14755:96367 1:N:0:
AATGCAATGCGGTCTGCGAACTGCGTTCTGA
+
JJJJJJIIIGJJGIIJJJEHFFFEDA?BDDD
@D2D0JJN1:133:D0BCAACXX:1:1304:7647:140156 2:N:0:
GTTGTGTGGAGTGGAGGCAAGGCGGCAAGGC
+
IIIHBDBFH@F=BFCGGAGHIH?DD>B?BD9
@D2D0JJN1:133:D0BCAACXX:1:1305:20480:37033 2:Y:0:
CCTCCTTAAACAAGCGAACCAGCGTCCTGCC
+
GGDCHGIJJJGIG;;DHHHFFBACABBDCDB
@D2D0JJN1:133:D0BCAACXX:1:1305:19105:111942 1:N:0:
CTCGTGACCCCTGAACAAACAACAGGGGGGA
+
G@H6FGGG9@F@D@H@472=CDDBFDBD?B<
@D2D0JJN1:133:D0BCAACXX:1:1305:17100:144589 2:N:0:
ATTGGGTTCATAGCTTCGATCCTAGATCGGA
+
B<DA>D(;CG=FCGII4'6=CC>EEDFBBA;
@D2D0JJN1:133:D0BCAACXX:1:1306:11852:45511 2:N:0:
TTCACGAATAAGTGTGCTTCTTTCTCTTTTT
+
IJIJJGJHECHH?B??BDECEEECEEDDDDD
@D2D0JJN1:133:D0BCAACXX:1:1306:18312:76203 1:N:0:
GCCGGGGGCGGCCGCCGGGGGGCGGCGGCTT
+
GDHIGEBBB88B@<5<<;@BDD>@>5;B5<<
@D2D0JJN1:133:D0BCAACXX:1:1306:9433:100751 1:N:0:
GCCTAGGAGGGGAGAAAGGCAAGTTCAAAAA
+
C(?:@;C=7@A=A/9@A##############
@D2D0JJN1:133:D0BCAACXX:1:1306:7696:116992 2:N:0:
CCCGAGAAGGGAAGACCCCAGCCCTTGTTTG
+
JJJJJIJJJJIJJE>EHFFFFEDDEDDDDDA
@D2D0JJN1:133:D0BCAACXX:1:1306:10150:148359 2:N:0:
CCAAAAGGAAGGATGGAGACGGCGTCGCGAG
+
JJJIJJIIJIJHHBCDFFFCCCDD=BB@###
@D2D0JJN1:133:D0BCAACXX:1:1306:14234:183081 2:N:0:
TCCATATGGGGGGATCAACAGCTGATGCACC
+
9?B<???FCB(-5<5(+:9@88@@>A>3>C3
@D2D0JJN1:133:D0BCAACXX:1:1307:2706:21907 2:N:0:
TGAACGGAGGCAGCGCTTCTTATTTATCGGG
+
EG@DG;FCFACGGBHEE<<CE@CDDECCDDB
@D2D0JJN1:133:D0BCAACXX:1:1307:4307:50967 2:N:0:
CGCCAGGAACGTGCGTACCTCCCTCCAGTGT
+
GIJGIDGI2C8CCGBHDEBCCA5;A=CA;@;
@D2D0JJN1:133:D0BCAACXX:1:1307:16190:93336 1:N:0:
CACAAGCGATGAAAAATCACAGGGGAGGGCG
+
JIIJIJGIICHGI@HEHEGHDHHHEED>>?B
@D2D0JJN1:133:D0BCAACXX:1:1307:10456:109699 1:N:0:
AAAGCGAACAATGCAGTTTTTATAGGCTCCA
+
IGIIJJJJJJIJJJHHHHHHFFFFE:ACEB@
@D2D0JJN1:133:D0BCAACXX:1:1307:15815:129102 1:N:0:
GCTGAAAAGCGGCCCGGTTCGCGTGGGCTAC
+
JGIGI>GHHJJIJJJHFDCDCDDBDDDBDD9
@D2D0JJN1:133:D0BCAACXX:1:1307:12158:130447 2:N:0:
ATTTTGACTGGTGGCTGGCGCCCTCTGTTTT
+
JJJJJDFGGIIFHIGGHGC=EFD8AAA>>C?
@D2D0JJN1:133:D0BCAACXX:1:1307:20241:183235 2:N:0:
CTCGTGACCCCTGAACAAACAACAGGGGGGA
+
FH3@8=EH@=;FHHG@D7;6=6?D26;8>@#
@D2D0JJN1:133:D0BCAACXX:1:1307:7671:197872 2:N:0:
ACTTCGCCTGGGTTCTGGGTGGCTGGTTCTT
+
GGHIGIGH<FEEFHGGEG@7ABEFDC>CDCC
@D2D0JJN1:133:D0BCAACXX:1:1308:6795:12853 2:N:0:
CCCTCTGGCGGGTTTGCCTGTTTAGCCCTCG
+
GIJHHIC9@EHD3<B7:ACA:>C>::@C?<5
@D2D0JJN1:133:D0BCAACXX:1:1308:21157:37852 1:N:0:
GGGCGCAGGTGGGCGTGCCAGGCAGGAGAGT
+
F?ADDDBDDACBDDDDDDDC:8??BBBB###
@D2D0JJN1:133:D0BCAACXX:1:1308:6090:48292 1:N:0:
GTTTTCAGAGGGCCTTAGGCAGCACCTGCAC
+
JIJJJJJIJIJJJJJJJIGIJJHHHHEFFFD
@D2D0JJN1:133:D0BCAACXX:1:1308:8494:54681 2:N:0:
ATTTTGACTGGTGGCTGGCGCCCTCTGTTTT
+
JIIIJEC>FHC8BCC2@E1-:BFCB>>;ACC
@D2D0JJN1:133:D0BCAACXX:1:1308:17981:88428 2:N:0:
GCCGTGGGGGCTAGAGTATGCTGTGGGGATC
+
JJJIAFGIHFDDDDDD@CCEDEDCDDBDDD@
@D2D0JJN1:133:D0BCAACXX:1:1308:17810:161838 1:N:0:
GTTGTGTGGAGTGGAGGCAAGGCGGCAAGGC
+
JGHIHGHIJFH8BFHGJIJJJH?DABDDDDB
@D2D0JJN1:133:D0BCAACXX:1:2101:14153:11849 2:N:0:
TCCATATGGGGGGATCAACAGCTGATGCACC
+
GIIG<88BDEBBD;<@?CDDDBA:AA>ACC<
@D2D0JJN1:133:D0BCAACXX:1:2101:12995:71993 1:N:0:
ACTAGGAAGTGGTACTAGGAATAGAGAGGCG
+
<@@G93BFH@F@CDGAHCC7).=7=;=BEF#
@D2D0JJN1:133:D0BCAACXX:1:2101:20693:104182 2:N:0:
TCCATATGGGGGGATCAACAGCTAATGCACC
+
FHGIIICAGAGGD75<ACCDDDDDDAD@A@#
@D2D0JJN1:133:D0BCAACXX:1:2101:12731:144146 1:N:0:
GGGCTGGAGATAGCGACACTGGAGGAGGCGC
+
EFBFIEB@ECC@@CHHE>BEC2>AB;?B89>
@D2D0JJN1:133:D0BCAACXX:1:2102:8034:66241 2:N:0:
CTTATTTTGATGGATTGATAAGATGGCTCAT
+
GGICHIIIIIIEIIGCHGIIIIFCGIHHGHC
@D2D0JJN1:133:D0BCAACXX:1:2102:11862:75725 2:N:0:
GCTGAAAAGCGGCCCGGTTCGCGTGGGCTAC
+
JJJGIHIJGHEIIGHHFBCDDDD=@DBBDDD
@D2D0JJN1:133:D0BCAACXX:1:2102:13718:83602 1:N:0:
CAGTGAGAGAGAAGAGCAATAGTGTCGGAGA
+
FFHGIDFFEGFHHICHEEEHEFF@?B8<>@;
@D2D0JJN1:133:D0BCAACXX:1:2102:17087:104732 2:N:0:
TCCATATGGGGGGATCAACAGCTAATGCACC
+
JJJBIJIIIJDID<BDDDDDDDDDDDCDDDD
@D2D0JJN1:133:D0BCAACXX:1:2102:9442:138090 2:N:0:
CCCTAAACAAAACAACCAGGGGAAATTAAAA
+
IHIIHEHEEEHHEHGG?CAC>D<C@>>CACC
@D2D0JJN1:133:D0BCAACXX:1:2102:15229:138546 1:N:0:
TCGCACGGCAGGAAGAGAATACCTGATCTGT
+
JJJIIIJIJEHFBEBAEECDDCDCCDDDEB;
@D2D0JJN1:133:D0BCAACXX:1:2102:20320:139408 1:N:0:
TCACCCGAGGTTAGCAAGACCGACAGTGGTG
+
FHADDDA6FHAC>CHGEH@?EF<ABB;AC><
@D2D0JJN1:133:D0BCAACXX:1:2102:21016:149913 1:N:0:
CCGAGTACCAGACCGAGGAGTCCATGTACAA
+
DEA@;CGIHHHEG2A/?B'5.;-;3>;CA;:
@D2D0JJN1:133:D0BCAACXX:1:2103:2394:11776 2:N:0:
CTCGTGACCCCTGAACAAACAACAGGGGGGA
+
JIIIJIDGIJJJJIJHJHCEEDDEFDDCDDB
@D2D0JJN1:133:D0BCAACXX:1:2103:8581:14558 1:N:0:
TCCCTCGCTACTGCCTTCGTCCAGGCCTTGG
+
JJJJJJJJJJJJJJJJJHHHHFFFFDDEEEC
@D2D0JJN1:133:D0BCAACXX:1:2103:13379:43077 1:N:0:
CCCTCTCCTCCATCCCACCATCGGACTCCAT
+
IIIIIIIIIHHHHGFFDBDDCEBB?BDDD>@
@D2D0JJN1:133:D0BCAACXX:1:2103:19894:67601 2:N:0:
TGTACTGCATGGGTGGAGAAAGCCTGGAGGG
+
HGIJJIDIGIJJJDGHEHEHHF;BDEC@ED#
@D2D0JJN1:133:D0BCAACXX:1:2103:13236:107243 2:N:0:
TTCTGCCTCAGGGGAATACTCCTCTAAATCT
+
JJJJJIHGIIIJJIGEEEHFFFFFFEACAC@
@D2D0JJN1:133:D0BCAACXX:1:2103:20717:116961 1:N:0:
AACTCAGACGAAGGAGCTCCAATGGAAGGGG
+
JIIHJCIJJIGBHHCGG<EHFHFF:?B>?B>
@D2D0JJN1:133:D0BCAACXX:1:2104:8959:33258 1:N:0:
GGGCACGAGGGGCACCAGTCTATGTCCGGCT
+
JJJIJJJEIHHFDDCDDBCDDDEEEFEDDDB
@D2D0JJN1:133:D0BCAACXX:1:2104:11314:164165 2:N:0:
CCTAGTGGCAGGACAAATGAACCATGGATCG
+
JJJIJJIJIIIJ7CHCHGGAG>A?ACE7?BA
@D2D0JJN1:133:D0BCAACXX:1:2104:7389:172971 2:N:0:
TAGACCGACGAGGTGTGAACTGTAATTTCAG
+
GCGBFFHEHEEEF>CAACDDCCCCDDDEC@C
@D2D0JJN1:133:D0BCAACXX:1:2105:13447:5266 2:N:0:
TCCCTCGCCTGTCGGCTTCTCTCGCTCGCAG
+
IIIJJGIGIIGDHIJHHFFFEFCBD?BBB?=
@D2D0JJN1:133:D0BCAACXX:1:2105:12852:24653 1:N:0:
GTCGCCCCCATGGTCGGAGTGCTTGCGAGGC
+
JIIIGIIEGGAC?7=?A<=,;>CCCB8?@@<
@D2D0JJN1:133:D0BCAACXX:1:2105:21268:30885 2:N:0:
CCAATTCGGCGGTGGAAGCTGCGCATGACGC
+
CGCIBDGCGEB639AB>A=>A:=??D#####
@D2D0JJN1:133:D0BCAACXX:1:2105:11865:38611 2:N:0:
TCCTGTCTTGGGGTGCTTGTACACACACTCG
+
??DB3*===4.@@':???=BDC?@@BAA955
@D2D0JJN1:133:D0BCAACXX:1:2105:7024:66948 2:N:0:
TCGCTGGGCAGTCAGAAGAGGGCAGCTGTGT
+
GIGGIGIEGEGEGGDCEE7ADFFCDCDC;CC
@D2D0JJN1:133:D0BCAACXX:1:2105:11950:95548 2:N:0:
CTCCCGCTCACCTCTTCCACCTCTCTACGCT
+
IGIIJIHIJJIIJIJHEHHHHFFFFEEEDD?
@D2D0JJN1:133:D0BCAACXX:1:2105:18259:113774 1:N:0:
GCCGTGGGGGCTAGAGTATGCTGTGGGGATC
+
AFBH;;;BH6A65?;@;>CCCDC@C<=>BBB
@D2D0JJN1:133:D0BCAACXX:1:2105:17742:129048 2:N:0:
TGATGGGCTGGTTACCGTGGCTGTTCTTACT
+
GCG>93BFGGGFCHHHIGEEFFEDFEDECCE
@D2D0JJN1:133:D0BCAACXX:1:2105:7287:139047 1:N:0:
CAGTGAGAGAGAAGAGCAATAGTGTCGGATA
+
JJJHHIIIJIJJJJIIHHHHHFDEDFDDDD;
@D2D0JJN1:133:D0BCAACXX:1:2105:7040:177545 2:N:0:
TTAGGTCGGCCCTCTCCGGTGCTGGCCTGGT
+
HIGDE=CBBHHEHFFFFDBC@DDDDDDDDD>
@D2D0JJN1:133:D0BCAACXX:1:2106:15680:28196 1:N:0:
GTTGTGTGGAGTGGAGGCAAGGCGGCAAGGC
+
IIIJHGFHIFHFHGGGG?EHIGDFD@B@@B9
@D2D0JJN1:133:D0BCAACXX:1:2106:21189:125694 1:Y:0:
GCCCCCGGCGCGGCACTCTCTGTCTATACTT
+
9AAA0:AA'96==675;????##########
@D2D0JJN1:133:D0BCAACXX:1:2106:10340:154344 2:N:0:
TTCTGCCTCAGGGGAATACTCCTCTAAATCT
+
4<CG<=FACGCCHH8=>3?@;;?@?CEA###
@D2D0JJN1:133:D0BCAACXX:1:2106:12019:172147 2:N:0:
GGTGGCCACCGCATACAAGCTTCTTCCTCAC
+
JJIIIJIIGIIJIJGGHHHFFFFFEEEDCCA
@D2D0JJN1:133:D0BCAACXX:1:2106:7641:173268 1:N:0:
CCTCCCACGAGAAACACCCCACGTCTCAAGC
+
IIHGHIGEEAEEEEFFFDDDDD??BDCE>@@
@D2D0JJN1:133:D0BCAACXX:1:2107:20190:9187 2:N:0:
TGAACGGAGGCAGCGCTTCTTATTTATCGGG
+
JJJJIJJGIGCHGIHHHFFFFCEDEACCDD@
@D2D0JJN1:133:D0BCAACXX:1:2107:13974:34543 1:N:0:
CCGCACGGCGGGTGGGTTGTCCCGGCGGCGC
+
HIIGAGIAEDB####################
@D2D0JJN1:133:D0BCAACXX:1:2107:20092:37676 2:N:0:
CTCGCAGGGTGGCCTCCATATGGTCCGTTTT
+
JIIIIJIJHEHFFFFEDEDEDEDCDDD?CDB
@D2D0JJN1:133:D0BCAACXX:1:2107:2285:56597 1:N:0:
AAAGCGAACAATGCAGTTTTTATAGGCTCCA
+
IFHIIIGEHBHBDGCEEHHGDFFFDFEEDD<
@D2D0JJN1:133:D0BCAACXX:1:2107:13548:76384 1:N:0:
TTCACGAATAAGTGTGCTTCTTTCTCTTTTT
+
IIFFIECFACEFFDDDDDDCCCCCCCBBBBA
@D2D0JJN1:133:D0BCAACXX:1:2107:14644:77570 1:N:0:
CCTTTCAATGGTCCCCTCCTTTATTATTGTC
+
JJJJJHGIIIJIJIJJJJJJJGGIJJJJJH?
@D2D0JJN1:133:D0BCAACXX:1:2107:20169:78101 2:N:0:
TCCATATGGGGGGATCAACAGCTAATGCACC
+
FFHIGIG<GHIGB5<@DDDC<A@C>@CCC:9
@D2D0JJN1:133:D0BCAACXX:1:2107:6556:90524 2:N:0:
GCCGTGGGGGCTAGAGGATGCTGTGGGGATC
+
EGIA@@@@BDA>BBDC(9?@A>:CC?9>?<8
@D2D0JJN1:133:D0BCAACXX:1:2107:21228:99567 1:Y:0:
CCCTCTCCTCCATCCCACCATCGGACTCCAT
+
EAADADEAC?DDCD@DD@@############
@D2D0JJN1:133:D0BCAACXX:1:2107:16137:177358 2:N:0:
CTCCCCATGCGGCCATGCCGCACCCCACAGC
+
JJIJIHIIJIJJGHFEEFFDDDDBDDDDDDB
@D2D0JJN1:133:D0BCAACXX:1:2107:20150:182847 1:N:0:
GTTCTGATTGGAAGCAGCAACGCGACAAGAG
+
BDADGHHIFIC@GGGI@(=)6=B>AB?=<C9
@D2D0JJN1:133:D0BCAACXX:1:2108:14498:24418 1:N:0:
GGAGCAGGTGAGGGGCCAGAGTTAGCAAATA
+
EIGGIIEHAEEEEECBBB@?B>CCCCCCA:A
@D2D0JJN1:133:D0BCAACXX:1:2108:16052:60134 2:Y:0:
GGGGCCGACCGGGCTTGCGCAACTCATCCAT
+
C##############################
@D2D0JJN1:133:D0BCAACXX:1:2108:6808:75489 2:N:0:
GGCTACATCAAACCCATGACCTGGTGACTCA
+
JJJJJJJIJJJJIJJJJJJJJIJIAEEHGFB
@D2D0JJN1:133:D0BCAACXX:1:2108:15443:113544 1:N:0:
GCTCAACGGTGTGTCAGCAGAGGCCATGGCA
+
IJJJGIIJJ@@5CEHEEHGFEDFCDCCCCDD
@D2D0JJN1:133:D0BCAACXX:1:2108:15441:113564 1:N:0:
GCTCAACGGTGTGTCAGCAGAGGCCATGGCA
+
D(BF68@@A(==;A;@>CDB3(5;?2;@###
@D2D0JJN1:133:D0BCAACXX:1:2108:13930:148531 2:N:0:
GGGGAGGGGAGGGGTTGGAGCTGGGAGGGGA
+
JJIJ/BGHF@CDDD?BDDACDDDDDDDDDD#
@D2D0JJN1:133:D0BCAACXX:1:2108:1781:151184 1:N:0:
GGTGGGTGTAGGTGGTGATGCGGCGGCCGGC
+
IIFGHI;FBHIJ=CEABEFFFBDDDD595@#
@D2D0JJN1:133:D0BCAACXX:1:2108:7397:178680 2:N:0:
GTGTGCCGGTGTGCGGTCGCGAGCGGCGAGC
+
?B0?D4<@@58BAGH################
@D2D0JJN1:133:D0BCAACXX:1:2108:9329:191256 2:N:0:
CTCGGTGGGAGGTCGGAGGTGTCACGCATGG
+
0?D@D)?########################
@D2D0JJN1:133:D0BCAACXX:1:2201:13537:12731 1:N:0:
TGATGCCGAGGACTTGTTGGACGAGCATGAG
+
FIDBGB>FBHIIEHDECEBDD@B:;?=>>>>
@D2D0JJN1:133:D0BCAACXX:1:2201:12069:21182 2:N:0:
GGTGGCAACAGTCACGATTCGATCCTAGATC
+
HGBD<FGHGG=CFHGGIIIE=AEHBBDFFD@
@D2D0JJN1:133:D0BCAACXX:1:2201:6363:45051 2:N:0:
GGTGGGTGTAGGTGGTGATGCGGCGGCCGGC
+
IIDBGG@AGGG:7?C=B;3??AA########
@D2D0JJN1:133:D0BCAACXX:1:2201:6076:72594 2:N:0:
GCCCCCGGCGCGGCACTCTCTGTCTATCCTT
+
EIIJJJEEE>@BB@&53?@CCC:@4:AC>::
@D2D0JJN1:133:D0BCAACXX:1:2201:20063:99111 2:N:0:
CCAAAAGGAAGGATGGAGACGGCGTCGCGAG
+
JJGHJFGGHJJHHHHFDBBCCB>B8?55@@5
@D2D0JJN1:133:D0BCAACXX:1:2201:9163:136243 2:N:0:
CTTAATGGCCGGTCTCTACGCATAAAAAAGA
+
GGG9B@@GGHGGAA<>@:BBC@?;A@C@B##
@D2D0JJN1:133:D0BCAACXX:1:2202:17282:9860 2:N:0:
ACCTAGACACTACAATTTGAGTGCGTTTATA
+
JJHII@HHGIIIJJ@FH>DHGCEHEEDFBD#
@D2D0JJN1:133:D0BCAACXX:1:2202:11129:14610 2:N:0:
GGTGGCGCCGGCATGGCGTCATTTGAGCTTG
+
EG6?:FGGF8B?###################
@D2D0JJN1:133:D0BCAACXX:1:2202:10207:42128 1:N:0:
GGCAAAATCAAATCATACATTGTTAGATGAC
+
HIJIGJJHDGCHFEACEHHA?HCH);BD;;?
@D2D0JJN1:133:D0BCAACXX:1:2202:4611:44413 1:N:0:
CCGGGAGCCAGCCACCACTCCATGCTCGCAT
+
JIGBF:FGGGIGGIJIFCAEDD@>BCABDB;
@D2D0JJN1:133:D0BCAACXX:1:2202:14755:66895 1:N:0:
CCGTCTGCGTGGCCTCGCGACATTTGGTCCT
+
GJJJJIGIHEBFABCED:8=?BDDDEDACC:
@D2D0JJN1:133:D0BCAACXX:1:2202:1631:198717 1:N:0:
AGTAAAGAAAGGATTTGCTGAGAGGGTTTGC
+
DG9BDEH<DCFG(=@A@@;C;D;DGB5(;?:
@D2D0JJN1:133:D0BCAACXX:1:2203:11283:33339 1:N:0:
ATCGCATAGCGGCATAGCGTCCCCACAGTCC
+
B98?D7;BACBFFAABB##############
@D2D0JJN1:133:D0BCAACXX:1:2203:5169:133825 2:N:0:
AGTAAAGAAAGGTTTTGCTGAGAGGGTTTGC
+
GIHHIIGGIGHGGGIGIIIJHE;@CE;EBD:
@D2D0JJN1:133:D0BCAACXX:1:2203:16415:161230 1:N:0:
TGCGCGTAGAGGAGGCGGCTTTAAACTAAAC
+
GIEGGE';A?EF@DFDD@@BDDCDDDDDAC?
@D2D0JJN1:133:D0BCAACXX:1:2203:7744:170902 1:N:0:
TTGGGAATAAGGGGCCAGCCCAAATCGATCC
+
JJJJJIGHGJGJJJJJJJHHHHFFEFDEDEB
@D2D0JJN1:133:D0BCAACXX:1:2203:5258:181315 2:N:0:
TCCATATGGGGGGATCAACAGCTGATGCACC
+
IJIHIIJJJJJJD5<?BDCDBDDDDDDC>C#
@D2D0JJN1:133:D0BCAACXX:1:2204:19260:48105 2:N:0:
GAATCATACCCCTCGTTCCAAAAGTTGAAGA
+
CCC@C>;;@CDD58@BDDD3>CB9:::3:@A
@D2D0JJN1:133:D0BCAACXX:1:2204:2731:70259 2:N:0:
AGCCCATCATGGACGATGACTAACAAAACAG
+
IGIJJIHIJJJHIHGIHE?EHFFDEFECE=6
@D2D0JJN1:133:D0BCAACXX:1:2204:18221:70962 2:N:0:
ACCTAGACACTACAATTTGAGTGCGTTTATA
+
JJJJIIJEEGHIJIHHIIIJJIHHHHFFFF@
@D2D0JJN1:133:D0BCAACXX:1:2204:6720:113683 2:N:0:
CCAGTGCAGAGGAGCAGCAGGCGCGGGCAGA
+
E=788=@C@==(?5?BDFD############
@D2D0JJN1:133:D0BCAACXX:1:2204:7260:142791 1:N:0:
TTCCTGGCGAGGTGCTCCTAGCGGCGGTGGT
+
GIJJGHEHIAEGAEHHEEHDDDFDBBD9B@<
@D2D0JJN1:133:D0BCAACXX:1:2204:14562:189917 2:N:0:
AATGCAAGGCGGGTCTGTGTTCTGTTCGTGG
+
JIJIIGHIJJHFD3;9<:A>A@>AC@C<885
@D2D0JJN1:133:D0BCAACXX:1:2204:9244:191175 2:N:0:
GTGTGTGTGGGGTGGTGGGGGTGGGGCTGTG
+
J6B8=.=.=ABE-9A=BDDDD08@DBB9>23
@D2D0JJN1:133:D0BCAACXX:1:2205:3933:43623 2:N:0:
TAATACAATACGACTGAAAAACCAGGAGGGG
+
JIIGIGGJIJJJIIGBEHHHHFFFDCBCBBD
@D2D0JJN1:133:D0BCAACXX:1:2205:19073:99581 2:N:0:
GGCCAGGGACGGTGGCGGGCGGTGGACCGGG
+
IJJJIHGI1;BHAHDFCDBBDD5>B8>A;BB
@D2D0JJN1:133:D0BCAACXX:1:2205:9309:111269 1:N:0:
TCCTGTCTTGGGGTGCTTGTACACACACTCG
+
JJIJGHIGEHCGG;AEHHCEFFFFEC=ACC@
@D2D0JJN1:133:D0BCAACXX:1:2206:16140:57049 2:N:0:
TCCCAGGATAGGCCGGAGGGGCGGATGGCCA
+
8@8@F@E########################
@D2D0JJN1:133:D0BCAACXX:1:2206:14837:168267 2:N:0:
CTCGGTGGGAGGTCGGAGGTGTCACGCATGG
+
IIIIJFGHJGHG@EHHEEF=AEECC>?BBD?
@D2D0JJN1:133:D0BCAACXX:1:2206:15999:176599 2:N:0:
TTTCCTGGGAGGCTGGTACCATTTCTCTCCG
+
JJJHEEGIJBGFGCGE).=ACAE>;?CDEED
@D2D0JJN1:133:D0BCAACXX:1:2207:7857:17184 2:N:0:
TTCTGCCTCAGGGGAATACTCCTCTAAATCT
+
IJGDHCHGDFHJIIGFDEHFDDBDFDEE>;;
@D2D0JJN1:133:D0BCAACXX:1:2207:1690:64806 2:N:0:
GCCGGGATCAGCGTCTGACTGGCCCGCCCAT
+
D@FHE@BHEH3A/5?9=AA(-(5=?::=B##
@D2D0JJN1:133:D0BCAACXX:1:2207:2230:72804 2:N:0:
CTCCCCATGCGGCCATGCCGCACCCCACAGC
+
EHJIIIG>DGBBAHA;@C>>>8>;@B?B<<?
@D2D0JJN1:133:D0BCAACXX:1:2207:13207:128736 1:N:0:
CCCTGGGAAGGGCCATTCATCATCGCCAAGG
+
GCGHIJGGHIIJGDEHFHHHHEFFFFDD:BB
@D2D0JJN1:133:D0BCAACXX:1:2207:9798:139678 2:N:0:
ATTTTGACTGGTGGCTGGCGCCCTCTGTTTT
+
GIJJJIJIJIICGGIIJJ@EEFF8?ACACCC
@D2D0JJN1:133:D0BCAACXX:1:2207:10752:143940 1:N:0:
AGCCCATCATGGACGATGACTAACAAAACAG
+
DEHGHBGHEHIE=FH<AC@EHFFF@DACEC@
@D2D0JJN1:133:D0BCAACXX:1:2207:13248:175417 1:N:0:
CCCAGAATTGAATCATATATCATCTTAGAAT
+
IJI>FGCDHGCE:@@GGGIIIGG>EHEE>A3
@D2D0JJN1:133:D0BCAACXX:1:2208:1574:39066 1:Y:0:
GCTGCAAATTGGCGGCGGCCTTTCAGAAAAC
+
05=AABBB9>BA###################
@D2D0JJN1:133:D0BCAACXX:1:2208:10219:99244 2:N:0:
TCCATATGGGGGGATCAACAGCTAATGCACC
+
JJJIHHIJJJJJDBDDDDDDDDDDDDCCDDC
@D2D0JJN1:133:D0BCAACXX:1:2208:12751:148362 2:N:0:
TTCACGAATAAGTGAGCTTCTTTCTCTTTTT
+
CGC<C9F>G=@=)7)7AA;=?>B3)7@@CC;
@D2D0JJN1:133:D0BCAACXX:1:2208:8235:154670 1:N:0:
CTCGTGACCCCTGAACAAACAACAGGGGGGA
+
?BBGDH9?FHGII9.=DH;EGCCHED?B@39
@D2D0JJN1:133:D0BCAACXX:1:2208:5242:156673 1:N:0:
GCCCGCGAGGGGCCGGCCGAGTACCTGAGCT
+
AHEBHEEABBBBB@)5<@3;@8?@@@:??A#
@D2D0JJN1:133:D0BCAACXX:1:2208:12381:173446 2:N:0:
GGCTATGGGCAGCAGTCCATCACATCGTCCT
+
IJJIIGGIIIJACHEHHIHHHHHFBCFEAA=
@D2D0JJN1:133:D0BCAACXX:1:2301:14550:12321 2:N:0:
GTGGTTGGGATGTCGTGCCGTACAAGCAACC
+
IFEHBFEHH=CH?AE;BDDCABDDD;;ACD@
@D2D0JJN1:133:D0BCAACXX:1:2301:10747:16335 1:N:0:
GGGCTCAATATAATTGTTTGAACCTCTTCCA
+
IIJGHIJIJJJJGIJCIIJDGI@EEHHFFFB
@D2D0JJN1:133:D0BCAACXX:1:2301:4808:62570 1:N:0:
CCCTACCACAGCTGAAGCCAGTATAATATAA
+
IJJIJJJIJJJJJJIJCHHHHHEDFBDDEDC
@D2D0JJN1:133:D0BCAACXX:1:2301:17942:138492 1:N:0:
CCTGGTGGATGATGTACCCCATTTTTTGGAG
+
JJJJJFHIHJIHJJEHIHIJHHHHHFDDDCC
@D2D0JJN1:133:D0BCAACXX:1:2301:13191:140041 1:N:0:
CGCGCCGACCGGCCGCAAGGAGCGACCAGAG
+
HIIJJJHF9=@DDDDDDBDB<ABD@B@BAB8
@D2D0JJN1:133:D0BCAACXX:1:2301:4187:158093 2:N:0:
GTTGTGTGGAGTGGAGGCAAGGCGGCAAGGC
+
JIIGFFFFH>F.BF;FHGIGIGADC?@BB@9
@D2D0JJN1:133:D0BCAACXX:1:2301:8692:184410 1:N:0:
GGGAGCGACCAGACCGCGTGGGGCAGGGCGC
+
IF:785@EAEBFFC??B88=@BB7;BBB?B9
@D2D0JJN1:133:D0BCAACXX:1:2302:17854:10421 1:N:0:
GTTTAAGTGTGGTACATGTTAAATCGTTTGG
+
JJJJJJJGHHHFEEFFFFFFEEDEECBDDDD
@D2D0JJN1:133:D0BCAACXX:1:2302:16107:128617 1:N:0:
GAATCATACCCCTCGTTCCAAAAGTTGAAGA
+
DDDDCDACCDDDBBDBDBCDDCB?:A@@AC@
@D2D0JJN1:133:D0BCAACXX:1:2302:1173:139217 2:N:0:
ACTGACGGGAGACAAAGCTGNCACCGCACNG
+
JJJJJJJJJAHAHHHFEEFD###########
@D2D0JJN1:133:D0BCAACXX:1:2302:9545:158529 2:N:0:
GCCATGGGGAGTGTGAGCTAGAGATGGGGGT
+
JIJFGHIIGCHDHGGHHHGHHFFEDFEDDD=
@D2D0JJN1:133:D0BCAACXX:1:2303:8689:2360 2:N:0:
ATAACGGAGGGGTCGCGCAAGATAGTGAGCG
+
IIJFGDAHGHJHABFCDDBDDCCCA4>>@?9
@D2D0JJN1:133:D0BCAACXX:1:2303:6258:7837 2:N:0:
TCCTGTCTTGGGGTGCTTGTACACACACTCG
+
JIJIIJGIJGGGIBEHGHEFFFFFFDDDDD<
@D2D0JJN1:133:D0BCAACXX:1:2303:12973:21473 2:N:0:
TGGAGCGACGGTAGCATGTGATTGGTTTTGT
+
HGHIIF<;ADA,5;C@@A5>;C>AD:<A<82
@D2D0JJN1:133:D0BCAACXX:1:2303:3779:22312 2:N:0:
GCGTCCCGCTATCTCTTCCCTCCGCCCTCCT
+
EGIIGFH<AE8EHCHHDDFFBE?>BDB=AB<
@D2D0JJN1:133:D0BCAACXX:1:2303:4145:49079 1:N:0:
ATGACAAGTATGCTATCTTGTTTGGTGCTTG
+
JJJCHIJJHJGIJGIJJJJJJJJIIGHFHHE
@D2D0JJN1:133:D0BCAACXX:1:2303:12231:123859 1:N:0:
GCCAACAAGAGTGTTCGTGGACGCATAGGTG
+
JJJJJJJGHHH?CEFFFFDDDEDDDDBCDCC
@D2D0JJN1:133:D0BCAACXX:1:2303:17327:132082 1:N:0:
GTCGCTCCAAGGTCCTTGTATGAGCATTGAT
+
HIIGDHEBEFECACEDDCCDEEDDDDDDACA
@D2D0JJN1:133:D0BCAACXX:1:2303:6464:161719 2:N:0:
GTGGTTGGGATGTCGTGCCGTACAAGCAACC
+
JDFGGGHHI<EEEFHBDBBBABB@CC?BDD2
@D2D0JJN1:133:D0BCAACXX:1:2303:19293:176664 1:N:0:
ACCTAGACACTACAATTTGAGTGCGTTTATA
+
CFG<DGGG=C3BG=FA=FEAEHGFHABB;;3
@D2D0JJN1:133:D0BCAACXX:1:2304:6832:12125 1:N:0:
GGTGAAGACGGTCGGAAAGGTTCAGAGGCGC
+
GI=BBC=BFHIAAEE6?<><>@AA>:A<@?@
@D2D0JJN1:133:D0BCAACXX:1:2304:15684:14426 1:N:0:
CCTCCCACGAGAAACACCCCACGTCTCAAGC
+
HIGGIIEAE6AAED@CBABC7?B<BCCDC>@
@D2D0JJN1:133:D0BCAACXX:1:2304:1629:62740 2:N:0:
ATTTTGACTGGTGGCTGGCGCCCTCTGTTTT
+
IIJIFCGHIJEFHIGIFIBBEEF>A@>C@CC
@D2D0JJN1:133:D0BCAACXX:1:2304:5946:100122 1:N:0:
TTCACGAATAAGTGTGCTTCTTTCTCTTTTT
+
JJGJJJHHHHHHHFEFFFFEEEEEEEDDDDD
@D2D0JJN1:133:D0BCAACXX:1:2304:14713:125812 1:N:0:
ATGTTAACTAGTCACACTTTTGCATAGCAGC
+
BGIIHDHIIIJIIIIIIJIGHHIGGHHGGH>
@D2D0JJN1:133:D0BCAACXX:1:2304:6910:170564 2:N:0:
GTCAGAAGGTCAGCTGTCGTGGCAGTTTTTG
+
IGHGIJIIJFFHGIGIHHGEFFFDDCEEDDD
@D2D0JJN1:133:D0BCAACXX:1:2304:5107:185261 1:N:0:
CTGGTAGACAGGACAAGCATCAGAATTACTA
+
JJJIHHJJJJJJEGHEHCHIIHHHHFHFFF@
@D2D0JJN1:133:D0BCAACXX:1:2304:5206:196812 1:N:0:
ACCTAGACACTACAATTTGAGTGCGTTTATA
+
CGIFFIECCBFEFF@CFIIE;=@>A;BDDB>
@D2D0JJN1:133:D0BCAACXX:1:2305:10247:12908 1:N:0:
CCAGTGCAGAGGAGCAGCAGGCGCGGGCAGA
+
JJGIHHGIJHHHHHFFFFDEDDDDDBDDDDB
@D2D0JJN1:133:D0BCAACXX:1:2305:16991:82751 2:N:0:
TCACCCGAGGTTAGCAAGACCGACAGTGGTG
+
JIJJJHI>HGFHICGIIGIHGBCDBBACDC<
@D2D0JJN1:133:D0BCAACXX:1:2305:18998:84161 1:N:0:
CCCGTCAGTCGGTCACGTGATCTGTGCCATA
+
GFHHIGHGGHFFCCCCB?BDCEEDCCDCDCC
@D2D0JJN1:133:D0BCAACXX:1:2305:10718:105454 1:N:0:
CCAATTCGGCGGTGGAAGCTGCGCATGACGC
+
DDCEGI<F@BHEAC<?@;2(;>=;;/84>?>
@D2D0JJN1:133:D0BCAACXX:1:2306:11280:58086 1:Y:0:
CGCTGGCGCAGGCAGGTGCAGTTGCCGAGTG
+
###############################
@D2D0JJN1:133:D0BCAACXX:1:2306:19017:103460 2:N:0:
AGTAAAGAAAGGTTTTGCTGAGAGGGTTTGC
+
IIF<FFD<FEGIIG>7=7CG4@)7AE-==BB
@D2D0JJN1:133:D0BCAACXX:1:2306:11792:188484 1:N:0:
AAAAAACGGAGTCTTTAGAGCCCTTATTAAA
+
FEFFIEEED?B?BCEAC3@A>=;@B######
@D2D0JJN1:133:D0BCAACXX:1:2307:15744:60561 1:N:0:
GGTCACGAGTGGTCACGGTCCCCGTCTCTGA
+
FGBBHGBCF1=D=CAEEA(5=BC>>??=ACA
@D2D0JJN1:133:D0BCAACXX:1:2307:2208:71040 1:N:0:
CACCGTGGCTAGCGTATTGCATGCTTGTGCA
+
IC?FFFGFECFE<4@;1)7;=C=A:?ACBD#
@D2D0JJN1:133:D0BCAACXX:1:2307:13662:74546 2:N:0:
ACCTAGACACTACAATTTGAGTGCGTTTATA
+
GG<DB3BFEHI@EGAAHGAHE.7?/A?B=D:
@D2D0JJN1:133:D0BCAACXX:1:2307:13975:91154 2:N:0:
CCCTCTGGCGGGTTTGCCTGTTTAGCCCTCG
+
GEICHEG@;FA@:BB?CCC:,>C:4>:>9?@
@D2D0JJN1:133:D0BCAACXX:1:2307:17026:153348 2:N:0:
GGTCACGAGTGGTCACGGTCCCCGTCTCTGA
+
GG;7'=BGG5CEEH;@EH??BDABAB=;@>C
@D2D0JJN1:133:D0BCAACXX:1:2307:2238:154205 1:N:0:
CCCTCTGGCGGGTTTGCCTGTTTAGCCCTCG
+
BDHJBGFCEHF>'5<?CCC5(:@########
@D2D0JJN1:133:D0BCAACXX:1:2307:19687:197537 1:N:0:
CTCCCCATGCGGCCATGCCGCACCCCACAGC
+
IIJHIJJIIJAHIGHFFFFDDDDD<BBDD?<
@D2D0JJN1:133:D0BCAACXX:1:2308:17567:26497 2:N:0:
ATTTTGACTGGTGGCTGGCGCCCTCTGTTTT
+
<DFIIGBFCEG<FHA=;B5::BB8=;;6>A?
@D2D0JJN1:133:D0BCAACXX:1:2308:8731:67800 1:N:0:
CCAATTCGGCGGTGGAAGCTGCGCATGACGC
+
DHGCHHHIJIEF9AC=;A;A@>/88=B:@B>
@D2D0JJN1:133:D0BCAACXX:1:2308:16086:94902 2:N:0:
AGAACAGGACAGTAGGCTGGAACATACCTGT
+
JIIHICHHIGHG@CGGIIJHHEHDDFDFCE>
@D2D0JJN1:133:D0BCAACXX:1:2308:10823:112257 1:N:0:
TCCATATGGGGGGATCAACAGCTGATGCACC
+
BDGG@/8?DHEIC-5?BC?>28:@CCCCA##
@D2D0JJN1:133:D0BCAACXX:1:2308:18519:120772 1:N:0:
CTTTCTGAGCTGGCCACCACTTCCCATGGAG
+
HI<DG<@@F?FGGF>F@=DHDIIEHEEEB36
@D2D0JJN1:133:D0BCAACXX:1:2308:12674:138481 1:N:0:
CTCGTGACCCCTGAACGAACAACAGGGGGGA
+
BBF@CCF1=2(@@##################
@D2D0JJN1:133:D0BCAACXX:1:2308:21299:147671 2:Y:0:
GTATAGCTATGATGGAGTGAGGAACTTTTTA
+
###############################
