# Supplementary material for: Identification of the Maize Gravitropism Gene lazy plant1 by a Transposon-Tagging Genome Resequencing Strategy
Source: PLoS One. 2014 Jan 31;9(1):e87053. doi: 10.1371/journal.pone.0087053 (PMC3909067; doi:10.1371/journal.pone.0087053)
Supplement: File S1 — MuTaq Supplementals. (ZIP) [file pone.0087053.s005.zip › MuTaq_Supplementals/MuTaq_Fastq/AGTC_Mu]

@HWI-ST515:184:D0PUKACXX:1:1101:19458:44116 2:N:0:
GCCCAAGGCGCGTCATGCCTGCTGCCTTTGC
+
GGIJJCEGHHFF>???CCDDDBCC>93>ACC
@HWI-ST515:184:D0PUKACXX:1:1101:3748:84133 2:N:0:
AGCTGCGAGAGCCTTAGAGACGCGTGCATTG
+
BD<BBFFDGH>CGHJGGGGFEHECA@>;@@@
@HWI-ST515:184:D0PUKACXX:1:1101:20690:91745 2:N:0:
CTTGCAAAGAGACCGAGAAAATGCAGATTAT
+
84=@;@@AEE@9);<'=B>CC3;@::@CC##
@HWI-ST515:184:D0PUKACXX:1:1101:16908:146098 2:N:0:
CTTGCAAAGAGACCGAGAAAAGGCAGATTAT
+
)84)7@@@@7=?E=DC6,9?C>@29<?C3:5
@HWI-ST515:184:D0PUKACXX:1:1102:14682:41052 2:N:0:
CCGACCCCATGGTCTCCCCTTGCTGCTGTAC
+
@GHHG@HA7=EDCCCHHHBAD@DFFEECEA@
@HWI-ST515:184:D0PUKACXX:1:1102:9626:128832 2:N:0:
TGGGTCGGCGTACCTGGTGGTGCTCACGGCC
+
CG@3?9<FBEEEFFCEE@CB8?CDDDDDDD5
@HWI-ST515:184:D0PUKACXX:1:1102:11766:170467 2:N:0:
TTGGGAAACGGGGAAAAGAAAGCAAAACTTG
+
JIIIGICEGIIIHDFDEE?ACCCDDCDDDDB
@HWI-ST515:184:D0PUKACXX:1:1102:6736:197388 2:N:0:
CTTGCAAAGAGACCGAGAAAAGGAAGATTAT
+
H<AFGACF=@@C)?B9=A6>ACB(:??####
@HWI-ST515:184:D0PUKACXX:1:1103:7548:91939 1:N:0:
GCCATGGGGAGTGTGAGCTAGAGATGGGGGT
+
IIIJJJI9CBGCGBCGHGHD<EHB@BDBAB?
@HWI-ST515:184:D0PUKACXX:1:1103:3643:97982 1:N:0:
GCCAACAAGAGTGTTCGTGGACGCATAGGTG
+
GEIIIJIII>AACACEBBB>=3;/'8?AC##
@HWI-ST515:184:D0PUKACXX:1:1103:16128:117396 2:N:0:
GGAGGTCGCAAGCACGAGCCACACCCCCACG
+
CHEH>ECEH:BC?ACBD:=?C?A<?######
@HWI-ST515:184:D0PUKACXX:1:1103:15666:150955 1:N:0:
AAATTTGAGGGGCATGTATACAATTGTCCCT
+
HIJEHII<DGGIIJJJHEECECHHF3.;;B;
@HWI-ST515:184:D0PUKACXX:1:1103:13647:168618 2:N:0:
GGCTCTGGGAGGATAGGCCTAATTCTATTTT
+
JGIIIHIIG@GHAEEDFFFAECEEEEEEEED
@HWI-ST515:184:D0PUKACXX:1:1103:12738:171037 2:N:0:
TCTGGAGGCTGGGACAAAAGTGTAACGCTAA
+
GIIFGEHIFH>BH?BBDCC96>3>ACDBDB8
@HWI-ST515:184:D0PUKACXX:1:1103:9155:190921 2:N:0:
GGGTTTGAGGTAGGCGGAGGCGGCGAGGGGG
+
IDGBFBCEFG@CGI@HD>/;=?#########
@HWI-ST515:184:D0PUKACXX:1:1104:18235:29141 1:N:0:
GGCTGGGGAGGACGCAAGTGCAACGGAAACC
+
E)?BFEG<A;AA?4?>B##############
@HWI-ST515:184:D0PUKACXX:1:1104:7535:111633 2:N:0:
TTCACGAATAAGTGTGCTTCTTTCTCTTTTT
+
JJEIJIJJIHFHCHEDFFFFFDEEEEDEDDD
@HWI-ST515:184:D0PUKACXX:1:1104:3734:142030 2:N:0:
TTTCTGAACATATTGGATGGAAGCCTTTTAG
+
IIIJJCGGIHIHIIJIGIJDEH3CACHIGD>
@HWI-ST515:184:D0PUKACXX:1:1105:1269:8062 1:N:0:
TTCTGCCTCAGGGGAATACTCCTCTAAATCT
+
9BHGIIIJEHBF9@HIH>AEHFFFFFDEC<6
@HWI-ST515:184:D0PUKACXX:1:1105:18964:41151 2:N:0:
ACTTGGAAGAGGATGTATGTTCCCCATGATC
+
@?EH@;))...6@>;.;;;CDC3>?CDDD>@
@HWI-ST515:184:D0PUKACXX:1:1105:4184:61007 2:N:0:
CACCGTCAAAGACTCAAAGCTCCATCGTGAT
+
FHGFAFF?GH@@78CDDEEEHHHFE@D?###
@HWI-ST515:184:D0PUKACXX:1:1105:18269:120596 2:N:0:
CCCTGTGGGTTAGAAAAAGATCCTCGGAGGT
+
JJJJIIFHIFHIIIHHHHFFFFFCDCD@BD1
@HWI-ST515:184:D0PUKACXX:1:1105:9873:150994 1:N:0:
ACCTAGGCACTACAATTTGAGTGTGTTTATA
+
IIIJJIJJIHIIIIAGCGHGB)7.==CEEE7
@HWI-ST515:184:D0PUKACXX:1:1106:3825:52264 2:N:0:
TCCTACAGGGCATCTGATCAAACACAAGTCT
+
JJJJJFHGIJJIJJJIIHGHGHHFFFFECED
@HWI-ST515:184:D0PUKACXX:1:1106:12584:57433 1:N:0:
GCCAACAAGAGTGTTCGTGGACGCATAGGTG
+
IJJIEGG=D9ECHC;CDDDB?A>@@@DD###
@HWI-ST515:184:D0PUKACXX:1:1106:18494:61222 2:N:0:
CTTGCAAAGAGACCGAGAAAAGGAAGATTAT
+
FGEFGFIIIJJA?AB8=3>C?##########
@HWI-ST515:184:D0PUKACXX:1:1106:4106:85455 2:N:0:
CTCGCAGGGTGGCCTCCATATGGTCCGTTTT
+
IJEGIIGBD@DDEEEDDDDDDEDDCDBBDD<
@HWI-ST515:184:D0PUKACXX:1:1106:3087:109837 2:N:0:
GCCATGGGGAGTGTGAGCTAGAGATGGGGGT
+
IGIEEEHCGFFDHE@EEEF;>=C@CCCD?@@
@HWI-ST515:184:D0PUKACXX:1:1106:12508:116591 2:N:0:
CTCGCAGGGTGGCCTCCATATGGTCCGTTTT
+
IIHHJ@EEE?DDEECBBACCDEDDCDDBCC@
@HWI-ST515:184:D0PUKACXX:1:1106:12185:125925 2:N:0:
GGCTCTGGGAGGATAGGCCTAATTCTATTTT
+
JFIGIFH@HIGG?EEDFFFEACEEEEDCDDE
@HWI-ST515:184:D0PUKACXX:1:1106:20963:152182 1:N:0:
GGGGACGGGGAGGTGATCCAAGGGAGGCGGA
+
JEIIGEHHFDBBD8?CDEA:::?@A;BBB@#
@HWI-ST515:184:D0PUKACXX:1:1106:8974:164867 1:N:0:
ACTGACGGGAGACAAAGCTGGCACCGCACTG
+
IIJHHIHH6ABBAEE>);B;?ACED>?####
@HWI-ST515:184:D0PUKACXX:1:1107:5764:4938 2:N:0:
CTTAATGGCTGGTCTCTACGCATAAAAAAGA
+
GIIJJFGGIECE..=@;=CEB?5?>BBCB##
@HWI-ST515:184:D0PUKACXX:1:1107:14902:47415 1:N:0:
CGCAGGGGATGGGCAGGAGGCCAAGCGCTAG
+
JJIGHEEGIIHDHHFFFDAA=?BDDDD:?@<
@HWI-ST515:184:D0PUKACXX:1:1107:15298:84863 2:N:0:
GTCGCGGCGGGGGGCCCGTCCGCGTCCGCCT
+
EFGFGEHDDD56B##################
@HWI-ST515:184:D0PUKACXX:1:1107:20521:129776 1:N:0:
CAAAGGGTCGGGAAGGTTTCCCCGTATCCAC
+
JJIJJHIG@EHF>AAC?CCCDCDD@BDDDD5
@HWI-ST515:184:D0PUKACXX:1:1107:13307:179126 2:N:0:
TTAGGTCGGCCCTCTCCGGTGCTGGCCTGGT
+
JIGGGIHIIJIHGHHFEFD=BDDDDDDCBB:
@HWI-ST515:184:D0PUKACXX:1:1108:19180:4652 2:N:0:
GTCTGGGGAGGACGCAAGTGCAACGGAAACC
+
IHHIIHFICHI@EHBDDD>@CDCCDDDDD:9
@HWI-ST515:184:D0PUKACXX:1:1108:10753:36518 2:N:0:
TTTCTGAACATATTGGATGGAAGCCTTTTAG
+
?FGEGEG>GGBHHDGGHGGD3=@BA8==CEC
@HWI-ST515:184:D0PUKACXX:1:1108:7427:41908 1:N:0:
GGAGGTCGCAAGCACGAGCCACACCCACACG
+
JIEEGGHFGFEDDDEBDBB?C<<B?B????5
@HWI-ST515:184:D0PUKACXX:1:1108:11146:54388 2:N:0:
ACTGACGGGAGACAAAGCTGGCACCGCACTG
+
DEGHHEBBEGIGHFFHEFDFFCEDDD:>BDC
@HWI-ST515:184:D0PUKACXX:1:1108:7240:111181 2:N:0:
GCCCCAGATATCTACGTCAACTCATTCCCCT
+
GGIIIFACGCHHHGIHFEFFFFFEEECDEEC
@HWI-ST515:184:D0PUKACXX:1:1108:4802:134223 2:N:0:
GTGAGTGAGTGTCCCACGTGACCGGTTGCGC
+
;-=);EB3?7A####################
@HWI-ST515:184:D0PUKACXX:1:1108:4781:155691 1:N:0:
TTTCTGAACATATTGGATGGAAGCCTTTTAG
+
JIIEIIIGGIJJGEFCGHIJIIGIGA@@E##
@HWI-ST515:184:D0PUKACXX:1:1108:6098:167693 1:N:0:
TTCTGCCTCAGGGGAATACTCCTCTAAATCT
+
GGIGHCFGIH;CFEHIHHFHHFFFE@);>A3
@HWI-ST515:184:D0PUKACXX:1:1201:8657:10078 2:N:0:
TCACCCGAGGTTAGCAAGACCGACAGTGGTG
+
JIEHHDGHGFHGIIJJJIIJHHBCDD@CD@?
@HWI-ST515:184:D0PUKACXX:1:1201:10168:10346 1:N:0:
CAAATCGAGACTAGATCGGAAGAGCGGTTCA
+
FDHHJIIGDFFHFBCEEG#############
@HWI-ST515:184:D0PUKACXX:1:1201:13850:58625 1:N:0:
GTTAGTTGTTGGAAGTATACCCTCAATCACA
+
IDH=FFHI?BHGCF;@FGEGBEEGG@;?HH#
@HWI-ST515:184:D0PUKACXX:1:1201:7225:127604 2:N:0:
TTTCTGAACATATTGGATGGAAGGCTTTTAG
+
EGGGIH>BFEGIGIJDGHGG>F9(6@DGH;;
@HWI-ST515:184:D0PUKACXX:1:1201:2012:146728 1:N:0:
CCCTGTTTGCGGCTGCGAACGATGGTAATGC
+
FGBCGGIGIJGGBGBCB>A############
@HWI-ST515:184:D0PUKACXX:1:1201:10654:156812 1:N:0:
CTCGCAGGGTGGCCTCCATATGGTCCGTTTT
+
JJJIIIIHEBDBEECBBD@CCDD:@@=AC##
@HWI-ST515:184:D0PUKACXX:1:1201:3419:160912 1:N:0:
CAGTGAGAGAGAAGAGCAATAGTGTCGGATA
+
GGFBHIHHIIJIGGGIJECHGG=3.=BDB##
@HWI-ST515:184:D0PUKACXX:1:1201:1369:195804 1:N:0:
ATCTGGGGCGGTTGATCAACACGCGGGTGGA
+
IJJJFGFHHHA9>=(;:(>A@?@DB@@5;>1
@HWI-ST515:184:D0PUKACXX:1:1202:10770:34269 2:N:0:
CCCGTCAGTCGGTCACGTGATCTGTGCCATA
+
IJFI;BEHHEHFDDDEDDDBCCCCACC@CC3
@HWI-ST515:184:D0PUKACXX:1:1202:1489:36231 1:N:0:
GCTTGCCGAGGGGCGCGGGGGGGAAGCGGAT
+
GG;@@=@B<=<<@;5<BBBBBBC-9@A####
@HWI-ST515:184:D0PUKACXX:1:1202:12817:45068 1:N:0:
GGCTCTGGGAGGATAGGCCTAATTCTATTTT
+
HDBGIGGCG@CEC3@@CDCECC>>C>@ACA#
@HWI-ST515:184:D0PUKACXX:1:1202:19258:84876 1:N:0:
GTCGAGACTAGATCGGAAGCGCGGTTCAGCA
+
??DF:F@F>A@::D2:5AB############
@HWI-ST515:184:D0PUKACXX:1:1202:3390:165865 1:N:0:
CCCGTCAGTCGGTCACGTGATCTGTGCCATA
+
IEIIGHIHHFHFB>BCCABACDDDDCDC:@#
@HWI-ST515:184:D0PUKACXX:1:1202:13785:173057 1:N:0:
ACCTAGGCACTACAATTTGAGTGTGTTTATA
+
G@DFH@3BCG9FG)8@@DHEI7@AE=A>3=;
@HWI-ST515:184:D0PUKACXX:1:1203:5659:21205 2:N:0:
ATCTGGGGCGGTTGATCAACACGCGGGTGGA
+
JIIIGHIDGHD@BDDCDEDDDDBDDDD;@D>
@HWI-ST515:184:D0PUKACXX:1:1203:21265:78849 1:N:0:
ACCTAGGCACTACAATTTGAGTGTGTTTATA
+
GIIFGGEE@HIIGHGFCHGC(7C@AH=?A>?
@HWI-ST515:184:D0PUKACXX:1:1203:14147:164338 2:N:0:
GTGGGTGAGTGTCGCCCGTGACCGAGTGAGC
+
###############################
@HWI-ST515:184:D0PUKACXX:1:1204:15726:18156 1:N:0:
TTGGGAAACGGGGAAAAGAAAGCAAAACTTG
+
GIJJGGDHIJBG<DFDEEC@9>?CDA<?:>:
@HWI-ST515:184:D0PUKACXX:1:1204:11196:38020 2:N:0:
CTGTCCGGCGCCCCCACTGCCCTAATCATCT
+
CFFHIGGGHG@B<?83;?>@??>9<AA(;@;
@HWI-ST515:184:D0PUKACXX:1:1204:20346:152038 1:N:0:
CTTGCAAAGAGACCGAGAAAAGGCAGATTAT
+
==7)=@F@EEEAEED>=?#############
@HWI-ST515:184:D0PUKACXX:1:1204:15813:171187 1:N:0:
CCAATTCGGCGGTGGAAGCTGCGCATGACGC
+
GHIEHGEG9AHFDC?AC>?;@??=B@BCCD9
@HWI-ST515:184:D0PUKACXX:1:1204:4155:177311 2:N:0:
CTCGCACAGGCATTTCAATCGGACTTCGGAT
+
GGJIIIHIIGEHEGG;@GG:;AAE?@C;A##
@HWI-ST515:184:D0PUKACXX:1:1205:5770:196109 1:N:0:
ACTGACGGGAGACAAAGCTGGCACCGCACTG
+
IJIIJJIFHIHJFBECA@DDCAEEDDDBBBC
@HWI-ST515:184:D0PUKACXX:1:1206:4703:26197 1:N:0:
GTCGCGGCGGGGGGCCAGTCCGCGTCCGCCT
+
IGIJJHHCD9@BB##################
@HWI-ST515:184:D0PUKACXX:1:1206:7991:52645 1:N:0:
CTTCAAATAGGCAAGCCCCGTCACTATCGAG
+
JIIGCDGIJGICHHGICA/A;@GFEHEH?D;
@HWI-ST515:184:D0PUKACXX:1:1206:3074:166952 2:N:0:
CCCTGTGGGTTAGAAAAAGATCCTCGGAGGT
+
IJJIIIHIJ@DHIIHHHHEFFFFDEDC@BD8
@HWI-ST515:184:D0PUKACXX:1:1207:4270:17731 2:N:0:
TTCTGCCTCAGGGGAATACTCCTCTAAATCT
+
FEHGGFFHHGGHEAAGEHHAEFCDE3@C>A@
@HWI-ST515:184:D0PUKACXX:1:1207:7699:20457 2:N:0:
GCGGGCGGAGGGGTCTTCACTGGGTTGGGTG
+
BBDAHBBBBBDDD5<?C@>>@CDD<?5;@##
@HWI-ST515:184:D0PUKACXX:1:1207:8521:85748 1:N:0:
TTCACGAATAAGTGTGCTTCTTTCTCTTTTT
+
IIJEE=1@=;=A?E=>7)7??C@CE;>@AA>
@HWI-ST515:184:D0PUKACXX:1:1207:3260:112464 1:N:0:
ACAACTAACACTAAAATGTCAGAGCGAGGAC
+
JIFHHHIGGIGIJJIIGGEIJIIJIGGBDB=
@HWI-ST515:184:D0PUKACXX:1:1207:15894:161660 1:N:0:
CCAATTCGGCGGTGGAAGCTGCGCATGACGC
+
GH>GHICHBHIHDC@9@A=>C(3;28?####
@HWI-ST515:184:D0PUKACXX:1:1207:3567:180665 2:N:0:
CCTCCTGGAAAGTCCGGTGCCTGGCTCCTGT
+
JJJDIHIJIJJJHIIJIBEHHHHHFFFFFDE
@HWI-ST515:184:D0PUKACXX:1:1207:17404:199124 2:N:0:
CAAATCTAGGCGCCACAGCTCCAATCCCTCA
+
JFGIJHHGHHFEDDDDDDDDDDDDCDDDDD5
@HWI-ST515:184:D0PUKACXX:1:1208:20119:67378 2:N:0:
CAAAGGGTCGGGAAGGTTTCCCCGTATCCAC
+
HGHGGFHDCHEFFDDDCCCCA@AB8@A<AC?
@HWI-ST515:184:D0PUKACXX:1:1208:2167:82692 1:N:0:
CCGGGAGCCAGCCACTACTCCATGCTCACGT
+
JJGGI>GGHFHJIEGIHHBHHDEFFFFCCD#
@HWI-ST515:184:D0PUKACXX:1:1208:18497:120940 2:N:0:
TCCCCAGACCCCAACCCCTCTCCCTCGTCAT
+
FHCGICDCHGIJJIIEEHFEFFF########
@HWI-ST515:184:D0PUKACXX:1:1208:17519:188575 2:N:0:
ACAACTAACACTAAAATGTCAGAGCGAGGAA
+
DB*BGGHEE=FH=@FA78=CE@:7@<:>B##
@HWI-ST515:184:D0PUKACXX:1:1301:7744:6550 2:N:0:
GGGTTTGAGGTAGGCGGAGGCGGCGAGGGTG
+
JJJ8?7BBHH@FHIJJHDCDBDD7>-5>B2<
@HWI-ST515:184:D0PUKACXX:1:1301:19963:9054 1:N:0:
GCGAGCGTCGGAGCGTGTCTCTATACTCCCT
+
JJJIJFIIJHE@CA9>=/<@CDEDDDDD?B9
@HWI-ST515:184:D0PUKACXX:1:1301:4887:30627 2:N:0:
ATCCTGGAGTAGTGTTAACAGCGCCGCACCA
+
HIJJIHIGIDHHHHHEHFFFFEDDDDDDDD2
@HWI-ST515:184:D0PUKACXX:1:1301:4416:54722 1:N:0:
GTCGCGGCGGGGGTCCCGGCCGCGTCCGCCC
+
IIDHIHGDBBB@B##################
@HWI-ST515:184:D0PUKACXX:1:1302:7423:12319 1:N:0:
TAGGAGCTCAGGGTCAAAAGAGAGGGGTGGG
+
HGIIEIIBDCGAGGHGDEGEEE<B?BBAB=3
@HWI-ST515:184:D0PUKACXX:1:1303:16545:9732 2:N:0:
CCGACCCCATGGTCTCCCCTTGCTGCTGTAC
+
FFE@(7BFA@CH@G@;CHBEFDFDCEEC@3;
@HWI-ST515:184:D0PUKACXX:1:1303:19477:46849 2:N:0:
ACGGAACCGGAGTGGCTGGGGGGGGCGCGCG
+
###############################
@HWI-ST515:184:D0PUKACXX:1:1303:2212:83237 2:N:0:
ACCTAGGCACTACAATTTGAGTGTGTTTATA
+
EGIIDHIIGDHIJICGIEIIJCG=EH?CAED
@HWI-ST515:184:D0PUKACXX:1:1303:19686:140683 2:N:0:
TTTCTGAACATATTGGATGGAAGCCTTTTAG
+
JJJHIDFHJIJGIJJJJIJDCFFIIGGII;@
@HWI-ST515:184:D0PUKACXX:1:1304:16150:66698 2:N:0:
CTTGCAAAGAGACCGAGAAAAGGAAGATTAT
+
CHGGGCEFE9@DEC=,9=>CCA?AC?B::>:
@HWI-ST515:184:D0PUKACXX:1:1304:15350:152758 1:N:0:
CGAAGTGCAATGGTGTGTCTTTCCTTATTGT
+
?@'(-;=>@D:@3).=A==37??########
@HWI-ST515:184:D0PUKACXX:1:1305:4691:25555 2:N:0:
CACCGTCAAAGACTCAAAGCTCCATCGTGAT
+
BGEGGCFHIGGIIIJJIIGIGGHHHHD?BB>
@HWI-ST515:184:D0PUKACXX:1:1305:14691:36910 1:N:0:
AAATTTGAGGGGCATGTATACAATTGTCCCT
+
HHGIIDGGGGEHAAAHCC?>>7=ECD;;?B@
@HWI-ST515:184:D0PUKACXX:1:1305:3806:81965 1:N:0:
CTCCACGAGGAGTCAAACCTGAGGATCATCG
+
GHHIJEIJF6EEFD:77;(6;C??>?C<:A#
@HWI-ST515:184:D0PUKACXX:1:1305:20268:99977 1:N:0:
GCTAGCAGCAGTGAGGTGAGTGGGCAACTTG
+
JJJGJJJIIHICGIJI=ACAEFFFFCCDCD>
@HWI-ST515:184:D0PUKACXX:1:1305:3809:116041 1:N:0:
GGCTCTGGGAGGATAGGCCTAATTCTATTTT
+
HIIJJJJIIGGEEFFD@>;@CCCD:;@DE@5
@HWI-ST515:184:D0PUKACXX:1:1305:10020:189754 1:N:0:
ATCTGGGGCGGTTGATCAACACGCGGGGGGA
+
JJJJIIEIDFD9?;:CCCACCBB7@>B####
@HWI-ST515:184:D0PUKACXX:1:1306:7041:5304 2:N:0:
GTCTGGGGAGGACGCAAGTGCAACGGAAACC
+
BGGIGBFIBAE;AE?'3=6@CCCC?@?####
@HWI-ST515:184:D0PUKACXX:1:1306:15580:31924 2:N:0:
TTCACGAATAAGTGTGCTTCTTTCTCTTTTT
+
IJIJIFGGIGHHHHHDEFFFFEEEEEDEDDD
@HWI-ST515:184:D0PUKACXX:1:1306:7956:37946 2:N:0:
CTCGCAGGGTGGCCTCCATATGGTCGGTTTT
+
IIJJGAE/=;@>AECDDD@CCDD:@'83;BB
@HWI-ST515:184:D0PUKACXX:1:1306:17178:75010 1:N:0:
TCCCCTGCGTTTTTTCCCTGCTGAAGCTTTT
+
IEGIHDFFE@FEDEBBCC>3?CAACCC####
@HWI-ST515:184:D0PUKACXX:1:1306:10538:88077 2:N:0:
TTCTCAGCCTCGTCCATGCTTGCCAGCTGTG
+
0*9*?*??B;FA###################
@HWI-ST515:184:D0PUKACXX:1:1306:15550:108838 2:N:0:
GCTGGCGTCAGTGGCCATTTCTGACGATTCA
+
JIJEGHGHGGIDAGIGIJDHHGHGHFFFDEE
@HWI-ST515:184:D0PUKACXX:1:1306:3282:114306 1:N:0:
GTGGCTGACCGGGCTTGCTCAACTCATCCAT
+
FFFG<AG@CHB<?ACA:=CCAACCCCC:@@5
@HWI-ST515:184:D0PUKACXX:1:1306:8540:117853 1:N:0:
CAGTGAGAGAGAAGAGCAATAGTGTCGGATA
+
IBHBCHGIIIIDGIJIIDEHGFHF>B>6A=3
@HWI-ST515:184:D0PUKACXX:1:1306:12628:131851 1:N:0:
GCCCAAGGCGCGTCATGCCTGCTGCCTTTGC
+
HIG:FG=@D<BD>>>?:@@>>ACCCBA>C##
@HWI-ST515:184:D0PUKACXX:1:1306:5632:140442 1:N:0:
CGCAAGTCCGCAACGTCCCAGCGCCGACCAA
+
DHEG';=FC;4=EE<(6;>AC=/8235>B##
@HWI-ST515:184:D0PUKACXX:1:1307:17596:55965 1:N:0:
GCTTGCCGAGGGGCGCGGGGGGGAAGCGGAT
+
EGCCEE@GE<4,3/5757@BB>@>B######
@HWI-ST515:184:D0PUKACXX:1:1307:17502:61218 2:N:0:
CATATGTACCAGTAGTGAATTTACATTTTGC
+
JIGIJHHIHHGIFHIDHIJIHHHHGFHFFFC
@HWI-ST515:184:D0PUKACXX:1:1307:3401:67213 2:N:0:
CAGTGAGGGAGAAGAGCAATAGTGGCGGATA
+
G?B############################
@HWI-ST515:184:D0PUKACXX:1:1307:5909:79505 1:N:0:
GCCAACAAGAGTGTTCGTGGACGCATAGGTG
+
FIEIJJG=AGHAE=?E?BE?###########
@HWI-ST515:184:D0PUKACXX:1:1307:15277:192287 2:N:0:
CGCAGGGGATGGGCAGGAGGCCAAGCGCTAG
+
GIIIJHIJEHFHHHFFFBDDBB=;?BDBDDD
@HWI-ST515:184:D0PUKACXX:1:1308:18447:14245 1:N:0:
AGCTGCGAGAGCCTTAGAGACGCGTGCATTG
+
IIIICDFGAFA<CAC@EGH:3;8A#######
@HWI-ST515:184:D0PUKACXX:1:1308:6867:38793 1:N:0:
TTCACGAATAAGTGTGCTTCTTTCTCTTTTT
+
JGGIJI=GGGHHAE77@D;BDCDECEEC>A>
@HWI-ST515:184:D0PUKACXX:1:1308:9376:77360 1:N:0:
GCTTGCCGAGGGGCGCGGGGGGGAAGCGGAT
+
IIJJIGJIHHFD>BDDDB7@7>;@9BB####
@HWI-ST515:184:D0PUKACXX:1:1308:5505:83049 1:N:0:
GTGGCTGACCGGGCTTGCTCAACTCATCCAT
+
IHIIIEHIFIHHFDDCDBCCD@CDDDCC@C:
@HWI-ST515:184:D0PUKACXX:1:1308:3601:134823 2:N:0:
ACCTAGGCACTACAATTTGAGTGTGTTTATA
+
EHHGEEGGIGGGHEHIIJIHJ@C@C=A>CA7
@HWI-ST515:184:D0PUKACXX:1:1308:10882:140326 2:N:0:
TTAGGTCGACCCTCTCCGGTGCTGGCCTGGT
+
IIGIIFDHEI';=CHHEBB<A?CC<?AC?B#
@HWI-ST515:184:D0PUKACXX:1:1308:11848:182980 2:N:0:
GCCCAAGGCGCGTCATGCCTGCTGCCTTTGC
+
HJJEI@C=CEDBABDDDDDDCDCDCDDCCD@
@HWI-ST515:184:D0PUKACXX:1:2101:17598:65574 1:N:0:
GCTTGCCGAGGGGCGCGGGGGGGAAGCGGAT
+
JFGIJJIIDHFABDDDB@B>BBD5&8?;B@9
@HWI-ST515:184:D0PUKACXX:1:2101:19303:86738 1:N:0:
TTTCTGAACATATTGGATGGAAGCCTTTTAG
+
IGIIICDAFGG@GFFGBFCDBFGBFEHHIHB
@HWI-ST515:184:D0PUKACXX:1:2101:6664:107678 2:N:0:
CGCTCTCCGCGGCTTCTGTTGCAAGCTCCGG
+
IIE>HFHJJGJHFDDCCD>A>ACDDDDDDD5
@HWI-ST515:184:D0PUKACXX:1:2101:14426:137179 2:N:0:
TTCTCAGCCTCGTCCATGCTTGCCAGCTGTG
+
JJJIIHIIIJJJJJJJJJJJJIHHGHHFFFD
@HWI-ST515:184:D0PUKACXX:1:2101:3055:150242 2:N:0:
TTTCTGAACATATTGGATGGAAGCCTTTTAG
+
JIIIJ@AEIIJJIIJEIJJIGHIHIAEGH>C
@HWI-ST515:184:D0PUKACXX:1:2101:18601:168635 1:N:0:
GTGGCTGACCGGGCTTGCTCAACTCATCCAT
+
JIJGHJJCIIGHFDDD>=CA@CCCACCCC::
@HWI-ST515:184:D0PUKACXX:1:2101:17686:177862 1:N:0:
GCTGGCGTCAGTGGCCATTTCTGACGATTCA
+
JJIIJIGIGHIFHIIEEGEACEH>:95;A@;
@HWI-ST515:184:D0PUKACXX:1:2102:12812:4179 2:N:0:
TCACCCGAGGTTAGCAAGACCGACAGTGGTG
+
JIIJBB@FFB;FHHGHIGEHHG/9<?;@A;8
@HWI-ST515:184:D0PUKACXX:1:2102:13317:158438 2:N:0:
GTCCGAACCAGATAGGACTATAGTCCATATG
+
HFGHIAHHFFDEECCEDDCDDDE>A@CDDDD
@HWI-ST515:184:D0PUKACXX:1:2102:3717:178999 2:N:0:
ACTTGGTAGAGGATGTATGTTCCCCATGATC
+
CHFEEAEFFFFFBAE@DEEDE;>CCCD?CD@
@HWI-ST515:184:D0PUKACXX:1:2103:16619:78965 2:N:0:
GCTGGCGACGGTCTGACATGCAGTTCAATGC
+
IJJJIFHFBEF=AB(;@CDCDDD;ACDEED>
@HWI-ST515:184:D0PUKACXX:1:2103:2565:124012 1:N:0:
TTTCTGAACATATTGGATGGAAGCCTTTTAG
+
IJJJJIGGIIJJIIIJJGIJEE@@GHIIIGA
@HWI-ST515:184:D0PUKACXX:1:2103:16645:137025 1:N:0:
CAAAGAAGGGGGGTCTCCTCACGTCATTTCC
+
E@CAGEHH64=3:07?:ACCC((+<@B####
@HWI-ST515:184:D0PUKACXX:1:2103:19206:148823 2:N:0:
TTGGGAAACGGGGAAAAGAAAGCAAAACTTG
+
IJEHIAHIGGIIHBDDCEDEDDDDDDDDCDD
@HWI-ST515:184:D0PUKACXX:1:2104:4391:25712 1:N:0:
GTTCAGAAAACACGTAGTTGGCATGAGTTTA
+
EGHGIGGHJCHCGIHHGIEH<DEHCHHF@?7
@HWI-ST515:184:D0PUKACXX:1:2104:14587:40542 1:N:0:
GCCAACAAGAGTGTTCGTGGACGCATAGGTG
+
IIJIIIGCD>A==?EEFFF>?;;?>??AC>:
@HWI-ST515:184:D0PUKACXX:1:2104:4908:48758 1:N:0:
CTTTTTAACACGGTGACACAGTATTACATGG
+
9C=@=@HIEEHHF?BA@>@>=ACC@DCA;;5
@HWI-ST515:184:D0PUKACXX:1:2104:16147:80945 2:N:0:
CTGTCCGGCGCCCCCACTGCCCTAATCATCT
+
IEFHIGHHIIIHHD>3;?CDD?>9A:@:>AC
@HWI-ST515:184:D0PUKACXX:1:2104:17822:89583 1:N:0:
CGCAGGGGATGGGCAGGAGGCCCAGCGCTAG
+
EIJII<F//;;AE=CEE7=A###########
@HWI-ST515:184:D0PUKACXX:1:2104:5094:108267 2:N:0:
TGCACAATTTGGATCTGGGGAAGACAGGAGG
+
DHIIIGGIIJJJGIIIJGIIHIJIHHHHDFB
@HWI-ST515:184:D0PUKACXX:1:2104:13418:152775 2:N:0:
ACTGATAGAACAGTGTGCCTAAACACACAAA
+
HH)88@@FHEIHE)).7;AC@);73=A?A??
@HWI-ST515:184:D0PUKACXX:1:2105:12136:150417 1:N:0:
ACAACTAACACTAAAATGTCAGAGCGAGGAC
+
JJJJJJFIJJJE@HEGEHGAEGIJJEHEFC;
@HWI-ST515:184:D0PUKACXX:1:2105:18254:156872 2:N:0:
GCCCCAGATATCTACGTCAACTCATTCCCCT
+
IIIGGHHGGGIIJJIEHEBFEFFAEDACE>3
@HWI-ST515:184:D0PUKACXX:1:2105:7146:163902 2:N:0:
TGTACTGCATGGGTGGAGAAAGCCTGGAGGT
+
IJIIJIIHIJJIJCHHIJ?EHGFBDFFAED;
@HWI-ST515:184:D0PUKACXX:1:2106:13492:41361 2:N:0:
TAGGAGCTCAGGGTCAAAAGAGAGGGGTGGG
+
GGIEGFHIIJJIIAEGHIIHCHFDBEC>BB=
@HWI-ST515:184:D0PUKACXX:1:2106:19666:86357 2:N:0:
GCTCGCTGTCTTTGTCTTCTCCATCTTCTTC
+
;EHJHDBFDEEDEEACCDCDDDCDDCCDCCD
@HWI-ST515:184:D0PUKACXX:1:2106:2796:110496 1:N:0:
CGCAAGTCCGCAACGGCCCAGCGCCGACCAA
+
IIIJIEFGIIDEEFFCD@BDBB@'8>BDB@8
@HWI-ST515:184:D0PUKACXX:1:2107:7777:39622 1:N:0:
GGGTTTGAGGTAGGCGGAGGCGGCGGGGGGG
+
EGG8?BFGHH==CC>4:'38;=@BB######
@HWI-ST515:184:D0PUKACXX:1:2107:4205:44280 2:N:0:
GGCGGAGCTCGGCCAAAATTTTAGGGAGGTG
+
;FEH<EDCCCA@BBBDD<(:>C;?A?>3;28
@HWI-ST515:184:D0PUKACXX:1:2107:2475:64095 1:N:0:
GTTGCGTGCCCAGCAGAACTCCCCTGCGCGC
+
IICDDI<AD;;@###################
@HWI-ST515:184:D0PUKACXX:1:2107:17748:149882 2:N:0:
CTTGCAAAGAGACAGAGAAAAGGAAGATTAT
+
48B4==CGHHEGFDGGE=CA?;;;?B>;;>@
@HWI-ST515:184:D0PUKACXX:1:2107:15482:195623 2:N:0:
GTTTGGATGAGACGTGGGGAGTTGCTGCGAG
+
JGIHGFGIIHHGIIHHJJICD?@DECCCC@;
@HWI-ST515:184:D0PUKACXX:1:2108:12410:11682 2:N:0:
GCCATGGGGAGTGTGAGCTAGAGATGGGGGT
+
IGIFGDFHCCG;C@EDEFECHAE@DCFFDD;
@HWI-ST515:184:D0PUKACXX:1:2108:4533:15038 1:N:0:
GCGAGCGTCGGAGCGTGTCTCTATACTCCCT
+
JIJJIJIGD6B9AADBDDBCDCCCFDEDAB#
@HWI-ST515:184:D0PUKACXX:1:2108:9818:27729 1:N:0:
CGACGGCAAAAATCTCCGTTGTGTTGGGTTT
+
IJIGHFB?B?C?ADCCA@?CD@?ACB@;2?#
@HWI-ST515:184:D0PUKACXX:1:2108:5302:28194 1:N:0:
TCACCCGGGGTTAGCAAGACCGACAGTGGTG
+
EE9DF;F(-;A46(?37)7?###########
@HWI-ST515:184:D0PUKACXX:1:2108:9559:45783 1:N:0:
GTCTGGGGAGGACGCAAGTGCAACGGAAACC
+
IBGGJJJJGII@98BEB?;;(5@CBB?@DC5
@HWI-ST515:184:D0PUKACXX:1:2108:19084:56593 2:N:0:
TGTACTGCATGGGTGGAGAAAGCCTGGAGGT
+
IJJJJIHIGHJIIHHIHIEEHHHFFFF;@C5
@HWI-ST515:184:D0PUKACXX:1:2108:17460:106645 1:N:0:
CTTTTTAACACGGTGACACAGTATTACATGG
+
IIJIHGIGHHHHF;?CCCAEBADD@>@ADC?
@HWI-ST515:184:D0PUKACXX:1:2108:19371:162515 1:N:0:
GTTAAAGAGATTAATTTCTACCGTTTCTAAC
+
JFHGJEGGIIIIJJJJIHHHGEH=?DFFAA#
@HWI-ST515:184:D0PUKACXX:1:2201:14262:62564 1:N:0:
CCCGTCAGTCGGTCACGTGATCTGTGCCATA
+
IJJIAEEHDFFFADDDDBDAC@ACCCA:@C5
@HWI-ST515:184:D0PUKACXX:1:2201:9211:79118 2:N:0:
TTTCTGAACATATTGGATGGAAGCCTTTTAG
+
IIJIHGEHHEHIIIHIIIFICGDCHHIHI=@
@HWI-ST515:184:D0PUKACXX:1:2201:9713:122134 1:N:0:
GCGGCGGCACGGTGGCCAGGAACACCCTGCC
+
?H<EFCBB8<:B@A;<ACAB?##########
@HWI-ST515:184:D0PUKACXX:1:2201:4740:131242 1:N:0:
GGGCTCAATATAATTGTTTGAACCTCTTCCA
+
IIIGIJGEHIJGIJIIIIGIGE?EEFDF@B;
@HWI-ST515:184:D0PUKACXX:1:2201:3656:157580 2:N:0:
GGCGTGCTACGGAGATCTAGGATTGGGCATT
+
CGHEB@B?BEBDD@;CDDCCDA>CD9?A?C>
@HWI-ST515:184:D0PUKACXX:1:2201:9775:168551 2:N:0:
GCCAACAAGAGTGTTCGTGGACGCAGAGGCT
+
9('('--=@=A?A=;?###############
@HWI-ST515:184:D0PUKACXX:1:2202:20538:92413 2:N:0:
TCACCCGAGGTTAGCAAGCCCGACAGTGGTG
+
BB3EHHHGHIJG:==D@;(;64,59<5@C##
@HWI-ST515:184:D0PUKACXX:1:2202:1791:102453 1:N:0:
GTCGCGGCGGGGGGCCAGTCCGCGTCCGCCC
+
JIFIIHFDDBDB@##################
@HWI-ST515:184:D0PUKACXX:1:2202:3537:117175 1:N:0:
GCGGCGGCACGGTGGCCAGGAACACCTTGCC
+
GIEBHDBBBDDDBD@?B>ABABBDDBCCDA#
@HWI-ST515:184:D0PUKACXX:1:2202:12942:133172 2:N:0:
CTTGCAAAGAGACCGAGAAAAGGAAGATTAT
+
<CA@9@AFHCGEA=B?A>BD?C?BC<2>>@#
@HWI-ST515:184:D0PUKACXX:1:2202:11993:181647 1:N:0:
TGGGTCGGCGTACCTGGTGGTGCTCACGGCC
+
IIIIFGGGIHBDDCCEBDDD3<CCCCCADD#
@HWI-ST515:184:D0PUKACXX:1:2202:13468:191776 1:N:0:
CCGACCCCATGGTCTCCCCTTGCTGCTGTAC
+
IIBHIIJJGJHIFHHHGCDEFDCDCC>>5>5
@HWI-ST515:184:D0PUKACXX:1:2203:9372:83825 1:N:0:
CCGGGAGCCAGCCACTACTCCATGCTCACGT
+
IIIGIFIJIJJJIGHGHHEFFFDDEEDDCD;
@HWI-ST515:184:D0PUKACXX:1:2204:10085:61714 1:N:0:
GCCATGGGGAGTGTGAGCTAGAGATGGGGGT
+
JIHGIIJIIGHEHHHCEFHEFFD?DCCCDB;
@HWI-ST515:184:D0PUKACXX:1:2204:16206:71150 2:N:0:
TTTGAGGTCGGGGGCGAAAACGCCGTGGTCC
+
IJJIGHIIIIEHFDBBDBDB?>@BB-5>ACC
@HWI-ST515:184:D0PUKACXX:1:2204:14322:87711 2:N:0:
GTCGCGGCGGGGGGCCAGTCCGCGTCCGCCT
+
HFHGBEEDDDDDD##################
@HWI-ST515:184:D0PUKACXX:1:2205:5459:13058 1:N:0:
CCGACCCCATGGTCTCCCCTTGCTGCTGTAC
+
EGADHGHIIICEHAECEHE>@;>@(6>@;>;
@HWI-ST515:184:D0PUKACXX:1:2205:16664:82254 1:N:0:
GCCGGACAGCGGGGTGCAGCCGAGCGCCACA
+
GJJDIDH<EDDDDB7<@CDDDD;BBBDDDB8
@HWI-ST515:184:D0PUKACXX:1:2205:2582:156018 2:N:0:
TTTCTGAACATATTGGATGGAAGCCTTTTAG
+
IJIFIHIJIHIJJJJJJJIJBHIFHGHJJ@3
@HWI-ST515:184:D0PUKACXX:1:2205:4586:193321 2:N:0:
GAATCATACCCCTCGTTCCAAAAGTTGAAGA
+
>>@3>;@CDDCBBBD??BC>C>AC#######
@HWI-ST515:184:D0PUKACXX:1:2206:9635:52682 1:N:0:
TTTCTGAACATATTGGATGGAAGCCTTTTAG
+
JJJJIFDGEGEHGGEIJJIIDE9@E=@;AE?
@HWI-ST515:184:D0PUKACXX:1:2206:11222:121328 2:N:0:
GGAATAGGGGGGCAGATCTGAATCGGGGCGG
+
###############################
@HWI-ST515:184:D0PUKACXX:1:2206:3547:131698 2:N:0:
TTTCTGAACATATTGGATGGAAGCCTTTTAG
+
JJJJIEIIIIJJJIJIJIJJIIHCFHGIJA>
@HWI-ST515:184:D0PUKACXX:1:2206:15430:131746 1:N:0:
ACTGACGGGAGACAAAGCTGGCACCGCACTG
+
IIJJJJJDGHHGHBEFF@C@C?CDDDDDDB>
@HWI-ST515:184:D0PUKACXX:1:2206:15470:153965 2:N:0:
TTCTGCCTCAGGGGAATACTCCTCTAAATCT
+
EHIIIGIFIIJBHIIGFFHGHFFDFFFCEC<
@HWI-ST515:184:D0PUKACXX:1:2206:3597:178287 1:N:0:
ACAACTAACACTAAAATGTCAGAGCGAGGAC
+
IGGIHIDGIFIJDG3=CAEGDCEEEH>D>A5
@HWI-ST515:184:D0PUKACXX:1:2207:5294:17689 1:N:0:
ACTGACGGGAGACAAAGCTGGCACCGCACTG
+
IJJIJJGIJGHGGFFF@;ACC?;;=BDBBD>
@HWI-ST515:184:D0PUKACXX:1:2207:1408:95823 2:N:0:
GGCTCTGGGAGGATAGGCCTAATTCTATTTT
+
JEHIGHIJJDGH(?B;C@CEEEECCEACEEE
@HWI-ST515:184:D0PUKACXX:1:2207:11125:130897 1:N:0:
CCGCCAGCCTGGTGGAGCCCAAGCGAAGTAT
+
BFGEGGBGGGE@=C;@;>;=B(6(51;;?@3
@HWI-ST515:184:D0PUKACXX:1:2207:13008:138059 2:N:0:
CTTAATGGCTGGGCTCTACGCATAAAAAAGA
+
JJJHJGIJIIJJ(.)..7?(5555BEECB##
@HWI-ST515:184:D0PUKACXX:1:2208:15429:41279 1:N:0:
CAACTCGGAGCGGCGCAGCCTGGCTCACCAA
+
CCD9C@5@#######################
@HWI-ST515:184:D0PUKACXX:1:2208:17230:54966 2:N:0:
GCCATGGGGAGTGTGAGCTAGAGATGGGGGT
+
IJJHIDHIIGIHIHIGIHGEEEHBDDFFDDD
@HWI-ST515:184:D0PUKACXX:1:2208:5094:99628 1:N:0:
CACCGTCAAAGACTCAAAGCTCCATCGTGAT
+
IIJDE;BBDDBCEEEECDCDCCCDCC@####
@HWI-ST515:184:D0PUKACXX:1:2208:5700:170758 2:N:0:
CAAAGGGTCGGGAAGGTTTCCCCGTATCCAC
+
IIIGIGIGCHBBBCDDCDCCCDDDB??9C@?
@HWI-ST515:184:D0PUKACXX:1:2208:5723:175593 2:N:0:
ACTGACGGGAGACAAAGCTGGCACCGCACTG
+
JIIJIHIIIJJIHHHHHFFFFCEDDDDBDD>
@HWI-ST515:184:D0PUKACXX:1:2301:13967:12825 1:N:0:
GGGCTGGGAGGTCTGGTAGGCTGGCAGCCGG
+
IGIIJJIJCHI;EEHE);;@CC@BCC??B##
@HWI-ST515:184:D0PUKACXX:1:2301:20328:138691 1:N:0:
GGCTCTGGGAGGATAGGCCTAATTCTATTTT
+
BFHIGGGJJCDE=ACEE@@@(6;CEEA>C##
@HWI-ST515:184:D0PUKACXX:1:2301:10527:150120 2:N:0:
ATCTCTCTCTCGCGCGCCCTGCGCATTCCTC
+
GGIIJIIIJJJJJGFDDDDBDDDDDDDDDC>
@HWI-ST515:184:D0PUKACXX:1:2301:16435:157474 2:N:0:
CAGTGAGAGAGAAGAGCAATAGTGTCGGATA
+
GC>BFHG4B;@CEHHIIH>E>E?B@@DA9A9
@HWI-ST515:184:D0PUKACXX:1:2302:5185:65885 2:N:0:
GTTGTGTGGAGTGGAGGCAAGGCGGCAAGGC
+
JIJJDBFGIFEBGHIIJIJJJI=A>B?@BDA
@HWI-ST515:184:D0PUKACXX:1:2302:1965:119076 2:N:0:
GCCATGGGGAGTGTGAGCTAGAGATGGGGGT
+
III?DBGDHBFCD7@@DHG>E7?77@DFD@8
@HWI-ST515:184:D0PUKACXX:1:2302:6463:169284 2:N:0:
GGGCTGGGAGGTCTGGTAGGCTGGCAGCCGT
+
IJJIGGHIFIIAHHHHCDBEFCBDB?@=BB#
@HWI-ST515:184:D0PUKACXX:1:2303:7583:47013 2:N:0:
ACCTAGGCACTACAATTTGAGTGTGTTTATA
+
JJIIJGFGGIJCGHGIJGHGCEG;CHHGEH;
@HWI-ST515:184:D0PUKACXX:1:2303:11596:51208 2:N:0:
GTTAGTTGTTGGAAGTATACCCTCAATCACA
+
DFGEEHDGHIHHBHDH>=C@FHCHGBAH@H3
@HWI-ST515:184:D0PUKACXX:1:2303:9154:69010 2:N:0:
CTCCCGGTGGGGCGCCGGAACCAAGAAAGAA
+
BBF############################
@HWI-ST515:184:D0PUKACXX:1:2303:15078:87613 1:N:0:
TTAGGTCGGCCCTCTCCGGTGCTGGCCTGGT
+
JJJJIGIIGGGFHHHFDFD>BBDCDDBDB?#
@HWI-ST515:184:D0PUKACXX:1:2303:18165:112752 1:N:0:
GCCAACAAGAGTGTTCGTGGACGCATAGGTG
+
JJJIIJJJJIHEH?EED5BBDEDB?B?>A##
@HWI-ST515:184:D0PUKACXX:1:2303:16965:153020 1:N:0:
TCTGGAGGCTGGGACAAAAGTGTAACGCTAA
+
JJJJJJJIJJGHE<EEEFFE>>>;@CBD?83
@HWI-ST515:184:D0PUKACXX:1:2304:6829:69010 2:N:0:
CTTGCAAAGAGACCGGGAAAAGGAAGATTAT
+
BGIG4)88@=@CE##################
@HWI-ST515:184:D0PUKACXX:1:2304:12528:92553 1:N:0:
CAGTGAGAGAGAAGAGCAATAGTGTCGGATA
+
IIJIJJJJJDHHGHGIIFEHCH?B;?BAAC9
@HWI-ST515:184:D0PUKACXX:1:2304:10596:118426 2:N:0:
CCCGAACCGGAGTGGCTGGGGGGGGGGGGGG
+
EFBHHBHHHF<ACE;==@B@DD#########
@HWI-ST515:184:D0PUKACXX:1:2304:12356:135688 2:N:0:
GGGTTTGAGGTAGGCGGAGGCGGCGAGGGGG
+
IJJIJFHHJIFHIJJJHE<B??;8@5>BB##
@HWI-ST515:184:D0PUKACXX:1:2304:4097:144536 2:N:0:
TAGACCGACGAGGTGTGAACTGTAATTTCAG
+
IJJGHFHFIJEDF=A;AA>CCC@C>CDDCAC
@HWI-ST515:184:D0PUKACXX:1:2304:7362:169365 1:N:0:
CTCCTCATCAGTCCCCACTCTGACTCTCTCC
+
JIJJJJIJIFIIJIEF@DFFFF=CEEEEEC>
@HWI-ST515:184:D0PUKACXX:1:2305:11350:21196 2:N:0:
GGGCTCAATATAATTGTTTGAACCTCTTCCA
+
GGIJIDDHHEHFHIICFHIE;=EHBHHHBHF
@HWI-ST515:184:D0PUKACXX:1:2305:15866:65407 2:N:0:
AAAAAACGGAGCCTTTAGAGCCCTTATTAAA
+
<<FGHEAHHBE';>CEED@@CDBCDACC###
@HWI-ST515:184:D0PUKACXX:1:2305:4223:116767 2:N:0:
CTCTCTGATTCAGCTCTGTTGCTGGCAGCAG
+
JIFIJGHIBHHIGIIIEGIJIJJJJIJGFH>
@HWI-ST515:184:D0PUKACXX:1:2305:3624:134893 1:N:0:
TCCCCAGACCCCAACCCCTCTCCCTCGTCAT
+
JJJJJJJIJJGGIDHBEFHDFFFFEEDABB5
@HWI-ST515:184:D0PUKACXX:1:2306:6716:92824 2:N:0:
CAAAGGGTCGGGAAGGTTTCCCCGTATCCAC
+
JJHIJIJCEHGFFDDDCACDDDDDBDDDDDA
@HWI-ST515:184:D0PUKACXX:1:2306:7464:153818 2:N:0:
CCCTCTCCTCCATCCCACCATTGGACTCCAC
+
CH?DHHGGCHJJGGIIAEBC>7?A)?DB>3?
@HWI-ST515:184:D0PUKACXX:1:2307:5036:65892 2:N:0:
GGCTCTGGGAGGGTAGGCCTAATTCTATTTT
+
GHA=@37@G(BE'(.5=@>>;ACDCC>;>CC
@HWI-ST515:184:D0PUKACXX:1:2307:12874:68977 1:N:0:
ATCCTGGAGTAGTGTTAACAGCGCCGCACCA
+
JJJIJJI@HCEHHH>AHFFFFFDDDDDDDB#
@HWI-ST515:184:D0PUKACXX:1:2307:6065:91530 1:N:0:
TAGGAGCTCAGGGTCAAAAGAGAGGGGTGGG
+
CGB@GHHJJJEGE@CE=CGEHFHFFFD9;@2
@HWI-ST515:184:D0PUKACXX:1:2308:19502:9561 2:N:0:
TTCTGCCTCAGGGGAATACTCCTCTAAATCT
+
JJJIJHFHIIIJJIBHHFHHGFFFFF;@EED
@HWI-ST515:184:D0PUKACXX:1:2308:8248:14136 1:N:0:
TTAGGTCGGCCCTCTCCGGTGCTGGCCTGGT
+
JJIIJAEGI/5AHHEFFFDABDCACDBCD##
@HWI-ST515:184:D0PUKACXX:1:2308:3910:25578 1:N:0:
GCTGGCGTCAGTGGCCATTTCTGACGATTCA
+
IIIJJJJIIGGHIIIIIJHHGGFEHFFFC@;
@HWI-ST515:184:D0PUKACXX:1:2308:11655:50008 2:N:0:
GTTAGTTGTTGGAAGTATACCCTCAATCACA
+
JDGGHEHHIIIIGHG;@GIH@HEHCAEHHH#
@D2D0JJN1:133:D0BCAACXX:1:1101:5659:98002 2:N:0:
GCCTCCAGAGCTCCTCATGCGCCTCACGCCA
+
D;FGGHHGIGGGFH>CHFFFFDCDBC??BB8
@D2D0JJN1:133:D0BCAACXX:1:1101:16153:180494 1:N:0:
ACTGACGGGAGACAAAGCTGGCACCGCACTG
+
DFFBBFA@A<A8;;;CA<@DDCCCC?8>?B>
@D2D0JJN1:133:D0BCAACXX:1:1102:20135:62708 2:N:0:
CTCCTCATCAGTCCCCACTCTGACTCTCTCC
+
CHJJJIFIGIGGIIHHHFEFFFDEEEDEDDD
@D2D0JJN1:133:D0BCAACXX:1:1102:10007:89685 2:N:0:
TCTAGGTTCTGGGCTGGTCGCCTTGTCCATG
+
IHHG>@@FGGDGIHHFFDEFDD@BDDCDCDD
@D2D0JJN1:133:D0BCAACXX:1:1103:3243:78130 2:N:0:
AGCCTAGGAAGTCCAACCGAGCCCGTCGGCG
+
IHIJCCFHEIA@@HHHHEDAA>BDDBDDDD@
@D2D0JJN1:133:D0BCAACXX:1:1103:7681:161648 2:N:0:
CAGTGAGAGAGAAGAGCAATAGTGTCGGATA
+
JEIGGIJIJIIJJIIJJHHHHHHFFFFDDDB
@D2D0JJN1:133:D0BCAACXX:1:1105:8935:38788 1:N:0:
AAATTTGAGGGGCATGTATACAATTGTCCCT
+
JJJJJJJJJJIEIJIJIEEHHHHHFFFFFFC
@D2D0JJN1:133:D0BCAACXX:1:1106:6775:49203 1:N:0:
TTTCTGAACATATTGGATGGAAGCCTTTTAG
+
JJJJJJIIJJJJJJJIJJJJIJIFJIJJJGC
@D2D0JJN1:133:D0BCAACXX:1:1107:16981:20037 2:N:0:
CCCTAGGAAGGAGTCGTAGAAGTGGCCAGCA
+
JIIJGIJGIJIJJF=F@ECHGF?CHHFCBDC
@D2D0JJN1:133:D0BCAACXX:1:1107:10052:159644 1:N:0:
CCTGTAGGAATGTTGTCTCATGCAGAGGCTG
+
HJIIFHHIJGJIGEHGGEIGCGIJI@GFHHD
@D2D0JJN1:133:D0BCAACXX:1:1108:14176:95924 1:N:0:
CAGTGAGAGAGAAGAGCAATAGTGTCGGATA
+
IIIIIHGEHIJJIHHIIHEFHFHCBDBBBA3
@D2D0JJN1:133:D0BCAACXX:1:1201:5731:11983 1:N:0:
AAATTTGAGGGGCATGTATACAATTGTCCCT
+
JJJJJJJJIJJJJJJJIHHHHHHHFFDFFFC
@D2D0JJN1:133:D0BCAACXX:1:1201:16038:44940 2:N:0:
TTCTCAGCCTCGTCCATGCTTGCCAGCTGTG
+
JJIJD?FEHIJGJJJIIJIIIGHHHEFFFE@
@D2D0JJN1:133:D0BCAACXX:1:1201:7146:108900 2:N:0:
AAATTTGAGGGGCATGTATACAATTGTCCCT
+
IJIDGIIEGHIJJIIIGEEEEHFFDDFFFE>
@D2D0JJN1:133:D0BCAACXX:1:1202:9787:70973 2:N:0:
CAGTGAGAGAGAAGAGCAATAGTGTCGGATA
+
JJJGGEFFH@FFGI)=CHHHHG?C@EFD>??
@D2D0JJN1:133:D0BCAACXX:1:1203:14653:25860 2:N:0:
CAGTGAGAGAGAAGAGCAATAGTGTCGGATA
+
JGCC@GGHIIIJJIIJJGHGFHEEEDFDC?>
@D2D0JJN1:133:D0BCAACXX:1:1203:10286:53206 2:Y:0:
CTTGTAAAGAGACAGAGAAAAGGAAGATTAG
+
@=C############################
@D2D0JJN1:133:D0BCAACXX:1:1203:2177:179889 2:N:0:
TTCTGCCTCAGGGGAATACTCCTCTAAATCT
+
GJIIIHGEHHIEGEGIGHHHHFFDFFFEECE
@D2D0JJN1:133:D0BCAACXX:1:1204:10150:123117 2:N:0:
TTCTGCCTCAGGGGAATACTCCTCTAAATCT
+
JJJIJHIIJJJJJIJJHHHHHFFFFFFEEEC
@D2D0JJN1:133:D0BCAACXX:1:1204:20983:168751 1:N:0:
GCTGGCGACGGTCTAACATGCAGTTCAATGC
+
D1B(7C/5AEDDC@@@A@5(-;55:A5;>:>
@D2D0JJN1:133:D0BCAACXX:1:1204:2960:200564 1:Y:0:
TTGACGGTGGGTCATCTGTGACGTGGGTCGT
+
??>????;>-9=>(3=>;>=).37=??=>;3
@D2D0JJN1:133:D0BCAACXX:1:1205:6567:47773 2:N:0:
GCCGGGGGCGGCCGCCGGGGGGCGGGGGCTT
+
IIJJIHFD?B@B@57B5<BDDD#########
@D2D0JJN1:133:D0BCAACXX:1:1206:11596:40229 1:N:0:
CCTCCTGGAAAGTCCGGTGCCTGGCTCCTGT
+
JJJJJIHIDHGGFHIHE;BEHEEHFFEFEEE
@D2D0JJN1:133:D0BCAACXX:1:1206:15534:61315 1:N:0:
ATCTGCGGCGGTTGATCAACACGCGGGTGGA
+
CBFH@*-@FEA>@8>>CCACAB7BB@@####
@D2D0JJN1:133:D0BCAACXX:1:1206:15342:63879 2:N:0:
GCCTCCAGAGCTCCTCATGCGCCTCACGCCA
+
GGHGIHIHGGH=A?EEHFFFFDCABC?####
@D2D0JJN1:133:D0BCAACXX:1:1207:19168:38767 1:N:0:
CCCTCTCCTCCATCCCACCATTGGACTCCAC
+
JJJJJJJJJJJJJIJJFIJJFHFH3ACFFF@
@D2D0JJN1:133:D0BCAACXX:1:1207:3441:151809 2:N:0:
TGTCAAGGTCCGCTCAGCCGGACTCCTTTCC
+
JJIJFHIDFHHHIIJJJJIIFGFCEDEEEDC
@D2D0JJN1:133:D0BCAACXX:1:1302:8336:111723 1:N:0:
CTTGCAAAGAGACCGAGAAAAGGAAGATTAT
+
IGIAHGGIGD>EHGHFDDDCDCDBD<BDDD>
@D2D0JJN1:133:D0BCAACXX:1:1303:5742:80704 2:N:0:
CTCGCAGGGTGGCCTCCATATGGTCCGTTTT
+
IIHGBG@EH;BACECDDDDCC@C>A>B<@C@
@D2D0JJN1:133:D0BCAACXX:1:1303:3470:140074 2:N:0:
CTTGCAAAGAGACCGAGAAAAGGAAGATTAT
+
IIIJJIJJGGIGHHF>ADDDCDDDDAACCC@
@D2D0JJN1:133:D0BCAACXX:1:1303:9511:153411 2:N:0:
CTTTTCCTTACTTCCCAAACCCACCCTCCCA
+
JJJJJIJJJGIJIJGHG=FHIIHHHFDFDDE
@D2D0JJN1:133:D0BCAACXX:1:1304:16689:157601 1:N:0:
CTTGCAAAGAGACCGAGAAAAGGCAGATTAT
+
CFHGG@FHICGGHFEDC6?C?C????@CCC>
@D2D0JJN1:133:D0BCAACXX:1:1304:17614:161936 1:N:0:
TATTTGAAGGATCTAAACAGTGACTAGAGGA
+
JJJJJJIJIIJJJIJJJJJJH>;FHHIIGIC
@D2D0JJN1:133:D0BCAACXX:1:1305:3002:146326 1:N:0:
CCCGTCAGTCGGTCACGTGATCTGTGCCATA
+
JJJJIJJHHHHFFDDEDBDDDEEDEDDDDDC
@D2D0JJN1:133:D0BCAACXX:1:1306:12111:183840 2:Y:0:
AAGGAAAGGAGAACGGGAAGAAAGCGCGCGG
+
**?B?D#########################
@D2D0JJN1:133:D0BCAACXX:1:1308:11854:151679 2:N:0:
CTCGCAGGGTGGCCTCCATATGGTCCGTTTT
+
JIIGIIHHHCDDEEEDDDDCDDDCCCDDDDD
@D2D0JJN1:133:D0BCAACXX:1:2101:10798:107862 2:N:0:
TGGGTCGGCGTACCTGGTGGTGCTCACGGCC
+
JJJI@FHIJFHDFFEEC;@B@BCDDDDDDDB
@D2D0JJN1:133:D0BCAACXX:1:2102:13735:93207 2:N:0:
GTCGCGGCGGGGGTCCAGTCCGCGGCCGCCT
+
HHCHIEBB?@<95&)2:>:AC##########
@D2D0JJN1:133:D0BCAACXX:1:2102:13747:123323 1:N:0:
GGGTTTGAGGTAGGCGGAGGCGGCGAGGGTG
+
JJJFHIJJIIFHJIGIHFDD?BDBB@@BD28
@D2D0JJN1:133:D0BCAACXX:1:2104:14645:12248 1:N:0:
CTTGCAAAGAGACCGAGAAAAGGCAGATTAT
+
HGDIGGGGGGIJDEFFDADC=;=<<??CCC:
@D2D0JJN1:133:D0BCAACXX:1:2104:17640:48668 1:N:0:
GCTGGCGTCAGTGGCCATTTCTGACGATTCA
+
JJIJJJJJJJJDCCHIJJHHHHFEHFFFDEC
@D2D0JJN1:133:D0BCAACXX:1:2105:4883:71727 1:N:0:
CTGTCCGGCGCCCCCACTGCCCTAATCATCT
+
GHGIIIG@F6;BEEC69=CCCBCCCCACCAC
@D2D0JJN1:133:D0BCAACXX:1:2105:10440:194632 2:N:0:
TTAGGTCGGCCCTCTCCGGTTCTGGCCTGGT
+
JJJIIGHJJHIHHHHFFFDDDDDDDDDDDD:
@D2D0JJN1:133:D0BCAACXX:1:2106:1790:91716 1:N:0:
CTTGCAAAGAGACCGAGAAAAGGAAGATTAT
+
8888=)@C@ED####################
@D2D0JJN1:133:D0BCAACXX:1:2107:15865:37111 2:N:0:
CGTAGTGCAATGGTGTGTCTTTCCTTATTGT
+
GIHIIEHEGHGI>@C=@=AEECHDDFFFFA>
@D2D0JJN1:133:D0BCAACXX:1:2107:13854:118339 2:N:0:
GCCAACAAGAGTGTTCGTGGACGCATAGGTG
+
IJJIIHIJIIFAEEHHFDFDDCBBDBBDC5:
@D2D0JJN1:133:D0BCAACXX:1:2107:6085:185292 1:N:0:
CCCTCTCCTCCATCCCACCATCGGACTCCAC
+
8BFAHHC@G@>CEHHDE;<;CAB85,3?C:<
@D2D0JJN1:133:D0BCAACXX:1:2107:10697:193791 2:N:0:
ACCAAATGGAGGCTTTACACTGAATATTTTC
+
IGGHHGGIGGIE=?E@AHFD7;BD>CACFDE
@D2D0JJN1:133:D0BCAACXX:1:2108:18194:143049 2:N:0:
TTGTGGTTGTGGATGCCACTTCCCCCGTCGG
+
JJJHIG=C@AHIGHIGIIEEC=CHFFA=?>B
@D2D0JJN1:133:D0BCAACXX:1:2201:13682:68645 2:N:0:
TATTTGAAGGATCTAAACAGTGACTAGAGGA
+
JEHIJIIJJJGHIGIJGFHB@DEHGHHIJJI
@D2D0JJN1:133:D0BCAACXX:1:2201:12738:159933 1:N:0:
CCCGAACCGGAGTGGCTGGGGGGGGCGGGAG
+
?B;AA@G<E>BCDBB=A?8?BB#########
@D2D0JJN1:133:D0BCAACXX:1:2202:8398:21686 1:N:0:
GCCCCAGATATCTACGTCAACTCATTCCCCT
+
EIJGGBHDGDHIIIIHHHFFFEFCDEEECEC
@D2D0JJN1:133:D0BCAACXX:1:2204:2430:28309 1:N:0:
AACCTAGGTAGAGTAACGTATCCAACATGGT
+
(;5((5@<((,,:>BBB?3248>(:A@BB##
@D2D0JJN1:133:D0BCAACXX:1:2204:18453:29579 2:N:0:
CGCAGGGGATGGGCAGGAGGCCAAGCGCTAG
+
IGGGEFHHABEE=ECFF?=85;AB=<?B<B9
@D2D0JJN1:133:D0BCAACXX:1:2205:19088:92649 2:N:0:
GCCGGGGGCGGCCGCCGGGGGGCGGCGGGGG
+
GHG/@<=8265/5;<-5;<BD##########
@D2D0JJN1:133:D0BCAACXX:1:2205:6497:105191 2:N:0:
GTACATATGAGGAGATAAAAAAATGACATTG
+
IIFIIDCAG;D>=A(;?DEFFB#########
@D2D0JJN1:133:D0BCAACXX:1:2206:4421:136556 2:N:0:
CTCCACGAGGAGTCAAACCTGAGGATCATCG
+
@BFHEFF;AB5@;?BDEED@>AC=@;A<:@#
@D2D0JJN1:133:D0BCAACXX:1:2206:16568:158920 1:N:0:
CACCGTCAAAGACTCAAAGCTCCATCGTGAT
+
JJJJIGHIGEIGIJJJEGIJHHEFEHFBD;;
@D2D0JJN1:133:D0BCAACXX:1:2207:12399:35937 1:N:0:
GCTGGCGTCAGTGGCCATTTCTGACGATTCA
+
IGHJJGIGIIJJIIIIEGEHHD@HFFDBCEA
@D2D0JJN1:133:D0BCAACXX:1:2207:17530:64008 1:N:0:
CTCCACGAGGAGTCAAACCTGAGGATCATCG
+
JJJJIJDGIFHE?CFFDECEDCD@@CCB@A5
@D2D0JJN1:133:D0BCAACXX:1:2302:7271:187394 1:N:0:
ACTGACGGGAGACAAAGCTGGCACCGCACTG
+
IIJJJJJJJIIHHHFFCFFEFDECDBDBBDC
@D2D0JJN1:133:D0BCAACXX:1:2303:9804:28662 1:N:0:
GCTGGCGTCAGTGGCCATTTCTGACGATTCA
+
JJJJJFIIJIIHGIIJJJHHGHHHCDBFBCA
@D2D0JJN1:133:D0BCAACXX:1:2303:9564:68158 2:N:0:
GTTTGGATGAGACGTGGGGAGTTGCTGCGAG
+
JIJJIIIJFHIGIJ;FGIJ=DBDEFDEED>>
@D2D0JJN1:133:D0BCAACXX:1:2304:7721:63037 1:N:0:
GCTGGGCAAGTGCTTGAGGATTTCCATAATG
+
BBF@;CCHEH;@F:==A;AEEBECDD>;@:?
@D2D0JJN1:133:D0BCAACXX:1:2304:7349:197328 2:N:0:
ATCTGGGGCGGTTGATCAACACGCGGGTGGA
+
IIGHEEHFHHCBBBDDDECDCDBBBDD0;B?
@D2D0JJN1:133:D0BCAACXX:1:2305:20415:4411 2:N:0:
AAATTTGAGGGGCATGTATACAATTGTCCCT
+
G@GHBEHCB;FHB<=;D>?E?>?########
@D2D0JJN1:133:D0BCAACXX:1:2306:3248:122609 1:N:0:
TAGACCGACGAGGTGTGAACTGTAATTTCAG
+
JJJHJJJJJJHFF@CCCE@CDD@CDDEEDEC
@D2D0JJN1:133:D0BCAACXX:1:2306:5739:146605 2:N:0:
CTCCCGGTGGGGCGCCGGAACCAAGAAAGAG
+
BGCFHIJ;@FGB:;B?B;;BDD?BBDCDC?3
@D2D0JJN1:133:D0BCAACXX:1:2307:10996:144633 1:N:0:
CATCCAAAGTGCTGTGCCCTGCTCATCGCCC
+
JEGHGGIGIHHHIHHIGCGGIIJIJJIGGHE
@D2D0JJN1:133:D0BCAACXX:1:2308:2659:166502 2:N:0:
TTCTCAGCCTCGTCCATGCTTGCCAGCTGTG
+
IJJJJEHIGGJBHIGIGIEHCGEEE3?BEF@
