# Supplementary material for: Identification of the Maize Gravitropism Gene lazy plant1 by a Transposon-Tagging Genome Resequencing Strategy
Source: PLoS One. 2014 Jan 31;9(1):e87053. doi: 10.1371/journal.pone.0087053 (PMC3909067; doi:10.1371/journal.pone.0087053)
Supplement: File S1 — MuTaq Supplementals. (ZIP) [file pone.0087053.s005.zip › MuTaq_Supplementals/MuTaq_Fastq/ATGC_Mu]

@HWI-ST515:184:D0PUKACXX:1:1101:8742:5562 2:N:0:
CTCGCACAGGCGTTTCAATCGGACTTCGGAT
+
C*)8?(<@F?=F;':A???CB919<@C=>?5
@HWI-ST515:184:D0PUKACXX:1:1101:7097:126199 2:N:0:
GCAAGCTTGTTGGCTGTGCCTGGTGGTTGTT
+
IIIGJDHHHEHGFFFFEEDCECD>AD8?B@B
@HWI-ST515:184:D0PUKACXX:1:1101:16387:154242 2:N:0:
CATTGAGAGAGAAGAGCAATAGTGTCGGATA
+
IHIG<C@=FEEHIJHFGHHFCBCC@CAC;?@
@HWI-ST515:184:D0PUKACXX:1:1101:10978:175518 1:N:0:
GGTAGCCGAAAGACGACGGCGGGGGTGGGAA
+
GGFHJEHIIHIIJDIBEFDDDD#########
@HWI-ST515:184:D0PUKACXX:1:1101:14792:193952 2:N:0:
TCTAAAAGATGGTCCCACCATGTTCAGTTTC
+
HGIIGEHG7@DGGECEEABFFF>CDDEA@C@
@HWI-ST515:184:D0PUKACXX:1:1102:2844:17254 2:N:0:
GCCATGGGGAGTGTGAGCTAGAGATGGGGGT
+
HIIIICGEICGEHGHEHHHEFFED@CCCDD=
@HWI-ST515:184:D0PUKACXX:1:1102:18737:56512 2:N:0:
CTTGATCCATGGACGCTCCCTGGCCGGTGCC
+
IJGGCCF47=@@AA'-5=<?CB2@;?3'8=A
@HWI-ST515:184:D0PUKACXX:1:1102:8601:126401 2:N:0:
GGCTCTGGGAGGATAGGCCTAATTCTATTTT
+
JJJJJEHGIIHH?DFFFECAEEEEEEDDDEA
@HWI-ST515:184:D0PUKACXX:1:1102:20371:186440 1:N:0:
GGATTCATGAGTCCCCTCGCTCGAGCATAGA
+
JFIIIJIIHIIHGGGDHI@AHCE/=AACA>>
@HWI-ST515:184:D0PUKACXX:1:1102:6788:198144 1:N:0:
GTTGCCACCGGGATCAACGGTTATGAATCCG
+
IDG9@DHGC@@HIGIC@HHF?DC>AACE@33
@HWI-ST515:184:D0PUKACXX:1:1103:8526:29651 1:N:0:
CTTCCTAAGTGCTAACATCTGGTATCAGATT
+
IFIBGHCGGGHJJIHGIEHIIE=FCFC####
@HWI-ST515:184:D0PUKACXX:1:1103:12131:61965 1:N:0:
GCTGGGGACATGTAGTGATATCTCATTGTGG
+
IJJIJIJFEGHGE@AACBDDEFFFEEEEED;
@HWI-ST515:184:D0PUKACXX:1:1103:10213:86638 1:N:0:
CTTGCAAAGAGACCGAGAAACGGAAGATTAT
+
IIF>C>C########################
@HWI-ST515:184:D0PUKACXX:1:1104:21179:16119 1:N:0:
TCAATTCGGCGGTGGTAGCTGCGCATGACGC
+
*?FDB?97=F;?###################
@HWI-ST515:184:D0PUKACXX:1:1104:1101:94152 2:N:0:
CTTGCAAAGAGACCGAGAAAAGGAAGATTAT
+
GGG9FEGCGIJHHH8,39;CC><55<9(:>A
@HWI-ST515:184:D0PUKACXX:1:1104:11888:97617 1:N:0:
GTGGCTGACCGGGCTTGCTCAACTCATCCAT
+
H5=@ACEE?>=>/83(,;;@:><@CA#####
@HWI-ST515:184:D0PUKACXX:1:1104:2014:117003 2:N:0:
TCTTTTTCGTGTACCGTGGAGAGACTCAAGT
+
CECEDADCBDDDCDDDB9=??CBBDDCDDCC
@HWI-ST515:184:D0PUKACXX:1:1104:8084:125036 1:N:0:
TCCCCTCCATGGCTATTTAAGCCACGTCCGC
+
HHIGAHAFCH;;D@3CACCH###########
@HWI-ST515:184:D0PUKACXX:1:1105:16969:17895 2:N:0:
TTCACGAATAAGTGTGCTTCTTTCTCTTTTT
+
JIJEEGGHGHHHCDFDEFFEEEEEEEDD3@@
@HWI-ST515:184:D0PUKACXX:1:1105:5538:37319 1:N:0:
GGCTCTGGGAGGATAGGCCTAATTCTATTTT
+
GGDIJJJJIBEEBDDFDCECCEEDDDDDE>5
@HWI-ST515:184:D0PUKACXX:1:1105:2837:146640 2:N:0:
CCTGAATCCTGAACGGTGAACCAACCAACCA
+
JIHICFGHGIIBGIII;EEDHEFADBBDCDB
@HWI-ST515:184:D0PUKACXX:1:1105:9876:151397 2:N:0:
TCAAGAGTATGTGTGATGGGTGGAACAAATA
+
B>)=@96.=CCDHGG;A##############
@HWI-ST515:184:D0PUKACXX:1:1105:11545:160630 2:N:0:
CCCTCTCCTCCATCCCACCATCGGACTCCAC
+
@FH);@=C@AEH3=@DC9>=;>?B=>;?CA?
@HWI-ST515:184:D0PUKACXX:1:1105:13603:173468 1:N:0:
GCGGTACGAAAGGGGTCGGCGCCAAGATCTA
+
JFIIHHHGIIGIHEEEHFDBDBDD;ABDDDC
@HWI-ST515:184:D0PUKACXX:1:1106:10103:43483 1:N:0:
GCTGGCGTCAGTGGCCATTTCTGACGATTCA
+
JIJ@AGIIABGGI=CDEEHHCE;>CBBB9A6
@HWI-ST515:184:D0PUKACXX:1:1106:18478:57186 2:N:0:
GGCTACATCAAACCCATGACCTGGTGCCTCA
+
F16BF;3BF@BBGEGGG=;))7@@#######
@HWI-ST515:184:D0PUKACXX:1:1106:3228:100955 1:N:0:
ACCTAGACACTACAATTTGAGTGCGTTTATA
+
IIIJJIGGGIJJJIIIJII@H@DHFCBB9@>
@HWI-ST515:184:D0PUKACXX:1:1106:19835:112491 2:N:0:
CCTGCGTTGGAGCCTTCCATCGTCCAGCCGC
+
JJIJIGHIIJJJGIHGHHFFFEFDDDDDDDD
@HWI-ST515:184:D0PUKACXX:1:1107:16470:77362 2:N:0:
ATGGACACTACTATTGTTCTTGTGCTATGCG
+
JJJJBCGIJIJHGHHHHHFFFFFFEECEEDB
@HWI-ST515:184:D0PUKACXX:1:1107:17908:109879 2:N:0:
TTCACGAATAAGTGTGCTTCTTTCTCTTTTT
+
HIJIIHIGFHHHEDBBDFFDECEEECDDDDC
@HWI-ST515:184:D0PUKACXX:1:1107:13227:134269 1:N:0:
TTTCTGAACATATTGGATGGAAGCCTTTTAG
+
BDHIIIGEHGIGIGG:CGHIIB@@.7CAE##
@HWI-ST515:184:D0PUKACXX:1:1107:17587:180632 2:N:0:
CCATATGGATGGCAGAGATTGTATCTCTGCG
+
JJIIIFIIGJGIGIIIGGCGHC=?EHHHCFE
@HWI-ST515:184:D0PUKACXX:1:1107:4909:195726 1:N:0:
CCCGTCAGTCGGTCACGTGATCTTGGCCATG
+
IJGIIIF########################
@HWI-ST515:184:D0PUKACXX:1:1108:9413:10410 1:N:0:
GCGGCGGCACGGTGGCCAGGAACACCTTGCC
+
JFGEHDDDDDDB??-<<AB?(8??CDCDC##
@HWI-ST515:184:D0PUKACXX:1:1108:17434:17950 1:N:0:
CTAAACCACCGGGATGCACCGCCGAGCAAAG
+
GCH<EC36@EHHFF<AACCCBBBB;959<?#
@HWI-ST515:184:D0PUKACXX:1:1108:8039:28278 1:N:0:
GTCTCATCTCAGGAACTGGGGCAAGGGCACG
+
IDGCHIIEGHIDFECGGG;=@EEHB15@BCA
@HWI-ST515:184:D0PUKACXX:1:1108:7077:88813 2:N:0:
CAAGGTGGGCGATGATGAGAAACCCCGACAA
+
GIJDG@=BF=EE8:3?CDD@DC>A?BBD###
@HWI-ST515:184:D0PUKACXX:1:1108:5976:93994 1:N:0:
GTGGTGGATGGGGCGCACGCGCGGCGGGTGG
+
?7BF=;F=FEC=CA<>B@??B7;@#######
@HWI-ST515:184:D0PUKACXX:1:1108:10896:183576 1:N:0:
GTCGCTCCAAGGTCCTTGTATGAGCATTGAT
+
IJJGDDFDEDCCAACDDDCDDC@@CC@CC:5
@HWI-ST515:184:D0PUKACXX:1:1201:19314:49265 1:N:0:
CGCGCCGACCGGCCGCAAGGAGCGACCAGAG
+
CHGIIGFEFABDDBDBBBBD<A?3>@BDDB#
@HWI-ST515:184:D0PUKACXX:1:1201:17754:96643 2:N:0:
TCTGTCAACGCTTTGAGGCCTCTTTGAAACA
+
ICIIIGGHGIIGIJJGGIJHGHHHF3)7?CE
@HWI-ST515:184:D0PUKACXX:1:1201:21233:126634 1:N:0:
GGACCGAGGAGGGGACAGGGGAGGCCGGAGG
+
JJGBFHEGB<;BCB>BB?B@B;B########
@HWI-ST515:184:D0PUKACXX:1:1201:9833:126908 2:N:0:
CTTGCAAAGAGACCGAGAAAAGGAAGATTAT
+
C;@C78CD;@ACHHE<AB>CCD@9>??>5@>
@HWI-ST515:184:D0PUKACXX:1:1201:6193:171508 2:N:0:
CCTCAAGAAAGGTTGTCAACTAATCTGTGTC
+
GJIGIDEHIJHHEHD>DFFFEDDEEDECCC;
@HWI-ST515:184:D0PUKACXX:1:1202:13346:11599 2:N:0:
TCACCCGAGGTTAGCAAGACCGACAGTGGTG
+
IHCCFFHGIJGHIJJJJIHGHFDD@B>@?55
@HWI-ST515:184:D0PUKACXX:1:1202:3621:52190 2:N:0:
CTCTGCGACGCGTGCATGAAACTGACACGCA
+
GGG@GD<AEDA?;@DBA@AC@C>AAC>:5>B
@HWI-ST515:184:D0PUKACXX:1:1202:3478:72275 1:N:0:
GGCTCTGGGAGGATAGGCCTAATTCTATTTT
+
GGEIBHIII>C==@7?CCAE@ACA;C>@A##
@HWI-ST515:184:D0PUKACXX:1:1202:10058:84409 2:N:0:
CACCGACGGCTACTTCGCTCCCGGAAATGCT
+
I@AEEEB88>B8A@ACB?B@BBDB#######
@HWI-ST515:184:D0PUKACXX:1:1202:1547:84758 2:N:0:
TTCACGAATAAGTGTGCTTCTTTCTCTTTTT
+
I9FEDG1=EEEC?CCD@>;ACECCCCCCDDC
@HWI-ST515:184:D0PUKACXX:1:1202:9565:167244 1:N:0:
TCAAGAGTATGTGTGATGGGTGGAACAAATA
+
HHHG3)=8@@D7=@D>3=;=79/?@AA####
@HWI-ST515:184:D0PUKACXX:1:1202:13305:173959 2:N:0:
CGAGGGGAGGGTCCCGGAGGGGGATGGAGGC
+
A@GHHHB/=4>;>ABDDDDDD##########
@HWI-ST515:184:D0PUKACXX:1:1203:1873:4677 2:N:0:
GCCTGCAACGGATTGAGATCCCCGAAGTGTA
+
AHEIIFEHHGAABEEBE??ACCC@B######
@HWI-ST515:184:D0PUKACXX:1:1203:19290:18826 1:N:0:
GGTGAGGTGAGGTCAGTGGTGGTGGGGTGAG
+
GDDHHHGDF;@D@E3C=?E7;B#########
@HWI-ST515:184:D0PUKACXX:1:1203:4059:154836 1:N:0:
TACAGCGTGAGGAGTTCGAAAGAAAGGGAGC
+
GIGCGEIBFGIF>G@DAGACEDDB>C@A=A6
@HWI-ST515:184:D0PUKACXX:1:1204:2922:14723 2:N:0:
TGCAGTTTTAGGCCAGCTCACCCCCACCGCC
+
CCDCDDCDCCCCCD?BBDCDDDDDBDDD5>>
@HWI-ST515:184:D0PUKACXX:1:1204:9375:104935 1:N:0:
TCTGGAGGCTGGGACAAAAGTGTAACGCTCA
+
GIJJJICCHHHHFFFDDACC6;@DDCB?@##
@HWI-ST515:184:D0PUKACXX:1:1204:9606:147937 2:N:0:
GGAGGTGGCAAGCACGAGCCACACCCACACG
+
B(';4;(-=???(.6899>/?A@B???####
@HWI-ST515:184:D0PUKACXX:1:1205:9756:145922 1:N:0:
AAATTTGAGGGGCATGTATACAATTGTCCCT
+
GCGEHIIDHIIJJFIFHHHHGHFB@B;;>C;
@HWI-ST515:184:D0PUKACXX:1:1205:16429:175657 2:N:0:
CAACACGGGTGATACTTTTCCCTCCCGTGGG
+
4BDGD;;A;5@=CC;CECBDFDF########
@HWI-ST515:184:D0PUKACXX:1:1206:17373:6632 2:N:0:
TCCCCTCCATGGCTATTTAAGCCACGTCCGC
+
JDGIHHIJFIJJJIEIJHHHDEHBDEDCCDB
@HWI-ST515:184:D0PUKACXX:1:1206:11597:45892 1:N:0:
CCTGAATCCTGAACGGTGAACCAACCAACCA
+
JJJJIGGIIJJJJJII;C=CHEEEFBDBAA;
@HWI-ST515:184:D0PUKACXX:1:1206:17072:47394 2:N:0:
CAAGGTGGGCGATGATGAGAAACCCCGACAC
+
JIJIFGFC8;BAEECECEFDDDCC?BD:;B#
@HWI-ST515:184:D0PUKACXX:1:1206:5381:59342 1:N:0:
GGGTTTGAGGTAGGCGGAGGCGGCGAGGGTG
+
JJJ?FHIGHJCCCEHIF><?=;>BB;9>B?8
@HWI-ST515:184:D0PUKACXX:1:1206:2405:72101 1:N:0:
TCACCCGAGGTTAGCAAGACCGACAGTGGTG
+
GEGIGGEHIIII@H>G@HGHHFDCDDCA###
@HWI-ST515:184:D0PUKACXX:1:1206:6612:86004 2:N:0:
GTCAGCCACCGAGCCTCGGCTCCTTTCCGGC
+
G;C=EEEEGE8B<B>6>>??;??C5>:@<@>
@HWI-ST515:184:D0PUKACXX:1:1206:13532:172131 2:N:0:
GCGGGGCGGTGGCAGCGACGGTGTGGCAAGA
+
GH@AHB>@B&)5(9<?D@BBB7A5???C329
@HWI-ST515:184:D0PUKACXX:1:1207:12855:32332 1:N:0:
TCCCCTCCCTGGCTATTTAAGCCACGTCCGC
+
CFF>F);;(8)@DCE7?E:37?DD?######
@HWI-ST515:184:D0PUKACXX:1:1207:12638:46427 1:N:0:
ATCGCATAGCGGCATAGCGTCCCCACAGTCC
+
GI@FCGHIIGG6@<6ADEB3?3;?A>;<>C:
@HWI-ST515:184:D0PUKACXX:1:1207:14329:56753 1:N:0:
TTTCTGAACATATTGGATGGAAGCCTTTTAG
+
EIGFHI9@D@F:DAECHC3B@;..6@=@@E3
@HWI-ST515:184:D0PUKACXX:1:1207:9384:127691 1:N:0:
CCAATTCGGCGGTGGAAGCTGCGCATGACGC
+
IGJIJGGHGIIFBDCACDD>AA;=BBD<C@0
@HWI-ST515:184:D0PUKACXX:1:1207:16141:134762 1:N:0:
GGGTTTGAGGTAGGCGGAGGCGGCGCAGGGG
+
IID86BA)5)=@F=C################
@HWI-ST515:184:D0PUKACXX:1:1207:16416:176661 1:N:0:
TCCTGGAGGAGGCGTTCAAGGACCGCAGCAA
+
IIJJIGCHI1B;CEBDEACE:>@BBDBDDD9
@HWI-ST515:184:D0PUKACXX:1:1208:7508:3135 2:N:0:
GCCTCCAGAGCTCCTCATGCGCCTCACGCCA
+
B1B4;;).)(.7?A;;@:B)9AABBC?<A@#
@HWI-ST515:184:D0PUKACXX:1:1208:13369:48546 1:N:0:
CTTTTTAACACGGTGACACAATATTACATGG
+
EGHG@GHFDEA<D?ADE>CCB>CCDFCCC>9
@HWI-ST515:184:D0PUKACXX:1:1208:6244:93123 2:N:0:
GGTGAGGTGAGGTCAGTGGTGGTGGGTTGAG
+
ICDFBBF@FCFHHHDHAEH??B5@BCB??5:
@HWI-ST515:184:D0PUKACXX:1:1301:3843:92948 2:N:0:
GCTGGGCAAGTGCTCGTGGGTCACGACCTGC
+
BFDGFDCHIIHEHHCH9?BA=6=ABBDD??2
@HWI-ST515:184:D0PUKACXX:1:1301:7648:97655 1:N:0:
CTTGCAAAGAGACCGAGAAAAGGAAGATTAT
+
IIDEG>FHG9DC9?BBC6>CCCBBC?B####
@HWI-ST515:184:D0PUKACXX:1:1301:16805:129765 1:N:0:
CAAAGAAGGGGGGTCTCCTCAAGTCATTTCT
+
JGACE>AHHED?/073@CC<>CA+::>C###
@HWI-ST515:184:D0PUKACXX:1:1301:20536:197338 1:N:0:
GCTGGCGTCAGTGGCCATTTCTGACGATTCA
+
IIJGGIJGIJIEE@ACECEEEHC:;@7(6@;
@HWI-ST515:184:D0PUKACXX:1:1302:12683:32216 1:N:0:
CCTGCGTTGGAGCCTTCCATCGTCCAGCCGC
+
IGGIGJJIJICIIJEFHEHEEFF??BCDB##
@HWI-ST515:184:D0PUKACXX:1:1302:20600:47730 1:N:0:
CAGTGAGAGAGAAGAGCAATAGTGTCGGATA
+
JJGIIIIIJ?GA>G@AHCAEFFBEDD?B###
@HWI-ST515:184:D0PUKACXX:1:1302:10480:113268 1:N:0:
TCTCTCTGAAGACGTTGCCGTCCTTATCTCC
+
F=B<F>@@=FC4CE--.4??9<>?>CC####
@HWI-ST515:184:D0PUKACXX:1:1302:2026:157204 2:N:0:
TTCACGAATAAGTGTGCTTCTTTCTCTTTTT
+
IID>HEHAE7EH?BCBDFDECEEEDECCCDD
@HWI-ST515:184:D0PUKACXX:1:1302:13117:181690 1:N:0:
GCTGGCGTCAGTGGCCATTTCTGACGATTCA
+
JIJJJFIHBHECC9CAEHDHGEFEFFCCDE;
@HWI-ST515:184:D0PUKACXX:1:1302:18244:182601 2:N:0:
TTCTCAGCCTCGTCCATGCTTGCCAGCTGTG
+
JJJIJIIIIIJJJJJIJIJJJHHHHHFFFFC
@HWI-ST515:184:D0PUKACXX:1:1303:4667:64573 1:N:0:
CTCCCGGTGGGGCGCCGGAACCAAGAAAGAG
+
GGHGIBH;A<<EB@DDD;;BBD<??19<@C9
@HWI-ST515:184:D0PUKACXX:1:1303:5306:136088 2:N:0:
GGAGCAGGTGAGGGGCCAGAGTTAGCAAATA
+
IJIJIGHHACDFFFDDBBBDD>ACCCC>A@>
@HWI-ST515:184:D0PUKACXX:1:1303:5823:141563 2:N:0:
TTTCGCTTGGGTGCGGAGGAAGGAATGGAGG
+
IJJJDBFHIJJDHHHFDDB=?BDACDDDC##
@HWI-ST515:184:D0PUKACXX:1:1303:2164:150324 2:N:0:
TCCCCTCCATGGCTATTTAAGCCACGTCCGC
+
H<DFHHGF7C4@G@.=DC3=CHH@DB??B##
@HWI-ST515:184:D0PUKACXX:1:1303:13599:163911 1:N:0:
CCCTAGGAAGGAGTCGTAGAAGTGGCCAGCA
+
HIIJJIIIJIIEGCGHGHGEEE?>@DDDCD;
@HWI-ST515:184:D0PUKACXX:1:1303:3317:180535 1:N:0:
TGGAGCGACGGAAGCATGTGATTGGTTTTGT
+
IJBHIDIHGFD8=?BDCD5>@AACB:?1<B2
@HWI-ST515:184:D0PUKACXX:1:1304:4949:20180 2:N:0:
GTACATATTAGGGGATACAAAAATGACATGG
+
@;@############################
@HWI-ST515:184:D0PUKACXX:1:1304:9498:31362 1:N:0:
GTCAGCCACCGAGCCTCGGCTCCTTTCCGGC
+
F@@FEGIJEEH:BDDCEB6===15>@C@199
@HWI-ST515:184:D0PUKACXX:1:1304:11546:35737 1:N:0:
CCCGTCAGTCGGTCACGTGATCTGTGCCATA
+
FGIIGIHGHGFDBDDC?;A=AD>>@CCCCD#
@HWI-ST515:184:D0PUKACXX:1:1304:14714:90079 2:N:0:
CCCGTGTTGGGACCGGTTTTCAGGGGTGGAG
+
CHHG6<CFHIDBGIHFBABDCEDCDDBBB?A
@HWI-ST515:184:D0PUKACXX:1:1304:12312:98686 1:N:0:
TTCACGAATAAGTGTGCTTCTTTCTCTTTTT
+
JIJJJJGGHBHHDEBDED@CEAEEEEDCC##
@HWI-ST515:184:D0PUKACXX:1:1304:11080:135218 2:N:0:
ACCGAATGTAGGCTCTACACTGAATATTTTC
+
J9BFBGGIEHIGECAEFFFFEEEEECEEFEE
@HWI-ST515:184:D0PUKACXX:1:1304:7106:178897 2:N:0:
ACCGACGAGGGGCCACTAGAGGGGATGTTGC
+
GGHJJAGHGFDCDDDDDCCCDDDBB@BDDD=
@HWI-ST515:184:D0PUKACXX:1:1304:8343:195205 1:N:0:
CTCACACCCTGCTTCAAACGAATGGCTCTAG
+
IJJJJEGCGGIGJJJJEDFA;;A>A>DD@B7
@HWI-ST515:184:D0PUKACXX:1:1305:20061:34808 2:N:0:
GCTCGGTCCAACCCCATAACTCTCCATAACA
+
BD;DEAFGG:DCHHH1?;>CEFAEEC@@5@>
@HWI-ST515:184:D0PUKACXX:1:1305:6120:63916 1:N:0:
CATCCAAAGTGCTGTGCCCTGCTCATCGCCC
+
JJJJJJIJJHIGIICEHIJIJDEHICGHGH<
@HWI-ST515:184:D0PUKACXX:1:1305:20722:107133 2:N:0:
CGCCACCACGGGCCACCGCACGGCCGCCCTG
+
JIJJJHIIJIJFADDDCD?@BD?;;BBDDBD
@HWI-ST515:184:D0PUKACXX:1:1305:11648:132775 2:N:0:
GGAGTGCGGGGAGCATGGATGATGCGGTAGT
+
AGGHHFHIJJFDDDBDCBACDCDDCD@0593
@HWI-ST515:184:D0PUKACXX:1:1305:18636:144897 2:N:0:
CCTGAATCCTGAACGGTGAACCAACCAACCA
+
DGBEE?DBHHGGEEAG(=@C4?==;?BDDDC
@HWI-ST515:184:D0PUKACXX:1:1305:14297:176394 2:N:0:
CCCTCTCCTCCATCCCACCATCGGACTCCAT
+
BF6F/7@D@AA?E?BDFBCCCC;35=??###
@HWI-ST515:184:D0PUKACXX:1:1305:19846:183643 1:N:0:
GGTGGTTTAGACGTGGTTAGTTCTGACCACT
+
HI6DGHGHIJJJJDHIC=3?=?CDEB@>CD;
@HWI-ST515:184:D0PUKACXX:1:1305:19243:190516 2:N:0:
GGATTTGAGGTAGGCGGAGGCGGCGAGGGTG
+
IJ>HIBGHIJHIIJJGHBCDDDDDD59@B28
@HWI-ST515:184:D0PUKACXX:1:1306:5223:53346 2:N:0:
CAGTGAGAGAGAAGAGCAATAGTGTCGGATA
+
FCF)=<B@FGHG7=DEEEEA>3)77;=AC=;
@HWI-ST515:184:D0PUKACXX:1:1306:11090:126196 2:N:0:
TTCACGAATAAGTGTGCTTCTTTCTCTTTTT
+
JJJJJIIFH?EE7??@DBEEEEEEEEDCDCC
@HWI-ST515:184:D0PUKACXX:1:1306:13174:163274 2:N:0:
TGTAGTGCAATGGTGTGTCTTTCCTTATTGT
+
IJHHJIGGIIJIJEHEE@CCDFFFCEDEEEE
@HWI-ST515:184:D0PUKACXX:1:1306:18958:181744 1:N:0:
TCACCCGAGGTTAGCAAGACCGACAGTGGTG
+
I3BFADG<:;5=C@D################
@HWI-ST515:184:D0PUKACXX:1:1307:1541:1226 1:N:0:
GTCGCTCCAAGGTCCTTGTATGAGCATTGAT
+
IHIAEFFEFDEDEEEDDCACDDACDCCDDD#
@HWI-ST515:184:D0PUKACXX:1:1307:9513:47998 2:N:0:
GTGGCTGACCGGGCTTGCTCAACTCATCCAT
+
IGIIJGGHHHGFDCBB@BCCAC?C:(:CCAC
@HWI-ST515:184:D0PUKACXX:1:1307:21231:130134 1:N:0:
GGCTGAGATATTGATATCGAGCGGCGATCAT
+
?@FF###########################
@HWI-ST515:184:D0PUKACXX:1:1307:7668:182699 1:N:0:
CACGGGGACGGGGTTCTCCCTTTGCTGTCGC
+
GGIG@AEBHFDDD>=ACDCCC>>AC>@:482
@HWI-ST515:184:D0PUKACXX:1:1307:9328:194872 1:N:0:
GTCGCTCCAAGGTCCTTGTATGAGCATTGAT
+
JEHIDDFDECECAEE@ADDCCAC>CDDC:C#
@HWI-ST515:184:D0PUKACXX:1:1308:15191:20250 2:N:0:
AAATTTGAGGGGCATGTATACAATTGTCCCT
+
IJGIHDCFHJIIIEGHEHHFHGFFDCFFEEA
@HWI-ST515:184:D0PUKACXX:1:1308:11408:38623 2:N:0:
CTCTCTCTCTCTTCTATGCTCTCCCGCGTCC
+
JJDHIIIIJJIJJJJIJJJFIJJJHHHFDDB
@HWI-ST515:184:D0PUKACXX:1:1308:5025:49918 2:N:0:
CTCGCGCGCACGTTGCCCTCACGCCAGCTCA
+
IIHJDGIHFDDDBBDDDDDDABDDBBDDDD#
@HWI-ST515:184:D0PUKACXX:1:1308:8870:86687 2:N:0:
GCAAGCTTGTTGGCTGTGCCTGGTGGTTGTT
+
JJJGJEHFFCHGFFFEBCEEEDD>?B=BDDA
@HWI-ST515:184:D0PUKACXX:1:1308:1600:103737 1:N:0:
CATCCAAAGTGCTGTGCCCTGCTCATGCCCC
+
D<BG8D3?B?*)/88=BGB>2=;7)@#####
@HWI-ST515:184:D0PUKACXX:1:2101:4182:75716 2:N:0:
TCTCTCTGAAGACGTTGCCGTCCTTATCTCC
+
JJIIGEDHIGIGIIHFEHEFFDDDDDDDDD@
@HWI-ST515:184:D0PUKACXX:1:2101:9227:103855 2:N:0:
TGCAGTACACAGCAACAACTGATCATCCCCG
+
BD)8=B@F7))6B@@6;AC@C;>>;@#####
@HWI-ST515:184:D0PUKACXX:1:2101:4160:144221 1:N:0:
CTTGCAAAGAGACCGAGAAAAGGAAGATTAT
+
AGIGJ@HIIJ@@CEFC>8>?CC?########
@HWI-ST515:184:D0PUKACXX:1:2101:4421:164939 2:N:0:
TGGAGCGACGGAAGCATGTGATTGGTTTTGT
+
CHIJICABEEC85;AAAC(:;ADCD:?AB@A
@HWI-ST515:184:D0PUKACXX:1:2101:10749:177831 2:N:0:
TGTACTGCATGGGTGGAGAAAGCCTGGAGGT
+
GGHGIHIJJJIJJ@EHGH>EHFFFFEDEED=
@HWI-ST515:184:D0PUKACXX:1:2101:10441:190642 1:N:0:
GCGGGGCGGTGGTAGCGACGGTGTGGCAAGA
+
GIDFG>?@@57<:CCCD@B>;7A5<?#####
@HWI-ST515:184:D0PUKACXX:1:2102:15559:113953 1:N:0:
TTCACGAATAAGTGTGCTTCTTTCTCTTTTT
+
CFIIFCAE==7?7;??@D@@C(>@@BBA3@5
@HWI-ST515:184:D0PUKACXX:1:2102:3293:125340 1:N:0:
CCCTCTCCTCCATCCCACCATCGGACTCCAC
+
HIFIJDIIJHHGGDFFFFBBAC?@BB=A5:9
@HWI-ST515:184:D0PUKACXX:1:2102:15098:176842 2:N:0:
AAAGCGAACAATGCAGTTTTTATAGGCTCCA
+
GEGIIHEIIIJIIJHFCHHHEFFFEFEEED<
@HWI-ST515:184:D0PUKACXX:1:2103:15368:131603 2:N:0:
GGAGGTCGCAAGCACGAGCAACACCCACACG
+
IF/;B@AEFF/9=((,9?B',9ABD9??B@B
@HWI-ST515:184:D0PUKACXX:1:2103:2532:140690 1:N:0:
CTTGATCCATGGACGCTCCCTGGCCGGTGCC
+
4BFHCG88))=;@3@<8E>E;@=;A######
@HWI-ST515:184:D0PUKACXX:1:2103:7896:156792 1:N:0:
GTCCCCGTGCGCGTGGCTACCAACTGAAAAC
+
IIIJJJHGFFFC?>@BDDCCDDA@CDDCAC9
@HWI-ST515:184:D0PUKACXX:1:2103:14775:173949 1:N:0:
TGCAGTTTTAGGCCAGCTCACCCCCACCGCC
+
CCDDD:ADAA9A@@<<BCCA@BBDDDDD###
@HWI-ST515:184:D0PUKACXX:1:2104:8943:84973 1:N:0:
GTTGCGTGCACAGCAGAACTCCCCTGCGCGC
+
JGIIIJHHFFFFFDE@C;;ACD??CD?BDD5
@HWI-ST515:184:D0PUKACXX:1:2104:15006:178057 2:N:0:
CCTAGGCCCGGTCCCGTGTCGCTTCGTAGTT
+
0?3BDG;F7F@BE4@8?EE############
@HWI-ST515:184:D0PUKACXX:1:2104:5431:184885 2:N:0:
TTCTGCGTTTGGCAAGCAGAATAGAGTCGCT
+
JJJIJHGHGHHHFFFFDDE;@CDDCDDDDBB
@HWI-ST515:184:D0PUKACXX:1:2105:3033:69245 2:N:0:
CCCTCTCCTCCATCCCACCATCGGACTCCAT
+
HCGHBCGHIIJJIIJJHGBEDEFC139CDCC
@HWI-ST515:184:D0PUKACXX:1:2106:12541:13159 2:N:0:
GTCGCTCCAAGGTCCTTGTATGAGCATTGAT
+
A5(53',95(585::CC>5:A>@AA@>ACC@
@HWI-ST515:184:D0PUKACXX:1:2106:8897:41165 1:N:0:
TTCACGAATAAGTGTGCTTCTTTCTCTTTTT
+
JFIIIII>HHFH7?CDFEFDA@;AA@A;>C>
@HWI-ST515:184:D0PUKACXX:1:2106:5950:71091 2:N:0:
CAGGAAAATGGTGCACTGATGTTCGGTGTAC
+
HGIICCFHFHG@CFGGGGIIGEEHGFBECC6
@HWI-ST515:184:D0PUKACXX:1:2106:7293:76948 2:N:0:
CCCACCTTGTAGCCGACGTTTTAGATGGCCA
+
GIJJJGIJJIIJJJJIHF=BEDDDDDDDDDD
@HWI-ST515:184:D0PUKACXX:1:2106:13345:88976 1:N:0:
TTCTCAGCCTCGTCCATGCTTGCCAGCTGTG
+
GIIJJFG<FGHIGEFGGGGE@EEHFHFFBC#
@HWI-ST515:184:D0PUKACXX:1:2106:7743:132804 2:N:0:
TTCACGAATAAGTGTGCTTCTTTCTCTTTTT
+
JJJJIHIHGFHHDEFFFFFEEEEDECDDDDD
@HWI-ST515:184:D0PUKACXX:1:2106:8300:139071 2:N:0:
CTTGCAAAGAGACCGAGAAAAGGAAGATTAT
+
CGEDHHGHIJJF@EFC</>C5:<?:<AACC:
@HWI-ST515:184:D0PUKACXX:1:2106:3263:194484 1:N:0:
CCCTCTCCTCCATCCCACCATCGGACTCCAT
+
GIIHIJIJECEEECDDCF?BEEDDDB@CAC#
@HWI-ST515:184:D0PUKACXX:1:2107:10548:1236 2:N:0:
CTTTTTAACACGGTGACACAATATTACATGG
+
IIJIJHHGA;CDFDACEEEDDDDDEEACDCC
@HWI-ST515:184:D0PUKACXX:1:2107:17276:30760 1:N:0:
CTCCCGGTGGGGCGCCGGAACCAAGAAAGAG
+
HGICFHE5AGF88>@@@B@@7??1<A?CC?#
@HWI-ST515:184:D0PUKACXX:1:2107:18479:71084 1:N:0:
TCTTCCAACTATAGTACCGACTAGAGCCACC
+
IIIFIIGEGICGIB=@GHIHDD#########
@HWI-ST515:184:D0PUKACXX:1:2107:19606:82011 1:N:0:
GTGGCTGACCGGGCTTGCTCAACTCATCCAT
+
IGIJIJJJGH:BBCB=;ACCA59@A@CCC##
@HWI-ST515:184:D0PUKACXX:1:2107:7569:99526 2:N:0:
GGTGGTTTAGACGTGGTTAGTTCTGACCCCT
+
JJFHGIHIIJIJJCHICHHHFFFFFFF####
@HWI-ST515:184:D0PUKACXX:1:2107:9193:116004 2:N:0:
CCAATTTGGCGGTGGAAGCTGCGCATGACGC
+
HGGGGEC4CEGI<:==DED>;CDD@BD>@?#
@HWI-ST515:184:D0PUKACXX:1:2107:7677:159653 1:N:0:
CTCGCACAGGCGTTTCAATCGGACTTCGGAT
+
JJJIJJJJJJFHHAAEFHBEDDFCAEEDC?8
@HWI-ST515:184:D0PUKACXX:1:2107:9750:168270 1:N:0:
CATTGAGAGAGAAGAGCAATAGTGTCGGATA
+
JJIIHI<GIIEEDHFHFHGFFF>@>@<A###
@HWI-ST515:184:D0PUKACXX:1:2108:20910:23432 2:N:0:
CGCCACCACGGGCCACCGCACGGCCGCCCTG
+
IIJIBFHHIIEHHFFDCDBBDDDDDDBDDB<
@HWI-ST515:184:D0PUKACXX:1:2108:12666:36256 2:N:0:
TCCCCTCCATGGCTATTTAAGCCACGTCCGC
+
AHGIIIHGGJEIIDEEHCEHH<E>BDB?=;>
@HWI-ST515:184:D0PUKACXX:1:2108:17049:93196 1:N:0:
AACCCAATAAGGCTTTGTTTGGATAAAGAGA
+
DDDBB??CAC5@>>CDDCDCC?C@CCCDDC3
@HWI-ST515:184:D0PUKACXX:1:2108:12341:177933 2:N:0:
TTCACGAATAAGTGTGCTTCTTTCTCTTTTT
+
JICHJDCHEHFHCDCEFFFDCEEECEDCCDD
@HWI-ST515:184:D0PUKACXX:1:2108:15472:182193 1:N:0:
CTTTCTGCCGTGCGCGTCAGTGGCAGTGGTA
+
BGGIAHGDAG?FEBEGEE?>7@AA#######
@HWI-ST515:184:D0PUKACXX:1:2108:15351:199360 2:N:0:
GCGGCGGCACGGTGGCCAGGAACACCTTGCC
+
GHGGG,28<BD82<<0<CAB@<AA?<C:>>>
@HWI-ST515:184:D0PUKACXX:1:2201:8122:15891 1:N:0:
CTCGCAGGGTGGCCTCCATATGGTCCGTTTT
+
IIJIGFDFC>=;AA@BA?:(5AA########
@HWI-ST515:184:D0PUKACXX:1:2201:9094:108147 2:N:0:
CTCTGACAGAGGGACGGGAACAAAGACGACG
+
JIJJJJHGIJJJIJJHFFDDDDDDD39?@D9
@HWI-ST515:184:D0PUKACXX:1:2201:7381:182216 1:N:0:
CCTGAATCCTGAACGGTGAACCAACCAACCA
+
IJJJIJJJIJJIIJIIEHDHHHDFFDDBCB;
@HWI-ST515:184:D0PUKACXX:1:2202:7199:39287 2:N:0:
CACCGACGGCTACTTCGCTCCCGGAAATGCT
+
GIIIHHDDDDDDDDDCDDDDDDDDDDDCCDC
@HWI-ST515:184:D0PUKACXX:1:2202:21246:105316 2:N:0:
TTCTCAGCCTCGTCCATGCTTGCCAGCTGTG
+
GDEDHHHHIGHII1CDECGAGEEHHEFFBCA
@HWI-ST515:184:D0PUKACXX:1:2202:9516:105575 2:N:0:
GAGCATAGATCGGAAGAGCGTCGTGTAGGGA
+
?>@B@@CCCDCA@BBBAACD@DD5>8<CCB?
@HWI-ST515:184:D0PUKACXX:1:2202:4954:134662 1:N:0:
CCCGTCAGTCGGTCACGTGATCTGTGCCATA
+
GIJJHHHFDFFDDDDCDABBDEEDACCDCC:
@HWI-ST515:184:D0PUKACXX:1:2203:13534:28538 2:N:0:
CTTAATGGCTGGTCTCTACGCATAAAAAAGA
+
IJIGFCFFGGIJ77=7@7?545;?BCC@B8=
@HWI-ST515:184:D0PUKACXX:1:2203:8765:99171 2:N:0:
CGTAGTGCAATGGTGTGTCTTTCCTTATTGT
+
G;=8<CHGEHCGGGC=?=CE@DDFFFFEE>C
@HWI-ST515:184:D0PUKACXX:1:2203:12377:106686 2:N:0:
GTCGCTCCAAGGTCCTTGTATGAGCATTGAT
+
GII@E<BBECEDCEEDDD>CDEDCCCCDCD<
@HWI-ST515:184:D0PUKACXX:1:2203:15160:149469 2:N:0:
TCCCCTCCATGGCTATTTAAGCCACGTCCGC
+
HIJJJHIJIGI@=))=E;C?CHA.7/6?A##
@HWI-ST515:184:D0PUKACXX:1:2204:6630:150632 2:N:0:
GGTGGCAACAGTCACGATTCGAGCATAGATC
+
GHBAF9DFHCCHEGG@EEE>;ECD<CD>6>;
@HWI-ST515:184:D0PUKACXX:1:2205:21257:30387 2:N:0:
GGAAGGTCAGGCGTCAGCGAGAGGGGAGAGG
+
HG@BHHHEGIIGIHHGFEF<AABBBB3=3??
@HWI-ST515:184:D0PUKACXX:1:2205:10966:171157 1:N:0:
TCCATATGGGGGGATCAACAGCTAATGCACC
+
IJJJJJIIIIJIDBBDDCCABBDDCCDCDD9
@HWI-ST515:184:D0PUKACXX:1:2206:20374:47628 2:N:0:
AAATTTGAGGGGCATGTATACAATTGTCCCT
+
HIGHJGCCGHDHIGIF>AEHGB:@D3;BCE#
@HWI-ST515:184:D0PUKACXX:1:2206:15177:160688 2:N:0:
GCCGTCTCGAGCATAGATCGGAAGAGCGTCG
+
IEHGGFGGICEGHEEHFEEDECADBB=?>?=
@HWI-ST515:184:D0PUKACXX:1:2206:16118:161470 1:N:0:
TTCTCAGCCTCGTCCATGCTTGCCAGCTGTG
+
</?D@FHFB=;FH1CHAA>CEEEEEDECCA#
@HWI-ST515:184:D0PUKACXX:1:2207:3778:4883 2:N:0:
ACCTAGGTTTGGTAGTTTTTGAAAGGGAATT
+
EEEDA>C@CDDDBDDCDDDDB?>:ABDBDB@
@HWI-ST515:184:D0PUKACXX:1:2207:6772:116129 2:N:0:
AAATTTGAGGGGCATGTATACAATTGTCCCT
+
IJJIJGGIJJIIJIJEHHGEHFECFD@CEC>
@HWI-ST515:184:D0PUKACXX:1:2207:2728:167831 1:N:0:
GCGAGCGGGGCAGCGCCATTTCCGTCCGGAT
+
IJIEEFFDCDD@DDDDDBDCEEDDCB>B395
@HWI-ST515:184:D0PUKACXX:1:2208:9531:13633 1:N:0:
CCTCCAGGAGGCTCAGCGCGGCGCGGGTGTC
+
HGGJJGJJDCGIFHHH:?BBDDDDDDB####
@HWI-ST515:184:D0PUKACXX:1:2208:1312:52402 1:N:0:
GGAGTGCGGGGAGCATGGATGATGCGGTAGT
+
HGHHBGEHIIDBDBBCCDCDDCDDCBBB>BA
@HWI-ST515:184:D0PUKACXX:1:2208:2939:59276 1:N:0:
GGACCGAGGAGGGGACAGGGGTGGCCGGGCG
+
@##############################
@HWI-ST515:184:D0PUKACXX:1:2208:15627:64249 1:N:0:
CTATGCGATGGACGGATTGACGAGGAGGAAC
+
JJJGJIIGGIEGGEB>>BEC>BABDDB@?B2
@HWI-ST515:184:D0PUKACXX:1:2208:15989:87469 2:N:0:
CCTCCCGTCTCGTCTCCAACGGTGTGCTTCT
+
FFFDDABABDDDDDBDDDCDBB<A;@CDDC>
@HWI-ST515:184:D0PUKACXX:1:2208:21178:87321 2:N:0:
ACCTAGACACTACAATTTGAGTGCGTTTATA
+
IG;EECFHGGJJIGEHGG47@@;=:CFBDF<
@HWI-ST515:184:D0PUKACXX:1:2208:14857:91764 1:N:0:
GTGGATAGGCGGATGAAAACGAGTGTTATTT
+
JJIIJJJJIJJFDCD@@CDCB?=<AC35;>4
@HWI-ST515:184:D0PUKACXX:1:2208:14306:153501 1:N:0:
GCTGGCGTCAGTGGCCATTTCTGACGATTCA
+
GIIIJJIEHGIE@EEFFH>BDFFFFDDCBC;
@HWI-ST515:184:D0PUKACXX:1:2301:20912:17543 2:N:0:
ACCGAATGTAGGCTCTACACTGAATATTTTC
+
IGGBE;DHIE4A7AEEE).;BAE@CCCEED>
@HWI-ST515:184:D0PUKACXX:1:2301:7789:46706 1:N:0:
TGGAGCGACGGAAGCATGTGATTGGTTTTGT
+
IJJDHIJHHFDBBDDDDCCCADDDDCDD@B#
@HWI-ST515:184:D0PUKACXX:1:2301:12427:56868 1:N:0:
AAAAAACGGAGTCTTTAGAGTCCTTATTAAA
+
FC@8=:<AD;4?AC36@>@@(;5(>>CD@##
@HWI-ST515:184:D0PUKACXX:1:2301:10260:87081 1:N:0:
CCAATTCGGCGGAGGGAGCTGCGCATGACGA
+
D38DGCD1C######################
@HWI-ST515:184:D0PUKACXX:1:2301:8478:159811 1:N:0:
CCTAGCAGCCACGTCCATGACGTTCTCCCGT
+
<DGHGIIHJGGGE=CGIGCHEH?DFFEEA8;
@HWI-ST515:184:D0PUKACXX:1:2301:4229:161187 2:N:0:
GGTGGTTTAGACGTGGTTAGTTCTGACCACT
+
JJ?FGHFHDGIJJHIJHHHHHFFFBDFEEDD
@HWI-ST515:184:D0PUKACXX:1:2301:12475:190612 2:N:0:
TCCTGGAGGAGGCGTTCAAGGACCGCAGCAA
+
EGIIBB@BFGGIEED<DCCEDBCD@@BDB2<
@HWI-ST515:184:D0PUKACXX:1:2302:11227:12153 1:N:0:
CCAATTCGGCGGTGGAAGCTGCGCATGACGC
+
IJJEIIJIJDIF<ABBDDDDDC=@BBB>>B9
@HWI-ST515:184:D0PUKACXX:1:2302:9629:39231 2:N:0:
CCTGTAGGAGGCAACCGTTTTCCTCGGTGGT
+
GIGIC=@EH;<AHDBBC?BDB@CCA??58??
@HWI-ST515:184:D0PUKACXX:1:2302:21231:68033 1:N:0:
CCCACCTTGTAGCCGACGTTTTAGATGGCCA
+
IIAHGGGIHJGGGGGGEF>A@?C;CCCC?A#
@HWI-ST515:184:D0PUKACXX:1:2302:5866:177728 1:N:0:
GGAGGTCGCAAGCACGAGCCACACCCACACG
+
BHIE@;AA<<>CCCC@83;8:9A?#######
@HWI-ST515:184:D0PUKACXX:1:2303:4150:190659 1:N:0:
TCCTGGAGGAGGCGTTCAAGGACCGCAGCAC
+
JJJJJJGJIJIIIHDFDDEEEDDDDDDBDD#
@HWI-ST515:184:D0PUKACXX:1:2304:3572:36905 1:N:0:
GGTGAGGTGAGGTCAGTGGTGGTGGGTTGAG
+
=?07(=;).).(.77@ECCCE##########
@HWI-ST515:184:D0PUKACXX:1:2304:16271:102041 2:N:0:
TGTAGTGCAATGGTGTGTCTTTCCTTATTGT
+
HIFGEHFGIIIJICHCEBEFEFFFDEEEDED
@HWI-ST515:184:D0PUKACXX:1:2304:19331:126479 2:N:0:
CCTAGGCCCGGTCCCGTGTCGCTTCGTAGTT
+
JJHIHIIHGHIGHIIJEEEEFFDDDDACB=A
@HWI-ST515:184:D0PUKACXX:1:2305:20148:64863 1:N:0:
TTTGAGGTCGGGGGCGAAAACGCCGTGGTCC
+
G@ED@CG=;;=B>=7@###############
@HWI-ST515:184:D0PUKACXX:1:2305:20051:94857 1:N:0:
ACCGACGAGGGGCCACTAGAGGGGATGTTGC
+
IIIJJJIFHFDDDDDDDDDCDDDBBBB:AC#
@HWI-ST515:184:D0PUKACXX:1:2305:3535:123212 2:N:0:
GCGGCGGCACGGTGGCCAGGAACACCTTGCC
+
###############################
@HWI-ST515:184:D0PUKACXX:1:2305:12572:194508 1:N:0:
ACCGAATGTAGGCTCTACACTGAATATTTTC
+
EGAF@EHIIEGCECHHD@DCC@>;>CCCCD5
@HWI-ST515:184:D0PUKACXX:1:2306:12856:76755 1:N:0:
TCCTGGAGGAGGCGTTCAAGGACCGCAGCAA
+
IHIIJJJIIJJJIFBDECDDEEEDBBBBBB#
@HWI-ST515:184:D0PUKACXX:1:2306:6717:145977 1:N:0:
TCCCCTCCATGGCTATTTAAGCCACGTCCGC
+
GIDHIJIIJJJJIJGIGHEEEEHFFFBCD@9
@HWI-ST515:184:D0PUKACXX:1:2306:7773:152491 2:N:0:
CAGGAAAATGGTGCACTGATGTTCGGTGTAC
+
GEGIGEFEGGGCGEEEEHGGCAECHD;?>@3
@HWI-ST515:184:D0PUKACXX:1:2307:21183:7353 1:N:0:
TGCAGTACACAGCAACAACTGATCATCCTCG
+
4BCB@CEEE7=6=@C=CCHC>>BCD@#####
@HWI-ST515:184:D0PUKACXX:1:2307:5756:29004 1:N:0:
ACCTAGACACTACAATTTGAGTGCGTTTATA
+
@HHDGIIIFHEIIAFGIJGCE@E>B5;BBD6
@HWI-ST515:184:D0PUKACXX:1:2307:14112:33476 1:N:0:
GCCTCCAGAGCTCCTCATGCGCCTCACGCCA
+
IJBHGCEHIIFEHEEFB:7?'3>B8A=A<?#
@HWI-ST515:184:D0PUKACXX:1:2307:12451:79177 1:N:0:
TATTGGTTGTATATACCCTGACACCTCACAG
+
HHHFFFFFDDEEEFEDDCDCCCCCBCDDDC>
@HWI-ST515:184:D0PUKACXX:1:2307:4982:104548 2:N:0:
CCTGAATCCTGAACGGTGAACCAACCAACCA
+
JIEHJIIJIJIJGIJGCEGGIHAEFDB;AAA
@HWI-ST515:184:D0PUKACXX:1:2307:1119:163230 2:N:0:
CTTTTTAACACGGTGACACAATATTACATGG
+
H@GHCCCHEHFFFBB=ACECBC@CCDDDDC?
@HWI-ST515:184:D0PUKACXX:1:2308:16497:13874 2:N:0:
GGACCGAGGAGGGGACAGGGGAGGCCGGAGG
+
IIGIJAEEHEFFDB>BDDDDD'5>??B;0<<
@HWI-ST515:184:D0PUKACXX:1:2308:11361:45128 2:N:0:
GTCGCTCCAAGGTCCTTGTATGAGCATTGAT
+
JII4<9BDD;@BCEACCCCADCCC@@CCCC:
@HWI-ST515:184:D0PUKACXX:1:2308:19262:68245 1:N:0:
AAAGCGAACAATGCAGTTTTTATAGGCTCCA
+
JGGIJH;BHIIIIIFHAHEHEFFEDD#####
@HWI-ST515:184:D0PUKACXX:1:2308:17866:127894 1:N:0:
ACTGACGGGAGACAAAGCTGGCACCGCACTG
+
DB<CEIGGF>G<CA>?3?);.;;;?B8;@B#
@HWI-ST515:184:D0PUKACXX:1:2308:9600:141462 1:N:0:
CATTGAGAGAGAAGAGCAATAGTGTCGGATA
+
BHEHHGG?FECC3=?=?;A@?;A?BC#####
@HWI-ST515:184:D0PUKACXX:1:2308:21011:158975 2:N:0:
GTCTCATCTCAGGAACTGGGGCAAGGGCACG
+
IIJHIIGIJJIJFFFHIGGG>HHHFFFFCDD
@HWI-ST515:184:D0PUKACXX:1:2308:20868:168397 1:N:0:
GTGGATAGGCGGATGAAAACGAGTGTTATTT
+
GGIJHIIIGGIHFFCCCCEDDBD7<:@@DC5
@HWI-ST515:184:D0PUKACXX:1:2308:11137:172705 1:N:0:
CCTCCTGGAAAGTCCGGTGCCTGGCTCCTGT
+
IGJIIFIJICFGCHIIJGEBAHC?BCEBCC@
@D2D0JJN1:133:D0BCAACXX:1:1101:8016:150396 2:N:0:
TTCTGCCTCAGGGGAATACTCCTCTAAATCT
+
JIIIJJGIIFHIJIEEHFEFFFFFEEEDEED
@D2D0JJN1:133:D0BCAACXX:1:1102:5135:38234 2:N:0:
TTGACGGTGAGTCCTCTGTGACGTGGGTCGG
+
JGIHIFGFHHIHHJIJJIJIHGHHFFCBCB#
@D2D0JJN1:133:D0BCAACXX:1:1103:13255:81858 2:N:0:
CCCTAGGAAGGAGTCGTAGAAGTGGCCAGCA
+
<DHCFFGEFC=HIFF8EGGAA@H:@;@BA##
@D2D0JJN1:133:D0BCAACXX:1:1104:1299:75264 1:N:0:
CTTTTTAACACGGTGACACAATATTACATGG
+
FHGGCDH@HFFBB5?=@C>?@C>@CDFC;>9
@D2D0JJN1:133:D0BCAACXX:1:1104:5991:154917 1:N:0:
GTCGCTCCAAGGTCCTTGTATGAGCATTGAT
+
JJJJHFFFFEEDEDEDDDDDEEDDDDDDDDD
@D2D0JJN1:133:D0BCAACXX:1:1106:17111:138532 1:N:0:
TCTCTCTGAAGACGTTGCCGTCCTTCTCTCC
+
IJJJJGHE=FHEGE5;ABDD?AABC(>CCC>
@D2D0JJN1:133:D0BCAACXX:1:1106:8980:154486 2:N:0:
GGATTTGAGGTAGGCGGAGGCGGCGAGGGTG
+
IIFEHGIIIC8=CGGIBE>@BBDBB99@B28
@D2D0JJN1:133:D0BCAACXX:1:1108:12383:26998 1:N:0:
CAGGAAAATGGTGCACTGATGTTCGGTGTAC
+
JJJJIJEHIJJJIIJJJJIIJHHEHFFFAE@
@D2D0JJN1:133:D0BCAACXX:1:1201:20709:135878 2:N:0:
TCTAAAAGATGGTCCCACCATGTTCAGTTTC
+
IJJJIHIIIEDADEEHCE<B@B?ACAC;BCC
@D2D0JJN1:133:D0BCAACXX:1:1202:21176:135309 1:N:0:
CCAATTCGGCGGTGGAAGCTGCGCATGACGC
+
?FH>GG*BCFG:9>B=A(;3>C@B:??AC##
@D2D0JJN1:133:D0BCAACXX:1:1207:7933:100244 2:N:0:
CTAGATGTGGGAGGGAGCAGACGGAGAAGCC
+
JJIIFIIHHIIHGIG<E:?BDEDCCBDBCC<
@D2D0JJN1:133:D0BCAACXX:1:1208:1871:45032 2:N:0:
CTCTCTTTCATGTGCTATGACTAATGTGGTT
+
*9)??9?BFGB0/8B@###############
@D2D0JJN1:133:D0BCAACXX:1:1301:8849:79333 1:N:0:
ACTGATAGAACAGTGTGCCTACACACACACA
+
IJJJIIIJJIIJHHHHHHFFFFFEDDDDDDB
@D2D0JJN1:133:D0BCAACXX:1:1304:17849:53239 1:N:0:
GCCTCCAGAGCTCCTCATGCGCCTCACGCCA
+
IJJJJJJJEIHHHHHFFFFFDDDDDDDDDDB
@D2D0JJN1:133:D0BCAACXX:1:1305:17635:60535 1:N:0:
GTCGCTCCAAGGTCCTTGTATGAGCATTGAT
+
JIJHHFFFFEEDEEEDDDCDEECDCDDDDDD
@D2D0JJN1:133:D0BCAACXX:1:1306:13321:11499 2:N:0:
TGTAGTGCAATGGTGTGTCTTTCCTTATTGT
+
IJGGJGIHGIHJI?CCCBEDFEFFCCEEEDE
@D2D0JJN1:133:D0BCAACXX:1:1307:16334:3835 2:N:0:
AAATTTGAGGGGCATGTATACAATTGTCCCT
+
FEH@GFB@D@7@AHGHECEEA>B@C>DCCE:
@D2D0JJN1:133:D0BCAACXX:1:1307:21042:33454 2:N:0:
ACCTAGACACTACAATTTGAGTGCGTTTATA
+
EI2BH*8<.=8=FICCGA@@1.7=E######
@D2D0JJN1:133:D0BCAACXX:1:1308:16454:138074 2:N:0:
GGCGTAACTCCCCTTTCCCTCGCCTCTCTGC
+
@@@8AEBEEDECACDDCDDCD?DDD6:>@C@
@D2D0JJN1:133:D0BCAACXX:1:2104:20093:25007 2:N:0:
GGTGGTTTAGACGTGGTTAGTTCTGACCACT
+
GGBFHADFEHHHGCDHHH@C>CD7?BBCCA;
@D2D0JJN1:133:D0BCAACXX:1:2108:18849:83479 2:N:0:
TCAGATCAGACAGGCGCTGCCGCGTCGTGGG
+
GGGIICFEGIJJJJGIIGIEFFB?9;?=BD?
@D2D0JJN1:133:D0BCAACXX:1:2108:15713:100384 2:N:0:
GTCGCTCCAAGGTCCTTGTATGAGCATTGAT
+
JIJAEEDFBFEB@AEDDA@CCEDDDDDCCA3
@D2D0JJN1:133:D0BCAACXX:1:2202:6736:3035 2:N:0:
GGCTCTGGGAGGATAGGCCTAATTCTATTTT
+
JJJIGAEHICHG1;BEFECCCCDEDEDEEEA
@D2D0JJN1:133:D0BCAACXX:1:2202:17973:36556 2:N:0:
CTTTTTAACACGGTGACACAATATTACATGG
+
IGJJJIHHEAEFFFDDEDEDDCCDDDDDEDD
@D2D0JJN1:133:D0BCAACXX:1:2204:14432:112181 2:N:0:
TCAGATCAGACAGGCGCTGCCGCGTCGTGGG
+
JJIIIFGHGG>FHJDIJIIHC<BC=823;?#
@D2D0JJN1:133:D0BCAACXX:1:2205:2829:132239 1:N:0:
GCTGCGAAGGATGTAGGAGAGGCGCCAGGGA
+
DFFFBFIAAA(7;C>7?DD(;1,'9;8=?@8
@D2D0JJN1:133:D0BCAACXX:1:2206:16747:30849 1:N:0:
CTTCCTAAGTGCTAACATCTGGTATCAGATT
+
JJIIJJJJHGIIIEGHGGIIII>4CGIIIJG
@D2D0JJN1:133:D0BCAACXX:1:2207:12100:80179 2:N:0:
GCTGGCGTCAGTGGCCATTTCTGACGATTCA
+
FGEGGFGBF@;.=@EGECEEEHFDFFC?=>A
@D2D0JJN1:133:D0BCAACXX:1:2208:9904:47536 2:Y:0:
CCGGGAGCCAGCCACTACTCCATGCTCACGT
+
BGI<('--;)=(;@;E=>3?CCDCDC#####
@D2D0JJN1:133:D0BCAACXX:1:2208:13684:62381 2:N:0:
CTTTTTAACACGGTGACACAATATTACATGG
+
JIIIJJHHHFADFDCCEEEDBDCDDDC5;AC
@D2D0JJN1:133:D0BCAACXX:1:2302:17657:16247 2:N:0:
CTTCCTAAGTGCTAACATCTGGTATCAGATT
+
IIIJJIJIIIJJIIJJJJJJJJHIJJJJIJI
@D2D0JJN1:133:D0BCAACXX:1:2304:18323:74835 1:N:0:
GCCTGCAACGGATTGAGATCCCCGAAGTGTA
+
IJJIIIJIJJJHFHFFFFFCEEDBDBDDDEC
@D2D0JJN1:133:D0BCAACXX:1:2305:9122:91612 2:N:0:
TCAGATCAGACAGGCGCTGCCGCGTCGTGGG
+
IJJIJJJIIIIJJIIJIGJHEEFD>BD8;?2
@D2D0JJN1:133:D0BCAACXX:1:2307:12865:14251 2:N:0:
CTCGCGCGCACGTTGCCCTCACGCCAGCTCA
+
GGHIGGHFEBCDBDDDDDCBBDABDDDDDDA
@D2D0JJN1:133:D0BCAACXX:1:2307:15470:36163 1:N:0:
CTTTTTAACACGGTGACACAATATTACATGG
+
JJJJJJHHHHHFFBDDEECDDCDDEACDEDC
