# Supplementary material for: Identification of the Maize Gravitropism Gene lazy plant1 by a Transposon-Tagging Genome Resequencing Strategy
Source: PLoS One. 2014 Jan 31;9(1):e87053. doi: 10.1371/journal.pone.0087053 (PMC3909067; doi:10.1371/journal.pone.0087053)
Supplement: File S1 — MuTaq Supplementals. (ZIP) [file pone.0087053.s005.zip › MuTaq_Supplementals/MuTaq_Fastq/GAAG_Mu]

@HWI-ST515:184:D0PUKACXX:1:1101:9749:18705 1:N:0:
GCCCACCCAGCGAAATCTCTCCCCAAACTAC
+
IJIGIIIHHJIHHBBDBCEDCEA?C=?BDD@
@HWI-ST515:184:D0PUKACXX:1:1101:4734:56575 1:N:0:
CTTTTTAACACGGTGACACAATATTACATGG
+
@ADHH;=?A=CBB?B=>C>CBDDA3@C:>C5
@HWI-ST515:184:D0PUKACXX:1:1101:1657:88796 1:N:0:
CAGTGAGAGAGAAGAGCAATAGTGTCGGATA
+
IIHHHJJJIEHEDHACE;=AA@?>CDED>=9
@HWI-ST515:184:D0PUKACXX:1:1101:5189:116837 2:N:0:
TTTGAGGTCGGGGGCGAAAACGCCGTGGTCC
+
CHIGFCFHIIGDFBBB557@98BBDBDDDDA
@HWI-ST515:184:D0PUKACXX:1:1102:19572:16889 1:N:0:
TCCCCTCCATGGCTATTTAAGCCACGTCCGC
+
GIJJIIJJJJIIIIJGCDEEFHGGEFDDD##
@HWI-ST515:184:D0PUKACXX:1:1102:17638:57218 2:N:0:
GTCTGGTGGCTATCGGCGCCTCGGCGGCCAC
+
H0?FG@??DDG>==C<<BBB<>A########
@HWI-ST515:184:D0PUKACXX:1:1102:6974:82784 1:N:0:
CCCGTCAGTCGGTCACGTGATCTGTGCCATA
+
GIIIJJHHEEEFFDDDB?=?ADACDCDCCC3
@HWI-ST515:184:D0PUKACXX:1:1102:2451:118896 1:N:0:
TGTCAAGGTCCGCTCGGCCGGCCTCCTTTCC
+
JJIJIGHHFGHBGIJBEGFFB6?8=A?CC@5
@HWI-ST515:184:D0PUKACXX:1:1102:1854:134982 1:N:0:
TCGTGCGGGTGGTGAGGGAGGCGGCCGGCGG
+
IJEB@FHJI5?>9?:=AB?;B?@B055>;50
@HWI-ST515:184:D0PUKACXX:1:1102:6877:143086 1:N:0:
TCGTGCGGGTGGTGAGGGAGGCGGCCGGCGG
+
JIGBFGHGGBFDACCDBB@DD?>;&59@###
@HWI-ST515:184:D0PUKACXX:1:1102:8275:152463 2:N:0:
GTGACCCGTACAAGAAGGTTGACATGCATAT
+
B?BEFBCA;@@;DHECE(7?;>B@DAED(;@
@HWI-ST515:184:D0PUKACXX:1:1102:2038:164610 2:N:0:
TCTTTTAGATAAGGATGTTTGGTTTGGAGTC
+
GJIHIFHHCHIJJJGHH=A@DE?ACDDCDDD
@HWI-ST515:184:D0PUKACXX:1:1103:21018:9505 1:N:0:
CTTTCTGAGCTGGCCACCACTTCCCATGGAG
+
EGAG>FFCGHCGBG@HGHCHIG;A?EHHBD>
@HWI-ST515:184:D0PUKACXX:1:1103:6473:37590 1:N:0:
CTTAATGGCCGGTCTCTACGCATAAAAGAGA
+
IIGDHIHGFGID5@B=?C:?5;?AC@CCDC#
@HWI-ST515:184:D0PUKACXX:1:1103:14598:57994 1:N:0:
GGCTCTGGGAGGATAGGCCTAATTCTATTTT
+
EEHEFEGIEEAGCAE@C3;?@C(;>>AC###
@HWI-ST515:184:D0PUKACXX:1:1103:3353:112149 1:N:0:
GGCAGGGAGGATGATGCTGGGCCAATCGTGG
+
GIJIGHGEEH;?>7;;@@;CC9A########
@HWI-ST515:184:D0PUKACXX:1:1103:7050:114523 2:N:0:
CTTTCTGAGCTGGCCACCACTTCCCATGGAG
+
GIIJIFHGJJIJEIGGFGIJJJJHHHEGFFB
@HWI-ST515:184:D0PUKACXX:1:1103:6373:141931 1:N:0:
TGCAGTACACAGCAACAACTGATCATCCTCG
+
JJJIJGIGG<:CGEGGAEECDEFFFB>CCC3
@HWI-ST515:184:D0PUKACXX:1:1103:10096:149305 1:N:0:
TCCCCTCCATGGCTATTTAAGCCACGTCCGC
+
IJBFGIJJIGIJIJDGGHHHF:A>CDDACD;
@HWI-ST515:184:D0PUKACXX:1:1104:17109:29737 2:N:0:
CTTTTTAACACGGTGACACAATATTACATGG
+
IJIIIGGHG@EHFFDAEEEED@CCEDDDAAC
@HWI-ST515:184:D0PUKACXX:1:1104:6474:38304 1:N:0:
CTTTCTGAGCTGGCCACCACTTCCCATGGAG
+
HBHIEII9DEGFAEGCHEIJHC@AAAC=BB6
@HWI-ST515:184:D0PUKACXX:1:1104:12767:60628 1:N:0:
TCACCCGAGGTTAGCAAGACCGACAGTGGTG
+
JJIIIIJGBGAFHHFGCHBHGEBDDBCCD@5
@HWI-ST515:184:D0PUKACXX:1:1104:14032:88436 1:N:0:
GGGTTTGAGGTAGGCGGAGGCGGCGAGGGTG
+
IEE?FHJB?E=CFGCGDB>@###########
@HWI-ST515:184:D0PUKACXX:1:1104:13459:90991 1:N:0:
CTCTCACTGATACACTCACCTAAGTCCCTCG
+
JJJIJJIJBGGGGIEGGG<FGHGCDGHIJE:
@HWI-ST515:184:D0PUKACXX:1:1104:9223:100019 1:N:0:
CGCAGGGGATGGGCAGGAGGCCAAGCGCTAG
+
IJJIIIDGIHHHHFFFCC??BBDBBDDB?60
@HWI-ST515:184:D0PUKACXX:1:1104:1994:128186 1:N:0:
CCTCAAGAAAGGTTGTCAACTAATCTGTGTC
+
G)=@FGIJIAEA====@BFF:.;@@######
@HWI-ST515:184:D0PUKACXX:1:1104:6400:132857 1:N:0:
CCCGTCAGTCGGTCACGTGATCTGTGCCATA
+
HJJHHIHHFHFFFDDEDDDDDED<@CCDDD>
@HWI-ST515:184:D0PUKACXX:1:1104:11775:138747 1:N:0:
GCCTGGCGAGAGACCACGCACGACTTCCCCC
+
IIJJJJFIBH>HFFFFCDA?B=BBDDAC9?0
@HWI-ST515:184:D0PUKACXX:1:1104:9290:141269 1:N:0:
TCTTTTAGATAAGGATGTTTGGTTTGGAGTC
+
IACFFEEGGGHDCGHHH>>@;;6;@1?@?##
@HWI-ST515:184:D0PUKACXX:1:1104:7343:166523 1:N:0:
TCACCCGAGGTTAGCAAGACCGACAGTGGTG
+
JJJJIIIIJIGG>EHI@EGHHBD>;3>CC##
@HWI-ST515:184:D0PUKACXX:1:1105:13628:13394 2:N:0:
CTTTCTGAGCTGGCCACCACTTCCCATGGAG
+
IGHIJFHGGGIIJIJJGIIGCHGEHH>>DDD
@HWI-ST515:184:D0PUKACXX:1:1105:8429:41950 2:N:0:
CATGAAAGGGAATATGTTTATGCATCATGTC
+
@@>A>@CABD?;?CDE5>ACCDDD@CCDA>@
@HWI-ST515:184:D0PUKACXX:1:1105:6664:52895 1:N:0:
CCCACCTTGTAGCCGACGTTTTAGATGGCCA
+
DGHIIIIGGHCGEGGJFF9=@AA(;ACCDD5
@HWI-ST515:184:D0PUKACXX:1:1105:19736:163000 1:N:0:
GTTTGGATGAGACGTGGGGAGTTGCTGCGAG
+
IFHIIJHIJIIBHHDFCEHADBEBEEEA@;9
@HWI-ST515:184:D0PUKACXX:1:1105:9324:172495 2:N:0:
GCTCGGTCCAACCCCATAACTCTCCATAACA
+
B@GGF:B@GCD@EHB7=@CD@.;>@A>AC;>
@HWI-ST515:184:D0PUKACXX:1:1105:7035:179681 2:N:0:
GTTTTAATGACAGATCTTGGGCCCTTTTTGT
+
G)?@;B3BF=FFEACFDFG:@9C>==?CDBA
@HWI-ST515:184:D0PUKACXX:1:1105:6016:198650 1:N:0:
CTCGCAGGGTGGCCTCCATATGGTCCGTTTT
+
HA9'BGHFEEFDC@-,5=A;>;A>>A?5@##
@HWI-ST515:184:D0PUKACXX:1:1106:14285:4256 2:N:0:
GCTTGGCCCTCATCAAACCCTCACAGCGAAG
+
FBFFG@EGIGJJ:?CHHHHDEEEDECCDD?;
@HWI-ST515:184:D0PUKACXX:1:1106:14470:19012 1:N:0:
CGACGGCAAAAATCTCCGTTGTGTTGGGTTT
+
JFAGEDDC:AC=AD:@CDDA?<?C#######
@HWI-ST515:184:D0PUKACXX:1:1106:10963:40152 1:N:0:
CCGGGAGCCAGCCACCACTCCATGCTCGCAT
+
IIJIIGIJJGE@GHIEEHC>@DEFCC@C?65
@HWI-ST515:184:D0PUKACXX:1:1106:7151:116842 2:N:0:
CAAAGGGTCGGGAAGGTTTCCCCGTATCCAC
+
JIIIJIIIHHFFDDDB>ACDDCDDBBDDDDC
@HWI-ST515:184:D0PUKACXX:1:1106:12905:135314 2:N:0:
GGACCGAGGAGGGGACAGGGGAGGCCGGAGG
+
DH6FH5BGHHFBDD;B??@@D?B@<@BD9B<
@HWI-ST515:184:D0PUKACXX:1:1106:14201:154068 1:N:0:
ACTGACTGGAGACAAAGGTGGCACCGAACAG
+
###############################
@HWI-ST515:184:D0PUKACXX:1:1106:3078:174764 1:N:0:
ACTGACGGGAGACCAAGCTGGCACCGCACTG
+
*/98B.74AA#####################
@HWI-ST515:184:D0PUKACXX:1:1107:10386:15777 1:N:0:
ACAGCGAGCCGGGAGGCCAAAAGCCAGACCA
+
<<3=8@F@EI#####################
@HWI-ST515:184:D0PUKACXX:1:1107:13331:47062 2:N:0:
CACTTCTCCAGTACCACTGTTACTCTGTTTT
+
JCGCIHHIIIJHIIJJJIIH:@DHHHHEEEC
@HWI-ST515:184:D0PUKACXX:1:1107:12454:47565 1:N:0:
ACCTAGACACTACAATTTGAGTGCGTTTATA
+
DGI@GEHC@GG@G=;8@@@@;=CAEEHEBB:
@HWI-ST515:184:D0PUKACXX:1:1107:11321:72748 2:N:0:
TCGTGCGGGTGGTGAGGGAGGCGGCCGGCGG
+
JJIFC<FHG',9<A:2;?>:??7@9@B9;>B
@HWI-ST515:184:D0PUKACXX:1:1107:21230:116247 2:N:0:
TCGACTTCAGATCGGAAGAGCGTCGTGTAGG
+
GG<FHBFCEGGIGEGEHGFH<BDFDDDB?C@
@HWI-ST515:184:D0PUKACXX:1:1107:10118:120772 2:N:0:
TTAGGTCGGCCCTCTCCGGTGCTGGCCTGGT
+
EHCHCGHHIJIEHHFFFA>,9>;@CBDD@D@
@HWI-ST515:184:D0PUKACXX:1:1107:4043:147804 1:N:0:
GTGGCTGACCGGGCTTGCTCAACTCATACAT
+
CHCGGGC>D?899>'5'5;CCCC:>C#####
@HWI-ST515:184:D0PUKACXX:1:1108:12021:20931 2:N:0:
ACAGCGAGCCGGGTGGTCAAAAGCCAGACCA
+
IJDIJGIIJIHGF5=?>CDDDCCDACBDDD?
@HWI-ST515:184:D0PUKACXX:1:1108:14396:31958 1:N:0:
CGCAGGGGATGGGCAGGAGGCCAAGCGCTAG
+
IFJJJIIJGHHBHFDDCCCD@BDDBB@BBD9
@HWI-ST515:184:D0PUKACXX:1:1108:9775:42420 2:N:0:
CTTTCTGAGCTGGCCACCACTTCCCATGGAG
+
FGIIHDGIIJIGGGHIIIJBHJJHHHGGFFB
@HWI-ST515:184:D0PUKACXX:1:1108:4429:45588 1:N:0:
ATCTGGGGCGGTTGATCAACACGCGGGTGGA
+
GBFF?FCEGA;33;CCDDC?A?#########
@HWI-ST515:184:D0PUKACXX:1:1108:7806:83315 2:N:0:
GGGTTTGAGGTAGGCGGAGGCGGCGAGGGCG
+
FHE;BB;<;=.@>FC/@DDDBB#########
@HWI-ST515:184:D0PUKACXX:1:1108:2532:96490 2:N:0:
CTTTCTGAGCTGGCCACCACTTCCCATGGAG
+
GJIJIFEIIJII;CFAFDHIJIIEEHHHCED
@HWI-ST515:184:D0PUKACXX:1:1108:6200:127735 1:N:0:
TCTTTTAGATAAGGATGTTTGGTTTGGAGTC
+
IIGIHI9F@D@EGG;CHEC@>=?AAC=3=C;
@HWI-ST515:184:D0PUKACXX:1:1108:10128:147740 2:N:0:
GCGAGAGAGAGAGTGAGCTAGATATATAATC
+
JJJHIIHHFEDDF?CDEEEEDDDEEEEDDDC
@HWI-ST515:184:D0PUKACXX:1:1108:15427:191957 1:N:0:
CTTAATGGCCGGTCTCTACGCATAAAAGAGA
+
FEGGEIIGHCBG@AGHGEEE?##########
@HWI-ST515:184:D0PUKACXX:1:1201:15970:63220 2:N:0:
GGCTACATCAAACCCATGACCTGGTGACTCA
+
HGIIIFGIJIJJJIJIIGIJIEGHCHHHGGB
@HWI-ST515:184:D0PUKACXX:1:1201:12938:99339 1:N:0:
CTTTCTGAGCTGGCCACCACTTCCCATGGAG
+
BGAFHGEEGIJIIIIIIIFCEECCCHEE@B?
@HWI-ST515:184:D0PUKACXX:1:1201:12327:107117 1:N:0:
ATCTGGGGCGGGTGATCAACACGCGGGTGGA
+
HGGHHBFHHED67;(:@CCCDB@BB9@####
@HWI-ST515:184:D0PUKACXX:1:1202:19188:26599 2:N:0:
CAGTGAGAGAGAAGAGCAATAGTGTCGGATA
+
?88=CFCG;;C(7).()7?A;??);;@####
@HWI-ST515:184:D0PUKACXX:1:1202:16916:56492 1:N:0:
TGTACTGCATGGGTGGAGAAAGCCTGGAGGT
+
JJIEIIJJIIIJJDHIIHECEFDEFDC<@?;
@HWI-ST515:184:D0PUKACXX:1:1202:11557:90998 2:N:0:
CCTTCTGAGCTGGCCACCACTTCCCATGGAG
+
J*BDFDGHIIIJJIGIG26CEHHHHEHFE;@
@HWI-ST515:184:D0PUKACXX:1:1202:15744:120084 2:N:0:
TGTACTGCATGGGTGGAGAAAGCCTGGAGGT
+
IGFIIGGIIJJJJCFHEHHFHFEFCDBBEC#
@HWI-ST515:184:D0PUKACXX:1:1202:5275:175015 1:N:0:
CAAATCTAGGTGCCACAGCTCCAATCCCTCA
+
JGJHHHGHHHCFBEEEEEB3@C@?CCDCDC9
@HWI-ST515:184:D0PUKACXX:1:1202:11351:188912 2:N:0:
CAAATCTAGGTGCCACAGCTCCAATCCCTCA
+
JJEHHAEEHHCDFEFCBEDEDC>>;;?CDDD
@HWI-ST515:184:D0PUKACXX:1:1203:4724:122810 1:N:0:
GCGTCGGCGTGGAGGTCTCGGGCACCAACAT
+
H=FGHEE:D=A@B?@BDCCDDDDDB@BDDB<
@HWI-ST515:184:D0PUKACXX:1:1203:7630:155826 1:N:0:
TGTCAAGGTCCGCTCGGCCGGCCTCCTTTCC
+
JJGIJJB<?FAHIJJBE(:=939;5;?AD##
@HWI-ST515:184:D0PUKACXX:1:1203:19129:163229 1:N:0:
GCTGGCGACGGTCTAACATGCAGTTCAATGC
+
JIGIIIIIJHFCBCEDDDCDDDD:@@C@DD3
@HWI-ST515:184:D0PUKACXX:1:1203:11593:175126 1:N:0:
GTTTTAATGACAGATCTTGGGCCCTTTTTGT
+
HBDHIJJGGGIIBF>FHII:@GG:AC;BDF>
@HWI-ST515:184:D0PUKACXX:1:1204:16451:7049 2:N:0:
TCGACTTCAGATCGGAAGAGCGTCGTGTAGG
+
EHEEGCGHEHCEFFFBDD@BCBBBBBD<3>>
@HWI-ST515:184:D0PUKACXX:1:1204:2919:38081 1:N:0:
CCGGAGGAAGGAAGCCGCGTTCCGACTTGGA
+
IGIGAGHAGHIF>EHHFBBB?BDDDD9?C@4
@HWI-ST515:184:D0PUKACXX:1:1204:4550:50756 1:N:0:
GGGTTTGAGGTAGGCGGAGGCGGCGAGGGTG
+
JJJBFGHGIIFHEHGGFDDD73;@>3;@@##
@HWI-ST515:184:D0PUKACXX:1:1204:3976:65571 2:N:0:
GTTGCGTGCCCAGCAGAACTCCCCTGCGCGC
+
JIHGG;AHHFFFFEEDCEDDDDDDDBDDDDD
@HWI-ST515:184:D0PUKACXX:1:1204:17645:80403 2:N:0:
GGGTTTGAGGTAGGCGGAGGCGGCGAGGGGG
+
GGI(0-;<BF77@@)59?#############
@HWI-ST515:184:D0PUKACXX:1:1204:14369:105946 1:N:0:
CCCGTCAGTCGGTCACGTGATCTGTGCCATA
+
JJJJJJHHHGFD9=>CDB=ACDEC((:ACD#
@HWI-ST515:184:D0PUKACXX:1:1204:21182:111333 2:N:0:
CTCGCGCGCACGTTGCCCTCACGCCAGCTCC
+
IGIIIHGHF@>?BB<@CCCDB?BDD@58A@#
@HWI-ST515:184:D0PUKACXX:1:1204:18813:164855 1:N:0:
ACTGACGGGAGACAAAGCTGGCACCGCACTG
+
IEHHJGEE84@EE@ECCDF?@A>CA>?;:??
@HWI-ST515:184:D0PUKACXX:1:1204:18436:172791 2:N:0:
CATATGTACCAGTAGTGAATTTACATTTTGC
+
JFGEIGHIIJIJ=@EGGGFHHEFHFEEFFD@
@HWI-ST515:184:D0PUKACXX:1:1204:3554:186391 1:N:0:
GGGGACGGGGAGGTGATCCAAGGGAGGCGGA
+
IFGI<BEEB@?BD<ACC>A:>CBBBBB@B##
@HWI-ST515:184:D0PUKACXX:1:1205:6472:24198 2:N:0:
CCGATGCAGTAGCACGACCCTGAGGGACATT
+
IJJIIHHIIGHIGGIHHHFFEDCEDDBDDDC
@HWI-ST515:184:D0PUKACXX:1:1205:13541:25171 1:N:0:
TTCACGAATAAGTGTGCTTCTTTCTCTTTTT
+
JJJJFJCBCAHG=BEEFFFFEEECEDDDAC;
@HWI-ST515:184:D0PUKACXX:1:1205:18073:42165 1:N:0:
TCTGGAGATAAGGCTCTCCGCCTCCGCCTCG
+
JJIHEIGIGGCEGIIBCHIGHFFBEBBACC3
@HWI-ST515:184:D0PUKACXX:1:1205:16953:48165 1:N:0:
CCTAGCAGCCACGTCCATGACGTTCTCCCGT
+
CIGIGHEHIFCD@@GGD4=7);;?BBBC@<?
@HWI-ST515:184:D0PUKACXX:1:1205:15164:52916 1:N:0:
CCCACCTTGTAGCCGACGTTTTAGATGGCCA
+
GIIIJJGEGGGEGGGGEEBC6=C9AACACA;
@HWI-ST515:184:D0PUKACXX:1:1205:10833:100153 1:N:0:
TGTACTGCATGGGTGGAGAAAGCCTGGAGGT
+
?8BBFHHIGGEAC@FB(=E>A@#########
@HWI-ST515:184:D0PUKACXX:1:1205:9644:117205 1:N:0:
CTTGAGCTAGGGTTCGGGTGCTGAACTTCGC
+
EHG9C>BGFGGGH@EEAEBEBEED>@A@CD;
@HWI-ST515:184:D0PUKACXX:1:1205:17308:124181 1:N:0:
CAAATCTAGGTGCCACAGCTCCAATCCCTCA
+
JJJEHHGGHHCEFFFCECCEDDDCDDDDCC<
@HWI-ST515:184:D0PUKACXX:1:1205:5087:155915 1:N:0:
CGTGGCGAATGTGCAGTGTTCGCGGCGGCGG
+
IGAF<FE8;EG7=ACEHFADBEFD;@DDBB5
@HWI-ST515:184:D0PUKACXX:1:1206:18350:32102 2:N:0:
GTTTTAATGACAGATCTTGGGCCCTTTTTGT
+
GHBHHGHHIIJJJIJJJGGEEHG>HHFFEBE
@HWI-ST515:184:D0PUKACXX:1:1206:20192:63887 1:N:0:
AGCTGCGAGAGCCTTAGAGACGCGTGCATTG
+
JJJJIJJGIGIJIHGIIGEECH6><>BBDD:
@HWI-ST515:184:D0PUKACXX:1:1206:1399:81202 1:N:0:
GTCTTATTGAAAGATCTTGGGCCCTTTTTGT
+
?F0??F**99*9B=@D/=8@=D(5=77=A6?
@HWI-ST515:184:D0PUKACXX:1:1206:14510:193821 1:N:0:
GTCTGGGGAGGACGCAAGTGCAACGGAAACC
+
JHHJIIHI@AGGEHDFDD3;@CCDBD@<@C9
@HWI-ST515:184:D0PUKACXX:1:1207:14816:5200 1:N:0:
GGCGTAACTCCCCTTTCCCTCGCCTCTCTGC
+
JJGHA:BEDFFDDCCCCDDDDDDBDDDDCC4
@HWI-ST515:184:D0PUKACXX:1:1207:14123:12009 2:N:0:
CGTAGTGCAATGGTGTGTCTTTCCTTATTGT
+
IIGDHHGDHJJJJ;D6;=AHHFFDDF>DEAC
@HWI-ST515:184:D0PUKACXX:1:1207:9829:59007 1:N:0:
ACTGACGGGAGACAAAGCTGGCACCGCACTG
+
JJIFGI0@@';=CH@CEDDFEDC########
@HWI-ST515:184:D0PUKACXX:1:1207:10920:64384 1:N:0:
TCGCTTGAGGCGGAGGGCCTTGGGGAACGCG
+
GIJJIHGF=C@E<9<:93(53@A########
@HWI-ST515:184:D0PUKACXX:1:1207:11455:88857 1:N:0:
CACATATAGAGTAGTAGAGATAAATTCCACA
+
IJIJJJJIEEDCHIFFGDIIEHIIB;=;=A=
@HWI-ST515:184:D0PUKACXX:1:1207:3464:133200 1:N:0:
GGAGTGCGGGGAGCATGGATGATGCGGTAGT
+
IDHIACGA<8B<@D@CA2(:AAC########
@HWI-ST515:184:D0PUKACXX:1:1207:19280:156344 2:N:0:
CTTTCTGAGCTGGCCACCACTTCCCATGGAG
+
FIFIGHGHIJJJIIGIJFGIICHHHHFGFF?
@HWI-ST515:184:D0PUKACXX:1:1207:14115:157146 2:N:0:
CCAAAAGGAAGGATGGAGCCGGCGCCGCGCG
+
=B;F(=B;@GEC=)7?C##############
@HWI-ST515:184:D0PUKACXX:1:1207:14262:178561 2:N:0:
TGTCAAGGTCCGCTCGGCCGGCCTCCTTTCC
+
DCDGIHIIFH:AFHIHFIFED6>??BDDC5>
@HWI-ST515:184:D0PUKACXX:1:1207:5884:185844 2:N:0:
CTTTCTGAGCTGGCCACCACTTCCCATGGAG
+
JIIGHBDFHGGHIIFICH@EHIIHGHEHDDB
@HWI-ST515:184:D0PUKACXX:1:1207:13340:189810 2:N:0:
ACTCAGTGGAGGAGGCGGCGGCGGGGAGGGA
+
JJEIHBBFHJJEHIIIEDDDDDDDDB5>BB#
@HWI-ST515:184:D0PUKACXX:1:1208:4483:2177 1:N:0:
GGCAGCGGGGGAGCTGGGCGCCAGCAGTGTC
+
IIFGIIIIGBB;8;BCDDBD;BBBBDD@CD:
@HWI-ST515:184:D0PUKACXX:1:1208:11949:55694 2:N:0:
AGTGCAGGCAGGCAGGACGGCTCTTGTGTTG
+
DB<*??=2AB1@ADC################
@HWI-ST515:184:D0PUKACXX:1:1208:15121:57795 2:N:0:
CCGGGAGCCAGCCACCACTCCATGCTCGCAT
+
HGHEGFGIJJJJJJIEHHHFFFFFEEEDDD?
@HWI-ST515:184:D0PUKACXX:1:1208:4623:65446 2:N:0:
CTCGCGCGCACGTTGCCCTCACGCCAGCTCA
+
IIJIGBGHBBCDDDDDDDDDDDDDBBD@CC:
@HWI-ST515:184:D0PUKACXX:1:1208:19617:81624 1:N:0:
GGAGTGCGGGGAGCATGGATGATGCGGTAGT
+
IIGHDGIIIIFDDDDDDDDCDDEDDDDBDD3
@HWI-ST515:184:D0PUKACXX:1:1208:10637:93750 1:N:0:
CCGGGAGCCAGCCACTACTCCATGCTCACGT
+
EI@FH0:AGIG7C9C>EHH:@3??B>@@CD;
@HWI-ST515:184:D0PUKACXX:1:1208:10969:101194 1:N:0:
TCTTTTAGATAAGGATGTTTGGTTTGGATTC
+
CFC>DEADD4=>@AEC###############
@HWI-ST515:184:D0PUKACXX:1:1208:21058:160743 1:N:0:
TCGTGCGGGTGGTGAGGGAGGCGGCCGGCGG
+
JBHBBCH:@59AAC(;?73=@?#########
@HWI-ST515:184:D0PUKACXX:1:1301:5023:11786 2:N:0:
CTCTCTGCTACTCCGACCGACATCCTCAGAA
+
FHI<GCCED@EGGE?'59?@BB=:>>CCD>4
@HWI-ST515:184:D0PUKACXX:1:1301:14676:11869 2:N:0:
ACGAACCCCAGGATGGATACCGGATCTGCTG
+
HGID>FBGGEHHFHGHEFFFFDDBD>CCCC:
@HWI-ST515:184:D0PUKACXX:1:1301:12446:31101 2:N:0:
ACCTAGACACTACAATTTGAGTGCGTTTATA
+
GIIJJHGIGGIIJEGGIJIIFGDHHEHFFFD
@HWI-ST515:184:D0PUKACXX:1:1301:12724:52889 1:N:0:
CTTAATGGCCGGTCTCTACGCATCACAGAGA
+
EGGG>DGG@HEI'4;CC;3;B##########
@HWI-ST515:184:D0PUKACXX:1:1301:3148:96774 2:N:0:
ATCGCATAGCGGCATAGGGTCCCCACAGTCC
+
GIBBGHD;=@;AAB8@;)6)66>2(;;?@5:
@HWI-ST515:184:D0PUKACXX:1:1301:15088:112930 1:N:0:
TCCCCTCCATGGCTATTTAAGCCACGTCCGC
+
IJEHIIIJIIGIFECEGGICCEHC;B?B?A9
@HWI-ST515:184:D0PUKACXX:1:1301:14070:123981 2:N:0:
TGTAGTGAGGGGGGTGATGTGATTCGGAGGA
+
DC0?FGBF>BFGI7)52>C4:4:@DB@?###
@HWI-ST515:184:D0PUKACXX:1:1301:6349:152528 1:N:0:
CCCACCTTGTAGCCGACGTTTTAGATGGCCA
+
?DABGGGBAGGGGGBAEE9=C?CE:ACAC?5
@HWI-ST515:184:D0PUKACXX:1:1301:8293:197874 2:N:0:
ACCTAGACACTACAATTTGAGTGCGTTTATA
+
GCHJEFHGJJJ<CEGHIIGEAEDHHHHFFF>
@HWI-ST515:184:D0PUKACXX:1:1302:20020:8906 1:N:0:
CTCACTACAAGCGTCGCACGACAAGTGCCTC
+
CIECFIFEFGGD<5@AA59?8@?'5@@3>A@
@HWI-ST515:184:D0PUKACXX:1:1302:20486:37876 1:N:0:
GCCGTCTCGACTTCAGATCGGAAGAGCGGTT
+
JIJJHIGIDCEIHHHHHE?=B?ACCDDBB83
@HWI-ST515:184:D0PUKACXX:1:1302:19123:107523 1:N:0:
CGCGTCGACTTCAGATCGGAAGAGCGGCTCA
+
@GFFFGHHH;?EBDAACC@=?@(<CD@####
@HWI-ST515:184:D0PUKACXX:1:1302:4695:129014 2:N:0:
GTGAGAAACTATGAATAATCGGCATCCTGGT
+
CDGFHBCHIIJJJJJIJIIGIIIIHHHHDDD
@HWI-ST515:184:D0PUKACXX:1:1302:9744:147255 2:N:0:
GCTGGGCAAGTGCTCGTGGGTCACGACCTGC
+
JIGHICGIGJGHIHHHHFFDBCDDDDDBDD?
@HWI-ST515:184:D0PUKACXX:1:1302:18728:150466 2:N:0:
AGCTGCGAGAGCCTTAGAGACGCGTGCATTG
+
FGICHFGIGGFHE@DCCCAEHC<A>??B@CC
@HWI-ST515:184:D0PUKACXX:1:1303:14674:69154 2:N:0:
GCAAGCTTGTTGGCTGTGCCTGGTGGTTGTT
+
HGG@ECDGECEABDDB>>@CCCD;?B38?##
@HWI-ST515:184:D0PUKACXX:1:1303:6886:74543 1:N:0:
CTCGCGCGCACGTTGCCCTCACGCCAGCTCA
+
HGHIGIIHFBC?BAD?CCDBDDDDDD;?###
@HWI-ST515:184:D0PUKACXX:1:1303:19683:108997 1:N:0:
ATCTGGGGCGGTTGATCAACACGCGGGTGGA
+
BGIJAHHIJFB@BBDDD;:?>BDDDDB59@?
@HWI-ST515:184:D0PUKACXX:1:1303:17758:174478 1:N:0:
TTAGTGATGGTGTGATGCGTCAGCAGTCAGG
+
IAGGDDDEFH?FHGGCHGDCA'5@@D7??A#
@HWI-ST515:184:D0PUKACXX:1:1304:16789:3691 2:N:0:
CTCTCTGCTACTCCGACCGACATCCTCAGAA
+
JJJIIIIIIJJJJHE8DDDBBDBCDDDCDCD
@HWI-ST515:184:D0PUKACXX:1:1304:19647:12884 2:N:0:
AGGAGGGAGGGGGTCGACTTCAGATCGGAAG
+
FJIIGEH<BBCDD;<BDDDDDCDACDDDBD>
@HWI-ST515:184:D0PUKACXX:1:1304:7593:21942 2:N:0:
TCGTGCGGGGGGTGAGGGAGGGGGCCGGCGG
+
BFH-BBF4='057@?################
@HWI-ST515:184:D0PUKACXX:1:1304:12517:24838 2:N:0:
CCTCAAGAAAGGTTGTCAACTAATCTGTGTC
+
JJJIJGHCGGHE=AEFD@@DDEEEEEEDCCA
@HWI-ST515:184:D0PUKACXX:1:1304:7211:35850 2:N:0:
GGGTTTGAGGTAGGCGGAGGCGGCGAGGGTG
+
HGIBDBFGHIIJJIIJE?BD?BDBD9;BD##
@HWI-ST515:184:D0PUKACXX:1:1304:13533:42320 2:N:0:
CTTATCCTCTGTCTCCTGAGCTCGCTCGTAT
+
HHGE@HCHIFBEDEGEEEHFHDEB:=AB>?:
@HWI-ST515:184:D0PUKACXX:1:1304:13848:76284 1:N:0:
CCAGAGTGGGGCGGGCGGGCGGGCTGAGATT
+
DHGIDH@BFFHIDDDB@##############
@HWI-ST515:184:D0PUKACXX:1:1304:15390:81020 1:N:0:
AGACACGAGACGGAGGTGTATAGGGCCATGG
+
IJGEIHJJIJIIE':/,;7?@>@########
@HWI-ST515:184:D0PUKACXX:1:1304:3085:102638 1:N:0:
CTCTGCGACGCGTGCATGAAACTGACACGCA
+
JJIIJJFDFBDD@BDDEDDDDDDDDDCD@B0
@HWI-ST515:184:D0PUKACXX:1:1304:10877:123110 2:N:0:
ACAATAGAGGGGGTGGGTGGGGATGACACGT
+
CHIIHHGIIJBHI:=BC;>BDDBBBDDCDB2
@HWI-ST515:184:D0PUKACXX:1:1304:13877:156330 1:N:0:
CTTAATGGCTGGGCTCTACGCATAAAAAAGA
+
HGHEHJJIHHFE###################
@HWI-ST515:184:D0PUKACXX:1:1304:19672:158412 1:N:0:
TGCAGTACACAGCAACAACTGATCATCCTCG
+
CGGGGHFCGHCC67C@E2?C>>);@:BAE##
@HWI-ST515:184:D0PUKACXX:1:1304:3633:168861 2:N:0:
CCCACCGCCCCCTCTGCTCTCCGTCGACTTC
+
IIJHEGGGBEEFBCC@@ACDDDD9A@=@0<A
@HWI-ST515:184:D0PUKACXX:1:1305:4177:3033 2:N:0:
CCCACCTTGTAGCCGACGTTTTAGATGGCCA
+
ICHJGFHIJIJJJJIIHF=BEDEDDCDC@CA
@HWI-ST515:184:D0PUKACXX:1:1305:7132:36572 1:N:0:
TGTACTGCATGGGTGGAGAAAGCCTGGAGGG
+
JJIIIJGIIHGDE8;@@AEEEFEFDDD<A##
@HWI-ST515:184:D0PUKACXX:1:1305:14169:57104 2:N:0:
GCCCCAGATATCTACGTCAACTCATTCCCCT
+
FDFHIFHCHHEGGEHHEBDFFFD;>C@BCD=
@HWI-ST515:184:D0PUKACXX:1:1305:4171:66122 1:N:0:
CACGGGGACGGGGTTCTCCCTTTGCTGTCGC
+
GEHCGB<BB<>ABDB?CDCCDCDDDC@:>?2
@HWI-ST515:184:D0PUKACXX:1:1305:7073:84761 1:N:0:
TCCCCTCCATGGCTATTTAAGCCACGTCCGC
+
EIICFE:18=CCHC77@GG:?EEA@6(6?>;
@HWI-ST515:184:D0PUKACXX:1:1305:16577:102665 1:N:0:
CTCTCTGCTACTCCGACCGACATCCTCAGAA
+
JIIIJGIIJIJIJFGHFDDDDD?CD:@CCC:
@HWI-ST515:184:D0PUKACXX:1:1305:7942:116225 2:N:0:
CAAAGGGTCGGGAAGGTTTCCCCGTATCCAC
+
JIJIFCG@DEDFD<AB>CCCDDDDBDDDDDC
@HWI-ST515:184:D0PUKACXX:1:1305:1786:116792 2:N:0:
GCTGGCGTCAGTGGCCATTTCTGACGATTCA
+
IJJJJDGIIIIGJJIJJHHHHHHFFDFDDEC
@HWI-ST515:184:D0PUKACXX:1:1305:6473:125952 2:N:0:
TTTGAGGTCGGGGGCGAAAACGCCGTGTTAC
+
FHCHAFHGBGF:BBDB###############
@HWI-ST515:184:D0PUKACXX:1:1305:3691:148533 2:N:0:
CTCTCTGCTACTCCGACCGACATCCTCAGAA
+
BDHGJGGGEHCHIHEHE?/8,88::53@>A>
@HWI-ST515:184:D0PUKACXX:1:1305:18494:152522 2:N:0:
TTCACGAATAAGTGTGCTTCTTTCTCTTTTT
+
IJIIGEHGHHHHACD@DFFFDCEEECEDDDD
@HWI-ST515:184:D0PUKACXX:1:1305:13298:169465 1:N:0:
TGTCAAGGTCCGCTCGGCCGGCCTCCTTTCC
+
JIGHGIIDHIJIIIJG<EHFCBB>AA<ACD:
@HWI-ST515:184:D0PUKACXX:1:1305:14296:172371 1:N:0:
GTCGGTCTATGGTTGTCTGGTTACTGACTTG
+
FIIJIHIGGJIIHGEEEFFFFEEEEEEEED>
@HWI-ST515:184:D0PUKACXX:1:1305:13470:190260 1:N:0:
GCCGCACACGAGATAGTGAAATTGACAACGG
+
@FG@GIEBBF>A<1@CA>CC@>>@CCCCDB;
@HWI-ST515:184:D0PUKACXX:1:1305:11436:196080 1:N:0:
GTCTGTGTGCCTGCAGATCATCGGCAGCATC
+
IHHHGHHHEHJGDCHGHJHGFGEEFBACBC@
@HWI-ST515:184:D0PUKACXX:1:1306:16942:39862 2:N:0:
GGGTTTGAGGTAGGCGGAGGCGGCGAGGGTG
+
JDH8FBFHIGFCHIJGEBABBBDBB-9@D88
@HWI-ST515:184:D0PUKACXX:1:1306:4667:72019 1:N:0:
CAAATCTAGGCGCCACAGCTCCAATCCCTCA
+
JGGCHHEEEHFDCDDD@BDDDDDCDDDCDD8
@HWI-ST515:184:D0PUKACXX:1:1306:17041:86210 1:N:0:
CAGTGAGAGAGAAGAGCAATAGTGTCGGATA
+
??F8=)B>C@@5@AGE)7A37@#########
@HWI-ST515:184:D0PUKACXX:1:1306:18069:131833 1:N:0:
CAAAGGGTCGGGAAGGTTTCCCCGTATCCAC
+
JIJIJJJGEHDFCD@B>>CCCCDBB?BBDD3
@HWI-ST515:184:D0PUKACXX:1:1306:10915:166698 2:N:0:
GCTGGCGTCAGTGGCCATTTCTGCCGATTCA
+
?D667?AHFH@==D@D@EHHE@7)75'9=@>
@HWI-ST515:184:D0PUKACXX:1:1306:5427:168276 2:N:0:
TCTTTTAGATAAGGATGTTTGGCTTGGAGTC
+
C3@G###########################
@HWI-ST515:184:D0PUKACXX:1:1306:6114:175925 1:N:0:
CCTCTCTGCACATCGGGCAGACCTCTCTCAC
+
ICHIJJIIIGGI>GGBEEHDFFDE@CCCCC;
@HWI-ST515:184:D0PUKACXX:1:1306:11498:176431 1:N:0:
CCGGGAGCCAGCCACCACTCCATGCTCGCAT
+
IHI:F0A>GIF7DHH>==CD>B>@EC@=?@B
@HWI-ST515:184:D0PUKACXX:1:1307:17628:17561 2:N:0:
CCGGAGGAAGGAAGCCGCGTTCCGACTTGGA
+
I@DD;<FEGGIEHHHE>C@;?<CBBB@####
@HWI-ST515:184:D0PUKACXX:1:1307:4491:24038 1:N:0:
GCTGGGCAAGTGCTCGTGGGTCACGACCTGC
+
IIIIHIIGGHGHIHHE:?>A>A>>BDDD=95
@HWI-ST515:184:D0PUKACXX:1:1307:20811:44026 1:N:0:
CTTTCTGAGCTGGCCACCACTTCCCATGGAG
+
FGHEHIGHIEICCCGG?(=CCCH??A73?@6
@HWI-ST515:184:D0PUKACXX:1:1307:15846:91103 2:N:0:
GTGGCTGACCCGGCTTGCTCAACTCATCCAT
+
F;('5656.)(,5'9>3(5((:?:@CACC@A
@HWI-ST515:184:D0PUKACXX:1:1307:19669:141988 2:N:0:
CTCCCTGCCTGGACCCGTGTCACAGGTCGTA
+
EHJJIHJIIGEIJJHHF?DFEDEEEBCCB??
@HWI-ST515:184:D0PUKACXX:1:1307:7342:150144 2:N:0:
CCTAGCAGCCACGTCCATGACGTTCTCCCGT
+
IEIIGHHJFGDGGCHGIIEEHGHFFEFACAA
@HWI-ST515:184:D0PUKACXX:1:1307:16070:187755 1:N:0:
GGCTGCTAGACCGTCGTCTCCTTTCCTCCCC
+
G@FH>DCE>AG@AGBA8BBBCCCE;:@C>?3
@HWI-ST515:184:D0PUKACXX:1:1307:16528:189159 1:N:0:
CCCTCTCCTCCATCCCACCATCGGACTCCAT
+
GCHHGCGGIGJIGHHCHHE?B@B=AD?>AC;
@HWI-ST515:184:D0PUKACXX:1:1307:1872:196869 2:N:0:
TCGTGCGGGTGGTGAGGGAGGCGGCCGGCGG
+
IJJIDCGHI<BC9ACDDDDBDDDBBBBB;@9
@HWI-ST515:184:D0PUKACXX:1:1307:16954:198687 2:N:0:
GCTTGGCCCTCATCAAACCCTCACAGCGAAG
+
HEC?GCCFDE@EAAAA?C-?@DACACAB:;8
@HWI-ST515:184:D0PUKACXX:1:1308:9005:13775 1:N:0:
TCTTTTAGATAAGGATGTTTGGTTTGGAGTC
+
JJJIJJJIHEHIIJACHHG@>;;=AD?C?@#
@HWI-ST515:184:D0PUKACXX:1:1308:13382:30255 1:N:0:
CCAATTCGGCGGTGGAAGCTGCGCATGACGC
+
*?3FGF<D86':59>A;(5;C;?########
@HWI-ST515:184:D0PUKACXX:1:1308:3143:73653 1:N:0:
TGTAGTGCAATGGTGTGTCTTTCCTTATTGT
+
JIHHI@HIGG>AHDC?CEFFFFFBCC>C>A>
@HWI-ST515:184:D0PUKACXX:1:1308:21190:96077 1:N:0:
ACCTAGACACTACAATTTGAGTGCGTTTATA
+
E?FGCGIGHGG@FG=CA:@DGHGCE1ABBD#
@HWI-ST515:184:D0PUKACXX:1:1308:6809:116120 1:N:0:
CCGGGAGCCAGCCACCACTCCATGCTCGCAT
+
FFE)?AGBCDEAA@@E=EE3;@?BCECB8@#
@HWI-ST515:184:D0PUKACXX:1:1308:20520:139632 2:N:0:
GGCTCTATGGGGATTGGGAAGCACGAGCCGA
+
F7?6A8.8=7=C--776AEE;;B########
@HWI-ST515:184:D0PUKACXX:1:1308:15762:156699 2:N:0:
GGAGTGCGGGGAGCATGGATGATGCGGTAGT
+
AGDHH?FHFIFCBDDDDDDCC@>@#######
@HWI-ST515:184:D0PUKACXX:1:1308:10264:159086 2:N:0:
CAAAGGGTCGGGAAGGTTTCCCCGTATCCAC
+
JIJDFCGGHHFFDDCDACCCDDDD=BDDDDC
@HWI-ST515:184:D0PUKACXX:1:1308:11796:159966 1:N:0:
AACGTTCAGCGGGTCCTCTGCCTCCCTTGTC
+
GIGGGGGGGIGIG>B?C>@CC-->2?CAC##
@HWI-ST515:184:D0PUKACXX:1:1308:12497:170969 2:N:0:
GGGTTTGAGGTAGGCGGGGGCGGCGAGGGTG
+
?FH?FFC<B=88=@D;B##############
@HWI-ST515:184:D0PUKACXX:1:1308:10639:176348 2:N:0:
TTCGTCGGCAGGTGCCCAGATCAGGAGGAGA
+
IGEICGHIHHFD>ACAC3;?ACDDDABD###
@HWI-ST515:184:D0PUKACXX:1:2101:20713:43345 2:N:0:
GTTTTAATGACAGATCTTGGGCCCTTTTTGT
+
JFFHIIJHGGIHJGIJJIHIJIJHHHFFFFE
@HWI-ST515:184:D0PUKACXX:1:2101:17700:68322 2:N:0:
CCAGAGGCCAGGGCTCGGCGATTTGTGTTCT
+
?93?###########################
@HWI-ST515:184:D0PUKACXX:1:2101:10763:77183 1:N:0:
CAAAGGGTCGGGAAGGTTTCCCCGTATCCAC
+
GHIIIGG=@EEDABD??>ACAAC8==<ACC3
@HWI-ST515:184:D0PUKACXX:1:2101:6078:86048 2:N:0:
TCCCCTCCATGGCTATTTAAGCCACGTCCGC
+
JIJJIFHHIGIJJJIJJJEHECHGFDDCA<;
@HWI-ST515:184:D0PUKACXX:1:2101:4599:129568 1:N:0:
TGTAGTGAGGGGGGTGATGTGATTCGGAGGG
+
JJHHHFHFHIIJIB5;<CCDDCDDEBB@BB#
@HWI-ST515:184:D0PUKACXX:1:2101:17051:184254 2:N:0:
CCAGGGGCCAGGGCTCGCCGATTTGCGTTCT
+
EHGI=D?F6;C;ADACADBC'3?(5A?B###
@HWI-ST515:184:D0PUKACXX:1:2102:7032:60202 1:N:0:
GACGTTCGACTTCAGATCGGAAGAGCGGTTC
+
GEEGFHG6@;(5?CE>>BCC<?>;=98=3;5
@HWI-ST515:184:D0PUKACXX:1:2102:4040:143302 2:N:0:
CACATATAGAGTAGTAGAGATAAATTCCACA
+
HJJIJHHIJIJEGHHIJIJIJIGIIJHGHHE
@HWI-ST515:184:D0PUKACXX:1:2102:12037:158461 1:N:0:
CTCGCATTCATGGAGTCCACCTGCCGCTGCT
+
HIGIGIBHEBDC7=>=CEEEBEFCEA:;@##
@HWI-ST515:184:D0PUKACXX:1:2102:1907:173391 1:N:0:
GGGGACGGGGAGGTGATCCAAGGGAGGCGGA
+
FHIIBGHEFC@BB8<ACDC:>@<?AB@?;B#
@HWI-ST515:184:D0PUKACXX:1:2102:19520:198285 2:N:0:
ACCTAGACACTACAATTTGAGTGCGTTTATA
+
BIGHEHIGEHGEHIGGHIIGJ>HIFAEFEFF
@HWI-ST515:184:D0PUKACXX:1:2103:4730:3063 2:N:0:
GCTAGCATGTGGTTCATGTCCTTCAACCTGT
+
JJDGIHIIJHIIGCEHIIIGHIHGHEFFFF>
@HWI-ST515:184:D0PUKACXX:1:2103:9069:20482 2:N:0:
GTTGCGTGCCCAGCAGAACTCCCCTGCGCGC
+
IBFHAAEEHFDFDECE>ACCC@BDCDBDDBB
@HWI-ST515:184:D0PUKACXX:1:2103:13927:55348 1:N:0:
GCGGTACGAAAGGGGTCGGCGCCAAGATCTA
+
JDI:?FGIIDGIDEEEHFBAB?BBB?BCCDA
@HWI-ST515:184:D0PUKACXX:1:2103:4844:63794 1:N:0:
GTCAGCCACCGAGCCTCGGCTCCTTTCCGGC
+
IJJIIIIIIGEEFFDEEDDDDDDDCDDD@?0
@HWI-ST515:184:D0PUKACXX:1:2103:6690:81648 2:N:0:
GCTGGCGTCAGTGGCCATTTCTGACGATTCA
+
GIGGIIJJIIJGHIJJJHHHHHGFFFEDDCE
@HWI-ST515:184:D0PUKACXX:1:2103:3187:91035 2:N:0:
GTTCCACTCGGTCCCTCAAAGGGCAAAGGCC
+
G?BBF8=BFD@@;@@@E2?>=CB==?>;;2;
@HWI-ST515:184:D0PUKACXX:1:2103:17325:124005 1:N:0:
GGCTCTATGGGGATTGGGAAGCACGAGACGA
+
JJJJJIHIIIJIGBGIHHEHFFFFDDCBDD8
@HWI-ST515:184:D0PUKACXX:1:2103:17789:138876 1:N:0:
GTCAGGTCCGGGGACTGCGCAGCCTGCGCTC
+
HHHG;=.8@BAEE6==ACB?=B@@ABA;BB0
@HWI-ST515:184:D0PUKACXX:1:2103:11660:168132 2:N:0:
CTCCTGGACCCGCTTTGCAGTAGCTCCTCCT
+
FHJGAFAHGH5@BEFFFFEB@CCECCD35?C
@HWI-ST515:184:D0PUKACXX:1:2103:16356:177169 1:N:0:
TTCACGAATAAGTGTGCTTCTTTCTCTTTTT
+
IIGGHF=ADBBD?B>@A>@CCCCCCCCCCC5
@HWI-ST515:184:D0PUKACXX:1:2104:8966:57593 2:N:0:
TTAGTGATGGTGTGATGCGTCAGCAGTCAGG
+
JC?<<??BFGBB?FHGIJG;;AH)=E?CAH3
@HWI-ST515:184:D0PUKACXX:1:2104:13889:61561 2:N:0:
GGCGTAACTCCCCTTTCCCTCGCCTCTCTGC
+
GFGBEHFFFEFDDEACC@CDDDDDDDCCC>4
@HWI-ST515:184:D0PUKACXX:1:2104:19440:78981 1:N:0:
CTCCCTGCCTGGACCCGTGTCACAGGTCGTA
+
GIJIIHIIHED9DEEEA?B?AC@A#######
@HWI-ST515:184:D0PUKACXX:1:2104:13415:127496 1:N:0:
CTCCTCATCAGTCCCCACTCTGACTCTCTCC
+
IJJJJJIJGGGDCHHHHFFEFECEDEEDDD;
@HWI-ST515:184:D0PUKACXX:1:2104:15159:131003 1:N:0:
TCCCCTCCATGGCTATTTAAGCCACGTCCGC
+
JIGIGGIGDGIIGGCE==CE>?EEFFB;A>8
@HWI-ST515:184:D0PUKACXX:1:2104:10136:142207 2:N:0:
GGTAGAGAGGGAATCGTCGGAGAGGGGGGGG
+
GIB@BF==FFHAGF>EECDD9>9;(3=BBD@
@HWI-ST515:184:D0PUKACXX:1:2104:16150:192541 1:N:0:
CCCGTCAGTCGGTCACGTGATCTGTGCCATA
+
HIIGBHHHHHFFFDDEDDDDDCEDEDDDCD3
@HWI-ST515:184:D0PUKACXX:1:2104:15759:198115 2:N:0:
TCACCCGAGGTTAGCAAGACCGACAGTGGTG
+
GIIG>BAAFG@FHGEH>HCHHFCDB######
@HWI-ST515:184:D0PUKACXX:1:2105:18721:14670 1:N:0:
CCGCACTCCCGGGAGTGGGAAGGCAAAAGGC
+
FGIJIIDHHIHHG/A?BED?@ABD@?#####
@HWI-ST515:184:D0PUKACXX:1:2105:7721:39411 1:N:0:
CCGGCAGCGATGCTAAGGATGTTCCAGAGGT
+
JGIJJIJGHBEFDEDEDEDDDCCDCDDA?B5
@HWI-ST515:184:D0PUKACXX:1:2105:1920:47073 1:N:0:
CCTCTCCTCAGTCCCTGTCTGCTGCTGCTAG
+
FECHGHGIJJBEGGJIEACHH@CDFFFFEE;
@HWI-ST515:184:D0PUKACXX:1:2105:19299:113571 2:N:0:
TCCCCTCCATGGCTATTTAAGCCACGTCCGC
+
JJIGGHFFCHHIJI:C@DHFECCHFFDDCB;
@HWI-ST515:184:D0PUKACXX:1:2105:3378:173334 2:N:0:
GTCCCCGTGCGCGTGGCTACCAACTGAAAAC
+
FHEIGEGEEBDBD?DDB@A9?C:8A>AC:@C
@HWI-ST515:184:D0PUKACXX:1:2105:16573:180945 2:N:0:
GCACAATTCGACTTCAGATCGGAAGAGCGTC
+
DG@EHCHFFFFD@CEEDDDCDD<?B?BCDD2
@HWI-ST515:184:D0PUKACXX:1:2105:18887:194446 1:N:0:
TCCCCTCCATGGCTATTTAAGCCACGTCCGC
+
IHJJHGIIIGGIIJFHICHE@HHEDDBBD<3
@HWI-ST515:184:D0PUKACXX:1:2105:20101:194631 1:N:0:
CTCTGCGACGCGTGCATGAAACTGACACGCA
+
JJJIGIJGGFCB@@B?C:A:>ACDDDDCDD5
@HWI-ST515:184:D0PUKACXX:1:2106:6039:1830 1:N:0:
GGTAGAGAGGGAATCGTCGGAGAGAGGGGGG
+
IG7;AEHBHFIEGEHHHHFD9>'5,<<BBB0
@HWI-ST515:184:D0PUKACXX:1:2106:18058:9728 1:N:0:
CAGTGAGAGAGAAGAGCAATAGTGTCGGATA
+
JIJFHBHEHDG@HGIIHHHFFF;@@BDBA?3
@HWI-ST515:184:D0PUKACXX:1:2106:7882:25069 2:N:0:
TTAGGTCGGCCCTCTCCGGTGCTGGCCTGGT
+
IJJJJJIIIIIHHHFFFDDCDDDDDDDDDB5
@HWI-ST515:184:D0PUKACXX:1:2106:19973:30136 2:N:0:
CACATATAGAGTAGTAGAGATAAATTCCACA
+
JIJIJHHIJJJHGG@FHHIIGGGIJIFEGH7
@HWI-ST515:184:D0PUKACXX:1:2106:17931:44018 2:N:0:
ACCTAGACACTACAATTTGAGTGCGTTTATA
+
IJJIIIIGJJJIJFIJIJIGHGHJGHHDFFE
@HWI-ST515:184:D0PUKACXX:1:2106:15991:80316 2:N:0:
CCTCCTCCCCAGTCTCAATATCATTCTCAAA
+
ICHIJHHIIJJI@FHJJIIIEGHHHHFHHGE
@HWI-ST515:184:D0PUKACXX:1:2106:5271:124718 2:N:0:
CCGGGACGGATGCCATGCCGACGGAGAGGAA
+
:DDHH##########################
@HWI-ST515:184:D0PUKACXX:1:2106:3815:162650 2:N:0:
GGCGTAACTCCCCTTTCCCTCGCCTCTCTGC
+
IGJJHFFFFFFDDEEDDDDDD@DBDDDDDD@
@HWI-ST515:184:D0PUKACXX:1:2106:14146:185365 2:N:0:
GGAGTGCGGGGAGCATGGATGATGCGGTAGT
+
EEHIGBFHIJFCDDDDDDCCCCDDDDD95>A
@HWI-ST515:184:D0PUKACXX:1:2107:8437:22005 1:N:0:
CTCTCTGCTACTCCGACCGCCATCCTCAGAA
+
<==@AC4@@@CCDC#################
@HWI-ST515:184:D0PUKACXX:1:2107:11872:26765 1:N:0:
TCCCCTGCGTTTTTTCCCTGCTGAAGCTTTT
+
FGEFHIGEH@DHIFFDFFECBCC5>CCDC;5
@HWI-ST515:184:D0PUKACXX:1:2107:18273:37290 2:N:0:
ATCCTGGAGTAGTGTTAACAGCGCCGCACCA
+
IJJIJIHHIEHHHHHFFFFFFEDDDDDDDD8
@HWI-ST515:184:D0PUKACXX:1:2107:19695:49099 2:N:0:
GGACCGAGGAGGGGACAGGGGAGGCCGGAGG
+
GIEHIGHIHHFFDD:BDBDDDBBB?@BD999
@HWI-ST515:184:D0PUKACXX:1:2107:10825:60067 1:N:0:
GGGTTTGAGGTAGGCGGAGGCGGCGAGGGTG
+
GDF?DFG>HH@FHF@;<''3;?>79599@22
@HWI-ST515:184:D0PUKACXX:1:2107:10162:92318 1:N:0:
CTTTCTGAGCTGGCCACCACTTCCCATGGAG
+
IJIGIIIEHIIJJJJGI@EIIJGHHHGHFF2
@HWI-ST515:184:D0PUKACXX:1:2107:15287:94077 1:N:0:
CCCGTCAGTCGGTCACGTGATCTGTGCCATA
+
JGGEEGEFEHEF?>9@B==ACC::55@>>AC
@HWI-ST515:184:D0PUKACXX:1:2107:15745:120569 1:N:0:
CCCAGCGACACTGGTGTGCCGTGTGCAAATA
+
FGGIJBGFDFDECA>??BDDDDDABA@5>:4
@HWI-ST515:184:D0PUKACXX:1:2107:11881:121993 2:N:0:
CTCCCTGCCTGGACCCGTGTCACAGGTCGTA
+
IIB>FFHIJIJIEGHCHBDDCDEE@B>CD;<
@HWI-ST515:184:D0PUKACXX:1:2107:14594:166414 1:N:0:
GTCTGCGGTCTGCCTGCAACCACACACACTG
+
FGIEAGF6=?B@@@>;9(-;A@BB8<@??C4
@HWI-ST515:184:D0PUKACXX:1:2107:14976:174238 1:N:0:
CTCCCACCCATACATGACGACCACCACATCC
+
FGIJJGGI>A>DGHGGHIHFF?ADBB??C:5
@HWI-ST515:184:D0PUKACXX:1:2107:19615:174662 1:N:0:
GTCGCGGCGGGGGGCCAGTCCGCGTCCGCCG
+
JIJJJHFDDBD@###################
@HWI-ST515:184:D0PUKACXX:1:2108:19163:22157 1:N:0:
CGCAGGGGATGGGCAGGAGGCCAAGCGCTAG
+
GHIFAAGHBEF?BBDDA?=B=@=<?7?@899
@HWI-ST515:184:D0PUKACXX:1:2108:16644:33267 1:N:0:
GGAAGGTCAGGCGTCAGCGAGAGGGGAGAGG
+
IIFHHJHIGGEHIGBEEDE<><@BB:?BB?#
@HWI-ST515:184:D0PUKACXX:1:2108:5742:58731 2:N:0:
CCCTCTCGACTTCAGATCGGAAGAGCGTCGT
+
IJJJJHIJJJJJIFIHHGHDDFFEEEDBDD;
@HWI-ST515:184:D0PUKACXX:1:2108:3400:59938 2:N:0:
ACCTAGACACTACAATTTGAGTGCGTTTATA
+
?*?F3?@BFHGGGG>4)===@HEH<5;=?C@
@HWI-ST515:184:D0PUKACXX:1:2108:13426:64296 2:N:0:
CACTTCTCCAGTACCACTGTTACTCTGTTTT
+
JJJIJEHIJJJFHGGJIJIGGIIJIHGHHHC
@HWI-ST515:184:D0PUKACXX:1:2108:5554:91201 1:N:0:
TCTAAAAGATGGTCCCACCATGTTCAGTTTG
+
<FC;CF;=(=D:=@7?7;B;>;@BDDA####
@HWI-ST515:184:D0PUKACXX:1:2108:14023:96512 1:N:0:
CACTTCTCCAGTACCACTGTTACTCTGTTTT
+
EFIIIIIIIECHGIIGBEH=CAEGHECA==7
@HWI-ST515:184:D0PUKACXX:1:2108:20936:106365 2:N:0:
AGTGCAGGCAGGCAGGCAGGGTCGTGCCTTG
+
FFBB4*8=;=F''BC8=;?D###########
@HWI-ST515:184:D0PUKACXX:1:2108:10776:115525 2:N:0:
GCTCGGTCCAACCCCATAACTCTCCATAACA
+
HDGH6;FHGIIIHHHHDBDBDFFCEECA@CD
@HWI-ST515:184:D0PUKACXX:1:2108:2977:129948 2:N:0:
GTGGCTGACCGGGCTTGCTCAACTCATCCAT
+
I<CGGEHHEFHFFC?BD=CC@CCCCCCCCAC
@HWI-ST515:184:D0PUKACXX:1:2108:3821:145641 1:N:0:
GTCTGCGGTCTGCCTGCAACCACACAAACTG
+
BCGGH@E<?BDAECC<9;AD@##########
@HWI-ST515:184:D0PUKACXX:1:2108:8514:162266 1:N:0:
CAGAGAGAGAGAAGAGCAATAGTGTCGGATA
+
GHG)8=;;F7D=DAEHA?@############
@HWI-ST515:184:D0PUKACXX:1:2201:18782:35988 1:N:0:
CCGGGAGCCAGCCACTACTCCATGCTCACGT
+
IDGGGGGGHHIGHFHHFFFDDFCCACEECB;
@HWI-ST515:184:D0PUKACXX:1:2201:21236:79187 2:N:0:
GGGTTTGAGGTAGGCGGAGGCGGCGAGGGGG
+
IJI?F<FFIIFHIJJGF<B@;?B########
@HWI-ST515:184:D0PUKACXX:1:2201:18175:95634 1:N:0:
GCGAGCGTCGGAGCGTGTCTCTATACTCCCT
+
GIIIIIH/??ABBD:;?8,:(4:ACCD@###
@HWI-ST515:184:D0PUKACXX:1:2201:10659:109122 2:N:0:
ATCCACATCTACCCGAGTTGGCGGATCCGCG
+
IJJJIFFHIJIGIIIHIEH3AEDD?BDDDDB
@HWI-ST515:184:D0PUKACXX:1:2201:2570:192132 1:N:0:
GTTTTTTAAGAGCCAGAGCATAAAAATATGG
+
IHGHIJJIDHFHDFFFFDEEDEEDCCDDFC3
@HWI-ST515:184:D0PUKACXX:1:2202:13469:21903 2:N:0:
CTCGTTGGACCGTTCGACTTCAGATCGGAAG
+
DCC@,8<BCDDD9@CB<8@BDDCAC######
@HWI-ST515:184:D0PUKACXX:1:2202:3896:36395 2:N:0:
GTCGCGGCGGGGGTCCAGTCCGCGTCCGCCC
+
JJIIBBDDDDDDD##################
@HWI-ST515:184:D0PUKACXX:1:2202:3724:44027 1:N:0:
CAAGGTGGGCGATGATGAGAAACCCCGACAA
+
DD3BBDGDFCE>AEFFFEDCEC@A(39=?B3
@HWI-ST515:184:D0PUKACXX:1:2202:3078:112706 2:N:0:
GCGAGCGTCGGAGCGTGTCTCTATACTCCCT
+
JJIEI:8@ABDDDDDBDBA@CDCA3:>CCD?
@HWI-ST515:184:D0PUKACXX:1:2202:9779:125183 2:N:0:
GGCTGAGAAAGTGAGAACGAGCGTCGACTTC
+
IJECAFFFAHG)7=DCHGEBEBA,;;@@?@C
@HWI-ST515:184:D0PUKACXX:1:2202:17625:125147 2:N:0:
TCCCCTCCATGGCTATTTAAGCCACGTCCGC
+
GIHJJHHGGIIIJF:EHIIFHHCHFFFDD@;
@HWI-ST515:184:D0PUKACXX:1:2202:12962:139150 1:N:0:
CCGGGAGCCAGCCACTACTCCATGCTCACGT
+
JIIIGBHIIJJJEEHHFFFFB@>>CCECCB5
@HWI-ST515:184:D0PUKACXX:1:2202:19500:141813 2:N:0:
GTGGCTGACCGGGCTTGCTCAACTCATCCAT
+
--6/@656=?A<B33?@;@5@##########
@HWI-ST515:184:D0PUKACXX:1:2202:1677:190811 1:N:0:
GTGGCTGACCGGGCTTGCTCAACTCATCCAT
+
IGHGIGECEHEFCB@A;9@CACC>:@CCA:4
@HWI-ST515:184:D0PUKACXX:1:2203:14280:49069 2:N:0:
CTGCATGGGGGTTGGGCAAGTTGACTGCAGC
+
?4B388)82(-,9/33(=?=553(:3@C@##
@HWI-ST515:184:D0PUKACXX:1:2203:10766:75447 1:N:0:
TCCCCTCCATGGCTATTTAAGCCACGTCCGC
+
IGIJJIIEIIJJJIBEHFH>;BDDFCABC>3
@HWI-ST515:184:D0PUKACXX:1:2203:16606:81640 2:N:0:
CGCAGGGGATGGGCAGGAGGCCAAGCGCTAG
+
IJIHIHIIIHGHHFFFDDDDBD@BBDDDDDB
@HWI-ST515:184:D0PUKACXX:1:2203:11497:161630 2:N:0:
CAAAGTGCATGATGGGGTTGCGACCGGCTGT
+
IEIGIGCHIJJGGJIJI=EFFEDDDBDDBD#
@HWI-ST515:184:D0PUKACXX:1:2204:17873:12667 1:N:0:
CCCTCTCGACTTCAGATCGGAAGAGCGGTTC
+
FCGGG>GH;@CEC3?>AH;?(59@=39=3;5
@HWI-ST515:184:D0PUKACXX:1:2204:5257:37369 2:N:0:
CTTAATGGCCGGTCTCTACGCATAAAAGAGT
+
JIHIIIGIJGJIEBHCEAA;<??AED>>;?#
@HWI-ST515:184:D0PUKACXX:1:2204:2718:38514 1:N:0:
TTTGAGGTCGGGGGCGAAAACGCCGTGGTCC
+
IJJJEIJIGHFFDDDDBDDDDBDDD@DDB@#
@HWI-ST515:184:D0PUKACXX:1:2204:18630:38864 1:N:0:
CCCGTCAGTCGGTCACGTGATCTGTGCCATA
+
IDIJHGHFFFF=>BBCD;ABCEC@>CCACD:
@HWI-ST515:184:D0PUKACXX:1:2204:3919:156720 2:N:0:
ACTGACGGGAGACAAAGCTGGCACCGCACTG
+
GBFHIFGIJGG6?CHFC7@>A=CCDD#####
@HWI-ST515:184:D0PUKACXX:1:2205:2203:38950 2:N:0:
GGGTTTGAGGTAGGCGGAGGCGGCGAGGGGG
+
IIJ?B;BFEIFHGFHAE49?(,8@B&0;B##
@HWI-ST515:184:D0PUKACXX:1:2205:20298:85184 1:N:0:
CAAATCTAGGTGCCACAGCTCCAATCCCTCA
+
HHHDHHFFFF@DEEEEEDDDDDACCDDDDC9
@HWI-ST515:184:D0PUKACXX:1:2205:19793:145588 1:N:0:
TCCACCGGGTGTATCGCATATCATACACGAC
+
<@CCGF;B='5,7?CCBCBDDCA5(>CA###
@HWI-ST515:184:D0PUKACXX:1:2205:11993:151321 1:N:0:
TGTAGTGAGGGGGGTGATGTGATTCGGAGGG
+
GIFDGFFFCGHJGD578@A>CDCECBA@###
@HWI-ST515:184:D0PUKACXX:1:2205:17651:177180 1:N:0:
ACGGAGCGGTGGTTGGTCTAATGGTTTGGTT
+
JJJJ>FH:GA=E9@BA5>@5;ACA;A?####
@HWI-ST515:184:D0PUKACXX:1:2205:6068:188338 1:N:0:
GTGGGGGCCAGGACGGACGAACTGCGAGCAC
+
IIJIGGEDAACDBDDD@BDBBDDDCD3@@BB
@HWI-ST515:184:D0PUKACXX:1:2206:14117:32947 2:N:0:
TCCCCTCCATGGCTATTTAAGCCACGTCCGC
+
JGIJJFGIJJJJHIGIJJIHFHGGFFDCBC#
@HWI-ST515:184:D0PUKACXX:1:2206:10514:92762 2:N:0:
GCCCCAGATATCTACGTCAACTCATTCCCCT
+
GGIJHEHEIJIIJHGFEDFFFFEDEECEDD?
@HWI-ST515:184:D0PUKACXX:1:2206:5384:110367 2:N:0:
GCCCCAGATATCTACGTCAACTCATTCCCCT
+
FDHIIGGHIIJJJHHHFFFFFFEEEEEEDD<
@HWI-ST515:184:D0PUKACXX:1:2206:15430:125217 1:N:0:
GGAAGGTCAGGCGTCAGCGAGAGGGGAGAGG
+
JDHGIJHJJJIGIEEFFFD<B@?########
@HWI-ST515:184:D0PUKACXX:1:2206:14442:130451 2:N:0:
CGCAGGGGATGGGCAGGAGGCCAAGCGCTAG
+
IIIIIAHIHHHHHFFFDACB;@BA??BB###
@HWI-ST515:184:D0PUKACXX:1:2207:18790:48225 2:N:0:
ACTGACGGGAGACAAAGCTGGCACCGCACTG
+
GGGIJHHJIHIHHHHDCCDDCACCDDDDDD>
@HWI-ST515:184:D0PUKACXX:1:2207:3957:60229 2:N:0:
CCGGGAGCCAGCCACCACTCCATGCTCGCAT
+
HHGHEHEHIEHIDHIHEHGFFD@CEEECD>?
@HWI-ST515:184:D0PUKACXX:1:2207:21122:119252 1:N:0:
CATATGTACCAGTAGTGAATTTACATTTTGC
+
HGGIIIIIICHIIHHCHEEHDBBB@CF@CA6
@HWI-ST515:184:D0PUKACXX:1:2207:4684:145220 2:N:0:
GTCTGGGGAGGACGCAAGTGCAACGGAAACC
+
IDFGH=FGFII7?EDB>A3;@;@CDBDBD?A
@HWI-ST515:184:D0PUKACXX:1:2207:13483:176570 1:N:0:
CATATGTACCAGTAGTGAATTTACATTTTGC
+
JIGCIJHIIJJBHEEEA?EHFDD@BFFEEC6
@HWI-ST515:184:D0PUKACXX:1:2208:8496:5689 2:N:0:
TCACCCGAGGTTAGCAAGACCGACAGTGGTG
+
HIGIJHHIGH@FFHIJDHGFHF8>BD;@C>8
@HWI-ST515:184:D0PUKACXX:1:2208:3859:36703 2:N:0:
GCTAGCAGCAGTGAGGTGAGTGGGCAACTTG
+
BD;DGCHIIJJCEEGH7?);@@DBCEDCCCA
@HWI-ST515:184:D0PUKACXX:1:2208:21245:40934 1:N:0:
AATGCAAGGCGGGTCTGTGTTCTGTTCGTGG
+
JJJF@AFCGHHF@3;9<A::94>@AA#####
@HWI-ST515:184:D0PUKACXX:1:2208:1219:44487 1:N:0:
CAAAGGGTCGGGAAGGTTTCCCCGTATCCAC
+
EIIIHCHHCBDDBBBD?CC:@C?=;;A8AC3
@HWI-ST515:184:D0PUKACXX:1:2208:2225:46761 2:N:0:
ACTGACGGGAGACAAAGCTGGCACCGCACTG
+
GIIJIFHIHGH/?EHBDCDCC=CCCDD@??>
@HWI-ST515:184:D0PUKACXX:1:2208:7481:78270 1:N:0:
TTAGGTCGGCCCTCTCCGGTGCTGGCCTGGT
+
IIIJJGIGIHGFEDFEEDD;;?CDDBACB##
@HWI-ST515:184:D0PUKACXX:1:2208:14193:88245 2:N:0:
CCGGGAGCCAGCCACCACTCCATGCTCGCAT
+
JJIJGIHIIGIIGGIGHHEDFFCDE>CC??#
@HWI-ST515:184:D0PUKACXX:1:2208:18919:95682 2:N:0:
CTTGTAAGATATGTCGGGGTTGTCCCTGGGG
+
G4?G8=>@FG>7@8=CAE#############
@HWI-ST515:184:D0PUKACXX:1:2208:3643:106324 1:N:0:
TTAGGTCGGCCCTCTCCGGTGCTGGCCTGGT
+
IGIIJIGIJGFFDFFEEDB?BDDCABBDDB#
@HWI-ST515:184:D0PUKACXX:1:2208:4660:110461 2:N:0:
ATCCCTGGCCCTACTTCTCTGTCTAGGTCAG
+
JJJJJHIJJJJIJJJJJJJJHHEHHFHDFFB
@HWI-ST515:184:D0PUKACXX:1:2208:8040:187615 2:N:0:
GTTTTAATGACAGATCTTGGGCCCTTTTTGT
+
JFHGHHIHIJIJJGIIJIJHFGJHHHFFFFE
@HWI-ST515:184:D0PUKACXX:1:2301:14704:59513 1:N:0:
GCCCCAGATATCTACGTCAACTCATTCCCCT
+
JIJGIFGEGIJC>AHFEDFFFFEC@@@DDD;
@HWI-ST515:184:D0PUKACXX:1:2301:5325:101465 2:N:0:
CAAAGGGTCGGGAAGGTTTCCCCGTATCCAC
+
JGIJGGHEHHFFDDDD?CDCCDDD?BDBCDC
@HWI-ST515:184:D0PUKACXX:1:2301:5580:138161 1:N:0:
CTGGCCATGGTGTGCGGCAATGTTGGGGGAG
+
JG>FHIIIIJHGFHIJ:H<@A@;AA?:@B##
@HWI-ST515:184:D0PUKACXX:1:2301:7074:155279 2:N:0:
CCATCCGTCCCTCCTCCCCGATATATCGCCA
+
BGB<DFEGIGGIJJJIIHGHDEDCDCE=;@?
@HWI-ST515:184:D0PUKACXX:1:2301:13069:155285 2:N:0:
TCCCCTCCATGGCTATTTAAGCCACGTCCGC
+
JJIIJHHIJIJJJJIJJIIGHHHHFFFDDD?
@HWI-ST515:184:D0PUKACXX:1:2302:17537:15487 1:N:0:
TCCCCTCCATGGCTATTTAAGCCACGTCCGC
+
JJJGIJJIFJIJJJGIJEIHHHGFDFDD###
@HWI-ST515:184:D0PUKACXX:1:2302:9547:17137 2:N:0:
CGCCTGGCCCATGCACTCCGACCAGCCATGG
+
IGIIIGHIIIJIHIIJJHHFFFCDCDDDDDC
@HWI-ST515:184:D0PUKACXX:1:2302:15487:75485 1:N:0:
ATTGAAAAGAGTCTAAGATCAGTTTGTTTAA
+
JJJJJIJJIGIGGEIAH@GIJEECEGHIJJ@
@HWI-ST515:184:D0PUKACXX:1:2302:18670:118046 2:N:0:
TCCCCTCCATGGCTATTTAAGCCACGTCCGC
+
GIIIEBFGGEAFGIIGIHGCEHDCBBDBB>B
@HWI-ST515:184:D0PUKACXX:1:2302:5544:163774 2:N:0:
ACTGACGGGAGACAAAGCTGGCACCGCACTG
+
JJJJJGGJJGIHHHCECEDFEDCEDDDDDBA
@HWI-ST515:184:D0PUKACXX:1:2302:14732:177697 1:N:0:
TTTGAGGTCGGGGGCGAAAACGCCGTGGTCC
+
IIIDIIIEHIG>DDBD<D7>C@BDB######
@HWI-ST515:184:D0PUKACXX:1:2303:11041:38719 1:N:0:
TACTGCAGTGGTGCGTACCCGTCTGGGATTC
+
JIJJJJJIGGHCGGHEHFFFDDDCBCDDDD:
@HWI-ST515:184:D0PUKACXX:1:2303:20105:45141 1:N:0:
CAAATCTAGGCGCCACAGCTCCAATCCCTCA
+
JIFEEHECEE;=?BDD@B<CDDCDD>?CDD8
@HWI-ST515:184:D0PUKACXX:1:2303:10035:69462 1:N:0:
CCTCCTCCCCAGTCTCAATATCATTCTCAAA
+
GGHIIIHHIJJJFHGGGIGGIIEHHHHFCC:
@HWI-ST515:184:D0PUKACXX:1:2303:8677:73138 2:N:0:
CACGGGGACGGGGTTCTCCCTTTGCTGTCGC
+
DGIAHHIHHFDD@>@BDDDDCCCCCCCCCDA
@HWI-ST515:184:D0PUKACXX:1:2303:12354:116549 2:N:0:
ACCTAGACACTACAATTTGAGTGCGTTTATA
+
GIJIHFHIJJIEGGGIJJIIHCCGEHHDDDD
@HWI-ST515:184:D0PUKACXX:1:2303:5722:138379 2:N:0:
CTTTCTGAGCTGGCCACCACTTCCCATGGAG
+
HIJIIFHJIJJJJIJJJIIIIIHFHHHGEFD
@HWI-ST515:184:D0PUKACXX:1:2303:1187:147168 1:N:0:
CCTCTCTGCACATCGGGCAGACCTCTCTCAC
+
>FGIHGIHGGEDHJ@AHBED?DDC>;;ACC>
@HWI-ST515:184:D0PUKACXX:1:2303:9960:150149 1:N:0:
CTTTCTGAGCTGGCCACCACTTCCCATGGAG
+
HIJJIJIIIJJJJJJIJJCECEIHGHHHFF6
@HWI-ST515:184:D0PUKACXX:1:2303:7345:165208 2:N:0:
AGATTTGATGCTAGAATGATCTACGGCTGCT
+
IIGIIHIJIJJJIIGJIJJJJJJJJJJJHFC
@HWI-ST515:184:D0PUKACXX:1:2303:7075:174215 1:N:0:
TTAGGTCGGCCCTCTCCGGTGCTGGCCTGGT
+
IJJFEGIHI:ABCCDFC##############
@HWI-ST515:184:D0PUKACXX:1:2303:14890:188392 2:N:0:
TCCCCTCCATGGCTATTTAAGCCACGTCCGC
+
JJJJJIIHIIIJJIIJJJGG>EEHDDDACDB
@HWI-ST515:184:D0PUKACXX:1:2304:15668:42626 1:N:0:
GCCTACGGTAAGGTCTTAATAGTAGTAAAGA
+
JIGGJIJIFHIGGCFHIGGGGGHFHFHHFH3
@HWI-ST515:184:D0PUKACXX:1:2304:2947:96966 2:N:0:
ATTGAAAAGAGTCTAAGATCAGTTTGTTTAA
+
DFIIFFGGIHIDFHIGI@EHHIHEHCAAHGC
@HWI-ST515:184:D0PUKACXX:1:2304:16600:119386 1:N:0:
CTTAATGGCTGGTCTCTACACATAAAAAAGA
+
HG@GGIEGHIGF###################
@HWI-ST515:184:D0PUKACXX:1:2304:4296:133419 2:N:0:
GACTTCAGATCGGAAGAGCGTCGTGTAGGGA
+
IHGGGBFHCCFGHGHHHCAA9?A9>5?CDB>
@HWI-ST515:184:D0PUKACXX:1:2304:18589:137485 2:N:0:
CAGTGAGAGAGAAGAGCAATAGTGTCGGATA
+
IGIHGHHEHFHGHIIJHFEHBD?C@DEC>=>
@HWI-ST515:184:D0PUKACXX:1:2304:19786:169898 1:N:0:
GGAAGGGCAGGCGTCAGCGAGAGGGGAGCGG
+
?##############################
@HWI-ST515:184:D0PUKACXX:1:2305:8495:3499 2:N:0:
ACTGACGGGAGACAAAGCTGGCACCGCACTG
+
JJJJFHGIIJJHHHHFFFFFDDDEDDDDDDC
@HWI-ST515:184:D0PUKACXX:1:2305:1142:8451 1:N:0:
GGGTCAGGTGGTCCGTGTACTCGGGCTTGCC
+
IJJBGCEGFGGEIIHEHEDFFDF=>B>ABB#
@HWI-ST515:184:D0PUKACXX:1:2305:7998:54851 2:N:0:
GTTTTAATGACAGATCTTGGGCCCTTTTTGT
+
B@DACFG>G@GICFGGGIGAG;C=CA@DCDE
@HWI-ST515:184:D0PUKACXX:1:2305:8204:54913 1:N:0:
CGCCGACGCGGGTAAGGAGACTGGTCGGTGG
+
IJIIIGIFFDCD@BDDDDDDDDDB@ABB9@5
@HWI-ST515:184:D0PUKACXX:1:2305:6064:60871 2:N:0:
ATCGTGAGGATGTTCGCGAGCGAGATGACCG
+
EGIHHBGHII>GHGIJIIFFDDDB=?A@CC@
@HWI-ST515:184:D0PUKACXX:1:2305:19251:64478 1:N:0:
GTTGCGTGCCCAGCAGAACTCCCCTGCGCGC
+
IEGIIIHFHEFFFEDB;@CDDCBBCDBDBD9
@HWI-ST515:184:D0PUKACXX:1:2305:13903:109931 2:N:0:
CAGCCGCCCGCGTGCAAACAGCTCTTTCCCG
+
?9?G)7:@FFBE8?D?@AEEDDC;@CCCDC6
@HWI-ST515:184:D0PUKACXX:1:2305:10213:127866 2:N:0:
GCTCGGTCCAACCCCATAACTCTCCACAACA
+
9B(?###########################
@HWI-ST515:184:D0PUKACXX:1:2305:18513:147433 1:N:0:
TCCCCTCCATGGCTATTTAAGCCACGTCCGC
+
JCFHGHG?EFCGICEGIIFHHDDEFEFD7A;
@HWI-ST515:184:D0PUKACXX:1:2306:16489:4561 2:N:0:
CTCTCACTGATACACTCACCTAAGTCCCTCG
+
JJIJJHIIGIJJJJJJJIJJIEGIAHIIEHD
@HWI-ST515:184:D0PUKACXX:1:2306:13436:70915 1:N:0:
CGACTTCAGATCGGAAGAGCGGTTCAGCAGG
+
BD2/?BFEC>4)=8@CG>ECBB985@#####
@HWI-ST515:184:D0PUKACXX:1:2306:13038:78698 1:N:0:
CAGTGAGAGAGAAGAGCAATAGTGTCGGATA
+
JIJGHJIIHIIHJIIGFHHHHFBC?CBCA##
@HWI-ST515:184:D0PUKACXX:1:2306:10917:78892 2:N:0:
CTGCATGGGTGTTGGGCAAGTTGACTGCAGC
+
GGIJICHIJCHEEGHHGFDDCFCEEEDDDDB
@HWI-ST515:184:D0PUKACXX:1:2306:20436:83476 1:N:0:
TCCCCTCCATGGCTATTTAAGCCACGTCCGC
+
JJIJJJGIIJJIJJJJJJIBHFHGFFFDDD3
@HWI-ST515:184:D0PUKACXX:1:2306:5671:118408 1:N:0:
AATGCAAGGCGGGTCTGTGTTATGTTCGTGG
+
JIIIBEHGIIIF>;@?C>CD9(4:::><<?#
@HWI-ST515:184:D0PUKACXX:1:2306:16255:124859 1:N:0:
CTTTCTGAGCTGGCCACCACTTCCCATGGAG
+
HGIJJJJIJJIJG<FEG(=DEHGHHCFC>D2
@HWI-ST515:184:D0PUKACXX:1:2306:15423:135536 1:N:0:
GGCGGGGGCAGGGCGGGGGGGGTAGGCGGCG
+
JCIJIA/50&055077@758@B#########
@HWI-ST515:184:D0PUKACXX:1:2306:1401:142881 2:N:0:
GGACCGAGGAGGGGACAGGGGAGGCCGGAGG
+
FJJIJFBGHBDDDD8BBDDDB;>@<<@B9@>
@HWI-ST515:184:D0PUKACXX:1:2306:10514:149412 1:N:0:
GTCGCGGCGGGGGTCCCGGTCCCGTCCGGCT
+
FJJJ:EFDDD8<@##################
@HWI-ST515:184:D0PUKACXX:1:2306:6865:186309 2:N:0:
CTGCCAAACTTATTGAAAGAAGGAGACGAGT
+
JJJJIIJJJIJIJGIJJFFHGHFBBDDDCB#
@HWI-ST515:184:D0PUKACXX:1:2306:20436:191421 1:N:0:
GCCATGGGGAGTGTGAGCTAGAGATGGGGGT
+
JJIIIIIIH@FCCDDGFHH>E@D;B?B=B@=
@HWI-ST515:184:D0PUKACXX:1:2307:11119:17445 2:N:0:
CTTTGTAAGGGGGGTAGGATATGTAATACCC
+
IGIIIJICFHIIEDDBBDDDDDDAACDCD@3
@HWI-ST515:184:D0PUKACXX:1:2307:10359:23753 2:N:0:
CTCAGTCAGTGTATTGGCACGGAGAAGAAAG
+
IJJIIIIBHHHIGIJIIJJJJJIHEHHFHFF
@HWI-ST515:184:D0PUKACXX:1:2307:18574:25871 2:N:0:
GGCCTGCCCTGATTCAAGATCGGTTTCAGGA
+
JIHIJFFHIGIHHGGHHCEDDEEBDDCDDDC
@HWI-ST515:184:D0PUKACXX:1:2307:18497:43694 2:N:0:
TGTCAAGGTCCGCTCGGCCGGCCTCCTTTCC
+
JIJHIIIIHIJJJGGIIJHFDABBDDDDDC@
@HWI-ST515:184:D0PUKACXX:1:2307:8219:59006 2:N:0:
CTTTCTGAGCTGGCCACCACTTCCCATGGAG
+
JJJJJIJIJIJJJJJJJJJJIJJHHHHHFFD
@HWI-ST515:184:D0PUKACXX:1:2307:10828:59617 2:N:0:
CTTTCTGAGCTGGCCACCACTTCCCATGGAG
+
JIJIIEFEIIJJJGIJJIJJJJJHHHHHFFB
@HWI-ST515:184:D0PUKACXX:1:2307:16818:121228 2:N:0:
CTTTCTTCCGTGCGCGTCAGTGGCAGTGGTG
+
IEGCEB?FGD<;6@FGGEF>BEEEEC#####
@HWI-ST515:184:D0PUKACXX:1:2307:5395:140021 1:N:0:
GTTGTCCACCCCTTACCAGCCATCCTGCCTA
+
JJJJJJJIJFFGIGIJIIHFEHHFFFFDEC;
@HWI-ST515:184:D0PUKACXX:1:2307:5906:159065 1:N:0:
GGAAGGTCAGGCGTCAGCGAGAGGGGAGAGG
+
JIHIGHFHHIEEH@BHHHFDAABDDDBDDD8
@HWI-ST515:184:D0PUKACXX:1:2307:16878:176631 1:N:0:
GCTAGCAGCAGTGAGGTGAGTGGGCAACTTG
+
JIJIHJJJIEG=CGHE;AEBBEFFDD@A>C;
@HWI-ST515:184:D0PUKACXX:1:2308:9615:42734 2:N:0:
CCAATTCGGCGGTGGAAGCTGCGCATGACGC
+
GG@DFBFHHHG<9''6@CB(>>=@;2<:ABB
@HWI-ST515:184:D0PUKACXX:1:2308:7536:119673 2:N:0:
GCCTGCAAGGCTCTGCAACTAGCTCCACCGC
+
HIEGEFGCEGJJBHJJGEGFFF3A@@DDEDD
@HWI-ST515:184:D0PUKACXX:1:2308:5443:168589 2:N:0:
TCCCCTCCATGGCTATTTAAGCCACGTCCGC
+
GDHIJHGGIIGCGEGHGGECH>A?>BED###
@HWI-ST515:184:D0PUKACXX:1:2308:13725:181374 2:N:0:
TCACCCGAGGTTAGCAAGACCGACAGTGGTG
+
HAGGC?@D;;FHDHDCHGG=;9A<;8-;;@8
@D2D0JJN1:133:D0BCAACXX:1:1101:19806:126231 1:N:0:
CTCGCAGGGTGGCCTCCATATGGTCCGTTTT
+
H>CAH<EHF?BC<A>BBCDDDEDACC89AC<
@D2D0JJN1:133:D0BCAACXX:1:1102:8289:5733 1:N:0:
GGAGTCTGTGGGCAGGGTCGTCCATGTACAT
+
IIHHHIJJGIJJGHHFFDEC>?B@CC@CDDB
@D2D0JJN1:133:D0BCAACXX:1:1103:9609:50733 1:N:0:
GTTTGGAGTGAATATTTTTGCCCTCCGGGCC
+
JHIIJIGICFHIJJJJJJJJIJJFHHBBDDB
@D2D0JJN1:133:D0BCAACXX:1:1106:6176:183525 1:N:0:
GGCGGGAGCAGGGCGGGTGGGGGAGGCGCCG
+
IGIEHC/8?BABBBBBB&5>BB#########
@D2D0JJN1:133:D0BCAACXX:1:1107:11074:126175 2:N:0:
CCTCAAGAAAGGTTGTCAACTAATCTGTGTC
+
JJJJIIJIJJHHEHFFFFFFFEEEEEEEDDD
@D2D0JJN1:133:D0BCAACXX:1:1202:11612:11098 1:N:0:
CCTCCTTAAACAAGCGAACCAGCGTCCTGCC
+
JJJJJJJCGIGIJJBHHHHFFDDDCDDBDD9
@D2D0JJN1:133:D0BCAACXX:1:1203:8057:51368 1:N:0:
GTTCCACTCGGTCCCTCAAAGGGCAAAGGCC
+
JGHHHIJGGIJHIIIGHHGGECEEFFECEC?
@D2D0JJN1:133:D0BCAACXX:1:1203:16308:184016 2:N:0:
CCCTCTCCTCCATCCCACCATCGGACTCCAT
+
IIHDB@BEGFECEHFEFFD=C;??BB6ADC:
@D2D0JJN1:133:D0BCAACXX:1:1203:1643:191988 1:N:0:
GTCTGGGGAGGACGCAAGTGCAACGGAAACC
+
GHGIIJFJ5AH;AEBDDDCCCCDCBD??BA<
@D2D0JJN1:133:D0BCAACXX:1:1204:16474:38901 1:N:0:
CTCTCCTCACCTTCCTTCCCTCCCCCTCCCT
+
JJJJJJIJGIJIJJIEHDHIIIJHHHFFFDC
@D2D0JJN1:133:D0BCAACXX:1:1207:21039:8419 1:N:0:
CTTTCTGAGCTGGCCACCACTTCCCATGGAG
+
CCHGDFHI@EG@)7CGFG?@GEHAEH:33;;
@D2D0JJN1:133:D0BCAACXX:1:1207:20268:18601 1:N:0:
CCGCGCAGAGGGGAAGAAGAACGGCGCGCGG
+
JJJIIHFFDBDDDDDDDDDDDCBBBDDDDDD
@D2D0JJN1:133:D0BCAACXX:1:1208:8650:23000 2:Y:0:
CAGTGAGAGAGAAGAGCAATAGTGTCGGATA
+
EGIBFHHGG?HIGJAGFFHHFE;@;CDD###
@D2D0JJN1:133:D0BCAACXX:1:1304:2428:174082 2:N:0:
GGTAGAGAGGGAATCGTCGGAGAGAGGGGGG
+
HG(=@F@AFGH8@ACE?CED8?9?=???=5<
@D2D0JJN1:133:D0BCAACXX:1:1305:9577:21080 1:N:0:
TGCAGTACACAGCAACAACTGATCATCCTCG
+
BFGCFFH7C4@ADCGG2=27@D@D>@BC@CA
@D2D0JJN1:133:D0BCAACXX:1:1305:19945:166736 2:Y:0:
CACGGGGACGGGGTTCTCCCTTTGCTGTCGC
+
HBGHIIJGE<ADD38?CDDDDDDCDDCDDDA
@D2D0JJN1:133:D0BCAACXX:1:1305:9851:167952 2:N:0:
TGGGGCAGTAGAGCGCGGGGCGGTCCGGCGA
+
JIIIJIDIHHGG>CHGHFDDDDB5;9@B###
@D2D0JJN1:133:D0BCAACXX:1:1306:15527:141818 2:N:0:
CTCTCTGCTACTCCGACCGACATCCTCAGAA
+
EFFH<CG@@A7CH##################
@D2D0JJN1:133:D0BCAACXX:1:2101:9355:75030 2:N:0:
CCCGTCAGTCGGTCACGTGATCTGTGCCATA
+
JJJEADCEHHFFBCDEDBDDDEEDDDDDDDD
@D2D0JJN1:133:D0BCAACXX:1:2101:5499:135382 2:N:0:
GTACATATGAGGAGATAAAAAAATGACATTG
+
CGHJIEEHGEF<;C?CBFFCAB@AACCCCD@
@D2D0JJN1:133:D0BCAACXX:1:2104:13268:93481 2:Y:0:
CTCTCTCGGTAGCTCGGGTTGGCGGCGTAGC
+
DG?BFB??F6(-))8;8@65/=.=;;@5@9B
@D2D0JJN1:133:D0BCAACXX:1:2105:17732:88559 2:N:0:
TCCCCTCCATGGCTATTTAAGCCACGTCCGC
+
D@FHEDGHGGGJEIJIIFCAAEEEC/;;?##
@D2D0JJN1:133:D0BCAACXX:1:2107:8550:167920 2:N:0:
CGCCGGTGTACACGTCGTTGACGAGGTTCTC
+
?F<GHA:=5;7);;..99?=B(3?#######
@D2D0JJN1:133:D0BCAACXX:1:2107:16026:191753 1:N:0:
TCGGCTCGCTGGAGCCGATAAGGCTGCCGCG
+
IJJJIJJ@AA<E2=??B<',;;@?C??B###
@D2D0JJN1:133:D0BCAACXX:1:2107:11655:196634 2:N:0:
CTTTTTAACACGGTGACACAATATTACATGG
+
JJIIIH?HHFFHDDFDEEEEBDCDEEDDEDD
@D2D0JJN1:133:D0BCAACXX:1:2108:16450:64721 2:N:0:
GGGTTTGAGGTAGGCGGAGGCGGCGAGGGTG
+
JJJBFFGHIJFGGJJJFFDDDDBDD;@BD##
@D2D0JJN1:133:D0BCAACXX:1:2108:8086:115244 2:N:0:
GGCTCTGGGAGGATAGGCCTAATTCTATTTT
+
@##############################
@D2D0JJN1:133:D0BCAACXX:1:2108:6392:129156 1:N:0:
TCGTGCGGGTGGTGAGGGAGGCGGCCGGCGG
+
IJJIJIJJJ=BCDDCDDDDDDDDDDDDDBD9
@D2D0JJN1:133:D0BCAACXX:1:2201:4272:74644 1:N:0:
CCCTCTCCTCCATCCCACCATCGGACTCCAT
+
HIIJJIJIJFHHHHFFFFD<AEDD(3;C>C@
@D2D0JJN1:133:D0BCAACXX:1:2201:8176:163212 2:N:0:
GGAGTCTGTGGGCAGGGCCGTCCATGTACAT
+
DG;FC=4@EHG>=3=>D(5;'38((5;AC@#
@D2D0JJN1:133:D0BCAACXX:1:2201:5096:196154 2:N:0:
CCTAGCAGCCACGTCCATGACGTTCTCCCGT
+
JIJHIJJJDHIIJEHIJHGHHHEBEFFCD<?
@D2D0JJN1:133:D0BCAACXX:1:2203:7187:97895 1:Y:0:
ATTGAGCCCGAGGTAGTATATGACAGTAGGA
+
9BBEAEE?CAAD'-7?)==CD>??@A@A@:>
@D2D0JJN1:133:D0BCAACXX:1:2206:16097:148682 1:N:0:
AGCCTAGGAAGTCCAACCGAGCCCGTCGGCG
+
JJJJJJJJIJIHHHHGHFFDDDD?BBDBBBB
@D2D0JJN1:133:D0BCAACXX:1:2207:12717:188287 2:N:0:
TGTAGTGAGGGGGGTGATGTGATTCGGGGGG
+
GF898B??@FH/;-07<C>4>CEE>?#####
@D2D0JJN1:133:D0BCAACXX:1:2301:7865:98567 1:N:0:
GTTTTAATGACAGATCTTGGGCCCTTTTTGT
+
IIJJJIJJJJJJIJJJGIGGHJGHGHFFFFE
@D2D0JJN1:133:D0BCAACXX:1:2301:7137:199608 1:N:0:
AGCCTAGGAAGTCCAACCGAGCCCGTCGGCG
+
JJJJGHJJIJIHHHHHHFF<BB@BD8?B@##
@D2D0JJN1:133:D0BCAACXX:1:2302:1505:131577 1:N:0:
CTCGCACAGGCGTTTCAATCGGACTTCGGAT
+
IGGIAGIIIICHH8;=CHEF<??A#######
@D2D0JJN1:133:D0BCAACXX:1:2302:6991:162172 1:N:0:
CCAAAAGGAAGGATGGAGACGGCGTCGCGAG
+
JJJJGJJJGIIHHHHFDFFFDDBB@BDDD>5
@D2D0JJN1:133:D0BCAACXX:1:2303:2906:135473 1:N:0:
GCCTGCAAGGCTCTGCAACTAGCTCCACCGC
+
DIJBFGIIGGJJJJIJIDGEAEEFDFEFFC<
@D2D0JJN1:133:D0BCAACXX:1:2306:16931:92858 1:N:0:
ACAACTAACACTAAAATGTCAGAGCGAGGAC
+
IJIIGIIGJJJJJIGIJIIIJJJIDHHFD@=
@D2D0JJN1:133:D0BCAACXX:1:2306:13181:199176 1:N:0:
AAAAAACGGAGTCTTTAGAGCCCTTATTAAA
+
<FFHBAHE=?<;@CDCCCCCCBBC?>ACDD>
@D2D0JJN1:133:D0BCAACXX:1:2307:9053:55742 1:N:0:
GTTCCACTCGGTCCCTCAAAGGGCAAAGGCC
+
JIJJJDHIJJIEHIIJIHHBEEBEEFDEDC?
@D2D0JJN1:133:D0BCAACXX:1:2307:7863:59648 1:N:0:
CAGTGAGAGAGAAGAGCAATAGTGTCGGAAA
+
<<8=B)=F7C5CE=@;?7).7@C@#######
@D2D0JJN1:133:D0BCAACXX:1:2307:17339:170861 1:N:0:
GCTGGCGTCAGTGGCCATTTCTGACGATTCA
+
IJIJJGIHHIJEHIIIGECCEHEDFFFDDEC
@D2D0JJN1:133:D0BCAACXX:1:2308:16207:142901 1:N:0:
CCCTCTCCTCCATCCCACCATCGGACTCCAT
+
BFHGHHADHEEH>EDEEECA;A@6?>8?CC:
@D2D0JJN1:133:D0BCAACXX:1:2308:9696:162722 1:N:0:
TTAGGTCGGCCCTCTCCGGTGCTGGCCTGGT
+
IJIJIIJIIJJJJGFHHFB>ACCDDDACDD:
