# Supplementary material for: Identification of the Maize Gravitropism Gene lazy plant1 by a Transposon-Tagging Genome Resequencing Strategy
Source: PLoS One. 2014 Jan 31;9(1):e87053. doi: 10.1371/journal.pone.0087053 (PMC3909067; doi:10.1371/journal.pone.0087053)
Supplement: File S1 — MuTaq Supplementals. (ZIP) [file pone.0087053.s005.zip › MuTaq_Supplementals/MuTaq_Fastq/GATC_Mu]

@D2D0JJN1:133:D0BCAACXX:1:1101:8338:46276 1:N:0:
GGGAGGGAAGTGCTGGAGCCTCTGTAGCGCG
+
IJJHIJIIJIEHIHH==CBEFFEEEFDEDD?
@D2D0JJN1:133:D0BCAACXX:1:1101:2837:62354 2:N:0:
GGCGTAACTCCCCTTTCCCTCGCCTCTCTGC
+
JJIJHEHFFFFFDEDEEDDDDBDBBDDDDDC
@D2D0JJN1:133:D0BCAACXX:1:1101:14004:62390 2:N:0:
CTTCCCCCCCCCCCCCCCCCCACACGCAAAA
+
###############################
@D2D0JJN1:133:D0BCAACXX:1:1101:5778:69947 1:N:0:
GCCCCCGGCGCGGCACTCTCTGTCTATCCTT
+
JJJJJJHFFDDDDBBDCC>@@CCCCDDCDD@
@D2D0JJN1:133:D0BCAACXX:1:1101:20586:82030 1:N:0:
ATGTGTGTCAGGATAAATTTCTCTCTCATAA
+
JIIIIFGFHJGIIIIJJJIJHIJIIJIHCAE
@D2D0JJN1:133:D0BCAACXX:1:1101:15656:92618 1:N:0:
TCTTTTAGATAAGGATGTTTGGTTTGGAGTC
+
JJJJJJHIGHIIIJGHHHHHHFFFEDDCCCA
@D2D0JJN1:133:D0BCAACXX:1:1101:12525:117263 2:N:0:
AGCCTAGGAAGTCCAACCGAGCCCGTCGGCG
+
###############################
@D2D0JJN1:133:D0BCAACXX:1:1101:11089:136524 1:N:0:
CCATGACAGAGGACATCCTCAAGGTGTTCTC
+
JJJJJIJJJJJJJJIJJJIJIHHH=AABDFD
@D2D0JJN1:133:D0BCAACXX:1:1101:11268:173914 1:N:0:
CACTTCTCCAGTACCACTGTTACTCTGTTTT
+
IIJIJJJJJJIHIIIEIJJHGIJJJIJHHHA
@D2D0JJN1:133:D0BCAACXX:1:1102:18214:2682 1:N:0:
CCGCCCGCGGGGTTCAATTCCTGTTCCTCCG
+
IBBGH8@EHDB5)0<C@:CCDD@@3>:@CC5
@D2D0JJN1:133:D0BCAACXX:1:1102:8807:20262 2:N:0:
GGGAGGGAAGTGCTGGAGCCTCTGTAGCGCG
+
IJJ@GGHGJIHIJECEFECD>BE>CDC@?@D
@D2D0JJN1:133:D0BCAACXX:1:1102:20229:33404 2:N:0:
CCCACCTCCGGTTCAAATTCACGTCGGGCCG
+
II@FHFFHHIIBEHHFHGHHDFF@ABDB@B#
@D2D0JJN1:133:D0BCAACXX:1:1102:8979:38512 1:N:0:
AGTCTGGAGGTAGATGAAAGCGCCATGACCA
+
EGHIIJH?B;-=FH4=FFEACGGEHECDEEC
@D2D0JJN1:133:D0BCAACXX:1:1102:14759:68209 1:N:0:
CTTTTTAACACGGTGACACAATATTACATGG
+
JJJJJJJIIHHHFBDFECEEDDDDFEDDEDD
@D2D0JJN1:133:D0BCAACXX:1:1102:9108:75488 1:N:0:
CTCTCCTGCTGTAAGGTTTTCCCAGAGCTAG
+
JJJJJJJJJJJHGIJJFCGIIIGIHHHHFHB
@D2D0JJN1:133:D0BCAACXX:1:1102:2858:92913 1:N:0:
CACTTCTCCAGTACCACTGTTACTCTGTTTT
+
JJJJJJIBGHJGIJJJHIIIIIIIJIIHHHC
@D2D0JJN1:133:D0BCAACXX:1:1102:14211:94594 2:N:0:
AGCAAATCCGGGAGGCCAGCGATCTTTGCAA
+
JJJJJJIJJJGHGIHHHCFEDDDDDDDDDEC
@D2D0JJN1:133:D0BCAACXX:1:1102:5430:102130 2:N:0:
AGCAAATCCGGGAGGCCAGCGATCTTTGCAA
+
IJJJJIIIJJJJJJHHHHFFDDDDDDDDDEC
@D2D0JJN1:133:D0BCAACXX:1:1102:1741:105280 2:N:0:
ACCTAGACACTACAATTTGAGTGCGTTTATA
+
JJJJJJJJJJJJJJJJJJIIJHIIHEHFFFF
@D2D0JJN1:133:D0BCAACXX:1:1102:2840:121073 1:N:0:
GCTCGGTCCAACCCCATAACTCTCCATAACA
+
JJJJJJJJJIIJJIHHGHFFFFFFECEEAEC
@D2D0JJN1:133:D0BCAACXX:1:1102:7919:140927 2:N:0:
GTTTGGATGAGACGTGGGGAGTTGCTGCGAG
+
JGJJJHCHGGIIIIHIIJJCE@CFFEEDD;3
@D2D0JJN1:133:D0BCAACXX:1:1102:3902:145407 2:N:0:
CCTGGCTGCGGGCTGCTCGCTCGCTCGTGTG
+
9D#############################
@D2D0JJN1:133:D0BCAACXX:1:1102:3639:158517 2:N:0:
CTTTTTAACACGGTGACACAATATTACATGG
+
IIIJJIHIIGHHFFFFEDEEDDDDED@ACCD
@D2D0JJN1:133:D0BCAACXX:1:1102:9921:172358 2:N:0:
GGACCGAGGAGGGGACAGGGGAGGCCGGAGG
+
DHGHHIGHHEFFDDBDDDDDDBDDDB@D@B@
@D2D0JJN1:133:D0BCAACXX:1:1102:11248:179479 2:N:0:
CCTTATAACCGAACGGCCGAACCCAGCCAAC
+
JJJGEGGIJGIJJEHFFDDDDD=??<?B?A@
@D2D0JJN1:133:D0BCAACXX:1:1102:8354:196177 2:N:0:
GCTGGCGTCAGTGGCCATTTCTGACGATTCA
+
EDH:FGG7AEEC@DDHEDFHCAECE<B?C@C
@D2D0JJN1:133:D0BCAACXX:1:1103:10818:3577 1:N:0:
AGCCTCGCCCGGTGTTGCAACAGAAGCATGG
+
JIIIDIIJJJJD4=AEFFDD@DE@ACEDDCB
@D2D0JJN1:133:D0BCAACXX:1:1103:4580:9303 1:N:0:
AGCCTCGCCCGGTGTTGCAACAGAAGCATGG
+
JJJJJIIJJJIIHHEHFFFFFFCEDDEDDDB
@D2D0JJN1:133:D0BCAACXX:1:1103:7335:135452 2:N:0:
CTTCCTAAGTGCTAACATCTGGTATCAGATT
+
:1B<?:BFDH>G>DHDFHGII</=<CE@G>F
@D2D0JJN1:133:D0BCAACXX:1:1103:14766:155146 2:N:0:
TCACCCGAGGTTAGCAAGACCGACAGTGGTG
+
JJJJJGIEGG8FHEGGIEHEHH8ACD>CC;<
@D2D0JJN1:133:D0BCAACXX:1:1103:21135:175992 2:N:0:
CATATGTACCAGTAGTGAATTTACATTTTGC
+
<FDCA<CGFHIJHJBDHCCHHHG3?EEFFF3
@D2D0JJN1:133:D0BCAACXX:1:1103:18986:190714 2:N:0:
CATGAAAGGGAATATGTTTATGCATCATGTC
+
FEEEDEEDDDDDDDEEEEEDDDDEEDDDDD@
@D2D0JJN1:133:D0BCAACXX:1:1104:16677:63886 2:N:0:
CTCGCAGGGTGGCCTCCATATGGTCCGTTTT
+
JIJJJIIHH@DDEEEDDDDDDEDCCCBADDB
@D2D0JJN1:133:D0BCAACXX:1:1104:13146:76073 1:N:0:
CCGCCCGCGGGGTTCAATTCCTGTTCCTCCG
+
GIJEG@GBEFDD9BBCADCCCD:>C@CCCD<
@D2D0JJN1:133:D0BCAACXX:1:1104:2930:103692 1:N:0:
GTGGCTGACCGGGCTTGCTCAACTCATCCAT
+
IFGIJJJIJIHFFDDDDDCCCCCCDDCDDC@
@D2D0JJN1:133:D0BCAACXX:1:1104:16718:106131 2:N:0:
AAATTTGAGGGGCATGTATACAATTGTCCCT
+
JJJIJIHIIIIJJJJIIHHHHHHGFFFFFFA
@D2D0JJN1:133:D0BCAACXX:1:1104:1166:124663 1:N:0:
CTCCCGGTGGGGCGCCGGAACCAAGAAAGAG
+
IJJIJJJHIJIHHDDDDDDDDDBDDDDCCDC
@D2D0JJN1:133:D0BCAACXX:1:1104:16047:193950 2:N:0:
CTCCCCCTACGGCTCCGACAGAACGACAGCT
+
JJJJJIJJJJJIHHHFFDDDDDDDDDDDDDC
@D2D0JJN1:133:D0BCAACXX:1:1104:20690:195279 1:N:0:
GTTTAAGTGTGGTACATGTTAAATCGTTTGG
+
JEHIIJIIIFGGDEIGEHHHGHFFFFDB??B
@D2D0JJN1:133:D0BCAACXX:1:1105:3152:3215 1:N:0:
AGCTGCGAGAGCCTTAGAGACGCGTGCATTG
+
JIIJIJJGHGIIIIJJIIJHHHFDABDDDDA
@D2D0JJN1:133:D0BCAACXX:1:1105:8563:23785 2:N:0:
GCAGGAGAGCTGCTGCTACCAGAGCCGCCGC
+
JJJJIIJJIHJJJJIHHHHHFEEDFEDDDDB
@D2D0JJN1:133:D0BCAACXX:1:1105:6935:26061 1:N:0:
CCTCCTTAAACAAGCGAACCAGCGTCCTGCC
+
JJJJJJJJIGJJJGGIJJHFFFDDBCDDDDA
@D2D0JJN1:133:D0BCAACXX:1:1105:4039:45972 1:N:0:
GTACATATGAGGAGATAAAAAAATGACATTG
+
IIIIIIIIIGHHHGFFDFFFCBBBCCCCCCC
@D2D0JJN1:133:D0BCAACXX:1:1105:11007:82167 1:N:0:
CTTCCTAAGTGCTAACATCTGGTATCAGATT
+
HJJJIIJJJFHIJJGIJJJJJIEGIIIJ@GD
@D2D0JJN1:133:D0BCAACXX:1:1105:16652:95259 1:N:0:
GGAGGCGAGAGGAGTCGAGACGAGACGATAG
+
IC#############################
@D2D0JJN1:133:D0BCAACXX:1:1105:4808:113890 2:N:0:
TACCGGTCTACGCGCCGTACACGCCTCTACA
+
CEHIIFIGHEGHAHA9>CDDDDDB?BDDACD
@D2D0JJN1:133:D0BCAACXX:1:1105:9212:124844 1:N:0:
ACATGGTGGAGGGAGTGGCGGCGCGTGCCTT
+
IICHIICEH2@G@/A;@D#############
@D2D0JJN1:133:D0BCAACXX:1:1105:4612:133701 2:N:0:
CATCCAAAGTGCTGTGCCCTGCTCATCGCCC
+
IIIDHHEHE?DEC@GCED@FHAGHGHIIJHG
@D2D0JJN1:133:D0BCAACXX:1:1105:4061:140356 1:N:0:
CTTTCTGAGCTGGCCACCACTTCCCATGGAG
+
IGIIHBFEIFGIGG@FHIGG@HIGGFFHDE<
@D2D0JJN1:133:D0BCAACXX:1:1105:13692:146248 1:N:0:
GCCGTGCGAACCCCTGCACCCGAACCCTCAC
+
GIJIIIGEHHHHFFFFDEEEDB>BDDDDD@?
@D2D0JJN1:133:D0BCAACXX:1:1105:3953:150698 1:N:0:
GGGAGGGAAGTGCTGGAGCCTCTGTAGCGCG
+
GGGHIIJIJI@GHHGDHHFFFFEEEFEEDDD
@D2D0JJN1:133:D0BCAACXX:1:1105:5589:161528 1:N:0:
GCTCGCTGTCTTTGTCTTCTCCATCTTCTTC
+
8CHIHFFFDEEEEEEDDDDDDDDDDDDEDDD
@D2D0JJN1:133:D0BCAACXX:1:1105:11148:183105 1:N:0:
GTGGCTGACCGGGCTTGCTCAACTCATCCAT
+
FHGIGHAEICEFFDCDBDCDCDDDACDDD@>
@D2D0JJN1:133:D0BCAACXX:1:1105:8294:184410 2:N:0:
GTTGGTCACCGTCACCGCGTACCGGCGGTAC
+
GGHIIGIIJJJJJJJIJIHFFDDDDDDD>@5
@D2D0JJN1:133:D0BCAACXX:1:1105:15864:191979 1:N:0:
CAGTGAGAGAGAAGAGCAATAGTGTCGGATA
+
JJJIJJJIIHIJJIJJBHHGHHAB@DFDC?9
@D2D0JJN1:133:D0BCAACXX:1:1106:15075:14370 2:Y:0:
CCAATTCGGCGGTGGAAGCTGCGCATGACGC
+
??)989BFIIJH?BDCECBACC28;@BCC<>
@D2D0JJN1:133:D0BCAACXX:1:1106:2092:43145 1:N:0:
AAAGCGAACAATGTAGTTTTTATAGGCTCCA
+
JIJJIJIJJJJJJIJJIHHHHHHFEFEFEDC
@D2D0JJN1:133:D0BCAACXX:1:1106:6706:48456 1:N:0:
CCATATGGATGGCAGAGATTGTATCTCTGCG
+
JJGGEHIAHE@FGECHEHDE>EA>DEHH:C?
@D2D0JJN1:133:D0BCAACXX:1:1106:14888:68840 2:N:0:
TTCACGAATAAGTGTGCTTCTTTCTCTTTTT
+
JJJJJIJJJHHHHHHFFFFFFEDDEEEEDDD
@D2D0JJN1:133:D0BCAACXX:1:1106:1374:87293 2:N:0:
GTGGCTGACCGGGCTTGCTCAACTCATCCAT
+
JHIJIGGIIIHFFDDBDDDCDDDDDDDCDDD
@D2D0JJN1:133:D0BCAACXX:1:1106:6061:92893 1:N:0:
CCATGACAGAGGACATCCTCAAGGTGTTCTC
+
GIGHGGIIGFHGICHGAHGHGFEE=C7?DEB
@D2D0JJN1:133:D0BCAACXX:1:1106:18274:99877 1:N:0:
CACCGGGAGAGTGAGCTGCTGCCTGCGCAAC
+
BBC8;FA4A:?;@)77@##############
@D2D0JJN1:133:D0BCAACXX:1:1106:9906:117684 1:N:0:
TTCACGAATAAGTGTGCTTCTTTCTCTTTTT
+
FIHIGI@BHEHHEH;?DBEBECCCC>@CCC>
@D2D0JJN1:133:D0BCAACXX:1:1106:4620:122672 1:N:0:
TGCAGTACACAGCAACAACTGATCATCCTCG
+
JJJJIIJJJJJJIIGJJGHHHFFFFFFFDED
@D2D0JJN1:133:D0BCAACXX:1:1106:13552:129516 2:N:0:
TCTCCGTCAACAAGCTTTCTGGTGAAATCCC
+
JJJJJJIIIJJJ=EHJJJJHHHHHHFFFFFE
@D2D0JJN1:133:D0BCAACXX:1:1106:1131:135562 1:N:0:
CATAGATAGGGGCGCTGCGTTTACGTACTTG
+
AFBBG@FG7C;A498'8==8<>?A@8@88BC
@D2D0JJN1:133:D0BCAACXX:1:1106:17080:166356 2:N:0:
CTTTCTGAGCTGGCCACCACTTCCCATGGAG
+
?DGGHG>B9FFHIIIGHJIGJDIIJHHEC##
@D2D0JJN1:133:D0BCAACXX:1:1106:5374:186564 2:N:0:
CACTTCTCCAGTACCACTGTTACTCTGTTTT
+
JIJJJHIIJJJIIJJJJJJJJJJJJJIHHHH
@D2D0JJN1:133:D0BCAACXX:1:1107:8673:13895 1:N:0:
CGCGGGCGGGGGGAGACCGAGCGACCGCGCG
+
JFJJJFDDBDDDDDDB@DDB7@BDDB>BBB<
@D2D0JJN1:133:D0BCAACXX:1:1107:19511:14739 1:Y:0:
CAAGCAAAAAAGGGAGTTTGCCGGTCTTGTC
+
###############################
@D2D0JJN1:133:D0BCAACXX:1:1107:20771:33840 2:N:0:
TCAGATCAGACAGGCGCTGCCGCGTCGTGGG
+
GGIJHGGIGGIJIIG6;@B>AEEDAB68=;:
@D2D0JJN1:133:D0BCAACXX:1:1107:16162:36876 1:N:0:
GCTGGCGTCAGTGGCCATTTCTGACGATTCA
+
IIJIJFIJJJGGGIIIJIHHHFEHHFFFDEC
@D2D0JJN1:133:D0BCAACXX:1:1107:6724:53532 1:N:0:
CTGTCATGGTGTCGCTGCTCCCCAGCGTCTG
+
FHICFGHIIBF@FGIFGEGIGFEHEBDDDD?
@D2D0JJN1:133:D0BCAACXX:1:1107:2743:73318 1:N:0:
ACTGATAGAACAGTGTGCCTACACACACACA
+
JJJJJJJJIJGIJHHEHHHHFFFFFDDDDDB
@D2D0JJN1:133:D0BCAACXX:1:1107:6064:85195 1:N:0:
CTTGCAAAGAGACAGAGAAAAGGAAGATTAT
+
CFEDFEFFFIEB@E>CEFEFAC?BBBCC>>A
@D2D0JJN1:133:D0BCAACXX:1:1107:7124:123566 1:N:0:
GTCGTGTAGTGATAGGGCACATGACACGTCT
+
DBBH;@CFA@;@F@CEA@DEHEHHDB@####
@D2D0JJN1:133:D0BCAACXX:1:1107:3372:139765 2:N:0:
TCAGATCAGACAGGCGCTGCCGCGTCGTGGG
+
HGIID49DBBGF;DHIG<8@DEE>/;;8;@B
@D2D0JJN1:133:D0BCAACXX:1:1107:9825:140564 2:N:0:
GCCCCCGGCGCGGCACTCTCTGTCTATCCTT
+
?@FA5B:B>C>8;7<;?CACACCCDCDDDE:
@D2D0JJN1:133:D0BCAACXX:1:1107:8041:146262 1:N:0:
CCTGGCTGCAGGCTGCTCGCTCGCTCGTGTG
+
JJJJJJJJJJIJJIIJJJHHFFDDDDBBDB?
@D2D0JJN1:133:D0BCAACXX:1:1107:5694:176132 1:N:0:
CTTGCAAAGAGACAGAGAAAAGGAAGATTAT
+
DHCFBCBFGCGGGII@C;;CHC;@#######
@D2D0JJN1:133:D0BCAACXX:1:1108:11974:28108 2:N:0:
TTCACGAATAAGTGTGCTTCTTTCTCTTTTT
+
JJJJJJJJJHHHHHHFFFFFFEEEEEEEDDD
@D2D0JJN1:133:D0BCAACXX:1:1108:8886:31599 2:N:0:
TTCACAGCTAGTCAAACCACAAACGGACACG
+
JJJJJJJJJJJIJJJJJJJJJJJJJJHHFFF
@D2D0JJN1:133:D0BCAACXX:1:1108:17273:43560 2:Y:0:
GTCCCCAAGTGAAAAGGATGACGCCACGCCA
+
?7?BF==@=)>)@@#################
@D2D0JJN1:133:D0BCAACXX:1:1108:10154:69907 2:N:0:
CCCTGGTCCCCTTCTCCCCCGACACGGAGGG
+
??#############################
@D2D0JJN1:133:D0BCAACXX:1:1108:6535:85441 1:N:0:
AGCTGCGAGAGCCTTAGAGACGCGTGCATTG
+
EFCGIGIAHIIGIIIA@CEHHFED<;@=@DC
@D2D0JJN1:133:D0BCAACXX:1:1108:7215:86596 2:N:0:
GCGACAGGGAGACAGGAGGCGCGAAAACCGT
+
IJJIIIIHHHFFFFEDEDDDDDDDDDDDBD<
@D2D0JJN1:133:D0BCAACXX:1:1108:1475:94266 1:N:0:
CTCCCCCTACGGCTCCGACAGAACGACAGCT
+
JJJJJJJJIIJGHHHFFDD?DDCD;?BB;?C
@D2D0JJN1:133:D0BCAACXX:1:1108:11617:98272 1:N:0:
CCGCACCCTCGGCCGAACAGTTCCCCGAGTC
+
JJIJGJ<GIIGIHHFDDDDDCDC>CC@BB89
@D2D0JJN1:133:D0BCAACXX:1:1108:16306:98405 1:Y:0:
CAGTGAGAGAGAAGAGCAATAGTGTCGGATA
+
D<<8BBC8B;;5=CA6A3)==??:?@D@?=;
@D2D0JJN1:133:D0BCAACXX:1:1108:14359:113132 2:Y:0:
GGACCAGGGAGTTTGTCTTCCGAATGGGCCA
+
20.76=FC8(557C@6?HC>A##########
@D2D0JJN1:133:D0BCAACXX:1:1108:15518:114172 2:N:0:
CATATGTACCAGTAGTGAATTTACATTTTGC
+
IGGIIIIIIJJIGIJEHIIJHHHHHGHFFFE
@D2D0JJN1:133:D0BCAACXX:1:1108:4008:125920 1:N:0:
AGTAAAGAAAGGTTTTGCTGAGAGGGTTTGC
+
JJHJJIJIJJJJFHIJIJJJIJJJJHEHFF?
@D2D0JJN1:133:D0BCAACXX:1:1108:16994:150870 2:N:0:
ACTGTGGTCCGGCCCAAAAAAAAGTCAGGCG
+
JGH>8BF8==FE>AABFFFDDDD:>>CC@?>
@D2D0JJN1:133:D0BCAACXX:1:1108:16546:159272 2:N:0:
GTGGCTGACCGGGCTTGCTCAACTCATCCAT
+
G;C@G@1=.=<B<A>A?;C>;ACCACDDD@C
@D2D0JJN1:133:D0BCAACXX:1:1108:12199:169304 1:N:0:
TTCACGAATAAGTGTGCTTCTTTCTCTTTTT
+
JJJJIJI@CHFFEEADFFFFFEECA>AEDCC
@D2D0JJN1:133:D0BCAACXX:1:1108:8250:170555 1:N:0:
CCGGGAGCCAGCCACTACTCCATGCTCACGT
+
JGHJJBHJJJIJJJIJEHHHHFCEFFFEDDA
@D2D0JJN1:133:D0BCAACXX:1:1108:19312:171322 1:Y:0:
GCCAGGCTCGGAGACGGACTAGCAGATTACA
+
###############################
@D2D0JJN1:133:D0BCAACXX:1:1108:8394:174278 1:N:0:
CCGCCTCCCCCTCCCGCCGCCACAACCTTCG
+
IJJIJJIJJIGIGFFDEFDBD@BB@BDDDD8
@D2D0JJN1:133:D0BCAACXX:1:1201:3571:4064 2:N:0:
AAGAGCGCACGTCGCTTGGTCAGCAAAGTCA
+
JGGHIIF>BBE@DEE6;BD@@>CCCDC;>CD
@D2D0JJN1:133:D0BCAACXX:1:1201:6470:15296 2:N:0:
TCTTCCAACTATAGTACCGACTAGAGCCACC
+
HGJGEGIFEHHFAAGDEGB6BD9@C;AB@C2
@D2D0JJN1:133:D0BCAACXX:1:1201:20165:49485 1:N:0:
TTCTCAGCCTCGTCCATGCTAGCCAGCTGTG
+
JJHIIHHJIJJJIIIGGIFICCGHHHHFFF;
@D2D0JJN1:133:D0BCAACXX:1:1201:4217:69179 2:N:0:
CTTCCTAAGTGCTAACATCTGGTATCAGATT
+
IJJJJIIIGGIJJIGHJJJJJJFFIHGIGGD
@D2D0JJN1:133:D0BCAACXX:1:1201:7789:76425 1:N:0:
CTCGCACAGGCGTTTCAATCGGACTTCGGAT
+
JJJIJJJJJJJIFHIIHHHHHFFFDEEDD@=
@D2D0JJN1:133:D0BCAACXX:1:1201:20795:114931 1:N:0:
CTTCCTAAGTGCTAACATCTGGTATCAGATT
+
HHIIIIIIGBB?FGHHEGEDHE8EDFGCFGI
@D2D0JJN1:133:D0BCAACXX:1:1201:2345:116151 1:N:0:
CCCCTCCCCCAATCTCACCTCCTCGCCGAAA
+
JJJJJJJJJJGCHIJIGHHGHFFFFDDD=B=
@D2D0JJN1:133:D0BCAACXX:1:1201:8296:116512 2:N:0:
AAATTTATCAGGTAGTTGTATAAAATACTAA
+
GIJJJJJIFGIJHIJJJJGGIJJJIGGHFHH
@D2D0JJN1:133:D0BCAACXX:1:1201:5452:135545 2:N:0:
CCAGCTACCAGATTATTAGGAACTCCTTTCC
+
<DGGED<FHEFFHBGGIGEDE@@C;ACEE@;
@D2D0JJN1:133:D0BCAACXX:1:1201:14793:155324 2:N:0:
TTTCTCCCCACTAGCACTAGCGTTTCTTCCT
+
JJJJJIIJJ>FHGIIIIJJJJJHHHFFFFFD
@D2D0JJN1:133:D0BCAACXX:1:1201:20568:164968 1:N:0:
ACTTGGTAGAGGATGTATGTTCCCCATGATC
+
HHHEHHCDFFDBC@@;@DAC3>>AC??<CAC
@D2D0JJN1:133:D0BCAACXX:1:1201:1479:197512 1:N:0:
CTGCTCCTCCTGGTTGGCCGAGCAGCTCGCC
+
JJJJJJJJJJJJJIGIAHHHHFDDEEDDDB?
@D2D0JJN1:133:D0BCAACXX:1:1201:15210:197504 2:N:0:
ACAACTAACACTAAAATGTCAGAGCGAGGAC
+
JJIJGEGHHIJJJIJIJJIIJJJJJHHFFDB
@D2D0JJN1:133:D0BCAACXX:1:1202:7308:16673 1:N:0:
GTTTTAATGACAGATCTTGGGCCCTTTTTGT
+
JHGIIIJJJIIJJIJIIJHIJJJHHHHFFFE
@D2D0JJN1:133:D0BCAACXX:1:1202:4980:33084 1:N:0:
CCAATTCGGCGGTGGAAGCTGCGCATGACGC
+
JJJJJIJJJJJHEDDDCDDDDDDDBDDDDDB
@D2D0JJN1:133:D0BCAACXX:1:1202:19391:62510 2:N:0:
TGCAGTACACAGCAACAACTGATCATCCTCG
+
EHGIA8BGCFHFHGHIGHC;A:@B@@CE###
@D2D0JJN1:133:D0BCAACXX:1:1202:10432:67891 2:N:0:
CTTCCTAAGTGCTAACATCTGGTATCAGATT
+
JJJJFFIIGHIIIJJJIIIJJIDCHGIJIEE
@D2D0JJN1:133:D0BCAACXX:1:1202:8926:70468 1:N:0:
CAGTGAGAGAGAAGAGCAATAGTGTCGGATA
+
JGIHJJJJJJIJJJIGIHHHHHADCFFDBC>
@D2D0JJN1:133:D0BCAACXX:1:1202:4995:74741 2:N:0:
TTCACGAATAAGTGTGCTTCTTTCTCTTTTT
+
JJJJJJIGGGHHEHHFFFFFFEECEDEEDDD
@D2D0JJN1:133:D0BCAACXX:1:1202:16615:88295 2:N:0:
AAGATTGAGTGATAGACGGCTCAATACGCGT
+
GHJIIGCHIBFHIJJJIIJJJHHHHHFFFD@
@D2D0JJN1:133:D0BCAACXX:1:1202:20844:89636 2:N:0:
GGCAGAAAGAGGCAGCCGGACGGCCAGAGCG
+
@BBF<FIIGCAG@FHAH>A############
@D2D0JJN1:133:D0BCAACXX:1:1202:9156:141028 2:N:0:
TCAGATCAGACAGGCGCTGCCGCGTCGTGGG
+
IIJJJHHIIJJJIJJIIFHIJEEB=@BBDD?
@D2D0JJN1:133:D0BCAACXX:1:1202:1495:143122 2:N:0:
AGTCACCCACCATTGCCATCTTAAGTTTGGA
+
BFHIGIHICHIGGHDGGCDEHHDHIHHFC?7
@D2D0JJN1:133:D0BCAACXX:1:1202:7157:187450 2:Y:0:
AAGCACGCACGTCGCTCGTGCAGCACTGTCA
+
###############################
@D2D0JJN1:133:D0BCAACXX:1:1203:3952:14013 2:N:0:
TCCATATGGGGGGATCAACAGCTGATGCACC
+
GHIIIBGCHIGIBB;B@>CCDBD@C::@A@3
@D2D0JJN1:133:D0BCAACXX:1:1203:3814:22692 2:N:0:
CTCTCCTGCTGTAAGGTTTTCCCAAAGCTAG
+
B*?*??49/.=.=CB:@DC5=CCD@27?C>7
@D2D0JJN1:133:D0BCAACXX:1:1203:7978:23435 1:N:0:
GCGTGCGGCGGACCCCCTCCCCCCCCCCAGC
+
;B:;FHBGEA@;7B?@&)&8(&58@B>@###
@D2D0JJN1:133:D0BCAACXX:1:1203:13381:60654 2:N:0:
CGCAGGGGATGGGCAGGAGGCCAAGCGCTAG
+
JJJJJHIJEHHHGHFFFDDDDDDDDBBDBBB
@D2D0JJN1:133:D0BCAACXX:1:1203:15657:63857 2:N:0:
GCTAGCAGCAGTGAGGTGAGTGGGCAACTTG
+
IIIIIHJJJIJHHIGI=ACE;@BBBCAAEDD
@D2D0JJN1:133:D0BCAACXX:1:1203:11287:64633 2:N:0:
ACCTAGACACTACAATTTGAGTGCGTTTATA
+
DGIIIHHAGEGIJJHIGIJGDDGHGEE?;@;
@D2D0JJN1:133:D0BCAACXX:1:1203:20387:115471 2:N:0:
CACCGACGGCTACTTCGCTCCCGGAAATGCT
+
JJIIIHHEDDBDDCCDBB@DDDD@>BBDDCC
@D2D0JJN1:133:D0BCAACXX:1:1203:20541:150246 1:N:0:
AGTCTGGAGGTAGATGAAAGCGCCATGACCA
+
C9B9B?98B;-8=F8)=@CED;BEF=3@@BC
@D2D0JJN1:133:D0BCAACXX:1:1203:7637:151027 2:N:0:
AAGAGCGCACGTCGCTTGGTCAGCAAAGTCA
+
JJIGAFHHBHICEHFDFFE;ACCEEDDDAC@
@D2D0JJN1:133:D0BCAACXX:1:1203:20628:197650 2:N:0:
TTTTGCTTGTCGTGCCCTCCTCCTTCCTCCC
+
JJJFIJJJJIGIHIIGGGIHHHHHFFFDDEC
@D2D0JJN1:133:D0BCAACXX:1:1204:11292:15446 1:N:0:
GCCTCGGGGAGTCGGGGGGCAGGGAACGGTA
+
@DHGAHHG;:9,;9A>8;B############
@D2D0JJN1:133:D0BCAACXX:1:1204:7422:21961 2:N:0:
CCTGGCTGCAGGCTGCTCGCTCGCTCGTGTG
+
JJIJIHGCHJIIJIGGCGCEDE8>;?#####
@D2D0JJN1:133:D0BCAACXX:1:1204:16219:63661 1:N:0:
CCAATTCGGCGGTGGAAGCTGCGCATGACGC
+
GIHCHGIIIFHHB<>BCC=>CDBB:?BCDD<
@D2D0JJN1:133:D0BCAACXX:1:1204:12489:100170 1:N:0:
AGAGAGAAGAGGGACCCGTTTGCAGAGCTTG
+
IJ@GGHHGGGJIDHIHHIHHHDDDFDFEECD
@D2D0JJN1:133:D0BCAACXX:1:1204:19065:175695 2:N:0:
CCCTCTTCTCGGTGGAGGCGCAACGCCTCCG
+
IIJIGGHEGAFFFEGEE?EBA8?;?BBBD?@
@D2D0JJN1:133:D0BCAACXX:1:1204:7612:181563 1:N:0:
AAAGCGAACAATGTAGTTTTTATAGGCTCCA
+
II<DGIIGIIIJJHHG>CEHHHHFFFFFEDE
@D2D0JJN1:133:D0BCAACXX:1:1205:16891:9798 1:N:0:
GGGGAGAAAAGGAAGGGGCACGGGAATGGGG
+
JJJJFHHIIGHHHHFFFDBDDDDD@DDDDDB
@D2D0JJN1:133:D0BCAACXX:1:1205:4562:30372 2:N:0:
TCCATATGGGGGGATCAACAGCTGATGCACC
+
JJIIJGICGGIJD;BDBDDDBDDDCCD>>A9
@D2D0JJN1:133:D0BCAACXX:1:1205:12986:48830 1:N:0:
CCACTGTCCACTCTCACCCCTCCGCCCCACA
+
IGCH@GGIGC3BFFGID=EECHGBEB=>;>;
@D2D0JJN1:133:D0BCAACXX:1:1205:3291:50286 2:N:0:
GCTGGCGTCAGTGGCCATTTCTGACGATTCA
+
IJJFIHHGHIIIJJJJJIHHHHHHHFEEDEE
@D2D0JJN1:133:D0BCAACXX:1:1205:11044:88328 2:N:0:
GGACCGAGGAGGGGACAGGGGAGGCCGGAGG
+
IGA<F@BEE8;?AC???@BDD:08?B;;5@9
@D2D0JJN1:133:D0BCAACXX:1:1205:13195:108022 2:N:0:
ATCCACATCTACCCGAGTTGGCGGATCCGCG
+
IFHI@DGHIGGGIIJ8BCEEHFFDBBD<<@@
@D2D0JJN1:133:D0BCAACXX:1:1205:18369:142914 1:N:0:
GTCAGCGGGGTGTCGCCGCCGCCGCACTGGA
+
IJJJIIJJJDDD>CDDDB@BDDDDDDDDCBD
@D2D0JJN1:133:D0BCAACXX:1:1205:1239:149066 2:N:0:
CTCGCAGGGTGGCCTCCATATGGTCCGTTTT
+
GIIGIHHHH;BCBCEDDDDDD@C>CA@?CDB
@D2D0JJN1:133:D0BCAACXX:1:1205:16962:151904 2:N:0:
GTTGCGTGCCCAGCAGAACTCCCCTGCGCGC
+
EC@;B@'==ECD;BCEA@CC@@BD?######
@D2D0JJN1:133:D0BCAACXX:1:1205:11507:172489 1:N:0:
TCAGATCAGACAGGCGCTGCCGCGTCGTGGG
+
JJJICHIJIHIIIIGIIJJJJHHFA@?8?B@
@D2D0JJN1:133:D0BCAACXX:1:1205:7396:186104 1:N:0:
CCGGGAGCCAGCCACTACTCCATGCTCACGT
+
IGDGGGIJIDGHGHJJEEHHHFFFFDCEED>
@D2D0JJN1:133:D0BCAACXX:1:1205:11712:189306 2:N:0:
CTATCTATGGCGCAGCGCATGCATGTATCTT
+
HICHGFBG4CGGIIHDFFDDDDCEDCDDFEC
@D2D0JJN1:133:D0BCAACXX:1:1205:18710:199694 1:N:0:
ACCTAGACACTACAATTTGAGTGCGTTTATA
+
IJJJJJJIJJJJJJIJJIJIJDEEECEFDFF
@D2D0JJN1:133:D0BCAACXX:1:1206:13949:29658 1:N:0:
CTCCTCGCGGAGCCTGGGGCGGAGCTGTCAC
+
JJJJJJIJIGFFFDEEDBDDDD@BDBCDDDC
@D2D0JJN1:133:D0BCAACXX:1:1206:16061:32808 2:N:0:
GTCCCCGTGCGCGTGGCTACCAACTGAAAAC
+
JIIJJJJHHFFFDDDB@DDDDDDDDCDDDDD
@D2D0JJN1:133:D0BCAACXX:1:1206:21247:52248 2:N:0:
TACCGGTCTACGCGCCGTACACGCATCTACA
+
0?0*7?@0;CFG;='59,;?B>?B'5;@CA#
@D2D0JJN1:133:D0BCAACXX:1:1206:11739:63348 1:N:0:
CCTGGCTGCAGGCTGCTCGCTCGCTCGTGTG
+
JJJJJJJJJJJJJJJJJIFFFFDDDDDDBA<
@D2D0JJN1:133:D0BCAACXX:1:1206:6798:112247 1:N:0:
AGTAAAGAAAGGTTTTGCTGAGAGGGTTTGC
+
JJHIJEHIJIJICGIJIJJJHJGIJHHFFF@
@D2D0JJN1:133:D0BCAACXX:1:1206:18183:124691 2:N:0:
CTCTCCTGCTGTAAGGTTTTCCCAGAGCTAG
+
IGHIIFHGHIJCGEGH=FGIHGGIEHEEFEE
@D2D0JJN1:133:D0BCAACXX:1:1206:9778:125373 1:Y:0:
AGTCACCCACCATTGCCATCTTAAGTTTGGC
+
A##############################
@D2D0JJN1:133:D0BCAACXX:1:1206:15779:139592 2:N:0:
CTCGTTGGACCGTTCGAGATCAGATCGGAAG
+
CCCBB@CBCCDBBD?;B<ABDCCADCBB?<5
@D2D0JJN1:133:D0BCAACXX:1:1206:12655:148609 1:N:0:
GCTGGCGTCAGTGGCCATTTCTGACGATTCA
+
JJIJJJIIJJJIJJJJJJHHHEHFHF?DDEA
@D2D0JJN1:133:D0BCAACXX:1:1206:15002:169081 1:N:0:
GCTGGAGCGGCGGAGGAGAGGCCTGTCTCGC
+
8(-;A2@DD######################
@D2D0JJN1:133:D0BCAACXX:1:1206:12373:173025 1:N:0:
GGCGAGGCTCAGGTTCACCATCATCGCAAAC
+
IGIJGIGFFDFFD3>CCEDDDDDDC??BDB?
@D2D0JJN1:133:D0BCAACXX:1:1207:2330:8550 2:N:0:
AGTCACCCACCATTGCCATCTTAAGTTTGGA
+
JJHIIGHJIJJJJJJJJJGHJJJJJHHHHHB
@D2D0JJN1:133:D0BCAACXX:1:1207:16840:23709 2:N:0:
CTTAATGGCCGGTCTCTACGCATAAAAGAGA
+
JJJJIJJIJJJJBHEHFFFFCDCDDDDC??;
@D2D0JJN1:133:D0BCAACXX:1:1207:11814:62917 1:N:0:
AAGATTGAGTGATAGACGGCTCAATACGCGT
+
GICDFCDBA0=@>@<).5;;'=?7>ABDBA8
@D2D0JJN1:133:D0BCAACXX:1:1207:9107:71255 1:N:0:
ACTATAGGCCTATAGCAGCAACGCCGCTCCA
+
JJIJJJJIJIJIJJJJJJGIJJIHFFDDDDA
@D2D0JJN1:133:D0BCAACXX:1:1207:14574:74281 2:N:0:
GCTGGCGGCTGGACGACGACTGCGTGACCGG
+
H?AAGGGABCDB?;;B=B377;9>55<?C@@
@D2D0JJN1:133:D0BCAACXX:1:1207:12022:89390 1:N:0:
GGCAGCGAACGGATCCCAACCAATACGCCCG
+
JIJJJFGIJJBHFFFEEAABDBDCCCBBDDB
@D2D0JJN1:133:D0BCAACXX:1:1207:5647:98825 2:N:0:
GTGGCTGACCGGGCTTGCTCAACTCATCCAT
+
IFH@;6B>7=AD?>6?BB;>5:AACC>CC::
@D2D0JJN1:133:D0BCAACXX:1:1207:8303:107520 1:N:0:
CGCGGGCGGGGGGGGACGGAGCGACCGCGAG
+
CGGGGF@?BBBBB07;B&&5007@B######
@D2D0JJN1:133:D0BCAACXX:1:1207:20018:141599 2:N:0:
TAGGAGCTCAGGGTCAAAAGAGAGGGGTGGC
+
IIFIIGGIIJJIJIGGIIIFEHEFEBC<>B2
@D2D0JJN1:133:D0BCAACXX:1:1207:11486:192233 1:N:0:
ATCATTGCAAAGGTTCGTGCAAGCTTCCTTC
+
GIJJJBFGGIIII@CHIGAHHHHD:@CFDC>
@D2D0JJN1:133:D0BCAACXX:1:1208:12524:32444 1:Y:0:
GCCGGAGCGGGGGAGGAGAGGCCTGTCTCCC
+
###############################
@D2D0JJN1:133:D0BCAACXX:1:1208:19847:34402 1:N:0:
AAGAGCGCACGTCGCTTGGTCAGCAAAGTCA
+
?B39/97'''-(.5-,;?C@CA@########
@D2D0JJN1:133:D0BCAACXX:1:1208:18664:65595 1:N:0:
CCAATTCGGCGGTGGAAGCTGCGCATGACGC
+
JJJAHGIGIIIHDCDCC?BCCC?BB@B:AB<
@D2D0JJN1:133:D0BCAACXX:1:1208:20411:129289 2:Y:0:
GGGTTTGAGGTAGGCGGAGGCGGCGAGGGGG
+
GGI2BFH>EA8=7;;@EEDDD@@8>&9@@##
@D2D0JJN1:133:D0BCAACXX:1:1208:13005:152133 2:N:0:
CATATGTACCAGTAGTGAATTTACATTTTGC
+
C888BF8BGGEE7B;7)=DHCHHE>EHEF@B
@D2D0JJN1:133:D0BCAACXX:1:1208:11443:162782 1:N:0:
TAGGAGCTCAGGGTCAAAAGAGAGGGGTGGG
+
IJJJJGHGHGEHI@@HHGGEEHHFFFD';@;
@D2D0JJN1:133:D0BCAACXX:1:1208:20449:189237 2:Y:0:
TCAGCAAACACGTCGATGGGGGAATCGGGCT
+
###############################
@D2D0JJN1:133:D0BCAACXX:1:1301:11505:23120 1:N:0:
CTCGCACAGGCGTTTCAATCGGACTTCGGAT
+
JJJJJJJJCHIIBHGIHGGHHFFFDEEDDDB
@D2D0JJN1:133:D0BCAACXX:1:1301:13681:46479 2:N:0:
CTCCCCCTACGGCTCCGACAGAACGACAGCT
+
IIJJJJJJIJJJHGHFEDCBBCDDDBB@BD:
@D2D0JJN1:133:D0BCAACXX:1:1301:10905:95286 2:N:0:
GCTGGGCAAGTGCTCGAGGGTCACGACCTGC
+
BFC6:;67C=C@7@GE',=85;(5;BB@###
@D2D0JJN1:133:D0BCAACXX:1:1301:10918:135185 2:N:0:
GCCATGGGGAGTGTGAGCTAGAGATGGGGGT
+
EGIBFEGGGBB5C=DCGEHBH>C>>CEDB@=
@D2D0JJN1:133:D0BCAACXX:1:1301:3351:147495 2:N:0:
CAAAGGGTCGGGAAGGTTTCCCCGTATCCAC
+
JJIJIIJ@EHHFFDDD>ACDDDDB?BDADCA
@D2D0JJN1:133:D0BCAACXX:1:1301:3300:161299 1:N:0:
GCTGGCGTCAGTGGCCATTTCTGACGATTCA
+
JGGJJJIFGJEIJJJIGIHHHFFHGEFFDEC
@D2D0JJN1:133:D0BCAACXX:1:1301:1381:169984 1:N:0:
TACCGGTCTACGCGCCGTACACGCCTCTACA
+
JIIHGGHIEEHJIHHFDCDDDDBDDDDDDDD
@D2D0JJN1:133:D0BCAACXX:1:1301:13507:186664 1:N:0:
CTTCCTAAGTGCTAACATCTGGTATCAGATT
+
JJJJJJIJIIIJIJJJJJJIJJEGGIJJHIC
@D2D0JJN1:133:D0BCAACXX:1:1302:18609:36360 2:N:0:
TATTGTGGATGGGCAGGCGCCTGCGGGGTCG
+
JJJIGIJJJJFIJGGHG4=8B4(63;BB###
@D2D0JJN1:133:D0BCAACXX:1:1302:11788:63590 1:N:0:
GCCCCCGGCGCGGCACTCTCTGTCTATCCTT
+
JJJJJIHFFDDDDDDDDDDDDDCDDCDDDD>
@D2D0JJN1:133:D0BCAACXX:1:1302:4342:66226 2:N:0:
CTCTTTTTCCAGTCCCCATCGTCTCATGCGC
+
JJJJJJJJJJGIJJJJHHGHFDFBECEEEDB
@D2D0JJN1:133:D0BCAACXX:1:1302:18801:86459 1:N:0:
ACCAAATGGAGGCTTTACACTGAATATTTTC
+
JJJIJIJJJJJJIGHHGHFFFFFDCEEEBEC
@D2D0JJN1:133:D0BCAACXX:1:1302:9645:88426 1:Y:0:
CCGTCTGCGTGGCCTCGCGACCTTTGGTCCT
+
>???;?#########################
@D2D0JJN1:133:D0BCAACXX:1:1302:10578:94196 2:N:0:
AGATTAGATTTGCTCTGCAGTGTGTGGGTGG
+
CGFHHHGEIIJJEHIGGCDHFHDHCGHEBBF
@D2D0JJN1:133:D0BCAACXX:1:1302:11012:98318 1:N:0:
CCCTCTTCTCGGTGGAGGCGCAACGCCTCCG
+
IHJJJJJJJIGGHIJBHHHDDDBBBBDBBDD
@D2D0JJN1:133:D0BCAACXX:1:1302:14851:119638 2:N:0:
GTTTGGATGAGACGTGGGGAGTTGCTGCGAG
+
JHJIIJBHGEIGHICHIJJ=B?BCEFCED@@
@D2D0JJN1:133:D0BCAACXX:1:1302:19733:124765 1:N:0:
CTTCCTAAGTGCTAACATCTGGTATCAGATT
+
JJIJJJJJJJJJGIJJIGIIIGCCGGIEGEF
@D2D0JJN1:133:D0BCAACXX:1:1302:5669:140433 2:N:0:
TCTTTTAGATAAGGATGTTTGGTTTGGAGTC
+
JJJJJJGIFIIIJIIGHHHHHFFFEDDCDD?
@D2D0JJN1:133:D0BCAACXX:1:1302:8430:159092 1:N:0:
CTTCTCCTCCGGCGGCGCGGCGGCGGGTTAC
+
JIIJGIEHHHH<FECD?BDBDDBB@@@####
@D2D0JJN1:133:D0BCAACXX:1:1303:15530:28185 2:N:0:
GTTTAAGTGTGGTACATGTTAAATCGTTTGG
+
JIJJIII@GCEHDEIHHHHGHHFFFFFDDDD
@D2D0JJN1:133:D0BCAACXX:1:1303:4773:47304 1:N:0:
CACAAAAAAAGTGTAAAACGAGCATTCAAAT
+
JIJJHIJJIJJCHHEHHHFFFFDDEDDDEDC
@D2D0JJN1:133:D0BCAACXX:1:1303:19687:62789 2:N:0:
GCTAGCAGCAGTGAGGTGAGTGGGCAACTTG
+
IIGIGHGIJJJJCHIJ=CHFHFFFFDCDCCC
@D2D0JJN1:133:D0BCAACXX:1:1303:7414:78446 1:N:0:
TTTCTCCCCACTAGCACTAGCGTTTCTTCCT
+
JJJJJJJJJIJJJJJJJJJJJJHHHFFFFFF
@D2D0JJN1:133:D0BCAACXX:1:1303:10064:93389 1:N:0:
CTGGTAATAATAGTGTCTTGTAAAAATGGTT
+
JJJIGIIJJJJJJGHGIIJGCDHIJIEGHE?
@D2D0JJN1:133:D0BCAACXX:1:1303:4781:99384 1:N:0:
CCCCCAAACCCTCCCTTCCTTCCTTTCCCCG
+
JJJJJJHIJIIHHGHFFFFFEDEDEECDDD:
@D2D0JJN1:133:D0BCAACXX:1:1303:19495:99458 2:N:0:
CCCTCTCCTCCATCCCACCATTGGACTCCAC
+
IJIIJIIJEHIJJJJIJJJIFEHHHHFFFCD
@D2D0JJN1:133:D0BCAACXX:1:1303:4671:121707 2:N:0:
TACCGGTCTACGCGCCGTACACGCCTCTACA
+
GBGFG0<@GDA1;8BDA935=ABB?AB355:
@D2D0JJN1:133:D0BCAACXX:1:1303:6094:133816 2:N:0:
AGCCTCGCCCGGTGTTGCAACAGAAGCATGG
+
IJJJIHIJJJHIHHFEFFFFFFEDEEDDDDB
@D2D0JJN1:133:D0BCAACXX:1:1303:1707:149767 1:N:0:
GGCTGAATCCGAACCGGCAACAGGTAGCAGG
+
JJJJJIIIIJJIJHFEFFDDDDDD>@CCDC<
@D2D0JJN1:133:D0BCAACXX:1:1304:8975:5344 1:Y:0:
ACCTGTCTCAGGTGCGGTCTTGCTAACACCC
+
###############################
@D2D0JJN1:133:D0BCAACXX:1:1304:21277:10503 1:N:0:
GTTTGGGCATGTCCGGAAGGGACAGGCGTGC
+
IIIGGIIFIIJGHIJIEHHFFFFDDCDDBDD
@D2D0JJN1:133:D0BCAACXX:1:1304:10206:81684 1:Y:0:
GGGGAGAAAAGGAAGGGGCACGGGACTGGGG
+
8B@7-4;ADD#####################
@D2D0JJN1:133:D0BCAACXX:1:1304:9759:111604 2:N:0:
TCAGATCAGACAGGCGCTGCCGCGTCGTGGG
+
JJEIIGHIHIIJIJBGHBAHIFHD=@/38@=
@D2D0JJN1:133:D0BCAACXX:1:1304:20435:119893 1:N:0:
CCGCCCGCGGGGTTCAATTCCTGTTCCTCCG
+
IJHGBHJGEFDD-5?CDEDDDDCDDCCDDC5
@D2D0JJN1:133:D0BCAACXX:1:1304:12426:129262 2:N:0:
GTGACCAACAGGTCGCCCAAGACCGTCCACG
+
G6?;DFBCGF@6/);@A<BB;?C3>;?B?:?
@D2D0JJN1:133:D0BCAACXX:1:1304:5036:146140 2:N:0:
GTCCCCAAGTGAAAAGGATGACGCCACGCCA
+
JHJJJIJJJHJIJJIJJJHHHHFFFDDDDD8
@D2D0JJN1:133:D0BCAACXX:1:1304:8938:149575 1:Y:0:
GCTGGCGTCAGGGGCCATTTCTGACGATTCA
+
7=(((7==3;5)8=8;53=???16=;=;8;3
@D2D0JJN1:133:D0BCAACXX:1:1304:12946:154828 1:N:0:
GGACCGAGGAGGGGACAGGGGAGGCCGGAGG
+
JJIJJE@EH=?DDD@??BDBDBDDBB@D5<<
@D2D0JJN1:133:D0BCAACXX:1:1304:2998:164810 1:N:0:
GCCTCGGGGAGTCGGGGGGCAGGGAACGGTA
+
IEGAGHBB:EFECBDDDDDDDDDDDD?9B##
@D2D0JJN1:133:D0BCAACXX:1:1304:9293:180237 2:N:0:
TCCATATGGGGGGATCAACAGCTGATGCACC
+
JDGGGEEGCGGDDBB8?CCCAACC@ACA>A>
@D2D0JJN1:133:D0BCAACXX:1:1304:3015:195274 2:N:0:
CTCGCCACCCCTCCGTGGCTCCGTCATCGCG
+
HI?DEGHBHIJEGEEEHBEFCBCABDDDA@8
@D2D0JJN1:133:D0BCAACXX:1:1305:8237:11952 1:N:0:
GGTGGCGAGAGGAGACGAGACGAGACGATAG
+
IIGGGIBGHAEC?;BDDABD8?;2=BB0?<9
@D2D0JJN1:133:D0BCAACXX:1:1305:15700:20683 1:N:0:
CCCCTCCCCCAATCTCACCTCCTCGCCGAAA
+
JJJJJJJJJJJJJJIJHHGGGFFFFDDDDD;
@D2D0JJN1:133:D0BCAACXX:1:1305:13596:54904 1:N:0:
AAAAAACGGAGTCTTTAGAGCCCTTATTAAA
+
GGHIJJIJIJF;CHFHHFDFEFDECC@CDF@
@D2D0JJN1:133:D0BCAACXX:1:1305:18632:57527 2:N:0:
GCCAACAAGAGTGTTCGTGGACGCATAGGTG
+
JJJJJJJJJIF=?EHHFFFDDEDDDDDDD@@
@D2D0JJN1:133:D0BCAACXX:1:1305:5336:60731 2:N:0:
GTGGGGGCCAGGACGGACGAACTGCGAGCAC
+
HGIIJJHFDDDDDDDD@DD>BDBDC@>;@D2
@D2D0JJN1:133:D0BCAACXX:1:1305:18360:76172 1:N:0:
CTTTCTTCCGTGCGCGTCAGTGGCAGTGGTA
+
JJJJJJIIJJIIJIJJHHHBDFEFFDA@E6;
@D2D0JJN1:133:D0BCAACXX:1:1305:15524:103909 2:N:0:
CACTTCTCCAGTACCACTGTTACTCTGTTTT
+
IJJJIJJIJIIFHGIHIICIJIJIIIGEHHG
@D2D0JJN1:133:D0BCAACXX:1:1305:18214:108676 1:N:0:
ACAACTAACACTAAAATGTCAGAGCGAGGAC
+
IJJJIIJIGBHIIJJJJHHGEHI@EBEEE6;
@D2D0JJN1:133:D0BCAACXX:1:1305:8029:129023 1:N:0:
TCACCCGAGGTTAGCAAGACCGACAGTGGTG
+
JJJJJJIJJJFHIIIJJJJJHHFDDDCDD@8
@D2D0JJN1:133:D0BCAACXX:1:1305:8770:142035 2:N:0:
CTGGGAGAGAGGCAGGTGGTGAGAGCTGCTC
+
BGACG(?7B-;;5@EG6?A',.6;?BCCC3>
@D2D0JJN1:133:D0BCAACXX:1:1305:11728:145169 2:N:0:
GAGATCAGATCGGAAGAGGTCGTGTAGGGAA
+
FCGBB=@GGGJJBEGEGGF7;/9<=A@CB55
@D2D0JJN1:133:D0BCAACXX:1:1305:15683:148487 1:N:0:
CATTCCCAATGGCACCTAGGCCATTACCATT
+
JJJIIIJIGIJHJIJJIJJJJIJEC>GGGHC
@D2D0JJN1:133:D0BCAACXX:1:1305:18992:161131 1:N:0:
AGTAAAGAAAGGTTTTGCTGAGAGGGTTTGC
+
JJHIIIIHIJJJCDHIJJIGFGGIJH;CBFB
@D2D0JJN1:133:D0BCAACXX:1:1305:11776:189975 1:N:0:
AAATTTGAGGGGCATGTATACAATTGTCCCT
+
IJIGFHIJJIIJJIJFHHHAEAECEFFFFFC
@D2D0JJN1:133:D0BCAACXX:1:1306:4922:4991 2:N:0:
GGCAGCGAGAGTAGCGGCTCTGGGTGGTTCT
+
B?DDA##########################
@D2D0JJN1:133:D0BCAACXX:1:1306:19032:6231 2:N:0:
TTTTGCTTGTCGTGCCCTCCTCCTTCCTCCC
+
JJIJIIIJGDHIJJIJJJIHFGHHFFFFFED
@D2D0JJN1:133:D0BCAACXX:1:1306:3937:37660 1:N:0:
GGCTGAATCCGAACCGGCAACAGGTAGCAGG
+
JJJJJGGIIJJIJJHHFFDDDDDD;@@CCCB
@D2D0JJN1:133:D0BCAACXX:1:1306:3652:40913 2:N:0:
GCTTGCCGAGGGGCGCGGGGGGGAAGCGGAT
+
GIHJIHGHHGDDDDDDDDBDDDD@;B?BB##
@D2D0JJN1:133:D0BCAACXX:1:1306:1927:51288 2:N:0:
TCCATATGGGGGGATCAACAGCTGATGCACC
+
JJJIJIJIJJJJD<BBDDDDDDDDDDDDCD?
@D2D0JJN1:133:D0BCAACXX:1:1306:15312:56586 2:N:0:
AGCCTCGCCCGGTGTTGCAACAGAAGCATGG
+
EGEG9E6@GHE6;BBCBEDFEEEEACCC;CB
@D2D0JJN1:133:D0BCAACXX:1:1306:13110:90420 1:N:0:
GTTTAAGTGTGGTACATGTTAAATCGTTTGG
+
JGIIHIFCFFEGCGIEHFHHHDDFFDFDDDD
@D2D0JJN1:133:D0BCAACXX:1:1306:6133:105058 2:N:0:
ATGGCTGGCTTTGCTTCTCCACGGAGTCGGA
+
G>BGEGIB#######################
@D2D0JJN1:133:D0BCAACXX:1:1306:8923:107802 2:N:0:
CCTAAAACTACCCATTCCACCATCTGTTGAG
+
G@@FE8==.B78@3=DHCE)?E?C?C)7@CB
@D2D0JJN1:133:D0BCAACXX:1:1306:10804:112305 2:N:0:
GCTAGCAGCAGTGAGGTGAGTGGGCAACTTG
+
GDCFGC7=;@>=@;=;7?)=7?B?BC;AC>@
@D2D0JJN1:133:D0BCAACXX:1:1306:14821:133490 2:Y:0:
CTCCTCGGGTAACCTTGTTCGAAGCCTTCAC
+
###############################
@D2D0JJN1:133:D0BCAACXX:1:1306:6295:133644 1:N:0:
CTTGCATACGGTCCTTTCCTCCTCCCCCTCT
+
IGIIIIJJIJG?EHE<DFF>ACCCCBDB@BC
@D2D0JJN1:133:D0BCAACXX:1:1306:11594:148260 1:N:0:
ACATGGTGGAGGGAGTGGCGGCGCGTGCCTT
+
JJGIJJFFGHGIJHHADFDCD=B7B5@BBC:
@D2D0JJN1:133:D0BCAACXX:1:1306:10559:161980 1:N:0:
AGCCTAGGAAGTCCAACCGAGCCCGTCGGCG
+
JJJJJJJJJJJGIHHGGHBCDDDDB;@DDB5
@D2D0JJN1:133:D0BCAACXX:1:1306:11683:183801 2:N:0:
CCGCACCCTCGGCCGAAAAGTTCCCCGAGTC
+
BB(7<@BGFE8;CEFDCDBC@;>@A?#####
@D2D0JJN1:133:D0BCAACXX:1:1306:5304:189613 1:N:0:
AGAGAGAAGAGGGACCCGTTTGCAGAGCTTG
+
DBH<F;F@;8BD@FG@DBACE577?;?3>C;
@D2D0JJN1:133:D0BCAACXX:1:1306:9924:191186 2:Y:0:
AAAATAGAGAGGCGCCCAGTCGCCCAGGAAC
+
>GG?BDD>FGH7C@889@B;(3<??>=8ABB
@D2D0JJN1:133:D0BCAACXX:1:1307:10001:2105 2:N:0:
CTGTCATGGTGTCGCTGCTCCCCAGCGTCTG
+
IHIHE9DFE8B=.-(5;8C@DEEEE@B####
@D2D0JJN1:133:D0BCAACXX:1:1307:17338:7924 1:N:0:
TCCATATGGGGGGATCAACAGCTGATGCACC
+
JJJJJIJJJJIJDDDDDDDDDDDDCDDDDDC
@D2D0JJN1:133:D0BCAACXX:1:1307:12674:14350 1:N:0:
GGGAGGGAAGTGCTGGAGCCTCTGTAGCGCG
+
IGI:GHJIJIDGHHHHHHFFFFEEEDEEDBB
@D2D0JJN1:133:D0BCAACXX:1:1307:13833:53970 1:N:0:
ACTGATAGAACAGTGTGCCTACACACACACA
+
GJJJGIIGIGJGHGEHHGHHCDDFFBCDBB@
@D2D0JJN1:133:D0BCAACXX:1:1307:19701:63211 2:Y:0:
GTTGCCCAGGCGTCTCCCGCTCCGGCACCAA
+
FHEEA>*==B#####################
@D2D0JJN1:133:D0BCAACXX:1:1307:15554:64679 1:N:0:
GCCGGGGGCGGCCGCCGGGGGGCGGCGGCTT
+
HJJGGA8=?@BDB-7@;@BB@B>>@;9@B##
@D2D0JJN1:133:D0BCAACXX:1:1307:11070:65897 2:N:0:
GGACCGAGGAGGGGACAGGGGAGGCCGGAGG
+
IG6FHD@EE6?DC<39?BB??/05<@BB###
@D2D0JJN1:133:D0BCAACXX:1:1307:12927:93351 2:N:0:
TCCTCCGCATGGTCAGGATCGAGATCAGATC
+
GEGGEGIJJG?F8@FHGGC3:;AB1?:;>@;
@D2D0JJN1:133:D0BCAACXX:1:1307:13390:118527 1:N:0:
GTTATAAGGAGGGCGAGCGAGGGTTCGTTTC
+
GFDGGGH>GGCEHGFDCDDD?BBB?A;?CB>
@D2D0JJN1:133:D0BCAACXX:1:1307:2141:125549 2:N:0:
AGGGTGCGGACACGAACACGGGCCTTGTGCT
+
DCDA)7;;BFHGE<:/,9>AB?@DDCD:AC4
@D2D0JJN1:133:D0BCAACXX:1:1307:8192:177610 2:N:0:
AAATTTATCAGGTAGTTGTATAAAATACTAA
+
JJHIJJIJJJJIBFEIJJJJJIIIIIGGFHG
@D2D0JJN1:133:D0BCAACXX:1:1307:7595:195370 2:N:0:
CAAATCTAGGCGCCACAGCTCCAATCCCTCA
+
JCEHGECEHHEFEB@?BABDDDCCCCCDCDA
@D2D0JJN1:133:D0BCAACXX:1:1307:12681:196425 2:N:0:
GTGGCTGACCGGGCTTGCTCAACTCATCCAT
+
C-=AFA@CGHBEB/>A###############
@D2D0JJN1:133:D0BCAACXX:1:1307:4043:200533 1:N:0:
GTTTTAATGACAGATCTTGGGCCCTTTTTGT
+
JGEIIGGIIJJGIGDHGHIIIGIHHHHDFFE
@D2D0JJN1:133:D0BCAACXX:1:1308:12109:5110 2:N:0:
CGCGGGCGGGGGGAGACCGAGCGACCGCGCG
+
<:@FAB>BDDDD5&05?##############
@D2D0JJN1:133:D0BCAACXX:1:1308:11256:16113 1:Y:0:
GCGAGCTCCAGAGTCTACTCCAGACCACGAA
+
###############################
@D2D0JJN1:133:D0BCAACXX:1:1308:6539:24048 2:N:0:
GTTGCCGAGGCGTCTCCCGCTCCAGCTCCGC
+
88@)?<F6FA64=>'.;A@6=?@3:>CA###
@D2D0JJN1:133:D0BCAACXX:1:1308:13254:25416 1:N:0:
GCTGGCGTCAGTGGCCATTTCTGACGATTCA
+
F60@F??-74ACD=@6=EE>;?#########
@D2D0JJN1:133:D0BCAACXX:1:1308:2347:47545 2:N:0:
CTTAATGGCTGGTCTCTACGCATAAAAAAGA
+
JIJJJJJJJJJI)=;@@;D;AC?BB@CCB8=
@D2D0JJN1:133:D0BCAACXX:1:1308:4665:48879 2:N:0:
CACGGCATCACGCGCGTGCCTTCCTCGAGAT
+
IIIGGHGHGGGIJHF>>BBDDDDDDDBB;?#
@D2D0JJN1:133:D0BCAACXX:1:1308:13160:53099 1:N:0:
CCCCTCCCCCAATCTCACCTCCTCGCCGAAA
+
DHIJGAHIJJ>C@7.7.7?>>D#########
@D2D0JJN1:133:D0BCAACXX:1:1308:7475:62493 2:Y:0:
GGTTGGAGTGAAAATTTTTGCCCTCCGGGCC
+
###############################
@D2D0JJN1:133:D0BCAACXX:1:1308:11245:67993 1:N:0:
GTTTTAATGACAGATCTTGGGCCCTTTTTGT
+
@DFIII<BFHFGH>>FGIJII@2=CHHDBB?
@D2D0JJN1:133:D0BCAACXX:1:1308:6411:102535 2:Y:0:
GCTGGTGGAAGTGTACATTATAGACGATTCA
+
###############################
@D2D0JJN1:133:D0BCAACXX:1:1308:8016:107056 2:Y:0:
GTCTGAAACGGATAAGAAGAGGAAGAAAGCT
+
007D7??BF@;(BFIIJ<C3(66=?######
@D2D0JJN1:133:D0BCAACXX:1:1308:10477:141948 1:N:0:
GCTGGCGGCTGGACGACGACTGCGTGACCGG
+
IGGIHGFDDDBB?BDBDDBDBB9>&08?:@B
@D2D0JJN1:133:D0BCAACXX:1:1308:18864:142167 1:N:0:
CTCGCTGCCGGATAGGACAATTCAGCTCTAC
+
JJJJJJJJJIJJHHHHHFEFFFEECCEECCD
@D2D0JJN1:133:D0BCAACXX:1:1308:6069:158704 2:N:0:
GCTGGCGTCAGTGGCCATTTCTGACGATTCA
+
GE1@G=AHGG8..=DDHIHFC@A;3'5?###
@D2D0JJN1:133:D0BCAACXX:1:1308:10259:173249 2:N:0:
CGGGAGGGGCGGCCGCGAGGACCAGGCGTGA
+
JJJJGHIHFEBDDDDDD;BBDDDBD??@5><
@D2D0JJN1:133:D0BCAACXX:1:1308:12425:178527 1:N:0:
GCCTATAGTGTGATTGCACTTGTTCAGTTGT
+
DHHJGHGCHIIIIEEHHGIHGJEHHFEEFHB
@D2D0JJN1:133:D0BCAACXX:1:1308:10549:186364 2:N:0:
CCGCCCGCGGGGTTCAATTCCTGTTCCTCCG
+
GF;F;@;@=D?-&&+::>3:>:>:AA@3>>0
@D2D0JJN1:133:D0BCAACXX:1:2101:18800:38066 2:N:0:
GCTGGAGCGGGGGAGTAGAGGCCTGTCTCGC
+
;;?@?CGGHEI>8)7<9@CCD?BC#######
@D2D0JJN1:133:D0BCAACXX:1:2101:8692:84613 1:N:0:
GGCTGAGAAAGTGAGAACGGGCGTCGAGATC
+
JJIJJJGIIIC7@GG@CAB',59;@B:?<?>
@D2D0JJN1:133:D0BCAACXX:1:2101:8225:92607 1:N:0:
GCTCGCTGTCTTTGTCTTCACCATCTTCTTC
+
FHIJHFFFDEEEEEEDDDC(-5;ACDDDDCC
@D2D0JJN1:133:D0BCAACXX:1:2101:5512:131252 1:N:0:
AAAAAACGGAGTCTTTAGAGCCCTTATTAAA
+
GIIIIJHEFEFFEDEEEEECC;??ACCDDC:
@D2D0JJN1:133:D0BCAACXX:1:2101:13270:146324 1:N:0:
CCCTCTTCTCGGTGGAGGCGCAACGCCTCCG
+
IIJJJJIIJJGHIIIJHHHDDDBDDDDDDDB
@D2D0JJN1:133:D0BCAACXX:1:2101:4522:162205 2:N:0:
TATTACCAGAGTTTACTGTACTGGATTTCTA
+
IIIJ>FHCHJI=FHGFHBDGIIJIAGFEHHC
@D2D0JJN1:133:D0BCAACXX:1:2101:17707:168682 2:N:0:
CTCGCGCGCACGTTGCCCTCACGCCAGCTCA
+
IEGGIHIHHFDCAB=@CDDDDDDDDBBBAC4
@D2D0JJN1:133:D0BCAACXX:1:2101:9315:172948 1:N:0:
CGGGAGGGGCGGCCGCGAGGACCAGGCGTGA
+
JJIIIJJGFFBDDDDDDBDBB<B@A@BB098
@D2D0JJN1:133:D0BCAACXX:1:2101:19936:177461 2:N:0:
CTTGCATACGGTCCTTTCGTCCTCCCCCTCT
+
JJJIJIJGGIICEHFBCD(;AACA?@>@B?<
@D2D0JJN1:133:D0BCAACXX:1:2101:13786:184981 1:N:0:
AAAGCGAACAATGTAGTTTTTATAGGCTCCA
+
FIJIBEGEHIHHIIJH=C@HHFEFCDCDAA;
@D2D0JJN1:133:D0BCAACXX:1:2102:8311:2128 1:N:0:
CTTTTTAACACGGTGACACAAGATTACATGG
+
GGGHIIIIIFDHE;?DCCAC7(;@ACC@AC?
@D2D0JJN1:133:D0BCAACXX:1:2102:16673:18259 2:N:0:
TGTACTGCATGGGTGGAGAAAGCCTGGAGGG
+
EGGHJJIGGIJIJCGIHIEFHHHFFFF>BC#
@D2D0JJN1:133:D0BCAACXX:1:2102:10561:25166 2:Y:0:
TCCGCTCGCCTGTCAGAGGATTCCTCGCTTT
+
9*0@DH#########################
@D2D0JJN1:133:D0BCAACXX:1:2102:18584:76093 1:N:0:
AGCTGCGAGAGCCTTAGAGACGCGTGCATTG
+
JJJJIIJIJJJIJJJJEHGHHHFC>@DBCD>
@D2D0JJN1:133:D0BCAACXX:1:2102:3192:90156 2:N:0:
AACCTAGGTAGAGTAACGTATCCAACATGCT
+
CACBAACD:>CAC:>@AB?BCDDDC?B9:@@
@D2D0JJN1:133:D0BCAACXX:1:2102:19774:103231 2:N:0:
TCACCCGAGGTTAGCAAGACCGACAGTGGTG
+
?:DFEBAFDFHC@GGDG@C@75<AC8;@###
@D2D0JJN1:133:D0BCAACXX:1:2102:5586:132964 1:N:0:
CCGGGAGCCAGCCACTACTCCATGCTCACGT
+
EIIJIGGBH>GHJIIIHHHHHFDCEDFEE?;
@D2D0JJN1:133:D0BCAACXX:1:2102:8780:140690 1:N:0:
GAGATCAGATCGGAAGAGCGGTTCAGCAGGA
+
IHI9F@GGEEHIIIII@CHFE<A?ACCCBB?
@D2D0JJN1:133:D0BCAACXX:1:2102:9158:143229 1:N:0:
CCGCACCCTCGGCCGAACAGTTCCCCGAGTC
+
JJBGIFBAHGJEHGF<A?>CACCCC?BBDD<
@D2D0JJN1:133:D0BCAACXX:1:2102:12938:174759 1:N:0:
CACATCTGGAGGAGCTTGCTCCCTCGTCATC
+
DBFCHIHGFHJEGGGHAFAHIJFGGGHGCHC
@D2D0JJN1:133:D0BCAACXX:1:2103:10098:9013 2:N:0:
GCTGGCGTCAGTGGCCATTTCTGACGATTCA
+
GHIJJJIAHGIFGEGGGHHHGHHEEFFBBEC
@D2D0JJN1:133:D0BCAACXX:1:2103:20279:16982 2:Y:0:
CTACGAAGCATGTCATCAAATGTTGTCTGCT
+
GGHE'-=;9377>A;@;;;(;(5>C;@C@@A
@D2D0JJN1:133:D0BCAACXX:1:2103:5361:22480 2:N:0:
AAGATTGAGTGATAGACGGCTCAATACGCGT
+
JJJIJHIEHDFGIIJJIIJJJHFHHHFFFD8
@D2D0JJN1:133:D0BCAACXX:1:2103:5077:54755 2:N:0:
TCCATATGGGGGGATCAACAGCTGATGCACC
+
IJGIJII<FHGGD;BBDDDDDDDCDDDDDDC
@D2D0JJN1:133:D0BCAACXX:1:2103:6169:65847 1:N:0:
CCCCACCACCACATCCCGGTCTAGGGTTTGC
+
JJJJJJJJJJIJIJIHHHFFDDDDEDCDDDD
@D2D0JJN1:133:D0BCAACXX:1:2103:15171:144118 1:N:0:
GGACCAGGGTGTTTGTCTTCCAAATGGGCCA
+
BHIGIJIIJHEB@EHCFHHFFFCDFF@CBB@
@D2D0JJN1:133:D0BCAACXX:1:2103:4895:161181 2:N:0:
CACCGACGGCTACTTCGCTCCCGGAAATGCT
+
JJIGIGHFCBBDDDCC?@BDDDBD>BB>:@A
@D2D0JJN1:133:D0BCAACXX:1:2103:19241:166017 1:N:0:
CTTTTTAACACGGTGACACAATATTACATGG
+
HIIIIJJIJGGGDBEFEEEEDDCDDCACDD?
@D2D0JJN1:133:D0BCAACXX:1:2103:20431:178986 1:N:0:
TTAGGTCGGCCCTCTCCGGTGCTGGCCTGTT
+
DHIG@8B'5@A<EH;;793>??C>35?####
@D2D0JJN1:133:D0BCAACXX:1:2103:4325:180909 1:N:0:
TGCACGCTCGGGGAGGGGAAAGAGGAGTCGA
+
IGIGEGA@FGI/==ACBBBBBBCCB9?9?##
@D2D0JJN1:133:D0BCAACXX:1:2104:20296:22620 2:N:0:
GCGGTACGAAAGGGGTCGGCGCCAAGATCTA
+
JJIJDFHHBHGIJIG:=?CDDDDDBBACDDC
@D2D0JJN1:133:D0BCAACXX:1:2104:8531:24663 1:N:0:
GCCAACAAGAGTGTTCGTGGACGCATAGGTG
+
JJIIJIIIIIGCCCEHFDFDDDDDDDDDD:>
@D2D0JJN1:133:D0BCAACXX:1:2104:16112:48486 1:N:0:
CAGCCTGGCTGATTGATTGCTTTTATTTTTA
+
GHGGGIICGGGCFHIGIIIDGHHFAEEEEFB
@D2D0JJN1:133:D0BCAACXX:1:2104:15175:57291 2:N:0:
CCGCACCCTCGGCCGAACAGTTCCCCGAGTC
+
IIGIIHIIJIJIHDDACDDCDDCDDDDDDDD
@D2D0JJN1:133:D0BCAACXX:1:2104:8295:58213 2:N:0:
GTGAGTGAGTGTCCCCCGTGACCGGTTGAGC
+
IGIHIJHEI=CHHHHFFDBDDDDDDBDDDC@
@D2D0JJN1:133:D0BCAACXX:1:2104:14218:123034 1:N:0:
CCTTATAACCGAACGGCCGAACCCAGCCAAC
+
JJJJIJJIIIJJJHHFFDDDDDDDDDDB<C<
@D2D0JJN1:133:D0BCAACXX:1:2104:9616:163789 2:N:0:
CCAATTCGGCGGTGGAAGCTGCGCATGACGC
+
GHB;FFEFHHID=BC=C>BDC?:@@BBCCD>
@D2D0JJN1:133:D0BCAACXX:1:2105:17705:39761 1:N:0:
ACCAAATGGAGGCTTTACACTGAATATTTTC
+
IJJIJJIJJJJIIHGHHFFFFFFFEEEDDEC
@D2D0JJN1:133:D0BCAACXX:1:2105:5177:41060 2:N:0:
TGTCAAGGTCCGCTCGGCCGGCCTCCTTTCC
+
JJHIHIHJFIJJJJJJJJHFFDD@BDCCDCC
@D2D0JJN1:133:D0BCAACXX:1:2105:8595:51389 1:N:0:
AGCCTCGCCCGGTGTTGCAACAGAAGCATGG
+
GGHIHEHJJIII@AEFFFFFFFA9@CCC@CA
@D2D0JJN1:133:D0BCAACXX:1:2105:5596:54543 1:N:0:
GGCGAGGCTCAGGTTCACCATCATCGCAAAC
+
JJJJJJHFFFFFECEEEEDDDDDDDDDDDDB
@D2D0JJN1:133:D0BCAACXX:1:2105:5780:68162 1:N:0:
AAGATTGAGTGATAGACGGCTCAATACGCGT
+
GEIHJJJJIIJIJJJJJJJJJHHFHHFFFD>
@D2D0JJN1:133:D0BCAACXX:1:2105:2761:101512 1:N:0:
CTTTCTTCCGTGCGCGTCAGTGGCAGTGGTA
+
JGIJJIJJIGHGGJIIHGHH?BFFEB>CE@#
@D2D0JJN1:133:D0BCAACXX:1:2105:19979:122118 1:Y:0:
CAGTGAGAGAGAAGAGCAATAGCGTCGGATA
+
39AA>B<AB######################
@D2D0JJN1:133:D0BCAACXX:1:2105:17986:128755 2:N:0:
TTTGTATTCAAGATGCAAATTGCGCCAACTC
+
*94??B#########################
@D2D0JJN1:133:D0BCAACXX:1:2105:5494:130923 1:N:0:
AGCCTCGCCCGGTGTTGCAACAGAAGCATGG
+
IJHHJJGIBHGDABE=BBB@DEECACECCCB
@D2D0JJN1:133:D0BCAACXX:1:2105:10970:149323 2:N:0:
CAGTGAGAGAGAAGAGCAATAGTGTCGGATA
+
IIIJJJIIHCHGHGEHJFHHHHHFFFFDDDB
@D2D0JJN1:133:D0BCAACXX:1:2105:20943:158901 1:N:0:
CTCTCCCAGTCTCCCTGAACCTGACAGTTAA
+
JGIIJIIIIHIGJJIEIIJIGIHHHHFBDFC
@D2D0JJN1:133:D0BCAACXX:1:2105:2466:161676 1:N:0:
AGCAAATCCGGGAGGCCAGCGATCTTTGCAA
+
IGAFEDECGBHG<BBAEC??BAA??ACCCC;
@D2D0JJN1:133:D0BCAACXX:1:2106:14963:10089 1:N:0:
GTCAGCCACCGAGCCTCGGCTCCTTTCCGGC
+
IGIIIICHA@EHFBBC@3>@;?@CAC#####
@D2D0JJN1:133:D0BCAACXX:1:2106:7449:12355 2:N:0:
TCCATATGGGGGGATCAACAGCTGATGCACC
+
JJJJJJIGHJIGDBBDDDDDDDDDDDDDDDD
@D2D0JJN1:133:D0BCAACXX:1:2106:11333:21367 1:N:0:
TCCATATGGGGGGATCAACAGCTGATGCACC
+
JJJJJJJJIJIJD@BDDDDDDDDDCDDDDDC
@D2D0JJN1:133:D0BCAACXX:1:2106:17711:30739 1:N:0:
TTTCTCCCCACTAGCACTAGCGTTTCTTCCT
+
JIJJJJJJJJJJCGIJJJJJJJBCHFFFFFE
@D2D0JJN1:133:D0BCAACXX:1:2106:12549:39801 2:N:0:
CCAATTCGGCGGTGGAAGCTGCGCATGACGC
+
JIIJJIJIIGJH=ACDEDDDDDDDBDDDDD@
@D2D0JJN1:133:D0BCAACXX:1:2106:17132:48133 1:N:0:
GGGGACGGGGAGGTGATCCAAGGGAGGCGGA
+
IJJJIGFFDCCD>@BCDDDDDDBDA@BB@##
@D2D0JJN1:133:D0BCAACXX:1:2106:5680:85219 1:N:0:
GGCTGAATCCGAACCGGCAACAGGTAGCAGG
+
IGIIJIGHCHHAG<EE?89>ABB?C>ACDDA
@D2D0JJN1:133:D0BCAACXX:1:2106:21203:97605 2:N:0:
GCTGGAGCGGGGGAGTAGAGGCCTGTCTCGC
+
JGIIGGHIJJID?7@2>>@CAB?C<:@CC?<
@D2D0JJN1:133:D0BCAACXX:1:2106:10418:101480 1:N:0:
CCCACCTCCGGTTCAAATTCACGTCGGGCCG
+
JJJJJJJJIJIGHHGHHHHHFFFBBC@BBD;
@D2D0JJN1:133:D0BCAACXX:1:2106:19706:118407 2:Y:0:
CCACGGTGCACTCTTACCCCTCCGCCGCACA
+
*9BE###########################
@D2D0JJN1:133:D0BCAACXX:1:2106:15035:122778 1:N:0:
GTTTGGAGTGAATATTTTTGCCCTCCGGGCC
+
JIJIIJGIGHIJJJJJJJIJFGIIGHGFFDD
@D2D0JJN1:133:D0BCAACXX:1:2106:17753:188513 1:N:0:
TCCATATGGGGGGATCAACAGCTGATGCACC
+
IGGGGHIG@;;/7&5<ACA>ABCC@CC>:>>
@D2D0JJN1:133:D0BCAACXX:1:2106:19087:195114 2:N:0:
AAGATTGAGTGATAGACGGCTCAATACGCGT
+
EHGICA@H>FFB<=F)/-;@AE>?>CDEF<;
@D2D0JJN1:133:D0BCAACXX:1:2107:7571:25904 1:N:0:
CTCTCCCAGTCTCCCTGAACCTGACAGTTAA
+
JJJGHJIJJIJIJJJJJIIJJJHHHHHFFD?
@D2D0JJN1:133:D0BCAACXX:1:2107:11013:34838 1:N:0:
GGGAGGGAAGTGCTGGAGCCTCTGTAGCGCG
+
IBHFHIJHGCGHJHHHHHFFFFEEEEEEBDB
@D2D0JJN1:133:D0BCAACXX:1:2107:15054:62768 1:N:0:
CCCTCTCCTCCATCCCACCATTGGACTCCAC
+
GHFIIIIIIIIDGIIA;CH=?CEEEHDFEE?
@D2D0JJN1:133:D0BCAACXX:1:2107:13017:71054 2:Y:0:
CCCCGAGGCACCCCCTCCTCCCTCCTCGACG
+
?/@@G>HH9?D=BDD?B?C95?CDD######
@D2D0JJN1:133:D0BCAACXX:1:2107:11816:71822 1:N:0:
AAAAAACGGAGGCTTTAGAGCCCTTATTAAA
+
=F7@FFEA;B>/=@@55555-9<?#######
@D2D0JJN1:133:D0BCAACXX:1:2107:18106:75379 2:N:0:
GCTTCATTCAGGTGCCCCCTTCCACGATATT
+
IIGGIHDHIGICBFGIIJIGHHHEHEDBACC
@D2D0JJN1:133:D0BCAACXX:1:2107:6938:76667 1:N:0:
AGCTGCGAGAGCCTTAGAGACGCGTGCATTG
+
JJIIIJJJIIJAFGHJJJJHFHFDBDDDED:
@D2D0JJN1:133:D0BCAACXX:1:2107:11053:85146 2:N:0:
CGGGAGGGGCGGCCGCGAGGACCAGGCGTGA
+
D<FGFA8EFB@-053555<B328<<B?>>@#
@D2D0JJN1:133:D0BCAACXX:1:2107:18587:97488 1:N:0:
TATTGTGGATGGGCAGGCGCCTGCGGGGGCG
+
JIGIJIIJIGIIJIJFGAHAB##########
@D2D0JJN1:133:D0BCAACXX:1:2107:17200:134140 2:N:0:
AGCTGTGAAGGTGCAGCCAGTTCCCCCGTCT
+
CHGIDGHIIGIDFGGGIGIHGGEHIJGHDFB
@D2D0JJN1:133:D0BCAACXX:1:2107:19767:142610 2:N:0:
CTCGCCAGCAGGACGTCAGTTGCCACTTGCC
+
JIIIJIIJJJJJJFHHFFFFDEEEEEDDDDD
@D2D0JJN1:133:D0BCAACXX:1:2107:20156:144588 1:N:0:
CCCTGGTCCAGTTCTCGCCCGACACGGAGGG
+
???B###########################
@D2D0JJN1:133:D0BCAACXX:1:2107:6079:168602 1:N:0:
CACCGACGGCTACTTCGCTCCCGGAAATGCT
+
@@D=A</?A;;<CCC3<;?B5<;B&5;CC@>
@D2D0JJN1:133:D0BCAACXX:1:2107:6460:175633 1:N:0:
ACCTATTCCTGACTCGAGATCAGATCGGAAG
+
GDGCDCFGEHCGHEAHEEDFFFEC@CC8=@?
@D2D0JJN1:133:D0BCAACXX:1:2107:18098:189061 2:N:0:
GTGGCTGACCGGGCTTGCTCAACTCATCCAT
+
HBFGG>GHCG=BBCCD@A@C@ACCCCCDDDC
@D2D0JJN1:133:D0BCAACXX:1:2108:13692:4048 2:N:0:
TCAGATCAGACAGGCGCTGCCGCGTCGTGGG
+
CEIGHG>DFHIBHIIIIHGHH>DD9@?BBD;
@D2D0JJN1:133:D0BCAACXX:1:2108:7615:7087 1:N:0:
GCCAGGCTGGGTCATGGATTAGACGAATCCA
+
HG6DADGHEGGF@DHGIHBHHCHCBE<BAC>
@D2D0JJN1:133:D0BCAACXX:1:2108:18164:17791 2:N:0:
GCCCCCGGCGCGGCACTCTCTGTCTATCCTT
+
GGIJJIB>D@B?BB<BCCDDDDCDCDEDDD:
@D2D0JJN1:133:D0BCAACXX:1:2108:2219:20763 1:Y:0:
CTCGCTGGGTGGCCTCGATATGAACAGTTTT
+
###############################
@D2D0JJN1:133:D0BCAACXX:1:2108:8574:21876 1:N:0:
AGCCTCGCCCGGTGTTGCAACAGAAGCATGG
+
9GHH@EGIGHGGAEBHDFFEDFEEDEECDDD
@D2D0JJN1:133:D0BCAACXX:1:2108:1400:47448 2:Y:0:
CTTTCTGAGCTGGCCACCACTTCCCATGGAG
+
EHJJJJJJIJJJIIIGJIHJJJJHHHHEFFD
@D2D0JJN1:133:D0BCAACXX:1:2108:4197:68242 2:N:0:
GGCGAGGCTCAGGTTCACCATCATCGCAAAC
+
GGEHHGHE=BA@CCA>@CDCDDDDDDB?B?A
@D2D0JJN1:133:D0BCAACXX:1:2108:2820:87759 1:N:0:
AGAGAGAAGAGGGACCCGTTTGCAGGGCTTG
+
FFFF@7@;CF288@;EE65==1;@#######
@D2D0JJN1:133:D0BCAACXX:1:2108:10080:107581 1:N:0:
GCTGGAGCGGGGGAGTAGAGGCCTGTCTCGC
+
JJIJIIJJJJIDD@B8?CDCBDDDDCDDDD@
@D2D0JJN1:133:D0BCAACXX:1:2108:15479:109083 1:N:0:
CCGCACCCTCGGACGAACATGTCCCCGAGGC
+
*07?AF/C@C#####################
@D2D0JJN1:133:D0BCAACXX:1:2108:12738:127786 2:N:0:
GGACCGAGGAGGGGACAGGGGAGGCCGGAGG
+
GDFABA;@:E?B>;835(,,3,0&8?@DB<<
@D2D0JJN1:133:D0BCAACXX:1:2108:18154:136905 2:N:0:
CTTCCTAAGTGCTAACATCTGGTATCAGATT
+
JJJJJIIIJIIJJJJJJJJJJIFHIJJIIJF
@D2D0JJN1:133:D0BCAACXX:1:2108:20585:155085 1:N:0:
TCTAAAAGATGGTCCCACCATGTTCAGTTTC
+
IGDH<4CHGEA:7@;;CEBE?EEC:=77A:;
@D2D0JJN1:133:D0BCAACXX:1:2108:18718:182754 2:N:0:
CTTTCTGAGCTGGCCACCACTTCCCATGGAG
+
IJJGJIGIIJJGGIJJJIJJJIIHHHHGFF2
@D2D0JJN1:133:D0BCAACXX:1:2108:1957:188572 1:N:0:
TGCAGTACACAGCAACAACTGATCATCCTCG
+
@GGGIHG>CGBHIIIIGE=CCE;BDCDBEC>
@D2D0JJN1:133:D0BCAACXX:1:2201:3907:33761 2:N:0:
AAGATTGAGTGATAGACGGCTCAATACGCGT
+
JJJJIIJIJ?FGIJIGGIIIJHHGEFFFFD3
@D2D0JJN1:133:D0BCAACXX:1:2201:19886:33919 1:N:0:
CTTTTTAACACGGTGACACAATATTACATGG
+
<GIIIFIGHHHEDBBFECEECD>A@DCCEAA
@D2D0JJN1:133:D0BCAACXX:1:2201:8627:37493 2:N:0:
TCCCCTGCGTTTTTTCCCTGCTGAAGCTTTT
+
IJJIIIJJEF=GIJFFFFFDDEEACCCDDDD
@D2D0JJN1:133:D0BCAACXX:1:2201:4728:91439 1:N:0:
CTCGCCACCCCTCCGTGGCTCCGTCATCGCG
+
JJIJJJJGIJJFIJEAEB?2>ADBB@ACC@#
@D2D0JJN1:133:D0BCAACXX:1:2201:5035:91417 1:N:0:
AAAAATAAAGGTGAAGGAGTTGGAGTCGGGA
+
JIGIJIIGHIICBFGIIFGEHJJAEAAEFF8
@D2D0JJN1:133:D0BCAACXX:1:2201:5061:106683 2:N:0:
CTTGGACGACGGGTTCAATTTCAATGAATCA
+
JIJFHGHB6FGHF=;BCDDDDCCCDC>@CC@
@D2D0JJN1:133:D0BCAACXX:1:2201:12262:123161 2:N:0:
CGCGGGCGGGGGGAGGCCGGGGGACCGCCCC
+
0@FHHB3;@D#####################
@D2D0JJN1:133:D0BCAACXX:1:2201:18993:131990 2:N:0:
AGACACGAGACGGAGGTGTATAGGGCCATGG
+
IJJIJIIGIEIIJ<EH5?BDFFEDEC??ACC
@D2D0JJN1:133:D0BCAACXX:1:2201:10076:162954 1:N:0:
ATTCGTTCCATGGAATTGCGCTGGTTGGAGT
+
GDF>>EDDECFFE;CCCCDDDDDBC@?9>?A
@D2D0JJN1:133:D0BCAACXX:1:2201:13066:165236 2:N:0:
ACAACTAACACTAAAATGTCAGAGCGAGGAC
+
IIEIIIIFEHIIGGJIIIHIGIJJJHHFFCA
@D2D0JJN1:133:D0BCAACXX:1:2201:15958:192819 1:N:0:
CTTTTTAACACGGTGACACAATATTACATGG
+
GIJJJJIIJGHHFBBDEEEEDDDDDDDCDCD
@D2D0JJN1:133:D0BCAACXX:1:2202:2706:19117 2:N:0:
CCTCCTGGAAAGTCCGGTGCCTGGCTCCTGT
+
*?DDEHIH8BEECADHB4;AECHFB>??;;;
@D2D0JJN1:133:D0BCAACXX:1:2202:11579:27320 1:N:0:
AGTCACCCACCATTGCCATCTTAAGTTTGGA
+
HC?BFFFHGIHHEGGE@;FHEGIE>=CEHHC
@D2D0JJN1:133:D0BCAACXX:1:2202:4263:42070 2:N:0:
CTTAATGGCTGGTCTCTACGCATAAAAAAGA
+
IIIIJGEGIGIJ.7@=@4=(==?;@CCCD##
@D2D0JJN1:133:D0BCAACXX:1:2202:12288:55715 2:N:0:
AGGGGGGGCGGGCGATGAGGGGGATTGTCGC
+
IJJJJJDDDDDDDDBBDACDDDD7@CCCDDB
@D2D0JJN1:133:D0BCAACXX:1:2202:15435:59235 2:N:0:
CACGGGGACGGGGTTCTCCCTTTGCTGTCGC
+
JIFHHJIBEDDDBBDDDDDDDDDDDCD:@?<
@D2D0JJN1:133:D0BCAACXX:1:2202:5675:66403 1:N:0:
AAGGAGGGAAGGTACCGACCGACCGTCCGTC
+
JIJJGIJIIIIJCGIJHHFEDDDDD@BDDBA
@D2D0JJN1:133:D0BCAACXX:1:2202:18744:78530 1:N:0:
CTCGCCACCCCTCCGTGGCTCCGTCATCGCG
+
IGGHGIIJIJJEGEH?ED?@CCD=???CCD8
@D2D0JJN1:133:D0BCAACXX:1:2202:2007:96208 2:N:0:
CGCTCCAGCTGACCTCGCCCACTGTAAGCCC
+
HH<BGHHDCGGGIIEHHHFFFDCA@CDDCDA
@D2D0JJN1:133:D0BCAACXX:1:2202:7706:100145 2:N:0:
TAAGGACAAGGACATCCTCATGTTGGTCAAC
+
JIJJJIJIIJIJJIHHHHHFFFFFFC?CECC
@D2D0JJN1:133:D0BCAACXX:1:2202:5310:135232 1:N:0:
ACCGAGGAGAGGAGCGCGCGGCTGCACGCAG
+
D8?C'7/55=?C>EB<?>B@@0;;?3:8005
@D2D0JJN1:133:D0BCAACXX:1:2202:5294:162338 2:N:0:
GCGGTACGAAAGGGGTCGGCGCCAAGATCTA
+
IIEE6?@GGGGHGDGA=DC>>=BB;?<+:AC
@D2D0JJN1:133:D0BCAACXX:1:2202:2977:171239 1:Y:0:
TCGCACGGCAGGAAGAGAATACCTGATCTGT
+
DADD0(;A8/;=?=;2;7?############
@D2D0JJN1:133:D0BCAACXX:1:2202:9411:182346 2:N:0:
GTCCGAACCAGATAGGACTATAGTCCATATG
+
JHGIJEHFFFDD>>C;>CCCCDCCCCDDCC;
@D2D0JJN1:133:D0BCAACXX:1:2202:18768:188671 2:N:0:
CCGCACCCTCGGCCGAACAGTTCCCCGAGTC
+
JJIIJJJJIJJIHHFCDDBDDCCDDCB@=<?
@D2D0JJN1:133:D0BCAACXX:1:2202:12938:198672 1:N:0:
GGGCACGAGGGGCACCAGTCTATGCCCGGCC
+
?1@<6@;45':=D<@@?##############
@D2D0JJN1:133:D0BCAACXX:1:2203:9525:47292 1:N:0:
AAATTTATCAGGTAGTTGTATAAAATACTAA
+
JIJJJJJJJJJJHJJJJJJJIIIJJIIJJHE
@D2D0JJN1:133:D0BCAACXX:1:2203:7684:57006 1:N:0:
CTACCAAGCATGTCATCAAATGTTGTCTGCT
+
JJIJJIJIHHHHHFFFFFFFCCEEDECDDDC
@D2D0JJN1:133:D0BCAACXX:1:2203:18119:63773 1:N:0:
CCCACCTCCGGTTCAAATTCACGTCGGGCCG
+
JJJIJJJJJJIHIGHFHFHGFDF>ABDD6?8
@D2D0JJN1:133:D0BCAACXX:1:2203:11733:105883 2:N:0:
AGCAAATCCGGGAGGCCAGCGATCTTTGCAA
+
GIIIJJJJIHIJGIHHGHDEABDDDDDDDEC
@D2D0JJN1:133:D0BCAACXX:1:2203:8112:147149 1:Y:0:
GCCAACAAGAGGGCTCGTGGACGCATAGGTG
+
###############################
@D2D0JJN1:133:D0BCAACXX:1:2203:8887:169794 2:N:0:
CATCCAAAGTGCTGTGCCCTGCTCATCGCCC
+
JIJJJJIJGAGGIJJJJJGIIJGIIIIJJHG
@D2D0JJN1:133:D0BCAACXX:1:2203:19234:198669 1:Y:0:
AAGAGGGCACGTCGCCTGGACAGCAAAGTCA
+
###############################
@D2D0JJN1:133:D0BCAACXX:1:2204:11071:9790 2:N:0:
CGCAGGGGATGGGCAGGAGGCCAAGCGCTAG
+
IGIGIFHIEGEHHHFFFADDBDDBB?B@BBD
@D2D0JJN1:133:D0BCAACXX:1:2204:11851:38135 2:N:0:
TCCCTCCTTCCGCCCCTGAATTCGGACAGGG
+
IGHJGDGGIHIIHIIGGGCCDFFFFACDD75
@D2D0JJN1:133:D0BCAACXX:1:2204:11725:54446 2:N:0:
TTCGTCGGCAGGTGCCCAGATCAGGAGGAGA
+
JJIJHIJJJFHF@DDCEACBACCDD><B8<9
@D2D0JJN1:133:D0BCAACXX:1:2204:12826:68806 2:N:0:
CAGTGAGAGAGAAGAGCAATAGTGTCGGATA
+
GGIDHCGGHAFIHIEHFHGFHH=?@DECA13
@D2D0JJN1:133:D0BCAACXX:1:2204:4658:82572 2:N:0:
GGCTCTGGGAGGATAGGCCTAATTCTATTTT
+
CE?FBA;@@(;4(.)7?CEECCE@A@CDDD;
@D2D0JJN1:133:D0BCAACXX:1:2204:13178:96590 2:N:0:
AACCTAGGTAGAGTAACGTATCCAACATGCT
+
(-=A>5>C(;>@A5>@C??BC?AC<9<?AC:
@D2D0JJN1:133:D0BCAACXX:1:2204:17732:115123 2:N:0:
CCTAAAACTACCCATTCCACCATCTGTTGAG
+
JIIFGHIIIIJJJJJJJIJHGHEHFFFFD>?
@D2D0JJN1:133:D0BCAACXX:1:2204:7442:120811 2:N:0:
CTCGCACAGGCGTTTCAATCGGACTTCGGAT
+
JIJJJIGIIIJJGIIJHHFHHFBDDEECD@=
@D2D0JJN1:133:D0BCAACXX:1:2204:1719:125632 1:N:0:
CTCTCTAGTAAATGAGCCCTCATCTGCTATT
+
JIIIIJJJJHGFGHFHHFFDFEDEEECDCDC
@D2D0JJN1:133:D0BCAACXX:1:2204:20939:148011 1:N:0:
CTCCCCCTACGGCTCCGACAGAACGACAGCT
+
JIJJIEIJDFGGH6BDE8,3;>;(,8?=@##
@D2D0JJN1:133:D0BCAACXX:1:2205:10625:18110 1:N:0:
GCTTGCCGAGGGGCGCGGGGGGGAAGCGGAT
+
IJG<FHH8:8BDBDBBDD@BDDB7>B?>B@9
@D2D0JJN1:133:D0BCAACXX:1:2205:4758:21652 1:N:0:
CGTAGTGCAATGGTGTGTCTTTCCTTATTGT
+
?6BFHBCEC@)@D@E6;67AEEHEEDBDECC
@D2D0JJN1:133:D0BCAACXX:1:2205:14844:28845 2:N:0:
GCTTGCCGGGGGGCGCGGGGGGGAAGCGGGG
+
B5@6(6@;'5<@-55-5@BB###########
@D2D0JJN1:133:D0BCAACXX:1:2205:9921:41570 2:N:0:
GGGTTTGAGGTAGGCGGAGGCGGCGAGGGTG
+
JJJ;FFCFHD=FHGIIE<ADBDD;5&0;B##
@D2D0JJN1:133:D0BCAACXX:1:2205:7176:55538 1:N:0:
AAGGAGGGAAGGTACCGACCGACCGTCCGTC
+
JJJJIJJJIJJIEIJIHGFDCBDDDDDDDD<
@D2D0JJN1:133:D0BCAACXX:1:2205:14083:55819 2:N:0:
GCCCCCGGCGCGGCACTCTCTGTCTATCCTT
+
(6BGGG',=''88;5;3>3>:A:A:4:AC::
@D2D0JJN1:133:D0BCAACXX:1:2205:3038:68323 1:N:0:
GGGTTTGAGGTAGGCGGAGGCGGCGAGGGGG
+
JIIGGGIJJJFHIIJJHF?B?=BDD7;BB##
@D2D0JJN1:133:D0BCAACXX:1:2205:7079:82123 1:N:0:
CAAAGAAGGGTGGTCTCCTCATGTCATTTCC
+
)8=;C3(?>=.(5,;@C##############
@D2D0JJN1:133:D0BCAACXX:1:2205:12937:145418 1:N:0:
GCTAGCAGCAGTGAGGTGAGTGGGCAACTTG
+
HGGDGIIIGH97CHIG7ACHECDFFCCCECC
@D2D0JJN1:133:D0BCAACXX:1:2205:2759:159882 2:N:0:
ACTACGTGCAGAGCCCGTCGCGGGAGTCGCA
+
FFCHJ=FF@GHIFGIG/@EHEC@@DBBC9<@
@D2D0JJN1:133:D0BCAACXX:1:2205:11092:196669 2:N:0:
GGAATAGGTGGGGAGATCTGAATCTGGGCGA
+
GH?DCFHGBGGIJD<BEFCE<CBC@@C####
@D2D0JJN1:133:D0BCAACXX:1:2206:17857:5298 1:N:0:
CGGGAGGGGCGGCCGCGAGGACCAGGCGTGA
+
IIGABHEEEFDDDBDDB;BB7BB8?<AB###
@D2D0JJN1:133:D0BCAACXX:1:2206:7123:5618 1:N:0:
ACTGCAACCTGTTGTAACGGACGTAAGGAAT
+
?FHB*9B*0B;?###################
@D2D0JJN1:133:D0BCAACXX:1:2206:15241:7212 2:N:0:
AGTAAAGAAAGGTTTTGCTGAGAGGGGTTGC
+
?*0?DGCEB3?F8E#################
@D2D0JJN1:133:D0BCAACXX:1:2206:21148:26332 1:N:0:
TCTTTTAGATAAGGATGTTTGGTTTGGAGTC
+
IBGEDHCAFIGE3@C:A=?CHD??CC<>?>A
@D2D0JJN1:133:D0BCAACXX:1:2206:12903:39872 2:N:0:
AGCTGTGAAGGTGCAGCCAGTTCCCCCGTCT
+
9?@BAGEHHIEB8<FGG?HC@@F7@EG89??
@D2D0JJN1:133:D0BCAACXX:1:2206:21035:55492 1:N:0:
CATCCAAAGTGCTGTGCCCTGCTAATCGCCC
+
*00?)99B;/?FFC8)88B############
@D2D0JJN1:133:D0BCAACXX:1:2206:14969:61364 1:N:0:
GTTTTAATGACAGATCTTGGGCCCTTTTTGT
+
JCGIIJIJIGHIJHIJJJJIIIJHEHHFFFF
@D2D0JJN1:133:D0BCAACXX:1:2206:20888:72973 2:N:0:
CCGCCACTACGTCTCCCACAAGCTCCAGCCG
+
IH@GHABCFCA@@CDDC3?@2,5@CDC:>?B
@D2D0JJN1:133:D0BCAACXX:1:2206:16702:75492 2:N:0:
AAATTTGAGGGGCATGTATACAATTGTCCCT
+
IJJJIHHHIJIGIIJIIGGHHHHH<>?CBD;
@D2D0JJN1:133:D0BCAACXX:1:2206:17251:82157 1:N:0:
CTCGCACAGGCGTTTCAATCGGACTTCGGAT
+
IIIIJIJEI=HH@BHGC>CECDFF>CCC@?7
@D2D0JJN1:133:D0BCAACXX:1:2206:9745:98740 1:N:0:
TCAGATCAGACAGGCGCTGCCGCGTCGTGGG
+
HJIJJIIGGIHIHC<FB@AEHHHF/9>;8?;
@D2D0JJN1:133:D0BCAACXX:1:2206:2022:116471 2:Y:0:
CGATTATTCAGTATTTTAAACAAAAAGTTGG
+
BA:DD=GEHIIFAGEGGGGIJGGHHBE?@@B
@D2D0JJN1:133:D0BCAACXX:1:2206:12172:142512 1:Y:0:
CCCTCTCCTCCATCCCACCATCGGACTCCAC
+
<BA75=>AAA=A;;A################
@D2D0JJN1:133:D0BCAACXX:1:2206:21083:153599 1:N:0:
CCGGGAGCCAGCAACTACTCCATGCTCACGT
+
GGGIIJIDGIIA37=@EEHHFB@;;B>);?6
@D2D0JJN1:133:D0BCAACXX:1:2206:4824:168888 1:N:0:
GCTGGCGGCTGGACGACGACTGCGTGACCGG
+
FFGGIIHFCBBB<9;8'0&0089;5988>@>
@D2D0JJN1:133:D0BCAACXX:1:2206:2083:190028 1:Y:0:
CCATATGGATGGCAGACATTGTATCTCTGCG
+
###############################
@D2D0JJN1:133:D0BCAACXX:1:2207:20139:9892 1:N:0:
GGACCGAGGAGGGGACAGGGGAGGCCGGAGG
+
IIGIIGEGEEBFDD;@B@BDD=>BDBBB59<
@D2D0JJN1:133:D0BCAACXX:1:2207:10955:39273 2:N:0:
AAATTTATCAGGTAGTGGCATGAAATACTAA
+
*084B*9?D==F8=CF)=(.=(@;3=AA?=>
@D2D0JJN1:133:D0BCAACXX:1:2207:13015:39870 1:N:0:
GTTTTAATGACAGATCTTGGGCCCTTTTTGT
+
IHIIJJJJIIJGIIIIJJIEHGJGGHGFFFB
@D2D0JJN1:133:D0BCAACXX:1:2207:15264:62601 1:N:0:
AGTCACCCACCATTGCCATCTTAAGTTTGGA
+
JJJJJIGIEHIGHEEGIEHJGCH:@?EEH?E
@D2D0JJN1:133:D0BCAACXX:1:2207:14186:67968 2:N:0:
CCCTGTGGGTTAGAAAAAGATCCTCGGAGGA
+
JJIIGGFGIBHGIIHHHHFFFFFCEDD>@D#
@D2D0JJN1:133:D0BCAACXX:1:2207:14327:75442 1:N:0:
TATTGTGGATGGGCAGGCGCCTCCGGGGTGG
+
HFBFFH@BFCHCH@#################
@D2D0JJN1:133:D0BCAACXX:1:2207:16152:84248 2:N:0:
GTGTGTGTGTGGGGTGGTGGGGGTGGGGCTG
+
J1D(=8BBC8@EIH5=A=ABDDD&5@D@B35
@D2D0JJN1:133:D0BCAACXX:1:2207:2719:123886 1:N:0:
CTCTCTGCTACTCCGACCGACATCCTCAGAA
+
GEHCGGHHEEHGIIHGFFC??B8ACDDCCCC
@D2D0JJN1:133:D0BCAACXX:1:2207:4547:136629 1:N:0:
TTCTCAGCCTCGTCCATGCTTGCCAGCTGTG
+
HIIIJIEDHIEF@FF@=EDEGJHCHHFFDB;
@D2D0JJN1:133:D0BCAACXX:1:2207:4548:148859 2:N:0:
CTTTCTGAGCTGGCCACCACTTCCCATGGAG
+
??DDBG4BF@BB8CFH=CHHEHIGE?A>)=B
@D2D0JJN1:133:D0BCAACXX:1:2207:12465:163631 1:N:0:
CCAATTCGGCGGTGGAAGCTGCGCATGACGC
+
AFHIIGFHIIIB'332>>=35?6;;/8@CBB
@D2D0JJN1:133:D0BCAACXX:1:2207:5897:166115 1:N:0:
CTTTTTAACACGGTGACACAATATTACATGG
+
C;C>CE=EAE?:9,6;;6;A7A35(;;3>>?
@D2D0JJN1:133:D0BCAACXX:1:2207:9999:190577 1:N:0:
CACTTCTCCAGTACCACTGTTACTCTGTTTT
+
IIIGFHHIIIIIIIIGGHGA=DHHGHIHFCA
@D2D0JJN1:133:D0BCAACXX:1:2207:2091:193657 2:Y:0:
TTCGTCGGCAGGAGCCCAGAACAAAAAGACA
+
C8)=@;;B/=<?(5=B###############
@D2D0JJN1:133:D0BCAACXX:1:2208:21156:7160 2:N:0:
CTGGGAGAGAGGCAGGGGGTGAGAGCTGCTC
+
HEEFA##########################
@D2D0JJN1:133:D0BCAACXX:1:2208:15575:25370 1:N:0:
AAATTTGAGGGGCATGTATACAATTGTCCCT
+
IJJIJJGGGJJJIJJIDEFFHFHFFDEFFFD
@D2D0JJN1:133:D0BCAACXX:1:2208:20107:33820 2:N:0:
GTTGCCGAGGCGTCTCCCGCTCCCGATCCGA
+
?##############################
@D2D0JJN1:133:D0BCAACXX:1:2208:17350:34819 1:N:0:
ATCCTCCCCCCTTACTTCCAATTCAGCGAGC
+
HB9DHIGEGHHEHE>ECDEEECECE:@A?:;
@D2D0JJN1:133:D0BCAACXX:1:2208:3806:38536 2:N:0:
CCCTCTCCTCCATCCCACCATTGGACTCCAC
+
HIJJJIHGGHHJIJIJIJIIECHEHEEFFFD
@D2D0JJN1:133:D0BCAACXX:1:2208:19859:47425 1:N:0:
AGAGAGAAGAGGGACCCGTTTGCAGCGCTTG
+
###############################
@D2D0JJN1:133:D0BCAACXX:1:2208:21265:51330 2:N:0:
GTTGCGTGCCCAGCAGAACTCCCCTGCGCGC
+
FGIEE4A8=EE3(?;A<AACD>;835?38>B
@D2D0JJN1:133:D0BCAACXX:1:2208:7170:95611 2:Y:0:
GTTGCCGGGGCGTCTCCCGCTCCAGCTCCGC
+
@)(/?*-';4=??2'9>:8?7>>@#######
@D2D0JJN1:133:D0BCAACXX:1:2208:9177:95710 2:N:0:
GCTGGGCAAGTGCTCGTGGGTCACGACCTGC
+
GGIJGGCGGD@CAEC;=CDBACE3;B>;?CB
@D2D0JJN1:133:D0BCAACXX:1:2208:19529:140503 2:Y:0:
ACCTGGTCCAGTTCTCCCCCGACACGGCGGG
+
*:9BC8F@?F*9B##################
@D2D0JJN1:133:D0BCAACXX:1:2208:12205:147943 2:Y:0:
GCTCCAGGGAGCGAGGAGGACCGAAAACAAC
+
###############################
@D2D0JJN1:133:D0BCAACXX:1:2208:13909:163698 1:N:0:
AGTCACCCACCATTGCCATCTTAAGTTTGGA
+
JIGIIIJJIIHGIIIIJIIIJJGIICEEHB>
@D2D0JJN1:133:D0BCAACXX:1:2208:3579:176014 1:N:0:
GGTATACAAGGTGGGCGCTGGGGAGAAGCAA
+
DEFHIIIIBD;.=;A?BDCB;?B=;/5<A?>
@D2D0JJN1:133:D0BCAACXX:1:2208:14150:178557 1:N:0:
CCGCCCGCGGGGTTCAATTCCTGTTCCTCCG
+
JJHIIJIJJFDD-7?:>CDDDDDCDDDDCC3
@D2D0JJN1:133:D0BCAACXX:1:2208:6878:183395 1:N:0:
TATTACCAGAGTTTACTGTACTGGATTTCTA
+
IIIIIIIIIFIHGIIDGGHGGIIEGGIGGCD
@D2D0JJN1:133:D0BCAACXX:1:2301:18890:14356 2:N:0:
GCCAACAAGAGTGTTCGTGGACGCATAGGTG
+
FHDGI@@CHEH;;ACEF?DD7;;?8??AC:>
@D2D0JJN1:133:D0BCAACXX:1:2301:1537:68039 1:N:0:
TCAGATCAGACAGGCGCTGCCGCGTCGTGGG
+
GIIGIJJJJJJJJIHGGHEIIEBDBDB?=?8
@D2D0JJN1:133:D0BCAACXX:1:2301:19584:93896 2:N:0:
CCTTATAACCGAACGGCCGAACCCAGCCAAC
+
GBFHHIIGHGIJIHHFFDD;>=BDDDDB<?@
@D2D0JJN1:133:D0BCAACXX:1:2301:7486:115020 2:N:0:
CCTGGCTGCAGGCTGCTCGCTCGCTCGTGTG
+
AGHICGID;BFGAGGHC@A8?DA8;=;@??B
@D2D0JJN1:133:D0BCAACXX:1:2301:2049:131697 1:N:0:
CACTTCTCCAGTACCACTGTTACTCTGTTTT
+
CCHGBDHIIGEC8CE<FHEFGCCGIGGEFCA
@D2D0JJN1:133:D0BCAACXX:1:2301:3189:135103 1:N:0:
CCTCCTGGAAAGTCCGGTGCCTGGCTCCTGT
+
9B9?88/08?=B.8>FF-;BEF#########
@D2D0JJN1:133:D0BCAACXX:1:2301:16337:156682 2:N:0:
AGCCTCGCCCGGTGTTGCAACAGAAGCATGG
+
JJJJIHIIIJHI@EHHFFFCDEECEACDCCB
@D2D0JJN1:133:D0BCAACXX:1:2301:13858:189802 2:N:0:
CCCCACCACCACATCCCGGTCTAGGGTTTGC
+
IIIJIIJIJJJGEGHHHHF?ABCEED>BDDC
@D2D0JJN1:133:D0BCAACXX:1:2302:12905:3076 2:N:0:
CTTTTTAACACGGTGACACAATATTACATGG
+
IJIJJJJJ@>EHFDEFEDEEDDDDDEDCDDD
@D2D0JJN1:133:D0BCAACXX:1:2302:14530:6804 2:N:0:
GGCAAAATCAAATCATACATTGTTAGATGAC
+
JIEHIHIJJJJIIIJIIJJIJHEHCAAC?B;
@D2D0JJN1:133:D0BCAACXX:1:2302:7991:55088 1:N:0:
AAGATTGAGTGATAGACGGCTCAATACGCGT
+
JJJJJJIIGBGIJGIIGJIGGHHGFGFEBB#
@D2D0JJN1:133:D0BCAACXX:1:2302:10679:65410 2:Y:0:
CCGCCCGCGGGGTTCAATTCCTGTTCCTCCG
+
??-7@;BEEF@-)72+>:34+++::CC@C##
@D2D0JJN1:133:D0BCAACXX:1:2302:7812:99886 1:N:0:
CAAAGGGTCGGGAAGGCTTCCCCGTATCCAC
+
GI@CCHE(=AAD'=?1(-=5;A?@829?;49
@D2D0JJN1:133:D0BCAACXX:1:2302:5652:103599 1:N:0:
GCCGGGGGCGGCCGCCGGGGGGGGGCGGGGT
+
JJJJJHFDBDD)5))0007>BD#########
@D2D0JJN1:133:D0BCAACXX:1:2302:18524:109313 2:N:0:
CTTGGGGACTGCCCTCTTGCTTCTCCCTTTC
+
JIJIJJJIIIJJJJIJJHGHHHHFFFFFEEE
@D2D0JJN1:133:D0BCAACXX:1:2302:3432:111511 1:N:0:
CGTGAGATCAGATCGGAAGAGCGGTTCAGCA
+
JJJJIIGHJJIJHHHHFDFD@@CD9=8ADC:
@D2D0JJN1:133:D0BCAACXX:1:2302:14970:147498 1:Y:0:
AGGGTGCGGACACGAACACGGGGCTTGTGCT
+
<AB############################
@D2D0JJN1:133:D0BCAACXX:1:2302:16330:179826 2:N:0:
CTCGCAGGGTGGCCTCCATATGGTCCGTTTT
+
IJIJJJJHHBDDCEEDDDDDDEAACDBDCDB
@D2D0JJN1:133:D0BCAACXX:1:2302:7116:193266 2:N:0:
CTCTCTAGTAAATGAGCCCTCATCTGCTATT
+
IJGHGHGHHHHHHFHHHFFEFECCEEEDDED
@D2D0JJN1:133:D0BCAACXX:1:2303:7763:41934 1:N:0:
CGCAGGGGATGGGCAGGAGGCCAAGCGCTAG
+
HIJIIIJJJBHHHHFFF??CBB?ABB@BBBB
@D2D0JJN1:133:D0BCAACXX:1:2303:20785:46658 2:N:0:
GTTGCCGAGGCGTCTCCCGCTCAAGCTCCGA
+
F?)))*70@G8E-,,;>CC6>>'5:>@@###
@D2D0JJN1:133:D0BCAACXX:1:2303:8893:51879 2:N:0:
CCCTCTCCTCCATCCCACCATCGGACTCCAC
+
GEGEHHIJIIC3=?CDCFFCCE?;13=C@@A
@D2D0JJN1:133:D0BCAACXX:1:2303:5277:57385 1:N:0:
GGCGAGGCTCAGGTTCACCATCATCGCAAAC
+
IJJJIJHFFFFFD@CEEEDDDDCDCCDDBDD
@D2D0JJN1:133:D0BCAACXX:1:2303:4615:59626 2:N:0:
GCTCCCTACGGCCACTTGATCTGTCTGCTTG
+
IGGAAHGHIJIGHEHFHFD@;;?6>C>@>>;
@D2D0JJN1:133:D0BCAACXX:1:2303:14420:78137 1:N:0:
CATCCAAAGTGCTGTGCCCTGCTCATCGCCC
+
JJJJJJJJJGGIJJIJJJJJIIJJGJJJJHE
@D2D0JJN1:133:D0BCAACXX:1:2303:6598:111919 1:N:0:
CCAATTCGGCGGTGGAAGCTGCGCATGACGC
+
IIIGIJIJIIJHBCDCCDBCDCDDD@?CCB>
@D2D0JJN1:133:D0BCAACXX:1:2303:7317:112544 2:N:0:
CCCTCTCGAGATCAGATCGGAAGAGCGTCGT
+
JJJCH@HIGIGHHGEGGHHHDEEBEED;@D:
@D2D0JJN1:133:D0BCAACXX:1:2303:18367:118307 1:N:0:
CATCCAAAGTGCTGTGCCCTGCTCATCGCCC
+
IHIJJJJJJDHHIHIIGIJGHIIHIHIIIHH
@D2D0JJN1:133:D0BCAACXX:1:2303:6275:142380 1:N:0:
GTTGCCGAGGCGTCTCCCGCTCCAGCTCCGA
+
JIIJJJJJJIJFFDDEEDDDDDDDDDDDD<<
@D2D0JJN1:133:D0BCAACXX:1:2303:18415:148489 2:N:0:
CCAGAGCTCGCGCCCACAAGTACCAGCAGGA
+
GIEHGIGIJIIIGHFEFFDDA@CCACBCDDD
@D2D0JJN1:133:D0BCAACXX:1:2303:20856:153754 1:N:0:
AGTAAAGAAAGGTTTTGCTGAGAGGGTTTGC
+
IJGIEEGGGJJI>FHJIIJJGIGGIEAEFFC
@D2D0JJN1:133:D0BCAACXX:1:2303:6055:183542 2:N:0:
GGACCAGGGTGTTTGTCTTCCAAATGGGCCA
+
FIBGGGIHJFGHGGEAEHHHFFDEFEAEEDB
@D2D0JJN1:133:D0BCAACXX:1:2303:11867:184973 1:N:0:
GTCCCCAAGTGAAAAGGATGACGCCACGCCA
+
JGIJJJJGIHJJJIJIJJHHHHDFDBDDDB>
@D2D0JJN1:133:D0BCAACXX:1:2303:9534:186806 1:N:0:
CTCCCCCTACGGCTCCGACAGAACGACAGCT
+
JIJJJJHGIJJJHHHFFCCDDDDDDDDDBB>
@D2D0JJN1:133:D0BCAACXX:1:2303:8912:190613 1:N:0:
TGCGCCACTGGTACCCGTCCTTGACCACCAG
+
GEIFGGIEGIDHHHIII=EFDFD7@DECCCB
@D2D0JJN1:133:D0BCAACXX:1:2303:15592:192083 1:N:0:
TGTCAAGGTCCGCTCGGCCGGCCTCCTTTCC
+
IJJIJGGIEGHFABAFHHEEF>BD?BDDDCA
@D2D0JJN1:133:D0BCAACXX:1:2304:3546:38445 1:N:0:
TCTCCGTCAACAAGCTTTCTGGTGAAATCCC
+
JJIJIIIJIBIJGHHJJIJDAEHHFDDDFFC
@D2D0JJN1:133:D0BCAACXX:1:2304:3075:95024 1:N:0:
GGGAGGGAAGTGCTGGAGCCTCTGTAGCGCG
+
GIIBHIGGIJDGHHAACEDECCCA;@@C@B8
@D2D0JJN1:133:D0BCAACXX:1:2304:5828:101266 2:N:0:
CGCGGGCGGGGGGAGACCGAGCGACCGCGCG
+
JJJJJFDBDDDDD<B5?<B;;3>BBD>@###
@D2D0JJN1:133:D0BCAACXX:1:2304:6254:112958 2:N:0:
CTTTCTGAGCTGGCCACCACTTCCCATGGAG
+
DBBGGCHIGEGIGGGAHDGC@CGGGE#####
@D2D0JJN1:133:D0BCAACXX:1:2304:4063:140575 1:N:0:
TCTTCCAACTATAGTACCGACTAGAGCCACC
+
IEB8C>BF;CCCE@8;77;;=<B3?CA####
@D2D0JJN1:133:D0BCAACXX:1:2304:1917:183542 2:N:0:
AAGATTGAGTGATAGACGGCTCAATACGCGT
+
JIIIJHIJI?FGGGHGIJDIBBCHEEDDFD8
@D2D0JJN1:133:D0BCAACXX:1:2304:16782:196750 2:N:0:
TCAGATCAGACAGGCGCTGCCGCGTCGTGGG
+
JJJFGGGEHJIJIIHG6@EHHEEEDDD?BD;
@D2D0JJN1:133:D0BCAACXX:1:2305:4154:13937 2:N:0:
AGCCTAGGAAGTCCAACCGAGCCCGTCGGCG
+
GIIJIGJJJJJHIHHHHH>ACDDDD;BBB@9
@D2D0JJN1:133:D0BCAACXX:1:2305:18923:22040 1:N:0:
GCTCGGTCCAACCCCATAACTCTCCATAACA
+
GC7FAGHB8CG;AHHHHBDF@?CFCCCECEA
@D2D0JJN1:133:D0BCAACXX:1:2305:16326:27211 1:Y:0:
CTCTCGCAGTCTCCCTGAACCTGACAGTTAA
+
=?A9*(0;'7)87=7A7AB############
@D2D0JJN1:133:D0BCAACXX:1:2305:16776:27255 1:N:0:
CGGGAGGGGCGGCCGCGAGGACCAGGCGTGA
+
EGIJIIBEFFDDDBD7<B3@>BD?ADDD-<?
@D2D0JJN1:133:D0BCAACXX:1:2305:19060:52512 1:N:0:
CCCCACCACCACATCCCGGTCTAGGGTTTGC
+
IJJIJJIJJGHJIJJHHHFFDCEEEDCDDBD
@D2D0JJN1:133:D0BCAACXX:1:2305:15423:55361 2:N:0:
CTCTCCCAGTCTCCCTGAACCTGACAGTTAA
+
IJIJJJJIJHIJJJJJJJJJJJHHHHHFFDD
@D2D0JJN1:133:D0BCAACXX:1:2305:4362:82283 2:N:0:
CACCGGGAGAGGGAGCTGCTGCCTGCGCAAC
+
HHCFH>A/4:?78<A32>?AC@93>5;@809
@D2D0JJN1:133:D0BCAACXX:1:2305:14448:84404 1:N:0:
GGCTCTGGGAGGATAGGCCTAATTCTATTTT
+
IJJIJJGGJAGHFGFFFFFEEEEDDDDEEEA
@D2D0JJN1:133:D0BCAACXX:1:2305:14582:87868 1:N:0:
GCCTCGGGGAGTCGGGGGGCAGGGAACGGTA
+
JHIBEEFGI=>B@CDDDBBDBD@@BDDD>82
@D2D0JJN1:133:D0BCAACXX:1:2305:2756:140927 2:N:0:
TCCATATGGGGGGATCAAAAACTGATGCACA
+
9?B?###########################
@D2D0JJN1:133:D0BCAACXX:1:2305:1421:143633 1:N:0:
CTCTTTTTCCAGTCCCCATCGTCTCATGCGC
+
EHIIIIFIGDGHCHGHFHHHDB?DECECAA9
@D2D0JJN1:133:D0BCAACXX:1:2305:16006:174292 2:N:0:
CTTTTTAACACGGTGACACAATATTACATGG
+
IHIJIJIFIHHHFFFFEECEDDDDEECDDDD
@D2D0JJN1:133:D0BCAACXX:1:2305:21049:178398 2:N:0:
GCAGGAGAGCTGCTGCTACCAGAGCCGCCGC
+
HIDAGGIEHGJJJGJHHHHHFFFF?>>>?@D
@D2D0JJN1:133:D0BCAACXX:1:2305:7517:196310 1:N:0:
GTTGCCGAGGCGTCTCCCGCTCCAGCTCCGA
+
GHGIIIFG<GGDDCDDCCDDBBDDCCCCC##
@D2D0JJN1:133:D0BCAACXX:1:2306:9922:11672 2:N:0:
ACCAAATGGAGGCTTTACACTGAATATTTTC
+
###############################
@D2D0JJN1:133:D0BCAACXX:1:2306:5899:36534 2:N:0:
TCTTTTAGATAAGGATGTTTGGTTTGGAGTC
+
IIIJJIGIGGGEHIGHHHHHHFFFBDDDDD;
@D2D0JJN1:133:D0BCAACXX:1:2306:7278:37366 1:Y:0:
CCCCCAAACCCTCCCTTCCTTCCTTTCGCCC
+
B7=A<;AB=AA;=5;;;>@>>@;>>@?####
@D2D0JJN1:133:D0BCAACXX:1:2306:12164:68430 1:N:0:
CACTACCAGACGGCGCCTTTCTGTTTCGGCC
+
GHGIGIGCHGHAAGEBCA>CCD@>CCC@;B;
@D2D0JJN1:133:D0BCAACXX:1:2306:3523:92124 1:N:0:
AGTCACCCACCATTGCCATCTTAAGTTTGGA
+
JJIJHGIJJIJGIIJJEHGGJJJJIHEHHH@
@D2D0JJN1:133:D0BCAACXX:1:2306:11950:104040 1:N:0:
GTGGCTGACCGGGCTTGCTCAACTCATCCAT
+
JHIIJJJBHIEFFDDD6?@@A@CCACCAC@>
@D2D0JJN1:133:D0BCAACXX:1:2306:17661:136233 2:N:0:
CATAGATAGGGGCGCTGCGTTTACGTACTTG
+
HIHHHFFHGIJIHCD@=?DBDDDDD?CDBC@
@D2D0JJN1:133:D0BCAACXX:1:2306:6419:151834 2:N:0:
CTCTCCTGCTGTAAGGTTTTCCCAGAGCTAG
+
IIDHHBFEHHEGFGHGFGHGIIIGGF?EEH:
@D2D0JJN1:133:D0BCAACXX:1:2306:12005:155348 1:Y:0:
GTCCGAGCCAGATAGGCCTATAGTCCATATG
+
AAA<A##########################
@D2D0JJN1:133:D0BCAACXX:1:2307:2397:3920 2:N:0:
CTCGCCAGCAGGACGTCAGTTGCCACTTGCC
+
GGIGJHCHIIIICHHHFFFDFECEEEDDCDC
@D2D0JJN1:133:D0BCAACXX:1:2307:20150:51120 2:N:0:
CATAGATAGGGGCGCTGCGTTTACGTACTTG
+
IJGHHIIIHGHHFDDDBDDDDDBCB8CDDCC
@D2D0JJN1:133:D0BCAACXX:1:2307:9006:53009 1:N:0:
AGCAAATCCGGGAGGCCAGCGATCTTTGCAA
+
IGIIGEHIJJJJIGFHGHFFDDDDDDDDDDC
@D2D0JJN1:133:D0BCAACXX:1:2307:12259:55029 2:N:0:
GGACCAGGGTGTTTGTCTTCCAAATGGGCCA
+
JIJJJJJJI8CGIJGEHHHHDBEFDFCBBDB
@D2D0JJN1:133:D0BCAACXX:1:2307:10895:77347 1:N:0:
CCCCCAAACCCTCCCTTCCTTCCTTTCCCCG
+
GHHGJJIJGC?EHHHECDFF<CECCCCDCC:
@D2D0JJN1:133:D0BCAACXX:1:2307:3208:138561 2:N:0:
GCCAGGCTGGGTCAGGGATTAGACGAATCCT
+
9BD6AD<FDGE8@##################
@D2D0JJN1:133:D0BCAACXX:1:2307:4838:152769 2:N:0:
GCCTCGGGGAGTCGGGGGGCAGGGAACGGTA
+
HBEHA<FAH8@(69AB@BDDDDBB#######
@D2D0JJN1:133:D0BCAACXX:1:2307:11611:168978 1:N:0:
GTTTTAATGACAGATCTTGGGCCCTTTTTGT
+
JIIGIIEHCHIJIIGFHJIDIHCHHHFDFB;
@D2D0JJN1:133:D0BCAACXX:1:2307:20992:176867 1:N:0:
TCCATATGGGGGGATCAACAGCTGATGCACC
+
EIGHI>G9FH?<5)77(3<@88:CC######
@D2D0JJN1:133:D0BCAACXX:1:2307:10891:192188 1:N:0:
GTTAGTTGTTGGAAGTATACCCTCAATCACA
+
JIFJGHDGIDGGHIBHIIIJJJIIFHE=3==
@D2D0JJN1:133:D0BCAACXX:1:2308:3978:8239 2:N:0:
GCTGGAGCGGGGGAGAAGAGGCCTGTCTCGC
+
)6BDAFB>G;;><7@&8<AB(8?########
@D2D0JJN1:133:D0BCAACXX:1:2308:7234:12310 1:N:0:
AAAAATAAAGGGGGAGGAGGTGGAGTCGGGG
+
.8CFE;)=C==5A##################
@D2D0JJN1:133:D0BCAACXX:1:2308:10444:16303 1:N:0:
CATATGTACCAGTAGTGAATTTACCTTTTGC
+
==C)88=C;@4C8=)).77@AEEA)=A7?;;
@D2D0JJN1:133:D0BCAACXX:1:2308:3988:31589 1:N:0:
CTCTCTTTCATGTGCTATGACTAATGTGGTT
+
JJJJJJJIJJJJIIHIJGJEGIJJJIHIIGC
@D2D0JJN1:133:D0BCAACXX:1:2308:3972:31602 1:N:0:
CTCTCTTTCATGTGCTATGACTAATGTGGTT
+
JIJJIJJJJJIJIGGIGGJIIJIIGIFGGE@
@D2D0JJN1:133:D0BCAACXX:1:2308:20403:57797 1:N:0:
CTCTCTGCTACTCCGACCGACATCCTCAGAA
+
9BFCGIIGIIGII9;AB=>@B@:AACCCC:4
@D2D0JJN1:133:D0BCAACXX:1:2308:2951:59760 1:N:0:
GCCAACAAGAGTGTTCGTGGACGCATAGGTG
+
GIDGIII?DDC7==CC?5?A1>@B?######
@D2D0JJN1:133:D0BCAACXX:1:2308:9652:84326 2:N:0:
GGGTTTGAGGTAGGCGGAGGCGGCGACGGTG
+
FEH;D?;CFH8;@7@E###############
@D2D0JJN1:133:D0BCAACXX:1:2308:18302:86753 1:N:0:
TCCATATGGGGGGATCAACAGCTGATGCACC
+
JJJJIICHIJIJD@DDDDDDBDDDDCCDCC?
@D2D0JJN1:133:D0BCAACXX:1:2308:18124:87789 2:N:0:
CATATGTACCAGTAGTGAATTTACATTTTGC
+
GFHGHCGGGE@F@GH@=CEHEHHE@C=ACF;
@D2D0JJN1:133:D0BCAACXX:1:2308:7088:118009 2:N:0:
TTCACGAATAAGTGTGCTTCTTTCTCTTTTT
+
>FHGC@CAGEHECH77?@;@@>CECC>CAC#
@D2D0JJN1:133:D0BCAACXX:1:2308:2219:118406 2:N:0:
ACCTAGAAACTACAATTTGAGTGCGTTAATA
+
HG8*8?**?=8..BFHHA#############
@D2D0JJN1:133:D0BCAACXX:1:2308:11106:144611 2:N:0:
GGACCGAGGAGGGGACAGGGGAGGCCGGAGG
+
GIFFHH6AB8?BC@8>?BDDB'5>B@B>099
@D2D0JJN1:133:D0BCAACXX:1:2308:14478:154356 2:N:0:
GGAACGAATATGTCTAGAGAGGGCATAGCCT
+
JJJIJJIIIIIIGHIIIIHGHHFFFEEEEDD
@D2D0JJN1:133:D0BCAACXX:1:2308:18961:156085 2:N:0:
AGTCACCCACCATTGCCATCTTAAGTTTGGA
+
>9B9?D3?DF<H>:FHG##############
@D2D0JJN1:133:D0BCAACXX:1:2308:15232:160768 2:N:0:
GTTTGGAGTGAATATTTTTGCCCTCCGGGCC
+
IBFCHGAG8CBGGIJJJ@FGHGGGHHH:DCB
@D2D0JJN1:133:D0BCAACXX:1:2308:13938:173270 2:Y:0:
AAAAAACGGAGTCTTTAGAGCCCTTATTAAA
+
GEHIJJHHGDEBCEEEEEDCDDDCDDDEDD>
@D2D0JJN1:133:D0BCAACXX:1:2308:20144:177637 2:N:0:
CAGTGAGAGAGAAGAGCAATAGTGTCGGATA
+
IGIBFHIIGGIFEG@EDH>ECH7?7@BAAC@
@D2D0JJN1:133:D0BCAACXX:1:2308:12445:196536 1:N:0:
GCTGGCGGCTGGACGACGACTGCGTGACCGG
+
HGGGIIGFA@?BB?#################
