# Supplementary material for: Identification of the Maize Gravitropism Gene lazy plant1 by a Transposon-Tagging Genome Resequencing Strategy
Source: PLoS One. 2014 Jan 31;9(1):e87053. doi: 10.1371/journal.pone.0087053 (PMC3909067; doi:10.1371/journal.pone.0087053)
Supplement: File S1 — MuTaq Supplementals. (ZIP) [file pone.0087053.s005.zip › MuTaq_Supplementals/MuTaq_Fastq/GGAA_Mu]

@HWI-ST515:184:D0PUKACXX:1:1101:6597:28723 1:N:0:
GCTAGCAGCAGTGAGGTGAGTGGGCAACTTG
+
=FEDFHI9C@C=DED6=;)6@B;;=C??CA;
@HWI-ST515:184:D0PUKACXX:1:1101:20182:111912 2:N:0:
TCACCCGAGGTTAGCAAGACCGACAGTGGTG
+
JIIIJFGHIG;FHGHGJIJIHHFD:?;>CCB
@HWI-ST515:184:D0PUKACXX:1:1101:11448:163436 2:N:0:
CCCTGTTTCATGGGCTATGACTAATGTGGCT
+
<*0))0??F44B)(=8BF>DC@#########
@HWI-ST515:184:D0PUKACXX:1:1102:4536:66905 1:N:0:
GTCGCGGCGGGGGGCCAGTCCGCGCCCCCCC
+
IIIIIHHDDD@DD##################
@HWI-ST515:184:D0PUKACXX:1:1102:16364:70374 1:N:0:
GATTCCAGATCGGAAGAGCGGTTCAGCCGGA
+
6C)=))=7.7@CDDDAD##############
@HWI-ST515:184:D0PUKACXX:1:1102:11828:76251 1:N:0:
CGCAGGGGATGGGCAGGAGGCCAAGCGCTAG
+
IJIIIEGBHGHHBFBDC??A=@?A<?@####
@HWI-ST515:184:D0PUKACXX:1:1102:13659:124378 1:N:0:
TTCACGAATAAGTGTGCTTCTTTCTCTTTTT
+
JIIIGGAGFHHHECDDDF@CCCEEEEEDCD5
@HWI-ST515:184:D0PUKACXX:1:1102:2615:161213 1:N:0:
CATATGTACCAGTAGTGAATTTACATTTTGC
+
JJJGGIHIIIJHA=).)7=CE:;=7A);BD3
@HWI-ST515:184:D0PUKACXX:1:1102:5948:174838 1:N:0:
GGGCACGAGGGGCACCAGTCTATGTCCGGCT
+
I=FHBHIIG6AB><AABBA;3;;>>>B@8?B
@HWI-ST515:184:D0PUKACXX:1:1102:4277:185502 2:N:0:
GTTTTAATGACAGATCTTGGGCCCTTTTTGT
+
JGIHGGIHIIJIJIIIJIJ:CCHHHGHFFFF
@HWI-ST515:184:D0PUKACXX:1:1103:12399:25531 1:N:0:
GCGGTACGAAAGGGGTCGGCGCCAAGATCTA
+
GEGIDFHG?A@GICEAEDDDD/;;@?BDDD>
@HWI-ST515:184:D0PUKACXX:1:1103:10073:28480 1:N:0:
GTTGCCACCGGGATCAACGGTTATGAATCCG
+
GGICGHIJJJIG/B;;@E:8;BB@CE:A>;9
@HWI-ST515:184:D0PUKACXX:1:1103:14611:72428 1:N:0:
GTGGCTGACCGGGCTTGCTCAACTCATCCAT
+
JIJJJJJHIJHBDD>B?9@C;@CC@CDCA::
@HWI-ST515:184:D0PUKACXX:1:1103:7640:76892 1:N:0:
GTTTGGATGAGACGTGGGGAGTTGCTGCGAG
+
I6FGEGBGECG>GHDHCEFH657@@CCED;3
@HWI-ST515:184:D0PUKACXX:1:1103:14635:120030 2:N:0:
GGGCTCAATATAATTGTTTGAACCTCTTCCA
+
GEGGIF>CGHDGHIIGFEGICGGGEFEHFCE
@HWI-ST515:184:D0PUKACXX:1:1103:9921:158606 2:N:0:
CTTTAAAGCCGGGTGTCGTCCAGTCAAGTGC
+
<BF9FBB4B=@EA-5=?B?;AA@ACC@C@CC
@HWI-ST515:184:D0PUKACXX:1:1103:19530:161829 2:N:0:
CCTCCTGGAAAGTCCGGTGCCTGGCTCCTGT
+
JJJJIGIHIJJJHIIIJBHHGGHHFFFFECE
@HWI-ST515:184:D0PUKACXX:1:1105:19488:1506 2:N:0:
ATTTCCCGTCACCTCTTCAAACTTTGGGCGG
+
G@GHGFHHGEHIIIEHFHHCDEFFCDCDCD#
@HWI-ST515:184:D0PUKACXX:1:1105:10349:57691 2:N:0:
TCAGGAGTATGGTGGAGGCCAGCAGCAACGT
+
=ACC.7;;@CCC;@B<AB?@B##########
@HWI-ST515:184:D0PUKACXX:1:1105:15098:73824 2:N:0:
ACACCGGCGTATATAACGTCAGCGTGTCCCT
+
GHG@FHIG</=?CEACCC3=@8CD5;;ACD5
@HWI-ST515:184:D0PUKACXX:1:1105:12500:147742 1:N:0:
CTCGCGCGCACGTTGCCCTCACGCCAGCTCA
+
JJJGIJIHHFDDBBBDDDDDDDDBBDBBCA#
@HWI-ST515:184:D0PUKACXX:1:1105:9880:193345 2:N:0:
GTGGCTGACCGGGCTTGCTCAACTCATCCAT
+
IGIIIFHGIJFFFDDB@ACACCD>>CCAC>@
@HWI-ST515:184:D0PUKACXX:1:1106:4581:12802 1:N:0:
CCTCCCACGAGAAACACCCCACGTCTCAAGC
+
HIGBFFFEE@A/AA>3;59>A:;?B?A@::5
@HWI-ST515:184:D0PUKACXX:1:1106:19289:42344 2:N:0:
ACCGCCTACGGGCTCCGGCCTCTCTTCCTCT
+
GGHHIHGEHGIEHHFFDCDB>ACC(:>CDD@
@HWI-ST515:184:D0PUKACXX:1:1106:2857:100253 1:N:0:
ATCGCATAGCGGCATAGCGTCCCCACAGTCC
+
IJHGIIGIJJGBHEEHEEFDCDBBDBBDDD>
@HWI-ST515:184:D0PUKACXX:1:1106:2047:110585 2:N:0:
GCTGGCGTCAGTGGCCATTTCTGACGATTCA
+
IIGGIGDGGIIAGGGIGFHHHHHDCB15=A@
@HWI-ST515:184:D0PUKACXX:1:1106:14450:156029 2:N:0:
CCCGTCAGTCGGTCACGTGATCTGTGCCATA
+
IEHJIDHHHHHFFDDEDADBDEEDACDDCC@
@HWI-ST515:184:D0PUKACXX:1:1107:8539:5419 2:N:0:
CCCACCTTGTAGCCGACGTTTTAGATGGCCA
+
HIJJJ@FB>8=CCEHIHF9,.=CCC;@CCC?
@HWI-ST515:184:D0PUKACXX:1:1107:14181:47062 2:N:0:
GTCGCGGCGGGGGGCCAGTCCGCGTCCGCCT
+
JIJJIBHDDDDDD##################
@HWI-ST515:184:D0PUKACXX:1:1107:16519:65780 1:N:0:
CAAGGTGGGCGATGATGAGAAACCCCGACAA
+
HGCHIGHEFGGGFBCFHHDDFDD@=<@BD##
@HWI-ST515:184:D0PUKACXX:1:1107:9330:137275 2:N:0:
ATAAAGAAGATGAGCAGCCATCAGAGAGTGG
+
IEGHIFHGIJJEHEGGIJJJJJHHHEEFBCB
@HWI-ST515:184:D0PUKACXX:1:1107:14472:145029 1:N:0:
GGCTGAGAAAGTGAGAACGAGCGTCGATTCC
+
GHIJH@A@CHI=@@@.=CE88<>3=BB####
@HWI-ST515:184:D0PUKACXX:1:1107:7485:173322 1:N:0:
CCTGTTAGCAGGTGGTGTCCATGGCTCAAGG
+
@BABDEHFG>FE;@F@D@EGEHHEC?@DC@7
@HWI-ST515:184:D0PUKACXX:1:1107:9810:196006 2:N:0:
GGCGTGCTACGGAGATCTAGGATTGGGCATT
+
IJJIFBEFEEDABDBDDEDDD<@CCBDDDD@
@HWI-ST515:184:D0PUKACXX:1:1108:5827:152931 1:N:0:
GCTGGCGGCTGGACGACGACTGCGTGACCGG
+
JIEEGIGDD@@BBBB;;<;@;-()5;BB>90
@HWI-ST515:184:D0PUKACXX:1:1108:19931:177058 2:N:0:
CTCGCACAGGCATTTCAATCGGACTTCGGAT
+
IIJDIHGHIIJJJIEHIJIJHHHGBDEEDC?
@HWI-ST515:184:D0PUKACXX:1:1108:11362:192120 2:N:0:
CCCCTACGGCCTCCATAGTTCGTAGGCCGTA
+
IIJFBBGFHGGIGIIGDH?CCHHBBDFDD;3
@HWI-ST515:184:D0PUKACXX:1:1201:7066:67017 1:N:0:
GCTGGCGGCTGGACGGCGACTGCGTGACCGG
+
FHIFBHHFBDDB###################
@HWI-ST515:184:D0PUKACXX:1:1201:9988:80105 2:N:0:
CTTAATGGCCGGTCTCTACGCATAAAAGAGA
+
HDHEICHAHGGI@=AHD:BEC??ADDDC@=<
@HWI-ST515:184:D0PUKACXX:1:1201:8396:109882 2:N:0:
GGAAGGTCAGGCGTCAGCGAGAGGGGAGAGG
+
GHBHICFHIEEGGEIFHFFBAAC?8=2=6??
@HWI-ST515:184:D0PUKACXX:1:1201:8350:128960 1:N:0:
CACCGTCAAAGACTCAAAGCTCCATCGTGAT
+
IG>FAGGHGAG@DHHICGDHEEE@CDB?;@#
@HWI-ST515:184:D0PUKACXX:1:1201:9666:176356 1:N:0:
CTCGCAGGGCGGCCTCCATATGGTCCGGTCT
+
BBB/@##########################
@HWI-ST515:184:D0PUKACXX:1:1202:4279:3548 2:N:0:
GCTGGCGTCAGTGGCCATTTCTGACGATTCA
+
IGII:DGHIEHGIIJJGHGHHHHGFF<BCEC
@HWI-ST515:184:D0PUKACXX:1:1202:10986:23420 2:N:0:
GCTGGCGTCAGTGGCCATTTCTGACGATTCA
+
GG1@GGGIIJGHAEGI>E:CEHHECFDFDC@
@HWI-ST515:184:D0PUKACXX:1:1202:12556:77769 2:N:0:
ATCGCATAGCGGCATAGCGTCCCCACAGTCC
+
IIG@BBFGIJJJIGGGEEDEBDDD(;?BCCA
@HWI-ST515:184:D0PUKACXX:1:1202:16850:160136 1:N:0:
CTTCCTAAGTGCTAACATCTGGTATCAGATT
+
JIIJJJIIEHIGICEGIIGIIGCAHGA@@G=
@HWI-ST515:184:D0PUKACXX:1:1202:10631:172314 1:N:0:
GGGCTCAATATAATTGTTTGAACCTCTTCCA
+
IIGDHHEHIJIJIJJJJIIJFIIIHFHFH@7
@HWI-ST515:184:D0PUKACXX:1:1202:3451:192131 1:N:0:
GGAGATGTGGCGGTCCTTCTTCCAGCCCTAC
+
FCHIIIIFGEGGF49>>CC>CA#########
@HWI-ST515:184:D0PUKACXX:1:1203:15184:6148 1:N:0:
GCCCCCGGCGCGGCACTCTCTGTCTATCCTT
+
EC:AGGH>BCB=875<A>>:@C4>CC>CCC4
@HWI-ST515:184:D0PUKACXX:1:1203:12383:21000 2:N:0:
GCTGGCGTCAGTGGCCATTTCTGACGATTCA
+
GIIJBFFHHGBEHGHIJHHHHHHGFFFFDDE
@HWI-ST515:184:D0PUKACXX:1:1203:11993:37367 1:N:0:
GCTAGCAGCAGTGAGGTGAGTGGGCAACTTG
+
GIJIJJJJIIICGGHHCE?CCCDDCDD?CC;
@HWI-ST515:184:D0PUKACXX:1:1203:19558:37348 1:N:0:
TGCAGTACACAGCAACAACTGATCATCCTCG
+
GGBAE@D@>ACEGEHJBEE:?;;)7;CB>@=
@HWI-ST515:184:D0PUKACXX:1:1203:8315:43151 1:N:0:
GCCCCCGGCGCGGCACTCTCTGTCTATCCTT
+
JJJJJJEFFDDBDDBDCDCCC>CCDCC>>C#
@HWI-ST515:184:D0PUKACXX:1:1203:16948:80480 2:N:0:
TAATAATGTGGTGCTGGCAGAGTTATACATG
+
@F4BFB9D8)BFF>3@@F355@C:;A#####
@HWI-ST515:184:D0PUKACXX:1:1203:20838:197682 2:N:0:
CCTACGAAGGGGATTCCAGATCGGAAGAGCG
+
EHIIJDFGIIJI<EGGIGJHHEHFBDCBCEB
@HWI-ST515:184:D0PUKACXX:1:1204:6497:8026 1:N:0:
CATCCAAAGTGCTGTGCCCTGCTCATCGCCC
+
IJFIJBHBGDFHGGGHGIIG@GGGGIGIHHB
@HWI-ST515:184:D0PUKACXX:1:1204:10347:65713 2:N:0:
TCCCGTAGGGCACGCGAAGGGGCACCAGGGG
+
DF;1<CFH(;;@D/=?A@/>?/'28?<BB##
@HWI-ST515:184:D0PUKACXX:1:1204:17371:157466 2:N:0:
GGGCTCAATATAATTGTTTGAACCTCTTCCA
+
GI@DG?FCHGEHIIDGDCHIC=@DEHCEHF@
@HWI-ST515:184:D0PUKACXX:1:1205:10890:102233 2:N:0:
GGCTGAGTAAGTGAGAACGGGCGTCGATTCC
+
B?FC###########################
@HWI-ST515:184:D0PUKACXX:1:1205:1153:118167 2:N:0:
CTTTCTGAGCTGGCCACCACTTCCCATGGAG
+
IEHIJFHIIGGHIGIIJ;CDDC@HHEEEEC#
@HWI-ST515:184:D0PUKACXX:1:1205:20533:135729 2:N:0:
TCCCCTCCATGGCTATTTAAGCCACGTCCGC
+
JIJJJFGGEEGGGHJIJJJIHGHHHFFFDA#
@HWI-ST515:184:D0PUKACXX:1:1205:18305:169591 2:N:0:
ACAAACCCACGGACTAACACACGCGCACGCG
+
G4*?BB@CFG@@;AA3?##############
@HWI-ST515:184:D0PUKACXX:1:1206:13538:3987 2:N:0:
GTTTTAATGACAGATCTTGGGCCCTTTTTGT
+
E@?FGFFHIIGGIFCHIJJ:(.6=EEHFFDF
@HWI-ST515:184:D0PUKACXX:1:1206:12358:60605 1:N:0:
ACCTAGGTTTGGTAGTTTTTGAAAGTGAATT
+
BCACD3;5;;??ACC:A3>@B<@AD4>@>B#
@HWI-ST515:184:D0PUKACXX:1:1206:18492:127205 1:N:0:
GCCTAATAAGGCTTACGAGGCCTAGTCATTT
+
;;DGGFGGHF<FGIJFGGFB>BCACA@ADC5
@HWI-ST515:184:D0PUKACXX:1:1206:20127:167509 1:N:0:
CTTCTTTATTGTGCTACTCTTTCGATTCCAG
+
9F<FGHG9BBB=FG@CHH:))7CC?>AAA##
@HWI-ST515:184:D0PUKACXX:1:1206:9572:180287 1:N:0:
ACTGACGGGAGACAAAGCTGGCACCGCACTG
+
IIGIGIIGJJ:AEEHEEECEFDDC;?BDDD9
@HWI-ST515:184:D0PUKACXX:1:1207:11581:63396 2:N:0:
CAAAGGGTCGGGAAGGTTTCCCCGTATCCAC
+
HHDHGHGHHHH:DABA5@C@C5;?;8A?CC#
@HWI-ST515:184:D0PUKACXX:1:1207:11004:113408 2:N:0:
GTCGCGGCGGGGGGCCAGTCCGCGGCCGCCC
+
JECHGHHCDDBBB##################
@HWI-ST515:184:D0PUKACXX:1:1207:1034:156976 1:N:0:
CGTTGACAATACCAAGGGGACCGAGCCGTCG
+
GGHAC(=FC>CDHI@=11:=:(,'3???###
@HWI-ST515:184:D0PUKACXX:1:1207:11868:156835 2:N:0:
GCCAACAAGAGTGTTCGTGGACGCATAGGTG
+
JJIIHEAEEDFDCEFEDDCB7;?BBDDDC>:
@HWI-ST515:184:D0PUKACXX:1:1207:20250:166770 1:N:0:
GCTCGCTGTCTTTGTCTTCTCCATCTTCTTC
+
HIJJHFFFCCDEEDEDDDDDDDDDDDDDDD>
@HWI-ST515:184:D0PUKACXX:1:1207:10683:183630 2:N:0:
CATCCAAAGTGCTGTGCCCTGCTCATCGCCC
+
B@G<DBF<B?DF@GCDDHGIJGIHECHI<E8
@HWI-ST515:184:D0PUKACXX:1:1208:18064:3835 2:N:0:
CACCAGCATCATATCTTCCTCCCTCGCCTCT
+
CE9CDDCHEC>;CBCFFFCACCD########
@HWI-ST515:184:D0PUKACXX:1:1208:9536:51473 1:N:0:
CCCTCTCCTCCATCCCACCATCGGACTCCAT
+
BFHEIJJJJJHHHGHFFFECEEA@DD6A>C:
@HWI-ST515:184:D0PUKACXX:1:1208:4388:66575 2:N:0:
CTCGCACAGGCATTTCAATCGGACTTCGGAT
+
IIIJJGHGJGJDHIIIJJGGGBEF6;??AAA
@HWI-ST515:184:D0PUKACXX:1:1208:11578:71029 2:N:0:
TGGGTCGGCGTACCTGGTGGTGCTCACGGCC
+
GHF@FFGGB<=BECEEC;C?>@CCDCD9?B#
@HWI-ST515:184:D0PUKACXX:1:1208:8605:80425 2:N:0:
GGTGTCGCGCGGACACACGGCCCTAGCGAGC
+
EG?FGFHIIIFFDBDDDDDDDBDDDC@;>B#
@HWI-ST515:184:D0PUKACXX:1:1208:3332:99461 1:N:0:
GTACATATGAGGAGATAAAAAAATGACATTG
+
JIBHEGGCEHHFA;BFEFEFC>8A:AC>C##
@HWI-ST515:184:D0PUKACXX:1:1208:18641:173356 1:N:0:
CCGGGAGCCAGCCACTACTCCATGCTCACGT
+
JG@DE:@AFHGGE>GEAA3A3)7?97@;A##
@HWI-ST515:184:D0PUKACXX:1:1301:13081:43962 1:N:0:
GTGGGGGCCAGGACGGACGCACTGCGAGCAC
+
DHG<FA/=DFECA?>82='&0)5?>>99@B#
@HWI-ST515:184:D0PUKACXX:1:1301:4158:64531 1:N:0:
AGCTGCGAGAGCCTTAGAGACGCGTGCATTG
+
GIIJIIF:F<GEHIFGHBFEHHFD<>BDCD:
@HWI-ST515:184:D0PUKACXX:1:1301:5279:110096 2:N:0:
GCTAGCAGCAGTGAGGTGAGTGGGCAACTTG
+
;;CB6=@;CEACC4@>7=;..7;@7>1(;@;
@HWI-ST515:184:D0PUKACXX:1:1301:3159:173281 2:N:0:
GCTCGCTGTCTTTGTCTTCTCCATCTTCTTC
+
4CAHH@BBACCEEC@ACC>>;@CDDDD@AC@
@HWI-ST515:184:D0PUKACXX:1:1301:15871:194402 1:N:0:
TTCTCAGCCTCGTCCATGCTTGCCAGCTGTG
+
FGIIGCFID>DHIIIGGG=HHI=AEAEDD?7
@HWI-ST515:184:D0PUKACXX:1:1302:20019:19418 1:N:0:
TGTAGTGAGGGGGGTGATGTGATTCGGAGGG
+
JJ@BFBG<DFGIJD07A@A:ACAADDB<;B#
@HWI-ST515:184:D0PUKACXX:1:1302:17247:20788 1:N:0:
TCCCCTCCATGGCTATTTAAGCCACGTCCGC
+
IHHJHJJIFHIGGGHGEHE@CE9;;BDD?##
@HWI-ST515:184:D0PUKACXX:1:1302:12718:36817 2:N:0:
GCCAACAAGAGTGTTCGTGGACGCATAGGTG
+
GJFGGEHIJFHAEHFGF?BC=CDDDBBCDC@
@HWI-ST515:184:D0PUKACXX:1:1302:11158:51087 2:N:0:
CAAATCTAGGCGCCACAGCTCCAATCCCTCA
+
JJJIHHHGEHBEFDDDDD?CCCA>ACCCCCB
@HWI-ST515:184:D0PUKACXX:1:1302:3301:61035 1:N:0:
CAAGGTGGGCGATGATGAGAAACCCCGACAA
+
FG@HDGGGHII/-:?E3?3.;).6?8???@#
@HWI-ST515:184:D0PUKACXX:1:1302:4329:91210 1:N:0:
CTCGGCTTGCGGGAGTTTGGGCCTTGGGGGG
+
EIIGGIIJA?@8A##################
@HWI-ST515:184:D0PUKACXX:1:1302:13388:103398 1:N:0:
ATAAAGAAGATGAGCAGCCATCAGAGAGTGG
+
EIBHIJEIIFJIGGGCHDICEG>CECEF;@;
@HWI-ST515:184:D0PUKACXX:1:1302:6331:145498 2:N:0:
TGTACTGCATGGGTGGAGAAAGCCTGGAGGG
+
BG?DFEDB)=8=@.-B(6)=AE;@>B?####
@HWI-ST515:184:D0PUKACXX:1:1302:20413:156561 1:N:0:
CCGCACTCCCGGGAGTGGGAAGGCAAAAGGC
+
CHGIJJJBHIIGI<E?BBDDEDCB@B=CD?#
@HWI-ST515:184:D0PUKACXX:1:1302:15233:194874 1:N:0:
CTCGCACAGGCATTTCAATCGGACTTCGGAT
+
IJJJJJIJJGJIJGGIIJJJIFEEFFFFCA;
@HWI-ST515:184:D0PUKACXX:1:1303:3583:33963 1:N:0:
AAATTTGAGGGGCATGTATACAATTGTCCCT
+
GHJDGDHIHGG8@EGGGEHGHCEHCC@####
@HWI-ST515:184:D0PUKACXX:1:1303:8136:36289 1:N:0:
GTTTAAGTGTGGTACATGTTAAATCGTTTGG
+
IBGIIEHGICGA@EE>EHCA?;CCEF=AAB;
@HWI-ST515:184:D0PUKACXX:1:1303:15292:140597 1:N:0:
GCCTCCAGAGCTCCTCATGCGCCTCACGCCA
+
JIBAFGIIIEAGDEHIGFHEADBCCCDBD?3
@HWI-ST515:184:D0PUKACXX:1:1303:17776:192980 1:N:0:
GCTGGGCAAGTGCTTGAGGATTTCCATAATG
+
IJIJBGHEGGB;EGHEHHFCHEHE@CFDBF>
@HWI-ST515:184:D0PUKACXX:1:1303:2617:194756 1:N:0:
CGCCGGTGTACACGTCGTTGACGAGGTTCTC
+
IIIIIJBHHHFFFDBCDBBDBDB<B=39@@:
@HWI-ST515:184:D0PUKACXX:1:1304:6333:77878 1:N:0:
GTTTTAATGACAGATCTTGGGCCCTTTTTGT
+
JHEEFHIGIJGEGHGIGIHI<DGBEHHFCB@
@HWI-ST515:184:D0PUKACXX:1:1304:18006:93759 2:N:0:
CCTGTTAGCAGGTGGTGTCCATGGCTCAAGG
+
CHCHGGGHIGIJ@GE;@DHHHHHHHFFF@C3
@HWI-ST515:184:D0PUKACXX:1:1304:2099:100343 2:N:0:
TTCTCAGCCTCGTCCATGCTTGCCAGCTGTG
+
JJJJHDGIGJJJJJJJJIIJJIHHHDHFDDB
@HWI-ST515:184:D0PUKACXX:1:1304:13013:184552 2:N:0:
CACGGCCACACGCCATAATTAGCTGCCTGGC
+
@<?FG0@:C@@@G;8AE##############
@HWI-ST515:184:D0PUKACXX:1:1305:2315:24327 2:N:0:
GTTGTGTGGAGTGGAGGCAAGGCGGCAAGGC
+
GGHC?8?DGAHGIIGAHBDHJGEHC/>@<@2
@HWI-ST515:184:D0PUKACXX:1:1305:7709:75918 1:N:0:
CGCAGGGGATGGGCAGGAGGCCAAGCGCTAG
+
IJIIIIJIIGDGHGFFDD?<@@;;?BB:<;5
@HWI-ST515:184:D0PUKACXX:1:1305:9059:134710 1:N:0:
GATTAAGTGTGGTACATGTTAAATAGTTTGG
+
B)==187/88FED>AE3)7A###########
@HWI-ST515:184:D0PUKACXX:1:1305:14336:135647 1:N:0:
CACCGGGAGAGTGAGCTGCTGCCTGCGCAAC
+
JFJJJFJEH';?CEFCACCCEAACD?=8;?5
@HWI-ST515:184:D0PUKACXX:1:1305:2643:136346 1:N:0:
ATTTCCAGATGGTGAATCGTCCTCTAGTGTT
+
JIJIJIFJHJIIEHGGHDHHHHDFFDFCE>6
@HWI-ST515:184:D0PUKACXX:1:1305:10842:165177 1:N:0:
GCAAGCTTGTTGGCTGTGCCTGGTGGTTGTT
+
IJJEGIEIJEEHHFBB@@CEECC;=?8??=2
@HWI-ST515:184:D0PUKACXX:1:1305:17169:198583 1:N:0:
CTCCCGGTGGGGCGCCGGAACCAAGAAAGAG
+
JJGHIIIIIJIDFDDDBDDBDBBDBD<CCA#
@HWI-ST515:184:D0PUKACXX:1:1306:11985:13637 2:N:0:
GCCAACAAGAGTGTTCGTGGACGCATAGGTG
+
GGGIJBDEHFHEHHFHFEFCCCB@;?8>@5:
@HWI-ST515:184:D0PUKACXX:1:1306:11295:21944 2:N:0:
CCTCCCACGAGAAACACCCCACGTCTCAAGC
+
BGFBFC)8@@AHHHD;?;AA;;>?ADCEC::
@HWI-ST515:184:D0PUKACXX:1:1306:15539:46432 1:N:0:
GTCGCGGCGGGGGGCCAGTCCGCGTCCGCCT
+
HCCGDEEDDBB8@##################
@HWI-ST515:184:D0PUKACXX:1:1306:15049:114772 1:N:0:
TTATTAGGCATGGCACAGGGTGCTGGACGGC
+
@<?BE<<4D?<(/8=88@=(.(1=@EEH###
@HWI-ST515:184:D0PUKACXX:1:1306:18868:153046 1:N:0:
CTCGGCTTGCGGGAGGTTGGGCCTTGGGGGG
+
JIJHIGFG/;BBH89';>?:>(58@>C?###
@HWI-ST515:184:D0PUKACXX:1:1307:6410:25071 2:N:0:
TTATTAGGCATGGCACAGGGGGCTGGACGTC
+
JJJHJG@GEIJHJJJGIIB=':8>?ABAB@@
@HWI-ST515:184:D0PUKACXX:1:1307:12496:62689 2:N:0:
GTGGCTGACCGGGCTTGCTCAACTCATCCAT
+
IF=8FHEGGEFB89ABD@;(5>?C#######
@HWI-ST515:184:D0PUKACXX:1:1307:19162:125070 1:N:0:
CTCGCACAGGCATTTCAATCGGACTTCGGAT
+
D<??DB@@88B(87;FF>E=5:;B#######
@HWI-ST515:184:D0PUKACXX:1:1308:4608:34992 2:N:0:
TCTCGTGTGGCGGGAGATGCCATTGGGAGCT
+
###############################
@HWI-ST515:184:D0PUKACXX:1:1308:5993:66219 2:N:0:
GTACATATGAGGAGATAAAAAAATGACATTT
+
D(;CA>)=A>AC>A=CDFDDEBB<>@@####
@HWI-ST515:184:D0PUKACXX:1:1308:20472:109829 2:N:0:
CATATGTACCAGTAGTGAATTTACATTTTGC
+
IJGIJGIHIIGJIIJHIGJJHFGHGHHFFED
@HWI-ST515:184:D0PUKACXX:1:1308:5584:175550 1:N:0:
CGTAGTACAAATATAGCTCAAACTGTGAAGT
+
.5.=;;@GGJHEEC>EF@DF>CEDD@>>;C5
@HWI-ST515:184:D0PUKACXX:1:1308:13077:177104 1:N:0:
CAAGGTGGGCGATGATGAGAAACTCCGACAA
+
DDGAG@BGI?B<8<:ACEF>;;>(;@ABB;;
@HWI-ST515:184:D0PUKACXX:1:1308:2456:178958 2:N:0:
GCTGGCGTCAGTGGCCATTTCTGACGATTCA
+
GGBFEF:FEFG@FDHGHFHEHHEEB/(;=;A
@HWI-ST515:184:D0PUKACXX:1:1308:20875:189837 1:N:0:
GGGCTCAATATAATTGTTTGAACCTCTTCCA
+
GEHIGICGHIGGBFGI@FICDG)=AEHEHD#
@HWI-ST515:184:D0PUKACXX:1:2101:9729:46459 1:N:0:
CCTGTTAGCAGGTGGTGTCCATGGCTCAAGG
+
JJIJJJJJJJJFFHG;C;DDEHHCFFFFFD#
@HWI-ST515:184:D0PUKACXX:1:2101:15746:152787 2:N:0:
CGCCGGTGTACACGTCGTTGACGAGGTTCTC
+
HFHGEA;B8CBEFF;?B;@CDCB@BB=ACDC
@HWI-ST515:184:D0PUKACXX:1:2101:16265:166959 1:N:0:
CGTTGACAATACCAAGGGGACCGAGCCGTAG
+
IIGIJGGE=CGIIICIHGBEE7BAAB@B==8
@HWI-ST515:184:D0PUKACXX:1:2102:9896:55708 2:N:0:
CCTGTTAGCAGGTGGTGTCCATGGCCCAAGG
+
FJJIGDDHHIJI=FGEHIJGHGFHHFFBBA<
@HWI-ST515:184:D0PUKACXX:1:2102:19205:76767 1:N:0:
GGCCTAGATCGGATCCGCATACTCTGGATAT
+
@BBDFE>CHGEGC=B3?##############
@HWI-ST515:184:D0PUKACXX:1:2102:9391:123510 2:N:0:
CCTACGAAGGGGATTCCAGATCGGAAGAGCG
+
CFFGB@?DABHE@A=@GEGCHCHF5;>AE@B
@HWI-ST515:184:D0PUKACXX:1:2102:15601:150365 1:N:0:
GCTGGCGGCTGGACGACGACTGCGTGACCGG
+
GIIHFBBCB?DD(,0&577>;@CB558?C50
@HWI-ST515:184:D0PUKACXX:1:2103:20748:74176 1:N:0:
CTCGTGGAGGTACTGCAAGCCCCGTGCGACG
+
@EHGHJIJIIECCHHFDE@;BBA>?>B@?B0
@HWI-ST515:184:D0PUKACXX:1:2103:6063:140586 1:N:0:
GCTCGCTGTCTTTGTCTCCTCCATCTTCTTC
+
###############################
@HWI-ST515:184:D0PUKACXX:1:2104:2927:10223 2:N:0:
CAAAGGGTCGGGAAGGTTTCCCCGTATCCAC
+
JGGIICGHHHFF>ABD>ACADDDDDD@BDCC
@HWI-ST515:184:D0PUKACXX:1:2104:11342:73067 1:N:0:
TGTAGTGAGGGGGGTGATGTGATTCGGAGGA
+
GEHHI?B*9BFHGD078A@@C>4>C<<?###
@HWI-ST515:184:D0PUKACXX:1:2104:5608:77694 1:N:0:
GGGTTTGAGGTAGGCGGAGGCGGCGAGGGCG
+
ICGFHECGGHCFFFBE>',,5;?@B######
@HWI-ST515:184:D0PUKACXX:1:2104:18335:114692 1:N:0:
CGCAGGGGATTGGCAGGAGGCCAAGCGCTAG
+
DADBBHDHA'.=CE#################
@HWI-ST515:184:D0PUKACXX:1:2104:11726:176993 2:N:0:
TTTCTGAACATATTGGATGGAAGCCTTTTAG
+
JJJJJIIJJJJJJIJJJIJJ>FGHGIIIIA>
@HWI-ST515:184:D0PUKACXX:1:2104:15577:178398 1:N:0:
GCTCGCTGTCTTTGTCTTCTCCATCTTCTTC
+
'@G?BDDF>>>AACCDCCCA@55@A5;>>A>
@HWI-ST515:184:D0PUKACXX:1:2105:13021:6727 2:N:0:
TTCACGAATAAGTGTGCTTCTTTCTCTTTTT
+
JJIIJHHIHHFHHHDFFFFFFEEEEEEEDDD
@HWI-ST515:184:D0PUKACXX:1:2105:12342:158371 1:N:0:
CCTCCTTAAACAAGCGAACCAGCGTCCTGCC
+
IJGIJIJGEIIICGHE;AHFDFBCBBDBCD5
@HWI-ST515:184:D0PUKACXX:1:2105:20103:158567 1:N:0:
GCTGGCGTCAGTGGCCATTTCTGACGATTCA
+
GGGD8?F@HBHDHGGC;AEHEEEED>??BE>
@HWI-ST515:184:D0PUKACXX:1:2105:3619:168280 1:N:0:
GCCTCCAGAGCTCCTCATGCGCCTCACGCCA
+
JJJJJJIIJIIGHHHHGFFFDC@AB@A@B?#
@HWI-ST515:184:D0PUKACXX:1:2105:12378:172441 2:N:0:
GTTGCGTGCCCAGCAGAACTCCCCTGCGCGC
+
C;FHHBGHFCEFFFEE;>CDDC@BCDDBBDB
@HWI-ST515:184:D0PUKACXX:1:2105:19204:182736 2:N:0:
CGCCGGTGTACACGTCGTTGACGAGGTTCTC
+
IGIJIGBHBCC;BDDDD?BDBDDD@B;?CD@
@HWI-ST515:184:D0PUKACXX:1:2106:7437:26043 1:N:0:
GGAGTGCGGGGAGCATGGATGATGCGGTAGT
+
JGBGGHIIGGFCDBBCDDCDDDDDCBDDDD>
@HWI-ST515:184:D0PUKACXX:1:2106:15724:57671 1:N:0:
GTGGCTGACCGGGCTTGCTCAAATCATCCAT
+
I@FBH;5=CC/B?B9=32>>@##########
@HWI-ST515:184:D0PUKACXX:1:2106:18988:62747 1:N:0:
TGGGTCGGCGTACCTGGTGGTGCTCACGGCC
+
IFHHHGEHIHHDFCCEA;AB>@CDDCDB:=0
@HWI-ST515:184:D0PUKACXX:1:2106:4741:70671 2:N:0:
TCCCGTAGGGCACGCGAAGGGGCACCAGGGT
+
JJJIJIIIIJJJJIHFFCDBDDDDDDDDDD9
@HWI-ST515:184:D0PUKACXX:1:2106:5995:123128 2:N:0:
CGGGAGGGGCGGCCGCGAGGACCAGGCGTGA
+
IJJJAHAB<?B8@BBBD;BB@DBDDDBBBD0
@HWI-ST515:184:D0PUKACXX:1:2107:9361:18975 1:N:0:
GGAGTGCGGGGAGCATGGATGATGCGGTAGT
+
GIFGHHGGHBECDBDDCBCDCDEDDBBDDD:
@HWI-ST515:184:D0PUKACXX:1:2107:1344:50090 1:N:0:
CACCGTCAAAGACTCAAAGCTCCATCGTGCA
+
39?BDDHG6CGGCACDG)=@AE)7?C?####
@HWI-ST515:184:D0PUKACXX:1:2107:10083:67980 2:N:0:
ACCTAGGTTTGGTAGTTTTTGAAAGGGAATT
+
<@BCC>C>ACDB?CA@DDC@BDCDCBD@BD:
@HWI-ST515:184:D0PUKACXX:1:2107:20973:139057 1:N:0:
TTGACGGTGAGTCCTCTGTGACGTGGGTCGT
+
JJIIIJHFGCDGIHIIIGEHGIHAA?#####
@HWI-ST515:184:D0PUKACXX:1:2107:11839:191104 2:N:0:
GAATCATACCCCTCGTTCCAAAAGTTGAAGA
+
###############################
@HWI-ST515:184:D0PUKACXX:1:2108:20727:2424 2:N:0:
GCTGGCGTCAGTGGCCATTTCTGACGATTCA
+
HIJGDD@@@A@=FGACDEHHEH:77==?;A@
@HWI-ST515:184:D0PUKACXX:1:2108:15792:94807 1:N:0:
GGGGATGGAATCGATTCCAGATCGGAAGAGC
+
?1?AB4(;3@7@266773)7?D#########
@HWI-ST515:184:D0PUKACXX:1:2108:16566:157040 1:N:0:
GTTTAAGTGTGGTACATGTTAAATCGTTTGG
+
GHG?GHF=C@EBGH>EHHEHF>C>BB;?BC#
@HWI-ST515:184:D0PUKACXX:1:2108:7204:181461 1:N:0:
CACAGAGACAGACGGGAGAGCACGCGACGTG
+
BG90?F?9)).=BGIB###############
@HWI-ST515:184:D0PUKACXX:1:2201:14855:82266 2:N:0:
CTCGCCGGCAGGTTCGGGCTGCCTTCCTCCA
+
B?D0;<@BEDEB###################
@HWI-ST515:184:D0PUKACXX:1:2201:7034:187045 2:N:0:
CTCACTACAAGCGTCGCACGACAAGTGCCTC
+
JJJJJHIJJFIIJIJIHHFDDDD>B>CCDDD
@HWI-ST515:184:D0PUKACXX:1:2202:8975:129904 2:N:0:
CGCAGGGGATGGGCAGGAGGCCAAGCGCTAG
+
@@DAB;FH;EEHE9?B>((35;;??@@??;>
@HWI-ST515:184:D0PUKACXX:1:2202:8505:130432 2:N:0:
CATATGTACCAGTAGTGAATTTACATTTTGC
+
JJGGIHIHHHIJGHIDGIJJHHHHHHFFFF>
@HWI-ST515:184:D0PUKACXX:1:2202:6261:143807 2:N:0:
TGTACTGCATGGGTGGAGAAAGCCTGGAGGT
+
IIIIJHHJIIIJIBFGIFHFFADFFFD@CD;
@HWI-ST515:184:D0PUKACXX:1:2202:15104:189649 2:N:0:
GCTGGCGTCAGTGGCCATTTCTGACGATTCA
+
GIJIJIIEGIIIIJJJIHHHHHHHFFBFDED
@HWI-ST515:184:D0PUKACXX:1:2204:19392:70334 2:N:0:
TTCACGAATAAGTGTGCTTCTTTCTCTTTTT
+
E=CDGC1/?=)==A@DE<BDF3@A@;;6;;5
@HWI-ST515:184:D0PUKACXX:1:2204:12130:114060 2:N:0:
CAAGACGTGCAGGACTGCAGCTGCAAGCACG
+
JI9CBCFHGHIIEEEHHEFCEFECCEDDDD#
@HWI-ST515:184:D0PUKACXX:1:2204:1320:116551 1:N:0:
TTTGAGGTCGGGGGCGAAAACGCCGTGGTCC
+
HGFHADH=CEB<B@;<BD7BA>B@B>B@B@4
@HWI-ST515:184:D0PUKACXX:1:2204:10649:135625 1:N:0:
GTGGCTGACCGGGCTTGCTCAACTCATCCAT
+
CFHIJJHGHHFFD?8A@BCDC>?A@>>C@##
@HWI-ST515:184:D0PUKACXX:1:2204:7059:155980 1:N:0:
GGGCTCAATATAATTGTTTGAACCTCTTCCA
+
HGGGEHFHIJIGIGIJCCE>EFHEH>@D@D;
@HWI-ST515:184:D0PUKACXX:1:2204:4762:176215 1:N:0:
GTGGCTGACCGGGCTTGCTCAACTCATCCAT
+
IGGAGIGCCHFDCD>B###############
@HWI-ST515:184:D0PUKACXX:1:2205:2294:31685 2:N:0:
GCAAGCTTGTTGGCTGTGCCTGGCGGCTGTT
+
6BFB<=@DHEC@CBD=63>@>;A########
@HWI-ST515:184:D0PUKACXX:1:2205:15113:108484 2:N:0:
GTTTCGTGGTGGGGAGGCAAGGCGGCAAGGC
+
:?#############################
@HWI-ST515:184:D0PUKACXX:1:2205:9199:127690 1:N:0:
CTCCCGGTGGGGCGCCGGAACCAAGAAAGAG
+
BGIIEBFHHGBB/;8;<B-8;B@81+<?CC#
@HWI-ST515:184:D0PUKACXX:1:2205:17920:132288 1:N:0:
TCCACAAGCACATGTAATTTCGTATTTCCCT
+
IJHIJG?HGGIJJJGIJGHIGIGGFHEFCC7
@HWI-ST515:184:D0PUKACXX:1:2205:9098:165635 2:N:0:
GTTTTAATGACAGATCTTGGGCCCTTTTTGT
+
JFGIJEHIJDIJIHIHIJHIJIGFGHHFFFF
@HWI-ST515:184:D0PUKACXX:1:2205:12771:188491 1:N:0:
CCCTCTCCTCCATCCCACCATCGGACTCCAT
+
7=8;;@DAA######################
@HWI-ST515:184:D0PUKACXX:1:2206:3535:9155 1:N:0:
GGAGATGTGGCGGTCCTTCTTTCAGCCCTAC
+
GIJJIIJHCEGAD39;@C@CC(,5>>C@###
@HWI-ST515:184:D0PUKACXX:1:2206:17284:194451 1:N:0:
GATTCCAGATCGGAAGAGCGGTTCAGCAGGA
+
II9@@;C@@>;=-;?B###############
@HWI-ST515:184:D0PUKACXX:1:2206:19715:195869 1:N:0:
CGTAGTGCAATGGTGTGTCTTTCCTTATTGT
+
GEF@;;FFGHGIFHHCE6=@CBEDFFEAC>;
@HWI-ST515:184:D0PUKACXX:1:2207:15174:24912 2:N:0:
CTTCAAATAGGCAAGCCCCGTCACTATCGAT
+
JJJJDDGHIJJJIIIJIIJJIIIHHHHGFFF
@HWI-ST515:184:D0PUKACXX:1:2207:2003:89267 2:N:0:
TTCACGAATAAGTGTGCTTCTTTCTCTTTTT
+
JJIDIGEHHHHHCEEEFFFFFEEEEEEEDDD
@HWI-ST515:184:D0PUKACXX:1:2207:18415:103323 2:N:0:
CGCGACACCGGGGTTGTGCCCTTGCAGGAGC
+
JIIJIBHFFDEBBB=@B@DDDDC?CC@<<?<
@HWI-ST515:184:D0PUKACXX:1:2207:20759:140232 2:N:0:
GGTGTCGCGCGGAAACACGGCCCTAGCGCGC
+
21BG@B;8;BHD/''5?=BD';0239@####
@HWI-ST515:184:D0PUKACXX:1:2208:2318:59069 1:N:0:
CACCGTCAAAGACTCAAAGCTCCATCGTGAT
+
JJG@GFHIIJJJGGGE9CHEC;BDFBD;@A6
@HWI-ST515:184:D0PUKACXX:1:2208:2983:62746 1:N:0:
GCTGGCGGCTGGACGACGACTGCGTGACCGG
+
IJJIIJHFDDDD9<??BD@B@BDD>;B8@90
@HWI-ST515:184:D0PUKACXX:1:2208:7115:91101 2:N:0:
CCGAGAGAGGGGAGATAACCGAGTGACGGAG
+
?BG0?0<B@;;B###################
@HWI-ST515:184:D0PUKACXX:1:2208:3003:122814 1:N:0:
CCCGTCAGTCGGTCACGTGATCTGTGCCATG
+
HHGIAEHED@B>>BBA:;=95;>CD######
@HWI-ST515:184:D0PUKACXX:1:2208:10845:149832 1:N:0:
CTTCTTTATTGTGCTACTCGTTCGATTCCAG
+
EGHIIJIJFIIJJJIIJEIIEHED9@CFFD@
@HWI-ST515:184:D0PUKACXX:1:2208:2179:175660 2:N:0:
CGCAGGGGATGGGCAGGAGGCCAAGCGCTAG
+
HGGEHGHBHGHGGF@>A??CDD2;??BD?@>
@HWI-ST515:184:D0PUKACXX:1:2301:4328:142137 2:N:0:
ATCGCATAGCGGCATAGCGTCCCCACAGTCC
+
JJGJIGHIJJIIIHHHFFFFDDDDCBDDDDC
@HWI-ST515:184:D0PUKACXX:1:2302:1908:24769 2:N:0:
CCCGTCAGTCGGTCACGTGATCTGTGCCATA
+
IJJIICABEHFFBBAC@?A9ADDDDDDDDD#
@HWI-ST515:184:D0PUKACXX:1:2302:12764:130833 2:N:0:
ATCTGGGGCGGTTGATCAACACGCGGGTGGA
+
IGIJGHIGJHD?BBCDCDDACDDDDDD0;@<
@HWI-ST515:184:D0PUKACXX:1:2302:15726:143558 1:N:0:
CGCAGGGGATGGGCAGGAGGCCAAGCGCTAG
+
IFIIGGGIIJGGEEDBCDAC;==?BB@B?B>
@HWI-ST515:184:D0PUKACXX:1:2302:6912:163344 2:N:0:
TCCCCTCCATGGCTATTTAAGCCACGTCCGC
+
JGGIHGHIJJJJIIJGHGEHFHHFHEDECDD
@HWI-ST515:184:D0PUKACXX:1:2303:19693:7876 2:N:0:
GCTCGCTGTCTTTGTCTTCTCCATCTTCTTC
+
HIJIF=BFCECEEDCDDDDDDDDDDCDEDDC
@HWI-ST515:184:D0PUKACXX:1:2303:15171:91314 2:N:0:
GCAAGCTTGTTGGCTGTGCCTGGTGGTTGTT
+
JBFAHBEHGEHHGFFFFCCEECD;?BBBBB<
@HWI-ST515:184:D0PUKACXX:1:2303:2492:155198 1:N:0:
CAAGACGTGCAGGACTGCAGCTGCAAGCACG
+
HGJJJJJGIIEIIHHHHFFFFECCC>@BDC#
@HWI-ST515:184:D0PUKACXX:1:2303:9916:160546 2:N:0:
GTTTTAATGACAGATCTTGGGCCCTTTTTGT
+
H)BFHFH>FGEECFGDGG47=@DHGFHFFBB
@HWI-ST515:184:D0PUKACXX:1:2303:17055:195919 1:N:0:
TCGATTCCAGATCGGAAGAGCGGTTCAGCAG
+
JJIJJJJJJJJIFCECHHDDFFD3;?CACC9
@HWI-ST515:184:D0PUKACXX:1:2304:3172:78373 1:N:0:
ACTGACGGGAGACAAAGCTGGCACCGCACTG
+
JJJJJJJJIIJJEHGHFDCCDCCAADDDDD>
@HWI-ST515:184:D0PUKACXX:1:2304:15319:186174 1:N:0:
GCAAGCTTGTTGGCTGTGCCTGGTGGTTGTT
+
HIGGHIGIJEHHDDFFBC@@AC?(;?9?BB<
@HWI-ST515:184:D0PUKACXX:1:2304:1644:191199 2:N:0:
TCCCCTCCATGGCTATTTAAGCCACGTCCGC
+
JJJJJIHJIIJJIIIJIJJJHHHHHFBBACB
@HWI-ST515:184:D0PUKACXX:1:2304:5207:195079 1:N:0:
AAAAAACGGAGTCTTTAGAGCCCTTATTAAT
+
IIIIJIHHEEB?CCCEEECDDBDDDDDEEE#
@HWI-ST515:184:D0PUKACXX:1:2305:11719:53289 2:N:0:
CATATGTACCAGTAGTGAATTTACATTTTGC
+
JGIJJHIJIJJJJJJJHIGIHHHHHHEFFEB
@HWI-ST515:184:D0PUKACXX:1:2305:20373:89064 2:N:0:
ATCCTGGAGTAGTGTTAACAGCGCCGCACCA
+
IIIIIIIIJEHHHHHGFCFFFFDDDDBBBB#
@HWI-ST515:184:D0PUKACXX:1:2305:13755:110013 2:N:0:
CCTAGAGAGAGTATCGGATATGGACACTTCC
+
HGGGHB3<@CB<)8CG<;@@CAE########
@HWI-ST515:184:D0PUKACXX:1:2305:14497:110194 2:N:0:
GTCGGCGGTGGGTCGGCAGTGGCCAGGGGAG
+
HGHI>ABC@BD@2<;B@&53:>?########
@HWI-ST515:184:D0PUKACXX:1:2306:7756:18198 1:N:0:
GTCGCGGCGGGGGTCCAGTCCGCCGCCGCCC
+
CF7A<A#########################
@HWI-ST515:184:D0PUKACXX:1:2306:1475:21452 2:N:0:
ACTGACGGGAGACAAAGCTGGCACCGCACTG
+
ABDG@CAH8'-5A>AC;@DEFA>CA893885
@HWI-ST515:184:D0PUKACXX:1:2306:20770:43276 1:N:0:
CCATTTTTTGGCGATTAATGCCAAAGGGGGG
+
JJIGGJIIHHFFF<ABBCCCCDCDCCCBD##
@HWI-ST515:184:D0PUKACXX:1:2306:3200:57901 1:N:0:
GTTGTGTGGAGTGGAGGCAAGGCGGCAAGGC
+
IGIIGHFHIEIAGH@FIGCCGICHC?BB??#
@HWI-ST515:184:D0PUKACXX:1:2306:3821:78032 1:N:0:
GCTAACAGGGGGCCGGGGGAGTTGTTAGGGC
+
JJJIGI@G??8BDBCDDB08>2?@(8>:?A9
@HWI-ST515:184:D0PUKACXX:1:2306:15994:82767 2:N:0:
CATCCAAAGTGCTGTGCCCTGCTCATCGCCC
+
EBDGHAFGCBDEHIIHIIHIGIHEAECCEEB
@HWI-ST515:184:D0PUKACXX:1:2306:20318:83576 2:N:0:
TTCTCAGCCTCGTCCATGCTTGCCAGCTGTG
+
JJJGGGGHIJJJIIJ1@CCHGHGHEHHDF;?
@HWI-ST515:184:D0PUKACXX:1:2306:7575:117276 2:N:0:
ATCGCATAGCGGCATAGCGTCCCCGCAGTGC
+
F<D36B@B#######################
@HWI-ST515:184:D0PUKACXX:1:2306:18560:127935 2:N:0:
ATCGCATAGCGGCATAGCGTCCCCACAGTCC
+
JJJJJGGGHIIJJH=EFFFFDDDDDDDDDDD
@HWI-ST515:184:D0PUKACXX:1:2306:18252:140427 1:N:0:
GTTTTAATGACAGATCTTGGGCCCTTTTTGT
+
@0?B;<?DBC>D=38@F@#############
@HWI-ST515:184:D0PUKACXX:1:2306:7264:193166 2:N:0:
CTTCCTAAGTGCTAACATCTGGTATCAGATT
+
GEHHIHHHIIJIJIFJJJHIJJGF@HGICGC
@HWI-ST515:184:D0PUKACXX:1:2307:20768:1753 2:N:0:
TTGGGAAACGGGGAAAAGAAAGCAAAACTTG
+
HG@BD;;6=D7AE4966>5=;;(;;(,,:@A
@HWI-ST515:184:D0PUKACXX:1:2307:20107:18592 1:N:0:
TGGTATACCTGGGCGGAGCCTGGGAGGTTAA
+
B*0*9/?D#######################
@HWI-ST515:184:D0PUKACXX:1:2307:21002:65322 2:N:0:
CTCGGCTTGCGGGGGTTTGGGCCTTGGGGGG
+
HIJJHHGHG=8EH##################
@HWI-ST515:184:D0PUKACXX:1:2307:16487:98686 1:N:0:
GCTGGCGTCAGTGGCCATTTCTGACGATTCA
+
GHIJIBHFHIJGGAEGGEEHFEEE?B?;=A6
@HWI-ST515:184:D0PUKACXX:1:2307:10844:109271 1:N:0:
CTCGCACAGGCATTTCAATCGGACTTCGGAT
+
HCGGGIIF>FADHHEGGEII@6-49@BD###
@HWI-ST515:184:D0PUKACXX:1:2308:7975:36150 2:N:0:
CATCCAAAGTGCTGTGCCCTGCTCATCGCCC
+
IJGJJGHICBFHIJJECHHEGIGDCC=@?EE
@HWI-ST515:184:D0PUKACXX:1:2308:6430:45143 2:N:0:
GGAAGGTCAGGCGTCAGCGAGAGGGGAGAGG
+
JJBGIFHIGJIJJIJHHHF>AAABDD=B?B?
@HWI-ST515:184:D0PUKACXX:1:2308:10326:120769 1:N:0:
CTTGGGTGATGTGTGTAAAACCCAAAATTGG
+
JJIGIJ@GHJGGHED@CAEHEHF=(;=CCE>
@HWI-ST515:184:D0PUKACXX:1:2308:17585:155946 2:N:0:
TTAAGGAGGGGGAGAGGTGGATAGTGTGAGA
+
HHHCHCCFFDDDDD;??3<?BDDD>@CDDD<
@D2D0JJN1:133:D0BCAACXX:1:1102:2776:113417 1:N:0:
CAAGACGTGCAGGACTGCAGCTGCAAGCACG
+
IGIGIGGIIIIIIBHHE@@CEECEECCBBC;
@D2D0JJN1:133:D0BCAACXX:1:1105:13895:41917 2:N:0:
CTTCCTAAGTGCTAACATCTGGTATCAGATT
+
IJFGHHIGICHIJGHIEFGIEFBDEEHGIGF
@D2D0JJN1:133:D0BCAACXX:1:1106:2831:157707 1:N:0:
TTCACGAATAAGTGTGCTTCTTTCTCTTTTT
+
GIIGGIBGEEHE==?CFDFFFCEEDEEEDC>
@D2D0JJN1:133:D0BCAACXX:1:1106:8928:180852 1:N:0:
GCTGGGCAAGTGCTTGAGGATTTCCATAATG
+
JJJJJJJIJJHIIIJJJJHHGHHFFFFFFFE
@D2D0JJN1:133:D0BCAACXX:1:1107:15965:5756 2:N:0:
GCTGGCGTCAGTGGCCATTTCTGACGATTCA
+
JJJJIJJGIGIHIJJJJHHHHHHHFFFFDEE
@D2D0JJN1:133:D0BCAACXX:1:1108:20113:111839 1:N:0:
AAATTTGAGGGGCATGTATACAATTGTCCCT
+
GHGGIIJJJIJIJJJFECHHGGGHFEBEFF@
@D2D0JJN1:133:D0BCAACXX:1:1108:11321:190303 1:N:0:
ACAACTAACACTAAAATGTCAGAGCGAGGAC
+
JJJ<FHGHIJJJIIIIIJIHGIHHIEEB>BA
@D2D0JJN1:133:D0BCAACXX:1:1203:12704:31959 2:N:0:
GGAGTGCGGGGAGCATGGATGATGCGGTAGT
+
IJIIBEFHIJFCDBBDDDDDDDDDDDB9@B>
@D2D0JJN1:133:D0BCAACXX:1:1203:2128:82662 1:N:0:
CTCGCACAGGCGTTTCAATCGGACTTCGGAT
+
JJIJJJJJIIJJHIIHFFFGHFFFDEEDDD?
@D2D0JJN1:133:D0BCAACXX:1:1302:13504:70796 1:N:0:
GCTGGCGGCTGGACGACGACTGCGTGACCGG
+
EIIIHHFDBBDD?BD7BBBDBD<@9BBBCBB
@D2D0JJN1:133:D0BCAACXX:1:1302:2130:120993 2:N:0:
ACTTATTTTGGATAGCCTCATAATGACGGTT
+
IBGGDFGGIIDECFGIAHIHFEEECH<B###
@D2D0JJN1:133:D0BCAACXX:1:1306:1333:79346 1:N:0:
CCCTCATCCCCCTTCCACTTCCCCCCTCCTC
+
HIJIJ=@GHI?F4.=;@=)7;AEFD######
@D2D0JJN1:133:D0BCAACXX:1:1307:19799:144527 2:N:0:
CAATCCCGCTGTTCGCGAGCCACTCCCTCTC
+
IGIJJIJIJJJJJGIHGFDDDDDCDDBADDC
@D2D0JJN1:133:D0BCAACXX:1:2103:13192:56334 2:N:0:
ATAAAGAAGATGAGCAGCCATCAGAGAGAGG
+
4?D?DF?=)..8E3))8.=@DG@########
@D2D0JJN1:133:D0BCAACXX:1:2201:13454:73544 1:N:0:
CGTTGACAATACCAAGGGGACCGAGCCGTAG
+
JJIJIJIJGIJJJIJJIJJHHHFDDDBB?B?
@D2D0JJN1:133:D0BCAACXX:1:2201:12516:163750 2:N:0:
AGTTTGTGCAGGGTGCAAAAAATTATTTCAG
+
GE?FIGEGIIJJJ>CGI@DHHDD@CEEECDC
@D2D0JJN1:133:D0BCAACXX:1:2203:3327:81940 2:N:0:
GCTGGCGGCTGGACGACGACTGCGTGACCGG
+
JIJGIEHGDDDD9==/855>&0(8558?@@B
@D2D0JJN1:133:D0BCAACXX:1:2304:9397:113962 1:N:0:
TTGACGGTGAGTCCTCTGTGACGTGGGTCGT
+
JIJJJJIAHIIJHIJIIECHIGE;CBD<CB#
@D2D0JJN1:133:D0BCAACXX:1:2304:12736:192350 2:N:0:
CTTCCTAAGTGCTAACATCTGGTATCAGATT
+
FIIJEHJIJBGDIIBBFFACGI8=@EHFDF4
@D2D0JJN1:133:D0BCAACXX:1:2308:11489:9133 2:N:0:
TTCACGAATAAGTGTGCTTCTTTCTCTTTTT
+
JJFIJJFIGGEFHHEHHFFFFFFFECECEEC
@D2D0JJN1:133:D0BCAACXX:1:2308:12934:47049 1:N:0:
CCTACGGGACGAGCTCGCTGGTGGGCTGCTC
+
JJJJJDHIEHHBEFFFDCDB>CCBDBCDDC:
