# Supplementary material for: Identification of the Maize Gravitropism Gene lazy plant1 by a Transposon-Tagging Genome Resequencing Strategy
Source: PLoS One. 2014 Jan 31;9(1):e87053. doi: 10.1371/journal.pone.0087053 (PMC3909067; doi:10.1371/journal.pone.0087053)
Supplement: File S1 — MuTaq Supplementals. (ZIP) [file pone.0087053.s005.zip › MuTaq_Supplementals/MuTaq_Fastq/GGTT_Mu]

@D2D0JJN1:133:D0BCAACXX:1:1101:14160:18577 2:N:0:
CTTAATGGCTGGTCTCTACGCATAAAAAAGA
+
JJJJJIGIJJJJ3@DCC@GAE;?;?DEED8?
@D2D0JJN1:133:D0BCAACXX:1:1101:5702:20089 2:N:0:
GCTCTAATCTGTCTCGTCAACTCGGCTTCAA
+
JJJIJIJJGIIGHHHGHFFFFEDDDDDDC##
@D2D0JJN1:133:D0BCAACXX:1:1101:11018:29828 1:N:0:
CCAATTCGGCGGTGGAAGCTGCGCATGACGC
+
JJJIJJJJJJJFBBDDDDDDDDDDDDDACD@
@D2D0JJN1:133:D0BCAACXX:1:1101:10407:37513 2:N:0:
ACAACTAACACTAAAATGTCAGAGCGAGGAC
+
GGC@FDHHDH>3CDCHG).7@=E==:<8><9
@D2D0JJN1:133:D0BCAACXX:1:1101:6443:41307 2:N:0:
GTGTCCCTTACCTTTTCTTTTTTAAGCTTGT
+
JHGIIHHIIHIJGHJJIHHHHHFDC@CEEC?
@D2D0JJN1:133:D0BCAACXX:1:1101:17814:43735 2:N:0:
CCGCCACTACGTCTCCCACAAGCTCCAGCCG
+
GIHHHDFFFDA>AEDDDCDBBBBDDDA@CD@
@D2D0JJN1:133:D0BCAACXX:1:1101:7899:91423 1:N:0:
GGCCAGTGGAGTGGAGACAGAGAAAGAAGCA
+
JJIIHIIIJDE=DHGG?EHHEFEFDFAEEA>
@D2D0JJN1:133:D0BCAACXX:1:1101:8553:129583 2:N:0:
AGTAAAGAAAGGTTTTGCTGAGAGGGTTTGC
+
JIIIIHIHIIJJ=FHIJJJJDG@EHF;CDFB
@D2D0JJN1:133:D0BCAACXX:1:1101:21264:138884 1:N:0:
ACCTGTCAATGGGACCCGCAAGATCTCTAGT
+
=)8).=C77@DCH##################
@D2D0JJN1:133:D0BCAACXX:1:1101:17039:149905 1:N:0:
TTAGGTCGGCCCTCTCCGGTGCTGGCCTGGG
+
FGGGIEEHGGIHDEDFE><9>BCCCDBCBA#
@D2D0JJN1:133:D0BCAACXX:1:1101:7087:153667 2:N:0:
CTGGTGGCCTCTGCCGGCGCGGAGTACAGCA
+
JIJJHIIIIIJJJJJJJHFDDDDD?CDDED?
@D2D0JJN1:133:D0BCAACXX:1:1101:9850:165504 1:N:0:
CAAGCTGGCGGTTTTTGCTTGGTCACTCACA
+
JJJJJJJJIJJAHFFFCEEEDDDDDDDDDDD
@D2D0JJN1:133:D0BCAACXX:1:1102:17025:46434 1:N:0:
GTTTGCGGAGGGTCCCGATCACGCGTTCGCA
+
JIGIIIJHBBCD55;AB=@BDDBD;55?B@<
@D2D0JJN1:133:D0BCAACXX:1:1102:2011:80657 2:N:0:
CCCCAAGGCACACTCCACCTCCGCAACCAAA
+
HGGJJGIJGGIIGGIGHGGFFFFDDDDDDDA
@D2D0JJN1:133:D0BCAACXX:1:1102:10199:164673 2:N:0:
CGCTGTCGTCCGCCCCCCACCGCGTGCCATT
+
JJJIIGGIHGFEFFDDDDDDDDDD9>BD3:A
@D2D0JJN1:133:D0BCAACXX:1:1102:3637:171666 2:N:0:
GTTGAGCGAAGATCAAGATCACTCACTCCCA
+
JIJJIIIJJJHHHHFFFFFFDEEEEEDDDDC
@D2D0JJN1:133:D0BCAACXX:1:1103:15655:32887 2:N:0:
ATTGTGTGGGGGGAGTTGGGACGGGACGGGA
+
DIIIHFFBFGII87B8?CCBBDB########
@D2D0JJN1:133:D0BCAACXX:1:1103:13912:83559 1:N:0:
CGCTTGCGCTGGCACTCCATCGTGGGCTCGT
+
98@@FAFEBBE65???BDDBD?6@'3;?BB#
@D2D0JJN1:133:D0BCAACXX:1:1103:2262:93450 1:N:0:
CTGGTGGCCTCTGCCGGCGCGGAGTACAGCA
+
JIIGFHFHIJGIDIIGGFFABD=B?>CDDDD
@D2D0JJN1:133:D0BCAACXX:1:1103:3026:96426 1:N:0:
TAGACCGACGAGGTGTGAACTGTAATTTCAG
+
JJJJJJJIJHEFF>A@CEDDDDADDDEDDDD
@D2D0JJN1:133:D0BCAACXX:1:1103:16601:113520 1:N:0:
CCCACCTTGTAGCCGACGTTTTAGATGGCCA
+
GHEFHHEGGHD@FHE<ED=AABEA>>>A?A?
@D2D0JJN1:133:D0BCAACXX:1:1103:15868:144536 2:N:0:
ACTCTTGTGGGTGGGCTGGGGTTGGGGGGGC
+
JJJIIEG@FHG;BHHFFFDDD?@DDDDDDD5
@D2D0JJN1:133:D0BCAACXX:1:1103:4540:149038 2:N:0:
TTCTTCACGAGTTCATGTGGCGTGGTACTGT
+
FFFFFEEEDDDDDDEEDEDDDDDDDACDDDC
@D2D0JJN1:133:D0BCAACXX:1:1103:19582:196675 1:N:0:
AGTAAAGAAAGGTTTTGCTGAGAGGGTTTGC
+
JJIGIIJHIIJJBFHIJJJJEIEHJH?EDF@
@D2D0JJN1:133:D0BCAACXX:1:1104:19130:3146 2:N:0:
GTCTAGAAAAGTCTATGGTAAGGTTTTAGGC
+
GBBHCCEHGGHCEHBEEH=AAAD?BDBACCC
@D2D0JJN1:133:D0BCAACXX:1:1104:1995:18428 1:N:0:
GTCAAATCTGGAAACAGGGCAGGGTGGAAGA
+
IIGDFGIIIIIGIIDGIHICA<?B;;>=@C;
@D2D0JJN1:133:D0BCAACXX:1:1104:7754:34850 2:Y:0:
GTCAAAATCTCGAAACCAGATCGGAAGAGCG
+
###############################
@D2D0JJN1:133:D0BCAACXX:1:1104:18629:37681 2:N:0:
TAGACCGACGAGGTGTGAACTGTAATTTCAG
+
GIGHGFBHHFD?D9A>?C@CCCCDDEEE<AC
@D2D0JJN1:133:D0BCAACXX:1:1104:3433:45793 2:N:0:
AGTAAAGAAAGGTTTTGCTGAGAGGGTTTGC
+
EHHJIDHHJJJJBFIJJJJJIJIJJH-?DFB
@D2D0JJN1:133:D0BCAACXX:1:1104:6692:52166 1:N:0:
GTCTAGAAAAGTCTATGGTAAGGTTTTAGGC
+
JJJJJJGIJJJHHIIJHHEHHHF@BFFD@CA
@D2D0JJN1:133:D0BCAACXX:1:1104:12547:98791 1:N:0:
GTGTCCCTTACCTTTTCTTTTTTAAGCTTGT
+
JIJJJJJJJGIIJJJJJHHHHHFDCCEEECD
@D2D0JJN1:133:D0BCAACXX:1:1104:11299:100654 1:N:0:
CAAGCTGGCGGTTTTTGCTTGGTCACTCACA
+
HIJGGIGIJJJEHFFFCEDEABACDDDDDDD
@D2D0JJN1:133:D0BCAACXX:1:1104:16880:110962 1:N:0:
CCCCGTCGGCGGATCGGTCGGAGGCCGCGTC
+
JJJJJIJJIHFDDDDDDBDDDDDDDDDDDB>
@D2D0JJN1:133:D0BCAACXX:1:1104:12347:124163 2:N:0:
TAGACCGACGAGGTGTGAACTGTAATTTCAG
+
JJJJJIJJJHHFF>BCDDEDDDDEEEFEDE<
@D2D0JJN1:133:D0BCAACXX:1:1104:15622:157265 2:N:0:
GTCTAGAAAAGTCTATGGTAAGGTTTTAGGC
+
G6;;C9)8877@@.77;A..=?>?);@;>A:
@D2D0JJN1:133:D0BCAACXX:1:1104:3978:175805 1:N:0:
GCTGGCGGCTGGACGACGACTGCGTGACCGG
+
JJJIJJGFDBBB?B=8;;7>5;CB5;@BDDB
@D2D0JJN1:133:D0BCAACXX:1:1104:8131:195096 1:N:0:
AAATTTGAGGGGCATGTATACAATTGTCCCT
+
JIIJJJJIJJJJJJJIHFFHHGGFFFDDFEC
@D2D0JJN1:133:D0BCAACXX:1:1104:18106:199605 2:N:0:
ACTTATTTTGGATAGCCTCATAATGACGGTT
+
GIGH)=CFHII;CGEIJGHEHEBHFDEEF=;
@D2D0JJN1:133:D0BCAACXX:1:1105:15510:56674 2:N:0:
CACCGACGGCTACTTCGCTCCCGGAAATGCT
+
IIJGIHFDDDDDDCDDD@@BDDBD;BDCDDC
@D2D0JJN1:133:D0BCAACXX:1:1105:2997:72027 2:N:0:
GTCAAATCTGGAAACAGGGCAGGGTGGAAGA
+
IHIIIGIJGEGCGIJIGEHH1=DF6;@?CC?
@D2D0JJN1:133:D0BCAACXX:1:1105:6540:86214 2:N:0:
ACCAAATGGAGGCTTTACACTGAATATTTTC
+
JJJJIIIHIGIDEHHHHFFFFFDCCEDCEED
@D2D0JJN1:133:D0BCAACXX:1:1105:12623:96045 2:N:0:
CTTCCCTCTATATGCGTTTCCTTGCTGTATA
+
GGIIJFGGIIGIHHHGIIJHEFHHHFF?CDD
@D2D0JJN1:133:D0BCAACXX:1:1105:18959:107013 2:N:0:
CTCGCTAATAGATGGGAAGCGAGCATTTGAA
+
JJJGHIGJJJJJJJJJJHHHFFDDDDDDEEC
@D2D0JJN1:133:D0BCAACXX:1:1105:3262:125509 2:N:0:
GGCGAAGACAAGGCAGAGTAGGGTTGCAAGC
+
AG67@##########################
@D2D0JJN1:133:D0BCAACXX:1:1105:8914:129962 2:N:0:
CTTAATGGCCGGACTCTACGCATAAAAGAGA
+
??F??##########################
@D2D0JJN1:133:D0BCAACXX:1:1105:5646:131282 1:N:0:
AAATTTGAGGGGCATGTATACAATTGTCCCT
+
JJJIJJJJJJIJJIJJGHHHHHGFFFDFFED
@D2D0JJN1:133:D0BCAACXX:1:1105:20724:161068 2:N:0:
GCTGGCGGCTGGACGACGACTGCGTGACCGG
+
AFHIJIABAB?B?A?8;7757;98&5<BADB
@D2D0JJN1:133:D0BCAACXX:1:1105:19489:197980 2:N:0:
CCAATTCGGCGGTGGAAGCTGCGCATGACGC
+
IJJJFHIIJJJF9ABCCDDDDCD@BBBDDD>
@D2D0JJN1:133:D0BCAACXX:1:1105:12132:199221 2:N:0:
CCACACAATAGGCTGGCAGAGAGGCAGGCAA
+
IJJJIIIJIIIJJJJIJHGHFFFFDDDBBB2
@D2D0JJN1:133:D0BCAACXX:1:1106:14605:17974 1:N:0:
TCTGATTGATAGGGGTGAACTCACCATCCGC
+
IJIJHHJJHIIJFGIEHHHHHGEDEFFEEDA
@D2D0JJN1:133:D0BCAACXX:1:1106:17330:34067 2:N:0:
CGCTTGCGCTGGCACTCCATCGTGGGCTCGT
+
JBHGIFHIIDHHAEHHFDEDDDBA>??=A:2
@D2D0JJN1:133:D0BCAACXX:1:1106:6450:42896 1:N:0:
CTCTCCGATAGATTATTATGCGACCCATGTG
+
EHIEICG:FHGEGEHIFHCHCHEECCBCC@>
@D2D0JJN1:133:D0BCAACXX:1:1106:4641:48492 1:N:0:
GGGCTCAATATAATTGTTTGAACCTCTTCCA
+
JJJJJJJJJJJJIJIJIJJIJIJHHHHHFFF
@D2D0JJN1:133:D0BCAACXX:1:1106:5241:50021 1:N:0:
TAAGGACAAGGACATCCTCATGTTGGTCAAC
+
JJJJJIJJJJIIJHHHHHFFFFFFFDDEECC
@D2D0JJN1:133:D0BCAACXX:1:1106:4136:77410 1:N:0:
CTCTCCGATAGATTATTATGCGACCCATGTG
+
JJJJJJIJJJJJJJJJHHHHHHFFDDDDDE@
@D2D0JJN1:133:D0BCAACXX:1:1106:9581:102862 1:N:0:
CAAGCTGGCGGTTTTTGCTTGGTCACTCACA
+
JJJJIJIJJJJAEFFFDEEEDBACCDDDDDC
@D2D0JJN1:133:D0BCAACXX:1:1106:13186:107375 1:N:0:
GGCACCCGGAGGCCGGATTACCACTTCACCA
+
IJIGHJIIAGHHFFDDDDBDCDDDDCDDCDA
@D2D0JJN1:133:D0BCAACXX:1:1106:11961:144286 2:N:0:
CAGAACGGGCGGCTATACCGGCCGACACGGT
+
JIJGIGIFIB/9@6@CCCD=BB>@;B@D>BD
@D2D0JJN1:133:D0BCAACXX:1:1106:4164:156433 2:N:0:
CCCACGGAGCATGAACCGTGGTGGGAGAGAG
+
GJJJJJJJJJIJIIHHHF?BDCDDDD@?DD@
@D2D0JJN1:133:D0BCAACXX:1:1106:5968:164953 2:N:0:
CTCTCCGATAGATTATTATGCGACCCATGTG
+
IJJJJJIHIGIHIJIJHHHHHHBEDDBDDED
@D2D0JJN1:133:D0BCAACXX:1:1106:8920:188733 2:N:0:
GCTGGGCAAGTGCTCGTGGGTCACGACCTGC
+
IJJJIIJJJIHIJHHHHFFDCEEDDDDDDDB
@D2D0JJN1:133:D0BCAACXX:1:1107:9802:6235 1:N:0:
ACCAGGGAGAAGGTGAGGATGAACACATCGG
+
JJJIJIJGIJJJJEHIJGHHHHFFFFFECDD
@D2D0JJN1:133:D0BCAACXX:1:1107:10831:26214 1:N:0:
CACTTCTCCAGTACCACTGTTACTCTGTTTT
+
IGIJJJJIIJJIGIJGIIC;CD;C=@AHCA?
@D2D0JJN1:133:D0BCAACXX:1:1107:10112:34964 2:Y:0:
TTTTAAGATAGGGATTAAACCATAAAGGGAT
+
FGIIC8BDD888EC@GB@FHECGH;CC;EEC
@D2D0JJN1:133:D0BCAACXX:1:1107:6548:76472 2:N:0:
CGCATTCTGAGTTTCTGACGAGACGACCAAC
+
IEHIGIHGAHDHHGGDGIJGFEBBBCDDDDB
@D2D0JJN1:133:D0BCAACXX:1:1107:3705:78197 2:N:0:
CCCCGCGGCGGGGCCGGCCATGTGGTTATCC
+
IJJJJJJHFDDDDDDDDDDBCC>CC<BCDCC
@D2D0JJN1:133:D0BCAACXX:1:1107:6885:164815 2:N:0:
CTCCCGTCCGGCCATTCCATTCCCCATATTC
+
IJGIJGGGIAGIJHHHHFFFFFFFEEEEDED
@D2D0JJN1:133:D0BCAACXX:1:1107:4970:178571 1:N:0:
CTCTCACTGATACACTCACCTAAGTCCCTCG
+
IIJI@GHGIJIIGIIIJIIIIIIHHHGHHFD
@D2D0JJN1:133:D0BCAACXX:1:1107:10434:184476 2:N:0:
GTTTGCGGAGGGTCCCGATCACGCGTTCGCA
+
GHHGAEAB?B8>,5=<@=BB###########
@D2D0JJN1:133:D0BCAACXX:1:1107:18229:184870 2:N:0:
GGGAGGGGGAGGACGGACGAGGGGGGAGGTC
+
27;5;@B########################
@D2D0JJN1:133:D0BCAACXX:1:1107:17126:187791 1:N:0:
GCGGGCGCGGGTTGCGCAGCTGCTTATGAAT
+
GHF@EABDDDB5?B8<@BBDDDDCDDADDDD
@D2D0JJN1:133:D0BCAACXX:1:1108:5382:6812 2:N:0:
GTCAAATCTGGAAACAGGGCAGGGTGGAAGA
+
IGIIIGCCHGGGIJGIIDIHFEDD.;??C>;
@D2D0JJN1:133:D0BCAACXX:1:1108:10826:16478 1:N:0:
GTTTAAGTGTGGTACATGTTAAATCGTTTGG
+
JFHGIIIGHEHGDHHHHHHHGFFFFFDDCD?
@D2D0JJN1:133:D0BCAACXX:1:1108:7566:44191 1:Y:0:
GTTTGGATGAGACGTGGGGGGTTGCTGCGAG
+
###############################
@D2D0JJN1:133:D0BCAACXX:1:1108:12613:61644 1:N:0:
TCCGCCACCAGGAAGGTGGCCACTCCCTCCA
+
IIJJJJJJJJJHHHHFBDFEEED@CDDDDDD
@D2D0JJN1:133:D0BCAACXX:1:1108:6509:63719 1:N:0:
CTTAATGGCTGGTCTCTACGCATAAAAAAGA
+
IFIGCEHEIIGI3@ECE@GAAEF?DFCCB>B
@D2D0JJN1:133:D0BCAACXX:1:1108:19472:84586 1:N:0:
CTTTCTTCCGTGCGCGTCAGTGGCCGTGGGA
+
:?DF9B0?B######################
@D2D0JJN1:133:D0BCAACXX:1:1108:4048:85619 1:Y:0:
CACTTCTCCAGTACCACTGTTACTCTGTTTT
+
<<AB4=A97A<A)=A9AB;==A)=B######
@D2D0JJN1:133:D0BCAACXX:1:1108:17055:90543 2:N:0:
AAATTTGAGGGGCATGTATACAATTGTCCCT
+
JJIJJIGGIGGGIJJIHHEHHHGFFF?@DC:
@D2D0JJN1:133:D0BCAACXX:1:1108:10848:102513 2:N:0:
GTGGCTGACCGGGCTTGCTCAACTCATCCAT
+
JGIJJIGCHHHFFDDDDD@CDDDCCDDDDDC
@D2D0JJN1:133:D0BCAACXX:1:1108:14929:108361 2:N:0:
CCTTGTAGACGGCGGCGACGAGCCAGTCTGG
+
9B)B?8=)/BA4/A#################
@D2D0JJN1:133:D0BCAACXX:1:1108:3113:115536 1:N:0:
GCGAGCGGAGGCGGGGGCACGAGGTGCAGGA
+
IJJJJJHFFDDDDDBDDBBBBBDD0?ACCD?
@D2D0JJN1:133:D0BCAACXX:1:1108:12810:125574 1:N:0:
CACCAGCATCATATCTTCCTCCCTCGCCTCT
+
DCEIFFFFEF<DB3?BDACC@CB@;8888@>
@D2D0JJN1:133:D0BCAACXX:1:1201:2296:5947 1:N:0:
CTTCCCTCTATATGCGTTTCCTTGCTGTATA
+
JJJJJJJJJJJEIIIJHIJHHHHHHFFFFF@
@D2D0JJN1:133:D0BCAACXX:1:1201:5898:54962 1:N:0:
AGTAAAGAAAGGTTTTGCTGAGAGGGTTTGC
+
EHHJHCHBGGIG=CFDGIGGCECEGECHFF@
@D2D0JJN1:133:D0BCAACXX:1:1201:11253:78706 2:N:0:
GTCAAATCTGGAAACAGGGCAGGGTGGAAGA
+
E;DGEGGGG4CAFFHIEGGH==DF;AB?;?5
@D2D0JJN1:133:D0BCAACXX:1:1201:18190:90501 2:N:0:
GTGGCTGACCGGGCTTGCTCAACCCATCCAT
+
1B=8ADEC@C=<8<<;/;;;@@C(3859<:A
@D2D0JJN1:133:D0BCAACXX:1:1201:17877:91752 2:N:0:
CTCCCGTACAGCTGTCTGTCTCGGAGCAGCG
+
B<FGG6=8@;E>EAEHE?7;);@;''8;??=
@D2D0JJN1:133:D0BCAACXX:1:1201:15682:93652 1:Y:0:
ATCATTGCAAAGGTTCGTGCAAGCCTCCTTC
+
4?=A<7><BBAA9A>=4A15A##########
@D2D0JJN1:133:D0BCAACXX:1:1201:16325:168609 1:N:0:
ACAACTAACACTAAAATGTCAGAGCGAGGAC
+
JJJJJJIIJJJJJJIIJIIJIIJJHHHFCDB
@D2D0JJN1:133:D0BCAACXX:1:1201:9225:178352 1:N:0:
GTCAGCCACCGAGCCTAGGCTCCTTTCCGGC
+
7;CA@EG(@@4A><9@@>>5-(;>:C@####
@D2D0JJN1:133:D0BCAACXX:1:1201:3351:190221 2:N:0:
TCCGGAGGTGTGTCGCTGACAATCCCCACCC
+
GHIIIJJJDEHHHHHFFFDEEDEDDDD?BBB
@D2D0JJN1:133:D0BCAACXX:1:1201:19211:193761 1:N:0:
CTTTCTTCCGTGCGCGTCAGTGGCAGTGGTA
+
JJJJJJJJJJJJJJJJIHGFDFFFDD>CD@>
@D2D0JJN1:133:D0BCAACXX:1:1202:14433:7430 1:N:0:
CCAATTCGGCGGTGGAAGCTGCGCATGACGC
+
JJJJJJIJJJJF9ACDDDDCDDDDDDDDDDB
@D2D0JJN1:133:D0BCAACXX:1:1202:20614:30714 1:N:0:
CTCTCACTGATACACTCACCTAAGTCCCTCG
+
HIHGGGIJJIIJBGIIICEHIEIHF3?EE@?
@D2D0JJN1:133:D0BCAACXX:1:1202:20887:52854 2:N:0:
TTTCTAGACAAGATGCAGCCGTTTGAGAGAG
+
IJJGGGIIIIEFG>FGIIJJJ4=EE>??DA5
@D2D0JJN1:133:D0BCAACXX:1:1202:14682:96587 2:N:0:
GTCGCGGCGGGGGGCCAGTCCGCGTCCGCCC
+
JJJJJHFDDDBDB##################
@D2D0JJN1:133:D0BCAACXX:1:1202:1505:118408 2:N:0:
AGCTGCGAGAGCCTTAGAGACGCGTGCATTG
+
IC<BF9?FB8AECGCG;DEEHG6A#######
@D2D0JJN1:133:D0BCAACXX:1:1202:16622:176413 1:N:0:
CGCATTCTGAGTTTCTGACGAGACGACCAAC
+
JJJJJJJJJJIFHIJJIIIGFHGFBCDDDD?
@D2D0JJN1:133:D0BCAACXX:1:1203:8267:39170 2:N:0:
GTCGTTCGGGGACGATGCGGAAGGGGTGGGA
+
IFGEGHIBHJH9BA=@BDBDB@@BD&5;@B#
@D2D0JJN1:133:D0BCAACXX:1:1203:12764:44152 2:N:0:
GTTGAGCGAAGATCAAGATCACTCACTCCCA
+
FCH>FCGGEHBEEHFFDCDCCCECEEDDDD3
@D2D0JJN1:133:D0BCAACXX:1:1203:13470:46538 2:N:0:
GGGCTGGGAGGTCTGGTAGGCTGGCAGCCGT
+
IIIFGHIJCHH(=CCD;@EDEACD==BDDD8
@D2D0JJN1:133:D0BCAACXX:1:1203:16520:82774 2:N:0:
GTTGACCGGACGCGTGCGTCCGTAGCGTGGC
+
IJJIGHHGIHGHFFBCDBBBBDABBDD@B##
@D2D0JJN1:133:D0BCAACXX:1:1203:2586:83079 2:Y:0:
CCAAGGGACGGGAAGGTTTCCCCGTACCCAC
+
###############################
@D2D0JJN1:133:D0BCAACXX:1:1203:3492:87340 2:N:0:
GTTGATTCTTGGGTCGTTGCGGATGGCAGTG
+
;BA3=FGCCGBGIF@AHG@BDA#########
@D2D0JJN1:133:D0BCAACXX:1:1203:1296:92904 1:N:0:
GCCTTGGGGGGGTTGGGATTGTGAATTTGGA
+
JJJJJIIJJJDD5<BDD<ACDCDAC@DDCA>
@D2D0JJN1:133:D0BCAACXX:1:1203:5325:116894 2:N:0:
GCTGGCGGCTGGACGACGACTGCGTGACCGG
+
IIJIJIGFCBDD??BBBBBDBD3;9@@BAB>
@D2D0JJN1:133:D0BCAACXX:1:1203:7501:121216 1:N:0:
GTGTCCCTTACCTTTTCTTTTTTAAGCTTGT
+
JIIJJJJJJJJIIJII@HHHHHFDEEEEEDB
@D2D0JJN1:133:D0BCAACXX:1:1203:7413:166023 1:N:0:
GGTAGATAGTGTGCCCGTGATTCTGAGTTTG
+
JJHIIIJIIFGGHHIJJGHFHHHHHHFFFFD
@D2D0JJN1:133:D0BCAACXX:1:1204:10525:4887 2:N:0:
GCTCTAATCTGTCTCGTCAACTCGGCTTCAA
+
IIIGGIJIIJIHHGGFEFBDDEDDDBDDC@:
@D2D0JJN1:133:D0BCAACXX:1:1204:1479:25923 2:N:0:
AATGCAAGGCGGGTCTTCCTTCTTTTTGTGG
+
FCGGGC#########################
@D2D0JJN1:133:D0BCAACXX:1:1204:7579:39558 2:N:0:
CCCGTCAGTCGGTCACGTGATCTGTGCCATA
+
JIJIEDHHHHFFBCBEDBBDCDEDCCDDDDD
@D2D0JJN1:133:D0BCAACXX:1:1204:4229:66110 1:N:0:
TTTCTAGACAAGATGCAGCCGTTTGAGAGAG
+
FECBB@?8BCCG@FAHF77@@->???BEE@=
@D2D0JJN1:133:D0BCAACXX:1:1204:7561:75207 2:N:0:
CAAAGAAGGGGGGTCTCCTCAAGTCATTTCT
+
HIIGHIDHHEBDD)7ACDCCDAC:ADDC:A#
@D2D0JJN1:133:D0BCAACXX:1:1204:11671:123586 2:N:0:
GTCTAGAAAAGTCTATGGTAAGGTTTTAGGC
+
IGGIGHFHJJJHJIIJGHAEHHFDEFFDDED
@D2D0JJN1:133:D0BCAACXX:1:1204:10236:126252 1:N:0:
TTCTTCACGAGTTCATGTGGCGTGGTACTGT
+
FFFFFEEEDCDBBDCDDCCDDDDDDACDDD:
@D2D0JJN1:133:D0BCAACXX:1:1204:15619:170511 1:N:0:
CCGCCAGGGTGCGCGCTGACGGCGAAACCGA
+
IJHIJGEGI@CFHFCDDB;C@;@DDDDDD55
@D2D0JJN1:133:D0BCAACXX:1:1205:7296:3545 1:N:0:
TTCTTCACGAGTTCATGTGGCGTGGGACTGT
+
EEEEECECCA?B?CCDAACCBB@;B-<AAB4
@D2D0JJN1:133:D0BCAACXX:1:1205:6786:39042 2:N:0:
ACCTGTCAATGGGCCCCGACAGTTCTCTCGT
+
EHIIGHHIIJJIHHHFFDDDDDDC@DCA@@<
@D2D0JJN1:133:D0BCAACXX:1:1205:17415:45903 2:N:0:
CCCACGGAGCATGAACCGTGGTGGGAGAGAG
+
GGIGHFHGIIIJJJHHHF?DDBCDDBBDDDB
@D2D0JJN1:133:D0BCAACXX:1:1205:11011:67171 1:N:0:
GTTGTGTGGAGTGGAGGCAAGGCGGCAAGGC
+
IHIHFHIIIHHCGIHIIHGIIF?HDBDBDD<
@D2D0JJN1:133:D0BCAACXX:1:1205:10051:69972 2:N:0:
ACCTAGGTTTGGTAGTTTTTGAAAGGGAATT
+
FEECECDCCDDDBDD>CDDDDDDDDDDDDDC
@D2D0JJN1:133:D0BCAACXX:1:1205:13904:76942 1:N:0:
ACAACTAACACTAAAATGTCAGAGCGAGGAC
+
JJJIJIJJJJJJJJJIJJIJJJIJHHHFDDA
@D2D0JJN1:133:D0BCAACXX:1:1205:12153:101421 1:N:0:
ACTGACGGGAGACAAAGCTGGCACCGCACTG
+
JIJIIIJJJGIHHFHHFFFFFCEEDDD?BBC
@D2D0JJN1:133:D0BCAACXX:1:1205:1560:114627 1:N:0:
CCTTAAATCCGGGTGTGATAGAAGGTGTATT
+
IJJJJGIIIIJII@AEE;CDFBBEE@CEEED
@D2D0JJN1:133:D0BCAACXX:1:1205:2527:141672 2:N:0:
GTCGCTGGGTGGACCTATGCGGCTAATGCCC
+
G;;@<AA>;)9AACD?C3>ABB85<A(4@>?
@D2D0JJN1:133:D0BCAACXX:1:1205:15698:145266 1:N:0:
CCCCAAGGCACACTCCACCTCCGCAACCAAA
+
JJJJJGEIJJIJJJJHHHHFFFFDDDDDDD<
@D2D0JJN1:133:D0BCAACXX:1:1206:4855:39232 1:N:0:
TCGGCAGGCTGGAAGAGCAGAAGGGCCCCGA
+
HIDCHBB########################
@D2D0JJN1:133:D0BCAACXX:1:1206:5818:59283 1:N:0:
TCACCCGAGGTTAGCAAGACCGACAGTGGTG
+
GCGDFFHFH>FHCHGBHGGEHEECBB@C?:5
@D2D0JJN1:133:D0BCAACXX:1:1206:12875:143616 2:N:0:
ACCAAATGGAGGCTTTACACTGAATATTTTC
+
=8BCG=F>@AEGEHEFFEBEFBBEE>>BC@C
@D2D0JJN1:133:D0BCAACXX:1:1206:15663:143629 1:N:0:
CTCTCCGATAGATTATTATGCGACCCATGTG
+
GJJGIJDIG64=AEHIHHG@AEDFDD?CCEC
@D2D0JJN1:133:D0BCAACXX:1:1206:9429:144821 2:N:0:
TGCTCTGTTGGGTGTTGCAAATGAATAGATG
+
GI@=FF<B@CFGAGHGF@DF@DFFE<;>@CA
@D2D0JJN1:133:D0BCAACXX:1:1206:7992:146723 1:N:0:
CTTTCTTCCGTGCGCGTCAGTGGCAGTGGTA
+
>FHHI@GHIE@FHHGIGEFEFDFFEDA>?AA
@D2D0JJN1:133:D0BCAACXX:1:1206:16273:168723 2:N:0:
GGGCTCAATATAATTGTTTGAACCTCTTCCA
+
GIIGAG9FHGGHGCHICHEI=CDE>CEAD@D
@D2D0JJN1:133:D0BCAACXX:1:1206:17864:178865 2:N:0:
AACCTAGGTAGAGTAACGTATCCAACATGCT
+
CACD?CCD>CDCD@CDDDDDDDDDDDDDDDD
@D2D0JJN1:133:D0BCAACXX:1:1207:16846:19256 2:N:0:
CAGAATGCGTGTGTGAGAAACGGGCAAAAGG
+
**/?8/=B;-'-...).>C?;AD</>AE=C#
@D2D0JJN1:133:D0BCAACXX:1:1207:21248:100939 2:N:0:
GCTGGCGGCTGGACGACGACTGGGTGACCGG
+
(-5-;C<<>?BB<<?################
@D2D0JJN1:133:D0BCAACXX:1:1207:8053:109995 2:N:0:
GCACTAGTGCGACTGCGAGTACCAGTCCAGT
+
IDIGIEHCHAE6BBDDCBD>ADCDD>CCDD#
@D2D0JJN1:133:D0BCAACXX:1:1207:4134:151989 2:N:0:
CCAATTCGGCGGTGGAAGCTGCGCATGACGC
+
JABEIIJ=CEBEBCBCCC?@>A#########
@D2D0JJN1:133:D0BCAACXX:1:1207:19763:153667 1:N:0:
TCCGCCACCAGGAAGGTGGCCACTCCCTCCA
+
HIGIJIJJJJJHDHHFBD?(;@CDDDBDDBC
@D2D0JJN1:133:D0BCAACXX:1:1207:17351:165042 1:N:0:
TCGTGCGGGTGGTGAGGGAGGCGGCCGGCGG
+
??70=F<AG59',,((553;68@;-559BBB
@D2D0JJN1:133:D0BCAACXX:1:1207:1755:169059 1:N:0:
GTCTAGAAAAGTCTATGGTAAGGTTTTAGGC
+
JJIJIJHJJJI@DHGIHGEFHHF@CFFC@E@
@D2D0JJN1:133:D0BCAACXX:1:1208:19792:76266 2:N:0:
GTCAAATCTGGAAACAGGGCAGGGCGGAAGA
+
H77BFABF@G@;@;=DGGAEEEDF#######
@D2D0JJN1:133:D0BCAACXX:1:1208:12199:102497 1:Y:0:
CTCGCGGGCTTTCTGTCGCTTTTTTTTCCCG
+
0==<:A#########################
@D2D0JJN1:133:D0BCAACXX:1:1208:17520:120242 1:N:0:
CACACACAGTTGTATGATATTCGCAACAGCT
+
DHG9DGBGHGHGAGICGCH4@E@HB<=BE@6
@D2D0JJN1:133:D0BCAACXX:1:1208:6642:120606 1:N:0:
CCAACACAGAGAGAAGGTCTGCTCTCCACCG
+
FH;GB67BB=B8;;FCH=@CEECA7=B####
@D2D0JJN1:133:D0BCAACXX:1:1208:19198:180094 2:N:0:
CACTTCTCCAGTACCACTGTTACTCTGTTTT
+
GGJEEHHIIGHFHJJIIJJGIIGIFIHEHHE
@D2D0JJN1:133:D0BCAACXX:1:1208:15541:181698 1:N:0:
ACAACTAACACTAAAATGTCAGAGCGAGGAC
+
JJJGIJJJJIIJJI8@HIIHIIJJJHHHFD?
@D2D0JJN1:133:D0BCAACXX:1:1208:9186:183862 2:N:0:
CTGGTGGCCTCTGCCGGCGCGGAGTACAGCA
+
H@DBFFGGFB=F;@@F###############
@D2D0JJN1:133:D0BCAACXX:1:1208:5577:186643 1:N:0:
GGGCACGAGGGGCAGCAGTCTATGTCCGGCT
+
@??0;CFFEEFD###################
@D2D0JJN1:133:D0BCAACXX:1:1208:7878:194956 2:N:0:
CCCGTCAGTCGGTCACGTGATCTGTGCCATA
+
EE@85;AEEEFF?>BAB?A;>;,>,:>C3::
@D2D0JJN1:133:D0BCAACXX:1:1301:1943:3340 2:N:0:
CCGCCAGCCTGGTGGAGCCCAAGGGAAGTAT
+
HIIIGGIIIIIG=FGIHFCHH?EFFCDC@CA
@D2D0JJN1:133:D0BCAACXX:1:1301:19414:40381 1:N:0:
TTCTTCACGAGTTCATGTGGCGTGGTACTGT
+
FFFFFEEEDDDBDDEEDDDCDDDDDA>ACD@
@D2D0JJN1:133:D0BCAACXX:1:1301:13002:63145 2:N:0:
AGTAAAGAAAGGTTTTGCTGAGAGGGTTTGC
+
IJIEIHHIJJJIEHIIJIJG@E@DHH;?BE@
@D2D0JJN1:133:D0BCAACXX:1:1301:8735:135319 1:N:0:
CACACACAGTTGTATGATATTCGCAACAGCT
+
GIJGIDIIIGIIFGGCAEHAHCEABEFC@A;
@D2D0JJN1:133:D0BCAACXX:1:1301:14678:154517 1:Y:0:
ATTGAAGAGAGACCTGGAACACTCTACGAAC
+
###############################
@D2D0JJN1:133:D0BCAACXX:1:1302:19634:25801 1:N:0:
GTTTATTTGGGTGCGCCGGCGCGGCCTCTCG
+
HFHIEFIG>GB;ADHEEDDBDDDDDB@DDDD
@D2D0JJN1:133:D0BCAACXX:1:1302:18830:44522 1:N:0:
ACTGACGGGAGACAAAGCTGGCACCGCACTG
+
FGEDHGHG<8A:1;3=?)?@C?C>ABB?BCC
@D2D0JJN1:133:D0BCAACXX:1:1302:13183:83902 1:N:0:
CTGGTGGCCTCTGCCGGCGCGGAGTACAGCA
+
HHHIIJJGHIIGIJJIHHFCB?@B<?CCECC
@D2D0JJN1:133:D0BCAACXX:1:1302:12798:168292 1:Y:0:
CACCGACGGCTACTTCGCTCCCGGAAATGCT
+
??#############################
@D2D0JJN1:133:D0BCAACXX:1:1302:16071:195492 1:N:0:
AAATTTGAGGGGCATGTATACAATTGTCCCT
+
JJIJJJJGIIIJFJJJCHHFHHHFFD?CECA
@D2D0JJN1:133:D0BCAACXX:1:1303:2511:7130 2:N:0:
GCTCTAATCTGTCTCGTCAACTCGGCTTCAA
+
GGGGHHJJJGGCAEHHEFFF@AEDABDDCD3
@D2D0JJN1:133:D0BCAACXX:1:1303:13838:46350 2:N:0:
ATTGAAGAGAGACCTGGAACACTCTACGAAC
+
GIJHIHCHIIJJJJJJJJJJIJHHHFHFFFC
@D2D0JJN1:133:D0BCAACXX:1:1303:13615:63680 2:N:0:
ATTCCCAACACAGATGCAAAACGGGGAGAGA
+
CGHDFFDHGHIACGFDEGG=EAEHFFA####
@D2D0JJN1:133:D0BCAACXX:1:1303:5253:73440 1:N:0:
CAGAACGGGCGGCTATACCGGCCGACACGGT
+
JJJJIJJJJJHDDDDDEDCDDDDDDDDDBDB
@D2D0JJN1:133:D0BCAACXX:1:1303:19392:82588 2:N:0:
GCTGCCGCCACTGCCGGTTCGGCAATGGCCA
+
FHHFHGHIIIHHHHHFFCDDDDDDDDDDDDC
@D2D0JJN1:133:D0BCAACXX:1:1303:19775:111842 2:N:0:
TCTGATTGATAGGGGTGAACTCACCATCCGC
+
IJIIEIIIEEHGIJJ8AAEHHGFFDFFEDD?
@D2D0JJN1:133:D0BCAACXX:1:1303:18278:117612 1:N:0:
TTCTTCACGAGTTCATGTGGCGTGGTACTGT
+
FFFFFEEEDDBB@DDEDCCCDDDDD<@CC##
@D2D0JJN1:133:D0BCAACXX:1:1303:14786:151897 1:N:0:
ATGCTGGTGAGGAGAGGAACCCGTCTGGGTC
+
JJJJJJIFHJIJJIJJIHHHHFFACEDDDC=
@D2D0JJN1:133:D0BCAACXX:1:1303:4474:160410 2:N:0:
TCGTGCGGGTGGTGAGGGAGGCGGCCGGCGG
+
JIGHGHGHI:BC8AADDDBBDBDDDDD@BB>
@D2D0JJN1:133:D0BCAACXX:1:1303:2278:167682 1:N:0:
ACACAGGTGGGGTGGGTGCTACTGCTACCGT
+
>FAGCHG8BGHI':?C'9;;5@@3>>CDDD#
@D2D0JJN1:133:D0BCAACXX:1:1303:7101:169166 2:N:0:
CTCCCTGTCCGGTTTTAAAGACGCGGAGAGA
+
GHIEHHBHFECGHIEHEEEABBEDDD#####
@D2D0JJN1:133:D0BCAACXX:1:1304:5190:15731 1:Y:0:
AAAATAAGTTGACAATTCAGTCTACGCATCT
+
###############################
@D2D0JJN1:133:D0BCAACXX:1:1304:16556:28678 1:N:0:
GGTAGAGAGACTTCCGAGCGGAACGGAAGAT
+
JI@FGGIIIHGIIHIBHHHFDDDDDD8?B?C
@D2D0JJN1:133:D0BCAACXX:1:1304:20973:59626 1:N:0:
GTGTGGATGAGACGTGGGGAGTTGCTGCGAG
+
:8)8B7F<F3B88;CDFE>(=(7@>>BA??3
@D2D0JJN1:133:D0BCAACXX:1:1304:17749:71918 2:N:0:
ACTCTTGTGGGTGGGCTGGGGTTGGGGGGGC
+
FHJIJIJIIII@BHHFCEDDD>BBDBDDDD0
@D2D0JJN1:133:D0BCAACXX:1:1304:7177:82165 1:N:0:
ATCTGGGGCGGTTGATCAACACGCGGGTGGA
+
JJJJJIJIIHDBDDDDDEDDDDDDDDD@@B?
@D2D0JJN1:133:D0BCAACXX:1:1304:8027:86464 2:N:0:
TTCGTCGGCAGGTGCCCAGATCAGGAGGAGA
+
IJFIGGIGGHFF6ACEEDBBDCDCDC@?8<<
@D2D0JJN1:133:D0BCAACXX:1:1304:18875:104154 1:N:0:
GGGCTGGGAGGTCTGGTAGGCTGGCAGCCGT
+
JIIJJJJJIHH?EHGF?@CFECCD=;??AB2
@D2D0JJN1:133:D0BCAACXX:1:1304:4816:114061 2:N:0:
GTCGCGGCGGGGGGCCAGTCCGCGTCCGCCC
+
CGHHDEDA?BBBB##################
@D2D0JJN1:133:D0BCAACXX:1:1304:19774:123053 2:N:0:
CACCGACGGCTACTTCGCTCCCGGAAATGCT
+
JJIJIHDDDDDDDDDDDDBDDDDD;@DDDCA
@D2D0JJN1:133:D0BCAACXX:1:1304:16808:134779 1:N:0:
ATTGAAAAGAGTCTAAGATCAGTTTGTTTAA
+
IJIIIGIJJJJGHIGIIIJIGIFGIGIDIGC
@D2D0JJN1:133:D0BCAACXX:1:1304:16436:139364 2:N:0:
GCCAACAAGAGTGTTCGTGGACGCATAGGTG
+
IJIJJIJJEEHAEHHFFFDA?CDBBBDDD:5
@D2D0JJN1:133:D0BCAACXX:1:1304:2846:143638 1:N:0:
ACCAGGGAGAAGGTGAGGATGAACACATCGG
+
JJJJJJJIIEHIICGIJHHHHEFFFFFECD@
@D2D0JJN1:133:D0BCAACXX:1:1304:3750:196169 2:N:0:
GGGAGGGAGAGGACGGACGAGGGGTGAGGTC
+
JJJGIIHEEDFDEDDDDDDDDDDD)9<AD93
@D2D0JJN1:133:D0BCAACXX:1:1305:7944:6674 2:Y:0:
CCCCGCGGCACGGGCGGCCGTTAGGCTAATC
+
###############################
@D2D0JJN1:133:D0BCAACXX:1:1305:19436:14438 1:N:0:
CACGGGGACGGGGTTCTCCCTTTGCTGTCGC
+
GHIFFBHAA8>>B>@ACCDDCDDDDDCCAB<
@D2D0JJN1:133:D0BCAACXX:1:1305:16781:69534 1:N:0:
CTCTCACTGATACACTCACCTAAGTCCCTCG
+
JJJJIJGIIIJIJJJGIIJJIGIHEHHHGFD
@D2D0JJN1:133:D0BCAACXX:1:1305:6134:70365 1:N:0:
ACAACTAACACTAAAATGTCAGAGCGAGGAC
+
GGEIIGIIJJJJGJEIJJEHGIIJEHBBDB?
@D2D0JJN1:133:D0BCAACXX:1:1305:11882:80767 2:N:0:
GTCGTTGAGGAGGGAGGGGGAGGAGTAGGGC
+
EFHIIGH=CGAGIH<BDCB############
@D2D0JJN1:133:D0BCAACXX:1:1305:10897:99819 2:N:0:
TAGACCGACGAGGTGTGAACTGTAATTTCAG
+
JIJIIIIJJHEFF9AABEEDDDCFEEFEDED
@D2D0JJN1:133:D0BCAACXX:1:1305:9437:100159 1:N:0:
GGTAGAGAGACTTCCGAGCGGAACGGAAGAT
+
F@??AF<8@(.=C@D6;BBBC##########
@D2D0JJN1:133:D0BCAACXX:1:1305:11380:141796 1:N:0:
CCGCGCAGAGGGGAAGAAGAACGGCGCGCGG
+
IJJJJHDFACCBDDBDDDDC?CBBDDDDDDD
@D2D0JJN1:133:D0BCAACXX:1:1305:20155:162673 1:N:0:
AAAAACCAGCAACCAACCGTCATCGCCGCAC
+
JJIIJJIJJIIJJJJJEDHDFFEEEBDDDBB
@D2D0JJN1:133:D0BCAACXX:1:1306:19694:51769 1:N:0:
ATCTAGGATGGGTAAAACCAGAAATTTCGGT
+
;;CGAE>?)=??B@>;AAACBBCCCD@CCBB
@D2D0JJN1:133:D0BCAACXX:1:1306:6957:83415 2:N:0:
CCGCGCAGAGGGGAAGAAGAACGGCGCGCGG
+
IJ<ABEEF>CDBDDDDBAACCC>5@######
@D2D0JJN1:133:D0BCAACXX:1:1306:9598:101349 2:N:0:
CTGGTTTTTATGGTGGTTTCGGTTTCTCTTG
+
HIBG8BFEHCHGI=@GAHHFHH;?CCC@>CC
@D2D0JJN1:133:D0BCAACXX:1:1306:14355:175002 2:N:0:
GTCGTTGAGGAGGGAGGGGGAGGAGTAGGGA
+
GBDEGGHHHIDHHH=BFDDD:@B?<(3>A?#
@D2D0JJN1:133:D0BCAACXX:1:1306:16064:177586 1:N:0:
CACGGGGACGGGGTTCTCCCTTTGCTGTCGC
+
JJJJIHIHHFBDD;=ADDDDDDDDDDDDDD?
@D2D0JJN1:133:D0BCAACXX:1:1307:6572:83052 1:N:0:
TAAGGACAAGGACATCCTCATGTTGGTCAAC
+
IJJJJJIJIIGGHFGFHHFFFFFEFCACCCC
@D2D0JJN1:133:D0BCAACXX:1:1307:14072:95835 2:N:0:
TAAACCAGATCGGAAGAGCGTCGTGTAGGGA
+
CHFHCCFBF:=@HEC=?EEBDF>'35=>A@A
@D2D0JJN1:133:D0BCAACXX:1:1307:13890:111551 1:N:0:
CACACACAGTTGTATGATATTCGCAACAGCT
+
JJHIIIJEGGE@FEEIHGIJJHHHFBDDEBC
@D2D0JJN1:133:D0BCAACXX:1:1307:9110:198309 1:N:0:
ACACAGGTGGGGTGGGTGCTACTGCTACCGT
+
GG@HHII8=@/4'593>:5;@-5::>>>A?5
@D2D0JJN1:133:D0BCAACXX:1:1307:7863:200541 2:N:0:
CTTTTTAACACGGTGACACAATATTACATGG
+
JIIJJIHHEEHFFBAACCCC5;@C>>AADDD
@D2D0JJN1:133:D0BCAACXX:1:1308:18227:8864 2:N:0:
ATTGAAAAGAGTCTAAGATCAGTTTGTTTAA
+
GIIIHHGJJIJBGIJJJIIJJJHJJJIIJIH
@D2D0JJN1:133:D0BCAACXX:1:1308:18961:8947 1:N:0:
GCTGGGCAAGTGCTCGTGGGTCACGACCTGC
+
JIJIDIIIJIEHIHFFHFFD<CEDDDDDDDB
@D2D0JJN1:133:D0BCAACXX:1:1308:15619:12117 2:N:0:
TTTCTAGACAAGATGCAGCCGTTTGAGAGAG
+
JJJGIIJIJJIHGGGIIIIJJHHFE3;BDCA
@D2D0JJN1:133:D0BCAACXX:1:1308:20290:20316 2:N:0:
GTCCCCGTGCGCGTGGCTACCAACTGAAAAC
+
IFFHIHGHFFFC@/;BDBDDCDDBDDA@@@C
@D2D0JJN1:133:D0BCAACXX:1:1308:16207:42207 2:N:0:
CAAATCGAAACCAGATCGGAAGAGCGTCGGG
+
IGEHIGCBGIJGCHC>CHEGAE2?AH>=A##
@D2D0JJN1:133:D0BCAACXX:1:1308:6714:42817 1:N:0:
CCACACAATAGGCTGGCAGAGAGGCAGGCAA
+
CGHHIGIIIIBCGGIGE;A5=.;B?1=>8?#
@D2D0JJN1:133:D0BCAACXX:1:1308:12415:46467 1:N:0:
GTGTCCCTTACCTTTTCTTTTTTAAGCTTGT
+
IGIJJJJIGIGIJIJJJHHHHGECEDDCEC?
@D2D0JJN1:133:D0BCAACXX:1:1308:21237:62280 1:N:0:
AAACCCTGGAGGCCTGGACAGGAAGAGGGGA
+
IJJJIJJIIJJIJJJJHEEHGFEEE;>?C@;
@D2D0JJN1:133:D0BCAACXX:1:1308:20120:86909 2:N:0:
GCTGCTGGTGGCCGCATTCGGTCGGGGGAGG
+
JJJJIGEI=FHIGHHFEDDEE?BBDDDD@DB
@D2D0JJN1:133:D0BCAACXX:1:1308:7715:124412 2:N:0:
GCCGCGGGGTGAACACGAGGGCCTGACCCGG
+
IJJEHEHDD37BCDDD;;BD;BBDD?CDDDB
@D2D0JJN1:133:D0BCAACXX:1:1308:9447:126516 2:N:0:
GTCGTTGAGGAGGGAGGGGGAGGAGAAGGGC
+
B7?0BBF2@F:;@B/9?=B############
@D2D0JJN1:133:D0BCAACXX:1:1308:14919:166370 1:N:0:
CACTTCTCCAGTACCACTGTTACTCTGTTTT
+
IJJJBHIJIIIFHHDHIDIJJJJJIJHEEEC
@D2D0JJN1:133:D0BCAACXX:1:2101:5215:29770 2:N:0:
CTTTGGCTCTAGTCTATCCCCCTCTCGTTTC
+
JIJJIIJJJIHIHIJJJIJJJHGFFFFACD@
@D2D0JJN1:133:D0BCAACXX:1:2101:7180:100346 2:N:0:
CCCCCTAGGTAGCTTTGTTTAAGCAGCGGAC
+
GIJJJ@FEHEIIDHEHGGFCDFFFFCBDDB?
@D2D0JJN1:133:D0BCAACXX:1:2101:9141:135926 2:N:0:
TAGACCGACGAGGTGTGAACTGTAATTTCAG
+
BHJGIH@<EHHFF>BCDCDDCC>CDC(5>CA
@D2D0JJN1:133:D0BCAACXX:1:2101:1690:148481 2:N:0:
CCCACGGAGCATGAACCGTGGTGGGAGAGAG
+
IIJIJJIJHFFDFCBDCDABDB@DDAB8??@
@D2D0JJN1:133:D0BCAACXX:1:2101:7374:153602 1:N:0:
CTCTTGCGTGGGTTCTCTCTCCTGTGTATGT
+
IIJIIHIJIGIJ=CHHFFFFF)6@CEEFFED
@D2D0JJN1:133:D0BCAACXX:1:2101:16608:154372 2:N:0:
GTCCCCGTGCGCGTGGCTACCAACTGAAAAC
+
BFGCIIAAE/=<A;>BB<:99>>@(9A3>>A
@D2D0JJN1:133:D0BCAACXX:1:2101:5721:170435 2:N:0:
GTTTGGAGTGAATATTTTTGCCCTCCGGGCC
+
JHIHGHGEBFGHIHIIJJJIEHIHHHEDDDD
@D2D0JJN1:133:D0BCAACXX:1:2102:16963:45120 1:N:0:
CTTCCCTCTATATGCGTTTCCTTGCTGTATA
+
DH9DGHGGH=CHFHGDE5AEHG>E??C@BC:
@D2D0JJN1:133:D0BCAACXX:1:2102:19449:65530 1:N:0:
AAAGGGGAGGGGTAGGAGGTGGCTGCCTGGG
+
I>BCHII:FHIFDFEAEED=A@BABBDCCDB
@D2D0JJN1:133:D0BCAACXX:1:2102:19453:66567 2:N:0:
CAAGCTGGCGGTTTTTGCTTGGTCACTCACA
+
H>GC?=<C1;4-:B;='666@BC535>(::@
@D2D0JJN1:133:D0BCAACXX:1:2102:8633:84539 2:N:0:
CCATTTTTTGGCGATTAATGCCAATGGGGGG
+
CF9@CC;DE<<@><CB@3;@3A:(5:>A###
@D2D0JJN1:133:D0BCAACXX:1:2102:10845:91562 1:N:0:
ACACAGGTGGGGTGGGTGCTACTGCTACCGT
+
IJJIIIIBCGII=B:ABDDDDDDCDDCCCB?
@D2D0JJN1:133:D0BCAACXX:1:2102:3956:130129 1:N:0:
GGCGTGGTGTGGGTGGGGTGACGTGGGCTTG
+
9)?;;A@=CCAHF94>9?'8(:?@DB97<85
@D2D0JJN1:133:D0BCAACXX:1:2102:3433:143252 1:N:0:
GCTGGCGGCTGGACGACGACTGCGTGACCGG
+
JJJJJJHFDBDDDDDDDDDDDDDD9@BBDB@
@D2D0JJN1:133:D0BCAACXX:1:2102:3838:150151 2:N:0:
CACTTCTCCAGTACCACTGTTACTCTGTTTT
+
IJJIIIIGIIIFHGIGHGJEGGHIJIHHHEC
@D2D0JJN1:133:D0BCAACXX:1:2102:8185:194109 2:N:0:
AAAAACCAGCAACCAACCGTCATCGCCGCAC
+
JJJJJIIIIJIIJIJIHHGBBFEECCD@B?;
@D2D0JJN1:133:D0BCAACXX:1:2103:9056:36060 1:N:0:
CTCTCTGCTACTCCGACCGACATCCTCAGAA
+
JJJJJJIIIGIJJJIGEHDB@DDDCCDCC>:
@D2D0JJN1:133:D0BCAACXX:1:2103:6077:52389 1:N:0:
GGCTGCGGGGAGGAGGCGGATAGCGGCGGCG
+
26BFEHIEHB8=8<8587;-;8>>9;BB@##
@D2D0JJN1:133:D0BCAACXX:1:2103:1709:61720 1:N:0:
CTGGTTTTTATGGTGGTTTCGGTTTCTCTTG
+
HIIHBFHIIJIECHIEA;CA;A;BCAEEECC
@D2D0JJN1:133:D0BCAACXX:1:2103:16377:66415 1:N:0:
ACCAAATGGAGGCTTTACACTGAATATTTTC
+
CHGIIGGII<CD<ECCEDFFFF:A>ACFCE@
@D2D0JJN1:133:D0BCAACXX:1:2103:5485:75777 1:N:0:
ACGCAAGAGAGAGAGAAAGAGGGGGACACAC
+
EIIIIHGHHHHCHIHHFEFFFFDDDDDBBC5
@D2D0JJN1:133:D0BCAACXX:1:2103:16010:114138 1:N:0:
ACGCAAGAGAGAGAGACAGAGGGGGACACAC
+
JJJJJ>HIJJIJIJGEEEFFFFDBDDDDDD>
@D2D0JJN1:133:D0BCAACXX:1:2103:13544:132409 2:N:0:
AGAGGGAAGGGTCAACAGAACCTGACAACAC
+
GEBFHF:FGGI@FHIEGHGHHHFFFFFFDDC
@D2D0JJN1:133:D0BCAACXX:1:2104:9652:34906 2:N:0:
ACAACTAACACTAAAATGTCAGAGCGAGGAC
+
JJIJIHIJJIJIJIIIJIGHIEIGHHHFDDB
@D2D0JJN1:133:D0BCAACXX:1:2104:3260:41707 1:N:0:
GCTGGCGGCTGGACGACGACTGCGTGACCGG
+
JJJJJIHFDDDDA@BBDB;BDBCB@B@@C<>
@D2D0JJN1:133:D0BCAACXX:1:2104:12355:43670 2:N:0:
GCCTTGGGGGGGTTGGGATTGGGAATTTGGA
+
IJJJJJJEGG@@007@B?AA<<?<9AAC@A:
@D2D0JJN1:133:D0BCAACXX:1:2104:6751:80792 1:N:0:
GTCTAGAAAAGTCTATGGTAAGGTTTTAGGC
+
IGIJIIIJJJJHHIJIHHEEEEF@DFFDDC<
@D2D0JJN1:133:D0BCAACXX:1:2104:5687:82079 2:N:0:
ACACAGGTGGGGAGGGTGCTACTGCTACCGT
+
*?/?###########################
@D2D0JJN1:133:D0BCAACXX:1:2104:18960:100412 1:N:0:
GTCAGAAGGTCAGCTGTCGTGGCAGTTTTTG
+
7?DH<HHGGD@EG@A@D=?EEEE)5(;>@C>
@D2D0JJN1:133:D0BCAACXX:1:2104:16195:121920 2:N:0:
GTCGTTGAGGAGGGAGGGGGAGGAGTAGGGC
+
IIIIEGIEHIGIJH=BBCDD8=>8?9>CCB#
@D2D0JJN1:133:D0BCAACXX:1:2104:14334:141145 1:N:0:
GCTGGCGGCTGGACGATGACTGCGTGACCGG
+
=FC@8EHFDD@@A933(+3::AC&)5<?CDB
@D2D0JJN1:133:D0BCAACXX:1:2104:16264:145019 2:N:0:
CAAAGGGTCGGGAAGGTTTCCCCGTATCCAC
+
GIJIJIJCEHBFCDDB?CCDDCDB@?ADD@C
@D2D0JJN1:133:D0BCAACXX:1:2104:3388:149435 1:N:0:
GCTGGGGACATGTAGTAATATCTCATTGTGG
+
GHAGIHEDHE@CAEHA77?7ADCFFFEEEEA
@D2D0JJN1:133:D0BCAACXX:1:2104:9400:159533 2:N:0:
TTTTAAGATAGGGATTAAACCATAAAGGGAT
+
IJJJJJJJJIJJFGIJJJIJJJIJJJJHHHD
@D2D0JJN1:133:D0BCAACXX:1:2104:5119:166788 1:N:0:
GTTAGTTGTTGGAAGTATACCCTCAATCACA
+
I;FDDDFGIII=BGFFHGHIGIHGEHHHEHF
@D2D0JJN1:133:D0BCAACXX:1:2105:6525:7443 1:Y:0:
TTCGTCGGCACGGGCCCAGATCAAGCCAAGA
+
###############################
@D2D0JJN1:133:D0BCAACXX:1:2105:12725:19148 1:N:0:
GTTGCCACCGGGATCAACGGTTATGAATCCG
+
JIIIIJIJJJJJJJJIHHHF?BBEEEEECDB
@D2D0JJN1:133:D0BCAACXX:1:2105:16258:20985 2:N:0:
TCGGCAGGCTGGAAGAGCAGAAGGGCCCCGA
+
IJIJEBEHBHHHBDC?BCA;;@;AD=BDD##
@D2D0JJN1:133:D0BCAACXX:1:2105:20980:40413 2:Y:0:
CCGCAAGAAATTGAGTAAGAGGGGGACCCAC
+
###############################
@D2D0JJN1:133:D0BCAACXX:1:2105:4300:143543 1:N:0:
GTCGCTGGGTGGACCTATGCGGCTAATGCCC
+
DHIJJHHFFDDDDDDDDDDDDDCBDCCDDD<
@D2D0JJN1:133:D0BCAACXX:1:2105:11172:180377 1:N:0:
CCGCCAGCCTGGTGGAGCCCAAGGGAAGTAT
+
IJJJJJJJJJJIFHIIJHHHGFFFFDEDEDE
@D2D0JJN1:133:D0BCAACXX:1:2106:8770:15049 2:N:0:
ACCTAACACCGGACTCATCGCCGCCTCCTTC
+
BB;DD*0/BBG6''57CHHHE:8<;>@B<@C
@D2D0JJN1:133:D0BCAACXX:1:2106:12200:34074 1:N:0:
CTTTCTTCCGTGCGCGTCAGTGGCAGTGGTA
+
JJJJJJJJIIHIJJJIJHHFFFFFEB@CC@@
@D2D0JJN1:133:D0BCAACXX:1:2106:8313:35422 2:N:0:
CGCATTCTGAGTTTCTGACGAGACGACCAAC
+
JJJJJIHIJGICGHHIIJIEEEBEFCCBBDB
@D2D0JJN1:133:D0BCAACXX:1:2106:12067:116858 1:N:0:
CAAAGAAGGGGGGTCTCCTCAAGTCATTTCT
+
JIGHIIJHHHFDD;BDDDDDDDDDDEEEEED
@D2D0JJN1:133:D0BCAACXX:1:2106:15886:127601 2:N:0:
GTTGCCACCGGGATCAACGGTTATGAATCCG
+
JHICGIHIJJIJGGGIGHGB?=ACECEDEDD
@D2D0JJN1:133:D0BCAACXX:1:2106:7809:132105 1:N:0:
CTCCTCATCAGTCCCCACTCTGACTCTCTCC
+
@FFFFECEFIFDEEFFC?@BDDAA>6;>AB5
@D2D0JJN1:133:D0BCAACXX:1:2106:20670:156116 2:N:0:
CAAGCTGGCGGTTTTTGCTTGGTTACTCACA
+
###############################
@D2D0JJN1:133:D0BCAACXX:1:2106:15139:157564 2:N:0:
GGGCTCAATATAATTGTTTGAACCTCTTCCA
+
JHIJIFEGGIJIGIIJHHIGIJJHFHHHFFF
@D2D0JJN1:133:D0BCAACXX:1:2106:4932:160480 2:N:0:
ATATGAAACATATACATTAACTATTGCATGA
+
JJJIJJJJIIJJJJJJIIJJIJJJIJ)@GIF
@D2D0JJN1:133:D0BCAACXX:1:2107:3305:11561 1:N:0:
ACCTAGGCACTACAATTTGAGTGTGTTTATA
+
DD>FH@8CH@BFEHGGE4=C@@EH:(==BB3
@D2D0JJN1:133:D0BCAACXX:1:2107:19634:39009 1:N:0:
GTTTGCGGAGGGTCCCGATCACGCGTTCGCA
+
D;;D;94''538=;;?B?;@-(2<99B@>50
@D2D0JJN1:133:D0BCAACXX:1:2107:12589:68641 1:N:0:
ATTGAAAAGAGTCTAAGATCAGTTTGTTTAA
+
JJJIIJJJIJJFFIJJJJJJJJIGEIIJIIC
@D2D0JJN1:133:D0BCAACXX:1:2107:7206:99379 2:N:0:
GTACATATGAGGAGATAAAAAAATGACATTG
+
JGIJJGGIHEHHGGFFFFCCCBBD<ACCDD<
@D2D0JJN1:133:D0BCAACXX:1:2107:9303:102272 2:N:0:
CCTGGTGGATGATGTACCCCATTTTTTGGAG
+
HHG>D8878=FGHEII@HGG=EEHHG?ACDD
@D2D0JJN1:133:D0BCAACXX:1:2107:14029:109865 1:N:0:
TTGACAGGTAGGTACTCTGGCCCCAGCGTGC
+
GICGIIGGGIHGA;@GDH@:=?AEFB2=;;?
@D2D0JJN1:133:D0BCAACXX:1:2107:15121:110266 2:N:0:
CTTAATGGCTGGTCTCTACGCATAAAAAAGA
+
IGHE<FHIHGHH).7@DCC1=A;?@CECD##
@D2D0JJN1:133:D0BCAACXX:1:2107:13805:128106 1:N:0:
GTTGATTCTTGGGTCGTTGCGGATGGCAGTG
+
?7(9B48888C3(-)--:AB'''39??(,<@
@D2D0JJN1:133:D0BCAACXX:1:2107:8629:132286 1:N:0:
GTTTGGATGAGACGTGGGGAGTTGCTGCGAG
+
JHIJIG@FHCHHJGFGIJHCF?CDEDEAB@?
@D2D0JJN1:133:D0BCAACXX:1:2107:2018:164766 1:N:0:
CCAGTAGCAAGCGAAAAAAAAGGCAGTGTCG
+
IJGHFGCGIHIIJJHBEE@BBDDDDDDCDAB
@D2D0JJN1:133:D0BCAACXX:1:2107:13798:170160 1:N:0:
GCGGGTGAGGGGCGAGGCCGGAGCTAGTGGA
+
IJJJH=<;;ABBBD;@DDBBDB>BB@C>CB3
@D2D0JJN1:133:D0BCAACXX:1:2108:13523:15044 1:N:0:
GTCAAATCTGGAAACAGGGCAGGGTGGAAGA
+
HIIIIIIIIIGGGGIGHGIGHHFF6?BBCC;
@D2D0JJN1:133:D0BCAACXX:1:2108:20524:80511 2:N:0:
TAGACCGACGAGGTGTGAACTGTAATTTCAG
+
JIIJIGEGIHHFE9AEDDEDDD>B@DDDDDC
@D2D0JJN1:133:D0BCAACXX:1:2108:19007:88068 2:Y:0:
CCCACGGAGCATGAACCGTGGGGGGAGAGCG
+
9BD9;6@########################
@D2D0JJN1:133:D0BCAACXX:1:2108:8563:101575 1:N:0:
GTTGCCACCGGGATCAACGGTTATGAATCCG
+
JJI@FFEEHGGGAEHGHHHF;?ACACDDCC>
@D2D0JJN1:133:D0BCAACXX:1:2108:17283:136032 2:N:0:
GCCAACAAGAGTGTTCGTGGACGCATAGGTG
+
C7A@GC167==....7??A,,;@B#######
@D2D0JJN1:133:D0BCAACXX:1:2108:2428:150401 2:N:0:
ATCTAGGATGGGTAAAACCAGAAATTTCGGT
+
G@EGH3?C9=?DC@CECC;=A?CC;A:>AB8
@D2D0JJN1:133:D0BCAACXX:1:2108:17515:164096 1:N:0:
TTTTAAGATAGGGATTAAACCATAAAGGGAT
+
IJJJJIJJJJJJIIGIIIIJJIGJJGIGEC?
@D2D0JJN1:133:D0BCAACXX:1:2108:15426:167441 1:N:0:
CTCACAAACAATCCCCAGTGCCACGCCACTC
+
IIIIIIIIIFGIIIIIGECHHEEEECCCBCA
@D2D0JJN1:133:D0BCAACXX:1:2108:12255:175337 2:N:0:
CTTTCTTCCGTGCGCGTCAGTGGCAGTGGTA
+
GIIIGBFGHGGEAAGHEEF>?@??A######
@D2D0JJN1:133:D0BCAACXX:1:2108:7602:182946 2:Y:0:
TATACATACGAGGGGTGAACTGTAATTTCAA
+
?G*??##########################
@D2D0JJN1:133:D0BCAACXX:1:2108:14691:189487 1:N:0:
AAGGGACACCGGCGGTCAATTGGGGCGGGGG
+
=C=@CE=FEHAHE@B27B#############
@D2D0JJN1:133:D0BCAACXX:1:2201:8599:40376 2:N:0:
TTTCTAGACAAGATGCAGCCGTTTGAGAGAG
+
DFD8?BBFG:BFCF=)=@@@;AAEA)5?BA5
@D2D0JJN1:133:D0BCAACXX:1:2201:12095:45996 1:N:0:
CATCCATTTAGCTTGGGATCTTATCTAAGGC
+
IJJJIJIJJJFIJJIIJGHJJIGIIIDGHGA
@D2D0JJN1:133:D0BCAACXX:1:2201:20504:70161 1:N:0:
CACCTGTGTAGATTCCGGAAGCTCTCTCCCC
+
IIIHIIIGGHEEGHICGBHHHEHDDFFFEE9
@D2D0JJN1:133:D0BCAACXX:1:2201:20567:78315 1:N:0:
AAATTTGAGGGGCATGTATACAATTGTCACT
+
E<F9FH?8;@7;'5@D.77=;AEEBEB@;BC
@D2D0JJN1:133:D0BCAACXX:1:2201:19105:100245 2:N:0:
GTCCCAGCTAGGCCTGATCGAAACCAGATCG
+
IIIIJ>CHHIJIHGEHHCDFEFCDEC?A@CD
@D2D0JJN1:133:D0BCAACXX:1:2201:18538:103696 2:N:0:
TCGGCAGGCTGGAAGAGCAGAAGGGCCCCGC
+
IGGG=AEGHHHB@C9;;A(;@A;ABBBBB##
@D2D0JJN1:133:D0BCAACXX:1:2201:8970:112949 2:N:0:
CCCCGCGGCGGGGCCGGCCCTGTGGTTATCC
+
JGGJIIEEB>=8@##################
@D2D0JJN1:133:D0BCAACXX:1:2201:7143:152620 2:N:0:
AGCTGCGAGAGCCTTAGAGACGCGTGCATTG
+
IIJJIGGGFAGGIIJJIFHHGEBC<>@BDD>
@D2D0JJN1:133:D0BCAACXX:1:2201:12557:168149 2:N:0:
CCCACGGAGCATGAACCGTGGTGGGAGAGAG
+
GGIJGGHAFBHGGIHHHFBDD?ACD@D8?8<
@D2D0JJN1:133:D0BCAACXX:1:2202:9159:45417 2:N:0:
ACCAAATGGAGGCTTTACACTGAATATTTTC
+
IJGIJJIIJIJJHHHHGFEDCFFEEEEEFEE
@D2D0JJN1:133:D0BCAACXX:1:2202:1712:78840 1:N:0:
CTTGCATACGGTCCTTTCCTCCTCCCCCTCT
+
JJJIJJJJJDHHHFFFFFCEEEDEEDDDDB9
@D2D0JJN1:133:D0BCAACXX:1:2202:4883:126778 2:N:0:
TCCGGCTTCCGCTGCTCTTCTTTCTTTCCTG
+
GCHJJJJJIIEGEHFCCEB?@CCAEEEDDDC
@D2D0JJN1:133:D0BCAACXX:1:2202:8266:174533 1:N:0:
AAAAAACGGAGTCTTTAGAGCCCTTATTAAA
+
H@HHIIBAH1=5;>CEC@;>@B;;A>>A>C@
@D2D0JJN1:133:D0BCAACXX:1:2202:21344:180728 2:N:0:
ACCAAATGGAGGATTTACACTGAATATTTTC
+
FG(/@(@F@G(((.=A7)7@CB>C6(;@CC:
@D2D0JJN1:133:D0BCAACXX:1:2202:10832:194936 2:N:0:
GTTTGGAGTGAATATTTTTGCCCTCCGGGCC
+
IJJIIIDHE@BAFHGIJGCEEGGHHGF<ACD
@D2D0JJN1:133:D0BCAACXX:1:2203:11222:13664 2:N:0:
GTTTGGATGAGACGTGGGGAGTTGCTGCGAG
+
JEHIDHGIFFGHIGFHGIH=B?>BCEC@B;;
@D2D0JJN1:133:D0BCAACXX:1:2203:11933:38231 1:N:0:
CAAAGGGTCGGGAAGGTTTCCCCGTATCCAC
+
JJJJIJJ@EHHFDCDD?CDDDDDD@BBDDC?
@D2D0JJN1:133:D0BCAACXX:1:2203:14791:54495 2:N:0:
AAATTTGAGGGGCATGTATACAATTGTCCCT
+
IBBFHG@EHIJGIJIB=;=CEHCCBB7?CE#
@D2D0JJN1:133:D0BCAACXX:1:2203:4775:74003 2:N:0:
CAGAACGGGCGGCTATACCGGCCGACACGGT
+
JIGIJHIJJEHDDDBCDDDDDDDD;@9@BB@
@D2D0JJN1:133:D0BCAACXX:1:2203:2334:99882 1:N:0:
CACTTCTCCAGTACCACTGTTACTCTGTTTT
+
JJJJJJJJJJJIJGIHJJJIJJJIGGHHHHE
@D2D0JJN1:133:D0BCAACXX:1:2203:17051:115715 2:N:0:
AAGAATCAACTGGCTATGCAATCCTGTGCAC
+
HIIHIGGHIGGG)@@CGHHIEHHEHDAA?@7
@D2D0JJN1:133:D0BCAACXX:1:2203:9308:143660 2:N:0:
TTTCTAGACAAGATGCAGCCGTTTGAGAGAG
+
IEDF>DBDGHIIGAAEACGHB:BE=:;2@?#
@D2D0JJN1:133:D0BCAACXX:1:2203:16481:182586 2:N:0:
GCGGCTCACAGTTTCGCCGGTGGCGTGTGGC
+
GHIHG=BDEDCDCCEDDDBD;BBDD9;@DD?
@D2D0JJN1:133:D0BCAACXX:1:2204:7788:8930 1:N:0:
GTGCGCGAGGCGGCGCGCGTATACAGTAACA
+
HIDDHHA0;AEECDBDDB<;BBDEEA>34:>
@D2D0JJN1:133:D0BCAACXX:1:2204:3621:10331 1:N:0:
CGCTTGCGCTGGCACTCCATCGTGGGCTCGT
+
JGIIIIIJJJJHHCHHFFFFFD;@@B@C?B2
@D2D0JJN1:133:D0BCAACXX:1:2204:11951:32264 2:N:0:
CACTTCTCCAGTACCACTGTTACTCTGTTTT
+
JIGIJJIJIJJFHGJJJGI>GGIJJIHHHHH
@D2D0JJN1:133:D0BCAACXX:1:2204:9759:39765 1:N:0:
CGCATTCTGAGTTTCTGACGAGACGACCAAC
+
JJJIJJIJJJJIIJJJJIJJHHHFDDDDDD?
@D2D0JJN1:133:D0BCAACXX:1:2204:9964:80534 2:N:0:
CTTCCCTCTATATGCGTTTCCTTGCTGTATA
+
CHHIIFCFH)=CHGJBHHIHDHHHGFCDEE7
@D2D0JJN1:133:D0BCAACXX:1:2204:18263:93266 2:N:0:
TCCGGGGAATGGAAGTGCATGTCGCCGTGGC
+
>F@HEHEFB@D@C;;(6;66;5;;A######
@D2D0JJN1:133:D0BCAACXX:1:2204:16358:147525 2:N:0:
GCGGCCGGCCGGGAGGAAGAGACACCGATCG
+
>BGIIH'9;BB@B7@BBB<A1?<9<B59;99
@D2D0JJN1:133:D0BCAACXX:1:2204:10328:148052 1:N:0:
GGCCAGTGGAGTGGAGACCGAGAAAGAAGCA
+
IJJJJGHHIFH>EG=EAEHFDA?@?>;A>C?
@D2D0JJN1:133:D0BCAACXX:1:2204:20713:176383 2:N:0:
TGGGACAGGTGGTTCCAGCGGGTGCGCTCCC
+
IGGIGHIJJ=CD4CHHIIHHFC/>=;=??BB
@D2D0JJN1:133:D0BCAACXX:1:2204:9740:185097 2:Y:0:
CCAACACAGAGAGAAGGGCTGCTCTCCACCG
+
II@F?GFCFDGHGCHDE';=BBDFBCDEEC>
@D2D0JJN1:133:D0BCAACXX:1:2205:14159:38475 2:N:0:
ATTGAAGAGAGACCTGGAACACTCTACGAAC
+
JJJHGIJJIEHGHIJJIJIHIJHHFHHFFFC
@D2D0JJN1:133:D0BCAACXX:1:2205:19545:78780 2:Y:0:
ACGCAAGAGAGAGAGAAAGAGGGGGACACAC
+
D@D>FA@########################
@D2D0JJN1:133:D0BCAACXX:1:2205:4677:130568 2:N:0:
GCGGCTCACAGTTTCGCCGGTGGCGTGTGGC
+
I6AHG<EFFBEFFDDC<B@B=BDA;0-)8?1
@D2D0JJN1:133:D0BCAACXX:1:2205:1593:143907 1:N:0:
GGCGTGGTGTGGGTGGGGTGACGTGGGCTTG
+
EHFEGHG6;BA?A49ABB'8(:?(<BD8C<<
@D2D0JJN1:133:D0BCAACXX:1:2206:8154:9693 1:N:0:
CTGGTGGCCTCTGCCGGCGCGGGGTACAGCA
+
GHIJIIEHEGIEAGCHDHD<BD#########
@D2D0JJN1:133:D0BCAACXX:1:2206:15206:52496 1:N:0:
ACCAAATGGAGGCTTTACACGGAATATTTTC
+
DCHHIIIIHEHIEHHHHEEE59<==CDEEDE
@D2D0JJN1:133:D0BCAACXX:1:2206:11664:54602 1:N:0:
GCGCAAGCGAGGGAAGGGGGCGGTGTTTTTT
+
JJJJJJJJHGFFD>BBDBDDBDD050<ACD@
@D2D0JJN1:133:D0BCAACXX:1:2206:19286:68228 1:N:0:
CACGGCAGCACGCCTAGGAATAATGAAACTC
+
EGGGGHIIIJJHHFFFDCEEECEDAACDDDC
@D2D0JJN1:133:D0BCAACXX:1:2206:16541:69470 2:N:0:
CTGCTCTCCATGGTGCTTCAACTCTTTTGTT
+
EG9CHA;CHGGHC...=A?C)77>CEECCE@
@D2D0JJN1:133:D0BCAACXX:1:2206:21173:82323 1:N:0:
GGGCAGATGTGAAGCCGAGGATTCGGGAGCG
+
IGIJGI?CEGHIJI3@AA>D>CEC?B?;?88
@D2D0JJN1:133:D0BCAACXX:1:2206:19395:98398 2:N:0:
GTCTAGAAAAGTCTATGGTAAGGTTTTAGGC
+
FBFFGHG@C@37@C)=?;.=>3?########
@D2D0JJN1:133:D0BCAACXX:1:2206:12931:105243 1:N:0:
GTCGCGGCGGGGGTGCCGTCCGCGTCCGCCC
+
C6-4':<??<??###################
@D2D0JJN1:133:D0BCAACXX:1:2206:16401:124075 2:N:0:
ACTGACGGGAGACAAAGCTGGCACCGCACTG
+
EGIIIJIJJ8AEECCECFFFFCEDDDD=BDC
@D2D0JJN1:133:D0BCAACXX:1:2206:18951:127789 2:Y:0:
GCCATGGGGAGGGTGAGCTAGAGATGGGGGT
+
DCG1?)88;1-'55;;;>C?;666@>@9138
@D2D0JJN1:133:D0BCAACXX:1:2206:19527:146043 1:Y:0:
CGTAGTGCAATGGTGTGTCTTTCCTTATTGT
+
=:7><7>BA7=)7.=A56>=)7777;??B##
@D2D0JJN1:133:D0BCAACXX:1:2206:14859:175401 1:N:0:
CCAATTCGGCGGTGGAAGCTGCGCATGACGC
+
EIJJJHCHIIJF?BBCCAB@CDDBDDDCD?<
@D2D0JJN1:133:D0BCAACXX:1:2207:11709:72535 1:N:0:
GTGGCTGACCGGGCTTGCTCAACTCATCCAT
+
G;F@<A;.@CEBEC@?B5@:(:5::@3:5:5
@D2D0JJN1:133:D0BCAACXX:1:2207:9848:111463 1:N:0:
GTTTGCGGAGGGTCCCGATCACGCGTTCGCA
+
I@CEHIGEFDDD5;A?;@8;3?BDBDB####
@D2D0JJN1:133:D0BCAACXX:1:2207:16634:120792 2:N:0:
GCTCCGCTACATCTCTCAGAGGTCGGGGAAG
+
IIHIIHIGIJIJJHHHHGEDFF@CCDDD@?<
@D2D0JJN1:133:D0BCAACXX:1:2207:18670:127324 2:N:0:
AAAGGGGAGGGGTAGGAGGTGGCTGCCTGGG
+
GCEIEIGG6@8E9?BCECD;ABA########
@D2D0JJN1:133:D0BCAACXX:1:2207:14327:146509 2:N:0:
ACCGGAGTTAGGAACTGGGGCACTCGCCTCG
+
>DGFBGG@AFCCHGH:DHGHF8BCEDDB@D8
@D2D0JJN1:133:D0BCAACXX:1:2208:11332:7235 2:N:0:
CACCTGTGTAGATTCCGGAAGCTCTCTCCCC
+
GEIJJGIGHIJIIGHGHJJHHEEEFFE;CC3
@D2D0JJN1:133:D0BCAACXX:1:2208:6446:7632 1:N:0:
AAATTTGAGGGGCATGTATACAATTGTCCCT
+
HIJIIJBDFFGJIGDC?CEFFH??C>?CEE@
@D2D0JJN1:133:D0BCAACXX:1:2208:11090:26835 2:N:0:
CTTTCTTCCGTGCGCGTCAGTGGCAGTGGTA
+
IIJJJFGIH??FBFFHEB=B;?CFEB#####
@D2D0JJN1:133:D0BCAACXX:1:2208:5491:31731 2:N:0:
ATGCTGGTGAGGAGAGGAACCCGTCTGGGTC
+
<FGHFHJ;B7CFGG@1CA??(=<3=B@####
@D2D0JJN1:133:D0BCAACXX:1:2208:17486:55471 1:N:0:
TGTCAAGGTCCGCTAAGCCGGACTCCTTTCC
+
9?B99?BF/?FEAB''7;=8=4/3>B<BBBB
@D2D0JJN1:133:D0BCAACXX:1:2208:13711:60742 2:N:0:
ACACAGGTGGGGTGGGTGCTACTGCTACCGG
+
GIAFBCH==FGA;BDB3;;;@CA########
@D2D0JJN1:133:D0BCAACXX:1:2208:11960:62107 1:Y:0:
GGCCTCAGGCACCAACTTCGCTTTACTGGCT
+
###############################
@D2D0JJN1:133:D0BCAACXX:1:2208:4069:87734 2:N:0:
CATCCAAAGTGCTGTGCCCTGCTCATCGCCC
+
JDIJJBEGEDGHHIFHGIIIIIJJJGEHHHE
@D2D0JJN1:133:D0BCAACXX:1:2208:12191:91354 2:Y:0:
GGCAGCAGGCACCAACTTCGCTTGACTCGCT
+
###############################
@D2D0JJN1:133:D0BCAACXX:1:2208:4222:110521 2:N:0:
ATCCACACTATTGCAGATCAATACTCCAGAT
+
JIIJJGDIBCGIFEGHIGEGHGHHAE@@BF;
@D2D0JJN1:133:D0BCAACXX:1:2208:10932:161562 1:Y:0:
TCTGAAAACTATATGATGACACCAAGCACAA
+
BBB?=7=.=>BABBBBAB9>>AAAAA@>>;;
@D2D0JJN1:133:D0BCAACXX:1:2208:1620:178284 2:Y:0:
GCACTAGTACGACTGCGAGTGCCAGTACAGT
+
###############################
@D2D0JJN1:133:D0BCAACXX:1:2208:15853:185501 2:N:0:
CTGGTTTTTATGGTGGTTTCGGTTTCTCTTG
+
IJJI<FGHIGIJIFEGAEHHHHFFDDEEDCC
@D2D0JJN1:133:D0BCAACXX:1:2301:6094:19001 1:N:0:
AAATTTGAGGGGCATGTATACAATTGTCCCT
+
IIJJJJJIJJJJJJJJAEFEHHGFFFFFFEE
@D2D0JJN1:133:D0BCAACXX:1:2301:15551:34073 2:N:0:
GGGCTCAATATAATTGTTTGAACCTCTTCCA
+
IJJBBFGIGGIJIJJEHIJIGJJHHHEHDFF
@D2D0JJN1:133:D0BCAACXX:1:2301:9772:34801 2:N:0:
AAGAATCAACTGGCTATGCAATCCTGTGCAC
+
>BDC?BBHIIJI)=C@CEGAEGCEEH#####
@D2D0JJN1:133:D0BCAACXX:1:2301:2514:38390 1:N:0:
CAAGCTGGCGGTTTTTGCTTGGTCACTCACA
+
JJJJJIJJIJJBHFFFDEEEDDDDDDDDDDD
@D2D0JJN1:133:D0BCAACXX:1:2301:7050:76885 1:N:0:
GTTTAAGTGTGGTACATGTTAAATCGTTTGG
+
JHIJHIIHHGHICEHHHHHHHEFFFFDDCD?
@D2D0JJN1:133:D0BCAACXX:1:2301:21355:82831 1:N:0:
AAATTTGAGGGGCATGTATACAATTGTCCCT
+
CDHGCHIGGEIIGI9@EH)=7=E;BBC>@@>
@D2D0JJN1:133:D0BCAACXX:1:2301:15352:87987 2:N:0:
TTTCTAGACAAGATGCAGCCGTTTGAGAGAG
+
JJJIJJFHIGHIJIIJJJJJJBHHHDFBCA=
@D2D0JJN1:133:D0BCAACXX:1:2301:8400:103532 2:N:0:
CCGCGCAGAGGGGAAGAAGAACGGCGCGCGG
+
GGGIIHFFDDDDD@BDDDDDDDDD09@BDDB
@D2D0JJN1:133:D0BCAACXX:1:2301:7685:162944 1:N:0:
GGCGTGGTGTGGGTGGGGTGACGTGGGCTTG
+
C?GHBFG(;@EHE'9>B@8=AAB8<?><9A9
@D2D0JJN1:133:D0BCAACXX:1:2301:7096:175067 1:N:0:
GTCTAGAAAAGTCTATGGTAAGGTTTTAGGC
+
JIJJHIAFHII@DECDHH?;EHF>CDDCCEC
@D2D0JJN1:133:D0BCAACXX:1:2301:10116:194350 1:N:0:
CTGGTGGCCTCTGCCGGCGCGGAGTACAGCA
+
IJJIGIJJJIJJJIJJIEDBDB?B<CCDEA9
@D2D0JJN1:133:D0BCAACXX:1:2302:9953:8347 1:N:0:
ACTTATTTTGGATAGCCTCATAATGACGGTT
+
JJJJJJJJJJIIJJJJJJJHHHHHHFFFFA=
@D2D0JJN1:133:D0BCAACXX:1:2302:19417:8478 2:N:0:
CTGGTGGCCTCTGCCGGCGCGGAGTACAGCA
+
IJJI*?FAHCHDIJJI8EEDB:8@<?C>A@#
@D2D0JJN1:133:D0BCAACXX:1:2302:10179:8530 1:N:0:
ACTGACGGGAGACAAAGCTGGCACCGCACTG
+
BFEHGIIGBABAEEECBDCBEBCC??B8=BC
@D2D0JJN1:133:D0BCAACXX:1:2302:11877:13616 1:N:0:
ACGACACCGTGAGGTGGATCCAACTCACACC
+
BHIBF<GGHHHFFFDBDDECCD@C?CCDCD<
@D2D0JJN1:133:D0BCAACXX:1:2302:6929:26064 2:N:0:
CTTAATGGCCGGTCTCTACGCATAAAAGAGA
+
?GCBG8*9B@;;;B8E@;AHDD5;C@>6;;5
@D2D0JJN1:133:D0BCAACXX:1:2302:14914:28472 2:N:0:
CCCGTCAGTCGGTCACGTGATCTGTGCCATA
+
JJJIGEFHHHFFECDEDABDDEEDEDDDDDA
@D2D0JJN1:133:D0BCAACXX:1:2302:8683:60719 1:N:0:
CCGGGTGCCTGTTGTCTTCTCCAACTAGTGT
+
GHIEHHGIIHGDHCEHHGGDDEEFEECECCC
@D2D0JJN1:133:D0BCAACXX:1:2302:2342:86479 2:N:0:
CACCTGTGTAGATTCCGGAAGCTCTCTCCCC
+
JIJJJIJJEGHGIIJJJJJFEHHFDDDFFCD
@D2D0JJN1:133:D0BCAACXX:1:2302:1418:100488 1:N:0:
CCAATTCGGCGGTGGAAGCTGCGCATGACGC
+
IJJJIJJIJJJEDCDDDDDDDDBBBDBCCD<
@D2D0JJN1:133:D0BCAACXX:1:2302:3918:109376 2:N:0:
TTTTAAGATAGGGATTAAACCATAAAGGGAT
+
IJJJJIIIGIJJJIIIIIGIIJIIIJJHGHB
@D2D0JJN1:133:D0BCAACXX:1:2302:19635:153078 1:N:0:
CCCCAAGGCACACTCCACCTCCGCAACCAAA
+
JJIIGGGIJDGGHIJGHHHFFFFDDDDDDD<
@D2D0JJN1:133:D0BCAACXX:1:2302:19596:197581 2:N:0:
CGTGAAGAATAGAGCCGCCACTGAGGAACCC
+
IJGIJIGEGCGDHEFHFFDCDDCCDDDDDDB
@D2D0JJN1:133:D0BCAACXX:1:2303:5893:39884 1:N:0:
CCTGGTGGATGATGTACCCCATTTTTTGGAG
+
JIJJJCGHFHIIIJGIIJIIHHFHHHDDB@;
@D2D0JJN1:133:D0BCAACXX:1:2303:10106:154111 2:N:0:
GTTTGTGAGGTACGCCTTTCTTAAACTTTAA
+
JGIII=FGIG@FHHHHGHHHFFFFFFEEEDC
@D2D0JJN1:133:D0BCAACXX:1:2303:17974:163779 1:N:0:
GTTTGTGAGGTACGCCTTTCTTAAACTTTAA
+
FFC@FFFE4@;=)-5'.-=ABD3?@;;;@@#
@D2D0JJN1:133:D0BCAACXX:1:2303:19463:168174 1:N:0:
CTGCATGGGTGTTGGGCAAGTTTACTGCAGC
+
GIJJGHGII;A@EHBHHHFF@@C>CEEDDCC
@D2D0JJN1:133:D0BCAACXX:1:2303:13866:172108 1:N:0:
ATCTGGGGCGGTTGATCAACACGCGGGTGGA
+
IJJJCFHIJFD>BDDDDDDDCBDDD>B09@B
@D2D0JJN1:133:D0BCAACXX:1:2303:20890:173936 2:Y:0:
CAAGGTGGGCGATGATGAGAAACCCCGACAA
+
B?#############################
@D2D0JJN1:133:D0BCAACXX:1:2304:18403:9027 2:N:0:
TAGACCGACGAGGTGTGAACTGTAATTTCAG
+
IGHIIHIJJHEEF9AACDEDDDDDDDDDDEC
@D2D0JJN1:133:D0BCAACXX:1:2304:9798:54133 1:N:0:
TTTCTAGACAAGATGCAGCCGTTTGAGAGAG
+
HIEEGHICHIAGHGGGHCEGGHHCHDD?C?A
@D2D0JJN1:133:D0BCAACXX:1:2304:4420:60984 2:N:0:
CATCCAAAGTGCTGTGCCCTGCTCATCGCCC
+
EGGGH<D@;BFGGGIIGGG7CGGIB@HGFHF
@D2D0JJN1:133:D0BCAACXX:1:2304:20495:87159 2:N:0:
CACCAGCATCATATCTTCCTCCCTCGCCTCT
+
JJJIEEHEHHFFEFFFFEEEDEDDDDDDDDD
@D2D0JJN1:133:D0BCAACXX:1:2304:11987:91740 2:N:0:
GCGAGCGTCGGAGCGTGTCTCTATACTCCCT
+
GGEFE<GGEEF>>BB?B8<ACCCDFDDCD@#
@D2D0JJN1:133:D0BCAACXX:1:2304:14403:93096 2:N:0:
CTTCCCTCTATATGCGTTTCCTTGCTGTATT
+
EGEBF8=BB=4BDAAFDDGF>C?EHCDC<C#
@D2D0JJN1:133:D0BCAACXX:1:2304:18993:161703 1:N:0:
GGGCTCAATATAATTGTTTGAACCTCTTCCA
+
JIIIIJJJJJJJIJJJHIJHIJJHHHGHFFB
@D2D0JJN1:133:D0BCAACXX:1:2304:15137:178074 1:N:0:
CAAAGGGTCGGGAAGGTTTCCCCGTATCCAC
+
JJJIJJG@EHHFDDDD>CCCCDDD@DDDDDC
@D2D0JJN1:133:D0BCAACXX:1:2304:3513:191398 1:N:0:
AGTTTGTGCAGGGTGCAAAAAATTATTTCAG
+
GGF>FGCCCBHGI.@EEEGHHFDCEDDE@A>
@D2D0JJN1:133:D0BCAACXX:1:2305:10845:53011 1:Y:0:
ACTGACGGTAGACAAAGCTGGCAACGCGCTG
+
**.8AB04-=:>B4.>=3A############
@D2D0JJN1:133:D0BCAACXX:1:2305:16085:78257 1:N:0:
GGGAGGGAGAGGACGGACGAGGGGTGAGGGC
+
JJJFGGG=E:?D@BABDDD=;>BD#######
@D2D0JJN1:133:D0BCAACXX:1:2305:17161:87775 2:N:0:
CCGTGGTGCGGGGTGTGGCCGTGAACGTTCT
+
IIHBBF=CGHHB@8;??BDDB;@?BCBACBB
@D2D0JJN1:133:D0BCAACXX:1:2306:18659:4880 1:N:0:
GCCTCTGATGGTTTTCATCTTGAAAGGGGTT
+
GGIIIJJIIJJ7CGGHIJHH@EHHFFFFD89
@D2D0JJN1:133:D0BCAACXX:1:2306:8948:17161 1:N:0:
ACTTATTTTGGATAGCCTCATAATGACGGTT
+
JJJJIJJJJJJJJIIJJJJGHHFFHFFFFA=
@D2D0JJN1:133:D0BCAACXX:1:2306:14118:17812 2:N:0:
TTCTTCACGAGTTCATGTGGCGTGGTACTGT
+
FFFFFE@CDCDBBCDDDDCDDD@@B8>CDD:
@D2D0JJN1:133:D0BCAACXX:1:2306:16420:20377 2:N:0:
CTCCCTCTCCCTCTCCCTCTCTTAAGATCGC
+
HG@GHGHGGIJGEEHCGEEBE@DFFFBDCCA
@D2D0JJN1:133:D0BCAACXX:1:2306:17210:34369 1:N:0:
CATCCATTTAGCTTGGGATCTTATCTAAGGC
+
JIDIJIJJJJIJJJJIIGIIJJJJJIIC@E>
@D2D0JJN1:133:D0BCAACXX:1:2306:1993:37602 2:N:0:
CCTGGAGGATGATGTACCCCATTTTTTGGAG
+
DD;FG(81(8CF;=774@DDAEEC#######
@D2D0JJN1:133:D0BCAACXX:1:2306:3093:45460 2:N:0:
ACCTAACACCGGACTCATCGCCGCCTCCTTC
+
GIGJHHEE??F0;FHA@HHAAAB9;@DDDDD
@D2D0JJN1:133:D0BCAACXX:1:2306:9677:72042 2:N:0:
CGTGAAGAATAGAGCCGCCACTGAGGAACCC
+
II;CGDHIJGI>EFFHEFDDDDCDDDDDDB6
@D2D0JJN1:133:D0BCAACXX:1:2306:2087:98955 1:N:0:
ACAACTAACACTAAAATGTCAGAGCGAGGAC
+
JIJEIJEIIIJJJGIIEHDGGIJICEHDCA?
@D2D0JJN1:133:D0BCAACXX:1:2306:2187:136196 2:N:0:
CCAATCCAGCAAACGCAAACCCGATATCGCC
+
GGIJJHGGCFHE>GBEHFDECA#########
@D2D0JJN1:133:D0BCAACXX:1:2306:2090:189742 2:N:0:
TAAGGACAAGGACATCCTCATGTTGGTCAAC
+
JJJJIIGIJIGDCEFHHGDCDFFFFDCEE3@
@D2D0JJN1:133:D0BCAACXX:1:2307:18184:27345 1:N:0:
AAGAATCAACTGGCTATGCAATCCTGTGCAC
+
GGI<ECH>FDHIIJJGGHGIGGHFHFHHDEB
@D2D0JJN1:133:D0BCAACXX:1:2307:5520:38133 1:N:0:
GTACATATGAGGAGATAAAAAAATGACATTG
+
JJJJJJJJIHHHHHFFFFFEEDDDDDDDDD@
@D2D0JJN1:133:D0BCAACXX:1:2307:15609:39424 1:N:0:
TTTCTAGACAAGATGCAGCCGTTTGAGAGAG
+
GIJIIHIIIIEHGGGIJEGGGEHHHCFDC==
@D2D0JJN1:133:D0BCAACXX:1:2307:8453:68794 1:N:0:
CCCACGGAGCATGAACCGTGGTGGGAGAGAG
+
IEFGIIJ<FH=@A@EHEE;?<BCD6(;8?58
@D2D0JJN1:133:D0BCAACXX:1:2307:10811:118808 2:N:0:
CCAATTCGGCGGTGGAAGCTGCGCATGACGC
+
JJHJJIIIJIJF4>CBCDDDDC=@B?BCC?>
@D2D0JJN1:133:D0BCAACXX:1:2307:13946:126858 1:N:0:
GTTGCCACCGGGATCAACGGTTATGAATCCG
+
GIIIIGHHIIIIBGGEAEHFBB>CE;>CCC@
@D2D0JJN1:133:D0BCAACXX:1:2307:8368:139585 1:N:0:
GGTAGAGAGACTTCCGAGCGGAACGGAAGAT
+
IJFGGGHEGEGHIIJJJFHFDBBDBBDD@B:
@D2D0JJN1:133:D0BCAACXX:1:2307:7150:156151 1:Y:0:
GCTGGCGGCTGGACGACGACTGCGTGACCGG
+
8=80&+&5007<??#################
@D2D0JJN1:133:D0BCAACXX:1:2307:3453:170438 1:N:0:
CACGGGGACGGGGTTCTCCCTTTGCTGTCGC
+
AHGCAGIEEB<>B?BBDDDDCDACDDCCDD<
@D2D0JJN1:133:D0BCAACXX:1:2307:13270:183328 1:N:0:
AACTCCGGTGGGCGCGCTCCCACCGCCGCGC
+
GIIJJJIIGGFGIGF>C@BB<CD=B;B>@B9
@D2D0JJN1:133:D0BCAACXX:1:2308:11062:9049 1:N:0:
GTCCCCGTGCGCGTGGCTACCAACTGAAAAC
+
<-(55@/=BE>'=8>@@<A?BB#########
@D2D0JJN1:133:D0BCAACXX:1:2308:7794:27014 2:N:0:
TTTCTAGACAAGATGCAGCCGTTTGAGAGAG
+
IJJJJIIJJJGEHHGGIGIJIEHFEFFDD=;
@D2D0JJN1:133:D0BCAACXX:1:2308:19597:63178 1:N:0:
AAATTTGAGGGGCATGTATACAATTGTCCCT
+
GCHCCG@HHCHE<BEH>EFFEHEDB@777>>
@D2D0JJN1:133:D0BCAACXX:1:2308:17599:68423 1:Y:0:
GCCGGCAGGCGGTCACGTGTTCTGTGCCATA
+
###############################
@D2D0JJN1:133:D0BCAACXX:1:2308:1362:69584 1:Y:0:
CGCAGCGGACGATGGAATCCACGCGGTGTTC
+
###############################
@D2D0JJN1:133:D0BCAACXX:1:2308:11648:73397 2:N:0:
TTCGTCGGCAGGTGCCCAGATCAGGAGGAGA
+
I@>@);AHDEE6.6>;@;A?@CC@A@7=55<
@D2D0JJN1:133:D0BCAACXX:1:2308:13643:107830 2:N:0:
CACTTCTCCAGTACCACTGTTACTCTGTTTT
+
GEH?B>DEBAHHBFC7@@C=@GCEEHHEHAE
@D2D0JJN1:133:D0BCAACXX:1:2308:5098:154896 2:N:0:
GGGCTCAATGTAATTGTTTGAACCTCTTCCA
+
9FF<@CH<4).8=@@FF4)=C7367=7)?CB
@D2D0JJN1:133:D0BCAACXX:1:2308:3475:182421 2:N:0:
GCTGGTACCGCTACACTGCTGCATGCATGCG
+
IJGIIEFGHGJIBEEHHFCE;@CA>C>A@C:
@D2D0JJN1:133:D0BCAACXX:1:2308:1991:195431 2:N:0:
GTGGCTGACCGGGCTTGCTCAACTCATCCAT
+
FBFGG9CHHHHFFC>AB@CC>3<3:C:AC:@
