# Supplementary material for: Identification of the Maize Gravitropism Gene lazy plant1 by a Transposon-Tagging Genome Resequencing Strategy
Source: PLoS One. 2014 Jan 31;9(1):e87053. doi: 10.1371/journal.pone.0087053 (PMC3909067; doi:10.1371/journal.pone.0087053)
Supplement: File S1 — MuTaq Supplementals. (ZIP) [file pone.0087053.s005.zip › MuTaq_Supplementals/MuTaq_Fastq/TAAT_Mu]

@HWI-ST515:184:D0PUKACXX:1:1101:15348:19031 2:N:0:
CCCTCTCCTCCATCCCACCATCGGACTCCAC
+
HCFDGCDDGGHE3A?DEDDCC9?;?BDDC##
@HWI-ST515:184:D0PUKACXX:1:1101:14381:22567 2:N:0:
CTCGCGCGCACGTTGCACTCACGCCAGCTCC
+
@GI6';;5=B>>;5;935@:3:?9BB9?###
@HWI-ST515:184:D0PUKACXX:1:1101:6739:42555 2:N:0:
GGGTTTGAGGTAGGCGGAGGCGGCGAGGGGG
+
GFH8B?FGHIFCGGF>B43>=;@########
@HWI-ST515:184:D0PUKACXX:1:1101:20044:48205 1:N:0:
GTGGGGGCCAGGACGGACGAACTGCGAGCAC
+
JIGIFGHEBBBCDDDDDDD35;ACDD@DDD8
@HWI-ST515:184:D0PUKACXX:1:1101:12099:94808 1:N:0:
ACATTTGAGGGGCATGTATACAATTGTCCCT
+
G*9BFIGH7FBGB@EGHG3AE@>A:@#####
@HWI-ST515:184:D0PUKACXX:1:1101:11679:122134 1:N:0:
GCCCCAGATATCTACGTCAACTCATTCCCCT
+
GBGGH7C=A7@@C;4;(=;?@CCA6>6>3;5
@HWI-ST515:184:D0PUKACXX:1:1101:4156:145866 1:N:0:
TTAGGTCGGCCCTCTCCGGTGCTGGCCTGGT
+
JJJII@GHIEHHHHHFFEDCDDCCABDD###
@HWI-ST515:184:D0PUKACXX:1:1102:8992:5879 1:N:0:
GGCTCTGGGAGGATAGGCCTAATTCTATTTT
+
GIJIIIGIGDGHHCDDFFCCCC>@CEDDDD;
@HWI-ST515:184:D0PUKACXX:1:1102:19744:28087 2:N:0:
CCCGTCAGTCGGTCACGTGATCTGTGCCATA
+
>FHGBEGBHEHFBCBCC;?BCDC>>CDCDC:
@HWI-ST515:184:D0PUKACXX:1:1102:1325:42078 2:N:0:
GCCCCAGATATCTACGTCAACTCATTCCCCT
+
G=FHH5@AHIHIDEHEHH?DFFF>CEEEEED
@HWI-ST515:184:D0PUKACXX:1:1102:20681:42152 1:N:0:
GAATCATACCCCTCGTTCCAAAAGTTGAAGA
+
>CC<@CC@3<>9??B(22<4>:?C4:>::>:
@HWI-ST515:184:D0PUKACXX:1:1102:6430:133731 2:N:0:
TACCGCGGCCGGCTATGTGCCTGCCGCTTCT
+
JJIGF@GI@BECDB?C@ADDDCDDDBB>@@>
@HWI-ST515:184:D0PUKACXX:1:1102:15480:134100 2:N:0:
CTCCCGGTGGGGCGCCGGAACCAAGAAAGAG
+
ICGFCGBBBHIFHDB@BB;;;@@BD<C9:>9
@HWI-ST515:184:D0PUKACXX:1:1102:13304:135598 1:N:0:
CTGGGATATTTGCTGCGCGCTCATCTCCCTC
+
JIIEGHGDGIIJIHJCGGEGEHFFFFEDAC;
@HWI-ST515:184:D0PUKACXX:1:1102:14838:171150 2:N:0:
GTGGCTGACCGGGCTTGCTCAACTCATCCAT
+
HCFHIFHGGIEFFD@C@A@A>>9CCACCC@A
@HWI-ST515:184:D0PUKACXX:1:1102:11443:184697 2:N:0:
CGTAGTGCAATGGTGTGTCTTTCCTTATTGT
+
JGBFEHFAGHGIGCHDDA?CHHHFFFDFFCE
@HWI-ST515:184:D0PUKACXX:1:1102:17965:187771 1:N:0:
GCCCCAGATATCTACGTCAACTCATTCCCCT
+
DHJIGGIIJIBHIFGHHHFFEFFEEED>;@;
@HWI-ST515:184:D0PUKACXX:1:1102:11705:193555 1:N:0:
TTAGGTCGGCCCTCTCCGGTGCTGGCCTGGT
+
FC>FDCB<@BHHE?E@)',9??;5>?A####
@HWI-ST515:184:D0PUKACXX:1:1103:7215:2301 1:N:0:
GTTGCGTGCCCAGCAGAACTCCCCTGCGCGC
+
JHGJIJJHHHFFFFFEEEDDDDDDCB?DBB5
@HWI-ST515:184:D0PUKACXX:1:1103:15334:18400 2:N:0:
TTGGGAAACGGGGAAAAGAAAGCAAAACTTG
+
F@C<9@GHEDHID?DCCEC@?>CDDCCDCC:
@HWI-ST515:184:D0PUKACXX:1:1103:6767:29576 2:N:0:
CTCTCTCGGTAGCTCGGGTTTGCGGCGTAGC
+
DCGHGGFHC/=AGEFFGBII(;?=BD=?B##
@HWI-ST515:184:D0PUKACXX:1:1103:9369:134445 1:N:0:
GCCGGGGGCGGACGCCCGGGGGCGGCGGGTT
+
?B#############################
@HWI-ST515:184:D0PUKACXX:1:1103:6614:141810 2:N:0:
ACTGCGAGAGGGGAGGAAGGGATGACGCTCT
+
<F?GGAHGGIJJJBEEAEDBDCC7@CB:>B?
@HWI-ST515:184:D0PUKACXX:1:1103:6314:147716 2:N:0:
CCCTGGGAGGGGTTGCCCATACCATAGTGGT
+
GIFGGGHEGHIHEHFEEECEEEDDDDDDDDD
@HWI-ST515:184:D0PUKACXX:1:1103:14448:163420 2:N:0:
GTCTGCGGTCTGCCTGCAACCACACACACTG
+
GIIIIJIFBDEFDEECEEDABDDB@BDDBDC
@HWI-ST515:184:D0PUKACXX:1:1103:3676:185636 1:N:0:
GTCTGCGGTCTGCCTGCAACCACACACACTG
+
IHHIIJBHHFFFCAACCEDDDDDDDDDDDD:
@HWI-ST515:184:D0PUKACXX:1:1103:6998:188939 1:N:0:
CTCGCAGGGTGGCCTCCATATGGTCCGTTTT
+
JFIJJGGHFBBDEBE@BCD@ACCACA?BA>5
@HWI-ST515:184:D0PUKACXX:1:1104:3737:35843 1:N:0:
GTGGCAGCTTGACTTGAACAGAAAGCATTGA
+
GGHII@FACHEGCGG))@7?###########
@HWI-ST515:184:D0PUKACXX:1:1104:8024:39792 2:N:0:
TTCACGAATAAGTGTGCTTCTTTCTCTTTTT
+
JIIIEGIIIFHHHHHFFFFDFEEEEEEEDDD
@HWI-ST515:184:D0PUKACXX:1:1104:1352:56837 2:N:0:
TCTAGGTTCTGGGCTGGTCGCCTTGTCCATG
+
GGEGEF8=@G;;DEEBDD@88=;>@A@C;B>
@HWI-ST515:184:D0PUKACXX:1:1104:3279:82750 1:N:0:
CTCGGTGGGAGGTCGGAGGTGTCACGCATGG
+
>BGHJDFGGGGB;DA'=:9(6(6369A>@?9
@HWI-ST515:184:D0PUKACXX:1:1104:6733:88617 1:N:0:
TCCATATGGGGGGATCAACAGCTAATGCACC
+
9FF@H@<D?9BA-0&8<@CC?BACAA4@@@3
@HWI-ST515:184:D0PUKACXX:1:1104:6058:108731 2:N:0:
TTCACGAATAAGTGTGCTTCTTTCTCTTTTT
+
GHIJJGEGHHHGAACEFFFFFDEEEEEEDDD
@HWI-ST515:184:D0PUKACXX:1:1104:9089:115572 2:N:0:
GTCGAATTAAGATCGGAAGAGCGTCGTGTAG
+
IBF<FEF=@DGHGIGG;;AEDCFCDB8=??C
@HWI-ST515:184:D0PUKACXX:1:1104:16740:158224 1:N:0:
CACGTCTTGCCGCTTTGATTGCCTTCTCCTT
+
?<D=?;8;FEAB<;;?E)7?);?########
@HWI-ST515:184:D0PUKACXX:1:1104:20844:175358 2:N:0:
ATCTGGGGCGGTTGATCAACACGCGGGGGGA
+
IIIGE9B@:EBB?BCCC@C<@@-;;@5-9@#
@HWI-ST515:184:D0PUKACXX:1:1105:1159:3424 1:N:0:
ACAACTAACACTAAAATGTCAGAGCGAGGAC
+
IBEGHIJ>DGIGHE>FFACEGGJJBBA####
@HWI-ST515:184:D0PUKACXX:1:1105:6949:33957 2:N:0:
GCAAGCTTGTTGGCTGTGCCTGGTGGTTGTT
+
HGGH<BEHJHHHHGFFBFEEEED>CD,;?89
@HWI-ST515:184:D0PUKACXX:1:1105:2198:71746 2:N:0:
TTCACGAATAAGTGTGCTTCTTTCTCTTTTT
+
JJHIIFGGHHHHEHEFFFFFFEEEEEEEDDA
@HWI-ST515:184:D0PUKACXX:1:1105:4173:73177 2:N:0:
TCCATATGGGGGGATCAACAGCTAATGCACC
+
IG3?D?DFG>CGB@5?ACCCBDD@>@CC>CC
@HWI-ST515:184:D0PUKACXX:1:1105:14791:74329 1:N:0:
ACCGCAGACAGGGTAGGTCGTCGTTCTCGCT
+
FDAGF<?B@@@=;(;@?CCB@@B=;?8A###
@HWI-ST515:184:D0PUKACXX:1:1105:13298:113973 1:N:0:
CCTCCTGGAAAGTCCGGTGCCTGGCTCCTGT
+
JJFIIJJJIIJJIIGGFBGEEHFCDFFFFD@
@HWI-ST515:184:D0PUKACXX:1:1105:21142:124494 1:N:0:
TTTCGGCGGCGTTTCGAATTAAGATCGGAAG
+
IIEHIFHIB5=?68:<8?CACCC@34298@#
@HWI-ST515:184:D0PUKACXX:1:1105:20892:158720 1:N:0:
ACTGACGGGAGACAAAGCTGGCACCGCACTG
+
HIJJEFA<GFHIEE<EEDFDD7>;AB?;@B:
@HWI-ST515:184:D0PUKACXX:1:1105:8985:176254 2:N:0:
CCTCCAGGTGAGGCCATCCCCTCGAATTAAG
+
B8DAFFH98B=F2BEHEI;CC7<'4.;?C@@
@HWI-ST515:184:D0PUKACXX:1:1106:3039:14529 2:N:0:
ACCGCAGACAGGGTAGGCCGTCGTTCTCGAC
+
@CEGF=BDBDE?=.;?@(-;?28&08<C###
@HWI-ST515:184:D0PUKACXX:1:1106:12768:38980 2:N:0:
GTGGCTGACCGGGCTTGCTCAACTCATCCAT
+
IGIJJIJJJGHHFDDDBBDC;A?@CCACDA>
@HWI-ST515:184:D0PUKACXX:1:1106:19108:47781 2:N:0:
GGGTTTGAGGTAGGCGGAGGCGGCGAGGGTG
+
JEIDEBFGHG=FCHGGB>>B@BDB>9;B@08
@HWI-ST515:184:D0PUKACXX:1:1106:9959:84125 2:N:0:
GGCTGATGAAGGATGAAGCAATGGACGTGAT
+
IIJGIGGFA@CGIIJEHHFHHFFFDFDDDDD
@HWI-ST515:184:D0PUKACXX:1:1106:1843:85934 1:N:0:
GTGGCTGACCCGGCTTGCTCAACTCATCCAT
+
DH9FFF?########################
@HWI-ST515:184:D0PUKACXX:1:1106:15893:101866 1:N:0:
TTTCCCTTGGCGTTGCCGCCCCACCAACAGG
+
IIIGIIJJGGHGFE6=@BBDBBDDDDB?@B<
@HWI-ST515:184:D0PUKACXX:1:1106:12611:116079 1:N:0:
GGGTTTGAGGTAGGCGGAGGCGGCGAGGGTG
+
IIIHGIJGGGBFFEEAH>A?###########
@HWI-ST515:184:D0PUKACXX:1:1106:14518:123387 2:N:0:
ACTGACGGGAGACAAAGCTGGCACCGCACTG
+
IGJJJGGGIGGAEHHHHFFFFDCEDD@BBBA
@HWI-ST515:184:D0PUKACXX:1:1106:20062:135472 2:N:0:
CTCTGCGACGCGTGCATGAAACTGACACGCA
+
IJIJJFGGGFD??B?BCDCCCDDDDCCD@BB
@HWI-ST515:184:D0PUKACXX:1:1106:10241:146124 1:N:0:
GCCTGAAGGCGGATGCGGCGCGGGTGAACGG
+
IFIB;FB8?BAE6:BDD>CBB##########
@HWI-ST515:184:D0PUKACXX:1:1106:14633:156259 1:N:0:
GTCCGAACCAGATAGGACTATAGTCCATATG
+
FDH7ABE=<@9;6(.5>AC9>3(;@@>C>@;
@HWI-ST515:184:D0PUKACXX:1:1106:7375:157086 1:N:0:
CTCGCAGGGTGGCCTCCATATGGTCCGTTTT
+
JIJIIJJHB@DDEEEB??ACCDA@CD@AC##
@HWI-ST515:184:D0PUKACXX:1:1106:19109:170350 1:N:0:
CAAATCTAGGCGCCACAGCTCCAATCCCTCA
+
GCCAAEHHHGGDDAABDDDDACDCCDCC@C5
@HWI-ST515:184:D0PUKACXX:1:1106:15102:181521 1:N:0:
TTGGTCTACAAATCGTGGCGACGGCCCGCCC
+
6@>CACACCC>>CA#################
@HWI-ST515:184:D0PUKACXX:1:1106:16539:183696 2:N:0:
GTCGGGCTCGGGCCTCTGCTCGTTGCCGTTG
+
G=FFHBGEFFBC:BDDCDCCDDDDDDDDDB@
@HWI-ST515:184:D0PUKACXX:1:1106:2932:189298 2:N:0:
CTCCCGGTGGGGCGCCGGAACCAAGAAAGAG
+
HHGIGHIIIIGHHDDDDDBDBBDDB@CDD?3
@HWI-ST515:184:D0PUKACXX:1:1107:9703:10892 2:N:0:
GTCTGGGGAGGACGCAAGTGCAACGGAAACC
+
G0BFFEEH1BA@=:'5>B(;>C3(3;5?/?<
@HWI-ST515:184:D0PUKACXX:1:1107:19996:30365 2:N:0:
GGCTCTGGGAGGATAGGCCTAATCCTATTTT
+
@;FDH@DHEIEE?ED3?CDE>>A;>>@@@@#
@HWI-ST515:184:D0PUKACXX:1:1107:14131:64626 1:N:0:
AGTTTGTGCAGGGTGCAAAAAATTATTTCAG
+
JJDBGIHGGHIIA=@7CDEH?DFD>C;>CA#
@HWI-ST515:184:D0PUKACXX:1:1107:8737:70442 1:N:0:
TACCGCGGCTGGCTATGTGCCTGCCGCTTCT
+
JIGGGG<GBHHFFFC@CC>ACCDBBBB@###
@HWI-ST515:184:D0PUKACXX:1:1107:13715:71077 2:N:0:
TTCACGAATAAGTGTGCTTCTTTCTCTTTTT
+
CAEEH@HH=H=C?EA@BDFFD@>ACECCDCC
@HWI-ST515:184:D0PUKACXX:1:1107:7657:87166 2:N:0:
AAAGCGAACAATGTAGTTTTTATAGGCTCCA
+
IHGIHFGHIGIIHGIIEEEHHHH>DEEFDD>
@HWI-ST515:184:D0PUKACXX:1:1107:10808:114484 1:N:0:
TTTCTGAACATATTGGATGGAAGCCTTTTAG
+
JJIJJIIHDGCHBGIHIGJJAHHGHIG)=@7
@HWI-ST515:184:D0PUKACXX:1:1107:20587:133550 2:N:0:
TCACCCGAGGTTAGCAAGACCGACAGTGGTG
+
JJJIGGFIIJFGGIIJJJIIHHFDCD>CC><
@HWI-ST515:184:D0PUKACXX:1:1107:20541:149803 1:N:0:
TCCGGGTGGAGGACGAGGTGAGGGCGGGGAG
+
IJFIIIFFGIIEGGHHFF9A>BBDDDDDD<5
@HWI-ST515:184:D0PUKACXX:1:1107:8645:154362 1:N:0:
CGGGGCCACAGGGCGAGGCCCGCAGCCATGG
+
G::<;4;?5;C6;1=>6;=@B77@59<A###
@HWI-ST515:184:D0PUKACXX:1:1107:14395:156818 2:N:0:
TTTCTGAACATATTGGATGGAAGCCTTTTAG
+
JIJJJFDHGGHIIJIJJJJJIGGHIIIJJD>
@HWI-ST515:184:D0PUKACXX:1:1107:12332:164453 1:N:0:
CGCGAAAATAGGTAGCCGAAGAGCACATTCC
+
*??A''4=;=BD.?3@(93;';5?@######
@HWI-ST515:184:D0PUKACXX:1:1108:5404:23598 1:N:0:
CTCCCGGTGGGGCGCCGGAACCAAGAAAGAG
+
BBFHIBFAEHGEHDBD?-7;;<ADDD39A##
@HWI-ST515:184:D0PUKACXX:1:1108:5569:43574 1:N:0:
TTCACGAATAAGTGTGCTTCTTTCTCTTTTT
+
EEAFFHI:@CHF?E);BCEBECAC@CAC###
@HWI-ST515:184:D0PUKACXX:1:1108:15549:52022 2:N:0:
CAAAGGGTCGGGAAGGTTTCCCCGTATCCAC
+
FACCE9;(7'499';=(5@C;(;8;=AB###
@HWI-ST515:184:D0PUKACXX:1:1108:9013:100135 1:N:0:
GAATCATACCCCTCGTTCCAAAAGTTGAAGA
+
EDDDDDDDDDDDDDDBBB9:(:+9>ACC@@>
@HWI-ST515:184:D0PUKACXX:1:1108:13938:114013 2:N:0:
GCCTAAAGCCCTTCCTCTCTCCTCGGCGCCG
+
JJJIJHGIFIIJJGGGJHHHHHFFFFDDDDD
@HWI-ST515:184:D0PUKACXX:1:1108:16755:114617 2:N:0:
ACCGCAGACAGGGTAGGTCGTCGTTCTCGAA
+
IIGHHEEFFEEDD>A@BACBDDD@BDDDDD9
@HWI-ST515:184:D0PUKACXX:1:1108:14561:134491 2:N:0:
GCGCCGTGGGCGTCGCTCGTCGCGTGCATTG
+
EEH<ABBABBCDDD@BBDDDBBBD>BDDDDC
@HWI-ST515:184:D0PUKACXX:1:1108:13548:151547 2:N:0:
CTCGCAGGGTGGCCTCCATATGGTCCGTTTT
+
DH@'-5;BE?;AC>(55AC5@C:,5589::?
@HWI-ST515:184:D0PUKACXX:1:1108:17957:159239 1:N:0:
CCGGGAGCCACACACTACTCCATGCTCACGT
+
?;FH<@:;C@)(--;=AEEC??>;C######
@HWI-ST515:184:D0PUKACXX:1:1108:12661:160606 2:N:0:
GTCTGGGGAGGACGCAAGTGCAACGGAAACC
+
IAFGDECHEEHCGFB8>A;>ACCC@BD?8:9
@HWI-ST515:184:D0PUKACXX:1:1108:15139:167083 1:N:0:
TTCACGAATAAGTGTGCTTCTTTCTCTTTTT
+
F@CHFCE<DE7=).=@?DC>B;6@CCC####
@HWI-ST515:184:D0PUKACXX:1:1108:3854:174860 1:N:0:
GGCGTGCTACGGAGATCTAGGATTGGGCATT
+
EGHIHDBDFEDB1;BDDACCCD>ADB@<C<:
@HWI-ST515:184:D0PUKACXX:1:1108:5109:192416 1:N:0:
CTCTCTCGGTAGCTCGGGTTGGCGGCGTAGC
+
IDIGIIJGIGHBGIGGEH6CEHEFD?BDBB<
@HWI-ST515:184:D0PUKACXX:1:1201:15709:44473 2:N:0:
CCCGAACCGGACGGGCTGGGGGGGGCGGGCG
+
D)7@AAGB#######################
@HWI-ST515:184:D0PUKACXX:1:1201:3182:74490 1:N:0:
CTCTCTCGGTAGCTCGGGGTGGCGGCGTAGC
+
IBEGHBBDD6=ABDCHG6'59>@BB?B5;98
@HWI-ST515:184:D0PUKACXX:1:1201:8883:93151 1:N:0:
ACTGACGGGAGACAAAGCTGGCACCGCACTG
+
FIIJHJGJEGGHEEEEEFFFFDECBBBDBB9
@HWI-ST515:184:D0PUKACXX:1:1201:20607:123550 1:N:0:
GTTCAGAAAACACGTAGTTGGCATGAGTTTA
+
IIIDHIIGIJEGGGAG;5=@###########
@HWI-ST515:184:D0PUKACXX:1:1201:17604:147121 2:N:0:
ATCCTGGAGTAGTGTTAACAGCGCCGCACCA
+
>GHIIFG;DCEH?EEEEEDECDDDDDD?BB2
@HWI-ST515:184:D0PUKACXX:1:1202:5000:17914 1:N:0:
CCTGGTGGATGATGTACCCCATTTTTTGGAG
+
JJGGI?FEHHIEGGCHGHIEGHHHHHF####
@HWI-ST515:184:D0PUKACXX:1:1202:20954:20151 1:N:0:
TGTACTGCATGGGTGGAGAAAGCCTGGAGGG
+
IIHIJIJIIJJJC.@B62??==3@DEFD9A#
@HWI-ST515:184:D0PUKACXX:1:1202:1793:20731 1:N:0:
CAGTGAGAGAGAAGAGCAATAGTGTCGGATA
+
IFIEIGIGIJJBHIGGJHDEEHCB>DDD###
@HWI-ST515:184:D0PUKACXX:1:1202:12004:39082 1:N:0:
ACCAAATGGAGGCTTTACACTGAATATTTTC
+
<==BFGHEGE@HCCEHHD:?C3;;@ACC@@6
@HWI-ST515:184:D0PUKACXX:1:1202:18073:51141 1:N:0:
TTCACGAATAAGTGTGCTTCTTTCTCTTTTT
+
JJJJIIIJJDHHEHA@CFFFFCCEDEEED>5
@HWI-ST515:184:D0PUKACXX:1:1202:5336:52453 1:N:0:
GGGGAGAAGAGTGTCCTGGCGGATGGGAGCG
+
EIEG6AAEGGG7=CEEHGEDBB8=8<B9<50
@HWI-ST515:184:D0PUKACXX:1:1202:18491:61631 2:N:0:
ACCTAGGTTTGGTAGTTTTTGAAAGGGAATA
+
FFEEECE@CCDDACC>ADDDDDACDDD8?BA
@HWI-ST515:184:D0PUKACXX:1:1202:20595:72415 1:N:0:
CAAAGGGTCGGGAAGGTTTCCCCGTATCCAC
+
F)=FE=;6)::'9>B@###############
@HWI-ST515:184:D0PUKACXX:1:1202:11701:102943 1:N:0:
GGGGAGAAGAGTGTCCTGGCGGATGGGAGCG
+
JCHIEGFHHEEDA?EFFHFFFD/;B7?<@@5
@HWI-ST515:184:D0PUKACXX:1:1202:16373:127070 2:N:0:
CCTTCTTGCTGGGTAAGTTCAACTCTTCCCG
+
HFHIIHIIJIJII@CHIHIGCEHIEHGHHF<
@HWI-ST515:184:D0PUKACXX:1:1202:8598:166646 1:N:0:
GCCAACAAGAGTGTTCGTGGACGCATAGGTG
+
IEGIIHCGHEH?ACAEDBED<ABB>@BDCA:
@HWI-ST515:184:D0PUKACXX:1:1202:1761:178111 1:N:0:
TTTCTGAACATATTGGATGGAAGCCTTTTAG
+
IJJGIIHGHHHHEGGHIJJFF>F=FHIGE@7
@HWI-ST515:184:D0PUKACXX:1:1203:1637:35233 2:N:0:
ACCAAATGGAGGCTTTACACTGAATATTTTC
+
C8=BA6@8=DC;5?=A=?B?C337@C:;B@D
@HWI-ST515:184:D0PUKACXX:1:1203:10697:38327 2:N:0:
CCTCCTGGAAAGTCCGGTGCCTGGCTCCTGT
+
IGHHHFHIEHGIHIGJIBHEHHFHFFFFCCE
@HWI-ST515:184:D0PUKACXX:1:1203:12417:62785 1:N:0:
CAAAGGGTCGGGAAGGTTTCCCCGTATCCAC
+
JIJIJJIADHHFFDDDCDDDDDCD@@??AC5
@HWI-ST515:184:D0PUKACXX:1:1203:17374:84146 2:N:0:
CCTCGTCTCTAGGTCCCGACGCCTTCCATGG
+
JJJJJIGIIJJJIGHIJJGGFDDDDDDDFD?
@HWI-ST515:184:D0PUKACXX:1:1203:12300:104399 2:N:0:
CTCGGTGGGAGGTCGGAGGTGTCACGCATGG
+
GDHGGBBGGIJJAAEHHHF;;;AEEDD>18?
@HWI-ST515:184:D0PUKACXX:1:1203:20638:108848 2:N:0:
GCCATGGGGAGTGTGAGCTAGAGATGGGGGT
+
DHE(??=FH7ADE=DEHFEAE==@>?DEDD=
@HWI-ST515:184:D0PUKACXX:1:1203:18090:143413 2:N:0:
TCGCACGGCAGGAAGAGAATACCTGATCTGT
+
GEGHIIGIB;AHDDFB>CC@###########
@HWI-ST515:184:D0PUKACXX:1:1203:1215:155727 2:N:0:
CCGGGAGCCAGCCACTACTCCATGCTCACGT
+
IJJGIHHIJJJJJIJJHHHHHFFFFFFEEDA
@HWI-ST515:184:D0PUKACXX:1:1203:6786:172260 2:N:0:
CTGTGCGAGGGGTCGAATTAAGATCGGAAGA
+
IGI@FDEHIFIGHFFD?EDDCDCDDDDDD=B
@HWI-ST515:184:D0PUKACXX:1:1204:5775:2802 2:N:0:
ACCGCAGACAGGGTAGGTCGTCGTTCTCGAA
+
IIDGHBDFFEE?C6?@B>CDDBD@9A@CDD?
@HWI-ST515:184:D0PUKACXX:1:1204:7848:55062 1:N:0:
ACCGAGTAGAGGAGCGCGCGGCTGCACGCAG
+
GHIJBG;CDG:@@D?E6AAB=6;BBCCD###
@HWI-ST515:184:D0PUKACXX:1:1204:3591:59943 2:N:0:
TCCACAGAGTAGACCATCTTCCGTGTAGAGC
+
?BB)=).)8/)877@7;=?A=CB########
@HWI-ST515:184:D0PUKACXX:1:1204:15004:69266 1:N:0:
ATCATTGCAAAGGTTCGTGCAAGCTTCCTTC
+
JJJIJIFJIIJJJIJJJCGFHEEFEFFFEE>
@HWI-ST515:184:D0PUKACXX:1:1204:7808:156069 1:N:0:
CCCTCTCGAATTAAGATCGGAAGAGCGGTTC
+
GIGHDIGHGGGICDHJIBE<7?4;?>AB###
@HWI-ST515:184:D0PUKACXX:1:1204:17769:176105 2:N:0:
TCGCACGGCAGGAAGAGAATACCTGATCTGT
+
GIJJJGHIIEEG?B2(;>C;CDDCC>@;C@#
@HWI-ST515:184:D0PUKACXX:1:1204:4022:181248 2:N:0:
GTAGAGATGCATGGACATCAAATAGTGAAAG
+
IDDHHFHDE@@FIJGIGEEECCCCDDFFF@>
@HWI-ST515:184:D0PUKACXX:1:1205:6529:1766 2:N:0:
GCTGGCGGCTGGACGACGACTGCGTGACCGG
+
IGGDHABCDDDD9?B7;@BDD>?@9;8<C9<
@HWI-ST515:184:D0PUKACXX:1:1205:4859:44306 1:N:0:
ACCGCAGACAGGGGAGGTCGTCGTTCTCGAA
+
@C;@B<B<DDC?;'9/8(,3,288;B0@B##
@HWI-ST515:184:D0PUKACXX:1:1205:12493:72456 2:N:0:
TCCCCAGACCCCAACCCCTCTCCCTCGTCAT
+
D@D8BFCEHJIJGGI<EB@8@C>@@######
@HWI-ST515:184:D0PUKACXX:1:1205:11617:85724 1:N:0:
GTGGCAGCTTGACTTGAACAGAAAGCATTGA
+
IHGIIIJIGGGGIJJFGIGHG@E@;@D:>C>
@HWI-ST515:184:D0PUKACXX:1:1205:9737:93999 2:N:0:
GTGGCTGACCGGGCTTGCTCAACTCATCCAT
+
JIJG:@EHIJHGFDDDDDDDDDCCD@C@C>>
@HWI-ST515:184:D0PUKACXX:1:1205:4339:140365 2:N:0:
CTCGCAGGGTGGCCTCCATATGGTCCGTTTT
+
JIIGGGHFHFFDEEDDD?CDCDCCDC??CCB
@HWI-ST515:184:D0PUKACXX:1:1205:1192:170183 1:N:0:
ACAACTAACACTAAAATGTCAGAGCGAGGAC
+
GIHJJJGGHGIDBFHIIJIHG@EHGHFDEC=
@HWI-ST515:184:D0PUKACXX:1:1206:4208:16803 1:N:0:
TCCATATGGGGGGATCAACAGCTAATGCACC
+
GGGBB9DG>D?/75<B@>?CB8C4>@C@A##
@HWI-ST515:184:D0PUKACXX:1:1206:11259:17279 2:N:0:
GCGCAGCGGCGAGGGGAACATTGTGAAGGAA
+
BFEG<;FABHC?BBBD;7?B@>A@@:A:?89
@HWI-ST515:184:D0PUKACXX:1:1206:3906:31632 1:N:0:
ATCCTGGAGTAGTGTTAACAGCGCCGCACCA
+
>7@)8=CC;@9??##################
@HWI-ST515:184:D0PUKACXX:1:1206:4491:35830 1:N:0:
CCATATGGATGGCAGAGATTGTATCTCTGCG
+
GIJGGIIHIIGGGIJJJA:DEGGIJHHGHH@
@HWI-ST515:184:D0PUKACXX:1:1206:1865:38954 2:N:0:
CCTCCTGGAAAGTCCGGTGCCTGGCTCCTGT
+
DHIIJGIEIJJIFGGH<A@AA?>E>BEFCEE
@HWI-ST515:184:D0PUKACXX:1:1206:4375:46299 1:N:0:
TTCACGAATAAGTGTGCTTCTTTCTCTTTTT
+
JJJJJJJGGH:??E?CEFFDFEEEEDEDDD>
@HWI-ST515:184:D0PUKACXX:1:1206:14414:82674 1:N:0:
TTGGTCTACAAATCGTGGCGACGGCCCGCCC
+
CECD@AAC@3@CCA#################
@HWI-ST515:184:D0PUKACXX:1:1206:5144:88482 2:N:0:
GTTTTAATGACAGATCTTGGGCCCTTTTTGT
+
JJJJJIIIIJJJIIIJJIIIIJJHHHHFFFF
@HWI-ST515:184:D0PUKACXX:1:1206:13334:95082 1:N:0:
AGCTGCGAGAGCCTTAGAGACGCGTGCATTG
+
IIIHCHBHIB@GHG4@GG4=A19A>@D@>C5
@HWI-ST515:184:D0PUKACXX:1:1206:6142:99019 1:N:0:
AAAAAACGGAGTCTTTAGAGCCCTTATTAAT
+
FHEGHIB8C;4?;@CACEDD:ABCC>>A:B;
@HWI-ST515:184:D0PUKACXX:1:1206:3917:114318 2:N:0:
TACCGCGGCCGGCTATGTGCCTGCCGCTTCT
+
GGI>@@AB<EFDBBB:>>B(5:@A9=;;>BC
@HWI-ST515:184:D0PUKACXX:1:1206:10160:115758 1:N:0:
GTGGCTGACCGGGCTTGCTCAACTCATCCAT
+
IF@FEHH>@@8A'',;;(55;>AA>>AACC>
@HWI-ST515:184:D0PUKACXX:1:1206:3225:122883 1:N:0:
CCGGGAGCCAGCCACTACTCCATGCTCACGT
+
GIFBF6FHIGIIIGIGEHHHGDBCECCACD6
@HWI-ST515:184:D0PUKACXX:1:1206:17068:135911 1:N:0:
TCTAGGTTCTGGGCTGGTCGCCTTGTCCATG
+
8=C@AA@4@GHC9C>EB?;<=A>B5;>CCC:
@HWI-ST515:184:D0PUKACXX:1:1206:3185:174059 1:N:0:
GCCACCAGCCCGCCACTACGCATCTACGTCT
+
GIIJIJIGIJFHDFBDC;>BDBDDCDC####
@HWI-ST515:184:D0PUKACXX:1:1206:18018:194310 1:N:0:
TTGGTCTACAAATCGTGGCGACGGCCCGCCC
+
EEEDACCCDDDDCCDDB?=5>DBDDDD;3<0
@HWI-ST515:184:D0PUKACXX:1:1206:2247:195230 2:N:0:
CAAGACGTGCAGGACTGCAGCTGCAAGCACG
+
IJIEGIGIHHGH@CEHHD@DFFFCACEA?C#
@HWI-ST515:184:D0PUKACXX:1:1207:10204:2600 1:N:0:
CTCTGCGACGCGTGCATGAAACTGACACGCA
+
IIJEGGGGHFCDBB?AACC>CCCCC::AB##
@HWI-ST515:184:D0PUKACXX:1:1207:3894:3629 1:N:0:
CAGTGAGAGAGAAGAGCAATAGTGTCGGATA
+
JIIFHGIGIIIJJIJFGHHEEH=?DCEDDC3
@HWI-ST515:184:D0PUKACXX:1:1207:10057:10706 1:N:0:
CCACCCGGATCGCCTGGAAGCTCCTCGAATT
+
CGGFHGEHEAGHIIEAECCCEDC@AC>>CC5
@HWI-ST515:184:D0PUKACXX:1:1207:15623:29284 2:N:0:
CCTCCTGGAAAGTCCGGTGCCTGGCTCCTGT
+
JJJJJJJJJJJJJIEHJGHFHHFHFFFFFEE
@HWI-ST515:184:D0PUKACXX:1:1207:19617:48095 2:N:0:
ACAACTAACACTAAAATGTCAGAGCGAGGAC
+
@B*??FB<F=<FH;C7;)8@@GDHGH#####
@HWI-ST515:184:D0PUKACXX:1:1207:18399:68537 1:N:0:
CGCAGGGGATGGGCAGGAGGCCAAGCGCTAG
+
JBEGG@GGGGFFGHDDED7ABB=AB@78?80
@HWI-ST515:184:D0PUKACXX:1:1207:1443:90538 1:N:0:
TTAGGTCGGCCCTCTCCGGTGCTGGCCTGGT
+
IIEIGJIBGHIFFFHDEDDABBCCDDAC?A#
@HWI-ST515:184:D0PUKACXX:1:1207:7393:126147 2:N:0:
TACCGCGGCCGGCTATGTGCCTGCCGCTTCT
+
DHI@:?@A'5=A:>BCC;>CC>:?<@D####
@HWI-ST515:184:D0PUKACXX:1:1207:12813:169137 2:N:0:
GTACATATGAGGAGATAAAAAAATGACATTG
+
C(;C7C94=CE)7?AD@DDD###########
@HWI-ST515:184:D0PUKACXX:1:1207:18545:179651 2:N:0:
CTCGCAGGGTGGCCTCCATATGGTCCGTTTT
+
JGGIIHIHECEDEDCBDDDDDEDCCD?BCD@
@HWI-ST515:184:D0PUKACXX:1:1207:20150:190697 2:N:0:
CTTAATGGCCGGTCTCTACGCATAAAAGAGA
+
GHGJJFHJJHIH/94;CACAA@?BCDD@###
@HWI-ST515:184:D0PUKACXX:1:1207:10215:196503 2:N:0:
GCCTGAAGGCGGATGCGGCGCGGGCGCACGC
+
?)86BBBD3?@AHBE################
@HWI-ST515:184:D0PUKACXX:1:1208:2381:3108 2:N:0:
GCCCCCGGCGCGGCACTCTCTGTCTATCCTT
+
E1;FB@EHFDB8=;<7CCDD@CC>CC:@CD@
@HWI-ST515:184:D0PUKACXX:1:1208:4451:58561 2:N:0:
ACAACTAACACTAAAATGTCAGAGCGAGGAC
+
GHEGGBBBFEGGG@@AFF=CHAEEA=ED###
@HWI-ST515:184:D0PUKACXX:1:1208:16755:91011 2:N:0:
CATCACCGGATGGTCGGTGTACACTGAGATC
+
JJIGCBFHGGGGHDDGH=D>3@CCCA@>CC@
@HWI-ST515:184:D0PUKACXX:1:1208:13387:100037 1:N:0:
ACTGACGGGAGACAAAGCTGGCACCGCACTG
+
IJJIJIDGGHJJFFEHEFCDD?@ACB>8?B>
@HWI-ST515:184:D0PUKACXX:1:1208:14423:115931 2:N:0:
GAATTAAGATCGGAAGAGCGTCGTGTAGGGA
+
EAHH?;>?;BCBC=;?2A<=/8;09+9ACB?
@HWI-ST515:184:D0PUKACXX:1:1208:1835:137979 2:N:0:
ACTGACGGGAGACAAAGCTGGCACCGCACTG
+
IIEHIHGBGAB<A>A?AB?B@ACCCDDBBBC
@HWI-ST515:184:D0PUKACXX:1:1208:3372:139591 1:N:0:
CCTCATTGCCCGTCGCCAATATTCGGACGGT
+
IIDHJIGJFJBHEGJFEHEFFECEED?>??8
@HWI-ST515:184:D0PUKACXX:1:1208:8668:150015 1:N:0:
GTACATATGAGGAGATAAAAAAATGACATTG
+
DFFGGIGIGC;=?A()7).;??8(5@AC@##
@HWI-ST515:184:D0PUKACXX:1:1208:3664:152028 2:N:0:
GTGTCTGCGAGATTGCGGCCTGCGAGGAGAG
+
IHIIJGHIJIJJHHHHHFDDDDDDBBB8?<?
@HWI-ST515:184:D0PUKACXX:1:1208:17075:154730 2:N:0:
ACAACTAACACTAAAATGTCAGAGCGAGGAC
+
FGG>FFDHGGJJHIIGIJJJJIIIIGEFDC;
@HWI-ST515:184:D0PUKACXX:1:1208:18188:185755 2:N:0:
GTGGCTGACCGGGCTTGCTCAACTCATCCAT
+
JJJIJFHIJIHHFDDDDBDDDDDCDACDC>>
@HWI-ST515:184:D0PUKACXX:1:1208:2029:187828 2:N:0:
GCCATGGGGAGTGTGAGCTAGAGATGGGGGT
+
JJJGIDFEHHE;DGIIIFHCHEHDDFCDDDD
@HWI-ST515:184:D0PUKACXX:1:1301:10336:60035 2:N:0:
GGCTCTGGGAGGATAGGCCTAATTCTATTTT
+
IIJJJIIIGGIHFHFEFFFECEEEDCDCDDD
@HWI-ST515:184:D0PUKACXX:1:1301:10622:116788 2:N:0:
CCTTCTTGCTGGGTAAGTTCAACTCTTCCCG
+
JJJIIIIJJJJJIFCHIEGGEGGIHHHHHGD
@HWI-ST515:184:D0PUKACXX:1:1301:12388:125991 2:N:0:
GGCGTGCTACGGAGATCTAGGATTGGGCATT
+
GIGHH9BDBDCDDDBDDEDDD@CDCAAACD>
@HWI-ST515:184:D0PUKACXX:1:1301:15377:131710 2:N:0:
CAAGACGTGCAGGACTGCGGCTGCAAGCACG
+
/?;<C##########################
@HWI-ST515:184:D0PUKACXX:1:1301:5131:157335 1:N:0:
AGTTTGTGCAGGGTGCAAAAAATTATTTCAG
+
*9BGHHGIIEIIICFHC4@AA<BCEFED<A#
@HWI-ST515:184:D0PUKACXX:1:1301:10003:159531 1:N:0:
GCAAGCTTGTTGGCTGTGCCTGGTGGTTGTT
+
IIGBHHIGI=7?EHFDBCC@CEA>??;?B##
@HWI-ST515:184:D0PUKACXX:1:1301:7942:171764 1:N:0:
CCGGGAGCCAGCCACTACTCCATGCTCACGT
+
GHGD:GIIGE(5@GDGCHHECDEB>BB>CA;
@HWI-ST515:184:D0PUKACXX:1:1301:2013:177655 2:N:0:
ACCGCAGACAGGGTAGGGCGTAGGTCTCGAA
+
###############################
@HWI-ST515:184:D0PUKACXX:1:1301:17397:185453 2:N:0:
TCTGGAGGCTGGGACAAAAGTGTAACGCTAA
+
GGIJJGHEHGGHHEHB;CDA@A@DACDD@88
@HWI-ST515:184:D0PUKACXX:1:1301:14509:188596 1:N:0:
TGTAGTGCAATGGTGTGTCTTTCCTTATTGT
+
IGHIJIIIIIJGIIHHHGFEFEFDECC@>;;
@HWI-ST515:184:D0PUKACXX:1:1301:11575:193508 2:N:0:
GGCTCTGGGAGGATAGGCCTAATTCTATTTT
+
III<GCFHIIIHCE>?DFFDEECAEEDDDCA
@HWI-ST515:184:D0PUKACXX:1:1302:13076:33241 1:N:0:
CAAGACGTGCAGGACTGCAGCTGCAAGCACG
+
GIIIBHIGGGGCEECEHFDFFFFEEECDDC#
@HWI-ST515:184:D0PUKACXX:1:1302:7351:59330 1:N:0:
AGCGCCAACAGACATGGGAAGGAATATCCAT
+
GGGDGHIDIG>C@>7?EC@BB?9CCCCEDDC
@HWI-ST515:184:D0PUKACXX:1:1302:7197:72369 1:N:0:
ATTTCCCGTCACCTCTTCAAACTTTGGGCGG
+
JJJIJ@CHHIIIGHEHHHHCEFFFFFCBA@6
@HWI-ST515:184:D0PUKACXX:1:1302:5744:72998 1:N:0:
CTCTCACTGATACACTCACCTAAGTCCCTCG
+
JIJJJGGIJJIIIJIEHDGGGHGGHGIIJJB
@HWI-ST515:184:D0PUKACXX:1:1302:21177:108932 2:N:0:
GCCAACAAGAGTGATCGTGGACGCATAGGGT
+
###############################
@HWI-ST515:184:D0PUKACXX:1:1302:3778:117804 2:N:0:
TCCATATGGGGGGATCAACAGCTAATGCACC
+
IIIGGDFIJJJJD7<DDDDDDDCCCDCC@@A
@HWI-ST515:184:D0PUKACXX:1:1302:4960:134366 2:N:0:
GCGAGCGTCGGAGCGTGTCTCTATACTCCCT
+
E7DF05B;DED=9<?;;8?ACDCCCAA>?83
@HWI-ST515:184:D0PUKACXX:1:1302:2130:167729 2:N:0:
TCACCCGAGGTTAGCAAGACCGACAGTGGTG
+
JJJJIHFGGG8FFCHECGHCE<8<A>5>>58
@HWI-ST515:184:D0PUKACXX:1:1302:7752:195694 2:N:0:
CTCGAATTAAGATCGGAAGAGCGTCGTGTAG
+
IIIIIHHGIIIIGIJIJJHGFFFDCD8;;?>
@HWI-ST515:184:D0PUKACXX:1:1303:6744:119435 1:N:0:
GCCAACAAGAGTGTTCGTGGACGCATAGGTG
+
IGGIGIGGIJB?A?EEFDECBC>@>?#####
@HWI-ST515:184:D0PUKACXX:1:1303:5632:160564 2:N:0:
CCTGGTGGATGATGTACCCCATTTTTTGGAG
+
IJJJ<D=CECEGIGAFHGHGGEHHHHFDA@A
@HWI-ST515:184:D0PUKACXX:1:1303:14698:162940 1:N:0:
CTCGCGCGCACGTTGCCCTCACGCCAGCTCA
+
HGI>HE:BEBC?,;;9CC@?<?9?89>BCCC
@HWI-ST515:184:D0PUKACXX:1:1303:14540:182450 1:N:0:
GTGGCTGACCGGGCTTGCTCAACTCATCCAT
+
DCC//=@=CAHA###################
@HWI-ST515:184:D0PUKACXX:1:1304:8472:14943 2:N:0:
CCAATTCGGCGGTGGAAGCTGCGCATGACGC
+
IIIIJFHIHJGH4<>CEDBDCCD@?BBCCB@
@HWI-ST515:184:D0PUKACXX:1:1304:19514:22555 1:N:0:
TTAGGTCGGCCCTCTCCGGTGCTGGCCTGGG
+
FCCHG)8;@@@A;?ED?DDA:;@C;?BCB##
@HWI-ST515:184:D0PUKACXX:1:1304:12799:40915 2:N:0:
CTCCCGGTGGGGCGCCGGAACCAAGAAAGAG
+
CGIEGFHGGABHHDDDD;BDDDCDDDCCCA#
@HWI-ST515:184:D0PUKACXX:1:1304:4738:42643 1:N:0:
CCCTAGGAAGGAGTCGTAGAAGTGGCCAGCA
+
GGJJIHJIDECHIHGGHIIGGH=CC?@CD76
@HWI-ST515:184:D0PUKACXX:1:1304:9115:47107 2:N:0:
CAAGACGTGCAGGACTGCAGCTGCAAGCACG
+
IJF@A=AFHGGII?EHEFFBBCEEEEDDD##
@HWI-ST515:184:D0PUKACXX:1:1304:5646:68675 1:N:0:
CCTCCTGGAAAGTCCGGTGCCTGGCTCCTGT
+
EIECHJHIGEHEDGGGA45=?CHB@CDBCA>
@HWI-ST515:184:D0PUKACXX:1:1304:16415:96462 2:N:0:
GCCAACAAGAGTGTTCGTGGACGCATAGGTG
+
IIICGHEHDEHEECHHFFFD=@?B/<?AA>3
@HWI-ST515:184:D0PUKACXX:1:1304:13751:126209 1:N:0:
GCCATGGGGAGTGTGAGCTAGAGATGGGGGT
+
IJJEGIIEGFG5@DHCHHHHFHFB:CBB?88
@HWI-ST515:184:D0PUKACXX:1:1304:13628:132244 1:N:0:
GCAAGCTTGTTGGCTGTGCCTGGTGGTTGTT
+
IHIGGIJGICHFHEBE;BCCCDC>;@9?###
@HWI-ST515:184:D0PUKACXX:1:1304:12418:168475 1:N:0:
GGGTTTGAGGTAGGCGGAGGCGGCGAGGGTG
+
IJJGHHIGIDCFHIEHF:>@BB@BB53;@##
@HWI-ST515:184:D0PUKACXX:1:1304:11606:176566 1:N:0:
ACCGCAGACAGGGTAGGTCGTCGTTCTCGAA
+
E>EHHEBB@B#####################
@HWI-ST515:184:D0PUKACXX:1:1305:6042:8119 2:N:0:
AGTTTGTGCTGGGTGCAAAAAATTATTTCAG
+
*9//08?=D)).()-5CA>=?<>@;7;>BE3
@HWI-ST515:184:D0PUKACXX:1:1305:1166:24324 1:N:0:
TGTACTGCATGGGTGGAGAAAGCCTGGAGGT
+
JJJIIIJGGIJIIGGEIJCACHCFFBBAAA#
@HWI-ST515:184:D0PUKACXX:1:1305:13205:102931 1:N:0:
TCACCCGAGGTTAGCAAGACCGACAGTGGTG
+
JIJJIHJJIJGHGIJJJEHGHADCDDCDD##
@HWI-ST515:184:D0PUKACXX:1:1306:4696:36827 2:N:0:
CCCGTCAGTCGGTCACGTGATCTGTGCCATA
+
III:@@EHHHEBBCDCC;A=;ACC@@CCC##
@HWI-ST515:184:D0PUKACXX:1:1306:2602:41685 1:N:0:
ACTGACGGGAGACAAAGCTGGCACCGCACTG
+
IJJJJIJJGGIJHHECCDFFFBCEDDDDBDA
@HWI-ST515:184:D0PUKACXX:1:1306:3312:81473 1:N:0:
CTGTGCGAGGGGTCGAATTAAGATCGGAAGA
+
GGHAG<<0;';=B6<85>(>@>ACC==78;9
@HWI-ST515:184:D0PUKACXX:1:1306:8039:88831 2:N:0:
CGCGCTAATTAAGATCGGAAGAGCGTCGTGT
+
JIIJJAGEHHHHFFDFFDDDDBDDDBBDBB<
@HWI-ST515:184:D0PUKACXX:1:1306:15022:99326 2:N:0:
AAAGCGAACAATGTAGTTTTTATAGGCTCCA
+
ICCHIFFGGHIIIHAEEEEHHHHFDFFFEDD
@HWI-ST515:184:D0PUKACXX:1:1306:4215:182625 1:N:0:
TCCATATGGGGGGATCAACAGCTAATGCACC
+
JIJJIBHIBGIABBBDDDCDDDCCDDDDDD3
@HWI-ST515:184:D0PUKACXX:1:1306:1664:184949 1:N:0:
GAATTAAGATCGGAAGAGCGGTTCAGCAGGA
+
CF>B=FEB>;;=A@;@###############
@HWI-ST515:184:D0PUKACXX:1:1306:16507:192036 1:N:0:
GGGTTTGAGGTAGGCGGAGGCGGCGAGGGTG
+
JJGBDGGBEH;@FFGEE?<@???@#######
@HWI-ST515:184:D0PUKACXX:1:1307:1979:12530 2:N:0:
CGTAGTGCAATGGTGTGTCTTTCCTTATTGT
+
GHFHJHFFFFHGA@EEHAEHHHEFFFCFFAC
@HWI-ST515:184:D0PUKACXX:1:1307:6402:37170 2:N:0:
CGCAGGGGATGGGCAGGAGGCCAAGCGCTAG
+
IIJIIFFGGHHHHHFFFDCDDBBBBDDDDDB
@HWI-ST515:184:D0PUKACXX:1:1307:20704:82171 1:N:0:
CCAATTCGGCGGTGGAAGCTGCGCATGACGC
+
GFHHHIIFIGIE?CA<;A;;CCBDDD?CCD5
@HWI-ST515:184:D0PUKACXX:1:1307:9498:86812 1:N:0:
CTCTCACTGATACACTCACCTAAGTCCCTCG
+
IIEGIIIIIIGHGIIDGGGGHGIIEHEF3?4
@HWI-ST515:184:D0PUKACXX:1:1307:9173:99013 2:N:0:
CCTTCTTGCTGGGTAAGTTCAACTCTTCCCG
+
G@>GEFEGHHG=GGIJI@EAEEHIF>A>;>B
@HWI-ST515:184:D0PUKACXX:1:1307:3108:121777 2:N:0:
TTCACGAATAAGTGTGCTTCTTTCTCTTTTT
+
FGGHJFH@EHHF?>ADCFFDBECED3@CDDD
@HWI-ST515:184:D0PUKACXX:1:1307:10352:128938 2:N:0:
CCCGTCAGTCGGTCACGTGATCTGTGCCATA
+
IIJIHBGHHGHFFDDDDDBBCEEDDDDADC@
@HWI-ST515:184:D0PUKACXX:1:1307:17537:166609 1:N:0:
GCCATGGGGAGTGTGAGCTAGAGATGGGGGT
+
?DG=BFGIIGI;@@DHBEEFHA;@;@#####
@HWI-ST515:184:D0PUKACXX:1:1307:14649:168919 1:N:0:
GTGTGCCGGTGTGCGGGCGCGAGCGGCGAGC
+
E;FHGDGIJ7;;@EHABBDD@;@B;B>B7>9
@HWI-ST515:184:D0PUKACXX:1:1308:15575:7554 2:N:0:
CTTAATGGCCGGTCTCTACGCATAAAAGAGA
+
HIIIIFFGHIJH=BDEED<ACDD?CDDDDD<
@HWI-ST515:184:D0PUKACXX:1:1308:19287:22179 2:N:0:
GTCTGGGGAGGACGCAAGTGCAACGGAAACC
+
GDFHIFHG=GHDHHFDBC;AEDDDDBBDDDA
@HWI-ST515:184:D0PUKACXX:1:1308:6070:45343 1:N:0:
GAATCATACCCCTCGTTCCAAAAGTTGAAGA
+
ECDDDDCDDCDDDDBAB@CED<8A4>A@:44
@HWI-ST515:184:D0PUKACXX:1:1308:2698:71488 2:N:0:
CGTGCAGGGGCGTCAATGTCATAGTCTCGTT
+
B:(-B=8;45493;88>>:@;;55;@#####
@HWI-ST515:184:D0PUKACXX:1:1308:12576:75981 1:N:0:
CACACCGGTGCACCTCTAGCCGCCAACCTTC
+
BFEGCAAHBGHHFCAB:;?BCC:@@??####
@HWI-ST515:184:D0PUKACXX:1:1308:7000:84191 1:N:0:
CGGGGCCACAGGGCGAGGCCCGCAGCCATGG
+
GG6A8AEH=CE(;?A/;8=@###########
@HWI-ST515:184:D0PUKACXX:1:1308:16270:115510 2:N:0:
CCGCCAGCCTGGTGGAGCCCAAGGGAAGTAT
+
HIIJJHIIJIIJFGECDHEEFCEBD=ACCE>
@HWI-ST515:184:D0PUKACXX:1:1308:2138:133084 2:N:0:
GCAAGCTTGTTGGCTGTGCCTGGTGGTTGTT
+
IJEFHDHIJHHHHHFFDFEEEEB;?@;=@B9
@HWI-ST515:184:D0PUKACXX:1:1308:4670:136452 1:N:0:
ATCCTGGAGTAGTGTTAACAGCGCCGCACCA
+
G@HHGJIIG7AEHF=;=>CDF<BB69;@B##
@HWI-ST515:184:D0PUKACXX:1:1308:12286:153194 1:N:0:
GTCTGCGGTCTGCCTGCAACCACACACACTG
+
JCCEH<B<:BEFDEDCA@@AABB9<<@BD<4
@HWI-ST515:184:D0PUKACXX:1:1308:12734:169198 2:N:0:
TGTAGTGCAATGGTGTGTCTTTCCTTATTGT
+
HICGGFCHGIIJHCH?C?CEEFFFFFDDEEE
@HWI-ST515:184:D0PUKACXX:1:1308:9759:181700 2:N:0:
GTGGCTGACCGGGCTTGCTCAACTCATCCAT
+
IIJJIGGIIIHGFDDDDDCCCCDDDDDDD>>
@HWI-ST515:184:D0PUKACXX:1:1308:5006:191035 2:N:0:
CCGCCAGCCTGGTGGAGCCCAAGGGAAGTAT
+
IFEIJFGIJJJJIJJJIIHHFHFFFAEC>@@
@HWI-ST515:184:D0PUKACXX:1:2101:9433:54303 1:N:0:
ACCGAGTAGAGGAGCGCGCGGCTGCACGCAG
+
IGGCGH;FHG@9DE?ABBD@BDD@BCD<@B5
@HWI-ST515:184:D0PUKACXX:1:2101:18503:108139 2:N:0:
ACCTAGGTTTGGTAGTTTTTGAAAGGGAATT
+
DEECECE@CDBD=@C>CDDD@BDDDDDBBD>
@HWI-ST515:184:D0PUKACXX:1:2101:16115:109388 2:N:0:
CGGGGCCACAGGGCGAGGCCCGCAGCCATGG
+
JHIHH@EHHHH?DFCDDDDDDDDDD@ABCCC
@HWI-ST515:184:D0PUKACXX:1:2101:6005:114072 1:N:0:
CCATATGGATGGCAGAGATTGTATCTCTGCG
+
GHGH@HIIEGCHHIIEHHGHIAHEIHGEFB9
@HWI-ST515:184:D0PUKACXX:1:2101:7878:134393 2:N:0:
AAATTTGAGGGGCATGTATACAATTGCCCCT
+
BF<??##########################
@HWI-ST515:184:D0PUKACXX:1:2101:18035:135000 2:N:0:
CTCGCGCGCACGTTGCCCTCACGCCAGCTCA
+
IGHGIHGGHFDDDDD>CCDDDDDDBBBDDC#
@HWI-ST515:184:D0PUKACXX:1:2101:3596:160237 2:N:0:
GCCGGGGGCGGCCGCCGGGGGGCGGGGGCCT
+
BGII>:?B2007<575&5;@BBBB#######
@HWI-ST515:184:D0PUKACXX:1:2101:6240:168766 1:N:0:
CAAGACGTGCAGGACTGCAGCTGCAAGCACG
+
FGHIGIG@GHIE9CEEEF@D@C@@CCCDB##
@HWI-ST515:184:D0PUKACXX:1:2101:11987:170010 1:N:0:
ACCGAGTAGAGGAGCGCGCGGCTGCACGCAG
+
IGIFGICGGEHG<G=E>AC8=B;BDCD?B50
@HWI-ST515:184:D0PUKACXX:1:2101:1712:199317 2:N:0:
GGACTTGCGGGGGTGATGTCTGATGAGGGGA
+
D17'68CF/;A@@##################
@HWI-ST515:184:D0PUKACXX:1:2102:16061:8304 1:N:0:
TGGAAATGGAGGCCCCAGGTATGGTTCTTTT
+
IIGC)=CEGEH<CEFF?DC;;@CC>;>AC##
@HWI-ST515:184:D0PUKACXX:1:2102:6743:10511 1:N:0:
TGGAAATGGAGGCCCCAGGTATGGTTCTTTT
+
GEDGHEIIGGIJHHA=?DAA:@CE@;A@A>;
@HWI-ST515:184:D0PUKACXX:1:2102:8606:15528 2:N:0:
TACCGCGGCCGGCTATGTGCCTGCCGCTTCT
+
JJIFADGHGHFDBBBDD@DCDDD?AB>5>B:
@HWI-ST515:184:D0PUKACXX:1:2102:16240:20958 1:N:0:
GCCCCAGATATCTACGTCAACTCATTCCCCT
+
IIIGHJJJJJEIGE@C=ABDDEFCEEDFCC;
@HWI-ST515:184:D0PUKACXX:1:2102:3778:57209 1:N:0:
ATCTGGGGCGGTTGATCAACACGCGGGTGGA
+
JJJJII@HGHDDBDCCCCCDDDDDDDD5;@2
@HWI-ST515:184:D0PUKACXX:1:2102:8889:92417 2:N:0:
GCAAGCTTGTTGGCTGTGCCTGGTGGTTGTT
+
HIIHICHIIHHHHHFFEDDEDDD;=B8=BDB
@HWI-ST515:184:D0PUKACXX:1:2102:18520:102877 1:N:0:
CTCGGTGGGAGGTCGGAGGTGTCACGCATGG
+
JJJFGGHJDIJJGHIJDHFBAEDECBDDDB<
@HWI-ST515:184:D0PUKACXX:1:2102:6137:129341 2:N:0:
ATCCTGGAGTAGTGTTAACAGCGCCGCACCA
+
HH7CC=====AE7=?>EBDD@99>>>@=?##
@HWI-ST515:184:D0PUKACXX:1:2102:21025:133255 1:N:0:
CCGTGCAAGGGGATCCATTTTTTCTTCACCA
+
HIJJJIG>HHIJGHHHFHHHFFDDEED@C;>
@HWI-ST515:184:D0PUKACXX:1:2102:8618:166933 1:N:0:
TTGGTCTACAAATCGTGGCGACGGCCCGCCC
+
EEDCDC;C;ACC@>@BDB=5;B#########
@HWI-ST515:184:D0PUKACXX:1:2102:18815:175009 1:N:0:
CTGTGCGAGGGGTCGAATTAAGATCGGAAGA
+
GIJBDHIEHIJHEBFCDEDDCDDDCB:5?@5
@HWI-ST515:184:D0PUKACXX:1:2102:14312:197426 1:N:0:
CAAAGGGTCGGGAAGGTTTCCCCGTATCCAC
+
IJJJJJIDGEHEEBCD;@CDDDCD;@BBDD5
@HWI-ST515:184:D0PUKACXX:1:2103:3580:10404 1:N:0:
GCTTGAGGATCGAATTAAGATCGGAAGAGCG
+
BFAFF9CF@E>8@A=6@@@C;A?########
@HWI-ST515:184:D0PUKACXX:1:2103:19868:31594 1:N:0:
TCTAGGTTCTGGGCTGGTCGCCTTGTCCATG
+
JJJJII@AGEHDGHHGF@DEDDDBCCDACC:
@HWI-ST515:184:D0PUKACXX:1:2103:20484:108920 2:N:0:
CAGTGAGAGAGAAGAGCAATAGTGTCGGATA
+
JGIFHHIGDGHHIIIIIGEEHHHFDFFDAB>
@HWI-ST515:184:D0PUKACXX:1:2103:9375:123405 2:N:0:
TGTACTGCATGGGTGGAGAAAGCCTGGAGGT
+
GIGFGHHFCGHE=.;@EH>;>EEFDDB>;=1
@HWI-ST515:184:D0PUKACXX:1:2103:7047:146557 1:N:0:
CTCGCAGGGTGGCCTCCATATGGTCCGTTTT
+
JJJIJHJHH;BDEDCBDCDACEDAA:=B@C5
@HWI-ST515:184:D0PUKACXX:1:2103:12966:178926 2:N:0:
CCGCCAGCCTGGTGGAGCCCAAGGGAAGTAT
+
JIIJIHIIIIIIHIIJIEHHHFFFF?CDEE@
@HWI-ST515:184:D0PUKACXX:1:2104:6172:32612 1:N:0:
GTGGCTGAACGGGCTTGCTCAACTCATCCAT
+
=78@BFC@).=BB/96';6@CDDA;3>:@@5
@HWI-ST515:184:D0PUKACXX:1:2104:16515:35886 2:N:0:
CCATATGGATGGCAGAGATTGTATCTCTGAG
+
9BBFDDF*8B=BBBG################
@HWI-ST515:184:D0PUKACXX:1:2104:13164:42573 2:N:0:
TCACCCGAGGTTAGCAAGACCGACAGTGGTG
+
III<B?B:DG;@AC4CG@;DEEBBB:;ACCB
@HWI-ST515:184:D0PUKACXX:1:2104:2309:70835 1:N:0:
GAATTAAGATCGGAAGAGCGGTTCAGCAGGA
+
B3CA@9C7@CCD<;CHD>>BC9;?@@:>??8
@HWI-ST515:184:D0PUKACXX:1:2104:4433:78449 1:N:0:
CTCCCGGTGGGGCGCCGGAACCAAGAAAGAG
+
IJ@HIIIEHIDHE:@BBBDD>BDA?B?CCC<
@HWI-ST515:184:D0PUKACXX:1:2104:14403:99875 1:N:0:
CAAAGGGTCGGGAAGGTTTCCCCGTATCCAC
+
IFGIJIJGGHHFFDDDCCDDDDDDBDDBCC5
@HWI-ST515:184:D0PUKACXX:1:2104:2035:107098 1:N:0:
CCGCCAGCCTGGTGGAGCCCAAGGGAAGTAT
+
GDGIEFHJJJIE=CGIIIFFHHFBB?A?AC3
@HWI-ST515:184:D0PUKACXX:1:2104:7334:119218 1:N:0:
GCCCCAGATATCTACGTCAACTCATTCCCCT
+
JGIJJIJCGIHCDECEEEFFFFDD@A>3>A5
@HWI-ST515:184:D0PUKACXX:1:2104:17266:148042 1:N:0:
GCAAGCTTGTTGGCTGTGCCTGGTGGTTGTT
+
HIBHIICDACCAHHFFFBCCCCC;CB8?###
@HWI-ST515:184:D0PUKACXX:1:2104:12041:152250 2:N:0:
CAAGACGTGCAGGACTGCAGCTGCAAGCACG
+
IGIGIEHIGFIIJEHHEEDDFDFEEEEDBC8
@HWI-ST515:184:D0PUKACXX:1:2104:7792:180268 1:N:0:
GGGCACGAGGGGCACCAGTCTATGTCCGGCT
+
IBEBHGIGGIHEFDCBBDDACCCD;>CB@D#
@HWI-ST515:184:D0PUKACXX:1:2104:17520:195116 2:N:0:
CGTAGTGCAATGGTGTGTCTTTCCTTATTGT
+
JHIJIJGHIIJJICE@DCCHDHHFFFFFFEE
@HWI-ST515:184:D0PUKACXX:1:2105:10033:5126 2:N:0:
GCGGTGGCTGGATAAGAATAGAAGGAAAAAA
+
JIJGHFGGCDG9AAAHHHFECCBDB;AEDD?
@HWI-ST515:184:D0PUKACXX:1:2105:3003:7577 2:N:0:
ATCTGGGGCGGTTGATCAACACGCGGGTGGA
+
IJJJFHFHGHDBDDDDDDDDDDDDDDD0;@<
@HWI-ST515:184:D0PUKACXX:1:2105:15461:40821 2:N:0:
CGCAGGGGATGGGCAGGAGGCCAAGCGCTAG
+
JIJIJHIJIIHFHGFFFDCDBD?BABDDDDB
@HWI-ST515:184:D0PUKACXX:1:2105:15178:61626 2:N:0:
CAAGACGTGCAGGACTGCAGCTGTAAGCACG
+
<9BBFFG@;DGA@C67??)?D##########
@HWI-ST515:184:D0PUKACXX:1:2105:13952:77196 2:N:0:
CCCACCTTCTGTTGGCTGTTGGTGTTGCCAT
+
JIIIJHIJIJJHGIIIJJIHEHHFFFE:ACA
@HWI-ST515:184:D0PUKACXX:1:2105:6835:106712 1:N:0:
GTTAGTTGTTGGAAGTATACCCTCAATCACA
+
I?DBGFEEHGEAFAADHFGCHCG=A:=7?##
@HWI-ST515:184:D0PUKACXX:1:2105:20928:110414 1:N:0:
GCAAGCTTGTTGGCTGTGCCTGGTGGTTGTT
+
IJFGGIEGH?EE?EFFDFCCEEDACDDDDD9
@HWI-ST515:184:D0PUKACXX:1:2105:11159:128467 2:N:0:
GGGGAGAAGAGTGTCCTGGCGGATGGGAGCG
+
FHHG6BA>@@97=3=AE?B;?@#########
@HWI-ST515:184:D0PUKACXX:1:2105:7337:134633 2:N:0:
GTGGCTGACCGGGCTTGCTCAACTCATCCAT
+
JGGGIGGIJIHHFDDDBDCCCC<5>>@>C3:
@HWI-ST515:184:D0PUKACXX:1:2105:8734:138111 2:N:0:
TTCACGAATAAGTGTGCTTCTTTCTCTTTTT
+
GIF@ACEGGHHH.?=@BB@BDCEECCCACAC
@HWI-ST515:184:D0PUKACXX:1:2105:10997:176421 2:N:0:
GTCTGGGGAGGACGCAAGTGCAACGGAAACC
+
IHIJFFFHFHIEEHDFDDCECDDDBD@@D><
@HWI-ST515:184:D0PUKACXX:1:2105:12526:184917 1:N:0:
GTCGCTGACCGGGCCTGTTCAACTCATCAAT
+
;6(--4@EFF6?6?#################
@HWI-ST515:184:D0PUKACXX:1:2105:6359:196517 2:N:0:
TCCCCAGACCCCAACCCCTCTCCCTCGTCAT
+
H@H>DFBFC=CGGEDE<ACBDFFFCCCBBB5
@HWI-ST515:184:D0PUKACXX:1:2106:9418:5465 2:N:0:
ACAACTAACACTAAAATGTCAGAGCGAGGAC
+
GIIGHFGCHJIBBG>HAHH@D=@DEHHFD92
@HWI-ST515:184:D0PUKACXX:1:2106:2442:13590 1:N:0:
ACTGACGGGAGACAAAGCTGGCACCGCACTG
+
IJIEHJJIBFGGEEFCCDFE>ACC=BBDBD5
@HWI-ST515:184:D0PUKACXX:1:2106:20321:37339 2:N:0:
CTTCTCCCCGGCGCAGTCAGGACACTCTTCT
+
JJJIJJJJIIJJHFDDDDDDDDDDDDDDDD@
@HWI-ST515:184:D0PUKACXX:1:2106:9750:41305 1:N:0:
GCCATGGGGAGTGTGAGCTAGAGATGGGGGT
+
JJHGIIHHIHG5CDHIJFDEHCEBBDDBAD@
@HWI-ST515:184:D0PUKACXX:1:2106:20632:61378 2:N:0:
CTCCCGGTGGGGCGCCGGAACCAAGAAAGAG
+
ICAF67;45B@AA3888&&08??<?<ACC?#
@HWI-ST515:184:D0PUKACXX:1:2106:6417:72212 1:N:0:
GCCCCAGATATCTACGTCAACTCATTCCCCT
+
GHIJJDIHIIIJGEIHHEFFFFECDC>>@##
@HWI-ST515:184:D0PUKACXX:1:2106:6323:72392 1:N:0:
CTCGCTGATGGGGCAAGTAAGGGCCAATAAG
+
DECBEFFFFIGIEEFAE?ABDDD?@######
@HWI-ST515:184:D0PUKACXX:1:2106:5743:75999 1:N:0:
GCCATGGGGAGTGTGAGCTAGAGATGGGGGT
+
JIJIIIJIJCF@EHGGEFHGHAE)7?CECD;
@HWI-ST515:184:D0PUKACXX:1:2106:18913:114569 1:N:0:
AGCCTAGGAAGTCCAACCGAGCCCGTCGGCG
+
IHDFFEHGIGDH;CHHBEDDDCDDB87;990
@HWI-ST515:184:D0PUKACXX:1:2106:17133:116220 1:N:0:
ACTGACGGGAGACAAAGCTGGCACCGCACTG
+
@GII>=AHGIIGHECEC@CFEC@CBBB>BD:
@HWI-ST515:184:D0PUKACXX:1:2106:6162:116710 1:N:0:
TTAGGTCGGCCCTCTCCGGTGCTGGCCTGGT
+
JJJIGHGHGIIHGHHFFBB<>>((5<BCB##
@HWI-ST515:184:D0PUKACXX:1:2106:7640:131476 2:N:0:
GTCGCGGCGGGGGTCCAGTGCCCGTCCGCCT
+
BBABAA=>B@B580&8@##############
@HWI-ST515:184:D0PUKACXX:1:2106:11411:147114 2:N:0:
TTAAGGAGGGGGAGAGGTGGATAGTGTGAGA
+
HHEHHHDDFDDD=B5?B:?BADDCDECDCCC
@HWI-ST515:184:D0PUKACXX:1:2106:9286:164429 2:N:0:
CTCGCAGGGTGGCCTCCATATGGTCCGTTTT
+
HIJJDHGHHCFDEEDBBCCDDEDDCDBBACB
@HWI-ST515:184:D0PUKACXX:1:2107:16970:5183 2:N:0:
ACTGACGGGAGACAAAGCTGGCACCGCACTG
+
JJJJJHGIIJFGHHFHGFFDEAEEDDDDDDA
@HWI-ST515:184:D0PUKACXX:1:2107:5530:26298 2:N:0:
CAAAGGGTCGGGAAGGTTTCCCCGTATCCAC
+
I>8@)8B@@:4@9>=;;3;@C(,;28A9A>5
@HWI-ST515:184:D0PUKACXX:1:2107:4207:52380 1:N:0:
TCTCTGAACATATTGGATGGAAGCCTTTTAG
+
?*009D>DEAD*?B:B###############
@HWI-ST515:184:D0PUKACXX:1:2107:10363:78363 1:N:0:
ACTGACGGGAGACAAAGCTGGCACCGCACTG
+
JJJJJJID>EHIHHHFEFFBDCCEDDDDBB:
@HWI-ST515:184:D0PUKACXX:1:2107:19605:86307 1:N:0:
GAATTAAGATCGGAAGAGCGGTTCAGCAGGA
+
IGJIJJHI@4@EEH?<@D@AA,8?CCDC?<?
@HWI-ST515:184:D0PUKACXX:1:2107:7925:92579 1:N:0:
AGCTGCGAGAGCCTTAGAGACGCGTGCATTG
+
IIBHGCHJFI6@DGHIIIJFECECBDBADE5
@HWI-ST515:184:D0PUKACXX:1:2107:7511:109285 2:N:0:
TGTACTGCATGGGTGGAGAAAGCCTGGAGGT
+
@DEGGIGG9CGIG7;AHI<AEHCDFED6>A;
@HWI-ST515:184:D0PUKACXX:1:2107:8569:110247 2:N:0:
GGCGCCTGCCGTAGCTCGTCCGCTTTTCTGA
+
G?@GEHAACHF>AAAC633=B22'8?#####
@HWI-ST515:184:D0PUKACXX:1:2107:11683:110777 1:N:0:
GGACTTGCGGGGGTGATGTCTGATGAGGGGA
+
1;?@7B@C@6'/-&0<A:::A@((4>AA###
@HWI-ST515:184:D0PUKACXX:1:2107:15190:117821 2:N:0:
ATCTGGGGCGGCTGATCAACACGCGGCGGGC
+
49?*B##########################
@HWI-ST515:184:D0PUKACXX:1:2107:17036:125783 1:N:0:
GCCTGAAGGCGGATGCGGCGCGGGCGAACGC
+
GJJJJJEHIIJIJGHFECDBDBDDDB@DD@#
@HWI-ST515:184:D0PUKACXX:1:2107:6243:133392 2:N:0:
ACCGAGTAGAGGAGCGCGCGGCTGCACGCAG
+
FEHG<<;87=F@6;C<<BC?=@;>8>ABDDB
@HWI-ST515:184:D0PUKACXX:1:2107:17998:136400 1:N:0:
CTGTCCTCCAGGCTCGGCTCCAGCCAATGTC
+
FBGGHEGHEG@FGICBE=CEFDD@#######
@HWI-ST515:184:D0PUKACXX:1:2107:15774:146748 2:N:0:
AGTTTGTGCAGGGTGCAAAAAATTATTTCAG
+
FHHCDGDFFHIDE=FHDHHGHBDCDCFEFC@
@HWI-ST515:184:D0PUKACXX:1:2107:7889:162198 2:N:0:
CGCAGGGGATGGGCAGGAGGCCAAGCGCTAG
+
DAEGH>EGB8(;CE@D8=?6=?BB=5<8885
@HWI-ST515:184:D0PUKACXX:1:2107:7578:172907 1:N:0:
CTCGCCGGGCCGTCCGATTCCGCCATGGCTT
+
EHHHBHGIGHFC>;3;:BDCDCDDDBC38?#
@HWI-ST515:184:D0PUKACXX:1:2107:12193:177811 1:N:0:
TTGACGGTGAGTCCTCTGTGACGTGGGTCGT
+
GIIGIGJGEIEHIIIJJGEGEHHEGDF####
@HWI-ST515:184:D0PUKACXX:1:2107:13129:188127 1:N:0:
CCAATTCGGCGGTGGAAGCTGCGCATGACGC
+
?DH@F/8?;:;==ACCC??CC>;=@######
@HWI-ST515:184:D0PUKACXX:1:2107:2539:196316 1:N:0:
CCTCCTGGAAAGTCCGGTGCCTGGCTCCTGT
+
FG<GHGID@<=B.=CGG-54=A7=B3?=CC>
@HWI-ST515:184:D0PUKACXX:1:2108:5675:5721 2:N:0:
GCCCCCGGCGCGGCACTCTCTGTCTATCCTT
+
JJJJJEEHFDDDDDDDDDDDDDDDDCDCDE@
@HWI-ST515:184:D0PUKACXX:1:2108:14079:43858 1:N:0:
TTCACGAATAAGTGTGCTTCTTTCTCTTTTT
+
IJJJJJGIIEFHAHHFFDD@DEEECECCCC5
@HWI-ST515:184:D0PUKACXX:1:2108:16615:49677 1:N:0:
GGGTTTGAGGTAGGCGGAGGCGGCGAGGGTG
+
JDIDHIJJIJFGGJIGGBAD=385905>B22
@HWI-ST515:184:D0PUKACXX:1:2108:13324:60331 1:N:0:
ACAACTAACACTAAAATGTCAGAGCGAGGAC
+
JJIIJJIHGBHJJGIJJIHIIIIJIHGFEB;
@HWI-ST515:184:D0PUKACXX:1:2108:10948:90378 2:N:0:
ATCTGGGGCGGTTGATCAACACGCGGGTGGA
+
IGIIJJDHIHDBBDCDDEDCDDDDDDB09>?
@HWI-ST515:184:D0PUKACXX:1:2108:10438:90942 2:N:0:
CGGGGCCACAGGGCGAGGCCCGCAGCCATGG
+
G@?0@;5AE>C?BDADBDDBDDB&508A>:C
@HWI-ST515:184:D0PUKACXX:1:2108:18252:97320 1:N:0:
ATCCTGGAGTAGTGTTAACAGCGCCGCACCA
+
IE4@GIGED=EE?A=AEC@@@D:ABD@D@##
@HWI-ST515:184:D0PUKACXX:1:2108:17779:101500 1:N:0:
GTCGCGGCGGGGGTCCCACCCGCGCCCCCCT
+
HGG@EEF@?######################
@HWI-ST515:184:D0PUKACXX:1:2108:19228:109480 1:N:0:
ACTGACGGGAGACAAAGCTGGCACCGCACTG
+
IJJJJJIJIIJJHGGHHFFCEDCCDDDBBDC
@HWI-ST515:184:D0PUKACXX:1:2108:9446:120590 1:N:0:
CCCGTCAGTCGGTCACGTGATCTGTGCCATA
+
IJJIGGIJIIGHDDFDDDDBDECCDCDACC#
@HWI-ST515:184:D0PUKACXX:1:2108:21001:122572 1:N:0:
CTCTCTCGGTAGCTCGGGCTGGCGGCGTAGC
+
?<0B;G@A;7BF=CC################
@HWI-ST515:184:D0PUKACXX:1:2108:4922:131918 1:N:0:
ATCTGGGGCGGTTGATCAACACGCGGGTGGA
+
JIIJIC@GHHDBBBCDCEDD=?BDDDD####
@HWI-ST515:184:D0PUKACXX:1:2108:8531:135217 1:N:0:
TACCGCGGCCGGCTATGTGCCTGCCGCTTCT
+
GFH<DGB;8ABC?BBCCEEDCDDDB=;B;B:
@HWI-ST515:184:D0PUKACXX:1:2108:15225:144839 2:N:0:
CACACCGGTGCACCTCTAGCCGCCAACCTTC
+
GGIIJIJJJJHHHGCDBD@DDDDDDDDDDD>
@HWI-ST515:184:D0PUKACXX:1:2108:13192:173366 2:N:0:
TTGACGGTGAGTCCTCTGTGACGTGGGTCGG
+
IIIHD?0-8CGGCCGHECE>)7?CE7B####
@HWI-ST515:184:D0PUKACXX:1:2108:20212:186351 2:N:0:
GTCGCGGCGGGGGGCCAGTCCGCGGCCGCCT
+
HIJJHBHDBDDBD##################
@HWI-ST515:184:D0PUKACXX:1:2108:20966:196186 2:N:0:
TCCATATGGGGGGCTCAACCGCTACTGCACC
+
@DAA<B?*B8CG8&0<>:?############
@HWI-ST515:184:D0PUKACXX:1:2108:13554:198318 2:N:0:
TTAGGTCGGCCCTCTCCGGTGCTGGCCTGGT
+
IEHIJHIIIIGHHHGECED<@BCCCD?CB@5
@HWI-ST515:184:D0PUKACXX:1:2201:12209:8281 2:N:0:
TTTCTGAACATATTGGATGGAAGCCTTTTAG
+
JJJJJHIIHIJJHJJJJCHIDHCIJIIJIE<
@HWI-ST515:184:D0PUKACXX:1:2201:11079:61487 2:N:0:
TTGGTCTACAAATCGAGGCGACGGCCCGCCC
+
66@C-5>;>@#####################
@HWI-ST515:184:D0PUKACXX:1:2201:21221:87811 2:N:0:
TGTGGACACCGTTGAACTTAATCTTGAAAAC
+
GHGJJAGHIJJJICGE@HHECE3AA>BDDFD
@HWI-ST515:184:D0PUKACXX:1:2201:10783:159111 2:N:0:
GCCCCCGGCGCGGCACTCTCTGTCTATCCTT
+
EHGFH@<BDABDBB@B<CDDCDACD@DDDA>
@HWI-ST515:184:D0PUKACXX:1:2201:1355:163551 2:N:0:
ACCGCAGACAGGGTAGGTCGTCGTTCTCGAA
+
JIJJDHFFFDECD>ABD;@@@BDB>?BDBA#
@HWI-ST515:184:D0PUKACXX:1:2201:6766:178587 2:N:0:
GTGCTTTACTGATGATAAAATAAACTCGCGT
+
)?FB78)=B<B@FFC)8=@C>EDHHHEADFD
@HWI-ST515:184:D0PUKACXX:1:2201:14729:182695 1:N:0:
ACTGACGGGAGACAAAGCTGGCACCGCACTG
+
IJJJFIHFGGHHFFDB>DAAEDDCBB?:BD>
@HWI-ST515:184:D0PUKACXX:1:2201:16066:183861 2:N:0:
AGCGACGCCGGCGAGAACCGCGCTGCCGTTG
+
IJGIIHIJJHFDDDDDBCDBDDDDDDDDDB8
@HWI-ST515:184:D0PUKACXX:1:2202:6812:17503 1:N:0:
GTCTGCGGTCTGCCTGCAACCACCACCACTG
+
H@EGIABE<>AEEECEB=@CA##########
@HWI-ST515:184:D0PUKACXX:1:2202:16721:31232 2:N:0:
CTCCTCATCAGTCCCCACTCTGACTCTCTCC
+
FIJIIH@HIJJJIJHHHFFFFFFEEEEEDDD
@HWI-ST515:184:D0PUKACXX:1:2202:6546:78066 1:N:0:
TTAGGTCGGCCCTCTCCGGTGCTGGCCTGGT
+
IJFJIIIIIIEHFFFFFDDBDDCCC?AABB#
@HWI-ST515:184:D0PUKACXX:1:2202:19372:97446 1:N:0:
ATCTGGGGCGGTTGATCAACACGCGGGTGGA
+
G9FCBB87@?@8;6555;:<AB;>@B#####
@HWI-ST515:184:D0PUKACXX:1:2202:2481:103722 1:N:0:
CAAAGGGTCGGGAAGGTTTCCCCGTATCCAC
+
JIIIIJFD;BDDCABD;@>CCDCD;;BDDD#
@HWI-ST515:184:D0PUKACXX:1:2202:1747:117148 2:N:0:
ACAACTAACACTAAAATGTCAGAGCGAGGAC
+
IJJJJGIIIIJIJ@GIIJGIIFIJIFHFFD=
@HWI-ST515:184:D0PUKACXX:1:2202:3235:119794 2:N:0:
GTCGCGGCGGGGGGCCAGTCCCCGGCCGCCC
+
GGIGIEBCDDDDD##################
@HWI-ST515:184:D0PUKACXX:1:2202:14138:140312 1:N:0:
CGCAGGGGATGGGCAGGAGGCCAAGCGCTAG
+
AFGGBHEIH/?;?BF<AA(3;=2<?58:@DB
@HWI-ST515:184:D0PUKACXX:1:2202:17259:141792 2:N:0:
CCGCCAGCCTGGTGGAGCCCAAGGGAAGTAT
+
JJJJJIGIJJJJJJJIIIHHHHFFFDDDCC3
@HWI-ST515:184:D0PUKACXX:1:2202:18548:168633 2:N:0:
CTCGCAGGGTGGCCTCCATATGGTCCGTTTT
+
DH@@BG6':.,,.>CDBC;-(55(,:65@?8
@HWI-ST515:184:D0PUKACXX:1:2203:11033:49330 1:N:0:
TTCACGAATAAGTGTGCTTCTTTCTCTTTTT
+
HIIIJJGECHEFCDBCFFEDECC>C@5>>C;
@HWI-ST515:184:D0PUKACXX:1:2203:6800:74018 1:N:0:
GCCCCAGATATCTACGTCAACTCATTCCCCT
+
IJJJIJJJIIHHHGGHFF<>CCCCEEEDC=;
@HWI-ST515:184:D0PUKACXX:1:2203:2740:111240 2:N:0:
TTAGGTCGGCCCTCTCCGGTGCTGGCCTGGG
+
JJIJIJJIJIJHHHHFFFCBBDDDDDDDBD#
@HWI-ST515:184:D0PUKACXX:1:2203:11549:181695 2:N:0:
TGTACTGCATGGGTGGAGAAAGCCTGGAGGT
+
JIBFGFHHGIIIG=AGEGHHHGHFEFFABC#
@HWI-ST515:184:D0PUKACXX:1:2203:10281:187932 2:N:0:
GTGGCTGACCGGGCTTGCTCAACTCATCCAT
+
JHIJJGIJIJHHFDDDDBCCACCDCDDDDCC
@HWI-ST515:184:D0PUKACXX:1:2204:17145:8443 1:N:0:
TTGGTCTACAAATCGTGGCGACGGCCCGCCC
+
DCCDACDDDDCDCDD<?@DBBDB;99;BD##
@HWI-ST515:184:D0PUKACXX:1:2204:7959:35517 1:N:0:
AGTTTGTGCAGGGTGCAAAAAATTATTTCAG
+
JG?DHGHIIGIIJ=CHGFFEEFEE@ADA###
@HWI-ST515:184:D0PUKACXX:1:2204:11686:60236 1:N:0:
GGGGAGAAGAGTGTCCTGGCGGATGGGAGCG
+
GHIJGG;EGHHCC?CCDFFFDD?8=BDABB#
@HWI-ST515:184:D0PUKACXX:1:2204:18844:92055 1:N:0:
ACTGACGGGAGACAAAGCTGGCACCGCACTG
+
JJJJJJJIGIHGGDFBDFEEDDDCB?BB?B:
@HWI-ST515:184:D0PUKACXX:1:2204:19602:114301 2:N:0:
TCCATATGGGGGGACCACCAGCTAATGCACC
+
9B3??BB???1577&+8(+282@CC>:>@@#
@HWI-ST515:184:D0PUKACXX:1:2204:4703:130822 2:N:0:
ACTGACGGGAGACAAAGCTGGCACCGCACTG
+
JJIJIHHJJEHIHFHHHFFFFDEEDDDDDDC
@HWI-ST515:184:D0PUKACXX:1:2204:14530:142578 1:N:0:
TCCATATGGGGGGATCAACAGCTAATGCACC
+
IJJJIJIJJHJJDDB?BDCDDDDDCDDDCC9
@HWI-ST515:184:D0PUKACXX:1:2204:7852:144433 1:N:0:
ACAACTAACACTAAAATGTCAGAGCGAGGAC
+
IGHIHIBHGCHIJ@FHIIGIGEFHBHFBC>;
@HWI-ST515:184:D0PUKACXX:1:2204:11916:145744 2:N:0:
CCTTCTTGCTGGGTAAGTTCAACTCTTCCCG
+
GIJIJGHGIIIJIFHGEIIDHBEHHFFHFHB
@HWI-ST515:184:D0PUKACXX:1:2204:10730:146597 2:N:0:
CTCGCTGATGGGGCAAGTAAGGGCCAATAAG
+
DAFIJGIIGGGHIGEEA=3?DCB?B?=;@5;
@HWI-ST515:184:D0PUKACXX:1:2204:6679:165820 1:N:0:
GTTTTAATGACAGATCTTGGGCCCTTTTTGT
+
IBEIIIIGHIIJJHIIGGD@ACEEBDDDFC;
@HWI-ST515:184:D0PUKACXX:1:2204:5455:183822 1:N:0:
GTTGCGTGCCCAGCAGAACTCCCCTGCGCGC
+
IGHIJJHHFDF@DEDECCCDDCBBCDBBDB9
@HWI-ST515:184:D0PUKACXX:1:2204:20062:186135 2:N:0:
CTCGCAGGGAGGCCTCCATATGGTCCGTTTT
+
GC@@''-54(5>=?;=B?C:A##########
@HWI-ST515:184:D0PUKACXX:1:2204:18599:193584 2:N:0:
CTCGGTGGGAGGTCGGAGGTGTCACGCATGG
+
IGIIIG@FFAH>1@EG4BD(6;;>ABDDDD?
@HWI-ST515:184:D0PUKACXX:1:2205:11494:17463 2:N:0:
ATCTGGGGCGGTTGATCAACACGCGGGTGGA
+
JJJIIIJJIHDDDDCDDDDCDDDDDDB5;B?
@HWI-ST515:184:D0PUKACXX:1:2205:8836:38333 1:N:0:
CTCTCACTGATACACTCACCTAAGTCCCTCG
+
JEHIJJJIIGFGIIJJIIJJJHGHEHHFFF4
@HWI-ST515:184:D0PUKACXX:1:2205:6514:66284 2:N:0:
TGCAGTACACAGCAACAACTGATCATCCTCG
+
CB>)=CFGGG@FG@A@EAE;AECEC)?B>>>
@HWI-ST515:184:D0PUKACXX:1:2205:20572:83193 1:N:0:
CCGGGAGCCAGCCACTACTCCATGCTCACGT
+
HIADGHGHIGIJGFFHGEDC@CD@@CE<CB;
@HWI-ST515:184:D0PUKACXX:1:2205:19015:87479 2:N:0:
CGCAGGGGATGGGCAGGAGGCCAAGCGCTAG
+
JIJHGFHGGHEEHHFE>ACC7?BDBDBB8?>
@HWI-ST515:184:D0PUKACXX:1:2205:1489:103780 1:N:0:
GCCATGGGGAGTGTGAGCTAGAGATGGGGGT
+
IGIBHIHIJHIEHCHEEDHHFBE>CCEDDB@
@HWI-ST515:184:D0PUKACXX:1:2205:16945:122001 1:N:0:
GCTGGCGGCTGGACGACGACTGCGTGACCGG
+
JJJIJJ=D>;=?9A?=BB<B>@())52?C##
@HWI-ST515:184:D0PUKACXX:1:2205:20112:135543 2:N:0:
GAATTAAGATCGGAAGAGCGTCGTGTAGGGA
+
GHFCGCCDHGHIEHGFFBDD9?>=B5?CCBC
@HWI-ST515:184:D0PUKACXX:1:2205:14861:145062 1:N:0:
CTCTCACTGATACACTCACCTAAGTCCCTCG
+
D<?B@F@C8BDGF7C;@;@(77==AE7;BD#
@HWI-ST515:184:D0PUKACXX:1:2205:6693:174637 2:N:0:
TGTACTGCATGGGTGGAGAAAGCCTGGAGGT
+
JIIIJIIJJJJJJ@BGHIEHFHHFFFFEED;
@HWI-ST515:184:D0PUKACXX:1:2206:16495:43731 2:N:0:
CCGCCAGCCTGGTGGAGCCCAAGGGAAGTAT
+
B:DHF6@CBFCF8@@=@EH?9(;?#######
@HWI-ST515:184:D0PUKACXX:1:2206:4347:74229 2:N:0:
GCCGTCTCGAATTAAGATCGGAAGAGCGTCG
+
;GF@7<@GEG>CCGIGHHEEHDFEEEEC>??
@HWI-ST515:184:D0PUKACXX:1:2206:16893:86338 1:N:0:
TCGCACGGCAGGAAGAGAATACCTGATCTGT
+
BHHIGIIIJGFD=(;@@;>A###########
@HWI-ST515:184:D0PUKACXX:1:2206:16094:107684 1:N:0:
CTCCCAGACAGACAGACTCCCCAGTCACCAC
+
8BFF(B8(;FA=6=D################
@HWI-ST515:184:D0PUKACXX:1:2206:19413:155641 2:N:0:
TTGGTCTACAAATCGTGGCGACGGCCCGCCC
+
EDEDC>ACDDDDDDDDDB@D;BD;B>B>BB@
@HWI-ST515:184:D0PUKACXX:1:2206:14955:176383 2:N:0:
CCCTCTCCTCCATCCCACCATTGCACTCCAC
+
F9?/?EADCB=@CFCC)=@@;;A)7=?@@C;
@HWI-ST515:184:D0PUKACXX:1:2207:8001:13248 2:N:0:
CGCAGGGGATGGGCAGGAGGCCAAGCGCTAG
+
JGIJJHIIIIHHHHFFFBAC=?AAAB@??BB
@HWI-ST515:184:D0PUKACXX:1:2207:16926:43587 2:N:0:
CCGCCAGCCTGGTGGAGCCCAAGGGAAGTAT
+
IJJJJIJJJIJHDHGIJJHHHGDFF=BDEE:
@HWI-ST515:184:D0PUKACXX:1:2207:8743:69591 1:N:0:
TTAGGTCGGCCCTCTCCGGTGCTGGCCTGGG
+
JJJBG=F@AHB==BDDFDC33>@AC@DC?##
@HWI-ST515:184:D0PUKACXX:1:2207:6416:88348 2:N:0:
CTCTCTCGGTAGCTCGGGTTGGCGGCGTAGC
+
JIJIJHIJJIIJJIJJJJHGHHFFDDDDDB?
@HWI-ST515:184:D0PUKACXX:1:2207:7036:135794 1:N:0:
TCTAGGTTCTGGGCTGGTCGCCTTGTCCATG
+
CFHHHC@DHEEEEHEBEACC65;>A@@@AD:
@HWI-ST515:184:D0PUKACXX:1:2207:6427:175865 1:N:0:
TACCGCGGACGGCTATGTGCCTGCCGCTTCT
+
IGC90<'5'59/9'8>A;>>:@CBBB@####
@HWI-ST515:184:D0PUKACXX:1:2207:10464:189465 2:N:0:
TCACCCGAGGTTAGCAAGACCGACAGTGGTG
+
JHIJJEFGIGFHIJJJIJJJHHFDDD@CCC?
@HWI-ST515:184:D0PUKACXX:1:2208:7964:3909 2:N:0:
GTCTGCGGTCTGCCTGCAACCACACACACTG
+
IGGJJIGHFFFFEEEEEEDCBDD<?BDBD<@
@HWI-ST515:184:D0PUKACXX:1:2208:2244:15279 1:N:0:
GTCGCGGCGGGGGGCCAGGCCGCGTGCGCCT
+
JGEIFGEDDD7BD##################
@HWI-ST515:184:D0PUKACXX:1:2208:16136:18992 1:N:0:
AGTTTGTGCAGGGTGCAAAAAATTATTTCAG
+
DG<FFHGG<4==-7@@EEACA/6;;;>AE:5
@HWI-ST515:184:D0PUKACXX:1:2208:10710:23323 2:N:0:
GGGTTTGAGGTAGGCGGAGGCGGCGAGGGGG
+
HFH??DCFB@@3BGG################
@HWI-ST515:184:D0PUKACXX:1:2208:11920:26710 2:N:0:
CAAGACGTGCAGGACTGCAGCTGCAAGCACG
+
?F8=C8-5@=676-.?;;?B@C#########
@HWI-ST515:184:D0PUKACXX:1:2208:13778:77616 1:N:0:
CCGGGAGCCAGCCACTACTCCATGCTCACGT
+
JJEGHHIJJJJIIEHHHHF@ED@CC<@CEB#
@HWI-ST515:184:D0PUKACXX:1:2208:6712:88875 1:N:0:
CCCTCTCCTCCATCCCACCATCGGACTCCAC
+
IGGAGGJ@EHGGHF;@BDDCCCD?BDD9>A?
@HWI-ST515:184:D0PUKACXX:1:2208:18161:110986 1:N:0:
CATATGTACCAGTAGTGAATTTACATTTTGC
+
E948CF4=C.7777@?A>7))=;?BB3A:>6
@HWI-ST515:184:D0PUKACXX:1:2208:3735:112644 1:N:0:
CCAATTCGGCGGTGGAAGCTGCGCATGACCC
+
HIIJIJJEDHBB=>;ACDDDCCBD=@B:C32
@HWI-ST515:184:D0PUKACXX:1:2208:12005:117819 1:N:0:
GCGGTGGCTGGATAAGAATAGAAGGAAAAAA
+
JJJJHIIFIHHFFECDCB?@ACDEE?CD;=2
@HWI-ST515:184:D0PUKACXX:1:2208:2964:118871 2:N:0:
GCCCCAGATATCTACGTCAACTCATTCCCCT
+
IIIIFEFGIIJIIIJHHHFFFFFEEEEDEEC
@HWI-ST515:184:D0PUKACXX:1:2208:14264:124231 2:N:0:
CTCGAATTAAGATCGGAAGAGCGTCGTGTAG
+
FGHG@FCFCG>FGGGGCEH2?B89A@9?###
@HWI-ST515:184:D0PUKACXX:1:2208:16111:142699 2:N:0:
ACAACTAACACTAAAATGTCAGAGCGAGGAC
+
GJJHG?FHIJJJIGHIIJGHIHGIJHHFEC?
@HWI-ST515:184:D0PUKACXX:1:2208:16926:142827 1:N:0:
CGGGGCCACAGGGCGAGGCCCGCAGCCATGG
+
IIJEBBBHDFEBAA?B;;7?@@B7>;?ACC9
@HWI-ST515:184:D0PUKACXX:1:2208:16075:147314 1:N:0:
GTCCGAACCAGATAGGACTATAGTCCATATG
+
F;;(-=A53>?;(;>B@AAAA@A;>:@@@##
@HWI-ST515:184:D0PUKACXX:1:2208:12552:173925 1:N:0:
GCCGGGGGCGGCCGCCGGGGGGCGGCGGCTT
+
IIGIGFDDDB8BBBBDBBBDDBBB@######
@HWI-ST515:184:D0PUKACXX:1:2208:15225:175055 1:N:0:
AGTGCCATAAGATCGAATTAAGATCGGAAGA
+
HECF4@AF)=FGGGGIEE=CHDE:@DCD1>;
@HWI-ST515:184:D0PUKACXX:1:2208:16591:175402 1:N:0:
GTCGGTCTATGGTTGTCTGGTTACTGACTTG
+
JGGGJGHICEEHCEH@DFEFCEEEEEEDD;5
@HWI-ST515:184:D0PUKACXX:1:2301:2309:39656 1:N:0:
TTAGGTCGGCCCTCTCCGGTGCTGGCCTGGT
+
FFBBF=BF/@/:AC?################
@HWI-ST515:184:D0PUKACXX:1:2301:18970:54207 2:N:0:
CTCGTTGGACCGTTCGAATTAAGATCGGAAG
+
DDDDBBDBCCDB@BCBBBCDAACCC@AB?B0
@HWI-ST515:184:D0PUKACXX:1:2301:6799:54273 2:N:0:
CACACCGGTGCACCTCTAGCCGCCAACCTTC
+
JIFIJIHIGGHHHHHFDBFFFCCDDDDDDC?
@HWI-ST515:184:D0PUKACXX:1:2301:1811:58507 1:N:0:
GTGGCTGACCGGGCTTGCTCAACTCATCCAT
+
JIGIGIJBHIEHDD=?3;@C5@?A@@#####
@HWI-ST515:184:D0PUKACXX:1:2301:7814:102462 2:N:0:
CACCGTCAAAGACTCAAAGCTCCATCGTGAT
+
JJJHIIHIJGBCHGEHGGIIHHGHFHFBDC#
@HWI-ST515:184:D0PUKACXX:1:2301:15997:111858 2:N:0:
TCACCCGAGGTTAGCAAGACCGACAGTGGTG
+
JJEIIEGEIJ@CEAGHJJJJHHEDCB@CDA<
@HWI-ST515:184:D0PUKACXX:1:2301:11942:145007 1:N:0:
TTCACGAATAAGTGTGCTTCTTTCTCTTTTT
+
JJJIIJ;EHHFHCECDEFFFFCEDDDECDD;
@HWI-ST515:184:D0PUKACXX:1:2301:15129:151029 1:N:0:
CCCACCGAGCGCACCTTAAAAAAAACCAGGC
+
IJJEHGJGIIIIHJHHHHDD@B>'88@BAB8
@HWI-ST515:184:D0PUKACXX:1:2301:2898:153387 1:N:0:
GAATCATACCCCTCGTTCCAAAAGTTGAAGA
+
C>CCCCDDDDDDDBD?BBDACCDC:>>@CC4
@HWI-ST515:184:D0PUKACXX:1:2301:12346:178654 1:N:0:
GCCAACAAGAGTGTTCGTGGACGCATAGGTG
+
IJGHIJGGE9C>EAEEB=BCCCBB@BDDA##
@HWI-ST515:184:D0PUKACXX:1:2302:9361:7285 1:N:0:
TATATAGAGAGGGATGGAGGGTGGTGGCGTG
+
JIGIJJJJIIJJIHIEHGIGDCE>3?AEB##
@HWI-ST515:184:D0PUKACXX:1:2302:2902:54008 1:N:0:
GGGTTTGAGGTAGGCGGAGGCGGCGAGGGTG
+
IIIBFEGIDEBFGE@EHB<??;;8>>B@B##
@HWI-ST515:184:D0PUKACXX:1:2302:20523:108454 2:N:0:
AGCCACCGCTCATCGCTCAAGATCCTCTCAG
+
B@3)?;CGIG<GGIG<HGFFFDDFEEEDCCC
@HWI-ST515:184:D0PUKACXX:1:2302:14988:117127 2:N:0:
TACCGCGGCCGGCTATGTGCCTGCCGCTTCT
+
IIGIHFGIIFFDDDDDDDDDDDCDDDDDDDC
@HWI-ST515:184:D0PUKACXX:1:2302:8292:134311 2:N:0:
CAAGACGTGCAGGACTGCAGCTGCAAGCACG
+
@D@BFHAGFHCDEEHAEDFEDDFECEA=AC;
@HWI-ST515:184:D0PUKACXX:1:2302:14108:137149 1:N:0:
GGGTTTGAGGTAGGCGGAGGCGGCGAGGGTG
+
HIIDFHIGGHEEIJGHH89?=;B########
@HWI-ST515:184:D0PUKACXX:1:2302:13762:168414 2:N:0:
AAAGCGAACAATGTAGTTTTTATAGGCTCCA
+
JAHIJDEHJIJJI@GIGHHGHGHFFFFFED@
@HWI-ST515:184:D0PUKACXX:1:2302:9872:174365 1:N:0:
TTGGTCTACAAATCGTGGCGACGGCCCGCCC
+
CEECCDDCDCDDDDBABDDDDB&8@BB9;@0
@HWI-ST515:184:D0PUKACXX:1:2303:3516:11275 1:N:0:
GTGGCTGACCGGGCTTGCTCAACTCATCCAT
+
F;;@FFA>E@BFDC#################
@HWI-ST515:184:D0PUKACXX:1:2303:6576:11576 2:N:0:
GAATTAAGATCGGAAGAGCGTCGTGTAGGGA
+
IJJJHHIIIIJJIHIIIFHHGHFFDDCCCDD
@HWI-ST515:184:D0PUKACXX:1:2303:13799:22152 1:N:0:
CCCATGAACTCGCATAAATTTCTTCTGGCAG
+
AEBFFA3BC)B=GBHH47?AE)==B@>?B@;
@HWI-ST515:184:D0PUKACXX:1:2303:17474:48418 1:N:0:
GTCAGCCACCGAGCCTCGGCTCCTTTCCGGC
+
DHGIJJIJIJE<E>=@AA8?=;@3:>CC###
@HWI-ST515:184:D0PUKACXX:1:2303:17259:68598 2:N:0:
TTTGAGGTCGGGGGCGAAAACGCCGTGGTCC
+
EGIIACFFGIHHFBBD;<7BA@BDBBBBBA:
@HWI-ST515:184:D0PUKACXX:1:2303:9536:72457 1:N:0:
CCATATGGATGGCAGAGATTGTATCTCTGCG
+
JIJJJJIHHII=AAGIJIDHGAEHGHHFHD?
@HWI-ST515:184:D0PUKACXX:1:2303:20359:93683 2:N:0:
GTGCTTTACTGATGATAAAATAAACTCGCGT
+
G(BDB=CHDA>F=C)==;@DHGEHCHEB6?#
@HWI-ST515:184:D0PUKACXX:1:2303:20782:95612 1:N:0:
GTCGCGGCGGGGGGTCAGGCCGCGTCCGCCG
+
EHEGGHEDBBB@D##################
@HWI-ST515:184:D0PUKACXX:1:2303:6369:103599 1:N:0:
CTACGAGTGAGACTCCCGATTCTGCGCAGTA
+
BFGHHIB<@DGIGHAGGAEAA=?@BD?8A;5
@HWI-ST515:184:D0PUKACXX:1:2303:7635:143179 2:N:0:
GCCAACAAGAGTGTTCGCGGACGCATAGGTG
+
-=(7'556=@D;C=EC###############
@HWI-ST515:184:D0PUKACXX:1:2303:7114:167947 2:N:0:
TGTACTGCATGGGTGGAGAAAGCCTGGAGGT
+
JJIIIFHIIIJIJFEHGGEFFHHFFFF@CD#
@HWI-ST515:184:D0PUKACXX:1:2303:19610:179953 2:N:0:
GCCTGAAGGCGGATGCGGCGCGGGCGAACGC
+
IJJJJIIIJJJJIHHFFDDDDBDDBB@@BB0
@HWI-ST515:184:D0PUKACXX:1:2304:2492:5619 1:N:0:
GTCGCGGCGGGGGTCCAGTCCGCGTCCGCCT
+
JIJIIHHDDBBDD&)83(:@C?#########
@HWI-ST515:184:D0PUKACXX:1:2304:15849:57101 2:N:0:
CACCGTCAAAGACTCAAAGCTCCATCGTGAT
+
GGIIJGFHIJIIJJJIFGIJHHHGHHFDDDA
@HWI-ST515:184:D0PUKACXX:1:2304:8365:58582 1:N:0:
GTCTGCGGTCTGCCTGCAACCACACACACTG
+
HHGIIIIFHD?>CECEECC:?;?ADDDDBC:
@HWI-ST515:184:D0PUKACXX:1:2304:21232:69591 1:N:0:
CTGGGCTAATGGTTACAGTAATTTGTGGTAT
+
HE@HBGHFGH>AFFHDCGF=CAH@@@#####
@HWI-ST515:184:D0PUKACXX:1:2304:4241:81619 1:N:0:
TTCACGAATAAGTGTGCTTCTTTCTCTTTTT
+
JJJIJIEGI=EHEHEBDFFFFEEEDEEEDD@
@HWI-ST515:184:D0PUKACXX:1:2304:5014:105330 2:N:0:
GCCGGGGGCGGCCGCCGGGGGGCGGCGGCTT
+
HGIII8?=855)07@<BDDD@D>BD;@9390
@HWI-ST515:184:D0PUKACXX:1:2304:11111:105773 2:N:0:
GTAGAGATGCATGGACATCAAATAGTGAAAG
+
IGGGGFFCHEIGIJIGGHHHHHHBDDEEC@>
@HWI-ST515:184:D0PUKACXX:1:2304:7060:126516 1:N:0:
CCGCCAGCCTGGTGGAGCCCAAGGGAAGTAT
+
IIIGFHIGGGGGEGIHG3?=?=B?;A@BC@6
@HWI-ST515:184:D0PUKACXX:1:2304:13419:127007 2:N:0:
CCCGTGTTGGGACCGGTTTTCAGGGGTGGAG
+
EHIJEBFGGGIJJIEH<BBCECEEDB38=?5
@HWI-ST515:184:D0PUKACXX:1:2304:4322:133809 1:N:0:
TTAGGTCGTCCCTCTCCGGTGCTGGACTGGT
+
DF4=3=CB'5;@EE???##############
@HWI-ST515:184:D0PUKACXX:1:2304:19933:141488 2:N:0:
GCGAGCGTCGGAGCGTGTCTCTATACTCCCT
+
GGEHHGGHGEF<BA@9=?BCC@CCD>;AAB3
@HWI-ST515:184:D0PUKACXX:1:2304:20027:156417 2:N:0:
CGCAGGGGATGGGCAGGAGGCCAAGCGCTAG
+
JJJGIFHIEGFHHHFFFDDD?BA?ABDDD:<
@HWI-ST515:184:D0PUKACXX:1:2305:7480:7730 2:N:0:
CATCACCGGATGGTCGGTGTACACTGAGATC
+
JIJIJFHIIIJJJHJIH=BDC>>CCECECC@
@HWI-ST515:184:D0PUKACXX:1:2305:13350:15151 2:N:0:
CACTCGTAGTGTTCCCCATCAGCTTGTGTAG
+
GJIGGDGGFHHGIGHIIJJJIGHEE9;;?@C
@HWI-ST515:184:D0PUKACXX:1:2305:8102:30314 1:N:0:
ATCGCATAGCGGCATAGCGTCCCCACAGTCC
+
JJJJIJJFH=HHGHGHE>DEDD?BDBBDCC:
@HWI-ST515:184:D0PUKACXX:1:2305:3224:35908 1:N:0:
AAAGCGAACAATGTAGTTTTTATAGGCTCCA
+
D9??/7;7;AAEC7=@AC)=CDC)77;:@##
@HWI-ST515:184:D0PUKACXX:1:2305:13326:45922 2:N:0:
CACTCGTAGTGTTCCCCATCAGCTTGTGTAG
+
JGJIJBFFFGCEHGIIDGGGIEHHHF27?A@
@HWI-ST515:184:D0PUKACXX:1:2305:20308:50966 1:N:0:
GTTAGTTGTTGGAAGTATACCCTCAATCACA
+
JDFHIIJJJJJJIJJIIJJJJJBHGEHHHG#
@HWI-ST515:184:D0PUKACXX:1:2305:16982:61641 1:N:0:
GGGCACGAGGGGCACCAGTCTATGTCCGGCT
+
HIIGGGIDIJGBECDDDDCCCCDADCC?=:8
@HWI-ST515:184:D0PUKACXX:1:2305:16078:73757 2:N:0:
TTCACGAATAAGTGTGCTTCTTTCTCTTTTT
+
JJHIJGGIIHHHHHHFFDFFFEEEEEEEDDC
@HWI-ST515:184:D0PUKACXX:1:2305:10757:75036 2:N:0:
CGCGAAAATAGGTAGCCGAAGAGCACATTCC
+
JJJJGGIHHHFF?@DFEDDBDBDDDDDCDDC
@HWI-ST515:184:D0PUKACXX:1:2305:3496:100326 2:N:0:
GGCTCTGGGAGGATAGGCCTAATTCTATTTT
+
JIIHHHIIIDGF;=>>CEDCEDEEDDACDD@
@HWI-ST515:184:D0PUKACXX:1:2305:2533:119731 1:N:0:
CAAAGGGTCGGGAAGGTTTCCCCGTATCCAC
+
IIIBHCHIIFHE?BCB5>>CC@?@?'55>A#
@HWI-ST515:184:D0PUKACXX:1:2305:19851:122198 2:N:0:
GTAGAGATGCATGGACATCAAATAGTGAAAG
+
F7BFGBFFFGC;DGCC>=C>AE);@?B3?##
@HWI-ST515:184:D0PUKACXX:1:2305:18793:150274 2:N:0:
TGCAGTGCAATGGTGTGTCTTTCCTTATTGT
+
HI3)7==8@;D3;=7=AACD3?@BEA#####
@HWI-ST515:184:D0PUKACXX:1:2305:8341:161754 2:N:0:
CCGCTCACAGGACGCTGCTGCACTCGTCGAA
+
JIHIIFHHGIIIIGGJFFHHEFEDDBEDBD7
@HWI-ST515:184:D0PUKACXX:1:2305:11150:170836 2:N:0:
CCCACCTTCTGTTGGCTGTTGGTGTTGCCAT
+
JFIJJHIIIIJJJJIJJJDHHHHFFFFCEC;
@HWI-ST515:184:D0PUKACXX:1:2305:7831:172340 2:N:0:
CCTCGTCTCTAGGTCCCGACGCCTTCCATGG
+
JIJJIHHIJJIIJFG:DGEEDCDD?CCCDD<
@HWI-ST515:184:D0PUKACXX:1:2306:21292:51957 1:N:0:
CCCGTCAGTCGGTCACGTGATCTGTGCCATA
+
9BF<E;E:EHFF89>CCBD?9AC@CC@####
@HWI-ST515:184:D0PUKACXX:1:2306:5634:65743 2:N:0:
CGCAGGGGATGGGCAGGAGGCCAAGCGCTAG
+
JJJJJHIJJIHGFFFDDA?CBDDDDBDBDDB
@HWI-ST515:184:D0PUKACXX:1:2306:7319:107900 1:N:0:
ACAAACCCCAGGATGGATACTGGTTCTGCTG
+
GEHIJJEFEFGG9CECEE:3?@;).6@;>A6
@HWI-ST515:184:D0PUKACXX:1:2306:1559:109259 1:N:0:
TCACCCGAGGTTAGCAAGACCGACAGTGGTG
+
JGIJJFHBHIAFHIJIGCGIGHFACB;>>>5
@HWI-ST515:184:D0PUKACXX:1:2306:4054:112860 2:N:0:
AGCCTAGGAAGTCCAACCGAGCCCGTCGGCG
+
FCED;==@E4(.7?AEH8=/3<@==38@B##
@HWI-ST515:184:D0PUKACXX:1:2306:16122:126264 1:N:0:
TCTCTGAAGACGTTGCCGTCCTTATCTCCTC
+
IIIIIJ@FBFGIGEDGHE=B<BD?>DAEDC#
@HWI-ST515:184:D0PUKACXX:1:2306:5386:133059 2:N:0:
GCTTGCCGAGGGGCGCGGGGGGGAAGCGGAT
+
AHHDI@DABEEDD87@@;B;BBD-)8<B@##
@HWI-ST515:184:D0PUKACXX:1:2306:8730:145714 1:N:0:
CTGTGCGAGGGGTCGAATTAAGATCGGAAGA
+
IIEFGEH6AAGH:BD6?CB3>;A@3=;?@B#
@HWI-ST515:184:D0PUKACXX:1:2306:6732:176160 2:N:0:
GCCAACAAGAGTGTTCGTGGACGCATAGGTG
+
HIHIICHHE@E=ACAED?DDAC@DBB@DC:>
@HWI-ST515:184:D0PUKACXX:1:2307:8637:71440 1:N:0:
ACCGAGTAGAGGAGCGCGCGGCTGCACGCAG
+
JHGH6AFIJIIJEHGHECDDDDDDDDDBDB5
@HWI-ST515:184:D0PUKACXX:1:2307:8703:89829 1:N:0:
CCGCCAGCCTGGTGGAGCCCAAGGGAAGTAT
+
IGGEGGIJJJGIGI7CGHFHHFD;@(>?6@6
@HWI-ST515:184:D0PUKACXX:1:2307:4014:114442 1:N:0:
CTCCTCATCAGTCCCCACTCTGACTCTCTCC
+
IJIJJJJJJJIIIGHHHFFFFDDEDEEEED>
@HWI-ST515:184:D0PUKACXX:1:2307:7236:114599 2:N:0:
TGTACTGCATGGGTGGAGAAAGCCTGGAGGG
+
JJIIEFHIHIJJI7BEGHEEFHHFFFF@BD#
@HWI-ST515:184:D0PUKACXX:1:2307:2831:119339 2:N:0:
TCACCCGAGGTTAGCAAGACCGACAGTGGTG
+
JHGJJGHIJIHIIGIIHJJJHGFDDDCDDC?
@HWI-ST515:184:D0PUKACXX:1:2307:8879:131930 2:N:0:
TTAGGTCGGCCCTCTCCGGTGCTGGCCTGGG
+
GJJIIJFBBHIHHHHFFFD>BBDDCDDCB@#
@HWI-ST515:184:D0PUKACXX:1:2307:5318:141928 2:N:0:
CACACCGGTGCACCTCTAGCCGCCAACCTTC
+
*?FDCGEE;/<)=CEEBCEDDDCDB/8;C@>
@HWI-ST515:184:D0PUKACXX:1:2307:20108:152420 2:N:0:
CGCGAAAATAGGTAGCCGAAGAGCACATTCC
+
EHIDIBHHF?7;7?DBCA@>>B@C>?5>C:>
@HWI-ST515:184:D0PUKACXX:1:2307:3540:179269 2:N:0:
CGCAGGGGATGGGCAGGAGGCCAAGCGCTAG
+
IGID<@FEGHHGFHDFFD?C?BAAABDDDBB
@HWI-ST515:184:D0PUKACXX:1:2307:17955:179741 2:N:0:
CCGCCAGCCTGGTGGAGCCCAAGGGAAGTAT
+
GJGIFHHIJHIGGIIGHGHHGHFFFDEDEE>
@HWI-ST515:184:D0PUKACXX:1:2307:5097:184816 2:N:0:
GTGGCTGACCGGGCTTGCTCAACTCATCCAT
+
JJJJJGIGIJHFFDDDDDDDDDDDDDDCDAA
@HWI-ST515:184:D0PUKACXX:1:2307:2471:193317 2:N:0:
AGCGCCAACAGACATGGGAAGGAATATCCAT
+
HFGIJBFHIHJJJHHHHHDFFFEEECCDEDC
@HWI-ST515:184:D0PUKACXX:1:2307:20946:193554 2:N:0:
TTTGAGGTCGGGGGCGAAAACGCCGTGGTCC
+
FCG;=@@=C44AD=B5;BB@###########
@HWI-ST515:184:D0PUKACXX:1:2308:6597:41406 2:N:0:
GCCTGCAAGGCTCTGCAACTAGCTCCACCGC
+
JJJJGHIJJJJEDHHJJIGGHHHHHECEFFA
@HWI-ST515:184:D0PUKACXX:1:2308:7977:98372 1:N:0:
AACTGGGAGAGGAAGCGAGATGCGGCGGATG
+
IGIGIJIJJGIDG9AAEDFE?CCC>@B####
@HWI-ST515:184:D0PUKACXX:1:2308:17830:121159 1:N:0:
GGGCTCAATATAATTGTTTGAATCTCTTCCA
+
G?0@FHGGCAC<=A4)8==D@=)=@######
@HWI-ST515:184:D0PUKACXX:1:2308:8691:129052 1:N:0:
GCCACCAGCCCGCCACTACGCATCTACGTCT
+
IJIJEEEG@EEEFFDDECCDBDB::@C?9A9
@HWI-ST515:184:D0PUKACXX:1:2308:20555:132464 1:N:0:
CTCCCGGTGGGGCGCCGGAACCAAGAAAGAG
+
HHJJJDBBHGIEFDBDDD;BDB@DDBDDDD9
@HWI-ST515:184:D0PUKACXX:1:2308:11323:133185 1:N:0:
ATCCTGGAGTAGTGTTAACAGCGCCGCACCC
+
IJJJIJJIGEHHEHEEEFFFDFDCDDBDD##
@HWI-ST515:184:D0PUKACXX:1:2308:5966:152915 2:N:0:
GGGTTTGAGGTAGGCGGAGGCGGCGAGGGTG
+
JFHFHBFHIJFHIJIIHDBB?@B7;0;BD##
@HWI-ST515:184:D0PUKACXX:1:2308:21079:170281 1:N:0:
GGGGAGAAGAGTGTCCTGGCGGATGGGAGCG
+
IJ:D;@@@GG6.7=AAEHDFFB#########
@HWI-ST515:184:D0PUKACXX:1:2308:13905:190957 2:N:0:
GCAAGCTTGTTGGCTGTGCCTGGTGGTTGTT
+
ECA/@;ACE=?EACEFB@:>CC?;;=';<@A
@D2D0JJN1:133:D0BCAACXX:1:1106:7966:123506 1:N:0:
CATCACCGGATGGTCGGTGTACACTGAGATC
+
JIJJJJJJJ>HIJGHIH8BBFFFEEEDEDDA
@D2D0JJN1:133:D0BCAACXX:1:1107:13922:128225 1:N:0:
TCCATATGGGGGGATCAACAGCTAATGCACC
+
JJJJJIJJJJJJDDDDDDDDDDDDDDDDDDC
@D2D0JJN1:133:D0BCAACXX:1:1202:9048:192206 1:N:0:
CCGCCAGCCTGGTGGAGCCCAAGGGAAGTAT
+
JJJJJJJJJJJFHIJJJJHHHHFFFDED.;@
@D2D0JJN1:133:D0BCAACXX:1:1205:11076:26459 1:N:0:
TTTGAGGTCGGGGGCGAAAACGCCGTGGTCC
+
JJJJJJJHJJGHFDDDBDBDDDDDDBDDDC:
@D2D0JJN1:133:D0BCAACXX:1:1207:13716:129042 2:Y:0:
GTTCAGGAAACACGTAGTTGGCATGAGTTTA
+
?))?D<*9=C;F###################
@D2D0JJN1:133:D0BCAACXX:1:1207:8890:159599 2:Y:0:
CCCTCTCCTCCATCCCACCATTGGACTCCAC
+
GJHCD@=B>FG@DGEHIJGGF>ACEE<BBDC
@D2D0JJN1:133:D0BCAACXX:1:1208:4096:174280 1:N:0:
TTTCTGAACATATTGGATGGAAGCCTTTTAG
+
JIIDFGGGHGHDFI<FEIIEHJJGIGGGGCA
@D2D0JJN1:133:D0BCAACXX:1:1208:19526:185022 2:N:0:
ACCAAATGGAGGCTTTACACTGAATATTTTC
+
JJCEIIIIJJJIJHHHHHFFFFFFCDEDEEE
@D2D0JJN1:133:D0BCAACXX:1:1303:5065:20839 1:N:0:
TTAGGTCGGCCCTCTCCGGTGCTGGCCTGGT
+
JJJJJIJJIIJHHHHFFFDBDDDDCDDDDD5
@D2D0JJN1:133:D0BCAACXX:1:1304:11587:6234 2:N:0:
GCTTGCCGAGGGGCGCGGGGGGGAAGCGGAT
+
=C=FGHHJ6EDA6357;;@;7@#########
@D2D0JJN1:133:D0BCAACXX:1:1304:13224:18563 1:N:0:
ACCTAGGTTTGGTAGTTTTTGAAAGGGAATT
+
FFEDEEE@CDDDACCDEEDDDDDCDDDBDDC
@D2D0JJN1:133:D0BCAACXX:1:1307:13452:44451 2:N:0:
CCGAGAGAGGGGAGATAACAGAGGGACGGAG
+
HII>G@@7CHIBAEEE>;;;;?C13,5>@:8
@D2D0JJN1:133:D0BCAACXX:1:1308:9012:183772 1:N:0:
TCCATATGGGGGGTACAACAGCTAATGCACC
+
B<FBD<F?8/-;5)&3>:C82<>>::4@>@>
@D2D0JJN1:133:D0BCAACXX:1:2101:12863:167723 2:N:0:
CAGTGAGAGAGAAGAGCAATAGTGTCGGATA
+
JCGIIIIIJIJGIJJJJHGHHHHFFFEDBB?
@D2D0JJN1:133:D0BCAACXX:1:2102:6401:57709 2:N:0:
CGCAAGTCCGCAACGGCCCAGCGCCGACCAA
+
3.7FH88CGCG''99><?;?B?#########
@D2D0JJN1:133:D0BCAACXX:1:2102:5406:108737 2:N:0:
CCATATGGATGGCAGAGATTGTATCTCTGCG
+
JJIJIHIJIJIJIGHGIFGGGEHHIHEHFHF
@D2D0JJN1:133:D0BCAACXX:1:2106:8891:44012 1:N:0:
CAGTGAGAGAGAAGAGCAATAGTGTCGGATA
+
JJJHIIJIJHHIIHEGGHHHHHEFDEFDDDB
@D2D0JJN1:133:D0BCAACXX:1:2108:3565:21726 2:N:0:
TCCATATGGGGGGATCAACAGCTAATGCACC
+
JIIIHGGIJJIJD5<?ACCCBDDDDDDDDDD
@D2D0JJN1:133:D0BCAACXX:1:2108:19034:176308 2:N:0:
TCACCCGAGGTTAGCAAGACCGACAGTGGTG
+
GEEHGCFBFHHIGDHGGG>EHDDCDD@C?>8
@D2D0JJN1:133:D0BCAACXX:1:2203:3066:138677 1:N:0:
CATCACCGGATGGTCGGTGTACACTGAGATC
+
JIGGJJJJIGJIJCHIGEDBDE<CE;AAC@@
@D2D0JJN1:133:D0BCAACXX:1:2204:13029:52692 2:N:0:
CCTGGGGGATGATGTACCCCATTTTTTGGAG
+
IGIJE(<@ABEH:C?C>@BBDEECEC:=BC?
@D2D0JJN1:133:D0BCAACXX:1:2204:4248:126268 2:N:0:
GCCAACAAGAGTGTTCGTGGACGCATAGGGT
+
BFG@4@7@77?####################
@D2D0JJN1:133:D0BCAACXX:1:2205:21170:162181 2:N:0:
AAGGGAGGGAAGGTGGAGGAGCGAGAGCGAG
+
99D*7(?F#######################
@D2D0JJN1:133:D0BCAACXX:1:2206:16374:125921 1:N:0:
GCCCTCGCCACTCCTCACCTGTCCTCTCACG
+
D=F0ACGAEHAECECCFFFFA3@:@@CC@CB
@D2D0JJN1:133:D0BCAACXX:1:2207:6475:36426 1:N:0:
TTAGGTCGGCCCTCTCCGGTGCTGGCCTGGT
+
JJJIIIIJJJJHHHGFFFDCBDCDDDDDDDC
@D2D0JJN1:133:D0BCAACXX:1:2207:14730:62167 1:N:0:
CACAACGGAGCACCTCTAGCCGCCACCCCTC
+
9?DD###########################
@D2D0JJN1:133:D0BCAACXX:1:2207:4341:107452 1:N:0:
GCTGGCGGCTGGACGACGACTGCGTGACCGG
+
IIIJGHFCB;@D9A@B@<BD>>C;99<@AB@
@D2D0JJN1:133:D0BCAACXX:1:2207:8885:150575 1:N:0:
CACACCGGTGCACCTCTAGCCGCCAACCTTC
+
IIJJJJJIGIHHHHHFFCFFFDDDDDDDDDA
@D2D0JJN1:133:D0BCAACXX:1:2208:19459:11075 2:Y:0:
GTTAAGAAAAACCGAAGTTGGACTAAGATTA
+
?BF(?<FCF######################
@D2D0JJN1:133:D0BCAACXX:1:2305:8454:147053 2:N:0:
GGACTTGCGGGGGGGATGTCTGATGAGGGGG
+
ED(7@<B9;AH>@7@;@@::4@#########
@D2D0JJN1:133:D0BCAACXX:1:2306:8867:100956 1:N:0:
GTTTTAATGACAGATCTTGGGCCCTTTTTGT
+
JJJIJHEHGGIGJGIIIJJEEGEHHHFFFFD
