# Supplementary material for: Identification of the Maize Gravitropism Gene lazy plant1 by a Transposon-Tagging Genome Resequencing Strategy
Source: PLoS One. 2014 Jan 31;9(1):e87053. doi: 10.1371/journal.pone.0087053 (PMC3909067; doi:10.1371/journal.pone.0087053)
Supplement: File S1 — MuTaq Supplementals. (ZIP) [file pone.0087053.s005.zip › MuTaq_Supplementals/MuTaq_Fastq/TATA_Mu]

@HWI-ST515:184:D0PUKACXX:1:1101:14798:154602 1:N:0:
GTCGGGTGGGGGGCTTTGTGGTTCGGCTGTG
+
JGGIFG=BFEDDD;3ACC><?A<@B>5?>B#
@HWI-ST515:184:D0PUKACXX:1:1101:9207:166273 2:N:0:
CTTTTTAACACGGTGACACAGTATTACATGG
+
IDEHGEGA;CHBDFDDCCEEDADCCDCADDC
@HWI-ST515:184:D0PUKACXX:1:1102:1081:41576 2:N:0:
CTTTGACGCCGGTAGCTCCGGCAGCCGCGTC
+
JHHIIGIFIIJIEHFFFFFDDDDDDDDDDBB
@HWI-ST515:184:D0PUKACXX:1:1102:6835:60279 1:N:0:
GGGAATAAGAGGAGGATATGCTCGCACCTTG
+
JJJHGJJIJJJJBHGFEHCCEFF<ACB?CC;
@HWI-ST515:184:D0PUKACXX:1:1102:19070:117287 2:N:0:
CGCAGGGGATGGGCAGGAGGCCAAGCGCTAG
+
FIJGIHIIIIFHHFFFD?CD@=??<?@=?BB
@HWI-ST515:184:D0PUKACXX:1:1102:18651:117519 2:N:0:
GTCTAAAACTGGCGAAGGTCTCCTGCAAATC
+
EDGHGCHIGIGIHJFFFF?@EEEEEDECDC@
@HWI-ST515:184:D0PUKACXX:1:1102:9030:148770 2:N:0:
CTCACTACAAGCGTCGCACGACAAGTGCCTC
+
GJJJJHIJJIJGIIIJHFFDDDDDDCCDDDD
@HWI-ST515:184:D0PUKACXX:1:1102:9399:151312 2:N:0:
ACCTAGACACTACAATTTGAGTGCGTTTATA
+
A>@?3BBBFEH3BCCGI;FED=ECH=(56@;
@HWI-ST515:184:D0PUKACXX:1:1102:21072:181635 2:N:0:
GTTGGTCTGGACGTACCCGTTGGTGCCCGAC
+
HFHGDGHFIIC;FHI=EHFBDED=;;@CBDB
@HWI-ST515:184:D0PUKACXX:1:1102:12029:198624 2:N:0:
ATGAGAAACTGGGCTTGAACGCAAGAAATGA
+
JIJJJIHGIJIIIFIIIJB@EHGFFFDEEC:
@HWI-ST515:184:D0PUKACXX:1:1103:14902:9512 1:N:0:
AAATTTGAGGGGCATGTATACAATTGTCCCT
+
JJJJIJIIJIIJHGIIHEHHFHEDEF?@CC6
@HWI-ST515:184:D0PUKACXX:1:1103:11083:77123 2:N:0:
CCCTCCCCCGCAGCCGCCCCGCCCTTGGCCT
+
IHIIBCHIJIGHFFDDDDBDB@BDBCCDDDA
@HWI-ST515:184:D0PUKACXX:1:1103:8435:189170 1:N:0:
GTGTGTTGCAGGGAAAGTCACAATATAGAAC
+
HCGIF@GGIIGH'5=@A7CCEEFFHFF>>C7
@HWI-ST515:184:D0PUKACXX:1:1104:11796:1096 1:N:0:
TTCGCGCCACTTGTTTGATTCGTTCCTCCCG
+
IJGGGIIJIJGGG@EEHEHFDD@BBCEC@?9
@HWI-ST515:184:D0PUKACXX:1:1104:6532:82952 1:N:0:
CTCACGAAGAGGCTGGTTGGTGTGCGGAAAG
+
JJJIJJGGIE@CGHJJ@EEH;B;;>A@9;=5
@HWI-ST515:184:D0PUKACXX:1:1104:20535:94540 1:N:0:
TGTCAAGGTCCGCTCTGCCGGCCTCCTTTCC
+
IIDGF<?F#######################
@HWI-ST515:184:D0PUKACXX:1:1105:5252:53850 1:N:0:
GGACCGAGGAGGGGACAGGGGAGGCCGGAGG
+
D=@DFE</=EBFBB>>@BBBD65>8?#####
@HWI-ST515:184:D0PUKACXX:1:1105:16794:61206 1:N:0:
CTCGCGCGCACGTTGCCCTCACGCCAGCTCA
+
GEIIIBGHFFDD=ABDDCDBDBB?@B7<CA>
@HWI-ST515:184:D0PUKACXX:1:1105:7893:88231 2:N:0:
GCTGGGCAAGTGCTCGTGGGTCACGACCTGC
+
DGGAHHFHI@GCGC=E:?<A3;@C@?@DB?A
@HWI-ST515:184:D0PUKACXX:1:1105:17719:101606 1:N:0:
CAGTGAGAGAGAAGAGCAATAGTGTCGGATA
+
IIIGIIFEGIIIJHGIHGDHFC;?@>B####
@HWI-ST515:184:D0PUKACXX:1:1105:3009:155549 2:N:0:
CTTGCCATCCTAGCCGCGCCTCCCTCTCGCC
+
FFD9FCDGHIJHBHHFFD@?B???CDDD###
@HWI-ST515:184:D0PUKACXX:1:1105:10455:164138 2:N:0:
CATATGTACCAGTAGTGAATTTACATTTTGC
+
JJIJJIJIJGIJIJIGHGIHHHHFHHFFFFF
@HWI-ST515:184:D0PUKACXX:1:1105:2752:172384 1:N:0:
TGGGTCGGCGTACCTGGTGGTGCTCACGGCC
+
JICHHIIGHFHEFDEEDCCD8?AA@>@<?B#
@HWI-ST515:184:D0PUKACXX:1:1105:17792:176432 2:N:0:
TGTCAAGGTCCGCTCGGCCGGCCTCCTTTCC
+
GC9DHFHHIIJIGGGIJJHFF@DDAB?CDDC
@HWI-ST515:184:D0PUKACXX:1:1105:9913:185927 2:N:0:
GTCTCCTACGAGACTCTCCCATTCTCCGTCT
+
JIJJJHHJIIIJHIJJHHFHGFFFFFECCE@
@HWI-ST515:184:D0PUKACXX:1:1106:11444:24876 1:N:0:
GCGGCAGACGGGTGGTTATTCGGTCAGGTCA
+
HHGGIJ:5ADED39>31>:5,5<?=5?####
@HWI-ST515:184:D0PUKACXX:1:1106:7011:33565 2:N:0:
GGTGCCGAGAGACGACGTGAGGCTGCTGCCG
+
2BBF68@FHBHAEEDBB=??@?8AB@:CCA@
@HWI-ST515:184:D0PUKACXX:1:1106:11662:46676 2:N:0:
GTCCGAACCAGATAGGACTATAGTCCATATG
+
@FH@/:(5?@CBCCC?;>;>;;@@ACCDCCA
@HWI-ST515:184:D0PUKACXX:1:1106:20886:93621 2:N:0:
ATCTGGGGCGGTTGATCAACACGCGGGTGGA
+
GIJIHGHIIHDDDDCDDCC?CBDDDD>9@D=
@HWI-ST515:184:D0PUKACXX:1:1106:16194:138835 2:N:0:
CGCAGGGGATGGGCAGGAGGCCAAGCGCTAG
+
JIJJIAGIGHFEFFFFDBCB=BBBA?@BBBD
@HWI-ST515:184:D0PUKACXX:1:1107:4552:48236 1:N:0:
TCTTCTGGGAGAGGAGGCACTCGATATAAGA
+
GIIIGIIHIGIDIJBHIHHH<CDBD?B@CE;
@HWI-ST515:184:D0PUKACXX:1:1107:3821:51409 2:N:0:
ACCAAATGGAGGCTTTACACTGAATATTTTC
+
H@A7@C;;7=?;;(;?C>3;>@@3;;;@;;>
@HWI-ST515:184:D0PUKACXX:1:1107:14867:91678 2:N:0:
AGCATAGGGCGGACTCGGAATCTGTCAACTG
+
4?*?*0/*?3@A###################
@HWI-ST515:184:D0PUKACXX:1:1107:7242:156070 1:N:0:
CTTGATCCATGGACGCTCCCTGGCCGGTGCC
+
IJJJIJJGEGGEHIGGEFHBDFF@ACB9?B5
@HWI-ST515:184:D0PUKACXX:1:1107:6965:177555 1:N:0:
GCCCAAGGCGCGTCATGCCTGCTGCCTTTGC
+
GI'@EGIICHDEBD@?CDDDCACCC@CCCC:
@HWI-ST515:184:D0PUKACXX:1:1107:14824:179322 2:N:0:
GTTTAAGTGTGGTACATGTTAAATCGTTTGG
+
IHIIJHJGGDHHCHHHHHHGHFFFFFCDAC?
@HWI-ST515:184:D0PUKACXX:1:1107:8827:182065 2:N:0:
CTCAACAACAAGTACCTGGCTTCGCTTCTTT
+
JJJHIFHHGIJIGGIIJJJJIHEHFFFDEEA
@HWI-ST515:184:D0PUKACXX:1:1107:16013:193808 2:N:0:
CTCTCCTGTGGGCGCTCCCTCTCCCCCGCCC
+
IJJIIFHIGIJJBHIFHEFFDEEEEDDDD@=
@HWI-ST515:184:D0PUKACXX:1:1108:17734:6276 2:N:0:
ACTGACGGGAGACAAAGCTGGCACCGCACTG
+
FHEFGDFHG@@@A==777@B9AC;=;B>B??
@HWI-ST515:184:D0PUKACXX:1:1108:11316:18409 1:N:0:
CTTGATCCATGCACGCTCCCTGGCCGGTGCC
+
CGBFC@><B@G)7=-;AEBE;C#########
@HWI-ST515:184:D0PUKACXX:1:1108:13758:24843 2:N:0:
ACTTGGTAGAGGATGTATGTTCCCCATGATC
+
FHHHHC?CDFFFEEEEEEECDEDDDDDDDDC
@HWI-ST515:184:D0PUKACXX:1:1108:11926:110938 2:N:0:
TCGATATAAGATCGGAAGAGCGTCGTGTAGG
+
JJIGIAFFDHGHDHHHHFEFFD@CDBDBDDC
@HWI-ST515:184:D0PUKACXX:1:1108:13294:112053 2:N:0:
CCTCCTGGAAAGTCCGGTGCCTGGCTCCTGT
+
IIJJHIGIHGIJIIGIJHIFHHHHFFFFECE
@HWI-ST515:184:D0PUKACXX:1:1108:12829:125886 1:N:0:
GTAGGAGACGGGAAACCGAAGCCGGCGTGTG
+
IEHIFGDGHJJJEHHFHEBBB?@>?B?5;>2
@HWI-ST515:184:D0PUKACXX:1:1108:13500:133625 2:N:0:
CGCAGGGGATGGGCAGGAGGCCAAGCGCTAG
+
@GIIG;@EHGHEDFFFD@DBBBDBABDDDDB
@HWI-ST515:184:D0PUKACXX:1:1108:5675:137746 1:N:0:
GCCGGCAAGGCGTGCATCACCGCTGTCTTGT
+
EHHJ>A=/???9=9?9(;CC###########
@HWI-ST515:184:D0PUKACXX:1:1108:8704:137827 2:N:0:
ACTGACGGGAGACAAAGCTGGCACCGCACTG
+
9?8EBB';F4;A;7.7)).;@?(.(33;?@A
@HWI-ST515:184:D0PUKACXX:1:1201:5475:12123 1:N:0:
CAAAGAAGGGGGGTCTCCTCAAGTCATTTCT
+
JJJJFJJGEHFDD@@CDDDDDDDACDDDDC:
@HWI-ST515:184:D0PUKACXX:1:1201:20052:142025 2:N:0:
GGGGTTGAGGTAGGCGGACGCGGCGAGGGTG
+
BFE(<;ACD@#####################
@HWI-ST515:184:D0PUKACXX:1:1201:10009:154797 1:N:0:
GCGGCGGCACGGTGGCCAGGAACACCTTGCC
+
JIEHDD?BDD78@A@<?A?############
@HWI-ST515:184:D0PUKACXX:1:1201:16424:171458 1:N:0:
CATATGTACCAGTAGTGAATTTACATTTTGC
+
IGGGHIDCGGHGHIIAGGEFHHHGGFFFFE;
@HWI-ST515:184:D0PUKACXX:1:1201:4899:172824 2:N:0:
CTCCAGAGCACCCCCTCCAGCTCTCCGTCGT
+
GGIJIIGHJEIGGGIGGHE;?BBBDCC=;>>
@HWI-ST515:184:D0PUKACXX:1:1202:4545:24995 1:N:0:
CAGTGAGAGAGAAGAGCAATAGTGTCGGATA
+
GGGGIGIGJDHIEHEIHHGEEHA;77<A<?#
@HWI-ST515:184:D0PUKACXX:1:1202:14550:71452 2:N:0:
GCCAACAAGAGTGTTCGTGGACGCATAGGTG
+
E=BCABEGH;A=CHHFBDEDCC@BB@@CD33
@HWI-ST515:184:D0PUKACXX:1:1202:12418:89142 2:N:0:
CTCTCCAGATGGTCGTGGAGCTCCTTGGCCT
+
IJIJJFHIIIIJGJIIIGHHHHFF??CCCE>
@HWI-ST515:184:D0PUKACXX:1:1202:13228:120669 1:N:0:
GTTTTAGACAAGCTGGCCTAAAGTTGAATCC
+
J?FGHI;CHHCHDDEC<CHECEEECEDFFF;
@HWI-ST515:184:D0PUKACXX:1:1202:8267:148710 1:N:0:
GCCGTCTCGATATAAGATCGGAAGAGCGGTT
+
DFE6<AFAHHCE<DEEFE:=B?DDC;@??##
@HWI-ST515:184:D0PUKACXX:1:1202:19821:152713 1:N:0:
CAGAAAGAGAAGGCGAGAACTGAAGTAGTAG
+
JFFFGGIIJDEHEHIIHBDFDB);>;@CCEC
@HWI-ST515:184:D0PUKACXX:1:1203:18590:37302 2:N:0:
GCTTGCCGAGGGGCGCGGGGGGGAAGCGGAT
+
JIGFG@EEABECBB@BDDDDBB>;9??B###
@HWI-ST515:184:D0PUKACXX:1:1203:18636:100694 2:N:0:
GCCCCCGGCGCGGCACTCTCTGTCTATCCTT
+
HIJHEBBDFDDDDDBDDDDDDDDCDDEDDEC
@HWI-ST515:184:D0PUKACXX:1:1204:21055:11008 1:N:0:
GGGTTTGAGGTAGGCGGAGGCGGCGAGGGTG
+
>EHGIHIGIIHGGIGIE<>B(35&&09@B##
@HWI-ST515:184:D0PUKACXX:1:1204:1136:17541 1:N:0:
GTGGCTGACCGGGCTTGCTCAACTCATCCAT
+
JGGBGIEDHHA8<A6;;ADCC@?>:>>CC:5
@HWI-ST515:184:D0PUKACXX:1:1204:4996:31534 2:N:0:
CATTTCGATATAAGATCGGAAGAGCGTCGTG
+
GGEHGDECEHGI<FHG;DE?CEEDCB#####
@HWI-ST515:184:D0PUKACXX:1:1204:10841:68023 1:N:0:
GTCCGAACCAGATAGGACTATAGTCCATATG
+
JGIIDEHFFECE:A;3;ACADDDCC@AC@C;
@HWI-ST515:184:D0PUKACXX:1:1204:15032:106453 1:N:0:
CCGCCAGCCTGGTGGAGCCCAAGGGAAGTAT
+
GGGIGGBHIJJH;9;DHGHECE9?B?AA###
@HWI-ST515:184:D0PUKACXX:1:1204:17209:164584 1:N:0:
GCAACAGAGGGATATCCACATGAACAGTCTC
+
GIFIIJJIHEIJIEFHEHHEFFFFFDEECC6
@HWI-ST515:184:D0PUKACXX:1:1205:9683:35593 2:N:0:
CTCACTACAAGCGTCGCACGACAAGTGCCTC
+
GIIIJHIIHGIJJGGHHFFDCDDBDDDDDDC
@HWI-ST515:184:D0PUKACXX:1:1205:6176:41972 2:N:0:
CTTCAGGGCCTCGCCGTCGCCTCCTCTTTTT
+
JJJJJIJJJJJJJJIHFFDDDDDDDDDCCCA
@HWI-ST515:184:D0PUKACXX:1:1205:13259:54226 1:N:0:
TGTAGTGAGGGGGGTGATGTGATTCGGAGGA
+
JFFEFBDFHGFGBB55?CCCDDDCDBDB@B2
@HWI-ST515:184:D0PUKACXX:1:1205:14021:56059 1:N:0:
TCCGCCCGCCGGAACCACCACCGTTCCAGAA
+
HJJBHGHIJFIH>BCCBDDDBBBABCDE<C:
@HWI-ST515:184:D0PUKACXX:1:1205:20493:63519 1:N:0:
ATCCCTCCTCGGCTCCTCGCCCTTTCCCCTC
+
HIJBDC3DCHHG=(;DEEEHEFFC;CCCCD3
@HWI-ST515:184:D0PUKACXX:1:1205:21098:76447 2:N:0:
GTTGGGGAGGGTTCGGGACTTGGGTTGGGAT
+
JJJJIGGGIJJEHFFFCCDDDCCD?BB@B2>
@HWI-ST515:184:D0PUKACXX:1:1205:2049:76654 1:N:0:
CGCAGGGGATGTGCAGGAGGCCAAGCGCCAG
+
?6@A6''--'5)7?A7;@,9;;>=?######
@HWI-ST515:184:D0PUKACXX:1:1205:12884:100602 2:N:0:
CTCTCTGATTCAGCTCTGTTGCTGGCAGCAG
+
<BD>D?B??BFGIJDF=DEC>>4@ACH?5A2
@HWI-ST515:184:D0PUKACXX:1:1205:8330:132851 2:N:0:
CGCGCACGCAGAGGCGCAGAGCCCTAGAGGC
+
*).70;A684=B?A738=8;AC+2+9A:A##
@HWI-ST515:184:D0PUKACXX:1:1205:2705:140218 1:N:0:
AGCAGGGCCACGTCACAGCAGCGCTGGCAGG
+
F8?D9('-7(;;.=5=AAF@###########
@HWI-ST515:184:D0PUKACXX:1:1205:17932:191476 2:N:0:
GGCCCTGCTTGGCTGGCTTGACTGGAAGGCG
+
F@FB<;(=CH@FICDEHEAB###########
@HWI-ST515:184:D0PUKACXX:1:1205:11416:194978 2:N:0:
TGTACTGCATGGGTGGAGAAAGCCTGGAGGT
+
HHBGIFFHFGHGI@/B6?3?CHD?BDCBBD1
@HWI-ST515:184:D0PUKACXX:1:1206:7355:22764 1:N:0:
TCCCCTGCGTTTTTTCCCTGCTGAAGCTTTT
+
JJJJIIJEGFHHIHFFFFFEDEE@>CCDCD;
@HWI-ST515:184:D0PUKACXX:1:1206:20948:56063 2:N:0:
CTCCCTCCCTGGTCTTCCTCAAATCAGCTCA
+
DD?DF=BFGGGIHIJIH@D=AEEH>=B@C##
@HWI-ST515:184:D0PUKACXX:1:1206:16949:102217 1:N:0:
TGTAGTGAGGGGGGTGATGTGATTCGGAGGG
+
HGBFFGG?FDGHI@&5<AC3@>(:CD?####
@HWI-ST515:184:D0PUKACXX:1:1206:15284:161583 1:N:0:
GCGGTACGAAAGGGGTCGGCGCCAAGATCTA
+
IDE@?DBE;65;CHEEED:A?=?@B?#####
@HWI-ST515:184:D0PUKACXX:1:1207:12309:32112 2:N:0:
GCGGTACGAAAGGGGTCGGCGCCAAGATCTA
+
JIJJEFFHIIJJJJJHGFDDDDDBDDDDDEC
@HWI-ST515:184:D0PUKACXX:1:1207:10747:90319 1:N:0:
CTGGTTGACAGGAAAGAGAGCAGGTGCACAG
+
CEFDHEHIEGE7CHEIGA9A==C?#######
@HWI-ST515:184:D0PUKACXX:1:1207:3859:193144 2:N:0:
CGCTGTATGAGATGAAGCGGCCGCCGCCGCG
+
*0.?D'88=84=@8@FGGBEB##########
@HWI-ST515:184:D0PUKACXX:1:1208:5245:159723 2:N:0:
TCCTCTGCCGGAGATGAATGGGATGGAAATG
+
<DFG;BF<?AABG;EC:CA;>;;??5@6>;>
@HWI-ST515:184:D0PUKACXX:1:1208:14006:175704 1:N:0:
CTCACTACAAGCGTCGCACGACAAGTGCCTC
+
IBGHIJIII:=FHHIBEDEDD@8/<:>@CC5
@HWI-ST515:184:D0PUKACXX:1:1301:11325:21088 1:N:0:
GGACTTGCGGGGGTGATGTCTGATGAGGGGA
+
HF0AAHHGGIH6557?>:>CD:4:@######
@HWI-ST515:184:D0PUKACXX:1:1301:11131:39350 2:N:0:
CTTAATGGCCGGTCTCTACGCATAAAAGAGA
+
CG;D4)=?>)9B3''-5>35885?CDA####
@HWI-ST515:184:D0PUKACXX:1:1301:16806:53213 2:N:0:
TGTAGTGAGGGGGGGGATGCGATTCGGAGGG
+
?B4BEG8<8B;/;0&057?(52(<@?B2;@#
@HWI-ST515:184:D0PUKACXX:1:1302:18271:37147 1:N:0:
TCCTGGTCCTGGTGACTGACGAGTTTTTTTC
+
JJJJIJBFFHHIBGIFIGIJIGB?7?DDDDA
@HWI-ST515:184:D0PUKACXX:1:1302:16069:112524 2:N:0:
CCCGCAATCCCCGCCTATTGCCTTGCCTGCC
+
GCDGHA@AGG>EEDFEA>C;>>;;@@>@3<A
@HWI-ST515:184:D0PUKACXX:1:1302:9929:126908 1:N:0:
ACTTCAAGTGCGAGTGGGTGCCGAACCAGGA
+
IIJIGIHIGEEGAHEHEHAEF@?>CBDB?##
@HWI-ST515:184:D0PUKACXX:1:1302:2356:151747 1:N:0:
GGACCGAGGAGGGGACAGGGGAGGCCGGAGG
+
II6FFHAABABBC>3;;????@>7<B#####
@HWI-ST515:184:D0PUKACXX:1:1303:15295:109474 1:N:0:
GCTGTCGTCAGTAGTCATATCTGACGATTCA
+
BB#############################
@HWI-ST515:184:D0PUKACXX:1:1303:2846:174302 1:N:0:
TGGAAATGGAGGCCCCAGGATGGTTCTTTTC
+
CHIIHECF<CHIGEEBBE1;>(5(-;5;>CA
@HWI-ST515:184:D0PUKACXX:1:1304:1893:4177 2:N:0:
CCACCCGACCATGGACCACCAGTCCACCGCA
+
IGIJ:@GHGGGHGHHHBEFFB=AACC>??##
@HWI-ST515:184:D0PUKACXX:1:1305:15757:56166 2:N:0:
CCTAAAACTACCCATTCCACCATCTGTTGAG
+
IIGGGFHIJJJHJJIJJJIHHHDFFFDFFF@
@HWI-ST515:184:D0PUKACXX:1:1305:15833:68636 2:N:0:
GCCCCAGATATCTACGTCAACTCATTCCCCT
+
GIHIJDHGIGIHBDHAEEBDDDEDCECFEC3
@HWI-ST515:184:D0PUKACXX:1:1305:19575:73893 2:N:0:
CTCGCCCGCCATCCCGCCCGCCATTGCTCCC
+
FHIBH;7@AHGEHAHEDBD;>BD?:ACDDD?
@HWI-ST515:184:D0PUKACXX:1:1305:8456:90630 1:N:0:
GGTGTGTTCGGTTTGGGCCGTGGCCCGTGGG
+
DC6??CGHIGICEGAHAEFCA<:8?A@?@?9
@HWI-ST515:184:D0PUKACXX:1:1305:3094:142456 2:N:0:
TTCGCGCCACTTGTTTGATTCGTTCCTCCCG
+
D9?DAAB@@4=)=@C>CEA?BDFF2(;;@##
@HWI-ST515:184:D0PUKACXX:1:1305:13747:170774 2:N:0:
CAAAGGGTCGGGAAGGTTTCCCCGTATCCAC
+
IGEGGIIEEHHFFBCDCCDCDDDDBDDDDA9
@HWI-ST515:184:D0PUKACXX:1:1305:13563:176401 1:N:0:
CAGTGAGAGAGAAGAGCAATAGTGTCGGATA
+
JJICF<CCGEGHJ@EA>7?EC>7BDC#####
@HWI-ST515:184:D0PUKACXX:1:1305:11090:182928 2:N:0:
CTTGATCCATGGACGCTCCCTGGCCGGTGCC
+
DF8B<CDFHHHCFFAABE<?9B?B(9>'3;?
@HWI-ST515:184:D0PUKACXX:1:1306:15174:17364 1:N:0:
ACTGACGGGAGACAAAGCTGGCACCGCACTG
+
JIJJJJJIIGJJHDACDFFFFDCCC:?>@B>
@HWI-ST515:184:D0PUKACXX:1:1306:8453:179648 1:N:0:
TCTCTGAAGACGTTGCCGTCCTTATCTCCTC
+
F<FFBFGEBFGI@;=BCA:BED@;@CCC@A#
@HWI-ST515:184:D0PUKACXX:1:1306:5572:192317 1:N:0:
GGGCTCAATATAATTGTTTGAACCTCTTCCA
+
IJBBFHIGIIIIJGIIHGH@@CGEE9ACHD;
@HWI-ST515:184:D0PUKACXX:1:1306:15773:192907 2:N:0:
GTTTTAGACAAGCTGGCCTAAAGTTGAATCC
+
JFEIHGIIJIJIJIIIGIGHHHHCDEFFFFC
@HWI-ST515:184:D0PUKACXX:1:1307:3741:63496 1:N:0:
CCTGTAGGAGGCAACCGTTTTCCTCGGTGGT
+
FHIJJIJJG>@@ADGHEFFFDCACC######
@HWI-ST515:184:D0PUKACXX:1:1307:11861:80804 1:N:0:
AAATTTGAGGGGCATGTATACAATTGTCCCT
+
GEGIHFGGHGHGGBGGHHFGGGDEEF;?CC;
@HWI-ST515:184:D0PUKACXX:1:1307:1688:112236 1:N:0:
GCTGGCGTCAGTGGCCATTTCTGACGATTCA
+
JFGJJJJJJJJGIDHIIGHHHGCCDF<A?C;
@HWI-ST515:184:D0PUKACXX:1:1307:8799:176419 1:N:0:
GTTTTCAAGGGACCACGCGGTGTATCAACCG
+
F?DHEGIFGEGFG@@EEFFD9;35(;@A###
@HWI-ST515:184:D0PUKACXX:1:1308:21240:15827 2:N:0:
GCCCCAGATATCTACGTCAACTCATTCCCCT
+
HGFHJHIAHGHIIIHHHEFFFFDCEEDDCC<
@HWI-ST515:184:D0PUKACXX:1:1308:11177:129461 1:N:0:
GCTCGGTCCAACCCCATAACTCTACATAACA
+
DGGADF;@/@C@@8:AEE:3;?B(.>:@CA5
@HWI-ST515:184:D0PUKACXX:1:1308:19398:198223 1:N:0:
GCTAGCAGCAGTGAGGTGAGTGGGCAACTTG
+
IGHIJFEC@CHE:CEE7=?C;>?DAC=ADD5
@HWI-ST515:184:D0PUKACXX:1:2101:11449:24937 2:N:0:
CTCGCACAGGCGTTTCAATCGGACTTCGGAT
+
HIIGIEGGGDIGAHIGEEEHHFBDACCB@=?
@HWI-ST515:184:D0PUKACXX:1:2101:3140:46529 1:N:0:
CGTAGTGCAATGGTGTGTCTTTCCTTATTGT
+
II=CC5=A@=@E@7@DA=7=AE;:7;BD###
@HWI-ST515:184:D0PUKACXX:1:2101:10611:146179 2:N:0:
TGTACTGCATGGGTGGAGAAAGCCTGGAGGT
+
IGHGIFIJEHIJHCFHHHHEFHFFFFDEED#
@HWI-ST515:184:D0PUKACXX:1:2101:3655:150209 2:N:0:
CTCTCACTGATACACTCAGCTAAGTCCCTCG
+
FGCD;?FDHGEGGHIHB@)==@@G@CHHAGA
@HWI-ST515:184:D0PUKACXX:1:2101:4675:162775 1:N:0:
GCCCCCGGCGCGGCACTCTCTGTCTATCCTT
+
JIIHGIEDFDD@DBDDDDDDCCCDCACCDA#
@HWI-ST515:184:D0PUKACXX:1:2102:12062:15163 1:N:0:
GTTGTGTGGAGTGGAGGCAAGGCGGTAAGGC
+
GDDEDDGFCFF####################
@HWI-ST515:184:D0PUKACXX:1:2102:17302:46915 1:N:0:
CAAAGGGTCGGGAAGGTTTCCCCGTATCCAC
+
JIJJJJJDDHFFEDDD?CCDDDCD=BBBCC3
@HWI-ST515:184:D0PUKACXX:1:2102:2183:77529 2:N:0:
AAATTTGAGGGGCATGTATCCAATTGTCCCT
+
D?<FADBD#######################
@HWI-ST515:184:D0PUKACXX:1:2102:2349:127507 1:N:0:
TGTAGTGAGGGGGGTGATGTGATTCGGGGGG
+
IJGGIBFGCFCHID05<@C:@C@ADBA####
@HWI-ST515:184:D0PUKACXX:1:2102:10885:129931 1:N:0:
TTGAGAGGGAACGCCATCCAGCTCCGCCGCG
+
GGGGIHHGGGDGBHIHHHFFFFDEDDC?B@8
@HWI-ST515:184:D0PUKACXX:1:2102:18556:145878 2:N:0:
ATAGCCGCTAGGTGGAGGGGGCGGGGGTGCC
+
IJJFJHHIIGIJCGIEHGFDDDBDDBD####
@HWI-ST515:184:D0PUKACXX:1:2102:12273:148109 2:N:0:
CTCGCGCGCACGTTGCCCTCACGCCAGCTCA
+
JGEIGFGHFFDDDBD?CDDB?A@DD5;?CC3
@HWI-ST515:184:D0PUKACXX:1:2102:10649:170971 1:N:0:
ATCAGAGAGAGAGTCGATATAAGATCGGAAG
+
GDHGGCH>FFDCGGEADAEEHG#########
@HWI-ST515:184:D0PUKACXX:1:2103:9383:33999 2:N:0:
GGCGTGATGCACGCAACCCCCCCCCCCCCCC
+
EFCHE@DHHIJJHHFFDBDDDDDDBBDDDB9
@HWI-ST515:184:D0PUKACXX:1:2103:7064:45569 2:N:0:
GGGTTTGAGGTAGGCGGAGGCGGCGAGGGTG
+
HIB8B<BFH@FHGGDHE98?###########
@HWI-ST515:184:D0PUKACXX:1:2103:5537:87923 1:N:0:
TGTAGTGAGGGGGGTGATGTGATTCGGAGGG
+
JJGIIIHGIIJJJD7;BCD>CDEDEDB<@D#
@HWI-ST515:184:D0PUKACXX:1:2104:18914:12316 2:N:0:
CTCTGCGGTCCTGCCTCTGCTTCTCCCCACG
+
JJJJ@BFGHIIGGGIHHHFEFFFFFB@<A?#
@HWI-ST515:184:D0PUKACXX:1:2104:7729:94912 1:N:0:
GGGCTCAATATAATTGTTTGAACCTCTTCCA
+
IHJIIJIJJGIIIJIJGIIJ@GGHFHHHGD;
@HWI-ST515:184:D0PUKACXX:1:2104:4349:132965 2:N:0:
TTCGTCGGCAGGTGCCCAGATCAGGAGGAGA
+
IJIJJHJJHHFF;@>CE@A=A?@@C@@@5?<
@HWI-ST515:184:D0PUKACXX:1:2105:7611:8698 2:N:0:
GGACCAGGAGGTAGGGGGGGGACGAATATTC
+
EHBHEGHIEIJ@GHGHFDDDD>@DDDDDDDA
@HWI-ST515:184:D0PUKACXX:1:2105:16032:34557 1:N:0:
GCGGCGGCACGGTGGCCAGGAACACCTTGCC
+
JIBHFDDDDDDDBDDD?CDDBBDBDB>ACC3
@HWI-ST515:184:D0PUKACXX:1:2105:14390:42362 2:N:0:
CTCTCCAGATGGTCGTGGAGCTCCTTGGCCT
+
BHHEIFHGC=C<=@FH6'(6=CBC7?;@;>>
@HWI-ST515:184:D0PUKACXX:1:2105:7850:54187 1:N:0:
GGCGTGCTACGGAGATCTAGGATTGGGCATT
+
IGJJHFFEFEDDBD@CDCCADDACD99??##
@HWI-ST515:184:D0PUKACXX:1:2105:19187:112300 1:N:0:
TTAAGGAGGGGGAGAGGTGGATAGTGTGAGA
+
AH;7?D@DFD@B?B<BB(8<?@@?4@4>>C:
@HWI-ST515:184:D0PUKACXX:1:2106:19884:13074 1:N:0:
CCAGAGAGATGGTCGTGGAGCTCCTTGGCCT
+
DFGIBHCEGIGIHHIGHACEEDFFB>CECD6
@HWI-ST515:184:D0PUKACXX:1:2106:20528:17464 1:N:0:
GGGCTCAATATAATTGTTTGAACCTCTTCCA
+
IJJIJJIGHIJIEHIIJIICAGGHHGHHHF7
@HWI-ST515:184:D0PUKACXX:1:2106:14807:50028 1:N:0:
GGACCGAGGAGGGGACAGGGGAGGCCGGAGG
+
JIIIJIGIFEFFDDBB??BDDBBB<?BD@##
@HWI-ST515:184:D0PUKACXX:1:2106:8502:94324 1:N:0:
GGGAATAAGAGGAGGATATGCTCGCACCTTG
+
EHIJJIIJBHHGGGG?AEEHHF>DDDB@A@;
@HWI-ST515:184:D0PUKACXX:1:2106:20731:96547 2:N:0:
GCCCCAGATATCTACGTCAACTCATTCCCCT
+
A7DAFC@;CGGHGGAEHHBBEF@>CAC@A?#
@HWI-ST515:184:D0PUKACXX:1:2106:7130:162776 2:N:0:
TTCTCAGCCTCGTCCATGCTTGCCAGCTGTG
+
F?<F@4DEHIFHGEEEHIIGCGFC>AB??B#
@HWI-ST515:184:D0PUKACXX:1:2107:20731:5408 2:N:0:
ACTTGGTAGAGGATGTATGTTCCCCATGATC
+
HHGHHHEEFFFFCEECCFEDDDDDDDDDDDC
@HWI-ST515:184:D0PUKACXX:1:2107:18406:24489 2:N:0:
ACCGACGAGGGGCCACTAGAGGGGATGTTGC
+
IJJIGAHHHFFDDDDDDDDDDDDDBBDCCD:
@HWI-ST515:184:D0PUKACXX:1:2107:12461:38899 1:N:0:
TGTAGTGAGGGGGGTGATGTGATTCGGAGGG
+
GGF<F?BCHH=GID;;ACC@@ADD3<<?###
@HWI-ST515:184:D0PUKACXX:1:2107:3159:100928 1:N:0:
CTCCCTCACCAGCTGCAAAACCGCGGGCCGC
+
FEHIIJJJJIIJIIIIIGDAHHFECB;@###
@HWI-ST515:184:D0PUKACXX:1:2107:5943:141830 2:N:0:
GCTAGCAGCAGTGAGGTGAGTGGGCAACTTG
+
IIJIIIJGCGHDDEHHCEEHFFFFDD=?C@@
@HWI-ST515:184:D0PUKACXX:1:2108:18741:14800 1:N:0:
CCTCCTGGAAAGTCCGGTGCCTGGCTCCTGT
+
GIJJGHHIDIICBFGIG@GHHGEHFFFBA@;
@HWI-ST515:184:D0PUKACXX:1:2108:19367:105394 2:N:0:
TCCGAGACGAGGGAGAGGAATACAAAGATAG
+
IJJJFFIHIJJJHHFDFDCCEDDDCDCAC3:
@HWI-ST515:184:D0PUKACXX:1:2108:18208:146339 2:N:0:
ATCGTTCGGCGGTGAAGGGGGAAAGGTTGGG
+
IJJIIFHGGJIDBD?>AAB8?558?A@CC3<
@HWI-ST515:184:D0PUKACXX:1:2108:20708:159398 1:N:0:
GGTGTGTTCGGTTTGGGCCGTGGCCCGTGGG
+
JJGFDHHIJJIFGJJHHGFDCDDDDDD?BB5
@HWI-ST515:184:D0PUKACXX:1:2108:18813:170275 1:N:0:
CGCAGGGGATGGGCAGGAGGCCAAGCGCTAG
+
JJJIGGIJJIHEFFFFCDDD7=ADDBDDBD9
@HWI-ST515:184:D0PUKACXX:1:2108:8316:189119 2:N:0:
CTTTTTAACACGGTGACACAGTATTACATGG
+
HDGGE7@?>>E=DBBCDCCDB@CC@CCCDC9
@HWI-ST515:184:D0PUKACXX:1:2201:19588:70149 1:N:0:
GCTGGCGTCAGTGGCCATTTCTGACGATTCA
+
IIIJJIJIIGIHGGHGGHEEFFFFFDCAAC;
@HWI-ST515:184:D0PUKACXX:1:2201:11285:98263 1:N:0:
AGGAGGGATAGATAGATAGAAAGGAAAGGAA
+
B>FBGGB;DHIIJJD;AEHB;;BE9;ABE>5
@HWI-ST515:184:D0PUKACXX:1:2201:2691:180817 2:N:0:
CCGACCCCATGGTCTCCCCTTGCTGCTGTAC
+
GIGIJGHIGIGHACE;CHHFBBDDCEDEEC;
@HWI-ST515:184:D0PUKACXX:1:2202:11456:18656 2:N:0:
CCAGTGGAGCGCTGCGTGCGTTGGTCTGGTT
+
IIEE*9;?;3;FDBHFBEEDAAB<=>>AA##
@HWI-ST515:184:D0PUKACXX:1:2202:15903:24709 1:N:0:
CCTCAAGAAAGGTTGTCAACTAATCTGTGTC
+
JIJHIIIIHHHE@DFFFDDEEEEDDDEDCC;
@HWI-ST515:184:D0PUKACXX:1:2202:15304:78093 1:N:0:
CCGACCCCATGGTCTCCCCTTGCTGCTGTAC
+
JJJFIJJJJJJHFGHHHFFFFCEEDDEDCC5
@HWI-ST515:184:D0PUKACXX:1:2202:1209:110729 2:N:0:
GCGGCGGCACGGTGGCCAGGAACACCTTGCC
+
CHABB=?B8B<58?<?<>8<8<8ACBCA###
@HWI-ST515:184:D0PUKACXX:1:2202:14358:127030 2:N:0:
GCCCCCGGCGCGGCACTCTCTGTCTATCCTT
+
GIJIJBHFFDDDCDBDDDDDDCDDCDDD?D:
@HWI-ST515:184:D0PUKACXX:1:2202:18779:186962 1:N:0:
GTCGGAGACAGGACGGAGCGCGGCGAGGAAG
+
JJIJJIJIIIHHHHFC<BDDDBDDD######
@HWI-ST515:184:D0PUKACXX:1:2202:15718:196560 2:N:0:
GTGGCTGACCGGGCTTGCTCAACTCATCCAT
+
EHIIGDGHC7AEBCC=>;>(::3>AC@:>::
@HWI-ST515:184:D0PUKACXX:1:2203:3801:6915 2:N:0:
GCGGCGGCACGGTGGCCAGGAACACCTTGCC
+
DCE<8>??8@BD??BBB9?BD##########
@HWI-ST515:184:D0PUKACXX:1:2203:9696:15959 2:N:0:
TTGACAGGTAGGTACTCTGGCCCCAGCGTGC
+
HIHGIFHI=FHICCHGIG:A?EHD?DCB;>3
@HWI-ST515:184:D0PUKACXX:1:2203:16345:25663 1:N:0:
TGCAGTACACAGCAACAACTGATCATCCTCG
+
JJIJJJJJJJJJJIFHH?DFFFFEEEDEDE;
@HWI-ST515:184:D0PUKACXX:1:2203:16648:34462 2:N:0:
GGCGTGCTACGGAGATCTAGGATTGGGCATT
+
EGHIE<BE;@BC?B9AAA>AC@>@<A@DAC4
@HWI-ST515:184:D0PUKACXX:1:2203:19214:35433 1:N:0:
GTTTGGATGAGACGTGGGGAGTTGCTGCGAG
+
IDBGEGEC@GGIIJCGD8A=BAACEEE>8;8
@HWI-ST515:184:D0PUKACXX:1:2203:5316:169951 1:N:0:
CCCTCTCAACTCATGGATCGCATCGCAATAT
+
JIIIJIIHGIIJGIJJAGCFHGFFDDDCD@5
@HWI-ST515:184:D0PUKACXX:1:2204:18102:6344 2:N:0:
CCCCCTCCAGTCCCAGTCCACTACTTTCTCT
+
IGHHHHGIIHHFHHHFFFE>CEEEDEEDDDC
@HWI-ST515:184:D0PUKACXX:1:2204:18726:17234 1:N:0:
CACATTTAAATTGTAAAAATGGTAAAATTAT
+
DEGIBFHEHIJDCBFFGE>GHDDA@G;4=;7
@HWI-ST515:184:D0PUKACXX:1:2204:17021:31951 2:N:0:
CTCCAGAGCACGCGAGCGCGGCAACCATTGC
+
JIJFGFGHIDIBHIHBCDBDBBD3?BDC@C>
@HWI-ST515:184:D0PUKACXX:1:2204:10356:82859 2:N:0:
GCGTGGGAGTGGGAGCGTGCGTGCTTGCCGC
+
JIJGI@EEH?EHF?BDD9>>88?@8@@?CB<
@HWI-ST515:184:D0PUKACXX:1:2204:5238:99798 1:N:0:
TTCACGAATAAGTGTGCTTCTTTCTCTTTTT
+
BFFIIEFBEEBDB7;@;;>AACAC@@BAA##
@HWI-ST515:184:D0PUKACXX:1:2204:9304:150558 1:N:0:
CTCCCCCAGAGTGAAGGAAGAGAGAGCTCTC
+
GGGHIJGHGCHAEEHHGHF>BBFDDDCDCC>
@HWI-ST515:184:D0PUKACXX:1:2204:16728:166855 2:N:0:
GTGTCTTCGCTGTTGTTTGCGAGCTCAGCTC
+
D7?8888B;@EAAD=)=C3)59A########
@HWI-ST515:184:D0PUKACXX:1:2205:8441:25550 1:N:0:
CTTCAAATAGGCAAGCCCCGTCACTATCGAT
+
IIIIGIHDEBBH<BBHEEGGGHECDCD>B;6
@HWI-ST515:184:D0PUKACXX:1:2205:18670:92749 2:N:0:
CTCGCAGGGTGGCCTCCATATGGTCCGTTTT
+
IIIGFHHGFDFDEEEDDCDACEDCCDBDDC@
@HWI-ST515:184:D0PUKACXX:1:2205:10195:93566 2:N:0:
GTCGGGTGGGGGGCTTTGTGGTTCGGCTGTG
+
GGGEIF=BEEBDDBDDDC:?B<?CBD5?@83
@HWI-ST515:184:D0PUKACXX:1:2205:10259:110243 2:N:0:
CCGACCCCATGGTCTCCCCTTGCTGCTGTAC
+
D36??<AEG=CDGHGF>C6;@@DECEC@;A#
@HWI-ST515:184:D0PUKACXX:1:2205:1779:147449 2:N:0:
CCCTCTCGATATAAGATCGGAAGAGCGTCGT
+
HHIIIFFGJJIJIFJJIHHHGFFFEDDDDD8
@HWI-ST515:184:D0PUKACXX:1:2205:14115:159446 1:N:0:
ATTTCAGAGAGATAGAGAGAGAGAGAGTCGC
+
IIIIJIIEHIIGIAADCCHCGHGG1;??###
@HWI-ST515:184:D0PUKACXX:1:2205:3168:177162 1:N:0:
CGTAGTGCAATGGTGTGTCTTTCCTTATTGT
+
JJJIFGGFIGIGECCCE;=@DDFFFFCCCC>
@HWI-ST515:184:D0PUKACXX:1:2205:16737:194194 1:N:0:
GATATAAGATCGGAAGAGCGGTTCAGCAGGA
+
JIIJJFHEIIJJG?EEFFFDD@?BDCDCBD8
@HWI-ST515:184:D0PUKACXX:1:2206:5244:15903 2:N:0:
GGCTCTGGGAGGATAGGCCTAATTCTATTTT
+
HIIIGHG@;@DE=@DDDECEAEECAACD@>>
@HWI-ST515:184:D0PUKACXX:1:2206:12347:23966 1:N:0:
GTCCGAACCAGATAGGACTATAGTCCATATG
+
HHE?EEBBAAC@CDDDC>CDCDD@A(:>A>>
@HWI-ST515:184:D0PUKACXX:1:2206:6486:24266 2:N:0:
GGGCTCAATATAATTGTTTGAACCTCTTCCA
+
IIJJIFGGIIEGIIIJFHIJJJJHHHHHHFD
@HWI-ST515:184:D0PUKACXX:1:2206:3024:68436 2:N:0:
AGCAGGGCCACGTCACAGCAGCTCTGGCAGG
+
HBHEIDHIJJAHGGGFECECEFDFEEEAED?
@HWI-ST515:184:D0PUKACXX:1:2206:11925:82243 2:N:0:
GTGGCTGACCGGGCTTGCTCAACTCATCCAT
+
JGHIJEGGIJHFFCC@>ACCCCD@A>>C@##
@HWI-ST515:184:D0PUKACXX:1:2206:19764:121046 2:N:0:
ACAACTAACACTAAAATGTCAGAGCGAGGAC
+
JJIJJIIIEEHEHAHGIJHDHEG@EE>DC##
@HWI-ST515:184:D0PUKACXX:1:2206:17377:184539 1:N:0:
CACAAAAAAAGTGTAAAACGAGCATTCAAAT
+
JFIGHAHHIGGEHAECFFFFDDDDDDDDAC;
@HWI-ST515:184:D0PUKACXX:1:2207:19255:7031 2:N:0:
AGCTGCGAGGGCCTTAGAGACGCGTGCATTG
+
EED9D?FHE'5B;CCEHHFF@B#########
@HWI-ST515:184:D0PUKACXX:1:2207:11398:44664 1:N:0:
CTCTCACTGATACACTCACCTAAGTCCCTCG
+
HAGGGBG@HF@CGIGIGCFFHCH3>@CHFE=
@HWI-ST515:184:D0PUKACXX:1:2207:8065:95512 2:N:0:
CTCACTACAAGCGTCGCACGACAAGTGCCTC
+
IJIIJEGHEEHIJHIIGFFDDDDDD>@CCDA
@HWI-ST515:184:D0PUKACXX:1:2207:19147:119145 1:N:0:
GCCCAAGGCGCGTCATGCCTGCTGCCTTTGC
+
GEGIGEFHFFFD@BDBCDCCCBDCCBC@CD:
@HWI-ST515:184:D0PUKACXX:1:2207:5889:136028 1:N:0:
ATCGCTAGCTGTTCTTGTTTCAAACGTTTCT
+
GIJIIIJJJJJJEIJIJ=7@CHHEHFEBDF;
@HWI-ST515:184:D0PUKACXX:1:2207:12446:141212 1:N:0:
CTTTCTGCCGTGCGCGTCAGTGGCAGTGGTA
+
IJJJJJJIJJIIIIJJHEBCCCEDCB=ACC:
@HWI-ST515:184:D0PUKACXX:1:2207:20353:194004 1:N:0:
TTCACGAATAAGTGTGCTTCTTTCTCTTTTT
+
I<ECGG<8ACBCAB@>BCC@>A@CCCCCAC;
@HWI-ST515:184:D0PUKACXX:1:2208:16390:7980 1:N:0:
AGCAGCGGGAGGACTCGGCACCGGCCGTCGG
+
JJCGFEBGE''5,6>;?AB@###########
@HWI-ST515:184:D0PUKACXX:1:2208:20496:67329 1:N:0:
GCTTGTGCATGGATCAAGCATCGTACGGCCG
+
GIJIJJJIIJJC3@>;EGECHH>?@?ADB?@
@HWI-ST515:184:D0PUKACXX:1:2208:8284:75962 2:N:0:
GCGAGAGAGAGGATGAAGGGAGATGGAGGAG
+
GGG<FEE@DGFHHEFDBBDD=>>ACDDBB71
@HWI-ST515:184:D0PUKACXX:1:2208:2666:101911 1:N:0:
TGTACTGCATGGGTGGAGAAAGCCTGGAGGT
+
JJIIIIJJIHIGIEGH(=3;@DFFDEDC@?5
@HWI-ST515:184:D0PUKACXX:1:2208:8591:111455 2:N:0:
TAGGTCGGCATGGGGTGACCAGATCGGTGCT
+
JJJJG?FHIFIJJJIBEEHHFFFDFDDDDD;
@HWI-ST515:184:D0PUKACXX:1:2208:9337:113415 2:N:0:
TTCTGCCTCAGGGGAATACTCCTCTAAATCT
+
JJJJIIJJJJJJJJIHHHGHFFFFFFEEEDC
@HWI-ST515:184:D0PUKACXX:1:2208:4525:129033 2:N:0:
ATCTGGGGCGGTTGATCAACACGCGGGTGGA
+
IIIIHG9FHHD>@6>>>(:9:?;BB9505>1
@HWI-ST515:184:D0PUKACXX:1:2208:11646:137786 1:N:0:
GGACCGAGGAGGGGACAGGGGAGGCCGGAGG
+
IAHIIJIHHDFDDD>@BDDBDBDDDDDDBB0
@HWI-ST515:184:D0PUKACXX:1:2208:12972:151550 1:N:0:
CCCCTGCCTGCTTCTTCTTCTTCTCCACCGC
+
HGHIIJJJIJJHIJEIIJJJJJJBEEEECD9
@HWI-ST515:184:D0PUKACXX:1:2208:13634:155919 1:N:0:
GTTTTAGACAAGCTGGCCTAAAGTTGAATCC
+
JGIJJJJIGGIGIGHFDHHGDFF@CDCCCC6
@HWI-ST515:184:D0PUKACXX:1:2208:4298:168427 2:N:0:
GCTCTCGATATAAGATCGGAAGAGCGTCGTG
+
GGEGIFEGHIGGJJJIIIF?ED>DDDCDBD@
@HWI-ST515:184:D0PUKACXX:1:2208:15125:188685 1:N:0:
ACTGACGGGAGACAAAGCTGGCACCGCACTG
+
JJIJIJIBGBE:BBCC@A@:65=C??@BDB:
@HWI-ST515:184:D0PUKACXX:1:2301:19102:10233 1:N:0:
TAGGAGCTCAGGGTCAAAAGAGAGGGGTGGG
+
HFI<C=FCHIIGGDGGHGFBHF9?DBA8>B#
@HWI-ST515:184:D0PUKACXX:1:2301:20151:65414 2:N:0:
TTCGTCGGCAGGTGCCCAGATCAGGAGGAGA
+
JJJJJIIIHHFF;@@CECD=@A>CC:?B5?2
@HWI-ST515:184:D0PUKACXX:1:2301:12482:101803 1:N:0:
AAATTTGAGGGGCATGTATACAATTGTCCCT
+
JGEIIIBICEHGGGIJCEEHEACDDD;?@D>
@HWI-ST515:184:D0PUKACXX:1:2301:19773:112501 2:N:0:
GTTTTAATGACAGATCTTGGGCCCTTTTTGT
+
IGFHJHGFHIJIJEIIIJGIIGIHHHHFFFE
@HWI-ST515:184:D0PUKACXX:1:2301:5553:131266 2:N:0:
GATATAAGATCGGAAGAGCGTCGTGTAGGGA
+
IIIJJIIJJGIJGHIIJHHFBFD=?=CADDA
@HWI-ST515:184:D0PUKACXX:1:2301:6681:159531 1:N:0:
TTCACGAATAAGTGTGCTTCTTTCTCTTTTT
+
IIIJJJHGFEHHHDBB@CCDECCAC;A@@##
@HWI-ST515:184:D0PUKACXX:1:2301:6653:180337 2:N:0:
GTCGATATAAGATCGGAAGAGCGTCGTGTAG
+
??D@;@FHEEGE=;@EFFB;(79=BBBD??@
@HWI-ST515:184:D0PUKACXX:1:2301:13009:185855 2:N:0:
TGTAGTGAGGGGGGTGATGTGATTCGGAGGA
+
JJFIGIFFHHIJIB7<ACCCCDDDDDD?D##
@HWI-ST515:184:D0PUKACXX:1:2301:17113:195559 2:N:0:
GCCGGCAAGGCGTGCATCACCGCTGTCTTGT
+
FCHEHHEHGFFCCDDADCCDDD??@BDDD>:
@HWI-ST515:184:D0PUKACXX:1:2302:11931:32574 2:N:0:
CCCTCTCGATATAAGATCGGAAGAGCGTCGT
+
JIIJJHGIGJGIIIJFEHFFEFEFDED@BB8
@HWI-ST515:184:D0PUKACXX:1:2302:6705:46347 2:N:0:
CTCGTCGATATAAGATCGGAAGAGCGTCGTG
+
BDGI?BFAG?GEEEEEHEG?;??B@A>=B?:
@HWI-ST515:184:D0PUKACXX:1:2302:13052:142202 2:N:0:
CAGTGAGAGAGAAGAGCAATAGTGTCGGATA
+
IJJHIIHJJIE@EHGD=>EEEFADCEFDCD?
@HWI-ST515:184:D0PUKACXX:1:2302:19554:172226 1:N:0:
CCCTCTCAACTCATGGATCGCATCGCAATAT
+
JIFIJJHHEGIIJJHEIGGBEFHFFDDDBC#
@HWI-ST515:184:D0PUKACXX:1:2302:12500:184536 2:N:0:
TTCGTCGGCAGGTGCCCAGATCAGGGGGAGA
+
IJJGGHIGHHFF;@;@CC?=CCACD######
@HWI-ST515:184:D0PUKACXX:1:2303:2335:68534 2:N:0:
CGCAGGGGATGGGCAGGAGGCCAAGCGCTAG
+
JJJIJHJJJIHHHFFFDDDDDBDDDDDDBDB
@HWI-ST515:184:D0PUKACXX:1:2303:6607:82530 2:N:0:
GATATAAGATCGGAAGAGCGTCGTGTAGGGA
+
JJJIIIJJIJJFHHFFFFEDDDB?B?CCDDC
@HWI-ST515:184:D0PUKACXX:1:2303:18669:88166 2:N:0:
CGCCGGTGTACACGTCGTTGACGAGGTTCTC
+
JJJJIIGHEHFFFFBCDBDC?@BBDD@DDDC
@HWI-ST515:184:D0PUKACXX:1:2303:10097:123328 1:N:0:
TTCTGCCTCAGGGGAATACTCCTCTAAATCT
+
JIHIGGEEFG7@FEA6?=AH:B@CCCC####
@HWI-ST515:184:D0PUKACXX:1:2303:13603:135156 2:N:0:
CATATGTACCAGTAGTGAATTTACATTTTGC
+
IIH>FCAFAFHH@CE@EECHHGHEHFDEC@D
@HWI-ST515:184:D0PUKACXX:1:2303:16015:142547 1:N:0:
GGTAGCGCAATGGTGCTACTTTCTTAATGTT
+
###############################
@HWI-ST515:184:D0PUKACXX:1:2303:9558:170347 1:N:0:
ACGCCTCAGTGGTGTGCCCATGCCGCATAAG
+
IJIIIIIJJGEAFGHJJJIHEHHEEFD>@C5
@HWI-ST515:184:D0PUKACXX:1:2303:18826:172345 2:N:0:
GCCTGCGGCTGCGGCGCCCCTTGATTCATCC
+
HHJFIBAAABB;?>BD?@BDBB9:ACD@C:>
@HWI-ST515:184:D0PUKACXX:1:2303:13251:179919 2:N:0:
GGTGTGTTCGGTTTGGGCCGTGGCCCGTGGG
+
JJGIHBFHIJIFHIJGHHF@CDDBDDDDD?@
@HWI-ST515:184:D0PUKACXX:1:2304:6489:7942 1:N:0:
AGCAGCGGGTGGACTCGGCACCGGCCGTCGG
+
G@GEBGIGJBBDBCFDCAA@B@=BBBB####
@HWI-ST515:184:D0PUKACXX:1:2304:8336:39568 2:N:0:
GTCCGAATGCGGCGGCGTGTGGGGAGGCCTC
+
GIJJIHHIJIJJHDDDD@D>BBDD?@D<?CA
@HWI-ST515:184:D0PUKACXX:1:2304:18832:40119 2:N:0:
CTCTGGGAAAAAGTTGCCTTGACAGCAACTG
+
IGJJJIGGIIIHICGGHHEGEHHEEEDFFFD
@HWI-ST515:184:D0PUKACXX:1:2304:10142:51559 1:N:0:
GATATAAGATCGGAAGAGCGGGTCAGTAGGA
+
@##############################
@HWI-ST515:184:D0PUKACXX:1:2304:17715:63666 1:N:0:
CCTGCGAAGGCTCCTCCAGCACCACTAGCTA
+
JJJJFIGIIIIIJHHGHF@>CFDEDD?CDDA
@HWI-ST515:184:D0PUKACXX:1:2304:4384:83063 2:N:0:
CCTAAAACTACCCATTCCACCATCTGTTGAG
+
IIJJG=FGGGIGHIIIJGJHEHFHFFFFFF>
@HWI-ST515:184:D0PUKACXX:1:2305:9576:11546 2:N:0:
GGGCGCGAAGCACGTCGTTGAAGGGCGCATT
+
IJIJE=EEDDDDDDDDDDDDBCDABDDDDD>
@HWI-ST515:184:D0PUKACXX:1:2305:9075:161045 1:N:0:
CTCTGTCGCGGGTCCGGTGCTGTCCTCTCCT
+
?BFHDH@BFG@<'9?CB?BBC##########
@HWI-ST515:184:D0PUKACXX:1:2305:8177:165491 1:N:0:
ACTACGTGCAGAGCCCGTCGCGGGAGTCGCA
+
JJJJIIGFHIG<F@FHI8AEBCBBB;29@B9
@HWI-ST515:184:D0PUKACXX:1:2305:20953:179343 1:N:0:
ACAACTAACACTAAAATGTCAGAGCGAGGAC
+
GIIJFGGGHIIIIJIGIIECADDH@E<DDD;
@HWI-ST515:184:D0PUKACXX:1:2305:18986:188886 1:N:0:
CTCCCACGCCAACGCCACGCAGCAGAAATCA
+
IIIJIJJJJII/C=EFFFDDBBDDDDC@CD@
@HWI-ST515:184:D0PUKACXX:1:2306:4051:5310 2:N:0:
GTCCTCAGAATACGTACTGTAGTTCTTCTCT
+
JJJJGFCGG>B4@C@;DG@=EHHHGCHA?C;
@HWI-ST515:184:D0PUKACXX:1:2306:7704:13616 2:N:0:
CATCCAAAGTGCTGTGCCCTGCTCATCGCCC
+
HEGHE39BGBFE@HHGG=@CHCGEDDCEHFF
@HWI-ST515:184:D0PUKACXX:1:2306:4008:21594 1:N:0:
GTGTGCGTGCGCCCTCATGGCAAGCGACGTG
+
JIFHIJDBFGDDHFHFBFFD>;;ADB?@BB8
@HWI-ST515:184:D0PUKACXX:1:2306:7435:102774 1:N:0:
GCTGGCGTCAGTGGCCATTTCTGACGATTCA
+
JJJIJJIGIIJGHGIGHFEFHGEEDBBA?C;
@HWI-ST515:184:D0PUKACXX:1:2306:14272:160238 1:N:0:
CCTGTAGGAGGCAACCGTTTTCCTCGGTGGT
+
IJJJDHGIGIECHCG>EDFD;;>@C<@BBD#
@HWI-ST515:184:D0PUKACXX:1:2306:18579:198094 2:N:0:
ACTGCACACTAGAGCGAGCTGACACACAAAA
+
<DD4<9B########################
@HWI-ST515:184:D0PUKACXX:1:2307:20894:65003 2:N:0:
CGACACCACACGACACTCCCCGAGCACACAC
+
JJIIIFIJC@EHHHFFEEDDDDBDDDDDDB>
@HWI-ST515:184:D0PUKACXX:1:2308:13934:41187 2:N:0:
CTCGCCAGCTGATCAGATTCGTGTCACATCC
+
IDA6;@FGCHCIGEDGEHGFBCFDE;((;A;
@HWI-ST515:184:D0PUKACXX:1:2308:9766:46227 1:N:0:
CTTTCTGAGCTGGCCACCACTTCCCATGGAG
+
IJIIIIIIJJEGGGEGIGCHGHIIHGEEA>6
@HWI-ST515:184:D0PUKACXX:1:2308:19282:110754 2:N:0:
TCTCTGAAGACGTTGCCGTCCTTATCTCCTC
+
IJJJJIJGHHIGAHGGHGAHEEECFEEDEEE
@HWI-ST515:184:D0PUKACXX:1:2308:2828:120228 2:N:0:
GCCCAAGGCGCGTCATGCCTGCTGCCTTTGC
+
JJJJIHHIFHFFDDBACDDDDBDDDDDDDCA
@HWI-ST515:184:D0PUKACXX:1:2308:9648:132696 1:N:0:
ACCTAGACACTACAATTTGAGTGCGTTTATA
+
GEHIIJFGIJJFIIGGGGCCG@DC<;CBDF;
@HWI-ST515:184:D0PUKACXX:1:2308:1730:166181 2:N:0:
GTTGTGTGGAGTGGAGGCAAGGCGGCAAGGC
+
JJJJHBGHGHIGGIDHIIIE?D2AD?B@BB#
@HWI-ST515:184:D0PUKACXX:1:2308:2634:179422 1:N:0:
GGGCTCAATATAATTGTTTGAACCTCTTCCA
+
IGHGGIGIIIEIEIHIJDHHG<3=CCHHHF;
@HWI-ST515:184:D0PUKACXX:1:2308:7980:185389 2:N:0:
ATCCTGGAGTAGTGTTAACAGCGCCGCACCA
+
<FHIHHGAEGACEHHHFFFFFEDDDBDDBB1
@D2D0JJN1:133:D0BCAACXX:1:1102:15322:24416 1:N:0:
CTCCACGAGGAGTCAAACCTGAGGATCATCG
+
JFIIJJ?HGAAB);?BCCBCE?C@#######
@D2D0JJN1:133:D0BCAACXX:1:1102:7321:100993 1:N:0:
GTTTGGAGTGAATATTTTTGCCCTCCGGGCC
+
?8BDH7FH==<C@GIIFHIIA=7C?C'=D=9
@D2D0JJN1:133:D0BCAACXX:1:1103:3199:108766 2:N:0:
AAAAAACGGAGTCTTTAGAGCCCTTATTAAA
+
JJIJIJHHGEF?CEECECCCDDDDDDDEEEC
@D2D0JJN1:133:D0BCAACXX:1:1103:11331:123411 2:N:0:
TCACCCGAGGTTAGCAAGACCGACAGTGGTG
+
JJJJJGHGHIFHIIJIIGJJHHFDDDCDDC?
@D2D0JJN1:133:D0BCAACXX:1:1103:18030:179358 1:N:0:
CCCTCTCAACTCATGGATCGCATCGCAATAT
+
IJJIJIJJJJIHIIIIJICEHFEBDADABD5
@D2D0JJN1:133:D0BCAACXX:1:1104:9432:11586 1:N:0:
GAATCATACCCCTCGTTCCAAAAGTTGAAGA
+
EDDDDDDDDDDDDDDB?BDEDDDD@CDDDDC
@D2D0JJN1:133:D0BCAACXX:1:1104:12155:13389 2:N:0:
TTAGGTCGGCCCTCTCCGGTGCTGGCCTGGT
+
JJIIJJJFHIJHHHFFFFDADDCDDDDDDD:
@D2D0JJN1:133:D0BCAACXX:1:1105:18614:13212 2:N:0:
GGGTTTGAGGTAGGCGGAGGCGGCGAGGGTG
+
EHGBDFHGIGGGEHEEHED??B@B;59BB2<
@D2D0JJN1:133:D0BCAACXX:1:1105:19806:135867 1:N:0:
CACCGTCAAAGACTCAAAGCTCCATCGTGAT
+
JJJJJJJJJJJJJJJJGIGIHHHHHFFDDEA
@D2D0JJN1:133:D0BCAACXX:1:1105:3041:142151 2:N:0:
TGTAGTGAGGGGGGTGATGTGATTCGGAGGA
+
IJIIJIHIIJJJJD5<BDDECEEEEDDDDD?
@D2D0JJN1:133:D0BCAACXX:1:1105:16004:164403 1:N:0:
TGCTGTATGAGATGAAGCGGCCGCCGCAGCG
+
JJJJJJIJJIJJJJJJJJJJJHFDDDDDDBB
@D2D0JJN1:133:D0BCAACXX:1:1106:8854:166259 2:N:0:
CTCTCTGATTCAGCTCTGTTGCTGGCAGCAG
+
JJJJIHJJJJJJJJIJJJJJJJJIJJHGHGD
@D2D0JJN1:133:D0BCAACXX:1:1106:8739:185741 2:N:0:
GGGTGGGGGAGAGCCTGGGAGGAGACGAGAC
+
FDD;>?BDD5<7@DDDDDD?BD?@B?25;>9
@D2D0JJN1:133:D0BCAACXX:1:1107:11858:35431 1:N:0:
GCCGCGGGTAGGTGCCGTGGCCCGTGTGGCC
+
JJHFFDDD<BDDCDDDDDDDDDDB95<ABB?
@D2D0JJN1:133:D0BCAACXX:1:1107:12247:42126 2:N:0:
GCTAGCAGCAGTGAGGTGAGTGGGCAACTTG
+
IJJ1<@AACGIG@=CE=AEE?>BFDEDCCAC
@D2D0JJN1:133:D0BCAACXX:1:1107:15294:53988 1:N:0:
CCCTCTCCTCCGCCACTAACCAAGGAGGCGA
+
JIGIIJIIJJEIIJEHGE?DEFFFCCDDDD@
@D2D0JJN1:133:D0BCAACXX:1:1107:3430:110512 1:N:0:
TTCACCCTTTGCCTTCGTGAGCCAGTGGCTC
+
JJJJJJJIJJJJJJJJJIIJJHHHHEFFFFC
@D2D0JJN1:133:D0BCAACXX:1:1108:18566:101180 1:N:0:
GTCTAAAACTGGCGAAGGTCTCCTGCAAATC
+
JIIJIGIJIIFHIDIHHF@D@CCECEED;A>
@D2D0JJN1:133:D0BCAACXX:1:1201:1797:48245 2:N:0:
GCTGGCGTCAGTGGCCATTTCTGACGATTCA
+
IIIH<BFHHBGCFHIIIHHEEHHHFB;BAEE
@D2D0JJN1:133:D0BCAACXX:1:1201:17231:171417 2:N:0:
CTCGCAGGGTGGCCTCCATATGGTCCGTTTT
+
ICHEHIHHF;BCAEDDDCDCDEDCDDD?CCB
@D2D0JJN1:133:D0BCAACXX:1:1202:16123:7947 1:N:0:
CAGTGAGAGAGAAGAGCAATAGTGTCGGATA
+
89=...BBA;FFC>@9377=E>B########
@D2D0JJN1:133:D0BCAACXX:1:1202:5495:108391 2:N:0:
TAGGTCGGCATGGGGTGCCCAGATCGGTGCT
+
JIJJIGIGGGGIIIJ;B1ACBFFBCDDCDD5
@D2D0JJN1:133:D0BCAACXX:1:1202:11817:121054 2:N:0:
GTTGTGTGGAGTGGAGGCAAGGCGGCAAGGC
+
JIJHFGFGHFHBFHHIJJJJJJHHDDDDDD<
@D2D0JJN1:133:D0BCAACXX:1:1202:13689:132303 2:N:0:
TTTGAGGTCGGGGGCGAAAACGCCGTGGTCC
+
JJJCFGIGHJHFFBBBDBBDDBBDBBDDDDD
@D2D0JJN1:133:D0BCAACXX:1:1203:5715:82783 2:N:0:
TTTGCAGCCAGGGCTTTACATATCTTGGGTG
+
IJJJJIIJJJJJJIJJJIJJJEIGGHHHHD8
@D2D0JJN1:133:D0BCAACXX:1:1204:5308:35781 1:N:0:
GCCGGGGGCGGCCGCCGGGGGGCGGCGGCTT
+
JJJJIHFDDDD@BB@DBBDDDD5>B39B995
@D2D0JJN1:133:D0BCAACXX:1:1204:17711:45917 2:N:0:
AATCTGGTCAGGGTAGCTCTTTGGGGTGGGG
+
GG4BBB<90?9;?BF18==@FGGEHB-,9AB
@D2D0JJN1:133:D0BCAACXX:1:1204:5022:55724 1:N:0:
GGAGGTCGCAAGCACGAGCCACACCCACACG
+
JJIIIDHEFFFDDEEDDDDDD<9@B;8<?@>
@D2D0JJN1:133:D0BCAACXX:1:1205:2182:27613 2:N:0:
AAATTTGAGGGGCATGTATACAATTGTCCCT
+
GIJGIEB@GIFIGGGI?EEHBEFDE3?CEFA
@D2D0JJN1:133:D0BCAACXX:1:1205:9205:81692 1:N:0:
AATCTGGTCAGGGTAGCTCTTTGGGGTGGGG
+
JJJJJJJHIHIJJBFHJJJGIGIIJJ:BED@
@D2D0JJN1:133:D0BCAACXX:1:1206:16730:136976 1:N:0:
ACTGCAAACTGTTGTAACGGACGTTAGGCAT
+
IFCGCH38BF?BF@=FCHIBCHEEFFFFAAC
@D2D0JJN1:133:D0BCAACXX:1:1206:14671:147158 2:N:0:
GCGCAGCGCAGGTCCATGCGCCCGGATGAAA
+
D1;FGGG<ABDDACCEDA>@DDDDD9>BC>:
@D2D0JJN1:133:D0BCAACXX:1:1207:15912:86784 1:Y:0:
GTCCTTACCTGGCTGGCTTCCACGGGTGACT
+
###############################
@D2D0JJN1:133:D0BCAACXX:1:1301:16423:100691 2:N:0:
CTCTCTGATTCAGCTCTGTTGCTGGCAGCAG
+
JIIDGHIIIIIIIGGIIHEHGGIIIIHFFE>
@D2D0JJN1:133:D0BCAACXX:1:1302:20960:183299 1:N:0:
TTAGGTCGGCCCTCTCCGGTGCTGGCCTGGT
+
JGCFCHFF@@EEHHE7?<>BB>CCDDDDDD3
@D2D0JJN1:133:D0BCAACXX:1:1303:3352:171630 2:N:0:
CAGTGAGAGAGAAGAGCAATAGTGTCGGATA
+
GIIBFHIIJEHGAHIJFHHCHHBDCDFD?@8
@D2D0JJN1:133:D0BCAACXX:1:1303:9527:191765 2:Y:0:
CCGGGAGGGATGGAGAGGCAGAGCGGAAAAG
+
9*?@###########################
@D2D0JJN1:133:D0BCAACXX:1:1304:14369:87213 1:N:0:
TGGGTCGGCGTACCTGGTGGTGCTCACGGCC
+
JIJJGHIJJHHFFDEEEEDD?BDCDDDBDD>
@D2D0JJN1:133:D0BCAACXX:1:1304:10640:119622 1:N:0:
CGTCTCGGAAGTCTGGTTCGCCGAACAGTCC
+
IJIIIJIIJJJGIJJJIHHHFFDDDDDDAA>
@D2D0JJN1:133:D0BCAACXX:1:1304:15849:142879 1:N:0:
TTGGGAGTTGGGTTGCTTGCTCGGTTAGTTG
+
JJJJJGIHIGJIHHIJHHHGHFFDDDDDCDA
@D2D0JJN1:133:D0BCAACXX:1:1304:3555:188708 1:N:0:
TTAGGTCGGCCCTCTCCGGTGCTGGCCTGGT
+
JJJJJHIJJJJHHHFFFFDDDDDDDDDDDD@
@D2D0JJN1:133:D0BCAACXX:1:1305:10901:64820 2:N:0:
GCCGGGGGCGGCCGCCGGGGGGCGGCGGCTT
+
JJJIJHFDBBBBB7;BBBDDDD#########
@D2D0JJN1:133:D0BCAACXX:1:1306:16158:128171 2:N:0:
GTAGAGGTGATGTGGTTTCGGTGTGGAATTT
+
C9??49===BBF7=)8CA:D451,(;B;@CA
@D2D0JJN1:133:D0BCAACXX:1:1306:15924:159513 2:N:0:
TTCGCGCCACTTGTTTGATTCGTTCCTCCCG
+
BD*(?:@FAG;4@737?CE@E?#########
@D2D0JJN1:133:D0BCAACXX:1:1307:1405:36389 2:N:0:
GGCGCTGACGGCCTTCCTCAACGGCCCGCTG
+
HHIJJIEEH8?BDDECDDDDDDDBDBD9BBB
@D2D0JJN1:133:D0BCAACXX:1:1307:19988:43823 1:N:0:
GCCCAAGGCGCGTCATGCCTGCTGCCTTTGC
+
IIIIIJJJHHFFDDDDDDDDDDDDCDDDDDD
@D2D0JJN1:133:D0BCAACXX:1:1307:1357:54656 2:N:0:
GCTGGCGTCAGTGGCCATTTCTGACGATTCA
+
FHIFIIJGGGIGHHI;;AEHGFHEFD?1=A@
@D2D0JJN1:133:D0BCAACXX:1:1307:17093:73680 2:N:0:
GTCGCGGCGGGGGTCCAGTCCGCGTCCGCCT
+
=BFGIGF:BDBD###################
@D2D0JJN1:133:D0BCAACXX:1:1307:16898:124493 2:N:0:
CAGTGAGAGAGAAGAGCAATAGTGTCGGATA
+
JB>=CFEDHDHHJJII>CEFHHBB;?DC=?;
@D2D0JJN1:133:D0BCAACXX:1:1307:16576:174437 1:N:0:
ATAGCCGCTAGGTGGAGGGGGCGGGGGTGCC
+
JIGGIHGE>EHG7CHECE<A@=@;@@D09@<
@D2D0JJN1:133:D0BCAACXX:1:1307:21225:196317 1:N:0:
CTCCCTCACCAGCTGCAAAACCGCGGGCCGC
+
E4;?FGHIHBHGGIGHJIIHFFBBA?@@###
@D2D0JJN1:133:D0BCAACXX:1:1308:19187:161176 2:N:0:
AAATTTGAGGGGCATGTATACAATTGTCCCT
+
JJJJJJIIIIIG;EGIHHHGHHGFDE?CEFD
@D2D0JJN1:133:D0BCAACXX:1:1308:14346:197797 2:N:0:
CTCGCACAGGCATTTCAATCGGACTTCGGAT
+
JJJJIGHIJJJJBGHJIGIJJBEHBEFFDDA
@D2D0JJN1:133:D0BCAACXX:1:2104:3933:89111 2:N:0:
TTCGCGCCACTTGTTTGATTCGTTCCTCCCG
+
IJDIJIJJJJJJJHHHHHHGFFFFDEEEEDD
@D2D0JJN1:133:D0BCAACXX:1:2104:11695:130415 1:N:0:
GTCTAAAACTGGCGAAGGTCTCCTGCAAATC
+
IIJJIJCGIIC9FHGGBD7@DC>CCEDCCD@
@D2D0JJN1:133:D0BCAACXX:1:2104:2941:159859 1:N:0:
CCACCCGACCATGGACTACCAGTCCACCGCA
+
JJJJJIJIIJIIJHHH)=BEFFCDEEEEDDB
@D2D0JJN1:133:D0BCAACXX:1:2105:3802:103535 2:N:0:
CTCCAGAGCACGCGAGCGCGGCAACCATTGC
+
@AFDGIIGG3CF<<B>8>338;@BAB<CACD
@D2D0JJN1:133:D0BCAACXX:1:2105:16245:171766 2:N:0:
TTGTTCTGAAGGCCACAAAGGAGAGATTTGA
+
*09009*BBDF3.BC((=CAE(=E?(=.7?:
@D2D0JJN1:133:D0BCAACXX:1:2107:1804:43085 2:N:0:
CTCCTCCCCCGGCATCTCACTCCTCATCCGC
+
JJJEIJIJJJJIJHDFFFFFCCEEEECDCDB
@D2D0JJN1:133:D0BCAACXX:1:2201:9260:32173 1:N:0:
GCCCCCGGCGCGGGACTCTCTGTCTATCCTT
+
FHBHIIEBDAB?###################
@D2D0JJN1:133:D0BCAACXX:1:2201:17915:55640 2:N:0:
GCCCCAGATATCTACGTCAACTCATTCCCCT
+
JIIJJFGJJJIGIJGGHHFFFDEEEEEDDDC
@D2D0JJN1:133:D0BCAACXX:1:2202:21191:27345 2:N:0:
AGCAGGGCCACGTCACAGCAGCTCTGGCAGG
+
0?DGHDIGBAGGHIIHFHA@6@37;CE(;?8
@D2D0JJN1:133:D0BCAACXX:1:2202:13463:31013 1:N:0:
CCACCCGACCATGGACCACCAGTCCACCGCA
+
IGJIIGHHHIIHHHGFHHFFFFEECEED:B=
@D2D0JJN1:133:D0BCAACXX:1:2203:7766:77513 1:N:0:
ACCTAGACACTACAATTTGAGTGCGTTTATA
+
IJJIJJJJJJIIIGHHIJJIIHHIGEFFFF@
@D2D0JJN1:133:D0BCAACXX:1:2203:19477:92252 2:N:0:
CATAGTGCAATGGTGTGTCTTTCCTTATTGT
+
IICGHGCGIIEFG4=6B6=CDGHEHHFFHFF
@D2D0JJN1:133:D0BCAACXX:1:2203:11758:93623 2:N:0:
CAGTGAGAGAGAAGAGCAATAGTGTCGGATA
+
HHICGGCFHHIEEHIGFHGEHHFEBBED>;;
@D2D0JJN1:133:D0BCAACXX:1:2203:5261:175316 2:N:0:
GCTGGCGTCAGTGGCCATTTCTGACGATTCA
+
IJIJJGIIIGIDHHIIIHHHFHHGFFBCCEE
@D2D0JJN1:133:D0BCAACXX:1:2204:9755:29509 2:N:0:
CCACCCGACCATGGACCACCAGTCCACCGCA
+
JJCGIHGIGJJJJHHHHFFFDBCCEDEDBDB
@D2D0JJN1:133:D0BCAACXX:1:2205:2477:134748 1:N:0:
GGAATAGGTGGGGAGATCTGAATCTGGGCGA
+
JJJIIGJJCHIJJIHFEFFFFFCEEEEEBD?
@D2D0JJN1:133:D0BCAACXX:1:2206:5487:5483 2:N:0:
CTCACTACAAGCGTCGCACGACAAGTGCCTC
+
IHJJIEHIIGIGIGEIB/9A88??B@3>CD>
@D2D0JJN1:133:D0BCAACXX:1:2206:16354:53267 1:N:0:
CTTGCCATCCTAGCCGCGCCTCCCTCTCGCC
+
JJ4BGHGIJJJFHFHFFDDDDDDDDCCDDD9
@D2D0JJN1:133:D0BCAACXX:1:2206:2595:173600 1:N:0:
TTAGGTCGGCCCTCTCCGGTGCTGGCCTGGG
+
FDBFEFC8FFBAEEBDB8@?@@AA>@BB###
@D2D0JJN1:133:D0BCAACXX:1:2207:6162:67546 2:N:0:
TGTAGTGAGGGGGGTGATGTGATTCGGAGGG
+
IEHFHBDBFHIIJD&5?AC4>>CACBD0;B#
@D2D0JJN1:133:D0BCAACXX:1:2207:13983:120771 2:N:0:
GTCGGGTGGGGGGCTTTGTGGTTCGGCTGTG
+
E?FHIF6BAEDD@BDDCACCBCBD#######
@D2D0JJN1:133:D0BCAACXX:1:2207:18017:130659 1:N:0:
GCGCAGCGCAGGTCCATGCGCCCGGATGAAA
+
GG?BHGAAEEFF@@CC(;?@@@;;?######
@D2D0JJN1:133:D0BCAACXX:1:2208:10190:64276 2:N:0:
TTCCAAAAGAGACCGGAGAGGCGATGGCAGC
+
HFDFGGGHHGGHGFABBH/5?BD6?@BDCD1
@D2D0JJN1:133:D0BCAACXX:1:2208:1678:68557 2:N:0:
GCCAACAAGAGTGTTCGTGGACGCATAGGGG
+
IEEHEGGAGEH)=?A?B(;=A@B@=B@DC##
@D2D0JJN1:133:D0BCAACXX:1:2208:10055:152712 1:N:0:
GTTTTAATGACAGATCTTGGGCCCTTTTTGT
+
FIBFFIEDE;CCA=7=@;DCA==9B;@DBC@
@D2D0JJN1:133:D0BCAACXX:1:2301:12342:196304 1:N:0:
TTTGAGGTCGGGGGCGAAAACGCCGTGGTCC
+
JJJIIJJFHIHHFDDDDDBDDDDDDBBDDDC
@D2D0JJN1:133:D0BCAACXX:1:2302:12513:126618 2:N:0:
CCATTTCCATGTAGCTATGTGCAAAGCAGTA
+
IJIJJJJJIJIGGIHIIIIGHFHHHFC>C?#
@D2D0JJN1:133:D0BCAACXX:1:2302:10370:181958 2:N:0:
ATCTCTCTCTCGCGCGCCCTGCGCATTCCTC
+
)8@C).8=)7@'1:/39?B=<<=B359A::4
@D2D0JJN1:133:D0BCAACXX:1:2303:2467:64279 2:N:0:
CCCTCTCCTCCATCCCACCATTGGACTCCAC
+
JJJIGHIJJJJJJJJJFIGEHGHHHFDFFFE
@D2D0JJN1:133:D0BCAACXX:1:2303:6107:99259 2:N:0:
GTTTGGATGAGACGTGGGGAGTTGCTGCGAG
+
JJJJIGHIIGGIIICFHHH?DBEFEDEEDDB
@D2D0JJN1:133:D0BCAACXX:1:2303:9462:198921 2:N:0:
TGTAGTGAGGGGGGTGATGTGATTCGGAGGA
+
IJDEF?B@DHIJG;0;ACD@CA@C@BD<@@#
@D2D0JJN1:133:D0BCAACXX:1:2304:1816:45896 2:N:0:
GCTGGCGTCAGTGGCCATTTCTGACGATTCA
+
JJJJIIJIIIJDHIIHIHHHHHHHFFEDDEE
@D2D0JJN1:133:D0BCAACXX:1:2304:19070:135662 1:N:0:
TATTGGTTGTATATACCCTGACACCTCACAG
+
H9CEHFCEFAEEAFEEDCCDDDCCDDD:?@>
@D2D0JJN1:133:D0BCAACXX:1:2305:8566:125957 2:N:0:
AAAAAACGGAGTCTTTAGAGCCCTTATTAAA
+
JJJJIIHHHEFBCEEEEEDDDDDDDCCDDE3
@D2D0JJN1:133:D0BCAACXX:1:2305:13815:187680 2:N:0:
GTCTAAAACTGGCGAAGGTCTCCTGCAAATC
+
JJDIJHGIIHIGGJIDEFFDFFEDCEECCC@
@D2D0JJN1:133:D0BCAACXX:1:2306:11582:20233 2:Y:0:
GTCCGAACCAGATAGGACTATAGTCCATATG
+
=FGA8:ADFF=>;@;?CCCDC;;5;3>@CD<
@D2D0JJN1:133:D0BCAACXX:1:2306:14307:92886 1:N:0:
GGACCGAGGAGGGGACAGGGGAGGCCGGAGG
+
HF0@F@;BB:?DD?8;;?BDB8;5??B####
@D2D0JJN1:133:D0BCAACXX:1:2306:8525:165987 1:N:0:
ACCTAGACACTACAATTTGAGTGCGTTTATA
+
GIIGIIIICAF3CFC;FG@DHGEDEHA?BD@
@D2D0JJN1:133:D0BCAACXX:1:2306:3988:167085 1:N:0:
CCGCCGCACAGCTTCGTCACCGCTGCGCTCG
+
IJIJJIJJHHFFFFFD>ABDDDDDDDDDBBB
@D2D0JJN1:133:D0BCAACXX:1:2308:2311:87864 2:N:0:
CACAGAAATAGTCCACTAGTGACGACGTGAT
+
JJIIHIJJIIIHIJIIGIGEGC@CFBDA??#
@D2D0JJN1:133:D0BCAACXX:1:2308:11943:167981 2:N:0:
GCCGCGGGTAGGTGCCGTGGCCCGTGTGGCC
+
JJHFFDDD0:@@@CCCD@BDBDDDBBADBDB
