# Supplementary material for: Identification of the Maize Gravitropism Gene lazy plant1 by a Transposon-Tagging Genome Resequencing Strategy
Source: PLoS One. 2014 Jan 31;9(1):e87053. doi: 10.1371/journal.pone.0087053 (PMC3909067; doi:10.1371/journal.pone.0087053)
Supplement: File S1 — MuTaq Supplementals. (ZIP) [file pone.0087053.s005.zip › MuTaq_Supplementals/MuTaq_Fastq/TGAC_Mu]

@HWI-ST515:184:D0PUKACXX:1:1101:12014:30549 2:N:0:
CACTGTGACCCGTGAACTTGCTCTGCTCACT
+
HGGIJIACFHIHIGCEHHFCBBCCEEEECEC
@HWI-ST515:184:D0PUKACXX:1:1101:19445:38796 1:N:0:
CTCGCAGGGTGGCCTCCATATGGTCCGTTTT
+
JJGGGGFHE;BBACC??;@@A@C>A######
@HWI-ST515:184:D0PUKACXX:1:1101:4043:77984 2:N:0:
CACTACCAGACGGCGCCTTTCTGTTTCGGCC
+
I4DHIGEGIGGIGJFDDDBCDDDDCDD?BD?
@HWI-ST515:184:D0PUKACXX:1:1101:8658:174330 1:N:0:
GCCCCCGGCGCGGCACTCTCTGTCTATCCTT
+
;BGIHGDFFDDBDDDDCDDDD:>@A:@CC##
@HWI-ST515:184:D0PUKACXX:1:1102:9598:24123 2:N:0:
CGCAGGGGATGGGCAGGAGGCCAAGCGCTAG
+
IBGFGFGHIJHFHFFFD@?B?BBD?<?B@DB
@HWI-ST515:184:D0PUKACXX:1:1102:1988:173341 2:N:0:
ATCCTGGAGTAGTGTTAACAGCGCCGCACCA
+
GHIIIEGEDEHGAAEHFBEF@DC?BB=@@@2
@HWI-ST515:184:D0PUKACXX:1:1103:16297:3280 1:N:0:
TCGGCCTTGCTTGGCGAGTCAAGATCGGACG
+
**))(7(8B@@GG(3;@E#############
@HWI-ST515:184:D0PUKACXX:1:1103:5328:33705 2:N:0:
CCAACCGAGACGACGAGCCGCCCAAGGCGAC
+
JIIEEFHIJJE;EHFDDDBBBBDDDD@BB05
@HWI-ST515:184:D0PUKACXX:1:1103:5585:52470 1:N:0:
ACCTATTCCTGACTCGAGTCAAGATCGGAAG
+
GIIJJIJJIJJEHIGHFE;@C;;;?######
@HWI-ST515:184:D0PUKACXX:1:1103:7631:55486 2:N:0:
GGCTGAGAAAGTGAGAACGAGCGTCGAGTCA
+
HHGEFCHFFHG8CGD=D@8:='39?@@=3<@
@HWI-ST515:184:D0PUKACXX:1:1103:1997:78167 1:N:0:
GCCTGAAGGCGGATGCGGCGCGGGCGAACGC
+
HIJJIBGGIJID8=B@DCCD@BBDD######
@HWI-ST515:184:D0PUKACXX:1:1103:6303:115946 1:N:0:
CTTAATGGCTGGGGTCTACGCATAAAAAAAA
+
DHIJ9CFCIIGB###################
@HWI-ST515:184:D0PUKACXX:1:1103:17723:127094 2:N:0:
ATTAGGGACAGAGCGACGAGCCAACGCTAAG
+
BFDHCBFCGDHGFHGIFDAB<@D?@B:58=:
@HWI-ST515:184:D0PUKACXX:1:1103:11874:147343 2:N:0:
TAGGAGCTCAGGGTCAAAAGAGAGGGGTGGG
+
HIGIDGFHGJJJI=CHGEHFHGEEFFD>@B?
@HWI-ST515:184:D0PUKACXX:1:1104:2361:14717 1:N:0:
ATCCTGGAGTAGTGTTAACAGCGCCGCACCA
+
IIJJJJJJJ@?CEEEEDEFFFFDDB?BDBD#
@HWI-ST515:184:D0PUKACXX:1:1104:12419:42074 1:N:0:
GTCGCGGCGGGGGTCCACTCCGCGTGCGCCT
+
IFGIGGFDBBBBB##################
@HWI-ST515:184:D0PUKACXX:1:1104:17353:83525 1:N:0:
CAAGACGTGCAGGACTGCAGCTGCAAGCACG
+
JG@=FHI@AEGIFEAAEEFFFEEEEEA?BC#
@HWI-ST515:184:D0PUKACXX:1:1104:18076:83741 1:N:0:
GTGGCTGACCGGGCTTGCTCAACTCATCCAT
+
HCHBHII@AE=?BC>B/;@C:C?AA5>>C##
@HWI-ST515:184:D0PUKACXX:1:1104:17582:104485 1:N:0:
CTCCTCATCAGTCCCCACTCTGACTCTCTCC
+
GIGIHIJIJJJIEFGHEDF@@BCCC@ACDA;
@HWI-ST515:184:D0PUKACXX:1:1104:1373:104743 1:N:0:
ATCTCGGGCGGTTGATCAACACGCGGGTGGA
+
D??<*(--'5<'9??>@;>(>?8=B@B;;B<
@HWI-ST515:184:D0PUKACXX:1:1104:11392:115126 1:N:0:
CCGGGAGCCAGCCACTACTCCATGCTCACGT
+
JIFEHBBHHIJJIIIBEEAE@@BBDDCEEC#
@HWI-ST515:184:D0PUKACXX:1:1104:14043:122057 2:N:0:
CCCGTCAGTCGGTCACGTGATCTGTGCCATA
+
JJJJE@EHEEGF>A>EDBBBCDEDDDDDDDA
@HWI-ST515:184:D0PUKACXX:1:1104:2162:124227 2:N:0:
ATCCTGGAGTAGTGTTAACAGCGCCGCACCA
+
E4@;;=CCE)?A.=CEE>??C;9=@@B8;58
@HWI-ST515:184:D0PUKACXX:1:1104:11026:166422 2:N:0:
GGGCTCAATATAATTGTTTGAACCTCTTCCA
+
FHGD6CADHHEHICGHFCDGGJHDEEHHHF@
@HWI-ST515:184:D0PUKACXX:1:1104:8258:167551 1:N:0:
GCGTCCTTGCTTGTCGAGTCAAGATCGGAAG
+
GIGGGIB@4FF@H6=BFHE@)7?C>B#####
@HWI-ST515:184:D0PUKACXX:1:1105:10055:56374 2:N:0:
CCATTTTTTGGCGATTAATGCCAAAGGGGGA
+
HCFGHFHJHDFFCDDDDDECCCCCCDDBDD#
@HWI-ST515:184:D0PUKACXX:1:1105:18818:152251 1:N:0:
CTGGTAGTGGTAGTCTGGTAGACTGGTAGTA
+
FEFH=84/=F>;@=@FHE@EGGCCHE#####
@HWI-ST515:184:D0PUKACXX:1:1106:21231:76738 1:N:0:
CACGCCGGCGGCCCTTCTTCTCTCTCCAACC
+
CH>FAG'@EBDDBDBACCCCC:A>CACCA?#
@HWI-ST515:184:D0PUKACXX:1:1106:9786:82062 2:N:0:
CATCCAAAGTGCTGTGCCCTGCTCATCGCCC
+
IGIIJJJJJFHIJJJIJJJJJJJIJJJIGHH
@HWI-ST515:184:D0PUKACXX:1:1106:4907:90065 2:N:0:
CATCCAAAGTGCTGTGCCCTGCTCATCGCCC
+
HHIIJHIGHEFGIJIIGIIJJIJIGJJJHHH
@HWI-ST515:184:D0PUKACXX:1:1106:3932:124294 2:N:0:
GGCTGAGAAAGTGAGAACGAGCGTCGAGTCA
+
HIIGGGCEFG:87BEGHEB<:BC<AB#####
@HWI-ST515:184:D0PUKACXX:1:1106:16745:164199 2:N:0:
CCTCCTGGAAAGTCCGGTGCCTGGCTCCTGT
+
HJGIIGHFIJJJIIJIGAGHFHEHFFFFEDE
@HWI-ST515:184:D0PUKACXX:1:1107:9547:23850 2:N:0:
ATCTGGGGCGGTTGATCAACACGCGGGTGGA
+
GIJIIIGHIHDDDDDDDDDDDDDDDDD>BD?
@HWI-ST515:184:D0PUKACXX:1:1107:13719:40934 1:N:0:
TCCCCTGCGTTTTTTCCCTGCTGAAGCTTTT
+
IJIIGGGFH;DHIGFDFDFED>>A>ACCD@#
@HWI-ST515:184:D0PUKACXX:1:1107:17854:60649 1:N:0:
CTCCTCATCAGTCCCCACTCTGACTCTCTCC
+
JJJIJHIJJJIJJHGCCEFDFECE@CCE@A>
@HWI-ST515:184:D0PUKACXX:1:1107:3654:120803 2:N:0:
GGGAGGGGGAGAAAGCGATGACGATTGACGA
+
EHFBC>BDD8BBDDDAB08>(:?@BD?C@@B
@HWI-ST515:184:D0PUKACXX:1:1107:9599:147500 2:N:0:
CTCGAGTCAAGATCGGAAGACGTCGTGTAGG
+
HGGGHGGGGHGHJJJIJHHEEF?>B;?;=A;
@HWI-ST515:184:D0PUKACXX:1:1107:14785:160598 2:N:0:
CAAGACGTGCAGGACTGCAGCTGCAAGCACG
+
JIJH@BA;@HHIFGHEECCCDDCEEDCB?##
@HWI-ST515:184:D0PUKACXX:1:1107:15475:171239 1:N:0:
GGTGCGAAGTGGAAACTGAATTAATCAGAAT
+
JI?FHIIHID@DEDDEHH>CCEFFFFB3>C>
@HWI-ST515:184:D0PUKACXX:1:1107:15586:199322 1:N:0:
CTGGTAGTGGTAGTCTGGTAGACTGGTAGTA
+
JIIICGIFHAFEHFGGGHHGICEHHHED###
@HWI-ST515:184:D0PUKACXX:1:1108:12805:9826 2:N:0:
GCCATGGGGAGTGTGAGCTAGAGATGGGGGT
+
IIJIGGIIJGGEHGHEHHE?E?BBFFFDDD@
@HWI-ST515:184:D0PUKACXX:1:1108:15975:66277 2:N:0:
GGGTTTGAGGTAGGCGGAGGCGGCGAGGGGG
+
;D:8(7BC=C)8=;=/''3>?@>B#######
@HWI-ST515:184:D0PUKACXX:1:1108:4602:97229 2:N:0:
ACCTGCTCCCCTTCTGTCCAGCCCACGGGAG
+
EHHIHCCA=@EEIDGHA?;AC3?==?A>@##
@HWI-ST515:184:D0PUKACXX:1:1108:10675:155679 1:N:0:
TTCTCAGCCTCCTCCATGCTTGCCAGCTGTG
+
B<B4?FHGDH)()8=7@GCCE@C@EC#####
@HWI-ST515:184:D0PUKACXX:1:1108:8951:198661 2:N:0:
TTCTCAGCCTCGTCCATGCTTGCCAGCTGTG
+
GIGIGFHIIJJJJGHGHIJJHJFFFGFFF>;
@HWI-ST515:184:D0PUKACXX:1:1108:15670:198713 2:N:0:
AGATTTGATGCTAGAATGATCTACGGCTGCT
+
IIJHJGHIJIJIJIHJJIJIIIJJJJJJGH>
@HWI-ST515:184:D0PUKACXX:1:1201:18946:10224 2:N:0:
GTCAAAATCTCGAGTCAAGATCGGAAGAGCG
+
GBDH<DFFIIJIGGCH:CDEEGEA;;BBFDB
@HWI-ST515:184:D0PUKACXX:1:1201:16595:65540 1:N:0:
GCCCGCGAGTGGCCGGCCGAGTACCTGAGCT
+
F<FHIFJBD'6=7A@6?@@BD?A@AA:3<A:
@HWI-ST515:184:D0PUKACXX:1:1201:7629:164802 1:N:0:
CCGGGAGCCAGCCACTACTCCATGCTCACGT
+
IG@DHAAGGGDHIJIECHHECD@CCDC<A=6
@HWI-ST515:184:D0PUKACXX:1:1201:2940:192841 2:N:0:
TTAGGTCGGCCCTCTCCGGTGCTGGCCTGGT
+
AEB8BBFAEGEBEEDFFFA39>33;8?@<?#
@HWI-ST515:184:D0PUKACXX:1:1202:16795:13158 2:N:0:
TTCTGCCTCAGGGGAATACTCCTCTAAATCT
+
IJEGIFHIJIJJJJGFHHFFFFFFFFECC@;
@HWI-ST515:184:D0PUKACXX:1:1202:16654:43893 2:N:0:
CCATATGGATGGCAGAGATTGTATCTCTGCG
+
IJHGGBHHIGIJEHHAHI@CAHHGACCE>;4
@HWI-ST515:184:D0PUKACXX:1:1202:7759:47627 2:N:0:
ATTAGGGACAGAGCGACGAGCCAACGCTAAG
+
CFGHIHGGHJIIJCABEEDDDDDCDDDBBD>
@HWI-ST515:184:D0PUKACXX:1:1202:9015:77325 1:N:0:
TACTTGTGATGGGTCACGGGCCTAGGCCGAT
+
JIIHIJGIIJIGG9@>D;=B>8ACCECCDB#
@HWI-ST515:184:D0PUKACXX:1:1202:9770:78154 2:N:0:
CGCAGGGGATGGGCAGGAGGCCAAGCGCTAG
+
JIGIJAGIIB;ECFFFDCBDDBDBB?B@@B>
@HWI-ST515:184:D0PUKACXX:1:1202:3433:132158 2:N:0:
ACTGACGGGAGACAAAGCTGGCACCGCACTG
+
IGEGHEGEIEG@CH>EFFFDE?3;1;@DDDA
@HWI-ST515:184:D0PUKACXX:1:1203:9398:34874 1:N:0:
TTCACGAATAAGTGTGCTTCTTTCTCTTTTT
+
IJIGCGDH?CC?AACDCBD>@C>;>>A;;@;
@HWI-ST515:184:D0PUKACXX:1:1203:7288:42395 2:N:0:
CTTGCAAAGAGACCGAGAAAAGGAAGATTAT
+
CHECHHFHGHCGGHHBCCDDCC??C?9:>>@
@HWI-ST515:184:D0PUKACXX:1:1203:1659:98484 2:N:0:
TTCACGAATAAGTGTGCTTCTTTCTCTTTTT
+
IIIIIEHHGHGHHHEDFFFFEEEEEEECCD@
@HWI-ST515:184:D0PUKACXX:1:1203:7254:126796 1:N:0:
CGCAGAGGCAGGGAGTGAGGCAGAGGAGGCG
+
BFFGEA=;FCDG###################
@HWI-ST515:184:D0PUKACXX:1:1203:12665:131073 2:N:0:
GCCCCAGATATCTACGTGAACTCATTCCCCT
+
CGGIJIIIIGHIGGHHH3@?DEFCEDDEDED
@HWI-ST515:184:D0PUKACXX:1:1203:3021:174422 1:N:0:
GCAAGCTTGTTGGCTGTGCCTGGTGGTTGTT
+
IIHEHIJFHHFEHFFF@CDECEB(,;3<BB5
@HWI-ST515:184:D0PUKACXX:1:1203:7504:192138 1:N:0:
GGCGTGCTACGGAGATCTAGGATTGGGCATT
+
HHGIEEFEFC?<79>CCDC::3:>3<A####
@HWI-ST515:184:D0PUKACXX:1:1204:6006:58275 1:N:0:
GTTTAAGTGTGGGACATGTTAAATCGTTTGG
+
GCHGDI@=F7=C'?CC3;;B@?3;>;.;?@#
@HWI-ST515:184:D0PUKACXX:1:1204:2943:71203 1:N:0:
CAAAGGGTCGGGAAGGTTTCCCCGTATCCAC
+
IJJIJJJJIBBD6<?@;@CCCA?B@BDDAC#
@HWI-ST515:184:D0PUKACXX:1:1204:17316:141822 2:N:0:
AAAGCGAACAATGTAGTTTTTATAGGCTCCA
+
BD<BBDABHIAGH)@E3?EAHHFDCCFFCA6
@HWI-ST515:184:D0PUKACXX:1:1204:12101:194661 1:N:0:
GGGTTTGAGGTAGGCGGAGGCGGCGGGGGTG
+
IHI2BFHGGGAHGDEEFBCB###########
@HWI-ST515:184:D0PUKACXX:1:1205:18200:40194 2:N:0:
CAAGTAGAGTAGAAAGCCAAGTGCTTTGAAC
+
JJGD?BDHHDHGCHGEHHIIIHEGGIHHHH#
@HWI-ST515:184:D0PUKACXX:1:1205:16815:45554 2:N:0:
CTCGTCGAGTCAAGATCGGAAGAGCGTCGTG
+
GIIIGDFAHBFD>DEGHFB=EDEFE6=@DDD
@HWI-ST515:184:D0PUKACXX:1:1205:17127:63328 2:N:0:
GGGGTTGAGGTAGGCGGAGGCGGGGAGGGGG
+
BFF(@7@==CDDEC#################
@HWI-ST515:184:D0PUKACXX:1:1205:19100:85727 2:N:0:
GTGGCTGACCGGGCTTGCTCAACTCATCCAT
+
JHIGIICCEGHFFDDD>?;@>@AACCCCC##
@HWI-ST515:184:D0PUKACXX:1:1205:20986:107043 2:N:0:
TATTACCAGAGTTTACTGTACTGGATTTTTA
+
GGHIGEFGHGCHFFG@FGDHC@DE)BCE###
@HWI-ST515:184:D0PUKACXX:1:1205:19063:178458 2:N:0:
CTCGCAGGGTGGCCTCCATATGGTCCGTTTT
+
IGIJJIHHF;?BEE@BDDCCCDC:@:85:><
@HWI-ST515:184:D0PUKACXX:1:1205:2105:187598 1:N:0:
GTTGCGTGCCCAGCAGAACTCCCCTGCGCGC
+
J@FCHIEHHFFEFFEB3>ADCDBBCDBBDB9
@HWI-ST515:184:D0PUKACXX:1:1206:4265:11553 2:N:0:
GCCTGAAGGCGGATGCGGCGCGGGCGAACGC
+
HGGEEBBDAEH>EEFFD>ADDBB########
@HWI-ST515:184:D0PUKACXX:1:1206:13713:25501 1:N:0:
GTCTCTATCCATTTGTTTACTCCCGATCCCC
+
?BD;F>DBC=CGHEHG=;77=DHGH84?###
@HWI-ST515:184:D0PUKACXX:1:1206:15841:38200 2:N:0:
GGGCTCAATATAATTGTTTGAACCTCTTCCA
+
IHGJICHIJIJJJJJIHJJGCHEHHFFFFFD
@HWI-ST515:184:D0PUKACXX:1:1206:5452:42045 2:N:0:
GCAAGCTTGTTGGCTGTGCCTGGTGGTTGTT
+
IJIFI=CHHEHHFEFFFEEEDEDAC@;@885
@HWI-ST515:184:D0PUKACXX:1:1206:15161:44992 1:N:0:
ATCTGGGGCGGTTGATCAACACGCGGGAGGT
+
B4BFD*3@#######################
@HWI-ST515:184:D0PUKACXX:1:1206:19259:52279 2:N:0:
CCTTCAGGCAACCTGGCACATCGAGTCAAGA
+
DHDGI9?FHGHGGCGGG;CF@CHEHCC3=AC
@HWI-ST515:184:D0PUKACXX:1:1206:13083:70545 2:N:0:
CGCAGGGGATGGGCAGGAGGCCAAGCGCTAG
+
JIA:A;FHAAEEBBDFD@CDB=;AA<?BBBB
@HWI-ST515:184:D0PUKACXX:1:1206:7583:95465 2:N:0:
GCAAGCTTGTTGGCTGTGCCTGGTGGTTGTT
+
HJJIICGGHEHGGFFFBEEEEDD@?B;<?@9
@HWI-ST515:184:D0PUKACXX:1:1206:10818:109436 2:N:0:
ACTTGGTAGAGGATGTATGTTCCCCATGATC
+
CEEEHE;7?D@DAEE>>BC5>CDDDCCDCD<
@HWI-ST515:184:D0PUKACXX:1:1206:12515:137115 1:N:0:
ACCTCTCCCCCCCCCTCCCAGGCTCCCACCC
+
IFHJIJIJJI';BBB=?BDDC?<?B?@CBD5
@HWI-ST515:184:D0PUKACXX:1:1206:4474:142326 2:N:0:
ACTGACGGGAGACAAAGCTGGCACCGCACTG
+
IJJIFFGHJIIEEGEABCDDECEEDDC>BD?
@HWI-ST515:184:D0PUKACXX:1:1206:7615:151012 2:N:0:
GCTCGCCGAGGGGCGCGGGGGGGAAGCGGGT
+
I##############################
@HWI-ST515:184:D0PUKACXX:1:1207:8650:7828 2:N:0:
CTCCTCATCAGTCCCCACTCTGACTCTCTCC
+
GIIIJGGHIIJIGHEHEFFFDDCCEEEEDDC
@HWI-ST515:184:D0PUKACXX:1:1207:18640:8125 2:N:0:
CACGTCTTGCCGCTTTGATTGCCTTCTCCTT
+
IJEHFBFGCGHGIIHFEHCHFFC;BBE:@C;
@HWI-ST515:184:D0PUKACXX:1:1207:12065:14826 1:N:0:
TCCGCCCGCCGGAACCACCACCGTTCCAGAA
+
BGIFIGGHGIEEDB<=>@B?A?B<<<CDDC>
@HWI-ST515:184:D0PUKACXX:1:1207:9456:28145 1:N:0:
CCGGGAGCCAGCCACTACTCCATGCTCACGT
+
BFDAFFGGIC2@1@D;AE=;?C7?#######
@HWI-ST515:184:D0PUKACXX:1:1207:7226:52797 2:N:0:
CAGTGAGAGAGAAGAGCAATAGTGTCGGATA
+
JA@8BFHEGGIJEG@CEHHC:>A@#######
@HWI-ST515:184:D0PUKACXX:1:1207:20502:78859 2:N:0:
GTGGCTGACCGGGCTTGCTCAACTCATCCAT
+
JFIIJEHIJIHF>>CBBBCCCC9>@CDDCA@
@HWI-ST515:184:D0PUKACXX:1:1207:5941:123948 1:N:0:
ACCGAGTAGAGTAGCGCGCGGCTGCACGCAG
+
D<8(7;5@9@#####################
@HWI-ST515:184:D0PUKACXX:1:1207:14638:149996 1:N:0:
CGCAGGGGATGGGCAGGAGGCCAAGCGCTAG
+
F<H><4;88E1?2?CECCA############
@HWI-ST515:184:D0PUKACXX:1:1207:4547:180049 1:N:0:
CCGGGAGCCAGCCACTACTCCATGCTCACGT
+
IGDGDHIIIJIJJIIFHHHHFFBCD:ACE?#
@HWI-ST515:184:D0PUKACXX:1:1208:10871:49116 1:N:0:
ACTGACGGGAGACAAAGCTGGCACCGCACTG
+
GIFGIEHIF<EHEEEEFDEC###########
@HWI-ST515:184:D0PUKACXX:1:1208:13963:91167 2:N:0:
GCCTGAAGGCGGATGCGGCGCTGGCGAACGC
+
:1)0?8B?#######################
@HWI-ST515:184:D0PUKACXX:1:1208:3479:93801 2:N:0:
CTGTGCGAGGGGTCGAGTCAAGATCGGAAGA
+
JIIGGEHGIIJHHFDACCCDDDDDDDD<?B9
@HWI-ST515:184:D0PUKACXX:1:1208:11269:105864 1:N:0:
CAAAGGGTCGGGAAGGTTTCCCCGTATCCAA
+
IICHIIIGABBBBADD>@3;@CDDDBDDD@#
@HWI-ST515:184:D0PUKACXX:1:1208:2882:109861 1:N:0:
TATGTCGAGTCAAGATCGGAAGAGCGGTTCG
+
BB<48=((-).7@).).6AEBDB########
@HWI-ST515:184:D0PUKACXX:1:1208:2291:134714 2:N:0:
GCCAACAAGAGTGTTCGTGGACGCATAGGTG
+
IJGG@D@CGHFCEAECD?BC?@>B=@5::::
@HWI-ST515:184:D0PUKACXX:1:1208:6611:148349 1:N:0:
CCCTGTGGGTTAGAAAAAGATCCTCGGAGGG
+
?DA;B8@@;'-6D)=?;A#############
@HWI-ST515:184:D0PUKACXX:1:1208:3493:164566 2:N:0:
AATGCAAGGCGGGTCTGTGTTCTGTTCGTGG
+
EIJJIIJJJIJHD/8ACCC(>@DC>ACBDD3
@HWI-ST515:184:D0PUKACXX:1:1208:2537:170541 1:N:0:
GTGGCTGACCGGGCTTGCTCTCCTCATCCAT
+
G@EHBHG9DHADB##################
@HWI-ST515:184:D0PUKACXX:1:1301:20231:11392 1:N:0:
GCCGTCTCGAGTCAAGATCGGAAGAGCGGTT
+
GCDGAGG@HAH)7=7))7?=9?D########
@HWI-ST515:184:D0PUKACXX:1:1301:10858:18638 1:N:0:
ATCAGAGAGAGAGTCGAGTCAAGATCGGAAG
+
?@FEHFGB7FDG@3CA7@=C=?#########
@HWI-ST515:184:D0PUKACXX:1:1301:6413:157306 1:N:0:
CCCTCTCCTCCATCCCACCATCGGACTCCAC
+
FFGGIJJIJJHHHHHFFFFDEC19=@BCCC9
@HWI-ST515:184:D0PUKACXX:1:1301:8839:183730 2:N:0:
TCTTCCAACTATAGTACCGACTAGAGCCACC
+
G?BBGDHIBECHGGA>C;B<<99?B>>@33;
@HWI-ST515:184:D0PUKACXX:1:1301:1698:199239 2:N:0:
ACCGACGAGGGGCCACTAGAGGGGATGTTGC
+
IIIGI@EAEEFDBDDDDACDDDDB5>BCDD>
@HWI-ST515:184:D0PUKACXX:1:1302:14593:2711 2:N:0:
CCTCCTGGAAAGTCCGGTGCCTGGCTCCTGT
+
JJJJIEGCGIIJHIGIJHHFHE@HFFFFCAC
@HWI-ST515:184:D0PUKACXX:1:1302:10144:11476 1:N:0:
CATCCAAAGTGCTGTGCCCTGCTCATCGCCC
+
GIJJIJC>G?FHHIEEGGGIHIIGGGFJFG:
@HWI-ST515:184:D0PUKACXX:1:1302:5591:52276 2:N:0:
GGCTGAGAAAGTGAGAACGAGCGTCGAGTCA
+
HIJJGC==CHG@FHICHGHHGB99A8;;:<A
@HWI-ST515:184:D0PUKACXX:1:1302:21021:65740 1:N:0:
CAAGACGTGCAGGACTGCAGCTGCAAGCACG
+
HEGIEIIJJJJJJHHHGFFFFDCECACBBC#
@HWI-ST515:184:D0PUKACXX:1:1302:10591:178540 2:N:0:
GTTTAAGTGTGGTACATGTTAAATCGTTTGG
+
IHGIGEFGHGJJIGHHHHHEFFFFFFCDAC7
@HWI-ST515:184:D0PUKACXX:1:1303:12524:27592 1:N:0:
GTTTAAGTGTGGTACATGTTAAATCGTTTGG
+
ICGGIJIEGAC7==C;CHEHFB@BD?;?BD?
@HWI-ST515:184:D0PUKACXX:1:1303:19740:27833 2:N:0:
TGTACTGCATGGGTGGAGAAAGCCTGGAGGG
+
EGEGIIIFGGIII@FHAE@EEEFFFFD@BA#
@HWI-ST515:184:D0PUKACXX:1:1303:12493:47462 1:N:0:
GGCCCTGCCATGCCCACGCAACCCCCGCCGC
+
),;>?=?B?;;A###################
@HWI-ST515:184:D0PUKACXX:1:1303:15484:82645 1:N:0:
ATCAGAGAGAGAGTCGAGACAAGATCGGTAG
+
BD49**0?;;BAAF@BEE(5?##########
@HWI-ST515:184:D0PUKACXX:1:1303:9851:104757 2:N:0:
GGGAGGGGGAGAAAGCGATGACGATTGACGA
+
HHFBDABDD@B@DDCDD?<@DCB@BB@CD@@
@HWI-ST515:184:D0PUKACXX:1:1303:2269:136952 1:N:0:
ACTTGGTAGAGGATGTATGTTCCCCATGATC
+
HHHHGHEEFFCEEEEEDEE@DDCCD<?CCC:
@HWI-ST515:184:D0PUKACXX:1:1303:15259:179320 2:N:0:
CAAAGGGTCGGGAAGGTTTCCCCGTATCCAC
+
HGG>GGHGGHEFDCDB;AA@;CDDDDDBCD?
@HWI-ST515:184:D0PUKACXX:1:1304:16766:49105 2:N:0:
ACTGACGGGAGACAAAGCTGGCACCGCACTG
+
IJGGEEHGIGIIHHFHFFFFECEEDDBBBDC
@HWI-ST515:184:D0PUKACXX:1:1304:5597:125841 1:N:0:
GTCCGAACCAGATAGGACTATAGATCAAATG
+
--5;;:C'56;>>66>@C5>@##########
@HWI-ST515:184:D0PUKACXX:1:1304:7263:132437 2:N:0:
CTCCTCATCAGTCCCCACTCTGACTCTCTCC
+
IJJJJHGHIGJJIHHHHFFFFFEDEECCDDD
@HWI-ST515:184:D0PUKACXX:1:1304:9069:144072 1:N:0:
ACTGACGGGAGACAAAGCTGGCACCGCACTG
+
JJJIBHHIIJEGEFHGEFFDECCED:>BB##
@HWI-ST515:184:D0PUKACXX:1:1304:7983:155287 1:N:0:
CCTAGGCCCGGTCCCGTGTCGCTTCGTAGTT
+
JJIICEHI7DA0;F@AGEEEEFEECDEDDD>
@HWI-ST515:184:D0PUKACXX:1:1305:15309:59127 1:N:0:
CCGGGAGCCAGCCACTACTCCATGCTCACGT
+
>D:@(7A@FAAAH@@E=ECA@D@>);@@C##
@HWI-ST515:184:D0PUKACXX:1:1305:12719:134118 1:N:0:
AGATTTGATGCTAGAATGATCTACGGCTGCT
+
@4B*??FEBBDBFEC>@F8=>=FGCFBBB##
@HWI-ST515:184:D0PUKACXX:1:1305:4419:142043 1:N:0:
CCTCCTGGAAAGTCCGGTGCCTGGCTCCTGT
+
GIIGIGIG@FCGHGGEHEHFHHF2?@DF@@;
@HWI-ST515:184:D0PUKACXX:1:1305:13475:152487 1:N:0:
CCCGTCAGTCGGTCACGTGATCTAGTCAAGA
+
JJJJHHGHEFHD>>AEDBDDDDDDCDACCD:
@HWI-ST515:184:D0PUKACXX:1:1305:17140:155650 2:N:0:
CTCGTTGGACCGTTCGAGTCAAGATCGGAAG
+
ACDB,5?BA@?B:B?58?>AC@CCD:A>?@5
@HWI-ST515:184:D0PUKACXX:1:1305:4849:160229 2:N:0:
CTCGCAGGGTGGCCTCCATATGGTCCGTTTT
+
JJHBGGEHDBDCDEEDDDCCDED@CCDDDDB
@HWI-ST515:184:D0PUKACXX:1:1305:16066:173820 1:N:0:
TTTCTGAACATATTGGATGGAAGCCTTTTAG
+
GGHGGHG@FGDEFIIE3))78;.(8C>EG;=
@HWI-ST515:184:D0PUKACXX:1:1305:17744:181127 2:N:0:
CCAATTCGGCGGTGGAAGCTGCGCATGACGC
+
HIGJIHIIJJJHDFDDCEDCDCBBBDBCDD@
@HWI-ST515:184:D0PUKACXX:1:1306:18145:36397 2:N:0:
CGCAGGGGATGGGCAGGAGGCCAAGCGCTAG
+
JJJGIFGHEEFGGDCFC=A>5??ADB?;?@<
@HWI-ST515:184:D0PUKACXX:1:1306:2922:49728 2:N:0:
GTTTAAGTGTGGTACATGTTAAATCGTTTGG
+
JGHDC@=@FDDGGH@EHGCHFFFCDDCABD@
@HWI-ST515:184:D0PUKACXX:1:1307:3870:83476 2:N:0:
CCCTCTCGAGTCAAGATCGGAAGAGCGTCGT
+
GHIJJGHBGEHGIGIIIGF/5?<?BCA####
@HWI-ST515:184:D0PUKACXX:1:1307:8400:84482 1:N:0:
GTTGCGTGCCCAGCAGAACTCCCCTGCGCGC
+
EDHIGIFEBDC>BECBCCCCC:A?CBBBBB9
@HWI-ST515:184:D0PUKACXX:1:1307:20764:86570 2:N:0:
CGCAGGGGATGGGCAGGAGGCCAAGCGCTAG
+
GHJH>BGIEGFGGFFFCCD>?B?AB@<BBB>
@HWI-ST515:184:D0PUKACXX:1:1307:11211:144104 2:N:0:
CCTAGGCCCGGTCCCGTGTCGCTTCGTAGTT
+
IG@HEHCEGHEFHHIIDHCEFFBE?B;=@B>
@HWI-ST515:184:D0PUKACXX:1:1308:2383:10351 2:N:0:
GGCTCTGGGAGGATAGGCCTAATTCTATTTT
+
JJGHH@EGGGHFAB>@@DECCCEE@CADDEC
@HWI-ST515:184:D0PUKACXX:1:1308:13287:36055 2:N:0:
GGGGACGGGGAGGTGATCCAAGGGAGGCGGA
+
JIDGABEFFD@DD(9@CDDD@ABBA@><@B#
@HWI-ST515:184:D0PUKACXX:1:1308:1925:89482 2:N:0:
GTTAGTTGTTGGAAGTATACCCTCAATCACA
+
F?8??BFHGHEGIGD==@@DH@CEC>CC?E@
@HWI-ST515:184:D0PUKACXX:1:1308:11305:118627 2:N:0:
TTGGTCTACAAATCGTGGCGACGGCCCGCCC
+
EEDCA@ACCCDDDDDBBDBDBDBDDBBB-9@
@HWI-ST515:184:D0PUKACXX:1:1308:7055:146445 1:N:0:
CCAATTCGGCGGGGGAAGCTGCGCATGACGC
+
HEIBHHJIJDHF')57@?ACC>B@;@@CA?5
@HWI-ST515:184:D0PUKACXX:1:1308:8768:156223 2:N:0:
GGGCTCAATATAATTGTTTGAACCTCTTCCA
+
IJIIIFHFHIJJJJIJJIGIJIJHHHEHHFE
@HWI-ST515:184:D0PUKACXX:1:1308:5704:160449 2:N:0:
GCCCCCGGCGCGGCACTCTCTGTCTATCCTT
+
GIH>FGHFFDDBBDDDCCDDDDDDCDEDDE@
@HWI-ST515:184:D0PUKACXX:1:1308:8140:169496 2:N:0:
GGGCTCAATATAATTGTTTGAACCTCTTCCA
+
IJIJIHEHHIIHGIJJJIIJE@CHEHFHHFF
@HWI-ST515:184:D0PUKACXX:1:1308:8151:173700 1:N:0:
GGGGACGGGGAGGTGATCCAAGGGAGGCGGA
+
IIFBGIHFFDB>B<ACCCCC@CBBBBBDBD#
@HWI-ST515:184:D0PUKACXX:1:2101:4947:40032 2:N:0:
GTTGCGTGCCCAGCAGAACTCCCCTGCGCGC
+
JFHIJJHHHFFFFFEECECDDDDDCBBDDDD
@HWI-ST515:184:D0PUKACXX:1:2101:12935:47348 2:N:0:
ACCAGAGGTAACATGCGCGGGCTCAAATCAC
+
HBG<BDFHCFHGIIIJI::@BB@BDDDCDCA
@HWI-ST515:184:D0PUKACXX:1:2101:15694:81590 1:N:0:
CCAATTCGGCGGTGGAAGCTGCGCATGACGC
+
HIGIJJHIGIJF?ACB@CBCCABBDDBC<@5
@HWI-ST515:184:D0PUKACXX:1:2101:20749:132652 1:N:0:
ATCTGGGGCGGTTGATCAACACGCGGGTGGA
+
JJJIGGHIBA>9@BCA>>CCDDB;BDD5991
@HWI-ST515:184:D0PUKACXX:1:2101:5909:142135 1:N:0:
GTCTGGGTGAGACGTGGGGTGTTGCTGCGAG
+
###############################
@HWI-ST515:184:D0PUKACXX:1:2101:5278:150228 1:N:0:
GGGTTTGAGGTAGGCGGAGGCGGCGAGGGGG
+
IGIBGGGGDC=CDHIIDD?B###########
@HWI-ST515:184:D0PUKACXX:1:2101:12057:195264 2:N:0:
CTTCAAATAGGCAAGCCCCGTCACTATCGAG
+
IJJIHIIIJIJIJJIGGIIIHIHHHHHGF=B
@HWI-ST515:184:D0PUKACXX:1:2102:4686:3056 2:N:0:
ATCGCATAGCGGCATAGCGTCCCCACAGTCC
+
JJFIHFGIIJJIJHHGFEFDDC@ACDDDCCA
@HWI-ST515:184:D0PUKACXX:1:2102:16975:31693 1:N:0:
GGCGTGCTACGGAGATCTAGGATTGGGCATT
+
IJJGHFF?@CDDDDDCDECDDDDDC<<29?#
@HWI-ST515:184:D0PUKACXX:1:2102:18412:95899 2:N:0:
TAGGAGCTCAGGGTCAAAAGAGAGGGGTGGG
+
GIHFJECHIGIJIDEHGGHCEHHDDEA;>?@
@HWI-ST515:184:D0PUKACXX:1:2102:12938:101923 2:N:0:
ACCGACGAGGGGCCACTAGAGGGGATGTTGC
+
GGGIJAHHHFFDBDDDDC@CDDDB;@B:AC<
@HWI-ST515:184:D0PUKACXX:1:2102:18076:102080 2:N:0:
TACTTGTGATGGGTCACGGGCCTAGGCCGAT
+
IJJJJIIJIJJJIHHGIGHHFFDEEEDDDD?
@HWI-ST515:184:D0PUKACXX:1:2102:19253:138150 2:N:0:
ACTTGGTAGAGGATGTATGTTCCCCATGATC
+
EHFHHECEFF@EB@CEEED>ADDDDDDDDCC
@HWI-ST515:184:D0PUKACXX:1:2102:5644:158691 2:N:0:
CAAATCTAGGCGCCACAGCTCCAATCCCTCA
+
IJJJHEHGGFFFEDDDDDDDDDCDDCDDDDA
@HWI-ST515:184:D0PUKACXX:1:2102:5067:160981 2:N:0:
CTCCTCATCAGTCCCCACTCTGACTCTCTCC
+
JJJJJIJIJJJIIHHHHFFFFFEEEEEEDDD
@HWI-ST515:184:D0PUKACXX:1:2102:1646:177165 2:N:0:
GTTGCGTGCCCAGCAGAACTCCCCTGCGCGC
+
IIIIGEEGFFFFFFECCCEDDDBDCDBD?B>
@HWI-ST515:184:D0PUKACXX:1:2102:5149:177762 2:N:0:
GGCCCTGCCATGCCAACGCCATCCCCGCCGG
+
DEFDDCDBDCDDDDCCBDDDDDDDDDDDD>5
@HWI-ST515:184:D0PUKACXX:1:2102:11915:184625 2:N:0:
GTCGCGGCGGGGGGCCAGTCCGCGTCCGCCC
+
GHEIJHFDDBDDD##################
@HWI-ST515:184:D0PUKACXX:1:2103:12168:48583 2:N:0:
GTCAAAATCTCGAGTCAAGATCGGAAGAGCG
+
G08(.9DABHAB<F@;88C@EHIB(;<@BF6
@HWI-ST515:184:D0PUKACXX:1:2103:6554:49638 1:N:0:
TTCTCAGCCTCGTCCATGCTTGCCAGCTGTG
+
HGEII@AGGJGIGHGIEGCDGGE?)==B?;7
@HWI-ST515:184:D0PUKACXX:1:2103:19622:95472 2:N:0:
GCAATGGAGGGGTAGATCTGGTGACATAGCT
+
JJFIGHHIJJJJBHHHHHFFFDFFEDDCCDC
@HWI-ST515:184:D0PUKACXX:1:2103:20347:128097 2:N:0:
GTGGCTGACCGGGCTTGCTCAACTCATCCAT
+
JHJJIHIJIIEFFCBDD=AA>CCCC@A@C##
@HWI-ST515:184:D0PUKACXX:1:2103:6541:155502 2:N:0:
TCTCTCTGAAGACGTTGCCGTCCTTATCTCC
+
GIJIJGIJJ=C@EGGEFHGFFFCACCCDDC;
@HWI-ST515:184:D0PUKACXX:1:2103:11752:162305 2:N:0:
GCAAGCTTGTTGGCTGTGCCTGGTGGTTGTT
+
JJDHIDHIFEHHGFFFB>AEEEC;AB9?<=9
@HWI-ST515:184:D0PUKACXX:1:2104:7938:22270 1:N:0:
CCGGGAGCCAGCCACTACTCCATGCTCACGT
+
JJHJJFIJJJJJJIHHHHFHFFBCDEECCA#
@HWI-ST515:184:D0PUKACXX:1:2104:4962:36520 1:N:0:
TTTCTGAACATATTGGATGGAAGCCTTTTAG
+
CGIJIIDDBGGIIEEEHIHICHG=@GCCE##
@HWI-ST515:184:D0PUKACXX:1:2104:13148:64114 1:N:0:
TTCTCAGCCTCGTCCATGCTTGCCAGCTGTG
+
JIFIJIIJJFJJJFGEIJIHIBHHFH?>BC;
@HWI-ST515:184:D0PUKACXX:1:2104:4773:67838 1:N:0:
ATCCTGGAGTAGTGTTAACAGCGCCGCACCA
+
HJJJJIIDC7?A.7==@C;BDFDDBB/8@>8
@HWI-ST515:184:D0PUKACXX:1:2104:19041:76880 2:N:0:
ATCAAATCTTGGCCTCGAGTCAAGATCGGAA
+
FGGGIGHIJJGIHIIIJJIGHGIGJJIIGH;
@HWI-ST515:184:D0PUKACXX:1:2104:6394:108524 2:N:0:
ATCTGGGGCGGTTGATCAACACGCGGGTGGA
+
*0?DBDDAHFB??@<@>;@CC?B>@BD####
@HWI-ST515:184:D0PUKACXX:1:2104:17345:132132 1:N:0:
CAAATCTAGGCGCCACAGCTCCAATCCCTCA
+
EEDD;77;;@39,33'(5<((:>A@9?AA##
@HWI-ST515:184:D0PUKACXX:1:2104:14968:153450 2:N:0:
GGCTACATCAAACCCATGACCTGGTGACTCA
+
JGGIEBFHIEHGBHHGCG@FHEGG@GEECC:
@HWI-ST515:184:D0PUKACXX:1:2104:6189:163963 1:N:0:
TACTTGTGATGGGTCACGGGCCTAGGCCGAT
+
JIEGIIBFHDHCEICGI@E<B<A@CC<C@##
@HWI-ST515:184:D0PUKACXX:1:2104:12762:182632 1:N:0:
GCCGGCGTGGGAGCAGAGCTTGACGCGACGC
+
IJJJJIHEDDDD;;2<?BCA3>?CB>B3;B#
@HWI-ST515:184:D0PUKACXX:1:2104:20415:190290 2:N:0:
GAGTCAAGATCGGAAGAGCGTCGTGTAGGGA
+
CHICGGHIIIIJFDEECEBD<?@8>99@CD>
@HWI-ST515:184:D0PUKACXX:1:2105:8005:25657 1:N:0:
CAGTGAGAGAGAAGAGCAATAGTGTCGGATA
+
H9BFGC>47;;;7C>DEEA;==;@>BD####
@HWI-ST515:184:D0PUKACXX:1:2105:17289:29882 2:N:0:
CAAGACGTGCAGGACTGCAGCTGCAAGCACG
+
IGICDCE@FG@CH=CCEFFDFDCCCCEB###
@HWI-ST515:184:D0PUKACXX:1:2105:12080:43200 1:N:0:
ATCTGGGGCGGTTGATCAACACGCGGGTGGA
+
GIJJHHGIHHDBB8>CCDDDDDDBBBB5;B1
@HWI-ST515:184:D0PUKACXX:1:2105:16783:53989 1:N:0:
CCTGGTGGATGATGTACCCCATTTTTTGGAG
+
JJIJIBGHGADCAFFGIC@GCH@EEHDDDC;
@HWI-ST515:184:D0PUKACXX:1:2105:3882:84527 2:N:0:
CCTCCTGGAAAGTCCGGTGCCTGGCTCCTGT
+
JJJJJHIGIJGIHEGIJHIHHHHHFFFFDCE
@HWI-ST515:184:D0PUKACXX:1:2105:11489:99744 1:N:0:
CTCCTCATCAGTCCCCACTCTGACTCTCTCC
+
HJIJJJJJJIGGIHHHHFFDF>CCCEEDCC>
@HWI-ST515:184:D0PUKACXX:1:2105:5151:163115 1:N:0:
ACCTCTCCCCTCCCCTCCCAGGCTCCCACCC
+
GGHIIIIIJIJJGIJEGCCHCB?BEDDCEB9
@HWI-ST515:184:D0PUKACXX:1:2106:5046:2676 1:N:0:
CAGTGAGAGAGAAGAGCAATAGTGTCGGATA
+
JJIGHGIGEHIGIIGICEEF>EDF;;@####
@HWI-ST515:184:D0PUKACXX:1:2106:15510:24244 2:N:0:
ACCTAGGTTTGGTAGTTTTTGAAAGGGAATT
+
BCECE@C@CCBDBDD>CDDD@@CDDBB<A<4
@HWI-ST515:184:D0PUKACXX:1:2106:13754:105764 1:N:0:
ACTGACGGGAGACAAAGCTGGCACCGCACTG
+
JGBH@CH6@GGB7?EED>@7@AC@AB>>BB:
@HWI-ST515:184:D0PUKACXX:1:2106:19785:110333 2:N:0:
AAAGCGAACAATGTAGTTTTTATAGGCTCCA
+
IIJJJHHJIIGHIHGGCHFHFHDEFFFEED=
@HWI-ST515:184:D0PUKACXX:1:2106:16256:110996 2:N:0:
GCAATGGAGGGGTAGATCTGGTGACATAGCT
+
GG@(?B@BABG:;AAEC>@?@BCEEEC@CED
@HWI-ST515:184:D0PUKACXX:1:2106:6354:149805 1:N:0:
CGCAGGGGATGTGCACGAAGCCGAGCGCTAG
+
D##############################
@HWI-ST515:184:D0PUKACXX:1:2106:8543:151927 2:N:0:
CGCAGGGGATGGGCAGGAGGACAAGCGCCAG
+
DABA65@A6B?AEEB################
@HWI-ST515:184:D0PUKACXX:1:2106:3080:175676 1:N:0:
CTCCTCGAGTCAAGATCGGAAGAGCGGTTCA
+
HJIIJGIG>=CCACCGHGGFHFEFEBB####
@HWI-ST515:184:D0PUKACXX:1:2106:7993:190036 2:N:0:
GGGTTTGAGGTAGGCGGTAGCGGCGAGGGCG
+
907?F##########################
@HWI-ST515:184:D0PUKACXX:1:2106:20563:190265 1:N:0:
GGGAGGGGGAGAAAGCGATGACGATTGACGA
+
HHFDCDDDD<@&<CACB<AB@AB<@BDDDD8
@HWI-ST515:184:D0PUKACXX:1:2107:14057:5555 1:N:0:
GGAATAGGTGGGGAGATCTGAATCTGGGCGA
+
GFFHHGCC8BFHIGEBDFBEFFED>CEEDB#
@HWI-ST515:184:D0PUKACXX:1:2107:17536:15056 2:N:0:
GTTGCCACCGGGATCAACGGTTATGAATCCG
+
H=F@FHDAGHEIIBGGHEEB;BBEEC@DAC6
@HWI-ST515:184:D0PUKACXX:1:2107:15366:33320 1:N:0:
CTAACCTAAATAATATGTCGAGTCAAGAGCG
+
GEGDEHHEC?<F<BCG=FCG(5@)777@###
@HWI-ST515:184:D0PUKACXX:1:2107:8145:38295 1:N:0:
ACCGACGAGGGGCCACTAGAGGGGATGTTGC
+
DFDFAAA4:=/'9>=?BA>B@B;85;B:>@:
@HWI-ST515:184:D0PUKACXX:1:2107:18037:75225 2:N:0:
GAGTCAAGATCGGAAGAGCGTCGTGTAGGGA
+
GGIFHHGHEIJJICHGIGIIGHHFD?ACCBA
@HWI-ST515:184:D0PUKACXX:1:2107:17332:132161 1:N:0:
GAGTCAAGATCGGAAGCGCGGTTCAGCAGGA
+
A35.).;@>@A?###################
@HWI-ST515:184:D0PUKACXX:1:2107:19467:157901 2:N:0:
CGCAAGTCCGCAACGGCCCAGCGCCGACCAA
+
JJJIIHGIJJIHHFFDDDDDDDDDDDDDDDD
@HWI-ST515:184:D0PUKACXX:1:2107:20125:173211 2:N:0:
ATTGAGCCCGAGGTAAGTCAAGATCGGAAGA
+
JJJJIFHJIJIIJ@GIHHHGHGFFFFFDDD@
@HWI-ST515:184:D0PUKACXX:1:2108:15233:7672 1:N:0:
CCGGGAGCCAGCCACTACTCCATGCTCACGT
+
?BG6D;0@;@=;@2=CC==));3@D>>@C##
@HWI-ST515:184:D0PUKACXX:1:2108:10287:40671 2:N:0:
TCTAGGTTCTGGGCTGGTCGCCTTGTCCATG
+
IJIFFC=@DGHJHHHHFCEADCDDDDDDCDC
@HWI-ST515:184:D0PUKACXX:1:2108:3581:116686 2:N:0:
ATCTGGGGCGGTTGATCAACACGCGGGTGGA
+
JJJJHIHIGHD?B@CCCEDDDBDDDDD09>8
@HWI-ST515:184:D0PUKACXX:1:2108:14462:133291 2:N:0:
CCATATGGATGGCAGAGATTGTATCTCTGCG
+
IJJIJEHIJJJJHGJGGEGHBCEGHHGF@EB
@HWI-ST515:184:D0PUKACXX:1:2108:6637:159182 2:N:0:
CCTTGATAGCGGCTGCTGGCACCTGGAGACT
+
GIEHGHDCHAB<BGH<C>>=CB=>>@#####
@HWI-ST515:184:D0PUKACXX:1:2108:4304:170258 2:N:0:
ACTGACGGGAGACAAAGCTGGCACCGCACTG
+
JJJJIHIJJJIIHHHHEFFFFDEED@DDDDC
@HWI-ST515:184:D0PUKACXX:1:2108:4760:198710 2:N:0:
ACCGACGAGGGGCCACTCGAGGGGATGTTGC
+
GGCC'558'5?ABDB?@##############
@HWI-ST515:184:D0PUKACXX:1:2201:3629:9991 2:N:0:
TTCTCAGCCTCGTCCATGCTTGCCAGCTGTG
+
IJJIIEHJIIJIGGIJJIIIJFGHEFFFFD>
@HWI-ST515:184:D0PUKACXX:1:2201:1811:17679 1:N:0:
ACTGACGGGAGACAAAGCTGGCACCGCACTG
+
JJJIGIIIIIHHFF@CFD@CDCD@=8??BD:
@HWI-ST515:184:D0PUKACXX:1:2201:1226:23755 2:N:0:
ACCTATTCCTGACTCGAGTCAAGATCGGAAG
+
EHIJJFHIGGIJJHHFCECDFFEEEEDCDD8
@HWI-ST515:184:D0PUKACXX:1:2201:2090:34071 2:N:0:
ACTTGGTAGAGGATGTATGTTCCCCATGATC
+
FHGHGE@CEFFFCEE>CDDCDDCDDC?<>A@
@HWI-ST515:184:D0PUKACXX:1:2201:6639:91626 2:N:0:
TACCGCGGCCGGCTATGTGCCTGCCGCTTCT
+
D@99(7<A/=B<''5;A>C;>5:<A295553
@HWI-ST515:184:D0PUKACXX:1:2201:20499:93627 2:N:0:
CCAATTCGGCGGTGGAAGCTGCGCATGACGC
+
JJI9DBGDEGGEBD<ACCBD;?BD@D?@C@>
@HWI-ST515:184:D0PUKACXX:1:2201:18702:141974 1:N:0:
CCGGCAGCCAGCCACTACTCCACACTCACGC
+
990((7;CFI=EF(.??##############
@HWI-ST515:184:D0PUKACXX:1:2201:8640:156156 2:N:0:
CCACACAACCGTGTCAGTACGGCACCCGGAC
+
HH>GGDGFF@E;DAHFGEHFFEDCBDDDD=;
@HWI-ST515:184:D0PUKACXX:1:2201:2538:186872 2:N:0:
ATCCTGGAGTAGTGTTAACAGCGCCGCACCA
+
>F@GDEHGIAAECHE@DFFFEEDB@B;6592
@HWI-ST515:184:D0PUKACXX:1:2202:6443:18323 2:N:0:
CTTAATGGCTGGTCTCTACGCATAAAAAAGA
+
JJJJJFGHIIJJ3.=;=)=5A?;1?BDED##
@HWI-ST515:184:D0PUKACXX:1:2202:17559:49274 2:N:0:
GAGTCAAGATCGGAAGAGCGTCGTGTAGGGA
+
IFGEF@GF@FGGGCCE;?CDAAB8>((5:?>
@HWI-ST515:184:D0PUKACXX:1:2202:8154:144856 2:N:0:
CACCGGGAGAGTGAGCTGCTGCCTGCGCAAC
+
JJJEGHEHHFFFFFDCEEEEDDBDDBDDBDB
@HWI-ST515:184:D0PUKACXX:1:2203:19387:49697 1:N:0:
TTCTCAGCCTCGTCCATGCTTGCCAGCTGTG
+
HGJJCGIJJJIIHIJIHIHHCHHFCCFFCC;
@HWI-ST515:184:D0PUKACXX:1:2203:7757:83018 2:N:0:
CCTTGATAGCGGCTGCTGGCACCTGGAGACT
+
JJJJJJIJJJIJIJJ=ACEABDF>@@6@;?#
@HWI-ST515:184:D0PUKACXX:1:2203:6253:109667 2:N:0:
CTATGCGATGGACGGATTGACGAGGAGGAAC
+
G@DCFBFHIIICFEGHEHFFF?13;3?B?92
@HWI-ST515:184:D0PUKACXX:1:2203:9335:123564 2:N:0:
CAAGACGTGCAGGACTGCAGCTGCAAGCACG
+
JIJF<FGDHIIIJDHEHFBFECC3.6@?ACB
@HWI-ST515:184:D0PUKACXX:1:2203:18560:160440 2:N:0:
GAGTCAAGATCGGAAGAGCGTCGTGTAGGGA
+
DDDCCCCDDCAAB<@@?BCBBB85>2<@CDA
@HWI-ST515:184:D0PUKACXX:1:2203:6142:189503 1:N:0:
CCGGGAGCCAGCCACTACTCCATGCTCACGT
+
EGEGBHIIGBHDECHEHEFFFFFCCEECED;
@HWI-ST515:184:D0PUKACXX:1:2203:20793:199104 2:N:0:
CGAAGCGGGGGAGACGTCGTCTTTTATAAAA
+
H6@6<@;FHCD@B580+&0)28?CC(4@###
@HWI-ST515:184:D0PUKACXX:1:2204:19722:27372 1:N:0:
TTTCTGAACATATTGGATGGAAGCCTTTTAG
+
GGIEGIFHFDFBGCHJJGGFGIIIC7@>CE=
@HWI-ST515:184:D0PUKACXX:1:2204:9794:93517 2:N:0:
CACTGTGACCCGTGAACTTGCTCTGCTCACT
+
-7@FGD;CGHGHBE;BEFFF3>@CCCACAC;
@HWI-ST515:184:D0PUKACXX:1:2204:17688:99505 1:N:0:
ATCTGGGGCGGTTGAACAACACGCGGGTGGA
+
49B############################
@HWI-ST515:184:D0PUKACXX:1:2204:12093:109591 1:N:0:
GTTTGGATGAGACGTGGGGAGTTGGTGCGAG
+
0)8DDF<F<<B####################
@HWI-ST515:184:D0PUKACXX:1:2204:5983:124579 1:N:0:
CGCAGGGGATGGGCAGGAGGGCAAGCGCTAG
+
F(765@AB:'(5?(73>;;@###########
@HWI-ST515:184:D0PUKACXX:1:2204:11956:167085 2:N:0:
GGCTCTGGGAGGATAGGCCTAATTCTATTTT
+
GHIG<FHHI>GH?DDBCED>9>ADD@ACDE=
@HWI-ST515:184:D0PUKACXX:1:2204:4006:185539 2:N:0:
GCCGGCGTGGGAGCAGAGCTTGACGCGACGA
+
GBG>HBDDCDDB=>A??BCDDDDDDDDBB@5
@HWI-ST515:184:D0PUKACXX:1:2205:14614:4295 2:N:0:
CTCGCAGGGTGGCCTCCATATGGTCCGTTTT
+
GGGJIIEHFBDDEECDDCDACDDCD>?BDC?
@HWI-ST515:184:D0PUKACXX:1:2206:8978:14911 2:N:0:
TATTCACATGGAGGGCAAACCCCTAAGGCTC
+
IGCAGFHIJHGGGGIDG@D@7AHDDC?9@>A
@HWI-ST515:184:D0PUKACXX:1:2206:20196:103497 2:N:0:
TCTCTCTGAAGACGTTGCCGTCCTTATCTCC
+
JJJJJGIJJHJJJJJHHHHFFFDDECDDDD>
@HWI-ST515:184:D0PUKACXX:1:2206:9388:138996 2:N:0:
CCCGTGTTGGGACCGGTTTTCAGGGGTGGAG
+
G>FGFABBGFBGEGBE5=ACECCCBD>@D?A
@HWI-ST515:184:D0PUKACXX:1:2206:21294:180008 1:N:0:
ATCTGGGGCGGTTGATCAACACGCGGGTGGA
+
JJGIIGEIIFDBBBACDAC<CB;>BDB####
@HWI-ST515:184:D0PUKACXX:1:2206:8540:189899 2:N:0:
ACCGACGAGGGGCCACTAGAGGGGATGTTGC
+
HGIHHFHFHFFDDDDDD9ACDDDD9;BCCD@
@HWI-ST515:184:D0PUKACXX:1:2207:18540:35970 1:N:0:
CCCTCTCGAGTCAAGATCGGAAGAGCGGTTC
+
BFGGFHBB<G7@CC>EECA/(,'6>CBB###
@HWI-ST515:184:D0PUKACXX:1:2207:8909:72620 2:N:0:
ACAACTAACACTAAAATGTCAGAGCGAGGAC
+
IJIJJHIIIIJJFJJJJJJJJIJIHHHFDDC
@HWI-ST515:184:D0PUKACXX:1:2207:15375:75963 2:N:0:
AGCGACGCCGGCGAGAACCGCGCTGCCGTTG
+
GGGGD@FHHHFCD@?BDCDDDDD@DDDDDDB
@HWI-ST515:184:D0PUKACXX:1:2207:17304:140907 1:N:0:
CATATGTACCAGTAGTGAATTTACATTTTGC
+
>CEG=D4=DH>==CE=?77?B7??#######
@HWI-ST515:184:D0PUKACXX:1:2207:15373:154142 2:N:0:
ACTGACGGGAGACAAAGCTGGCACCGCACTG
+
IIJIIHIIIEEGHHHHFFFFFCEED;?@DB>
@HWI-ST515:184:D0PUKACXX:1:2207:11299:159354 1:N:0:
GTGGCTGACTGGGATTGCTCAACTCATTCCT
+
D16AAD;C#######################
@HWI-ST515:184:D0PUKACXX:1:2207:18073:173682 1:N:0:
GTTGCGTGCCCAGCAGAACTCCCCTGCGCGC
+
IHJIJHFHFFFF@CCCCDDDDABDCDDBDD0
@HWI-ST515:184:D0PUKACXX:1:2208:16702:5718 1:N:0:
GCGTCCTTGCTTGTCGAGGCAAGAGCGGCAG
+
?DF<:ADGHGAE###################
@HWI-ST515:184:D0PUKACXX:1:2208:3393:27884 2:N:0:
CTCTCCCACCGCATCCGATCTCGTACCTCAC
+
GGHHCDDGGA@FHGIGG<CEFE@=ACCDDC@
@HWI-ST515:184:D0PUKACXX:1:2208:13995:37169 1:N:0:
CTCGTTGGACCGTTCGTGTCATGATTTGAAG
+
;:?=BB(9(,956BCB0888@##########
@HWI-ST515:184:D0PUKACXX:1:2208:13475:38681 2:N:0:
GCAAGCTTGTTGGCTGTGCCTGGTGGTTGTT
+
EGI>BBGIGEHHHFFBBCEEDED5=?@BB?2
@HWI-ST515:184:D0PUKACXX:1:2208:16085:51333 2:N:0:
TAGACCGACGAGGTGTGAACTGTAATTTCAG
+
IIGIIHIJJHHFF6=>ACDDCCDFADDCA@3
@HWI-ST515:184:D0PUKACXX:1:2208:1713:92856 2:N:0:
ATCTGGGGCGGTTGATCAACACGCGGGTGGA
+
JHIIFFH6FE@>@DD@ADCCCBDDDDD09>B
@HWI-ST515:184:D0PUKACXX:1:2301:13460:24000 1:N:0:
AAAGCGAACAATGTAGTTTTTATAGGCTCCA
+
IIFI@HIJIJJJIJJJHHHFHFEEFFEEED;
@HWI-ST515:184:D0PUKACXX:1:2301:18003:152858 2:N:0:
TCTGGAGGCTGGGACAAAAGTGTAACGCTAA
+
FEFCA>CGGIJHF9;??B=>..>CED?B=<;
@HWI-ST515:184:D0PUKACXX:1:2301:14833:156809 2:N:0:
CCCACCGCCCCCTCTGCTCTCCGTCGAGTCA
+
JJJDGAHGJHHFFDCCEEDDDDDBDB?@ACC
@HWI-ST515:184:D0PUKACXX:1:2301:11951:197822 2:N:0:
GCAATGGAGGGGTAGATCTGGTGACATAGCT
+
IJBHIFHIJGJIAEHHGHFFFBCFEEECCDC
@HWI-ST515:184:D0PUKACXX:1:2302:7002:10631 1:N:0:
TATTACCAGAGTTTACTGTACTGGATTTCTA
+
FJIIIJGII=GFHIJIJJFEIJIJIIHECHE
@HWI-ST515:184:D0PUKACXX:1:2302:15212:33767 2:N:0:
GCCCCCGGCGCGGCACTCTCTGTCTATCCTT
+
9F:@A;A<8>?:87;<??@@>CCCDC:>?A:
@HWI-ST515:184:D0PUKACXX:1:2302:19698:49241 1:N:0:
ATCTGGGGCGGTTGATCAACACGCGGGTGGA
+
IIIJIBHIHEDB@@CCDD(9@@3;BD#####
@HWI-ST515:184:D0PUKACXX:1:2302:9776:64759 1:N:0:
CGCGCCGACCGGCCGCAAGGAGCGACCAGAG
+
GIIIBI<??AB@BDDBBB;(8<?BDB;BDB#
@HWI-ST515:184:D0PUKACXX:1:2302:12678:79803 1:N:0:
GTTGCGTGCCCAGCAGAACTCCCCTGCGCGC
+
GHIIIIHHFFDDFFEB>;CCCDDD<@BBD@5
@HWI-ST515:184:D0PUKACXX:1:2302:15999:168695 2:N:0:
AAAGCGAACAATGTAGTTTTTATAGGCTCCA
+
JIGIFHIJIJJJIHGHCHHHHHFFFFFFED@
@HWI-ST515:184:D0PUKACXX:1:2302:13665:172987 1:N:0:
CTGTGCGAGGGGTCGAGTCAAGATCGGCAGA
+
GFGGBCEHGGEEA<>C<(,(5@A;A######
@HWI-ST515:184:D0PUKACXX:1:2302:2077:184466 2:N:0:
TTCTGCCTCAGGGGAATACTCCTCTAAATCT
+
IIGIIHGIJJJIJJAHHEEHDFFFFBC@CCA
@HWI-ST515:184:D0PUKACXX:1:2303:13776:10016 2:N:0:
CGCAGGGGATGGGCAGGAGGCCAAGCGCTAG
+
FIIGH@FHHE;CEEFFCABD1=;?A??@BBB
@HWI-ST515:184:D0PUKACXX:1:2303:9014:37840 1:N:0:
TCTCTCTGAAGACGTTGCCGTCCTTATCTCC
+
GHGIIJJJIB>FHEDCEFEFDDCC@(;ACC;
@HWI-ST515:184:D0PUKACXX:1:2303:3045:44810 1:N:0:
GTCAGCCACCGAGCCTCGGCTCCTTTCCGGC
+
GIIGIIHEHGF'59>C@<?==:?:35:A<@0
@HWI-ST515:184:D0PUKACXX:1:2303:18430:59065 2:N:0:
TTCTCAGCCTCGTCCATGCTTGCCAGCTGTG
+
IG@GAFHIHFHJIHHEICEHIIHHHEFFF##
@HWI-ST515:184:D0PUKACXX:1:2303:6448:69442 2:N:0:
GCCCCCGGCGCGGCACTCTCTGTCTATCCTT
+
IJFIJEFDECDDDBD;CDCDDCACD@@CA@4
@HWI-ST515:184:D0PUKACXX:1:2303:16187:118697 2:N:0:
CCGCCAGCCTGGTGGAGCCCAAGGGAAGTAT
+
D*@G@@A=FGDH=CDAC.;1(6@BBCED###
@HWI-ST515:184:D0PUKACXX:1:2303:6446:119260 1:N:0:
GTGGCTGAGATGGCTTCTAATGCCTATCGCA
+
IGIIIJIDIIJGHFCGCE4C>3=;)7;D###
@HWI-ST515:184:D0PUKACXX:1:2303:5531:149081 1:N:0:
CACTACCAGACGGCGCCTTTCTGTTTCGGCC
+
F*DB?C=9=@G8/@=>>BDDDCC(;>@??@3
@HWI-ST515:184:D0PUKACXX:1:2303:17374:160456 2:N:0:
TTCACGAATAAGTGTGCTTCTTTCTCTTTTT
+
JJIJIHCEHHHGEFFFFFFFEEEEEEEDDDC
@HWI-ST515:184:D0PUKACXX:1:2303:12144:160953 2:N:0:
ACCGAGTAGAGGCGCGCGCGGCTGCACGCAG
+
DCG############################
@HWI-ST515:184:D0PUKACXX:1:2303:15791:165328 1:N:0:
GCCTGAAGGCGGATGCGGCGCGGGCGCACGC
+
HBFHFFG<BD<EHE>DFCBB?##########
@HWI-ST515:184:D0PUKACXX:1:2304:1756:2428 2:N:0:
ATTGAGCCCGAGGTAAGTCAAGATCGGAAGA
+
HHGIGGHIHHHII5@4?EEHCCEFFFFCA##
@HWI-ST515:184:D0PUKACXX:1:2304:2274:56021 2:N:0:
GCAAGCTTGTTGGCTGTGCCTGGTGGTTGTT
+
IIJJIEHJHHFFHFFFFEEEDCD>CD9?BD?
@HWI-ST515:184:D0PUKACXX:1:2304:15285:103332 2:N:0:
CTCTCACTGATACACTCACCTAAGTCCCTCG
+
GIIIJIHFHHIIHHIIIIJJJIJIHIIJJJG
@HWI-ST515:184:D0PUKACXX:1:2304:17378:118110 2:N:0:
GCCCGCGAGGGGCCGGCCGAGTACCTGAGCT
+
F7AA4;=6>63=BBB;5<;3;++::>(3<AC
@HWI-ST515:184:D0PUKACXX:1:2304:3858:128745 1:N:0:
GGCTCTGGGAGGATAGGCCTAATTCTATTTT
+
G7@FGH@GG@AEC@CCEECDD(6@@CC;;A5
@HWI-ST515:184:D0PUKACXX:1:2304:2837:130397 1:N:0:
ATCCTGGAGTAGTGTTAACAGCGCCGCACCA
+
IJJIJJJGIEHHEEAADEFFFFDD?BB?###
@HWI-ST515:184:D0PUKACXX:1:2304:16993:132443 1:N:0:
GGGTTTGAGGTAGGCGGAGGCGGCGAGGGTG
+
JJIBGHIJDH@FGHGEE9=?###########
@HWI-ST515:184:D0PUKACXX:1:2304:9848:148888 2:N:0:
CCTCCTGGAAAGTCCGGTGCCTGGCTCCTGT
+
JJJJJGIIIGIJGHIIJAGHHHHHFFFFEEE
@HWI-ST515:184:D0PUKACXX:1:2304:19695:182939 1:N:0:
CCGGGAGCCAGCCACTACTCCATGCTCACGT
+
IGGEGEIJI9@GGIIBFHEH@@CFDEAEEC6
@HWI-ST515:184:D0PUKACXX:1:2305:18499:6032 1:N:0:
GAGTCAAGATCGGAAGAGCGGTTCAGCAGGA
+
IDA=CCGIIJIIE7EEFCCEDAB1;>>@A?8
@HWI-ST515:184:D0PUKACXX:1:2305:3742:10608 2:N:0:
CTACCAAGCATGTCATCAAATGTTGTCTGCT
+
HIIJ@AEHHFFFEFFDCEECCCACCCCCCD=
@HWI-ST515:184:D0PUKACXX:1:2305:10863:20954 1:N:0:
GAGTCAAGATCGGAAGAGCGGTTCAGCAGGA
+
FHD3?;CCCCEC@;?>9??B@;BB>:3(8?8
@HWI-ST515:184:D0PUKACXX:1:2305:13593:44646 1:N:0:
ACTGACGGGAGACAAAGCTGGCACCGCACTG
+
9?8B<8-;A';;?C>=@@;)7;;@>?????A
@HWI-ST515:184:D0PUKACXX:1:2305:6146:68143 1:N:0:
GTTTAAGTGTGGTACATGTTAAATCGTTTGG
+
GBFCEHGFDDHI@@CEHH7=ADCD;B=25;5
@HWI-ST515:184:D0PUKACXX:1:2305:16616:77471 2:N:0:
CACTACCAGACGGCGCCTTTCTGTTTCGGCC
+
JJJJJHHGIJIHGIFDDDDDDDDDCDD@BBB
@HWI-ST515:184:D0PUKACXX:1:2305:18828:80477 1:N:0:
GTGGCTGACCGGGCTTGCTCAACTCATCCAT
+
IGIIIII9EHH<69AA:=(;35?########
@HWI-ST515:184:D0PUKACXX:1:2305:15496:96050 1:N:0:
TTGGTCTACAAATCGTGGCGACGGCCCGCCC
+
EE>CCCDDDDCDDDDADDB;@B@;>@>@BB5
@HWI-ST515:184:D0PUKACXX:1:2305:12375:110282 1:N:0:
ACCTATTCCTGACTCGAGTCAAGATCGGAAG
+
@HEG@G;CAC>;EHFEED?@DB#########
@HWI-ST515:184:D0PUKACXX:1:2305:14494:167628 1:N:0:
CTCGCACAGGCGTTTCAATCGGACTTCGGAT
+
IIGBHIIGIJIJGGBA=CEHCD?AACE?###
@HWI-ST515:184:D0PUKACXX:1:2305:8251:171764 1:N:0:
GGCGTGCTACGGAGATCTAGGATTCGGCATG
+
(--@=<<BE>93?;8?C;A@@##########
@HWI-ST515:184:D0PUKACXX:1:2306:17057:17079 1:N:0:
CAAGACGTGCAGGACTGCAGCTGCAAGCACG
+
IIGGHIJGIIJIEECHHFFFFFECCCEDDC3
@HWI-ST515:184:D0PUKACXX:1:2306:4913:25836 1:N:0:
CACCGACGGCTACTTCGCTCCCGGAAATGCT
+
JI=DHEDD;@D<?CCDDDBDDBDB9;>>>>4
@HWI-ST515:184:D0PUKACXX:1:2306:4425:65553 1:N:0:
CCTAGGCCCGGTCCCGTGTCGCTTCGTAGTT
+
GJGGBGICHJIIHBGIGFHABBBDDB@;?B;
@HWI-ST515:184:D0PUKACXX:1:2306:18307:93190 1:N:0:
CTGGTAATAATAGTGTCTTGTAAAAATGGTT
+
JJJJIIIIIJJJIBGHIJIII>EDA3=7AC#
@HWI-ST515:184:D0PUKACXX:1:2306:16919:134761 1:N:0:
GCAATGGAGGGGTAGATCTGGTGACATAGCT
+
JJIGIJIIJFEE;BHHAHFFFBBDEDCE@##
@HWI-ST515:184:D0PUKACXX:1:2306:17122:173151 2:N:0:
TCTGGAGGCTGGGACAAAAGAGTAACGCTAA
+
9=CH@;CCEAHEC((;6;A@(66>C3;8558
@HWI-ST515:184:D0PUKACXX:1:2306:15703:176654 1:N:0:
GCCCCAGATATCTACGTCAACTCATTCCCCT
+
E10-;;@6A)@CA;CCAC@DA7;A@>A@A##
@HWI-ST515:184:D0PUKACXX:1:2307:1681:12652 2:N:0:
GTGGCTGACCGGGCTTGCTCAACTCATCCAT
+
G;@FHEH>EHEEFDD?@2-5@##########
@HWI-ST515:184:D0PUKACXX:1:2307:5533:58979 2:N:0:
TTCTCAGCCTCGTCCATGCTTGCCAGCTGTG
+
IIJIJFGIHIGEHJJJJJJJJIHHHHFFFD;
@HWI-ST515:184:D0PUKACXX:1:2307:9398:66799 2:N:0:
TTCTCAGCCTCGTCCATGCTTGCCAGCTGTG
+
JIIIIIIJJJJIJJHJGHIJJJHGGHFFFFE
@HWI-ST515:184:D0PUKACXX:1:2307:20033:74725 1:N:0:
CGCAGGGGATGGGCAGGAGGCCAAGCGCTAG
+
FGHIIGEHH<CHE@;?B=;?1;(;<?@BCB9
@HWI-ST515:184:D0PUKACXX:1:2307:2939:94375 2:N:0:
CCCACCGCCCCCTCTGCTCTCCGTCGAGTCA
+
FD?CHAFHGBHFFDEEEEDDD?>ABB#####
@HWI-ST515:184:D0PUKACXX:1:2307:12304:134612 1:N:0:
CCAATTCGGCGGTGGAAGCTGCGCATGACGC
+
DHGGIIHBHGIF=BCAC>A>@?;;/3?CDD5
@HWI-ST515:184:D0PUKACXX:1:2307:14463:149037 1:N:0:
GTGGCTGACCGGGCTTGCTCCACTCATGCAT
+
-7=@8@A@@######################
@HWI-ST515:184:D0PUKACXX:1:2307:20038:154360 1:N:0:
CTCCTCATCAGTCCCCACTCTGACTCTCTCC
+
@GG9CE@GCEGGIHFCHEF<@;>C(6635A;
@HWI-ST515:184:D0PUKACXX:1:2307:6003:174825 2:N:0:
CTCGTTGGACCGTTCGAGTCAAGATCGGAAG
+
>>C>?89?:AC5:BDDAC:?CCDA:@<9?B3
@HWI-ST515:184:D0PUKACXX:1:2307:6266:178590 2:N:0:
CATCCAAAGTGCTGTGCCCTGCTCATCGCCC
+
JIJJJGIIIJIJJJJIIIIJJJIJEGIJHHB
@HWI-ST515:184:D0PUKACXX:1:2308:9091:20968 1:N:0:
GCTGGCGACGGTCTAACATGCAGTTCAATGC
+
IIIIJJJIIHFDCCEDCCDDDCDACCEEDD3
@HWI-ST515:184:D0PUKACXX:1:2308:3323:89129 1:N:0:
GGCGTGCTACGGAGATCTAGGATTGGGCATT
+
GGIIHDFFFEA>B@>?CCC>ACC@??ADCC#
@HWI-ST515:184:D0PUKACXX:1:2308:11929:109776 2:N:0:
GGCTGAGAAAGTGAGAACGAGCGTCGAGTCA
+
HGGDB8B4=CA;CGGHIGHGGE89A?;=:<@
@HWI-ST515:184:D0PUKACXX:1:2308:6675:116555 1:N:0:
ATCCTGGAGTAGCGTTAACAGCGCCGCACCA
+
FHI@==DHA77?)55?<5>((;?B#######
@HWI-ST515:184:D0PUKACXX:1:2308:16920:122604 2:N:0:
GTCGCGGCGGGGGGCCCTTCCGCGGCCGCCT
+
C6;;A:<A#######################
@HWI-ST515:184:D0PUKACXX:1:2308:16161:136109 1:N:0:
CAAAGGGTCGGGAAGGTTTCCCCGTATCCAC
+
IJIIGIJCEBHDFCDB;ACCA55=?;A?CD#
@HWI-ST515:184:D0PUKACXX:1:2308:16471:148595 2:N:0:
GCCTGAAGGCGGATGCGGCGCGGGCGAACGC
+
GIIIGGIHGIHBEHBDFDDB@BDBDD@BDB0
@D2D0JJN1:133:D0BCAACXX:1:1101:14121:5677 1:Y:0:
CTTGTTTCCTAGCCGCTAGGCTGTTCCTCCT
+
EIIIBDIEIIEDEDAD>A?DDD;;>;;;>A#
@D2D0JJN1:133:D0BCAACXX:1:1101:3544:146207 2:N:0:
ATCGCATAGCGGCATAGCGTCCCCACAGTCC
+
JIIIJIIIGIJJJHHHFFFCDDDDDDDDCDD
@D2D0JJN1:133:D0BCAACXX:1:1105:12413:81370 1:N:0:
TCTTCCAACTATAGTACCGACTAGAGCCACC
+
JJJIIIHEHIIIIJGGIJJHHFEFFDDCED?
@D2D0JJN1:133:D0BCAACXX:1:1105:3985:141906 1:N:0:
AAATTTGAGGGGCATGTATACAATTGTCCCT
+
IIIIJJJJJGFGIGIJHHHGHFHEFFEFFF@
@D2D0JJN1:133:D0BCAACXX:1:1107:10732:107226 1:N:0:
CAAGACGAGCAGAACTGAGGCTGCAAGCACG
+
BFE9(=A'5@=A###################
@D2D0JJN1:133:D0BCAACXX:1:1107:1315:154214 1:N:0:
CAGTGAGAGAGAAGAGCAATAGTGTCGGATA
+
JJIHIIICH@FEGIJJHHGHHFFFDFFD>@;
@D2D0JJN1:133:D0BCAACXX:1:1108:3759:89228 2:N:0:
CTTGCAAAGAGACCGAGAAAAGGAAGATTAT
+
GIJDHHEIBCGDGHH>CCBCACBB>?9@A::
@D2D0JJN1:133:D0BCAACXX:1:1108:8572:176296 2:N:0:
GCTGGCGGCTGGACGACGACTGCGTGACCGG
+
EHIIJGFFABDDBBDDDD;B@B?;09<BC<@
@D2D0JJN1:133:D0BCAACXX:1:1203:20972:190671 1:N:0:
GCCTGAAGGCGGATGCGGCGCGGGCGAACGC
+
GEDBGBDCGCAG6=D<DAB?@B>@#######
@D2D0JJN1:133:D0BCAACXX:1:1208:18199:52604 1:N:0:
TAGACCGACGAGGTGTGAACTGTAATTTCAG
+
JJFIIGDHIFHFE9?>?A@CDDCDDDDDDD@
@D2D0JJN1:133:D0BCAACXX:1:1208:5967:61482 2:N:0:
GGCTCTGGGAGGATAGGCCTAATTCTATTTT
+
JIIJGHGHI=EEE<;CDDAED3@CAC:@DD@
@D2D0JJN1:133:D0BCAACXX:1:1208:1559:190584 1:N:0:
GTGAGTGAGTGTCCCCCGTGACCGGTTGAGC
+
JGIIJGIJHHHHHH@BFA9@DDDDDDB9>C:
@D2D0JJN1:133:D0BCAACXX:1:1301:18822:25372 2:N:0:
CTCCACGAGGAGTCAAACCTGAGGATCATCG
+
FEGIEEGIE8/?.;>;@AA36;=1>CCB3>3
@D2D0JJN1:133:D0BCAACXX:1:1302:17889:91445 2:N:0:
GCTGGCGGCTGGACGACGACTGCGTGACCGG
+
HGJGGCAHA<>B5==;@@<@;@AB&52?459
@D2D0JJN1:133:D0BCAACXX:1:1304:10175:68224 2:N:0:
TTTGAGGTCGGGGGCGAAAACGCCGTGGTCC
+
JJJBGGIHGJHHFDDDBDDDCBDDDBD>ACC
@D2D0JJN1:133:D0BCAACXX:1:1304:14800:174569 1:N:0:
CTATTTTTGGGGTAGCGAATGCGTACTCAAG
+
JJJJJIHIIHGGBHEHFHDFEEAA@DBD;A>
@D2D0JJN1:133:D0BCAACXX:1:1307:7363:109026 2:N:0:
CCCCGTCCCCAACCCAACGAGGCAACGAGTC
+
IGGBHIHHFFF?CDBBB==<@8?B#######
@D2D0JJN1:133:D0BCAACXX:1:2103:3110:34311 1:N:0:
TCTATCAGTGGAGCAACCACGGAGGCTGTCG
+
DIIIGIIA@DHGGAHHE9;BD</>8?=@@C<
@D2D0JJN1:133:D0BCAACXX:1:2104:5715:54375 2:N:0:
CTCCACGAGGAGTCAAACCTGAGGATCATCG
+
DCGHIGE@BEHE7@@BDDCE@;?@>CDB>>?
@D2D0JJN1:133:D0BCAACXX:1:2108:2233:105056 2:N:0:
TCGCACGGCAGGAAGAGAATACCTGGTCTGT
+
436?'7'5;'5?(?DCA##############
@D2D0JJN1:133:D0BCAACXX:1:2203:3387:166784 2:N:0:
CAGTGAGAGAGAAGAGCAATAGTGTCGGATA
+
IDGCGHHGGCHJHICEFHHHH@@CDFDCDB;
@D2D0JJN1:133:D0BCAACXX:1:2206:6320:27497 1:N:0:
ACCTGCTCCCCTTCTGTCCAGCCCACGGGAG
+
GIGFHIEIFGE@@CDH3AAEHEEE9A<@###
@D2D0JJN1:133:D0BCAACXX:1:2207:10137:124980 2:N:0:
GGACTTGCGGGGGTGATGTCTGATGAGGGGG
+
H=@@FFCHGIDBB-7A3>>CAC@@>4@CBB#
@D2D0JJN1:133:D0BCAACXX:1:2308:20877:23753 1:N:0:
CCGGGAGCCAGCCACTACTCCATGCTCACGT
+
EGDFGBEHJJIJIIJ>CEEHFFD:CFECDCA
@D2D0JJN1:133:D0BCAACXX:1:2308:3929:138055 2:N:0:
CCAATTCGGCGGTGGAAGCTGCGCATGACGC
+
GGBDCHADEBA=,3>ACC?C###########
