# Supplementary material for: Identification of the Maize Gravitropism Gene lazy plant1 by a Transposon-Tagging Genome Resequencing Strategy
Source: PLoS One. 2014 Jan 31;9(1):e87053. doi: 10.1371/journal.pone.0087053 (PMC3909067; doi:10.1371/journal.pone.0087053)
Supplement: File S1 — MuTaq Supplementals. (ZIP) [file pone.0087053.s005.zip › MuTaq_Supplementals/MuTaq_Fastq/TGTG_Mu]

@HWI-ST515:184:D0PUKACXX:1:1101:7431:5378 1:N:0:
CCAGCCGACGGTCGACACAAGATCGGAAGAG
+
IGG@@GGHGGGEEDFF/35?A?C@BD<BBD5
@HWI-ST515:184:D0PUKACXX:1:1101:14896:73637 2:N:0:
CATCCAAAGTGCTGTGCCCTGCTCATCGCCC
+
DDGDGD><EF<?BC=B:BF@F@AA;@EHFHF
@HWI-ST515:184:D0PUKACXX:1:1101:10681:74811 1:N:0:
CATTGAGAGAGAAGAGCAATAGTGTCGGATA
+
IIJGJJIJIDIHIIDEECE:@C?D;?AC6;3
@HWI-ST515:184:D0PUKACXX:1:1101:15670:95173 1:N:0:
GTTGCCACCGGGATCAACGGTTATGAATCCG
+
G;FEHHJFHAEHIIGIFCEE?D6AE>DEDA?
@HWI-ST515:184:D0PUKACXX:1:1101:13084:112232 2:N:0:
GCTCGCTGTCTTTGTCTTCTCCATCTTCTTC
+
@GGCH=BECECEEDDDDDDDDDDDDDDEDDD
@HWI-ST515:184:D0PUKACXX:1:1101:15677:140796 2:N:0:
CAGAACGCCTGGACGACGAAATGTCTTCGCC
+
GHFHGHIHGFEEEGEHFDDDDBCCCDD>AB=
@HWI-ST515:184:D0PUKACXX:1:1101:11813:147013 2:N:0:
CCTCTTTCTCGGATCCCCCCTCCCCGATTTC
+
HHJJJICGGDGGGBHIJJFDD@BBDD/81<A
@HWI-ST515:184:D0PUKACXX:1:1101:15678:153909 2:N:0:
ATCCTGGAGTAGTGTTAACAGCGCCGCACCC
+
GGIJGCEEG7?EAEEEFFFFFCBBD######
@HWI-ST515:184:D0PUKACXX:1:1101:10443:155822 2:N:0:
GTCCGTGGGGGTACAGCGCATGGCACAGCAG
+
IGIG>8;FABDACDDACB?BBD@BCDDCB?B
@HWI-ST515:184:D0PUKACXX:1:1101:14303:161067 2:N:0:
ATCTGGGGCGGTTGATCAACACGCGGGTGGA
+
IIJJFGIIDHD;?;ACDEDDDBDDDDD5>B?
@HWI-ST515:184:D0PUKACXX:1:1101:5455:180870 1:N:0:
CCGCCAGCCGGTGAGTTCCGAGGGGAAAGTT
+
CHIGFEECHHEBC?A>CCCB8?:;;55<?##
@HWI-ST515:184:D0PUKACXX:1:1102:1651:61410 2:N:0:
CCTTCCCTTCGACACAAGATCGGAAGAGCGT
+
IIJJIIGHHJGJJGIGEIGIIJHHEF@@DD3
@HWI-ST515:184:D0PUKACXX:1:1102:4250:106161 2:N:0:
ATTGCTGCCAAGACGGTGTTTGCTGCTGCTC
+
I@CHF?CAFIJEC;FGAC=C=@BFFBC>ACC
@HWI-ST515:184:D0PUKACXX:1:1102:14815:129176 2:N:0:
TCCTCCTCCCCGGCACGCCCCACTCCCCGCC
+
GGEHGGFHCGHGHFFDC@B6?BD29?BD###
@HWI-ST515:184:D0PUKACXX:1:1102:18141:199426 1:N:0:
ACTCCACTCCACCTACCGCCCCACGCTCCAG
+
IIFIIIIIF/9B;BA9(;A4ABB<BCB@:B:
@HWI-ST515:184:D0PUKACXX:1:1103:4273:34404 2:N:0:
TGCGGTATCCCGCAGCACCGAGTCCACCTCG
+
###############################
@HWI-ST515:184:D0PUKACXX:1:1104:3816:7364 2:N:0:
ATTAGGGACAGAGCGACGAGCCAACGCTAAG
+
GCHDGIGICHGHIJGIHFDDDDCCBBDB?B@
@HWI-ST515:184:D0PUKACXX:1:1104:6809:30899 1:N:0:
TCTTTTAGATAAGGATGTTTGGTTTGGAGTC
+
JIIIJJIIGIGIJGHFHHG@DB@AEDDCCD;
@HWI-ST515:184:D0PUKACXX:1:1104:19187:40095 2:N:0:
GCTGGTGGGTGAAGGGGGAGAGCGGCGTGGG
+
27?;F8.(@@B()77A>A38',5=BB#####
@HWI-ST515:184:D0PUKACXX:1:1104:14753:65166 1:N:0:
CTTTCTGAGCTGGCCACCACTTCCCATGGAG
+
EIHGEEEGGII@BFHIG@CDHCG37;=?C<;
@HWI-ST515:184:D0PUKACXX:1:1104:5744:111604 2:N:0:
GGCGCCCAGCCCCCCCCCCCCCCCCCCTCCC
+
###############################
@HWI-ST515:184:D0PUKACXX:1:1104:12142:122037 2:N:0:
CTCACTACAAGCGTCGCACGACAAGTGCCTC
+
JJJHGDDHGIIJJGHHEFFDBBB?ACDDDCC
@HWI-ST515:184:D0PUKACXX:1:1104:9626:125951 1:N:0:
CTTTAAAGCCGGGTGTCGTCCAGTCAAGTGC
+
IIJGIHIIJFBAG<BDFFDAABCDDC@C@C3
@HWI-ST515:184:D0PUKACXX:1:1104:20108:127626 1:N:0:
CCAGGGGCCAGGGCTCGCCGATTTGCGTTCT
+
JJ<GGHGGHIGHIJIIHFE8?:@DDDB;??5
@HWI-ST515:184:D0PUKACXX:1:1104:15068:133748 1:N:0:
GTCTCTCACCTATTGGCACATTGTTTACACA
+
GHIIJJG<FGHHI@:DEGIHHHHEHDCF@@;
@HWI-ST515:184:D0PUKACXX:1:1105:18603:1719 1:N:0:
CCAATTCGGCGGTGGAAGCTGCGCATGACGC
+
BDDBD@>B96'/33/;>9=AA##########
@HWI-ST515:184:D0PUKACXX:1:1105:5838:20142 2:N:0:
GTTGTGTGGAGTGGAGGCAAGGCGGCAAGGC
+
GHIJG?DFHCECFHCFHDHIJHGFD8=BBD9
@HWI-ST515:184:D0PUKACXX:1:1105:5811:23067 2:N:0:
TTGGGAAACGGGGAAAAGAAAGCAAAACTTG
+
HI3==AFEHCEHHBCDCC7==>CCCCCBCC>
@HWI-ST515:184:D0PUKACXX:1:1105:16041:25482 2:N:0:
TCCTCTCTTCCTCTCTGTTCCAGACCGGCAT
+
B9DFCBFHGBGHIJGIIIGG=DEE=?#####
@HWI-ST515:184:D0PUKACXX:1:1105:14587:33626 1:N:0:
CACCGACGGCTACTTCGCTCCCGGCAATGCT
+
HIEGH<>>?@;@?@>><?#############
@HWI-ST515:184:D0PUKACXX:1:1105:7004:71064 1:N:0:
TCTAAAAGATGGTCCCACCATGTTCAGTTTC
+
IGG<FGIIC>@@=@CACA9(?@@CDE>>;@#
@HWI-ST515:184:D0PUKACXX:1:1105:3069:122299 1:N:0:
GCTGGCGTCAGTGGCCATTTCTGACGATTCA
+
JFEGIIIGHDGFGIJIHFFHHHHFFBFCCC6
@HWI-ST515:184:D0PUKACXX:1:1105:12075:133408 1:N:0:
GTGGCTGACCGGGCTTGCTCAACTCATCCAT
+
JJIDIIIDHCAED?@D>ACACCCCD@#####
@HWI-ST515:184:D0PUKACXX:1:1105:16812:165368 2:N:0:
CTAACCTAAATAATATGTCGACACAAGATCG
+
GH39BB@B8BB8BCCFI=BGAFEEHEE;?B?
@HWI-ST515:184:D0PUKACXX:1:1105:15164:186663 1:N:0:
GTTTGGATGAGACGTGGGGAGTTGCTGCGAG
+
JFHGIIIIIJIJIJCFHGGHF?DCEECED@?
@HWI-ST515:184:D0PUKACXX:1:1105:11006:199407 1:N:0:
CTCACTACAAGCGTCGCACGACAAGTGCCTC
+
IJIIJJIHGH..;;@EEBBCDBB>A:@@CC>
@HWI-ST515:184:D0PUKACXX:1:1106:4522:79234 1:N:0:
GGGAGAGACAGAGACTTCTCACTCTACCCGT
+
C('-55@@A)==A))7;;@BCDA6;;A####
@HWI-ST515:184:D0PUKACXX:1:1106:7159:108972 1:N:0:
ATACACAAGATCGGAAGAGCGGTTCAGCAGG
+
GEGIGIIIGDHEEEHEHFFB<B,;?CCCD?2
@HWI-ST515:184:D0PUKACXX:1:1106:20070:110823 1:N:0:
TCACCCGAGGTTAGCAAGACCGACAGTGGTG
+
GHIIDHJJGG5@GG@GIIJHEECDDD@@?@#
@HWI-ST515:184:D0PUKACXX:1:1106:13769:135356 2:N:0:
GCAAGCTTGTTGGCTGTGCCTGGTGGTTGTT
+
IE;AG@EHHE>?DFEFACEEDEDAAB;?@B#
@HWI-ST515:184:D0PUKACXX:1:1106:3623:170372 1:N:0:
CTCCCCCTACGGCTCCGACAGAACGACAGCT
+
JJJJJJJIJJGHH>DDDDD?BDCCBB?=B@#
@HWI-ST515:184:D0PUKACXX:1:1106:12894:173551 2:N:0:
CTGCTCCTGCTGCCACTGGTGGCTGGGCGGG
+
GD<FHGGIIIHGGDGHFFD7AEDBEC?A###
@HWI-ST515:184:D0PUKACXX:1:1106:21111:197627 2:N:0:
GACACAAGATCGGAAGAGCGTCGTGTAGGGA
+
IEG@BCECHIECHHFBB;@>==;@??#####
@HWI-ST515:184:D0PUKACXX:1:1107:5143:2681 1:N:0:
CATCCAAAGTGCTGTGCCCTGCTCATCGCCC
+
JIJJJIEGFH:DGHEHGIFIIFIIGIJCHH<
@HWI-ST515:184:D0PUKACXX:1:1107:5450:20358 2:N:0:
GCTGGTGGGTGAAGGGGGAGAGCGGCGTGGG
+
HGGHICFG>4@CCEHEBA/8'89;@>@-9B9
@HWI-ST515:184:D0PUKACXX:1:1107:4050:39386 1:N:0:
GGACCGAGGAGGGGACAGGGGCGGCCGGAGG
+
GG(<AA8;A5?BAD/;8??B###########
@HWI-ST515:184:D0PUKACXX:1:1107:13592:48335 2:N:0:
TTATTAGGCATGGCACAGGGTGCTGGACGTC
+
IGIIIGIIFHGFHJJ<GIGG;CCGEHFHFDB
@HWI-ST515:184:D0PUKACXX:1:1107:7473:67666 1:N:0:
TTAGGTCGGCCCTCTCCGGTGCTGGCCTGGT
+
HIC>FF9/;BA>A?BB?A6,9;>@><?>?A#
@HWI-ST515:184:D0PUKACXX:1:1107:7970:93496 2:N:0:
CCGCCAGCCGGTGCGTTCCGAGGGGAAAGTT
+
D9@AG@H########################
@HWI-ST515:184:D0PUKACXX:1:1107:10948:103788 1:N:0:
GGGCTCAATATAATTGTTTGAACCTCTTCCA
+
FIIJJJGGHGGIGIIIFGCEEH@ECEEHC@7
@HWI-ST515:184:D0PUKACXX:1:1107:15359:112291 2:N:0:
ACATAAGCGAACAGGCGGCAGGGAGCTTACA
+
EFCCE@FEAFBHFHHFFDDDDB;8;B?>AAA
@HWI-ST515:184:D0PUKACXX:1:1107:8363:116589 2:N:0:
ATCTGGGGCGGTTGATCAACACGCGGGTGGA
+
JGIJHGJIGFD>@BCDDEDDDDDDDDD5>DB
@HWI-ST515:184:D0PUKACXX:1:1108:12051:67641 1:N:0:
GTTTGGATGAGACGTGGGGAGTTGCTGCGAG
+
IHIIJFGHGFGAGHIHIHFABBD>;@@;@83
@HWI-ST515:184:D0PUKACXX:1:1108:12960:190976 1:N:0:
GGAGTCTGCGGGCAGGGCCGTCCATGTACAT
+
GFEFEHGC);A=BBB@?((3888@3++:@C#
@HWI-ST515:184:D0PUKACXX:1:1201:14073:5715 2:N:0:
CGCTGTCGTCCGCCCCCCACCGCGTGCCGTT
+
=@F<@@755;55??#################
@HWI-ST515:184:D0PUKACXX:1:1201:19686:23523 1:N:0:
GCGGCGGCACGGTGGCCAGGAACACCTTGCC
+
JJGHFDBBDDBB?BB<ACB@?BD??BACCC#
@HWI-ST515:184:D0PUKACXX:1:1201:8551:47341 2:N:0:
CCCGTCAGTCGGTCACGTGATCTGTGCCATA
+
G>GIHEEHAEFFBBDED@DB3@DDCDDD@C5
@HWI-ST515:184:D0PUKACXX:1:1201:16008:54470 1:N:0:
CTCGCAGGGTGGCCTCCATATGGTCTGTTTT
+
IIJJJJJFE7?DDFFE?9AACAAACDDDC##
@HWI-ST515:184:D0PUKACXX:1:1201:21118:132600 2:N:0:
GCGGTACGAAAGGGGTCGGCGCCAAGATCTA
+
@FGII@AGHIGJJIG'5=B6@;?=588ACE#
@HWI-ST515:184:D0PUKACXX:1:1201:18155:150743 2:N:0:
TGAGTTTCACAGGACAAACCACTCATCCGTG
+
###############################
@HWI-ST515:184:D0PUKACXX:1:1201:17282:167349 1:N:0:
GTGTGTGTGGGGTGGTGGGGGTGAGGCTGTG
+
IFH@FGGHH=AE599,;?@B;)58?B<8?##
@HWI-ST515:184:D0PUKACXX:1:1202:3199:26260 1:N:0:
GCCTAATAAGGCTTACGAGGCCTAGTCATTT
+
IGIJAGIGDGCHIIIIGGFEA=@CE>55>@5
@HWI-ST515:184:D0PUKACXX:1:1202:17345:68944 2:N:0:
CACCACGGCACCACCAAGCATCCAATGCTTC
+
EHIBEH7@A:@(8C;C;CCEAB3)7?@####
@HWI-ST515:184:D0PUKACXX:1:1202:7206:110462 2:N:0:
GCTGGTGGGTGAAGGGGGAGAGCGGCGTGGG
+
EEGIF3=CH5;AC=A>DD>@8?B@DDD;BBB
@HWI-ST515:184:D0PUKACXX:1:1203:4709:3636 2:N:0:
GCGCCCAGTAATTTCAATCAGGGAAAATTCT
+
2B@G<;@=)73?ABB@CBDD@(65=?#####
@HWI-ST515:184:D0PUKACXX:1:1203:18227:40667 1:N:0:
GGTGGCAACAGTCACGATTCGACACAAGATC
+
IEBFGECGIDECGCGE;DD@A>EDD>?AC@#
@HWI-ST515:184:D0PUKACXX:1:1203:7572:45731 2:N:0:
GCCTCCCGCCGGCCCCTAGCTCACCCCGGTC
+
H<ABGE@B>HBCBDBB?BCCDDCCB?BB###
@HWI-ST515:184:D0PUKACXX:1:1203:17606:48018 1:N:0:
GCTCGCTGTCTTTGTCTTCTCCATCTTCTTC
+
EIJGHFFEACCCEDDDDDDCACDDDCDEAC:
@HWI-ST515:184:D0PUKACXX:1:1203:1706:67612 1:N:0:
CGCGCTCGACACAAGATCGGAAGAGCGGTTC
+
IIGIFBEEDEDD9==ACDDD8<@(9?BB###
@HWI-ST515:184:D0PUKACXX:1:1203:2246:75946 1:N:0:
CACTTCTCCAGTACCACTGTTACTCTGTTGT
+
GDHEH@EEHEIFGFEECEE;@EG>GAEEE##
@HWI-ST515:184:D0PUKACXX:1:1203:9029:78114 2:N:0:
CCCGCACAGGGAGACCCTCTCGTCGGACGCG
+
IIJIIEHHHHFFFDDDDEDCCDBDD@?;@9@
@HWI-ST515:184:D0PUKACXX:1:1203:3918:81908 2:N:0:
ACCTAGACACTACAATTTGAGTGCGTTTATA
+
JIFGEFIIIIJGGGGIIGGIGHHJGHFFFFC
@HWI-ST515:184:D0PUKACXX:1:1203:11438:87508 1:N:0:
CCTCCGAAGCGAGCGATCCCCGGCCGCAGTC
+
HHIIJBHIGIG=ABD/;A;?B6=B#######
@HWI-ST515:184:D0PUKACXX:1:1203:12043:134740 1:N:0:
TGCAGTACACAGCAACAACTGATCATCCTCG
+
GE@BC8CEHIIIE93(=AC############
@HWI-ST515:184:D0PUKACXX:1:1203:19722:137694 1:N:0:
TTTGAGGTCGGGGGCGACAACGCCGTGGTCC
+
>F=C>FB==@E'=8<BB7;>A7@BB######
@HWI-ST515:184:D0PUKACXX:1:1203:10585:147858 1:N:0:
GCTGGCGACGGTCTAACATGCAGTTCAATGC
+
GIGEG<FE@4?,;A@C@C>CC>:55>AAD@A
@HWI-ST515:184:D0PUKACXX:1:1203:19398:189466 2:N:0:
CGTAGTGCAATGGTGTGTCTTTCCTTATTGT
+
FHBCFD8CGHIII7@.;6?AHFFDFFFEACC
@HWI-ST515:184:D0PUKACXX:1:1204:4395:1387 1:N:0:
GGTGGCCGGTGGGTGGGTGGGGCGGTTGGTA
+
JFDGI>CGI<BDDD??B?BDDD#########
@HWI-ST515:184:D0PUKACXX:1:1204:14101:5942 2:N:0:
CAAGGTGGGCGATGATGAGAAACCCCGACAA
+
IEHIJJHIJJJIHHHHHDDFFFEEDDDDDDD
@HWI-ST515:184:D0PUKACXX:1:1204:13900:41147 1:N:0:
CCGCACTCCCGGGAGTGGGAAGGCAAAAGGC
+
@FH@@GHFHGGGEE:5;BDAC@=??BBCA?#
@HWI-ST515:184:D0PUKACXX:1:1204:7510:137637 1:N:0:
GTCCGTGGGGGTACAGCGCGTGGCACAGCAG
+
JGIJJHHGHGFCCDDECBDDBBDDCCCCDC8
@HWI-ST515:184:D0PUKACXX:1:1204:17832:140288 2:N:0:
GGAGGCCGCAAGCACAAGCCACACCCACACG
+
###############################
@HWI-ST515:184:D0PUKACXX:1:1204:5499:151318 2:N:0:
CTGAAGACGACGAAATCGACACAAGCTCGGA
+
B?8=88).;@':8?@################
@HWI-ST515:184:D0PUKACXX:1:1204:16669:161134 2:N:0:
TTTCCCTTGGCGTTGCCGCCCCACCAACAGG
+
HI9CHHGGGGIAEE<B@6<@@B?/8AAB?B1
@HWI-ST515:184:D0PUKACXX:1:1204:19812:189858 1:N:0:
CTCACTACAAGCGTCGCACGACAAGTGCCTC
+
HGHHIJIACFFIGHEA=99A9;;@#######
@HWI-ST515:184:D0PUKACXX:1:1205:17380:28160 2:N:0:
CGTAGTGCAATGGTGTGTCTTTCCTACACAA
+
GICGGIHIJJJJJDGEHEHHHFFEF@DEECC
@HWI-ST515:184:D0PUKACXX:1:1205:13624:29787 2:N:0:
GCGGTACGAAAGGGGTCGGCGCCAAGATCTA
+
JJJI?AFG@HDIIDH<ABACDDDBDB<>ADC
@HWI-ST515:184:D0PUKACXX:1:1205:9872:52947 2:N:0:
AAATTTGAGGGGCATGTATACAATTGTCCCT
+
BGGBGFDAD@GGEA@CHEHEA;B>C3.;@##
@HWI-ST515:184:D0PUKACXX:1:1205:9991:93548 1:N:0:
GTTGCGTGCCCAGCAGAACTCCCCTGCGCGC
+
JGHGI:AEEFFFFDE@CECDBCBDD@ABDB5
@HWI-ST515:184:D0PUKACXX:1:1205:17939:149160 1:N:0:
AAATTTGAGGGGCATGTATACAATTGTCCCT
+
GICGGIG@FGCHIIGG;CE?AED@@D7?###
@HWI-ST515:184:D0PUKACXX:1:1205:10316:156925 2:N:0:
AGCGGCGAGAGCCTTAGAGACGCGTGCATTG
+
4*9((-;/=>BDCAC(;5;C<@#########
@HWI-ST515:184:D0PUKACXX:1:1205:9114:191267 1:N:0:
GGAGGAGGCAGGCAGGCAGCACCTACAGGTC
+
GIJBFEHGAEHEEF@?###############
@HWI-ST515:184:D0PUKACXX:1:1206:11460:10742 2:N:0:
ATTGAAAAGAGTCTAAGATCAGTTTGTTTAA
+
<B?9EBBB;B>9?DGEHA@FAG@GG;DGH@4
@HWI-ST515:184:D0PUKACXX:1:1206:11002:45431 1:N:0:
TTTCCCTTGGCGTTGCCGCCCCACCAACAGG
+
GHHGGGEG3@AH=EDDDCDDDB@@#######
@HWI-ST515:184:D0PUKACXX:1:1206:7010:99631 1:N:0:
CTCTCCCTCGCGTCTTCATCTCCCTGCTGAG
+
IIIGIJJIEHIGHFFAEEEEECACDDD@CD#
@HWI-ST515:184:D0PUKACXX:1:1206:7309:121264 2:N:0:
ATGCTGGTGAGGAGAGGAACCCGTCTGGGTC
+
GGIJJJB=B@FHIJGJGFGGBDDADDDCCC;
@HWI-ST515:184:D0PUKACXX:1:1206:10215:125954 1:N:0:
CACGGGGACGGGGTTCTCCCTTTGCTGTCGC
+
FC>GFHDEHFBA;BBDDDDDDDDCDDCCA?2
@HWI-ST515:184:D0PUKACXX:1:1206:18518:128887 1:N:0:
GTCCCTAATCTGGTCACATCATGTTCTCACC
+
??;;FC@CAHIII;@DHGHHGB>EHD@DCF#
@HWI-ST515:184:D0PUKACXX:1:1206:6360:151554 1:N:0:
GCGGCGGCACGGTGGCCAGGAACACCTTGCC
+
HBHIHDDBDBDD??;ABCBBBDBB38>ACD3
@HWI-ST515:184:D0PUKACXX:1:1206:16897:177983 2:N:0:
GCCGTCTCGACACAAGATCGGAAGAGCGTCG
+
BGIIA;CGF@BGHHBB@EFFDD?>=A?=8?;
@HWI-ST515:184:D0PUKACXX:1:1207:7875:2466 2:N:0:
CTCGACACAAGATCGGAAGAGCGTCGTGTAG
+
GGDHIFGHIGIJGGGGHHFFF@A8AB8/5?:
@HWI-ST515:184:D0PUKACXX:1:1207:16617:26366 2:N:0:
ATCCTGGAGTAGTGTTAACAGCGCCGCACCA
+
A;)=DEGIIHFEAAACEFFEFECDDDD;BB#
@HWI-ST515:184:D0PUKACXX:1:1207:14270:67709 1:N:0:
GGACCGAGGAGGGGACAGGGGAGGCCGGAGG
+
JIIIGG@EHABEDD?BDDDDB?BDDBBD9<0
@HWI-ST515:184:D0PUKACXX:1:1207:14481:88875 1:N:0:
TCTAAAAGATGGTCCCACTATGTTAAGTTTC
+
FBA@@;;F(.7)==7(=A(;>@@########
@HWI-ST515:184:D0PUKACXX:1:1207:16186:140966 1:N:0:
GTCAGAAAGAGGTATTCAATGCCGCCAATTA
+
JJJIIJJCCHGJGEHHHHHHHFFF:ABDDD:
@HWI-ST515:184:D0PUKACXX:1:1207:9107:152505 2:N:0:
TCTAAAAGATGGTCCCACCATGTTCAGTTTC
+
DHGFF@@FD3)=@DA;;?=BC@BAADE;@@#
@HWI-ST515:184:D0PUKACXX:1:1207:3220:162659 2:N:0:
ATGCTGGTGAGGAGAGGAACCCGTCTGGGTC
+
BGIJIFGBFGGIJJEGIHHHHFFBCEDDDC;
@HWI-ST515:184:D0PUKACXX:1:1207:15009:183664 1:N:0:
CTCTACCGCAGATCAGATCACACTCGTAGAG
+
IIJJJIHJIJIJJJJIFHHHHGFFFFA=A?;
@HWI-ST515:184:D0PUKACXX:1:1208:15182:10817 2:N:0:
GGCTCTGGGAGGATAGGCCTAATTCTATTTT
+
;CHGGCEGG>AB17@C@CA>(>;CDD>CDE>
@HWI-ST515:184:D0PUKACXX:1:1208:17778:23243 2:N:0:
GGTGGCAACAGTCACGATTCGACACAAGATC
+
GH=FF@DCEHEGCEHGCDEA=A?BD>AECC@
@HWI-ST515:184:D0PUKACXX:1:1208:10861:37297 1:N:0:
CCGCCAGCCTGGTGGAGCCCAAGGGAAGTAT
+
ICHIIIJIJJJICH1@EBEAHE2?BAEC###
@HWI-ST515:184:D0PUKACXX:1:1208:6913:94414 2:N:0:
CCCGCACAGGGAGACCCTCTCGTCGGACGCG
+
B?@;/'5/?C;;<CC@;35=;/58=@#####
@HWI-ST515:184:D0PUKACXX:1:1208:19762:118757 1:N:0:
TTTCCCTTGGCGTTGCCGCCCCACCAACAGG
+
JJIIIIJIIHJFHHEFB>A@B?@BDDABD@#
@HWI-ST515:184:D0PUKACXX:1:1208:11022:121785 1:N:0:
CCTGGATTGTAACGGAAACGAGGGTCACAAC
+
IJHGE@FCHIDGIGEGHBGEEE<<5;;@C##
@HWI-ST515:184:D0PUKACXX:1:1208:9776:166702 2:N:0:
CCTCTTTCTCGGATCCCCCCTCCCCGATTTC
+
JJJJIFHIIJJJIHGEHIHDDDDDBDBBDDD
@HWI-ST515:184:D0PUKACXX:1:1208:10694:190986 2:N:0:
ATTGCCGACGGGTAGGAATGAACATTTGGAC
+
DH)/=3;@-5?/9A=A###############
@HWI-ST515:184:D0PUKACXX:1:1208:17760:196070 2:N:0:
GCGGTACGAAAGGGGTCGGCGCCAAGATCTA
+
JIJJH;FHGGIJIJHAEFDDDDDD@BDDDEA
@HWI-ST515:184:D0PUKACXX:1:1301:13853:52227 2:N:0:
GGATTTGAGGTAGGCGGAGGCGGCGAGGGTG
+
IHGHICAHIFEHCHHIHEAD?@BB#######
@HWI-ST515:184:D0PUKACXX:1:1301:14523:103726 1:N:0:
TTGGGAAACGGGGAAAAGAAAGCAAAACTTG
+
IJJEGG@CEHGHGFDDCEB=?C?;AAC?###
@HWI-ST515:184:D0PUKACXX:1:1301:16469:120271 2:N:0:
CCGACCCCATGGTCTCCCCTTGCTGCTGTAC
+
G>HEFH;F;CH9=EHEAH>CD3?AC@>;A>A
@HWI-ST515:184:D0PUKACXX:1:1301:2465:197946 2:N:0:
CCGACCCCATGGTCTCCCCTTGCTGCTGTAC
+
IJIDA;AHIACGBDHEEF9?BBDC@:@CE##
@HWI-ST515:184:D0PUKACXX:1:1302:19158:10052 2:N:0:
TTCACGAATAAGTGTGCTTCTTTCTCTTTTT
+
IJJJJHIJFHHG?DFFFFFFEEEEEEDDDC@
@HWI-ST515:184:D0PUKACXX:1:1302:14405:89053 2:N:0:
GGCAGCAATGGGGGCTATGGCCAAGGTGGAG
+
@7DAGCFIJEHGGHDDECCCDAAB?BACBAA
@HWI-ST515:184:D0PUKACXX:1:1302:15236:91444 2:N:0:
CCCGTCAGTCGGTCACGTGATCTGTGCCATG
+
.8@############################
@HWI-ST515:184:D0PUKACXX:1:1302:7954:98444 2:N:0:
CTCACTACAAGCGTCGCACGACAAGTGCCTC
+
JJJJJFHIJJJIJIJHGFFDDDDDDCDDDD@
@HWI-ST515:184:D0PUKACXX:1:1302:6627:106537 2:N:0:
ACATAAGCGAACAGGCGGCAGGGAGCTTACA
+
FHECGFGB6CEGACAB>>=?:/50;>?C###
@HWI-ST515:184:D0PUKACXX:1:1302:4132:124357 2:N:0:
ACCTAGACACTACAATTTGAGTGCGTTTATA
+
JJJJIIJJHJJJJJJJIJJJIEGIHHEFFF;
@HWI-ST515:184:D0PUKACXX:1:1302:14691:182631 2:N:0:
TGTAGTGCAATGGTGTGTCTTTCCTTATTGT
+
GGGCGFCGGIGG=?C?;(?>@DCDCC@ECA@
@HWI-ST515:184:D0PUKACXX:1:1302:20641:198191 1:N:0:
ATCGCTCTCTGTCTCCACCACCCCTTTTGTC
+
C>CFHC?GHGEHEIIIHH2(=?B9?ACC@##
@HWI-ST515:184:D0PUKACXX:1:1303:13234:38550 1:N:0:
GGCTGCAGCGGATGGTGTATCAAAACCGAAT
+
GHIIJJGIIEE9'3?################
@HWI-ST515:184:D0PUKACXX:1:1303:7258:94498 2:N:0:
GGACCGAGGAGGGGACAGGGGAGGCCGGAGG
+
HGEIGAABHEDEDD;BDDDDD2;B<?5>09<
@HWI-ST515:184:D0PUKACXX:1:1303:1725:95522 2:N:0:
ACCGACGAGGGGCCACTAGAGGGGATGTTGC
+
JJDHI@BEHFFDBBDDDDDDDDDD;>BCCD3
@HWI-ST515:184:D0PUKACXX:1:1303:16298:105925 1:N:0:
ATCTCCATGGTGGTGGTAGGAACGATTCGGA
+
JBIJIJIIIJHGIGGIAFDFGGIDH=A####
@HWI-ST515:184:D0PUKACXX:1:1304:9342:71083 1:N:0:
CGTGAAGAATAGAGCCGCCACTGAGGAACCC
+
IIIJIJJFCHGHFAHEFEDDDDCC>;>9?##
@HWI-ST515:184:D0PUKACXX:1:1304:8463:92900 1:N:0:
ATTTCCAGATGGTGAATCGTCCTCTAGTGTT
+
IJIJJJJJCGGFDEDDEHHHHDDFFEF@C##
@HWI-ST515:184:D0PUKACXX:1:1304:17524:99693 2:N:0:
CTCGTCGACACAAGATCGGAAGAGCGTCGTG
+
IJJGF?AGIAGIAEHGGFFEECDECD?BD?B
@HWI-ST515:184:D0PUKACXX:1:1304:16887:131385 1:N:0:
GTTTGGATGAGACGTGGGGAGTTGCTGCGAG
+
JDHIHCGIHFHDCG;FGGHEDBEEECEDDB9
@HWI-ST515:184:D0PUKACXX:1:1305:17234:38337 1:N:0:
GCCAACAAGAGTGTTCGTGGACGCATAGGTG
+
AHIGHIJIGGECEABEFDC>(;>B=?@CCC:
@HWI-ST515:184:D0PUKACXX:1:1305:9931:57424 2:N:0:
GCCTAATAAGGCTTACGAGGCCTAGTCATTT
+
G7FFFGFGGGIJIIGGHBHDDCCEEDDEDE@
@HWI-ST515:184:D0PUKACXX:1:1305:19430:65374 2:N:0:
TTTCCCTTGGCGTTGCCGCCCCACCAACAGG
+
BCBCHFGHDGI<=EFFF<<?>=8=B?5<8A1
@HWI-ST515:184:D0PUKACXX:1:1305:1689:82177 1:N:0:
TCGACACAAGATCGGAAGAGCGGTTCAGCAG
+
*B@(/?'BDGGHG=>@CH@CE##########
@HWI-ST515:184:D0PUKACXX:1:1305:10519:90065 2:N:0:
GCCCCCGGCGCGGCACTCTCTGTCTATCCTT
+
GIJJI@BDEDDDDDDDDDDDDDCDCCDDDE:
@HWI-ST515:184:D0PUKACXX:1:1305:15869:98129 1:N:0:
GCGGGCGAAGCAGAGCCCGGATGGAAGGTGA
+
GE:@9,8;;55>?##################
@HWI-ST515:184:D0PUKACXX:1:1305:9361:101638 1:N:0:
CATTGAGAGAGAAGAGCAATAGTGTCGGATA
+
JFIIJJJJIIJGGBEECAHEFF?DDDC####
@HWI-ST515:184:D0PUKACXX:1:1305:14817:115220 2:N:0:
CCAATTCGGCGGTGGAAGCTGCGCATGACGC
+
ICF@FDGHDGHF3>>BDDACCAB==?B@CBB
@HWI-ST515:184:D0PUKACXX:1:1305:4876:134148 1:N:0:
GGTGGCCGGTGGGTGGGTGGGGCGTTTGGTA
+
GIHGGGIGHHEBC''9?@BDDB-555>BB<4
@HWI-ST515:184:D0PUKACXX:1:1305:9712:173636 1:N:0:
CTTTCTGAGCTGGCCACCACTTCCCATGGAG
+
GHJJIJIJIHGGBCHIICHHECGEFF@EDD6
@HWI-ST515:184:D0PUKACXX:1:1305:11870:186076 2:N:0:
GCTGGCGTCAGTGGCCATTTCTGACGATTCA
+
IJIJEHFHIIIGIIIJGHHHHGHBFFFDDEC
@HWI-ST515:184:D0PUKACXX:1:1306:7891:24871 2:N:0:
CATCCAAAGTGCTGTGCCCTGCTCATCGCCC
+
CFHIDDFG;B?BFEHIIGJJGGGIBGC<;=:
@HWI-ST515:184:D0PUKACXX:1:1306:18217:28365 1:N:0:
CCTAGCAGCCACGTCCATGACGTTCTCCCGT
+
IIIIJ@GHIIJJGAAEHGEEHHBBDF@@>36
@HWI-ST515:184:D0PUKACXX:1:1306:19036:45064 1:N:0:
GGAGGTCGCAAGCACGAGCCACACCCACACG
+
IIGHJDCHEF>ACAC8;;BD:?ABB9?@?B5
@HWI-ST515:184:D0PUKACXX:1:1306:20565:50449 2:N:0:
GCTGGCGTCAGTGGCCATTTCTGACGATTCA
+
JJJHDDGGIJJIJIJIHHHHHHGFFF=ACEE
@HWI-ST515:184:D0PUKACXX:1:1306:13833:58495 1:N:0:
CTCGACACAAGATCGGAAGAGCGGTTCAGCA
+
GHIB<HBHGIIGC)('(-5;;>AB9BDD###
@HWI-ST515:184:D0PUKACXX:1:1306:13238:121987 1:N:0:
GACACAAGATCGGCAGAGCGGATCAGCAGCA
+
F=AFII=DBDEEE89>@C@############
@HWI-ST515:184:D0PUKACXX:1:1306:15298:136177 2:N:0:
CCTCAAGAAAGGTTGTCAACTAATCTGTGTC
+
JJJIDEHEGCHFCHHFFFFFFECEDEEEDD>
@HWI-ST515:184:D0PUKACXX:1:1306:10843:144939 2:N:0:
GCTGGCGTCAGTGGCCATTTCTGACGATTCA
+
I@?FEBEBAGIIJIJG@CAHEEHFFFEDDEC
@HWI-ST515:184:D0PUKACXX:1:1306:12278:149790 1:N:0:
CACCAGCATCATATCTTCCTCCCTCGCCTCT
+
H>=((.=?EH;C###################
@HWI-ST515:184:D0PUKACXX:1:1306:6812:152574 1:N:0:
GTGGCTGACCGGGCTTGCTCAACTCATCCAT
+
AC@64@D(@######################
@HWI-ST515:184:D0PUKACXX:1:1306:10919:157645 2:N:0:
TTCTCAGCCTCGTCCATGCTTGCCAGCTGTG
+
IIIIICHDHHIBGHIJGDCIIHHHD<BDFF7
@HWI-ST515:184:D0PUKACXX:1:1306:8063:194007 2:N:0:
GCCATGGGGAGTGTGAGCTAGAGATGGGGGT
+
IHIHGGHHIFH@GHGEHHHHHFF@CC@CC?;
@HWI-ST515:184:D0PUKACXX:1:1307:14106:12941 2:N:0:
CCCACCAGCCCCCCAAATCTCACGGGCTCAC
+
E?DDBFFIIHIJJFFCEEEEDCCA>B=@BC:
@HWI-ST515:184:D0PUKACXX:1:1307:17975:36404 1:N:0:
GGCTCTGGGAGGATAGGCCTAATTCTATTTT
+
GGHCGH<AC2?E?7;??@@>>@CDDDDCC##
@HWI-ST515:184:D0PUKACXX:1:1307:11826:64021 1:N:0:
CTAACCTAACTAATATGTCGACACAAGATCG
+
9@ABHHGD9(98B@88B=F@###########
@HWI-ST515:184:D0PUKACXX:1:1307:14811:76546 1:N:0:
CACGCTGGCGAGTGGCGAGGATGTAGTTCCT
+
GHJGIIJJIGGHEHFFD<?B;CA:AA(;;@5
@HWI-ST515:184:D0PUKACXX:1:1307:15692:78504 1:N:0:
GGCAAAATCAAATCATACATTGTTAGATGAC
+
IIIJJJJGDGGG>@D>>EEEEEHBE@DFBD#
@HWI-ST515:184:D0PUKACXX:1:1307:5809:88270 1:N:0:
CTCCTCACCGGACATGCTAAAAGGCATCGAC
+
>GHHEHEHGIG/'-7=AEA>@>BB(6>C<?9
@HWI-ST515:184:D0PUKACXX:1:1308:18196:60119 1:N:0:
GTTGCGTGCCCAGCAGAACTCCCCTGCGCGC
+
JJJJIDHHHFFDFC@>@>CC:ABDDB9;BB0
@HWI-ST515:184:D0PUKACXX:1:1308:17076:102911 2:N:0:
GTCCCTAATCTGGTCACATCATGTTCTCACC
+
G@BH6CFIEIIIFEEECHHHGGHHHFDEFD;
@HWI-ST515:184:D0PUKACXX:1:1308:7459:149361 2:N:0:
GGACCGAGGAGGGGACAGGGGAGGCCGGAGG
+
HC:FHHGAH/5@9;;;?<<<;B>;?<>B595
@HWI-ST515:184:D0PUKACXX:1:1308:3405:149785 2:N:0:
CACCGGGAGAGTGAGCTGCTGCCTGCGCAAC
+
EHGFHGHJB4@7;BCCCEECCCBCCDDD###
@HWI-ST515:184:D0PUKACXX:1:1308:20360:168575 2:N:0:
GCTGGCGTCAGTGGCCATTTCTGACGATTCA
+
GFHIIIIJHII@EHIIHEFEHHGDDE;?ACE
@HWI-ST515:184:D0PUKACXX:1:2101:18531:5192 1:N:0:
CTTTTTAACACGGTGACACAATATTACATGG
+
IIJIIJGHHCHEB?ADC@AC?CACCCCCED<
@HWI-ST515:184:D0PUKACXX:1:2101:5949:11474 1:N:0:
GCCCCAGATATCTACGACATATCCTTCCCCT
+
?D0;A@C2)=DE@A#################
@HWI-ST515:184:D0PUKACXX:1:2101:5991:23857 2:N:0:
GCTGGCGACGGTCTAACATGCAGTTCAATGC
+
GHGGIGEHJFFACDECDDDCDCC@CCDA>C>
@HWI-ST515:184:D0PUKACXX:1:2101:21211:27323 1:N:0:
TTTGAGGTCGGGGGCGAAAACGCCGTGGTGC
+
FHHGF;F@EHFD>B#################
@HWI-ST515:184:D0PUKACXX:1:2101:1803:51388 1:N:0:
GACACAAGATCGGAAGAGCGGTTCAGCAGGA
+
C3@'@@AHCHGD<;A>(;?############
@HWI-ST515:184:D0PUKACXX:1:2101:6857:68158 2:N:0:
CACGGGCCATGGGCCACCTCGACACAAGATC
+
JGGIIIHFFDFEDACDDDDBDBBDBCBBDDA
@HWI-ST515:184:D0PUKACXX:1:2101:21067:108566 1:N:0:
GTCCCTAATCTGGTCACATCATGTTCTCACC
+
IIJIIJHIJJJ@DGG@C>GHHGF;ADDDFF#
@HWI-ST515:184:D0PUKACXX:1:2101:15616:122279 1:N:0:
CGTAGTGCAATGGTGTGTCTTTCCTTATTGT
+
HICEGCEHHGIIGGIHHHFGDCDFFFDED@;
@HWI-ST515:184:D0PUKACXX:1:2101:9372:123701 1:N:0:
GGGTCTGTTGGTCGTCAACTCGTCAATGGTG
+
II:BAH@GIIGF@G;??BC?B##########
@HWI-ST515:184:D0PUKACXX:1:2101:11278:131799 1:N:0:
GCCGGGGGCGGGCGCCGGGGGGCGGCGGGCT
+
DHIIGB?B=5<&005577<@###########
@HWI-ST515:184:D0PUKACXX:1:2101:8021:157527 1:N:0:
AGCGCCCACAGACATGGGAAGGAATATCCAT
+
B??AAD';ADDDDD<ADD;>;=>A>A>;;;5
@HWI-ST515:184:D0PUKACXX:1:2101:6838:173538 2:N:0:
AGCTGCGAGAGCCTTAGAGACGCGTGCCTTG
+
FBGH39?@@@8=@)=C=C?CECB########
@HWI-ST515:184:D0PUKACXX:1:2101:18922:173815 1:N:0:
TGAGTCGTCAGTCGACACAAGATCGGAAGAG
+
IJBHFHHHIJJDHGGIEHC?B>D@;A;=@=5
@HWI-ST515:184:D0PUKACXX:1:2102:16376:17057 1:N:0:
GACACAAGATCGGAAGAGCGGTTCAGCAGGA
+
HEGEGHGGHIIHECBDDFCDD8>?>C@>?<<
@HWI-ST515:184:D0PUKACXX:1:2102:17508:22371 1:N:0:
GGACCGAGGAGGGGACAGGGGAGGCCGGGGG
+
CCF@AB;BEBEFCB3;?<?BD##########
@HWI-ST515:184:D0PUKACXX:1:2102:16439:22810 1:N:0:
ACGACACCGTGAGGTGGATCCAACTCACACC
+
DFE=FFIEEAC?DD@?7=A;;>;>ABBBBA1
@HWI-ST515:184:D0PUKACXX:1:2102:14037:56473 1:N:0:
TCGACACAAGATCGGAAGAGCGGGTCAGCAG
+
IIJIIFI9@AD;=C@55=2@DDA'83<?C35
@HWI-ST515:184:D0PUKACXX:1:2102:14469:74102 1:N:0:
CTCCTCATCAGTCCCCACTCTGACTCTCTCC
+
IIFHIG7@DEEGE?EHEDFDDCEECCCACC;
@HWI-ST515:184:D0PUKACXX:1:2102:12687:75575 2:N:0:
GGCAAAATCAAATCATACATTGTTAGATGAC
+
>FHGAGGHIJJJIJIJJJIFEHECCEEBDED
@HWI-ST515:184:D0PUKACXX:1:2102:11376:85409 2:N:0:
GACACAAGATCGGAAGAGCGTCGTGTAGGGA
+
FF>@A@56C;)=AHBB26;==?>2=B(5@B5
@HWI-ST515:184:D0PUKACXX:1:2102:17234:105839 2:N:0:
CCTCCGAAGCGAGCGCTCCCCGGCCGCAGTC
+
FFGGD:7@FGIE>>?';>@DD@==@B#####
@HWI-ST515:184:D0PUKACXX:1:2103:19791:6194 1:N:0:
TCGACACAAGATCGGAAGAGCGGTTCAGCAG
+
IIIGIJIFIJJIGGI@=A9C3@=>ADD@CA;
@HWI-ST515:184:D0PUKACXX:1:2103:13268:11122 2:N:0:
GGGGGGGGGAGGGCCTGGGAGGAGACGAGAC
+
###############################
@HWI-ST515:184:D0PUKACXX:1:2103:11153:21142 2:N:0:
GACACAAGATCGGAAGAGCGTCGTGTAGGGA
+
HHGIIGIJIGIGHHFFBE<CCDD;??<@CDD
@HWI-ST515:184:D0PUKACXX:1:2103:20730:27951 2:N:0:
AGCCCCCACAGTCCACGAGGACACGATCCCC
+
/?@FEAFAA;=@@3=)(-5=9?A>>:=;<C1
@HWI-ST515:184:D0PUKACXX:1:2103:19314:65091 2:N:0:
AGCGCCAACAGACATGGGAAGGAATATCCAT
+
FBDDA@GBCGGH;=;CE2?CEDBC>CAC>C;
@HWI-ST515:184:D0PUKACXX:1:2103:19260:72785 2:N:0:
CTTTGCCGCAGGTTGTTCTTGACGAAGAGCT
+
GGCDGGGEGBGE=CE?BDD;@>AC7358?35
@HWI-ST515:184:D0PUKACXX:1:2103:12741:135600 1:N:0:
CTAACCTAAATAATATGTCGACACAAGATCG
+
JJIIIIJGGGGIGICGGGGGHIIIA7EEFF;
@HWI-ST515:184:D0PUKACXX:1:2104:13862:11472 1:N:0:
CTCACTACAAGCGTCGCCCGACAAGTGCCAC
+
*/?9B?#########################
@HWI-ST515:184:D0PUKACXX:1:2104:9925:52869 2:N:0:
CTCGCGCGCACGTTGCCCTCACGCCAGCTCA
+
IIJGGHGHFCDBDDDDDDDDDDDDDBBDDDC
@HWI-ST515:184:D0PUKACXX:1:2104:15900:58756 1:N:0:
GCTAGCAGCAGTGAGGTGAGGGGGCAACTTG
+
GGDEGHCAFCH@GGEH=A;((,9?B@7<>>4
@HWI-ST515:184:D0PUKACXX:1:2104:19355:108177 1:N:0:
GCCGGGGGCGGCCGCCGGGGGGCGGCGGCTT
+
IJIGIGEB?8B-7;BB7;@>>B#########
@HWI-ST515:184:D0PUKACXX:1:2104:18259:121121 2:N:0:
ACATAAGCGAACAGGCGGCAGGGAGCTTACA
+
9BFEHHIIJJFHHHFFFDDBBDDB;BDC>C>
@HWI-ST515:184:D0PUKACXX:1:2104:9312:124510 2:N:0:
GCCTAATAAGGCTTACGAGGCCTAGTCATTT
+
HEGGGFHGIGDHHHEEEEEFBBCACA@>CDB
@HWI-ST515:184:D0PUKACXX:1:2104:11337:124622 2:N:0:
CATTGAGAGAGAAGAGCAATAGTGTCGGATA
+
BFFCEEGGHFECGHHFDEHC:?BCEFBC??@
@HWI-ST515:184:D0PUKACXX:1:2104:14581:157607 1:N:0:
ACCGACGAGGGGCCACTAGAGGGGATGTTGC
+
JJIJGIJ>EFBC@BBDDDACCA?@;BB:>A4
@HWI-ST515:184:D0PUKACXX:1:2104:21087:189122 1:N:0:
CTTTTTAACACGGTGACACAATATTACATGG
+
=@CEIDE?ECE99B9=>@BB;>ABDDBBE@9
@HWI-ST515:184:D0PUKACXX:1:2104:9649:195718 2:N:0:
GCCAACAAGAGTGTTCGTGGACGCATAGGTG
+
JJJIJEHIG@E7?EDEFFDC;ABBDDDDC@A
@HWI-ST515:184:D0PUKACXX:1:2105:12874:35250 2:N:0:
CACTGTGACCCGTTAACTTGCTCTGCTCACT
+
JIIGIIHIIJJIAG=EHHFFDFFFCDDDCC@
@HWI-ST515:184:D0PUKACXX:1:2105:6859:53409 1:N:0:
CACTTCTCCAGTACCACTGTTACTCTGTTTT
+
JIJJJJIIJDHFGGGIEIIIAGGIJHHHHH=
@HWI-ST515:184:D0PUKACXX:1:2105:3853:85179 1:N:0:
CAGGAAAATGGTGCACTGATGTTCGGTGTAC
+
JIIJIIEIIJIHHIIGIJDGGHHEFEBBAC#
@HWI-ST515:184:D0PUKACXX:1:2105:9753:111430 1:N:0:
TCACCCGAGGTTAGCAAGACCGACAGTGGTG
+
IHIIJJJIGH;CGIIJJJEFEDDD?B@CCC5
@HWI-ST515:184:D0PUKACXX:1:2105:6434:127256 1:N:0:
CTCCCCCTACGGCTCCGACAGAACGACAGCT
+
JIJGHIIHGGGGFFFFF##############
@HWI-ST515:184:D0PUKACXX:1:2105:12524:155661 2:N:0:
CCCGTCAGTCTGTCACGAGATCTTTGACATA
+
###############################
@HWI-ST515:184:D0PUKACXX:1:2105:17597:198120 1:N:0:
CTTTCTGAGCTGGCCACCACTTCCCATGGAG
+
JFFCGEEG<@CC@FGEF=@E=@GHFD:C###
@HWI-ST515:184:D0PUKACXX:1:2106:11709:34665 2:N:0:
CCCACCAGCCCCCCAAATCTCACGGGCTCAC
+
FB?@HFEEHCCGGBDA@ACE@;CB'8?@B@C
@HWI-ST515:184:D0PUKACXX:1:2106:18984:35293 1:N:0:
TCGTGCGGGTGGTGAGGGAGGCGGCCGGCGG
+
JIIHIIJJJEDD9=CBDD>?BDDDBDBD@B5
@HWI-ST515:184:D0PUKACXX:1:2106:9248:109983 2:N:0:
CCCGTCAGTCGGTCACGTGATCTGTGCCATA
+
=FFEA##########################
@HWI-ST515:184:D0PUKACXX:1:2106:7554:112754 1:N:0:
GGCAAAATCAAATCATACATTGTTAGATGAC
+
IDGGHHGHJIIIJJJGGGCCHE;?=EBCD##
@HWI-ST515:184:D0PUKACXX:1:2106:4912:136608 2:N:0:
TGTACTGCATGGGTGGAGAAAGCCTGGAGGT
+
IIEIJHHIGIJJJBFGHFHCEFFFFFDEED=
@HWI-ST515:184:D0PUKACXX:1:2106:18660:153656 1:N:0:
TTCACGAATAAGTGTGCTTCTTTCTCTTTTT
+
JJJJJJJJHH>AEDCDFFFFECEDEEDDDD>
@HWI-ST515:184:D0PUKACXX:1:2106:5218:186051 2:N:0:
CTTGATCCATGGACGCTCCCTGGCCGGTGCC
+
IJJIJGIGGIEGGIGIGHFFBCCAEDD;2;<
@HWI-ST515:184:D0PUKACXX:1:2106:9692:186494 1:N:0:
GTTTGGATGAGACGTGGGGAGTTGCTGCGAG
+
JHGIJJGIJIIIGIFHIBEHFBDEEEEEB?9
@HWI-ST515:184:D0PUKACXX:1:2107:13030:15551 1:N:0:
TCCTCCTCCCCGGCACGCCCCCCTCCCCGCC
+
HI>GC=37@(;'4=BAAB#############
@HWI-ST515:184:D0PUKACXX:1:2107:3398:48821 1:N:0:
TCGACACAAGATCGGAAGAGCGGTTCAGCAG
+
CFHCHABGIF@;3=6??BE>9;?@'(5@C##
@HWI-ST515:184:D0PUKACXX:1:2107:14761:60254 1:N:0:
TTGGGAAACGGGGAAAAGAAAGCAAAACTTG
+
IIEH=(==DEHFF6<=6;(5;@?########
@HWI-ST515:184:D0PUKACXX:1:2107:19768:61243 2:N:0:
CCTAGCAGCCACGTCCATGACGTTCTCCCGT
+
GGHAHBGGII=FHIJIJJGHHH;?BBEEEDD
@HWI-ST515:184:D0PUKACXX:1:2107:17647:70393 2:N:0:
GCCCCAGACAGAGCAAACCCCCCCTCTAAAA
+
IIHIICGIIJGGHHBHFEFFDDDB@BCCAC#
@HWI-ST515:184:D0PUKACXX:1:2107:6345:157798 2:N:0:
ATTTTCCTGGCATCCCACATTCCCACTAGCG
+
B@*B?<B))8C.==76@E#############
@HWI-ST515:184:D0PUKACXX:1:2107:9766:158751 2:N:0:
ATTGAAAAGAGTCTAAGATCAGTTTGTTTAA
+
HIIEGDFGIIG<BGGDGGEGHGIJEEEGI:=
@HWI-ST515:184:D0PUKACXX:1:2107:4485:194860 1:N:0:
CCAGCCGACGGTCGACACAAGATCGGCAGAG
+
A;BDHHGAFBBHE',=><(;55>>??#####
@HWI-ST515:184:D0PUKACXX:1:2108:16117:12101 2:N:0:
CTCACTACAAGCGTCGCACGACAAGTGCCTC
+
JIJIJHIJJIJJJHJFGFFCBDDDDCCCDDC
@HWI-ST515:184:D0PUKACXX:1:2108:15368:18384 1:N:0:
GGAGGTCGCAAGCACGAGCCACACCCACACG
+
GG8@<EEHFBDACECB6?B6?CBBB3<??@0
@HWI-ST515:184:D0PUKACXX:1:2108:11521:21443 2:N:0:
TTTCCCTTGGCGTTGCCGCCCCACCAACAGG
+
@C=7=3)B7=7-:49BD983>88=?AA8<?1
@HWI-ST515:184:D0PUKACXX:1:2108:4504:61722 1:N:0:
CACTGTGACCCGTTAACTTGCTCTGCTCACT
+
JJJIJGGIJIHIIJHFEEFFFFFCCEDC<C#
@HWI-ST515:184:D0PUKACXX:1:2108:9305:70559 1:N:0:
GCTGGCGTCAGTGGCCATTTCTGACGATTCA
+
FGHDAGFHHBGFHEBAACHFHE3?BEFA=@>
@HWI-ST515:184:D0PUKACXX:1:2108:14857:77179 1:N:0:
ACTCCAGACAGTGCTCCTCCCATTAAACCCC
+
JJJJFAHIICAGGHIIIGHFFDFFD3?AC##
@HWI-ST515:184:D0PUKACXX:1:2108:2525:92686 2:N:0:
CATCACGGACGGTGGCTTCCTCGGCTCCTCG
+
HDFG<BDBBGID:?';BB;>;;9A#######
@HWI-ST515:184:D0PUKACXX:1:2201:6152:16489 1:N:0:
TTTCCCTTGGCGTTGCCGCCCCACCAACAGG
+
GIJJIGGIJ3?EF>CBAABBB?B########
@HWI-ST515:184:D0PUKACXX:1:2201:18059:43471 1:N:0:
CACGGGGACGGGGTTCTCCCTTTGCTGTCGC
+
JJJGHHIHDD>@B2;ACCDDDA@CDDCACB8
@HWI-ST515:184:D0PUKACXX:1:2201:3819:48518 2:N:0:
TAGACCGACGAGGTGTGAACTGTAATTTCAG
+
EI>>B<</@6A<D,;;=-5;>>;5;5@CD>C
@HWI-ST515:184:D0PUKACXX:1:2201:16006:63317 1:N:0:
TTGGGAAACGGGGAAAAGAAAGCAAAACTTG
+
IIIIIIIJGHFFD:ADDDD=CC<:5:ABD@:
@HWI-ST515:184:D0PUKACXX:1:2201:8278:90716 2:N:0:
CTCTCCGGCTCTCCCTCCCAGCCTCGCCCTC
+
FHGHAB6BA6AA3?E>?DB@(;A########
@HWI-ST515:184:D0PUKACXX:1:2201:15235:148578 2:N:0:
GTTTGGATGAGACGTGGGGAGTTGCTGCGAG
+
IHIHGHFHGCGIGI@FHGF(=BEEDCCA###
@HWI-ST515:184:D0PUKACXX:1:2201:18749:163200 1:N:0:
ACCTAGACACTACAATTTGAGTGCGTTTATA
+
JJIIJCHIGIJGIIFIGGG>EAHEH?BCCC6
@HWI-ST515:184:D0PUKACXX:1:2202:15679:58697 2:N:0:
GCGGCGGCACGGTGGCCAGGAACACCTTGCC
+
H;A'438@BD<@+<58A>A812(8?######
@HWI-ST515:184:D0PUKACXX:1:2202:7245:81736 2:N:0:
GTTTGGATGAGACGTGGGGAGTTGCTGCGAG
+
JHGIIGGGHEHBHI@FHIH7@@BCCEC>@8;
@HWI-ST515:184:D0PUKACXX:1:2202:12425:116178 2:N:0:
TGTACTGCATGGGTGGAGAAAGCCTGGAGGG
+
F>88DCBFDGGHG.@E=CFHBCEFDED9AC#
@HWI-ST515:184:D0PUKACXX:1:2202:2696:171318 2:N:0:
GCCTAATAAGGCTTACGAGGCCTAGTCATTT
+
GIIIIFHGIIIJJJI>EEHFCBCCC@@3>CC
@HWI-ST515:184:D0PUKACXX:1:2202:6727:191065 2:N:0:
GACACAAGATCGGAAGAGCGTCGTGTAGGGA
+
>FGGIGIIIIIHGIGIHFGFEDCAB5?ACDC
@HWI-ST515:184:D0PUKACXX:1:2202:19673:196245 1:N:0:
TTTCCCTTGGCGTTGCCGCCCCACCAACAGG
+
GGIIDE>H;EHH<<<A3=@BDBBB7+<??B1
@HWI-ST515:184:D0PUKACXX:1:2203:13476:21308 1:N:0:
CTCTCTGTCGGGTCGCTTTTTCTCATCCATC
+
J>A>FGAFHEIIF/'4@D=@C3;6(.;>@;;
@HWI-ST515:184:D0PUKACXX:1:2203:8517:23660 2:N:0:
AGCGCCGAGAGGAAGAGGAGGGATCTCGTCG
+
@>CB55&&507@(888AB#############
@HWI-ST515:184:D0PUKACXX:1:2203:5957:155344 1:N:0:
TTGGGAAACGGGGAAAAGAAAGCAAAACTTG
+
JJFCGJGGHCH>DBCBDDBDCCCDD99?>A:
@HWI-ST515:184:D0PUKACXX:1:2203:15498:164843 2:N:0:
TGTACTGCATGGGTGGAGAAAGCCTGGAGGG
+
GCD<B<=FFHGIG8@E?HFFEFFFFFDAA##
@HWI-ST515:184:D0PUKACXX:1:2204:10462:2820 2:N:0:
ATTGAAAAGAGTCTAAGATCAGTTTGTTTAA
+
JJJJBGGIJJJDHIIJIJIJJJJJIIJJJIJ
@HWI-ST515:184:D0PUKACXX:1:2204:3919:13208 2:N:0:
CACTTCTCCAGTACCACTGTTACTCTGTTTT
+
JEHIIHIIIJIIEHIIGHIJIGGIJHGHHGE
@HWI-ST515:184:D0PUKACXX:1:2204:5389:45478 2:N:0:
CCCACCTTGTAGCCGACGTTTTAGATGGCCA
+
HIJJJIGIJIJJIJIIFFBDDDCECCCDDDC
@HWI-ST515:184:D0PUKACXX:1:2204:4321:59363 2:N:0:
TCGGGCGGGCGGTGAGGGAGGCGGCCGGCGG
+
D@((7559?&&507(8??#############
@HWI-ST515:184:D0PUKACXX:1:2204:11439:111295 1:N:0:
GCGGCGGCACGGTGGCCAGGGACACCTTGCC
+
(;AAD@?########################
@HWI-ST515:184:D0PUKACXX:1:2204:8825:160404 1:N:0:
CTCTCACTGATACACTCACCTAAGTCCCTCG
+
GHGGHEHII=HCGIIIFGGIG7CEEH@EEHD
@HWI-ST515:184:D0PUKACXX:1:2204:12359:174619 1:N:0:
CCCTCTCCTCCATCCCACCATTGGACTCCAC
+
IIIIJGIJIIICEIJJJHHHECBDCEFED@;
@HWI-ST515:184:D0PUKACXX:1:2204:4078:186001 2:N:0:
GCTGGCGTCAGTGGCCATTTCTGACGATTCA
+
JJJJJIGIJJJGIGJIHHGHHFHFFFFDDED
@HWI-ST515:184:D0PUKACXX:1:2205:8415:119987 2:N:0:
GCTGGCGTCAGTGGCCATTTCTGACGATTCA
+
C@DGBFGIIBF=D@EGHEHEHHCD@?5;?@#
@HWI-ST515:184:D0PUKACXX:1:2205:8518:150675 2:N:0:
GTTGCGTGCCCAGCAGAACTCCCCTGCGCGC
+
GJB;';:AEE>@DEEECECCC@B?A8<2=BD
@HWI-ST515:184:D0PUKACXX:1:2205:14280:166691 2:N:0:
CCCACCAGCCCCCCAAATCTCACGGGCTCAC
+
IJIE>BFHHGIIJFBDA>A;>(;A>?BBBC:
@HWI-ST515:184:D0PUKACXX:1:2205:9619:180281 2:N:0:
TTTCCCTTGGCGTTGCCGCCCCACCAACAGG
+
GEGIGCGHJECHEHDFEDA@@B<B=A2?@B?
@HWI-ST515:184:D0PUKACXX:1:2206:9712:6871 1:N:0:
CCCACGGACGGGCCGAGCGCATGGCGAGGCG
+
JJJIJFHEGHFDDDD@BDB@@BBDDDBDDD5
@HWI-ST515:184:D0PUKACXX:1:2206:4090:67172 2:N:0:
CTTTCTGAGCTGGCCACCACTTCCCATGGAG
+
JJJIJIIIJIIGIJIIGIJJIJJHHCHHDE>
@HWI-ST515:184:D0PUKACXX:1:2206:20379:76935 2:N:0:
TCACCCGAGGTTAGCAAGACCGACAGTGGTG
+
IIJIIHGGIJBGHGHDGEIFHEDCBDCCD:<
@HWI-ST515:184:D0PUKACXX:1:2206:14297:93270 1:N:0:
GCCGGAAGACGGTGGTGGTACACGTACGCTC
+
E;FA'5AE>@BB>(33;?';:::?#######
@HWI-ST515:184:D0PUKACXX:1:2206:14253:112168 2:N:0:
GTCCCTAATCTGGTCACATCATGTTCTCACC
+
FBFHE=FHGEGHDCAG@D=?==AAEEFFFF6
@HWI-ST515:184:D0PUKACXX:1:2206:15281:167205 2:N:0:
CCGCACTCCCGGGAGTGGGAAGGCAAAAGGC
+
JIIIEGGHIIIII=A1?BF?CCBBDDDCCB#
@HWI-ST515:184:D0PUKACXX:1:2207:19604:43989 2:N:0:
TGTAGTGAGGGGGGTGATGTGATTCGGAGGA
+
AHD>FHF>DHIGG;&78@A:A>C>BBA09@#
@HWI-ST515:184:D0PUKACXX:1:2207:19591:104854 2:N:0:
GGCGTTCTGAGTACTTGTCAGCCGGCCAGTC
+
JIJJHEHIIHHEHHHHFEFFFFEDBDDDACA
@HWI-ST515:184:D0PUKACXX:1:2207:16838:186116 1:N:0:
TGTACTGCATGGGTGGAGAAAGCCTGGAGGT
+
GIGGIGGEHEEAE.5AEECDDEEC@AA@?B#
@HWI-ST515:184:D0PUKACXX:1:2208:12738:9291 2:N:0:
CTCGCAGGGTGGCCTCCATATGGTCTGTTTT
+
JJJGIBFHGAEFFFDEDAEECCCACDDDDC<
@HWI-ST515:184:D0PUKACXX:1:2208:2298:22899 2:N:0:
TCTAAAAGATGGTCCCACCATGTTCAGTTTC
+
IJJJICHIIJJJHIHHGHFFFFFEEEDBEDC
@HWI-ST515:184:D0PUKACXX:1:2208:15226:67398 1:N:0:
ATCTCCATGGTGGTGGTAGGAACGATTCGGA
+
JJJJJJGHHIFHGHIIGCEHCDHHH??DBD#
@HWI-ST515:184:D0PUKACXX:1:2208:1423:82317 1:N:0:
GCTGGCGTCAGTGGCCATTTCTGACGATTCA
+
D;FHI?GFBAGHCHEEECCB;@CECA=ABC;
@HWI-ST515:184:D0PUKACXX:1:2208:7237:90525 1:N:0:
GCGGCGCGAGGAGAAGAGGCCGGCTAGGGTT
+
GBHGGFCB@DD@@089>?@DD##########
@HWI-ST515:184:D0PUKACXX:1:2208:7773:104771 1:N:0:
GCTGGCGTCAGCGGCCATTTCTACACAAGAC
+
B@D############################
@HWI-ST515:184:D0PUKACXX:1:2208:2711:129913 2:N:0:
CCACACAACCGTGTCAGTACGGCACCCGGAC
+
JJGHIFGIIDGGGEHGHHCFFEDCDBBD@@?
@HWI-ST515:184:D0PUKACXX:1:2208:10845:145114 2:N:0:
CCTCCGAAGCGAGCGATCCCCGGCCGCAGTC
+
FGIEHAAEIIDHGFF@CDDCDB?@BDBB;89
@HWI-ST515:184:D0PUKACXX:1:2208:8432:160502 2:N:0:
CTTTCTGAGCTGGCCACCACTTCCCATGGAG
+
HGIIJFEGIGHHIJIIIIJHJJJHHHHHDDD
@HWI-ST515:184:D0PUKACXX:1:2208:13822:168650 2:N:0:
CCAGCCGACGGTCGACACAAGATCGGAAGAG
+
GICGIBFAFIJ5?B8BCDDD?CDDBDDBDD?
@HWI-ST515:184:D0PUKACXX:1:2301:20946:1210 1:N:0:
GTGGCTGACCGGGCTTGCTCAACTCATACAT
+
A;FB6CC9@>A='99A@?CA###########
@HWI-ST515:184:D0PUKACXX:1:2301:13447:57393 1:N:0:
TGTAGTGAGGGGGGTGATGTGATTCGGCGGG
+
GIFGHFGBHHCHH7;@8>A4(:A>@789@##
@HWI-ST515:184:D0PUKACXX:1:2301:11208:91548 1:N:0:
CCAGCCGACGGTCGACACAAGATCGGCAGAG
+
CGEGEBFGGE8;5?/598?BBC@;AB/;-?2
@HWI-ST515:184:D0PUKACXX:1:2301:1809:161349 2:N:0:
ATTGCTGCCAAGACGGTGTTTGCTGCTGCTC
+
IIGHIFGIJGIGJIJFEHEFHDFFFEDEDC>
@HWI-ST515:184:D0PUKACXX:1:2301:12368:170323 1:N:0:
CGTAGTGCAATGGTGTGTCTCTCCTTATTGT
+
C<(8B@F4@@#####################
@HWI-ST515:184:D0PUKACXX:1:2301:14800:188521 1:N:0:
CTCTGCGACGCGTGCATGAAACTGACACGCA
+
FD;CFEEEHECB?BB(;55>C@AC#######
@HWI-ST515:184:D0PUKACXX:1:2302:4679:21103 2:N:0:
GTCAGCCACCGAGCCTCGGCTCCTTTCCGGC
+
HFHIIIGDGGEH>DDCEBDBDDDDDDCDBDD
@HWI-ST515:184:D0PUKACXX:1:2302:9762:36339 1:N:0:
CGTGAAGAATAAAGCCGCCACTGAGGAACCC
+
CF@FC=7=@######################
@HWI-ST515:184:D0PUKACXX:1:2302:17540:40353 1:N:0:
CTCACTACAAGCGTCGCACGACAAGTGCCTC
+
GHGIGGHE3BB2;-;:B<B<AB?695:A@A#
@HWI-ST515:184:D0PUKACXX:1:2302:20208:55837 1:N:0:
CTTTCTGAGCTGGCCACCACTTCCCATGGAG
+
EGIGEHIIIIIIII2)-8=DHHCAEHGHBD;
@HWI-ST515:184:D0PUKACXX:1:2302:17011:65266 1:N:0:
TGTAGTGAGGGGGGTGATGTGATTCGGAGGG
+
H@BFA/?BCF;;;5078:>C@@CC@@#####
@HWI-ST515:184:D0PUKACXX:1:2302:3501:69990 2:N:0:
CTCGTCGACACAAGATCGGAAGAGCGTCGTG
+
IJJGIHGEGIIJ@CEFGFFDDC>ACB;?B8;
@HWI-ST515:184:D0PUKACXX:1:2302:7191:113581 1:N:0:
GCCTAATAAGGCTTACGAGGCCTAGTCATTT
+
GBHEF9FCEGGI@@DE###############
@HWI-ST515:184:D0PUKACXX:1:2302:4045:130446 1:N:0:
GGCAAAATCAAATCATACATTGTTAGATGAC
+
EGGIJJJJJIJIGIGIIHHHHFHCHHEEDD#
@HWI-ST515:184:D0PUKACXX:1:2302:7915:144747 2:N:0:
ATCCTGGAGTAGTGTTAACAGCGCCGCACCA
+
IJJGIEGHGEHHEHHFFFFFFADDDDDBDD#
@HWI-ST515:184:D0PUKACXX:1:2302:5432:186279 2:N:0:
TTTGAGGTCGGGGGCGAAAACGCCGTGGTCC
+
GCGC@;D@D6ABB=<B@BBBABB########
@HWI-ST515:184:D0PUKACXX:1:2303:8563:95195 2:N:0:
CCCATGAGACGGAGCCGCCGTATCCTGCTCG
+
IIJIJHHIGHIJJJJHHFFD?BDDDEDDDD8
@HWI-ST515:184:D0PUKACXX:1:2303:13846:120211 2:N:0:
CTTAATGGCCGGTCTCTACGCATAAAAGAGA
+
FIII4?<FHGGG;BGAEEECBDFAC@CC?C3
@HWI-ST515:184:D0PUKACXX:1:2303:2668:124257 1:N:0:
GCTGGCGTCAGTGGCCATTTCTGACGATTCA
+
IIFIIIIHIIIIIFHHHGFFFFFFF?BDDD;
@HWI-ST515:184:D0PUKACXX:1:2303:19881:130506 1:N:0:
GTTTTTCGTCAGTCGACACAAGATCGGAAGA
+
H<@FCGGIDHHFH@8?BBBC?B=;@B??@B#
@HWI-ST515:184:D0PUKACXX:1:2303:2721:147950 1:N:0:
ACCTAGACACTACAATTTGAGTGCGTTTATA
+
JJJJIIIJIJJJJIIJJIIJJEHEHADFDF;
@HWI-ST515:184:D0PUKACXX:1:2303:5113:160037 2:N:0:
CTGAAGACGACGAAATCGACACAAGATCGGA
+
IIJ><=BC;5AE'=9;@BBB@@C759@AB:?
@HWI-ST515:184:D0PUKACXX:1:2303:3906:168090 2:N:0:
TCCTCTCTTCCTCTCTGTTCCAGACCGGCAT
+
JJIJGHIIIJJJIIIJJJJGIGIHHHBC@D:
@HWI-ST515:184:D0PUKACXX:1:2304:5286:16748 1:N:0:
GCTGGCGTCAGTGGCCATTTCTGACGATTCA
+
FHIJIGGIIEHGGCGGEEHHEEHCEF=B?A6
@HWI-ST515:184:D0PUKACXX:1:2304:15574:32511 1:N:0:
GGCAAAATCAAATCATACATTGTTAGATGAC
+
FGEBGIIJGEGIJGCGGHG>;))=C3?DCD7
@HWI-ST515:184:D0PUKACXX:1:2304:10239:34729 2:N:0:
GGGTCTGGTGGTCGTCAACTCGTCACTGGGC
+
B6(0@##########################
@HWI-ST515:184:D0PUKACXX:1:2304:8972:48727 2:N:0:
CTCCCCAGCAAGTCTCTACCACCATCTCTTC
+
=)88@AAGIJIH37=?A);@?D;.;@#####
@HWI-ST515:184:D0PUKACXX:1:2304:13490:49796 1:N:0:
TCGACACAAGATCGGAAGAGCGGTTCAGCAG
+
IIJIIEEGGIFCHGEE=<BDC>A38?>A555
@HWI-ST515:184:D0PUKACXX:1:2304:13296:88243 2:N:0:
CTTTCTGAGCTGGCCACCACTTCCCATGGAG
+
IJJJJGAIIIJJJIIJJJJJJIJHHEHHFFF
@HWI-ST515:184:D0PUKACXX:1:2304:1908:100019 1:N:0:
ACGACACCGTGAGGTGGATCCAACTCACACC
+
IGGGIIIDHEH;?;)(5.;@C>>CCCCCAC8
@HWI-ST515:184:D0PUKACXX:1:2304:19244:109113 2:N:0:
TGTAGTGAGGGGGGTGATGTGATTCGGAGGA
+
IJGIHC?DFGIIHD07?ACCDDDDDBD?BB#
@HWI-ST515:184:D0PUKACXX:1:2304:17522:113452 1:N:0:
GACACAAGATCGGAAGAGCGGTTCAGCAGGA
+
IAHIIIDHIGG@@CGEAEH>B<>ACE<365;
@HWI-ST515:184:D0PUKACXX:1:2304:5702:124821 2:N:0:
CCTCCGAAGCGAGAGATACCCGGCCGCAGTC
+
99?3B7;@#######################
@HWI-ST515:184:D0PUKACXX:1:2304:9327:127567 1:N:0:
TTTCCCTTGGCGTTGCCGCCCCACCAACAGG
+
JJGHIIIIJGHHHEFFFDC@?BDDDDDDDDC
@HWI-ST515:184:D0PUKACXX:1:2304:9460:129880 2:N:0:
GGGGGGGGGAGAGCCTGGGGGGAGCCGAGAG
+
CCB'07@BD<B5@DDCB?#############
@HWI-ST515:184:D0PUKACXX:1:2304:16405:152036 2:N:0:
ATTTCCAGATGGTGAATCGTCCTCTAGTGTT
+
GIJIGFGGEHJJHHHGGGHHHHFFFCE@CC>
@HWI-ST515:184:D0PUKACXX:1:2304:7246:198205 1:N:0:
CTCGCACAGGCGTTTCAATCGGACTTCGGAT
+
JIJJIIIJJJIJHIGHHHHGFDDDDEEDDB5
@HWI-ST515:184:D0PUKACXX:1:2305:6506:2226 2:N:0:
CTCTGCGACGCGTGCATGAAACTGACACGCA
+
GA;CFCAHFFC>?BBDA@CCCDDDDDD@9><
@HWI-ST515:184:D0PUKACXX:1:2305:6016:10180 1:N:0:
GGACCGAGGAGGGGACAGGGGAGGCCGGAGG
+
9B:@F<8@B:BD<;/;?##############
@HWI-ST515:184:D0PUKACXX:1:2305:11103:20049 2:N:0:
GGACCGAGGAGGGGACAGGGGAGGCCGGGGG
+
GG6FEEEAE:59A>8;??BBB##########
@HWI-ST515:184:D0PUKACXX:1:2305:19974:25102 1:N:0:
GGATTTGAGGTAGGCGGAGGCGGCGAGGGTG
+
JGIIJJJJJJ@GIJIIHB>?###########
@HWI-ST515:184:D0PUKACXX:1:2305:7564:26318 1:N:0:
CGCCCACGCTCGACACAAGATCGGAAGCGGT
+
IJJJJJIJJJHHFFCDEDBDDDDD<B=ADB9
@HWI-ST515:184:D0PUKACXX:1:2305:5109:47290 2:N:0:
CGTCTTCAGCGAGGAGCTGGGGAGTGATTGA
+
JJJIJFHHIJJIEEBDDEDEDD@B?ACDDDD
@HWI-ST515:184:D0PUKACXX:1:2305:19544:86817 1:N:0:
CCAGGGGCCAGGGCTCGCCGATTTGCGTTCT
+
IJDHG@@FABFEGCHHHDEDDB@BC;?####
@HWI-ST515:184:D0PUKACXX:1:2305:15267:106610 1:N:0:
GCTGGCGACGGTACACAAGATCGGAAGAGCG
+
FHEBABGBGFFBAA@@A12;A>228<?####
@HWI-ST515:184:D0PUKACXX:1:2305:3106:130073 2:N:0:
CTCCCGGTGGGGCGCCGGAACCAAGAAAGAG
+
IJIIJHIIJJJ:DDDBBDBDDBDDDBDDDC<
@HWI-ST515:184:D0PUKACXX:1:2305:9588:161094 1:N:0:
GGGTCTGTTGGTCGTCAACTCGTCAATGGGC
+
JGIEHJJHHGCCHHEHHHE>;??==AACCD#
@HWI-ST515:184:D0PUKACXX:1:2305:7459:177313 1:N:0:
ACCTAGACACTACAATTTGAGTGCGTTTATA
+
EIIIJJJJJJJCIHGGGIJEGCEEE?BDBD;
@HWI-ST515:184:D0PUKACXX:1:2305:11043:195535 1:N:0:
TCGACACAAGATCGGAAGAGCGGTTCAGCAG
+
GGIIBGGCA@CDEHBCCBB>C##########
@HWI-ST515:184:D0PUKACXX:1:2306:10310:51766 1:N:0:
GGTGGCCGGTGGGTGGGTGGGGCGTTTGGTA
+
EHFHGAFBG######################
@HWI-ST515:184:D0PUKACXX:1:2306:18524:91599 1:N:0:
TTCTCAGCCTCGTCCATGCTTGCCAGCTGTG
+
IJJJIJIGIEHJJIIIGIJJJHHHGDFFDD#
@HWI-ST515:184:D0PUKACXX:1:2306:20138:117499 1:N:0:
ACTCCAGACAGTGCTCCTCCCATTAAACCCC
+
IJJGIIHGIJJHIIJIHHGEFF;@?;;@CC8
@HWI-ST515:184:D0PUKACXX:1:2306:3481:139172 2:N:0:
GCCTAATAAGGCTTACGAGGCCTAGTCATTT
+
GEGGECGGHGHGHIIJCE/?>AC@C;@35>>
@HWI-ST515:184:D0PUKACXX:1:2306:3148:168180 2:N:0:
TCCTCTCTTCCTCTCTGTTCCAGACCGGCAT
+
HIJIGFGIJJIHGIIJJJJGIIG>EE>BBB3
@HWI-ST515:184:D0PUKACXX:1:2306:10896:174208 2:N:0:
CATCCAAAGTGCTGTGCCCTGCTCATCGCCC
+
JJJJJGHIIHHIJJJHIJJJJJJJIJIJHHG
@HWI-ST515:184:D0PUKACXX:1:2306:17437:175230 1:N:0:
CACCAGCATCATATCTTCCTCCCTCGCCTCT
+
GA@@ACEHEHD>@DB@:>@C@;;AC?:=:@:
@HWI-ST515:184:D0PUKACXX:1:2307:4554:1092 1:N:0:
GTGGCTGACCGGGCTTGCTCAACTCATCCAT
+
IHIEIIG@EHBDAA8A:?CCCCCC::@C@35
@HWI-ST515:184:D0PUKACXX:1:2307:9166:4997 1:N:0:
CGTCTTCAGCGAGGAGCTGGGGAGTGATTGA
+
JJHIHIJJJJIIGFBDDECEBDB@?ACDA::
@HWI-ST515:184:D0PUKACXX:1:2307:19424:6872 2:N:0:
CTTTAAAGCCGGGTGTCGTCCAGTCAAGTGC
+
IHIIEGHCGGIJE=A<CFAAB?A>@CDC;>>
@HWI-ST515:184:D0PUKACXX:1:2307:18129:31468 2:N:0:
CCAGGGGCCAGGGCTCGCCGATTTGCGTTCT
+
FHHGIIHGGEFC@EGHFFBA;>;?A@?BD@5
@HWI-ST515:184:D0PUKACXX:1:2307:21108:89266 2:N:0:
GCCTAATAAGGCTTACGAGGCCTAGTCATTT
+
FGIHIHGFCAGIEH>DHCF89=CACA@@ADB
@HWI-ST515:184:D0PUKACXX:1:2307:9905:101212 1:N:0:
ACCTAGACACTACAATTTGAGTGCGTTTATA
+
JJJJJJBHGGGEIIGG;CEGIEHCE;?B?D#
@HWI-ST515:184:D0PUKACXX:1:2307:2892:121888 1:N:0:
TTGGGAAACGGGGAAAAGAAAGCAAAACTTG
+
JIIIJ?FIJIIHHFDD@C@B?CCCCCCBCD>
@HWI-ST515:184:D0PUKACXX:1:2307:13974:138155 1:N:0:
GCTGGCGTCAGTGGCCATTTCTGACGATTCA
+
###############################
@HWI-ST515:184:D0PUKACXX:1:2307:9694:177973 1:N:0:
GTCAGAAAGAGGTATTCAATGCCGCCAATTA
+
E@FCHGHEGG<A)7=?EHHHFBBED######
@HWI-ST515:184:D0PUKACXX:1:2307:1604:198803 1:N:0:
GCTAGCAGCAGTGAGGTGAGTGGGCAACTTG
+
IJJJJJJGIIJDH@GH?E>@@DDEDEDDDD;
@HWI-ST515:184:D0PUKACXX:1:2308:3412:5342 2:N:0:
CGTCTTCAGCGAGGAGCTGGGGAGTGATTGA
+
FAGGI@C@GGAAHBED?@C3?B1859>>C@C
@HWI-ST515:184:D0PUKACXX:1:2308:12090:38510 1:N:0:
GGAGTGCGGGGAGCATGGATGATGCGGTAGT
+
IGGGFHGIJJFDDDDCDDDDDD>C>@B@DB3
@HWI-ST515:184:D0PUKACXX:1:2308:4408:44332 2:N:0:
CCCTCCCCTCCATCCCACCATCGCACTCCAC
+
;;>(,(,3;,<(:(5?CA7(:A?########
@HWI-ST515:184:D0PUKACXX:1:2308:14161:57996 1:N:0:
GGACCGGGGAGGGGCCTGGGGAGGCCGGAGG
+
FBF############################
@HWI-ST515:184:D0PUKACXX:1:2308:13754:72216 2:N:0:
CTCACTACAAGCGTCGCACGACAAGTGCCTC
+
JJJIIHIJJIJGIIIHHDDCDDDDDCDCDDC
@HWI-ST515:184:D0PUKACXX:1:2308:8789:73904 1:N:0:
ACCTAGACACTACAATTTGAGTGCGTTTATA
+
BBD@8?D48CBCA)8@C=ACC4@AD;;96?7
@HWI-ST515:184:D0PUKACXX:1:2308:13957:106787 2:N:0:
CCTCCGAAGCGAGCGATCCCCGGCCGCAGTC
+
DAF3B@;FGB@(5=B<6;?(;;;;@@;@>BC
@HWI-ST515:184:D0PUKACXX:1:2308:15636:112660 1:N:0:
CTGAAGACGACGAAATCGACACAAGATCGTA
+
HFIIDGDCFGI<BD/=;1>>@@C@#######
@HWI-ST515:184:D0PUKACXX:1:2308:1255:117802 2:N:0:
CGTGAAGAATAGAGCCGCCACTGAGGAACCC
+
FHHIIIIDEGE;?EEABFADBDD((5@5?@B
@HWI-ST515:184:D0PUKACXX:1:2308:19437:124529 1:N:0:
CGCGCCTAGAGAGGAGGCATCCGCTTTCGGC
+
EHIIIIGHGEEADEEA>B7>ACD@@BB@@=0
@HWI-ST515:184:D0PUKACXX:1:2308:6418:136542 1:N:0:
CTCACTACAAGCGTCGCACGACAAGTGCCTC
+
D8BDAFGEHHIFA5@B:BDCCBB>BC:@@A5
@HWI-ST515:184:D0PUKACXX:1:2308:10995:139284 1:N:0:
CCGCCAGCCGGTGAGTTCCGAGGGGAAAGTT
+
GHBHHIIICEE5==ACDDC@?BDDB@9<AA#
@HWI-ST515:184:D0PUKACXX:1:2308:19066:175467 1:N:0:
CTGCTCCTGCTGCCACTGGTGGCTGGGCGGT
+
HIFGDGII9FF>=9@GGE>=AEDB=AACB##
@HWI-ST515:184:D0PUKACXX:1:2308:2715:177026 1:N:0:
GGCTGAGAAAGTGAGAACGAGCGTCGACACA
+
HIG=A>=.7@F87C>;C@BE<<<=;>8==65
@HWI-ST515:184:D0PUKACXX:1:2308:7599:188139 1:N:0:
ACCTAGACACTACAATTTGAGTGCGTTTATA
+
IJJJIIDEIIIHIJEEHG4@EEEEEEDBB##
@HWI-ST515:184:D0PUKACXX:1:2308:6793:189365 2:N:0:
CACGGGGACGGGGTTCTCCCTTTGCTGTCGC
+
IGIGGHHHHFCDD9;ACCCC?CCADACA@??
@HWI-ST515:184:D0PUKACXX:1:2308:20394:195168 2:N:0:
GGTGAGGAGTGACCATCAGTTTACATCCTGT
+
IJGIIFIIIGHIIJJJJJHCHHHHHHFFFF>
@D2D0JJN1:133:D0BCAACXX:1:1101:5298:14322 2:N:0:
CTCGTTGACGGGTATCCTCTGCCACGGACCG
+
GGEGCDDFHEGH:<DCEDD>@@AEE@D>8;8
@D2D0JJN1:133:D0BCAACXX:1:1101:10916:143353 1:N:0:
GCGGGCGAAGCAGAGCCCGGATGGAAGGTGA
+
JJJJFDDBDDDDDDDCDDDDBDDDCCCD9CC
@D2D0JJN1:133:D0BCAACXX:1:1101:2155:147007 1:N:0:
TGTACTGCATGGGTGGAGAAAGCCTGGAGGT
+
JIJJJJJJIJJJJGHIHHHFHFFFFFDEED?
@D2D0JJN1:133:D0BCAACXX:1:1101:16578:191564 2:N:0:
GGAGGAGGCAGGCAGGCAGCACCTACAGTGC
+
GGIIIIFIFHHFDFCC<?B@B@B>ADC####
@D2D0JJN1:133:D0BCAACXX:1:1101:4550:194480 2:N:0:
GGGTCTGTTGGTCGTCAACTCGTCAATGGGC
+
GIJDEGGGIEHCGHHFHHHFFFECCDEEDD;
@D2D0JJN1:133:D0BCAACXX:1:1102:19738:155701 2:N:0:
TCTTCCAACTATAGTACCGACTAGAGCCACC
+
JGIJIJIJJJJJJIHJJIJHHFFFCEE@EDB
@D2D0JJN1:133:D0BCAACXX:1:1102:3218:200311 2:N:0:
CACTGTGACCCGTTAACTTGCTCTGCTCACT
+
JIJIIGHIJJIJGJAEHHFFFFFFEECCCCA
@D2D0JJN1:133:D0BCAACXX:1:1103:19895:6422 1:N:0:
CCCACCAGCCCCCCAAATCTCACGGGCTCAC
+
IJJIJJIIJJJJJFFDEEEEDDDDDDDDDCC
@D2D0JJN1:133:D0BCAACXX:1:1103:15915:9692 1:N:0:
CTTTCTGAGCTGGCCACCACTTCCCATGGAG
+
IJJJJJJIHIIIIIJJJJIJJJJHHFHHEFD
@D2D0JJN1:133:D0BCAACXX:1:1103:11129:38463 1:N:0:
CTCCCCCTACGGCTCCGACAGAACGACAGCT
+
JJJJJJJJ=GGIHHFFFA>9?ADDB?BDDD:
@D2D0JJN1:133:D0BCAACXX:1:1103:19823:57608 2:N:0:
GTCTCTCACCTATTGGCACATTGTTTCCTCC
+
IIHIGBCHIJIGIJIJIJGEHHHHGFCFEFF
@D2D0JJN1:133:D0BCAACXX:1:1103:18504:119144 1:N:0:
TGGCCCGTGGGTTGCTGGCTCGCTTCCTCGC
+
IGHIIII=EHEBAAAACDB?A????######
@D2D0JJN1:133:D0BCAACXX:1:1103:18540:119149 1:N:0:
TGGCCCGTGGGTTGCTGGCTGGCTTCCTTGG
+
>)=@;@#########################
@D2D0JJN1:133:D0BCAACXX:1:1103:1883:163046 1:N:0:
GCCATGGGGAGTGTGAGCTAGAGATGGGGGT
+
JJJJJJGIIHICGHIFHHHGHDFCFFFDDDD
@D2D0JJN1:133:D0BCAACXX:1:1104:10562:6053 1:N:0:
GGGTCTGTTGGTCGTCAACTCGTCAATGGGC
+
JJJDGIIIIJJGHIIHHHHFFFB?=AECCD;
@D2D0JJN1:133:D0BCAACXX:1:1105:16275:44297 1:N:0:
GCTGGGCAAGTGCTCGTGGGTCACGACCTGC
+
JJJJIJJJJJHIIHHHBEDD9CADBDDDDD?
@D2D0JJN1:133:D0BCAACXX:1:1105:18130:117966 2:N:0:
CTCGCAGGGTGGCCTCCATATGGTCTGTTTT
+
JJJJJGIJJAHFFFFEDEEEDEDACDDDDDC
@D2D0JJN1:133:D0BCAACXX:1:1105:11598:134560 1:N:0:
CCTCCGAAGCGAGCGATCCCCGGCCGCAGTC
+
BGGGGIE;@EA;=D>CBC=CBB?@#######
@D2D0JJN1:133:D0BCAACXX:1:1105:9440:159771 2:N:0:
CACGGTGAGAGCAGGCAACAATATTCGCTCG
+
EHIIJJIIGB7@HGAHEHHFFFCDDBCCDD3
@D2D0JJN1:133:D0BCAACXX:1:1105:10999:198137 1:N:0:
GTCTCTCACCTATTGGCACATTGTTTCCTCC
+
JIJJIIIJJIJJJIJJIIJFHHHEHFFFFFD
@D2D0JJN1:133:D0BCAACXX:1:1106:12037:37951 1:N:0:
GGGTGGGGGAGAGCCTGGGAGGAGACGAGAC
+
EDD?@BBDDBDBDBDDDDDBBB?BDBBBBB5
@D2D0JJN1:133:D0BCAACXX:1:1106:16303:50916 2:N:0:
GGATTTGAGGTAGGCGGAGGCGGCGAGGGGG
+
JJ6FHFGCHI8CHHHIHDCD7;?@#######
@D2D0JJN1:133:D0BCAACXX:1:1106:6973:59692 1:N:0:
ACCGAGTAGAGGAGCGCGCGGCTGCACGCAG
+
IIIGII@FEG@EGIHHDCBBB@BBB>@@BB>
@D2D0JJN1:133:D0BCAACXX:1:1106:10517:189675 1:N:0:
CACGGGGACGGGGTTCTCCCTTTGCTGTCGC
+
GIJFGIGEBE<AB;=?CCDDCCDDDDDCDB?
@D2D0JJN1:133:D0BCAACXX:1:1107:5190:38680 2:N:0:
GTCGCCAGCAGCTTGCGGAGTGGAATGCGCA
+
GHBFEFAGEG9?EE#################
@D2D0JJN1:133:D0BCAACXX:1:1107:11642:126988 1:N:0:
CGTAGTACAAATATAGCTCAAACTGTGAAGT
+
8;6@1DHI>7)=C;AEE7@:;);>A.(6;CA
@D2D0JJN1:133:D0BCAACXX:1:1107:7310:162183 1:N:0:
CACTTCTCCAGTACCACTGTTACTCTGTTTT
+
GHIJJHIIJIGGHHIGIDHCHCGHHHHGGE?
@D2D0JJN1:133:D0BCAACXX:1:1107:2650:195426 2:N:0:
CTCGCAGGGTGGCCTCCATATGGTCTGTTTT
+
JJJIIIBHIHFFFFFDDEEEDCDADDDDCDD
@D2D0JJN1:133:D0BCAACXX:1:1108:21220:34134 1:Y:0:
GACTCCCGCCGGCCACAAGCTCTAACATTTA
+
###############################
@D2D0JJN1:133:D0BCAACXX:1:1201:4027:71036 1:N:0:
TATTGGTTGTATATACCCTGACACCTCACAG
+
GFHHFB@BABEEEDEECDDDDDDDDCDCBC@
@D2D0JJN1:133:D0BCAACXX:1:1201:6853:76420 1:N:0:
AAGAGAGGAAGGCGCCATGGGAGTGAGCTGG
+
JJJIGDHGIJEIGJHHBFEFD>?,;>CACDC
@D2D0JJN1:133:D0BCAACXX:1:1201:14696:100535 1:N:0:
CACCAGCATCATATCTTCCTCCCTCGCCTCT
+
JJJIGHHHHHFFFFFFFEECCEDCDBBDDD@
@D2D0JJN1:133:D0BCAACXX:1:1201:12394:142314 2:N:0:
GTGGGGGCCAGGACGGACGAACTGCGAGCAC
+
H?DFIIIFFDDDDDDDBDD@B;ACDDBD;B<
@D2D0JJN1:133:D0BCAACXX:1:1201:2480:153812 2:N:0:
GCTGGTGGGTGAAGGGGGAGAGCGGCGTGGG
+
GIIJJBFFE';=AHHHFD@B=?ABD;B5>D@
@D2D0JJN1:133:D0BCAACXX:1:1201:9845:154683 1:N:0:
CGTAGTACAAATATAGCTCAAACTGTGAAGT
+
GGFGICHIJHHHHGHHFDDDBDDE>>CAD@C
@D2D0JJN1:133:D0BCAACXX:1:1201:6480:158887 1:N:0:
GTCTCTCACCTATTGGCACATTGTTTCCTCC
+
IHGGEHGGGIJDHIIIIJJHHHFEHFFFDEC
@D2D0JJN1:133:D0BCAACXX:1:1201:7286:190460 1:N:0:
CTTTCTGAGCTGGCCACCACTTCCCATGGAG
+
JJJJJJIIJJIHGGIIJJJJIJJHHFHCDDB
@D2D0JJN1:133:D0BCAACXX:1:1202:4647:51881 2:N:0:
CCCACCAGCCCCCCAAATCTCACGGGCTCAC
+
IJFEIIG;CHIJJFBDEACED:@ABBDDDDD
@D2D0JJN1:133:D0BCAACXX:1:1202:18022:178758 2:N:0:
ATTAGGGACAGAGCGACGAGCCAACGCTAAG
+
DGF@FEGE?GGGHEGGEF>C>@C;8<B8?;:
@D2D0JJN1:133:D0BCAACXX:1:1203:4713:12792 1:N:0:
TGTAGTGAGGGGGGTGATGTGATTCGGAGGA
+
JJHIJIIIJJJIJD07<ADBCDDEEDD?BD#
@D2D0JJN1:133:D0BCAACXX:1:1203:11980:60271 2:N:0:
CATTGAGAGAGAAGAGCAATAGTGTCGGATA
+
JJIGIIIIIGIIJIFHHHHEFFAECECD@##
@D2D0JJN1:133:D0BCAACXX:1:1203:15665:69549 1:N:0:
AAATTTGAGGGGCATGTATACAATTGTCCCT
+
IJIIJJIHCHIJJJGHE>EHEFFFFFB>@C@
@D2D0JJN1:133:D0BCAACXX:1:1203:9735:82951 2:N:0:
GGAGTCTGTGGGCAGGGTCGTCCATGTACAT
+
CHEB;@GFEHIJHEBBD7;A>@B=C@>>;>>
@D2D0JJN1:133:D0BCAACXX:1:1203:7361:109668 1:N:0:
CCTCCGAAGCGAGCGATCCCCGGCCGCAGTC
+
JJGIJIHGGGGHHFFD?CDDDDDBBBBBB<9
@D2D0JJN1:133:D0BCAACXX:1:1203:9141:114534 1:N:0:
AGCCCCCACAGTCCACGAGGACACGATCCCC
+
IGIJJJJIJJJIJJJHHBFFDDEEDDDDDDB
@D2D0JJN1:133:D0BCAACXX:1:1203:14637:121483 1:N:0:
CCCTCGTCCTGTGCCACAACGCTGTGGCCAT
+
JJJGII@EH<C?EHHCHF2?9>BBDD=BDD:
@D2D0JJN1:133:D0BCAACXX:1:1204:16818:37113 1:N:0:
CACTTCTCCAGTACCACTGTTACTCTGTTTT
+
EHGJIHGIJGIBFGHIGIJJGHIIIFHHEHH
@D2D0JJN1:133:D0BCAACXX:1:1204:21293:97137 1:N:0:
CTTTTTAACACGGTGACACAATATTACATGG
+
EDGI>DAC?EEE/5??;>CCBDDDDDCCDCA
@D2D0JJN1:133:D0BCAACXX:1:1204:3775:104663 1:N:0:
CTCCCCCTACGGCTCCGACAGAACGACAGCT
+
B?FGGBEHIBBBEEB?9=ABBCC?3;@@B?C
@D2D0JJN1:133:D0BCAACXX:1:1204:1437:163690 2:N:0:
GCTGGCGTCAGTGGCCATTTCTGACGATTCA
+
GIDIJFHGIJGGGIIJHHHHHGHFEFFDDEE
@D2D0JJN1:133:D0BCAACXX:1:1205:19474:9816 2:N:0:
GTGCGCGAGGCGGCGCGCGTATACAGTAACA
+
J>D@HGBFIIEED?80;B<57@CCDDDCAAA
@D2D0JJN1:133:D0BCAACXX:1:1205:8926:28380 1:N:0:
GTCTCTCACCTATTGGCACATTGTTTCCTCC
+
IBHI@A<=F@FC:CE3@AD;?A=7AB@?7@>
@D2D0JJN1:133:D0BCAACXX:1:1205:4521:104687 1:N:0:
GGGCTCAATATAATTGTTTGAACCTCTTCCA
+
JJIJJJJJJIJIJIIIIJJIIIIHHHHHFFD
@D2D0JJN1:133:D0BCAACXX:1:1206:11226:3754 1:N:0:
ATGCTGGTGAGGAGAGGAACCCGTCTGGGTC
+
FGIIIII=FCGG;16@E;CEHEB9=>===;5
@D2D0JJN1:133:D0BCAACXX:1:1206:20462:157037 1:N:0:
ATTTTCCTGGCATCCCACATTCCCACTAGCG
+
JJIJJJIJJIJJJJGGFCEGGIHGEEEC@C<
@D2D0JJN1:133:D0BCAACXX:1:1206:15773:182205 2:N:0:
GCCCCCGGCGCGGCACTCTCTGTCTATCCTT
+
GGIJJHFEFDDDDB;BDDDCDDDCDEDDDEA
@D2D0JJN1:133:D0BCAACXX:1:1206:19397:195779 1:N:0:
CTTGATCCATGGACGCTCCCTGGCCGGTGCC
+
JJJIJJJDIIIJJJIJHHFFFFDEEDDDDDC
@D2D0JJN1:133:D0BCAACXX:1:1208:8171:17807 2:Y:0:
CCGGAGCGGGGGGGAGGGAATTGCTGCTATG
+
EGIIEH>AEEDDDD&5;@788:@C@A@@AC>
@D2D0JJN1:133:D0BCAACXX:1:1301:9851:83578 2:N:0:
TAGACCGACGAGGTGTGAACTGTAATTTCAG
+
IGIICBA@HFEDB3=;AA;AACCD>CDD>C;
@D2D0JJN1:133:D0BCAACXX:1:1301:2947:123825 1:N:0:
GCCGGAAGACGGTGGTGGTACACGTACGCTC
+
JIJIJIGGHHHFBEDDDD@CCDDBACDD@B<
@D2D0JJN1:133:D0BCAACXX:1:1301:17486:135917 2:N:0:
TCGTGCGGGTGGTGAGGGAGGCGGCCGGCGG
+
JJGBFCFHI:?C>B:?AB'38<;@BBDBB@B
@D2D0JJN1:133:D0BCAACXX:1:1301:12157:171137 1:N:0:
AAATTTGAGGGGCATGTATACAATTGTCCCT
+
IGJIGIFHEGHIIGHGHHHHHGCDDD@D@CC
@D2D0JJN1:133:D0BCAACXX:1:1301:2339:178694 2:N:0:
TCGTGCGGGTGGTGAGGGAGGCGGCCGGCGG
+
IGGFHGGII4=B>CABDD?BD<@D;BBDBB@
@D2D0JJN1:133:D0BCAACXX:1:1302:17254:137949 1:N:0:
TGTAGTGAGGGGGGTGATGTGATTCGGAGGA
+
JJIIIDGIIJIJJD5;BCDBCDDEEDDBDD#
@D2D0JJN1:133:D0BCAACXX:1:1303:7002:164835 2:N:0:
CACGGTGAGAGCAGGCAACAATATTCGCTCG
+
G<FHGIIG9=C=7@AHC;6@;;?B#######
@D2D0JJN1:133:D0BCAACXX:1:1304:19803:40062 2:N:0:
TGTACTGCATGGGTGGAGAAAGCCTGGAGGT
+
IIEHIGEGCHIFG@FGGHECFDFFFFA@C##
@D2D0JJN1:133:D0BCAACXX:1:1304:9422:199251 2:N:0:
GGCAGCAATGGGGGCTATGGCCAAGGTGGAG
+
IJJJIIJJJJJIJEDDEEDDDDDDDD5@BBA
@D2D0JJN1:133:D0BCAACXX:1:1305:18990:18250 2:N:0:
TCTTCCGGCCGTCCACCGTTTCCAGCACACA
+
EGDHCF:6;AH=45;BEB;?CDCD>C#####
@D2D0JJN1:133:D0BCAACXX:1:1305:7439:127366 2:N:0:
GCCGGAAGACGGGGGTGGGACACGTACGCTC
+
9F.7ABE@?A=<'9=&00&+8<?>29<09?<
@D2D0JJN1:133:D0BCAACXX:1:1305:18973:197711 2:N:0:
TGCAGTACACAGCAACAACTGATCATCCTCG
+
JJJGIEFFHHGG?HGGHHHFFDDFCBECEEC
@D2D0JJN1:133:D0BCAACXX:1:1306:21065:25215 2:N:0:
GCCGGAAGACGGTGGTGGTACACGTACGCTC
+
IJIIJEHEHHED?DD/=?@DCCDB?AABBDD
@D2D0JJN1:133:D0BCAACXX:1:1307:13730:32860 1:N:0:
CCGCTCCGGCCCCTCGCACCGTTTTCCTCTC
+
B6';@;;A#######################
@D2D0JJN1:133:D0BCAACXX:1:1307:9308:36750 1:N:0:
ATGCTGGTGAGGAGAGGAACCCGTCTGGGTC
+
JJJJJJJFHJJJJ7CHIHFHHFFABEDDDD;
@D2D0JJN1:133:D0BCAACXX:1:1307:3450:146844 1:N:0:
CAGGAAAATGGTGCACTGATGTTCGGTGTAC
+
DGHIDG=@CHGIGJIJGI<CAGEEHDDBAE;
@D2D0JJN1:133:D0BCAACXX:1:1307:13497:154602 1:Y:0:
TTTCGGAGATGGCAGTCTTGGACTGGTGGGG
+
###############################
@D2D0JJN1:133:D0BCAACXX:1:1307:19949:171830 1:N:0:
CACGCTGGCGAGTGGCGGGGTTGGAGTTCCT
+
??3?###########################
@D2D0JJN1:133:D0BCAACXX:1:1307:15510:180369 1:N:0:
CCCGTCAGTCGGTCACGTGATCTGTGCCATA
+
CEGGGICHEED>A>AA?;AACCDCCCCCCCC
@D2D0JJN1:133:D0BCAACXX:1:2101:13340:58043 2:N:0:
CTCGCACAGGCGTTTCAATCGGACTTCGGAT
+
JJIJJJJJJJJJEHIGHHHHFFFDDEDDDDD
@D2D0JJN1:133:D0BCAACXX:1:2102:17792:154786 1:N:0:
GTCGCCAGCAGCTTGCGGAGTGGACTGCGCA
+
HHIGIJEHGGGGGH#################
@D2D0JJN1:133:D0BCAACXX:1:2102:12259:177555 2:N:0:
ATTTCCAGATGGTGAATCGTCCTCTAGTGTT
+
JJIJJHHIIJJJDHIJJJHHHHFFFFFCEEB
@D2D0JJN1:133:D0BCAACXX:1:2103:3293:51354 2:N:0:
AAAAAACGGAGTCTTTAGAGCCCTTATTAAA
+
IGGJJEHHFDF?CEEEEDDDDDDDDDDEEFA
@D2D0JJN1:133:D0BCAACXX:1:2104:21159:18186 2:N:0:
CTTAATGGCCGGTCTCTACGCATAAAAGAGA
+
EHGEH@BHGCGG8;4=?7AADEB=CC>6=A3
@D2D0JJN1:133:D0BCAACXX:1:2104:2910:172271 2:N:0:
ACCACCAGCCCCCCAAATCTCACGGGCTCAC
+
GGGIJIIBGIEIJFDDEEECECCDDDDBBCC
@D2D0JJN1:133:D0BCAACXX:1:2104:3468:180862 2:N:0:
GTCTCTCACCTATTGGCACATTGTTTCCTCC
+
GFFI>BDCCHGIIIGIGGGHFEHGHFEDFFB
@D2D0JJN1:133:D0BCAACXX:1:2104:6156:188243 2:N:0:
GGATTTGAGGTAGGCGGAGGCGGCGAGGGTG
+
DG<FDFCFHG7CFIC@B9>BDDDDB5;>;8?
@D2D0JJN1:133:D0BCAACXX:1:2105:5420:4454 2:N:0:
TCGTGCGGGTGGTGAGGGAGGCGGCCGGCGG
+
IJIFGCHII4=AACCDDD@BDBDB;BDBBBD
@D2D0JJN1:133:D0BCAACXX:1:2105:7379:7330 1:N:0:
GGAGGTCGCAAGCACGAGCCACACCCACACG
+
IGGIJEHHFFFDDEDDDDDDDDDDDDDDBDB
@D2D0JJN1:133:D0BCAACXX:1:2105:9947:147503 2:N:0:
GCTGGCGTCAGTGGCCATTTCTGACGATTCA
+
GIIIJIIIJJJHIIJIHHHHHHHFFFEDDEE
@D2D0JJN1:133:D0BCAACXX:1:2106:5263:51265 2:N:0:
TTCACGAATAAGTGTGCTTCTTTCTCTTTTT
+
GHIJIIGIFHHFCD@DFFFFDCEEECCDCDA
@D2D0JJN1:133:D0BCAACXX:1:2106:10219:98977 1:N:0:
GGCAAAATCAAATCATACATTGTTAGATGAC
+
JIIJJJJJFIIIIJJIJJJGHHHHDEDDDEC
@D2D0JJN1:133:D0BCAACXX:1:2106:2028:187722 1:N:0:
ACCGAATGTAGGCTCTACACTGAATATTTTC
+
ECFFGGGIIGGEFEHHDEB@>CCCCDEEDD@
@D2D0JJN1:133:D0BCAACXX:1:2106:11380:192195 1:N:0:
CACGGGGACGGGGTTCTCCCTTTGCTGTCGC
+
JJJJJJJHHFDBB9?DDDDDDDDDDDDDDD<
@D2D0JJN1:133:D0BCAACXX:1:2106:20472:192051 1:N:0:
TTGGGAAACGGGGAAAAGAAAGCAAAACTTG
+
IJJE==FHIGIHHED?@CBBCDCD?CDBDC@
@D2D0JJN1:133:D0BCAACXX:1:2107:15490:104401 2:N:0:
GCCCCAGATATCTACGTCAACTCATTCCCCT
+
JIJJJIJIJJIJJHHHHFFFFDECCEDCCDC
@D2D0JJN1:133:D0BCAACXX:1:2108:7466:115979 2:N:0:
TTCTCAGCCTCGTCCATGCTTGCCAGCTGTG
+
EHJI>BDHHCHA6@GEAEG;DEEEHHF;@B#
@D2D0JJN1:133:D0BCAACXX:1:2108:13062:143329 1:N:0:
GGGTCTGTTGGTCGTCAACTCGTCAATGGGC
+
IDDB;=FHGGHF@@5;EHHEFD@A=ACEC?;
@D2D0JJN1:133:D0BCAACXX:1:2108:19697:159279 2:N:0:
CACTTCTCCAGTACCACTGTTACTCTGTTTT
+
JJGIIHGGJIG<FF>FHHGGGGGGJBHAE<?
@D2D0JJN1:133:D0BCAACXX:1:2108:4442:167765 1:N:0:
GCTGGCGTCAGTGGCCATTTCTGACGATTCA
+
:00?0BA@FFFA)=DEFF<;)=;7?';;=;A
@D2D0JJN1:133:D0BCAACXX:1:2201:2788:10584 2:N:0:
AAATTTGAGGGGCATGTATACAATTGTCCCT
+
GGG@F@4=FCHI;EDE)7=;3ABDB;77@A3
@D2D0JJN1:133:D0BCAACXX:1:2201:2619:16024 1:N:0:
GGCAGCAATGGGGGCTATGGCCAAGGGGGAG
+
JJJJJIGGGIJIIHDCCCCDDDCDDD(8@09
@D2D0JJN1:133:D0BCAACXX:1:2201:12177:72697 2:N:0:
ACTCCAGACAGTGCTCCTCCCATTAAACCCC
+
GHGIJAFGIIIGHIGIJFHHHDEFFFECEDA
@D2D0JJN1:133:D0BCAACXX:1:2201:16443:127483 2:N:0:
GCTGGCGTCAGTGGCCATTTCTGACGATTCA
+
HEIIIIIGH>GHGGEGCHHDEFB>BEBA?CE
@D2D0JJN1:133:D0BCAACXX:1:2202:9763:34247 1:N:0:
GTCTCTCACCTATTGGCACATTGTTTCCTCC
+
IHIJJIIEGIIJIJ>EGIGHHEHEHFCFFD@
@D2D0JJN1:133:D0BCAACXX:1:2202:9228:38547 1:N:0:
GCGGCGGCACGGTGGCCAGGAACACCTTGCC
+
GGJJHDDBDDBD8AB?BCBB8<88A?>@CC#
@D2D0JJN1:133:D0BCAACXX:1:2202:7337:188175 2:N:0:
TTTTGAATACGTATCACGGTCAAACACTTCA
+
DHIIB;FACGEBCH>@HHB(;BEE>DDDEE>
@D2D0JJN1:133:D0BCAACXX:1:2203:8186:38835 1:N:0:
CGCCGGTGTACACGTCGTTGACGAGGTTCTC
+
IJJHJIEEDFFFFDEDD?BDBDDDBD;8CCA
@D2D0JJN1:133:D0BCAACXX:1:2203:16649:123267 2:N:0:
GCGGCAAAGGCACTCCGGCGGCCTCCAATTC
+
HCFBEHFEFFCECDDDBD?BD@B@BA?3@CC
@D2D0JJN1:133:D0BCAACXX:1:2204:12737:17607 1:N:0:
CTCTACCGCAGATCAGATCACACTCGTAGAG
+
BGGGH@GGIGG6;)73@CE@EEB>DB>BBCA
@D2D0JJN1:133:D0BCAACXX:1:2204:10916:117984 2:N:0:
TTTCCCTTGGCGTTGCCGCCCCACCAACAGG
+
IIGIC=CEEIGFHH>DCBB?BB?@DDA8??8
@D2D0JJN1:133:D0BCAACXX:1:2205:10119:115004 1:N:0:
GGTGGCCGGTGGGTGGGTGGGGCGTTTGGTA
+
IJHIJIIJJEBDDACDD=BDDDBB>@BDDA>
@D2D0JJN1:133:D0BCAACXX:1:2205:16960:148005 1:N:0:
GTGGGGGCCAGGACGGACGAACTGCGAGCAC
+
CDFIIJIFFFCDDDDD6=?;>BDDDDDD@BA
@D2D0JJN1:133:D0BCAACXX:1:2205:2772:176356 1:N:0:
CCGACCCCATGGTCTCCCCTTGCTGCTGTAC
+
IJIIJIJJCGHIHJHHHHFFFCDDCEEEEDD
@D2D0JJN1:133:D0BCAACXX:1:2206:10267:128102 2:N:0:
TCCTCCTCCCCGGCACGCCCCACTCCCCGCC
+
BHGGEECGHFH/5@8A'3=?B##########
@D2D0JJN1:133:D0BCAACXX:1:2207:1294:191740 1:N:0:
GCTNGCGTCAGTGGCCNTNNCTNNNGNNNNN
+
7FF#-<CCFGEHAEAG###############
@D2D0JJN1:133:D0BCAACXX:1:2208:7612:30108 2:Y:0:
GGATTTGAGGTAGGCGGAGGCGGCGAGGGGG
+
DHHCFCFC?@#####################
@D2D0JJN1:133:D0BCAACXX:1:2208:1879:177897 1:N:0:
TTAGTGATGGTGTGATGCGTCAGCAGTCAGG
+
IJIJGIIJJJAGFGBEHIHDHEFAEBCBDF>
@D2D0JJN1:133:D0BCAACXX:1:2301:21324:108457 2:N:0:
TTTGAGGTCGGGGGCGAAAACGCCGTGGTCC
+
IGHCACAC@HHBB@6-7;BDD;>7@9931:>
@D2D0JJN1:133:D0BCAACXX:1:2301:4216:165170 2:N:0:
CGTGAAGAATAGAGCCGCCACTGAGGAACCC
+
###############################
@D2D0JJN1:133:D0BCAACXX:1:2302:19995:34250 1:Y:0:
GGCGGACGCAAGCACGAGCCACACCCACACG
+
###############################
@D2D0JJN1:133:D0BCAACXX:1:2302:5145:105137 1:N:0:
GGGTCTGTTGGTCGTCAACTCGTCAATGGGC
+
HJJ8@FHIIJIDHEGH=EHEFFFCD<>CC@;
@D2D0JJN1:133:D0BCAACXX:1:2302:12135:146938 1:N:0:
CGTGAAGAATAGAGCCGCCACTGAGGAACCC
+
FA(;@FAEEHIEEEC?BEC6?>;;CB>ABCB
@D2D0JJN1:133:D0BCAACXX:1:2303:1894:66622 2:N:0:
ACTCCAGACAGTGCTCCTCCCATTAAACCCC
+
DFHCF>CEFAHCEGGGGAAEHCEFFF>;>B<
@D2D0JJN1:133:D0BCAACXX:1:2303:16244:69701 1:N:0:
TCCTCTCTTCCTCTCTGTTCCAGACCGGCAT
+
EFCFCFEII@FGIEECE=CCDCAC=A89>;8
@D2D0JJN1:133:D0BCAACXX:1:2303:14571:69998 2:N:0:
CATATGTACCAGTAGTGAATTTACATTTTGC
+
I>HHIIGHIJIJHAEHEHHHHHHHHFFFFFD
@D2D0JJN1:133:D0BCAACXX:1:2304:19887:70299 2:N:0:
CCCACGGACGGGCCGAGCGCATGGCGAGGCG
+
CF@>FFEFB=<BABD@:@;55;??<@#####
@D2D0JJN1:133:D0BCAACXX:1:2304:11257:106079 1:N:0:
GTCTCTGTGGGGGCCGGCGACGATTGGCAGC
+
GFGIGDE0B>ABF8ABDB@;=75<?8A?>?#
@D2D0JJN1:133:D0BCAACXX:1:2305:4432:10606 2:N:0:
CCGACCCCATGGTCTCCCCTTGCTGCTGTAC
+
HGIIJGHICHEG=D?AHHE@;BD>ACE####
@D2D0JJN1:133:D0BCAACXX:1:2305:12225:36616 2:N:0:
GCTGGTGGGTGAAGGGGGAGAGCGGCGTGGG
+
IJIIJFFGJ-BAEHGHFD?B?BDDBDD0;BB
@D2D0JJN1:133:D0BCAACXX:1:2305:16287:76500 1:N:0:
CTTGATCCATGGACGCTCCCTGGCCGGTGCC
+
GIGHGIEHJJG>>@;AHEFF<D9AEABBDD?
@D2D0JJN1:133:D0BCAACXX:1:2305:17332:79325 1:N:0:
ACCTAGACACTACAATTTGAGTGCGTTTATA
+
IIGGECFFIII>CG3=CF@@C)@CH1?DFFB
@D2D0JJN1:133:D0BCAACXX:1:2305:12954:183814 1:N:0:
CATCCAAAGTGCTGTGCCCTGCTCATCGCCC
+
@DHGIEHCH?*?==/8BFHGHIIJIHGA;::
@D2D0JJN1:133:D0BCAACXX:1:2305:7383:186347 1:N:0:
GGTGGCCGGTGGGTGGGTGGGGCGTTTGGTA
+
HIFGIIAAB=DBA/9>B',;B@>B05;?82:
@D2D0JJN1:133:D0BCAACXX:1:2306:13121:149076 1:N:0:
GCGTGGGCGTGTCGGTGGCGACCCGGTCTGT
+
HII<FIGGH:<BDDDBB?2=BBBBDD;>>?>
@D2D0JJN1:133:D0BCAACXX:1:2307:15519:27174 1:N:0:
TCGTGCGGGTGGTGAGGGAGGCGGCCGGCGG
+
EEG;CHGII/?ABD>A51;;?BD73;B####
@D2D0JJN1:133:D0BCAACXX:1:2307:15386:28827 2:N:0:
TGGGTCGGCGTACCTGGTGGTGCTCACGGCC
+
IIIH3BFGHFBEFDCED>AB;@CACCCBB@9
@D2D0JJN1:133:D0BCAACXX:1:2307:15593:77818 2:N:0:
GCTGGCGTCAGTGGCCATTTCTGACGATTCA
+
IIEHIHIJIJJDAGIIHHHHHHHFFFFDDEE
@D2D0JJN1:133:D0BCAACXX:1:2307:19542:142119 1:N:0:
GTTTGGATGAGACGTGGGGAGTTGCTGCGAG
+
JIIJIGHIJGICHIGIGIHGFFFEECDEDD8
@D2D0JJN1:133:D0BCAACXX:1:2307:13424:186195 2:N:0:
CACCGACGGCTACTTCGCTCCCGGAAATGCT
+
DG@E=://'3889C:(883?>?#########
@D2D0JJN1:133:D0BCAACXX:1:2308:19508:16035 1:N:0:
AACGCCAAGGCGATGCGGTATCTCCGGATGG
+
BDFGGHGGHIIGEFFFFC9?;@>@CB@B###
@D2D0JJN1:133:D0BCAACXX:1:2308:7947:173055 1:N:0:
CTTTGCCGCAGGTTGTTCTTGACGAAGAGCT
+
ICGGDHHGGGGI@)?=?AEFFFFD?A?9?CA
