# Supplementary material for: Identification of the Maize Gravitropism Gene lazy plant1 by a Transposon-Tagging Genome Resequencing Strategy
Source: PLoS One. 2014 Jan 31;9(1):e87053. doi: 10.1371/journal.pone.0087053 (PMC3909067; doi:10.1371/journal.pone.0087053)
Supplement: File S1 — MuTaq Supplementals. (ZIP) [file pone.0087053.s005.zip › MuTaq_Supplementals/MuTaq_Sam/AAAA.sam]

@HD	VN:1.0	SO:unsorted
@SQ	SN:chromosome:AGPv2:1:1:301354135:1	LN:301354135
@SQ	SN:chromosome:AGPv2:2:1:237068873:1	LN:237068873
@SQ	SN:chromosome:AGPv2:3:1:232140174:1	LN:232140174
@SQ	SN:chromosome:AGPv2:4:1:241473504:1	LN:241473504
@SQ	SN:chromosome:AGPv2:5:1:217872852:1	LN:217872852
@SQ	SN:chromosome:AGPv2:6:1:169174353:1	LN:169174353
@SQ	SN:chromosome:AGPv2:7:1:176764762:1	LN:176764762
@SQ	SN:chromosome:AGPv2:8:1:175793759:1	LN:175793759
@SQ	SN:chromosome:AGPv2:9:1:156750706:1	LN:156750706
@SQ	SN:chromosome:AGPv2:10:1:150189435:1	LN:150189435
@SQ	SN:chromosome:AGPv2:mitochondrion:1:569630:1	LN:569630
@SQ	SN:chromosome:AGPv2:chloroplast:1:140384:1	LN:140384
@SQ	SN:chromosome:AGPv2:UNKNOWN:1:7140151:1	LN:7140151
@PG	ID:bowtie2	PN:bowtie2	VN:2.0.4
HWI-ST515:184:D0PUKACXX:1:1101:6780:36612	16	chromosome:AGPv2:5:1:217872852:1	202315903	255	31M	*	0	0	CTGAAATTACAGTTCACACCTCGTCGGTCTA	;@>3CDCDCCA@@@?CA>EFGGJGIIIIJIJ	AS:i:0	XN:i:0	XM:i:0	XO:i:0	XG:i:0	NM:i:0	MD:Z:31	YT:Z:UU
HWI-ST515:184:D0PUKACXX:1:1101:3278:61519	16	chromosome:AGPv2:4:1:241473504:1	35219859	255	31M	*	0	0	ATCGTCAATCGCGACGACGGAGCTAGTGGAT	8BBCA=?BBC;HHEGGHJIHCDIIJJJJIII	AS:i:0	XN:i:0	XM:i:0	XO:i:0	XG:i:0	NM:i:0	MD:Z:31	YT:Z:UU
HWI-ST515:184:D0PUKACXX:1:1101:4053:105163	16	chromosome:AGPv2:1:1:301354135:1	280290129	255	31M	*	0	0	GTGGTACTGAAAGCACATATCCATTTATGAC	6C<C@FFFFFFEBHEHFCCE>BECCHAGCCE	AS:i:0	XN:i:0	XM:i:0	XO:i:0	XG:i:0	NM:i:0	MD:Z:31	YT:Z:UU
HWI-ST515:184:D0PUKACXX:1:1101:18790:108078	16	chromosome:AGPv2:8:1:175793759:1	43261764	255	31M	*	0	0	TATCCGACACTATTGCTCTTCTCTCTCACTG	3=AAB>BC@HE;EHFIGGFIIIIIEEHCHBI	AS:i:0	XN:i:0	XM:i:0	XO:i:0	XG:i:0	NM:i:0	MD:Z:31	YT:Z:UU
HWI-ST515:184:D0PUKACXX:1:1101:20862:174282	0	chromosome:AGPv2:5:1:217872852:1	146724046	255	31M	*	0	0	TCCCCTCCATGGCTATTTAAGCCACGTCCGC	IFFHIIJGIJIJJJDIIIJBHEEHDEFCAA#	AS:i:0	XN:i:0	XM:i:0	XO:i:0	XG:i:0	NM:i:0	MD:Z:31	YT:Z:UU
HWI-ST515:184:D0PUKACXX:1:1101:15130:178157	0	chromosome:AGPv2:1:1:301354135:1	256367068	255	3M1I27M	*	0	0	TTTCCCTTGGCGTTGCCGCCCCACCAACAGG	IIIHCEGIJHDBHEDFEDDDDBBDDBDBBD<	AS:i:-8	XN:i:0	XM:i:0	XO:i:1	XG:i:1	NM:i:1	MD:Z:30	YT:Z:UU
HWI-ST515:184:D0PUKACXX:1:1101:1869:197399	16	chromosome:AGPv2:2:1:237068873:1	137772789	31	31M	*	0	0	ATACTTCCCTTGGGCTCCACCAGGCTGGCGG	############EAC2;)=H@JHF<@@@D9F	AS:i:0	XS:i:-5	XN:i:0	XM:i:0	XO:i:0	XG:i:0	NM:i:0	MD:Z:31	YT:Z:UU
HWI-ST515:184:D0PUKACXX:1:1101:1869:197399	256	chromosome:AGPv2:8:1:175793759:1	26865555	31	31M	*	0	0	CCGCCAGCCTGGTGGAGCCCAAGGGAAGTAT	F9D@@@<FHJ@H=);2CAE############	AS:i:-5	XS:i:-5	XN:i:0	XM:i:1	XO:i:0	XG:i:0	NM:i:1	MD:Z:8T22	YT:Z:UU
HWI-ST515:184:D0PUKACXX:1:1102:7636:6385	4	*	0	0	*	*	0	0	CGTGCAAAGATACCGGGTAAAGTCAGATTAT	###############################	YT:Z:UU
HWI-ST515:184:D0PUKACXX:1:1102:11202:25718	4	*	0	0	*	*	0	0	CCCCTACGGCCTCCATAGTTCGTAGGCCGTA	IJIIIJJBFGIEIJGJEH?EAE=@;BCCD##	YT:Z:UU
HWI-ST515:184:D0PUKACXX:1:1102:10098:51143	16	chromosome:AGPv2:5:1:217872852:1	176110235	255	31M	*	0	0	ATCACGATGGAGCTTTGAGTCTTTGACGGTG	##?;B>A=EHCCE>DIJJIGHAIGGFEGIII	AS:i:0	XN:i:0	XM:i:0	XO:i:0	XG:i:0	NM:i:0	MD:Z:31	YT:Z:UU
HWI-ST515:184:D0PUKACXX:1:1102:13398:63676	16	chromosome:AGPv2:4:1:241473504:1	171791816	255	31M	*	0	0	TTCTGGAACGGTGGTGGTTCCGGCGGGCGGA	########DDDDB=>1A?FBGHGHFFD:GIH	AS:i:0	XN:i:0	XM:i:0	XO:i:0	XG:i:0	NM:i:0	MD:Z:31	YT:Z:UU
HWI-ST515:184:D0PUKACXX:1:1102:2610:68529	0	chromosome:AGPv2:7:1:176764762:1	152970351	255	31M	*	0	0	GGCGTGCTACGGAGATCTAGGATTGGGCATT	IJJHEFFDEC<>?@;3@@CCDDD<(99<?C4	AS:i:0	XN:i:0	XM:i:0	XO:i:0	XG:i:0	NM:i:0	MD:Z:31	YT:Z:UU
HWI-ST515:184:D0PUKACXX:1:1102:13562:100938	16	chromosome:AGPv2:3:1:232140174:1	194031935	1	31M	*	0	0	AGGCGGACGCGGACTGGACCCCCGCCGCGAC	##################DDDDDDFEIJIGG	AS:i:-2	XS:i:-2	XN:i:0	XM:i:1	XO:i:0	XG:i:0	NM:i:1	MD:Z:14A16	YT:Z:UU
HWI-ST515:184:D0PUKACXX:1:1102:13562:100938	272	chromosome:AGPv2:3:1:232140174:1	194038400	1	31M	*	0	0	AGGCGGACGCGGACTGGACCCCCGCCGCGAC	##################DDDDDDFEIJIGG	AS:i:-2	XS:i:-2	XN:i:0	XM:i:1	XO:i:0	XG:i:0	NM:i:1	MD:Z:14A16	YT:Z:UU
HWI-ST515:184:D0PUKACXX:1:1102:14889:155246	16	chromosome:AGPv2:3:1:232140174:1	171903371	255	31M	*	0	0	GCATTGAACTGCATGTTAGACCGTCGCCAGC	3@C>DCCCCAA>3CDECA;9DHIHGBIHAGG	AS:i:0	XN:i:0	XM:i:0	XO:i:0	XG:i:0	NM:i:0	MD:Z:31	YT:Z:UU
HWI-ST515:184:D0PUKACXX:1:1102:13121:184681	16	chromosome:AGPv2:1:1:301354135:1	118965274	255	31M	*	0	0	ACGTGAGCATGGAGTAGTGGCTGGCTCCCGG	>BECABDEBFDFFHHEHBHGJIJJJGGHGFI	AS:i:0	XN:i:0	XM:i:0	XO:i:0	XG:i:0	NM:i:0	MD:Z:31	YT:Z:UU
HWI-ST515:184:D0PUKACXX:1:1103:16034:12562	4	*	0	0	*	*	0	0	CATCCAAAGTGCTGTGCCCTGCTCATCGCCC	DHHJJGIJIGGHIIJCHGIJIIIIJJIJGHG	YT:Z:UU
HWI-ST515:184:D0PUKACXX:1:1103:18129:25077	4	*	0	0	*	*	0	0	CTTTTTAACACGGTGACACAGTATTACATGG	FJJJJC@AEFHFBBB@CEC?;;A3;>>;>39	YT:Z:UU
HWI-ST515:184:D0PUKACXX:1:1103:11159:70029	16	chromosome:AGPv2:5:1:217872852:1	146711910	255	31M	*	0	0	CCTCTCCCCTCTCGCTGACGCCTGACCTTCC	@DBDBDDDBB@DDHFHIGIIGC@GGCIGDJJ	AS:i:0	XN:i:0	XM:i:0	XO:i:0	XG:i:0	NM:i:0	MD:Z:31	YT:Z:UU
HWI-ST515:184:D0PUKACXX:1:1103:16634:132654	16	chromosome:AGPv2:1:1:301354135:1	257291946	37	31M	*	0	0	AGGGACAATTGTATACATGCCCCTCAAATTT	;A?ECB@>7FEEHEHIHBIJIIDGIHIGEGG	AS:i:0	XS:i:-14	XN:i:0	XM:i:0	XO:i:0	XG:i:0	NM:i:0	MD:Z:31	YT:Z:UU
HWI-ST515:184:D0PUKACXX:1:1103:16634:132654	256	chromosome:AGPv2:4:1:241473504:1	144323110	37	4M3I24M	*	0	0	AAATTTGAGGGGCATGTATACAATTGTCCCT	GGEGIHIGDIIJIBHIHEHEEF7>@BCE?A;	AS:i:-14	XS:i:-14	XN:i:0	XM:i:0	XO:i:1	XG:i:3	NM:i:3	MD:Z:28	YT:Z:UU
HWI-ST515:184:D0PUKACXX:1:1103:20036:141664	16	chromosome:AGPv2:9:1:156750706:1	37645528	1	31M	*	0	0	ACAATAAGGAAAGACACACCATTGCACTACG	>CDFEC<FEHFHC>CCECIIHEFHEFHCCII	AS:i:0	XS:i:0	XN:i:0	XM:i:0	XO:i:0	XG:i:0	NM:i:0	MD:Z:31	YT:Z:UU
HWI-ST515:184:D0PUKACXX:1:1103:20036:141664	272	chromosome:AGPv2:4:1:241473504:1	101837905	1	31M	*	0	0	ACAATAAGGAAAGACACACCATTGCACTACG	>CDFEC<FEHFHC>CCECIIHEFHEFHCCII	AS:i:0	XS:i:0	XN:i:0	XM:i:0	XO:i:0	XG:i:0	NM:i:0	MD:Z:31	YT:Z:UU
HWI-ST515:184:D0PUKACXX:1:1103:20036:141664	256	chromosome:AGPv2:6:1:169174353:1	64099250	1	31M	*	0	0	CGTAGTGCAATGGTGTGTCTTTCCTTATTGT	IICCHFEHFEHIICECC>CHFHEF<CEFDC>	AS:i:-6	XS:i:0	XN:i:0	XM:i:1	XO:i:0	XG:i:0	NM:i:1	MD:Z:1A29	YT:Z:UU
HWI-ST515:184:D0PUKACXX:1:1103:20036:141664	256	chromosome:AGPv2:2:1:237068873:1	155017916	1	31M	*	0	0	CGTAGTGCAATGGTGTGTCTTTCCTTATTGT	IICCHFEHFEHIICECC>CHFHEF<CEFDC>	AS:i:-6	XS:i:0	XN:i:0	XM:i:1	XO:i:0	XG:i:0	NM:i:1	MD:Z:0T30	YT:Z:UU
HWI-ST515:184:D0PUKACXX:1:1103:10198:163982	16	chromosome:AGPv2:4:1:241473504:1	167404246	255	31M	*	0	0	GCAAAATGTAAATTCACTACTGGTACATATG	3EBEEEEFHHGHIGGCHGGIIGIGFFJGJJI	AS:i:0	XN:i:0	XM:i:0	XO:i:0	XG:i:0	NM:i:0	MD:Z:31	YT:Z:UU
HWI-ST515:184:D0PUKACXX:1:1103:15424:172450	0	chromosome:AGPv2:5:1:217872852:1	146724046	255	31M	*	0	0	TCCCCTCCATGGCTATTTAAGCCACGTCCGC	GIIFIGIHIGIJJJIJIJIHHFHGFFEDDD:	AS:i:0	XN:i:0	XM:i:0	XO:i:0	XG:i:0	NM:i:0	MD:Z:31	YT:Z:UU
HWI-ST515:184:D0PUKACXX:1:1103:15683:185797	16	chromosome:AGPv2:8:1:175793759:1	43261764	255	31M	*	0	0	TATCCGACACTATTGCTCTTCTCTCTCACTG	###CD@@CAHHH@FGIHEJJIGIIGHEFJIJ	AS:i:0	XN:i:0	XM:i:0	XO:i:0	XG:i:0	NM:i:0	MD:Z:31	YT:Z:UU
HWI-ST515:184:D0PUKACXX:1:1103:6071:194358	4	*	0	0	*	*	0	0	ATTTTAGGTCAAGAATGTCGGCTTATTTTAG	HHIIIFGIHHIJIEHHGFGGIDHFDFFFDC3	YT:Z:UU
HWI-ST515:184:D0PUKACXX:1:1103:16081:195569	0	chromosome:AGPv2:8:1:175793759:1	175402687	255	31M	*	0	0	GCAAGCTTGTTGGCTGTGCCTGGTGGTTGTT	IIJBHGIJHCEHEDEFDEEEEDD@??9<?;5	AS:i:0	XN:i:0	XM:i:0	XO:i:0	XG:i:0	NM:i:0	MD:Z:31	YT:Z:UU
HWI-ST515:184:D0PUKACXX:1:1104:4704:2442	16	chromosome:AGPv2:8:1:175793759:1	43261764	255	31M	*	0	0	TATCCGACACTATTGCTCTTCTCTCTCACTG	###DDCBB?CEBHEED;D;@EBHCIDHHIGH	AS:i:0	XN:i:0	XM:i:0	XO:i:0	XG:i:0	NM:i:0	MD:Z:31	YT:Z:UU
HWI-ST515:184:D0PUKACXX:1:1104:12446:20774	0	chromosome:AGPv2:8:1:175793759:1	155426807	1	31M	*	0	0	TAGGAGCTCAGGGTCAAAAGAGAGGGGTGGG	JIIIJHHIJJJJIDHIIJHHHEBDFDD@BB@	AS:i:-6	XS:i:-6	XN:i:0	XM:i:1	XO:i:0	XG:i:0	NM:i:1	MD:Z:10A20	YT:Z:UU
HWI-ST515:184:D0PUKACXX:1:1104:12446:20774	256	chromosome:AGPv2:8:1:175793759:1	155396023	1	31M	*	0	0	TAGGAGCTCAGGGTCAAAAGAGAGGGGTGGG	JIIIJHHIJJJJIDHIIJHHHEBDFDD@BB@	AS:i:-6	XS:i:-6	XN:i:0	XM:i:1	XO:i:0	XG:i:0	NM:i:1	MD:Z:10A20	YT:Z:UU
HWI-ST515:184:D0PUKACXX:1:1104:11916:21238	16	chromosome:AGPv2:8:1:175793759:1	43261764	255	31M	*	0	0	TATCCGACACTATTGCTCTTCTCTCTCACTG	;;8<4@@@DHHGGHHGEIHGCHGHGHHEHII	AS:i:0	XN:i:0	XM:i:0	XO:i:0	XG:i:0	NM:i:0	MD:Z:31	YT:Z:UU
HWI-ST515:184:D0PUKACXX:1:1104:14989:34544	4	*	0	0	*	*	0	0	GCCATGGGGAGTGTGAGCTAGAGATGGGGGT	IJIJIIGIIEHHHEHIFGGHH<DD3?C==93	YT:Z:UU
HWI-ST515:184:D0PUKACXX:1:1104:8959:57015	0	chromosome:AGPv2:8:1:175793759:1	133402542	1	31M	*	0	0	CAAGACGTGCAGGACTGCAGCTGCAAGCACG	JHHBCCGDHGIGICCEH<3;BCCCACCD###	AS:i:0	XS:i:0	XN:i:0	XM:i:0	XO:i:0	XG:i:0	NM:i:0	MD:Z:31	YT:Z:UU
HWI-ST515:184:D0PUKACXX:1:1104:8959:57015	256	chromosome:AGPv2:9:1:156750706:1	8197383	1	31M	*	0	0	CAAGACGTGCAGGACTGCAGCTGCAAGCACG	JHHBCCGDHGIGICCEH<3;BCCCACCD###	AS:i:0	XS:i:0	XN:i:0	XM:i:0	XO:i:0	XG:i:0	NM:i:0	MD:Z:31	YT:Z:UU
HWI-ST515:184:D0PUKACXX:1:1104:10793:92405	4	*	0	0	*	*	0	0	CACTGGCGGGGGCGGGCAAGGGGGGGACGAG	<<)?@9B@#######################	YT:Z:UU
HWI-ST515:184:D0PUKACXX:1:1104:8081:142848	0	chromosome:AGPv2:1:1:301354135:1	298324620	255	6M1D25M	*	0	0	TTCGCGCCACTTGTTTGATTCGTTCCTCCCG	IGA?DAGIEIJJFHGHHHHEFFBDCCEECD@	AS:i:-8	XN:i:0	XM:i:0	XO:i:1	XG:i:1	NM:i:1	MD:Z:6^C25	YT:Z:UU
HWI-ST515:184:D0PUKACXX:1:1104:15869:192687	4	*	0	0	*	*	0	0	CTCGCAGGGTGGCCTCCATATGGTCCGTTTT	JJJGJHGJF?CDFFFEDEDAEDD@AABAC##	YT:Z:UU
HWI-ST515:184:D0PUKACXX:1:1104:9897:195135	0	chromosome:AGPv2:8:1:175793759:1	155396023	1	31M	*	0	0	TAGGAGCTCAGGGTCAAAAGAGAGGGGTGGG	JIJIFJIIHJIIJEGHIIGEEHBDDBB;?B8	AS:i:-6	XS:i:-6	XN:i:0	XM:i:1	XO:i:0	XG:i:0	NM:i:1	MD:Z:10A20	YT:Z:UU
HWI-ST515:184:D0PUKACXX:1:1104:9897:195135	256	chromosome:AGPv2:8:1:175793759:1	155426807	1	31M	*	0	0	TAGGAGCTCAGGGTCAAAAGAGAGGGGTGGG	JIJIFJIIHJIIJEGHIIGEEHBDDBB;?B8	AS:i:-6	XS:i:-6	XN:i:0	XM:i:1	XO:i:0	XG:i:0	NM:i:1	MD:Z:10A20	YT:Z:UU
HWI-ST515:184:D0PUKACXX:1:1104:17902:195488	0	chromosome:AGPv2:10:1:150189435:1	143085683	1	31M	*	0	0	CGGTGGAGGCGGGGCGAGCGGGGGGTTTTGA	JIJGHIIIJIBBBB550;78@DDDD00<@<2	AS:i:0	XS:i:0	XN:i:0	XM:i:0	XO:i:0	XG:i:0	NM:i:0	MD:Z:31	YT:Z:UU
HWI-ST515:184:D0PUKACXX:1:1104:17902:195488	272	chromosome:AGPv2:10:1:150189435:1	142894557	1	31M	*	0	0	TCAAAACCCCCCGCTCGCCCCGCCTCCACCG	2<@<00DDDD@87;055BBBBIJIIIHGJIJ	AS:i:0	XS:i:0	XN:i:0	XM:i:0	XO:i:0	XG:i:0	NM:i:0	MD:Z:31	YT:Z:UU
HWI-ST515:184:D0PUKACXX:1:1104:16660:198921	0	chromosome:AGPv2:3:1:232140174:1	182474539	255	31M	*	0	0	GGCTCTGGGAGGATAGGCCTAATTCTATTTT	JIIIEIG<GGFE7@@C9@AEACEEEDDDEC;	AS:i:0	XN:i:0	XM:i:0	XO:i:0	XG:i:0	NM:i:0	MD:Z:31	YT:Z:UU
HWI-ST515:184:D0PUKACXX:1:1105:14498:21008	4	*	0	0	*	*	0	0	CATCCATAGTGCTGTGCCCTGCTCATCGCCC	F9BFF90/*/9B?F8)88CF@FFI)=@C=::	YT:Z:UU
HWI-ST515:184:D0PUKACXX:1:1105:19341:86007	16	chromosome:AGPv2:6:1:169174353:1	98414280	255	31M	*	0	0	TTTTTTTGTCCCTGTGGGCTGTGGTTGGTTT	DDCDEDFFEDC?HJJJJJJJJIHHFDJJIIJ	AS:i:0	XN:i:0	XM:i:0	XO:i:0	XG:i:0	NM:i:0	MD:Z:31	YT:Z:UU
HWI-ST515:184:D0PUKACXX:1:1105:13399:94245	4	*	0	0	*	*	0	0	CCAATTTGGCGGTGGACGCTGCGCATGACGC	FDADHHIJHGEG;E/=),9'3;@??BDCAB0	YT:Z:UU
HWI-ST515:184:D0PUKACXX:1:1105:5289:119283	16	chromosome:AGPv2:5:1:217872852:1	12585002	255	31M	*	0	0	AAAACAGAGTAACAGTGGTACTGGAGAAGTG	###?A=4=7@C4C;G>@=<HEGFCF<EIIGI	AS:i:0	XN:i:0	XM:i:0	XO:i:0	XG:i:0	NM:i:0	MD:Z:31	YT:Z:UU
HWI-ST515:184:D0PUKACXX:1:1105:2609:121728	0	chromosome:AGPv2:7:1:176764762:1	17708140	255	31M	*	0	0	TCTAGGTTCTGGGCTGGTCGCCTTGTCCATG	JIGGBGHEE@GIEHGFE@@/<ABBCCC@A>5	AS:i:-5	XN:i:0	XM:i:1	XO:i:0	XG:i:0	NM:i:1	MD:Z:9C21	YT:Z:UU
HWI-ST515:184:D0PUKACXX:1:1105:3739:144873	0	chromosome:AGPv2:10:1:150189435:1	141585765	255	31M	*	0	0	GTCAGCCACCGAGCCTCGGCTCCTTTCCGGC	IHGG>FHHDEHEFFDEED?BDDD?CCDC###	AS:i:0	XN:i:0	XM:i:0	XO:i:0	XG:i:0	NM:i:0	MD:Z:31	YT:Z:UU
HWI-ST515:184:D0PUKACXX:1:1105:4073:188881	0	chromosome:AGPv2:6:1:169174353:1	129964303	255	31M	*	0	0	GCCGGACAGATGTACGTCAAAAACAAAAAAA	;BDGGBAEHGFFEFFFEECDDDDDAD?B<?@	AS:i:-5	XN:i:0	XM:i:1	XO:i:0	XG:i:0	NM:i:1	MD:Z:29C1	YT:Z:UU
HWI-ST515:184:D0PUKACXX:1:1106:12721:50523	16	chromosome:AGPv2:8:1:175793759:1	160085577	255	31M	*	0	0	CACCCTCGCCGCCTCCGCCTACCTCAAACCC	##BB>;B>;;?>?EHGDCGHGIGGHF@;JJJ	AS:i:0	XN:i:0	XM:i:0	XO:i:0	XG:i:0	NM:i:0	MD:Z:31	YT:Z:UU
HWI-ST515:184:D0PUKACXX:1:1106:9590:77077	4	*	0	0	*	*	0	0	GTGGGGGCCAGGACGGACGAACTGCGAGCAC	JGHGAGEE>DDD=ADD68?@DDDDCDB####	YT:Z:UU
HWI-ST515:184:D0PUKACXX:1:1106:3769:90063	0	chromosome:AGPv2:1:1:301354135:1	108512199	1	31M	*	0	0	GTGCCTCCCCCACCGCCCCATTCCATCCATG	CDHGGFEGIIGIJBGHFFDDEDDDEFCBDDD	AS:i:-5	XS:i:-5	XN:i:0	XM:i:1	XO:i:0	XG:i:0	NM:i:1	MD:Z:1C29	YT:Z:UU
HWI-ST515:184:D0PUKACXX:1:1106:3769:90063	256	chromosome:AGPv2:5:1:217872852:1	61958406	1	31M	*	0	0	GTGCCTCCCCCACCGCCCCATTCCATCCATG	CDHGGFEGIIGIJBGHFFDDEDDDEFCBDDD	AS:i:-5	XS:i:-5	XN:i:0	XM:i:1	XO:i:0	XG:i:0	NM:i:1	MD:Z:1C29	YT:Z:UU
HWI-ST515:184:D0PUKACXX:1:1106:3769:90063	272	chromosome:AGPv2:6:1:169174353:1	144551554	1	31M	*	0	0	CATGGATGGAATGGGGCGGTGGGGGAGGCAC	DDDBCFEDDDEDDFFHGBJIGIIGEFGGHDC	AS:i:-10	XS:i:-5	XN:i:0	XM:i:2	XO:i:0	XG:i:0	NM:i:2	MD:Z:29G0T0	YT:Z:UU
HWI-ST515:184:D0PUKACXX:1:1106:3769:90063	272	chromosome:AGPv2:1:1:301354135:1	226959600	1	31M	*	0	0	CATGGATGGAATGGGGCGGTGGGGGAGGCAC	DDDBCFEDDDEDDFFHGBJIGIIGEFGGHDC	AS:i:-10	XS:i:-5	XN:i:0	XM:i:2	XO:i:0	XG:i:0	NM:i:2	MD:Z:29G0T0	YT:Z:UU
HWI-ST515:184:D0PUKACXX:1:1106:3769:90063	256	chromosome:AGPv2:7:1:176764762:1	21550941	1	31M	*	0	0	GTGCCTCCCCCACCGCCCCATTCCATCCATG	CDHGGFEGIIGIJBGHFFDDEDDDEFCBDDD	AS:i:-15	XS:i:-5	XN:i:0	XM:i:3	XO:i:0	XG:i:0	NM:i:3	MD:Z:0T0C28A0	YT:Z:UU
HWI-ST515:184:D0PUKACXX:1:1106:3769:90063	272	chromosome:AGPv2:9:1:156750706:1	96660370	1	20M1I10M	*	0	0	CATGGATGGAATGGGGCGGTGGGGGAGGCAC	DDDBCFEDDDEDDFFHGBJIGIIGEFGGHDC	AS:i:-18	XS:i:-5	XN:i:0	XM:i:2	XO:i:1	XG:i:1	NM:i:3	MD:Z:27T0G1	YT:Z:UU
HWI-ST515:184:D0PUKACXX:1:1106:3443:125539	0	chromosome:AGPv2:1:1:301354135:1	37586491	255	31M	*	0	0	ACCGAATGTAGGCTCTACACTGAATATTTTC	GIGGFGIIGHJID>CHH@?>@@D@CDECDC;	AS:i:0	XN:i:0	XM:i:0	XO:i:0	XG:i:0	NM:i:0	MD:Z:31	YT:Z:UU
HWI-ST515:184:D0PUKACXX:1:1106:17891:130031	4	*	0	0	*	*	0	0	CAGGAAAATGGTGCACTGATGTTCGGTGTAC	IGJIHICHJIJCFHGIIIIJJ=AECEBFDC#	YT:Z:UU
HWI-ST515:184:D0PUKACXX:1:1106:4337:143021	0	chromosome:AGPv2:1:1:301354135:1	102196738	255	31M	*	0	0	CTCGCACAGGCATTTCAATCGGACTTCGGAT	IJJIJIGJIJDEGGIGG;CH?ECEDCDCCA;	AS:i:-5	XN:i:0	XM:i:1	XO:i:0	XG:i:0	NM:i:1	MD:Z:11G19	YT:Z:UU
HWI-ST515:184:D0PUKACXX:1:1106:16142:161829	0	chromosome:AGPv2:2:1:237068873:1	71801060	1	31M	*	0	0	CTCTCTGATTCAGCTCTGTTGCTGGCAGCAG	JJJJJHGIFJGIJJIIIGIJIJJJDC>EFHB	AS:i:0	XS:i:0	XN:i:0	XM:i:0	XO:i:0	XG:i:0	NM:i:0	MD:Z:31	YT:Z:UU
HWI-ST515:184:D0PUKACXX:1:1106:16142:161829	256	chromosome:AGPv2:8:1:175793759:1	90834448	1	31M	*	0	0	CTCTCTGATTCAGCTCTGTTGCTGGCAGCAG	JJJJJHGIFJGIJJIIIGIJIJJJDC>EFHB	AS:i:0	XS:i:0	XN:i:0	XM:i:0	XO:i:0	XG:i:0	NM:i:0	MD:Z:31	YT:Z:UU
HWI-ST515:184:D0PUKACXX:1:1107:7237:11121	4	*	0	0	*	*	0	0	CAGGAAAATGGTGCACTGATGTTCGGTGTAC	HIGIIJFHIGFCFGGIJJEGECEEEHEFBE#	YT:Z:UU
HWI-ST515:184:D0PUKACXX:1:1107:4333:37832	0	chromosome:AGPv2:10:1:150189435:1	26665858	1	31M	*	0	0	CCTCCTGGAAAGTCCGGTGCCTGGCTCCTGT	HIBGGGII?BBGFHHGI@A<AA>BBCC=>;6	AS:i:0	XS:i:0	XN:i:0	XM:i:0	XO:i:0	XG:i:0	NM:i:0	MD:Z:31	YT:Z:UU
HWI-ST515:184:D0PUKACXX:1:1107:4333:37832	256	chromosome:AGPv2:10:1:150189435:1	26770546	1	31M	*	0	0	CCTCCTGGAAAGTCCGGTGCCTGGCTCCTGT	HIBGGGII?BBGFHHGI@A<AA>BBCC=>;6	AS:i:0	XS:i:0	XN:i:0	XM:i:0	XO:i:0	XG:i:0	NM:i:0	MD:Z:31	YT:Z:UU
HWI-ST515:184:D0PUKACXX:1:1107:17527:50522	4	*	0	0	*	*	0	0	GCCATGGGGAGTGTGAGCTAGAGATGGGGGT	FDGG;88BF(--6@E77=CHE##########	YT:Z:UU
HWI-ST515:184:D0PUKACXX:1:1107:15838:51463	16	chromosome:AGPv2:6:1:169174353:1	112360540	255	31M	*	0	0	CTAAAAGGCTTCCATCCAATATGTTCAGAAA	DGEHGD>@CFBIJIIEIIGEGDBB9HGFJII	AS:i:0	XN:i:0	XM:i:0	XO:i:0	XG:i:0	NM:i:0	MD:Z:31	YT:Z:UU
HWI-ST515:184:D0PUKACXX:1:1107:9717:112504	4	*	0	0	*	*	0	0	CTTGCAAAGAGCCAGAGAAAAGGCAGATTAT	?==BF##########################	YT:Z:UU
HWI-ST515:184:D0PUKACXX:1:1107:7894:115982	16	chromosome:AGPv2:3:1:232140174:1	36461369	1	31M	*	0	0	TTTAATAAGGGCTCTAAAGACTCCGTTTTTT	#CCCCCCC=BDCCCEAA@CAD?A<HEHFGHG	AS:i:-5	XS:i:-5	XN:i:0	XM:i:1	XO:i:0	XG:i:0	NM:i:1	MD:Z:30G0	YT:Z:UU
HWI-ST515:184:D0PUKACXX:1:1107:7894:115982	256	chromosome:AGPv2:3:1:232140174:1	14751965	1	31M	*	0	0	AAAAAACGGAGTCTTTAGAGCCCTTATTAAA	GHGFHEH<A?DAC@AAECCCDB=CCCCCCC#	AS:i:-5	XS:i:-5	XN:i:0	XM:i:1	XO:i:0	XG:i:0	NM:i:1	MD:Z:0C30	YT:Z:UU
HWI-ST515:184:D0PUKACXX:1:1107:7894:115982	256	chromosome:AGPv2:9:1:156750706:1	15458069	1	31M	*	0	0	AAAAAACGGAGTCTTTAGAGCCCTTATTAAA	GHGFHEH<A?DAC@AAECCCDB=CCCCCCC#	AS:i:-5	XS:i:-5	XN:i:0	XM:i:1	XO:i:0	XG:i:0	NM:i:1	MD:Z:0C30	YT:Z:UU
HWI-ST515:184:D0PUKACXX:1:1107:7894:115982	256	chromosome:AGPv2:5:1:217872852:1	216566296	1	31M	*	0	0	AAAAAACGGAGTCTTTAGAGCCCTTATTAAA	GHGFHEH<A?DAC@AAECCCDB=CCCCCCC#	AS:i:-5	XS:i:-5	XN:i:0	XM:i:1	XO:i:0	XG:i:0	NM:i:1	MD:Z:0T30	YT:Z:UU
HWI-ST515:184:D0PUKACXX:1:1107:7894:115982	272	chromosome:AGPv2:8:1:175793759:1	7929434	1	31M	*	0	0	TTTAATAAGGGCTCTAAAGACTCCGTTTTTT	#CCCCCCC=BDCCCEAA@CAD?A<HEHFGHG	AS:i:-5	XS:i:-5	XN:i:0	XM:i:1	XO:i:0	XG:i:0	NM:i:1	MD:Z:30G0	YT:Z:UU
HWI-ST515:184:D0PUKACXX:1:1107:7894:115982	272	chromosome:AGPv2:3:1:232140174:1	106481790	1	31M	*	0	0	TTTAATAAGGGCTCTAAAGACTCCGTTTTTT	#CCCCCCC=BDCCCEAA@CAD?A<HEHFGHG	AS:i:-5	XS:i:-5	XN:i:0	XM:i:1	XO:i:0	XG:i:0	NM:i:1	MD:Z:30G0	YT:Z:UU
HWI-ST515:184:D0PUKACXX:1:1107:7894:115982	272	chromosome:AGPv2:4:1:241473504:1	62780356	1	31M	*	0	0	TTTAATAAGGGCTCTAAAGACTCCGTTTTTT	#CCCCCCC=BDCCCEAA@CAD?A<HEHFGHG	AS:i:-5	XS:i:-5	XN:i:0	XM:i:1	XO:i:0	XG:i:0	NM:i:1	MD:Z:5C25	YT:Z:UU
HWI-ST515:184:D0PUKACXX:1:1107:7894:115982	256	chromosome:AGPv2:1:1:301354135:1	47078371	1	31M	*	0	0	AAAAAACGGAGTCTTTAGAGCCCTTATTAAA	GHGFHEH<A?DAC@AAECCCDB=CCCCCCC#	AS:i:-5	XS:i:-5	XN:i:0	XM:i:1	XO:i:0	XG:i:0	NM:i:1	MD:Z:0C30	YT:Z:UU
HWI-ST515:184:D0PUKACXX:1:1107:7894:115982	256	chromosome:AGPv2:8:1:175793759:1	51714227	1	31M	*	0	0	AAAAAACGGAGTCTTTAGAGCCCTTATTAAA	GHGFHEH<A?DAC@AAECCCDB=CCCCCCC#	AS:i:-5	XS:i:-5	XN:i:0	XM:i:1	XO:i:0	XG:i:0	NM:i:1	MD:Z:0C30	YT:Z:UU
HWI-ST515:184:D0PUKACXX:1:1107:7894:115982	256	chromosome:AGPv2:6:1:169174353:1	87572822	1	31M	*	0	0	AAAAAACGGAGTCTTTAGAGCCCTTATTAAA	GHGFHEH<A?DAC@AAECCCDB=CCCCCCC#	AS:i:-5	XS:i:-5	XN:i:0	XM:i:1	XO:i:0	XG:i:0	NM:i:1	MD:Z:0C30	YT:Z:UU
HWI-ST515:184:D0PUKACXX:1:1107:7894:115982	256	chromosome:AGPv2:5:1:217872852:1	89474380	1	31M	*	0	0	AAAAAACGGAGTCTTTAGAGCCCTTATTAAA	GHGFHEH<A?DAC@AAECCCDB=CCCCCCC#	AS:i:-5	XS:i:-5	XN:i:0	XM:i:1	XO:i:0	XG:i:0	NM:i:1	MD:Z:0C30	YT:Z:UU
HWI-ST515:184:D0PUKACXX:1:1107:7894:115982	256	chromosome:AGPv2:1:1:301354135:1	239967508	1	31M	*	0	0	AAAAAACGGAGTCTTTAGAGCCCTTATTAAA	GHGFHEH<A?DAC@AAECCCDB=CCCCCCC#	AS:i:-5	XS:i:-5	XN:i:0	XM:i:1	XO:i:0	XG:i:0	NM:i:1	MD:Z:0C30	YT:Z:UU
HWI-ST515:184:D0PUKACXX:1:1107:7894:115982	272	chromosome:AGPv2:2:1:237068873:1	54551509	1	31M	*	0	0	TTTAATAAGGGCTCTAAAGACTCCGTTTTTT	#CCCCCCC=BDCCCEAA@CAD?A<HEHFGHG	AS:i:-5	XS:i:-5	XN:i:0	XM:i:1	XO:i:0	XG:i:0	NM:i:1	MD:Z:29G1	YT:Z:UU
HWI-ST515:184:D0PUKACXX:1:1107:7894:115982	256	chromosome:AGPv2:1:1:301354135:1	86371109	1	31M	*	0	0	AAAAAACGGAGTCTTTAGAGCCCTTATTAAA	GHGFHEH<A?DAC@AAECCCDB=CCCCCCC#	AS:i:-7	XS:i:-5	XN:i:0	XM:i:2	XO:i:0	XG:i:0	NM:i:2	MD:Z:0C29T0	YT:Z:UU
HWI-ST515:184:D0PUKACXX:1:1107:7894:115982	272	chromosome:AGPv2:5:1:217872852:1	181409738	1	5M1I25M	*	0	0	TTTAATAAGGGCTCTAAAGACTCCGTTTTTT	#CCCCCCC=BDCCCEAA@CAD?A<HEHFGHG	AS:i:-8	XS:i:-5	XN:i:0	XM:i:0	XO:i:1	XG:i:1	NM:i:1	MD:Z:30	YT:Z:UU
HWI-ST515:184:D0PUKACXX:1:1107:7894:115982	256	chromosome:AGPv2:3:1:232140174:1	157340329	1	31M	*	0	0	AAAAAACGGAGTCTTTAGAGCCCTTATTAAA	GHGFHEH<A?DAC@AAECCCDB=CCCCCCC#	AS:i:-10	XS:i:-5	XN:i:0	XM:i:2	XO:i:0	XG:i:0	NM:i:2	MD:Z:0C28G1	YT:Z:UU
HWI-ST515:184:D0PUKACXX:1:1107:7894:115982	272	chromosome:AGPv2:9:1:156750706:1	110151564	1	31M	*	0	0	TTTAATAAGGGCTCTAAAGACTCCGTTTTTT	#CCCCCCC=BDCCCEAA@CAD?A<HEHFGHG	AS:i:-10	XS:i:-5	XN:i:0	XM:i:2	XO:i:0	XG:i:0	NM:i:2	MD:Z:26C3G0	YT:Z:UU
HWI-ST515:184:D0PUKACXX:1:1107:7894:115982	272	chromosome:AGPv2:10:1:150189435:1	103245207	1	31M	*	0	0	TTTAATAAGGGCTCTAAAGACTCCGTTTTTT	#CCCCCCC=BDCCCEAA@CAD?A<HEHFGHG	AS:i:-10	XS:i:-5	XN:i:0	XM:i:2	XO:i:0	XG:i:0	NM:i:2	MD:Z:24A5G0	YT:Z:UU
HWI-ST515:184:D0PUKACXX:1:1107:7894:115982	256	chromosome:AGPv2:4:1:241473504:1	49038019	1	31M	*	0	0	AAAAAACGGAGTCTTTAGAGCCCTTATTAAA	GHGFHEH<A?DAC@AAECCCDB=CCCCCCC#	AS:i:-10	XS:i:-5	XN:i:0	XM:i:2	XO:i:0	XG:i:0	NM:i:2	MD:Z:0G0C29	YT:Z:UU
HWI-ST515:184:D0PUKACXX:1:1107:7894:115982	272	chromosome:AGPv2:4:1:241473504:1	103213747	1	31M	*	0	0	TTTAATAAGGGCTCTAAAGACTCCGTTTTTT	#CCCCCCC=BDCCCEAA@CAD?A<HEHFGHG	AS:i:-10	XS:i:-5	XN:i:0	XM:i:2	XO:i:0	XG:i:0	NM:i:2	MD:Z:24A5G0	YT:Z:UU
HWI-ST515:184:D0PUKACXX:1:1107:7894:115982	272	chromosome:AGPv2:10:1:150189435:1	40530057	1	31M	*	0	0	TTTAATAAGGGCTCTAAAGACTCCGTTTTTT	#CCCCCCC=BDCCCEAA@CAD?A<HEHFGHG	AS:i:-10	XS:i:-5	XN:i:0	XM:i:2	XO:i:0	XG:i:0	NM:i:2	MD:Z:24A5G0	YT:Z:UU
HWI-ST515:184:D0PUKACXX:1:1107:7894:115982	256	chromosome:AGPv2:2:1:237068873:1	171109169	1	31M	*	0	0	AAAAAACGGAGTCTTTAGAGCCCTTATTAAA	GHGFHEH<A?DAC@AAECCCDB=CCCCCCC#	AS:i:-10	XS:i:-5	XN:i:0	XM:i:2	XO:i:0	XG:i:0	NM:i:2	MD:Z:0C5T24	YT:Z:UU
HWI-ST515:184:D0PUKACXX:1:1107:7894:115982	272	chromosome:AGPv2:4:1:241473504:1	74394608	1	31M	*	0	0	TTTAATAAGGGCTCTAAAGACTCCGTTTTTT	#CCCCCCC=BDCCCEAA@CAD?A<HEHFGHG	AS:i:-10	XS:i:-5	XN:i:0	XM:i:2	XO:i:0	XG:i:0	NM:i:2	MD:Z:3C1A25	YT:Z:UU
HWI-ST515:184:D0PUKACXX:1:1107:7894:115982	256	chromosome:AGPv2:2:1:237068873:1	209448210	1	31M	*	0	0	AAAAAACGGAGTCTTTAGAGCCCTTATTAAA	GHGFHEH<A?DAC@AAECCCDB=CCCCCCC#	AS:i:-10	XS:i:-5	XN:i:0	XM:i:2	XO:i:0	XG:i:0	NM:i:2	MD:Z:0C5T24	YT:Z:UU
HWI-ST515:184:D0PUKACXX:1:1107:7894:115982	256	chromosome:AGPv2:6:1:169174353:1	142021286	1	31M	*	0	0	AAAAAACGGAGTCTTTAGAGCCCTTATTAAA	GHGFHEH<A?DAC@AAECCCDB=CCCCCCC#	AS:i:-10	XS:i:-5	XN:i:0	XM:i:2	XO:i:0	XG:i:0	NM:i:2	MD:Z:0C28G1	YT:Z:UU
HWI-ST515:184:D0PUKACXX:1:1107:7894:115982	256	chromosome:AGPv2:6:1:169174353:1	84722625	1	31M	*	0	0	AAAAAACGGAGTCTTTAGAGCCCTTATTAAA	GHGFHEH<A?DAC@AAECCCDB=CCCCCCC#	AS:i:-10	XS:i:-5	XN:i:0	XM:i:2	XO:i:0	XG:i:0	NM:i:2	MD:Z:25T1G3	YT:Z:UU
HWI-ST515:184:D0PUKACXX:1:1107:7894:115982	272	chromosome:AGPv2:1:1:301354135:1	86548865	1	31M	*	0	0	TTTAATAAGGGCTCTAAAGACTCCGTTTTTT	#CCCCCCC=BDCCCEAA@CAD?A<HEHFGHG	AS:i:-10	XS:i:-5	XN:i:0	XM:i:2	XO:i:0	XG:i:0	NM:i:2	MD:Z:24A5A0	YT:Z:UU
HWI-ST515:184:D0PUKACXX:1:1107:7894:115982	256	chromosome:AGPv2:5:1:217872852:1	156014647	1	31M	*	0	0	AAAAAACGGAGTCTTTAGAGCCCTTATTAAA	GHGFHEH<A?DAC@AAECCCDB=CCCCCCC#	AS:i:-12	XS:i:-5	XN:i:0	XM:i:3	XO:i:0	XG:i:0	NM:i:3	MD:Z:25T3C0T0	YT:Z:UU
HWI-ST515:184:D0PUKACXX:1:1107:7894:115982	256	chromosome:AGPv2:5:1:217872852:1	100723093	1	31M	*	0	0	AAAAAACGGAGTCTTTAGAGCCCTTATTAAA	GHGFHEH<A?DAC@AAECCCDB=CCCCCCC#	AS:i:-12	XS:i:-5	XN:i:0	XM:i:3	XO:i:0	XG:i:0	NM:i:3	MD:Z:25T3C0T0	YT:Z:UU
HWI-ST515:184:D0PUKACXX:1:1107:7894:115982	256	chromosome:AGPv2:2:1:237068873:1	165286115	1	31M	*	0	0	AAAAAACGGAGTCTTTAGAGCCCTTATTAAA	GHGFHEH<A?DAC@AAECCCDB=CCCCCCC#	AS:i:-12	XS:i:-5	XN:i:0	XM:i:3	XO:i:0	XG:i:0	NM:i:3	MD:Z:25T3C0T0	YT:Z:UU
HWI-ST515:184:D0PUKACXX:1:1107:7894:115982	272	chromosome:AGPv2:9:1:156750706:1	100267026	1	31M	*	0	0	TTTAATAAGGGCTCTAAAGACTCCGTTTTTT	#CCCCCCC=BDCCCEAA@CAD?A<HEHFGHG	AS:i:-12	XS:i:-5	XN:i:0	XM:i:3	XO:i:0	XG:i:0	NM:i:3	MD:Z:0A0G3A25	YT:Z:UU
HWI-ST515:184:D0PUKACXX:1:1107:7894:115982	272	chromosome:AGPv2:1:1:301354135:1	65958528	1	31M	*	0	0	TTTAATAAGGGCTCTAAAGACTCCGTTTTTT	#CCCCCCC=BDCCCEAA@CAD?A<HEHFGHG	AS:i:-12	XS:i:-5	XN:i:0	XM:i:3	XO:i:0	XG:i:0	NM:i:3	MD:Z:0C2C2G24	YT:Z:UU
HWI-ST515:184:D0PUKACXX:1:1107:7894:115982	272	chromosome:AGPv2:1:1:301354135:1	100209734	1	5M1I25M	*	0	0	TTTAATAAGGGCTCTAAAGACTCCGTTTTTT	#CCCCCCC=BDCCCEAA@CAD?A<HEHFGHG	AS:i:-15	XS:i:-5	XN:i:0	XM:i:2	XO:i:1	XG:i:1	NM:i:3	MD:Z:0A0G28	YT:Z:UU
HWI-ST515:184:D0PUKACXX:1:1107:7894:115982	272	chromosome:AGPv2:1:1:301354135:1	119399741	1	5M1I25M	*	0	0	TTTAATAAGGGCTCTAAAGACTCCGTTTTTT	#CCCCCCC=BDCCCEAA@CAD?A<HEHFGHG	AS:i:-15	XS:i:-5	XN:i:0	XM:i:2	XO:i:1	XG:i:1	NM:i:3	MD:Z:0A0G28	YT:Z:UU
HWI-ST515:184:D0PUKACXX:1:1107:7894:115982	272	chromosome:AGPv2:1:1:301354135:1	264635234	1	31M	*	0	0	TTTAATAAGGGCTCTAAAGACTCCGTTTTTT	#CCCCCCC=BDCCCEAA@CAD?A<HEHFGHG	AS:i:-15	XS:i:-5	XN:i:0	XM:i:3	XO:i:0	XG:i:0	NM:i:3	MD:Z:24A4G0G0	YT:Z:UU
HWI-ST515:184:D0PUKACXX:1:1107:7894:115982	256	chromosome:AGPv2:1:1:301354135:1	25299997	1	25M1I5M	*	0	0	AAAAAACGGAGTCTTTAGAGCCCTTATTAAA	GHGFHEH<A?DAC@AAECCCDB=CCCCCCC#	AS:i:-15	XS:i:-5	XN:i:0	XM:i:2	XO:i:1	XG:i:1	NM:i:3	MD:Z:28C0T0	YT:Z:UU
HWI-ST515:184:D0PUKACXX:1:1107:5469:135639	0	chromosome:AGPv2:10:1:150189435:1	26665858	1	31M	*	0	0	CCTCCTGGAAAGTCCGGTGCCTGGCTCCTGT	IJJJIJIJIJIIHIEGIEHEHHFFBFFFEC@	AS:i:0	XS:i:0	XN:i:0	XM:i:0	XO:i:0	XG:i:0	NM:i:0	MD:Z:31	YT:Z:UU
HWI-ST515:184:D0PUKACXX:1:1107:5469:135639	256	chromosome:AGPv2:10:1:150189435:1	26770546	1	31M	*	0	0	CCTCCTGGAAAGTCCGGTGCCTGGCTCCTGT	IJJJIJIJIJIIHIEGIEHEHHFFBFFFEC@	AS:i:0	XS:i:0	XN:i:0	XM:i:0	XO:i:0	XG:i:0	NM:i:0	MD:Z:31	YT:Z:UU
HWI-ST515:184:D0PUKACXX:1:1107:6578:161779	4	*	0	0	*	*	0	0	CATCCAAAGTGCTGTGCCCTGCTCATCGCCC	DG*?BDGGFD8B8./=C@3CC=GGHEA####	YT:Z:UU
HWI-ST515:184:D0PUKACXX:1:1107:15949:167326	4	*	0	0	*	*	0	0	GTCCGAACCAGATAGGACTATAGTCCATATG	JHIEHAHBBEDECEEDDDDDCCCC>@A@AC;	YT:Z:UU
HWI-ST515:184:D0PUKACXX:1:1107:4863:185446	16	chromosome:AGPv2:5:1:217872852:1	146711910	255	31M	*	0	0	CCTCTCCCCTCTCGCTGACGCCTGACCTTCC	#########CA9>=<:;5B>>=BB8@B?1F@	AS:i:0	XN:i:0	XM:i:0	XO:i:0	XG:i:0	NM:i:0	MD:Z:31	YT:Z:UU
HWI-ST515:184:D0PUKACXX:1:1108:17688:15989	16	chromosome:AGPv2:2:1:237068873:1	18158566	255	31M	*	0	0	ATGTACATGGACGACCCTGCCCACAGACTCC	CFDDCCFDDBBDEEFFHHHIJJHIHCHIIJI	AS:i:0	XN:i:0	XM:i:0	XO:i:0	XG:i:0	NM:i:0	MD:Z:31	YT:Z:UU
HWI-ST515:184:D0PUKACXX:1:1108:6014:79284	4	*	0	0	*	*	0	0	CTCGCAGGGGGGCCTCCATATGGTCCGTTCT	DFDFBAF########################	YT:Z:UU
HWI-ST515:184:D0PUKACXX:1:1108:13192:94563	0	chromosome:AGPv2:8:1:175793759:1	155426807	1	31M	*	0	0	TAGGAGCTCAGGGTCAAAAGAGAGGGGTGGG	EGGI9FHGIJGDA@@GHGAH;EDBE<A####	AS:i:-5	XS:i:-5	XN:i:0	XM:i:1	XO:i:0	XG:i:0	NM:i:1	MD:Z:10A20	YT:Z:UU
HWI-ST515:184:D0PUKACXX:1:1108:13192:94563	256	chromosome:AGPv2:8:1:175793759:1	155396023	1	31M	*	0	0	TAGGAGCTCAGGGTCAAAAGAGAGGGGTGGG	EGGI9FHGIJGDA@@GHGAH;EDBE<A####	AS:i:-5	XS:i:-5	XN:i:0	XM:i:1	XO:i:0	XG:i:0	NM:i:1	MD:Z:10A20	YT:Z:UU
HWI-ST515:184:D0PUKACXX:1:1108:10470:111748	16	chromosome:AGPv2:2:1:237068873:1	152354142	255	31M	*	0	0	CGCAGAGATACAATGTCTGCCATCCATATGG	@>=7?3CD=)D==F;;C=DBC<HFDEF@HED	AS:i:-4	XN:i:0	XM:i:1	XO:i:0	XG:i:0	NM:i:1	MD:Z:14C16	YT:Z:UU
HWI-ST515:184:D0PUKACXX:1:1108:17928:127025	16	chromosome:AGPv2:8:1:175793759:1	144367362	255	31M	*	0	0	CCCGCCTCCCTTGGATCACCTCCCCGTCCCC	##BB@BB<BCCCCADCB?DDDDFFGIIIIEI	AS:i:-2	XN:i:0	XM:i:1	XO:i:0	XG:i:0	NM:i:1	MD:Z:0T30	YT:Z:UU
HWI-ST515:184:D0PUKACXX:1:1108:2698:131934	0	chromosome:AGPv2:10:1:150189435:1	26665858	1	31M	*	0	0	CCTCCTGGAAAGTCCGGTGCCTGGCTCCTGT	0BGGIFEGDFGEBHGII8;6?EEEFFDEECC	AS:i:0	XS:i:0	XN:i:0	XM:i:0	XO:i:0	XG:i:0	NM:i:0	MD:Z:31	YT:Z:UU
HWI-ST515:184:D0PUKACXX:1:1108:2698:131934	256	chromosome:AGPv2:10:1:150189435:1	26770546	1	31M	*	0	0	CCTCCTGGAAAGTCCGGTGCCTGGCTCCTGT	0BGGIFEGDFGEBHGII8;6?EEEFFDEECC	AS:i:0	XS:i:0	XN:i:0	XM:i:0	XO:i:0	XG:i:0	NM:i:0	MD:Z:31	YT:Z:UU
HWI-ST515:184:D0PUKACXX:1:1108:3944:153922	16	chromosome:AGPv2:4:1:241473504:1	171791816	255	31M	*	0	0	TTCTGGAACGGTGGTGGTTCCGGCGGGCGGA	3>>;????81?B@=@;A?B=AB8@7B>>EAG	AS:i:0	XN:i:0	XM:i:0	XO:i:0	XG:i:0	NM:i:0	MD:Z:31	YT:Z:UU
HWI-ST515:184:D0PUKACXX:1:1108:15453:158658	0	chromosome:AGPv2:1:1:301354135:1	139596520	255	31M	*	0	0	CTTCAGATCCGATCTGATCCACGCCGGCGAG	HEGHEHIJFJJIGIJIIICHAHEFFD@BBDB	AS:i:0	XN:i:0	XM:i:0	XO:i:0	XG:i:0	NM:i:0	MD:Z:31	YT:Z:UU
HWI-ST515:184:D0PUKACXX:1:1108:6959:195161	0	chromosome:AGPv2:7:1:176764762:1	20748367	1	31M	*	0	0	CCAATTTGGCGGTGGAAGCTGCGCATGACGC	DDFHIIIGHIGI4:BEDCEDC<<6;;?>@?2	AS:i:-6	XS:i:-6	XN:i:0	XM:i:1	XO:i:0	XG:i:0	NM:i:1	MD:Z:6C24	YT:Z:UU
HWI-ST515:184:D0PUKACXX:1:1108:6959:195161	256	chromosome:AGPv2:6:1:169174353:1	166669610	1	31M	*	0	0	CCAATTTGGCGGTGGAAGCTGCGCATGACGC	DDFHIIIGHIGI4:BEDCEDC<<6;;?>@?2	AS:i:-6	XS:i:-6	XN:i:0	XM:i:1	XO:i:0	XG:i:0	NM:i:1	MD:Z:6C24	YT:Z:UU
HWI-ST515:184:D0PUKACXX:1:1108:6959:195161	272	chromosome:AGPv2:2:1:237068873:1	164988145	1	31M	*	0	0	GCGTCATGCGCAGCTTCCACCGCCAAATTGG	2?@>?;;6<<CDECDEB:4IGIHGIIIHFDD	AS:i:-6	XS:i:-6	XN:i:0	XM:i:1	XO:i:0	XG:i:0	NM:i:1	MD:Z:24G6	YT:Z:UU
HWI-ST515:184:D0PUKACXX:1:1201:5354:64213	0	chromosome:AGPv2:5:1:217872852:1	146724046	255	31M	*	0	0	TCCCCTCCATGGCTATTTAAGCCACGTCCGC	JJJJJHIGGGHJDGIJJGEE>AEEEBBCDDB	AS:i:0	XN:i:0	XM:i:0	XO:i:0	XG:i:0	NM:i:0	MD:Z:31	YT:Z:UU
HWI-ST515:184:D0PUKACXX:1:1201:4033:82583	4	*	0	0	*	*	0	0	GTCTGGGGAGGACGCAAGTGCAACGGAAACC	IHIJIJJJHIJGCHFDDD.>>C>:;=<18:9	YT:Z:UU
HWI-ST515:184:D0PUKACXX:1:1201:19081:108431	4	*	0	0	*	*	0	0	GTCAAAATCTCGATTTTAGATCGGAAGAGCG	H?BG>GA9BD@G@F:@;F7.7=EHEADBDF9	YT:Z:UU
HWI-ST515:184:D0PUKACXX:1:1201:10737:133981	0	chromosome:AGPv2:1:1:301354135:1	5872951	31	31M	*	0	0	CCCGTCAGTCGGTCACGTGATCTGTGCCATA	IGGGEECECE?BBBDCD?B?CECC;AACDD@	AS:i:0	XS:i:-5	XN:i:0	XM:i:0	XO:i:0	XG:i:0	NM:i:0	MD:Z:31	YT:Z:UU
HWI-ST515:184:D0PUKACXX:1:1201:10737:133981	272	chromosome:AGPv2:2:1:237068873:1	6581050	31	31M	*	0	0	TATGGCACAGATCACGTGACCGACTGACGGG	@DDCAA;CCEC?B?DCDBBB?ECECEEGGGI	AS:i:-5	XS:i:-5	XN:i:0	XM:i:1	XO:i:0	XG:i:0	NM:i:1	MD:Z:15A15	YT:Z:UU
HWI-ST515:184:D0PUKACXX:1:1201:10737:133981	272	chromosome:AGPv2:5:1:217872852:1	206300751	31	31M	*	0	0	TATGGCACAGATCACGTGACCGACTGACGGG	@DDCAA;CCEC?B?DCDBBB?ECECEEGGGI	AS:i:-5	XS:i:-5	XN:i:0	XM:i:1	XO:i:0	XG:i:0	NM:i:1	MD:Z:15A15	YT:Z:UU
HWI-ST515:184:D0PUKACXX:1:1201:12673:156968	0	chromosome:AGPv2:3:1:232140174:1	182474539	255	31M	*	0	0	GGCTCTGGGAGGATAGGCCTAATTCTATTTT	BHIGGIJIJIHE<?@@>CCCA3@;CAC3;>5	AS:i:0	XN:i:0	XM:i:0	XO:i:0	XG:i:0	NM:i:0	MD:Z:31	YT:Z:UU
HWI-ST515:184:D0PUKACXX:1:1201:10262:158918	4	*	0	0	*	*	0	0	CAGGAAAATGGTGCACTGATGTTCGGTGTAC	IGIIIIFGGIHCFEHIIG>E:)7AEEBD<@6	YT:Z:UU
HWI-ST515:184:D0PUKACXX:1:1202:19653:37844	0	chromosome:AGPv2:8:1:175793759:1	161925975	1	31M	*	0	0	GCCTGCAACGGATTGAGATCCCCGAAGTGTA	AFHGGGGIIIIBHAHEFFEECA=?8;?####	AS:i:0	XS:i:0	XN:i:0	XM:i:0	XO:i:0	XG:i:0	NM:i:0	MD:Z:31	YT:Z:UU
HWI-ST515:184:D0PUKACXX:1:1202:19653:37844	256	chromosome:AGPv2:1:1:301354135:1	12095148	1	31M	*	0	0	GCCTGCAACGGATTGAGATCCCCGAAGTGTA	AFHGGGGIIIIBHAHEFFEECA=?8;?####	AS:i:0	XS:i:0	XN:i:0	XM:i:0	XO:i:0	XG:i:0	NM:i:0	MD:Z:31	YT:Z:UU
HWI-ST515:184:D0PUKACXX:1:1202:19653:37844	256	chromosome:AGPv2:3:1:232140174:1	9328778	1	31M	*	0	0	GCCTGCAACGGATTGAGATCCCCGAAGTGTA	AFHGGGGIIIIBHAHEFFEECA=?8;?####	AS:i:0	XS:i:0	XN:i:0	XM:i:0	XO:i:0	XG:i:0	NM:i:0	MD:Z:31	YT:Z:UU
HWI-ST515:184:D0PUKACXX:1:1202:9114:105436	16	chromosome:AGPv2:2:1:237068873:1	25058149	1	31M	*	0	0	GGACCACGGCGTTTTCGCCCCCGACCTCAAA	4DA>50>BB;>50&@;BDFDDIIGHGIIIJI	AS:i:0	XS:i:0	XN:i:0	XM:i:0	XO:i:0	XG:i:0	NM:i:0	MD:Z:31	YT:Z:UU
HWI-ST515:184:D0PUKACXX:1:1202:9114:105436	272	chromosome:AGPv2:8:1:175793759:1	42930463	1	31M	*	0	0	GGACCACGGCGTTTTCGCCCCCGACCTCAAA	4DA>50>BB;>50&@;BDFDDIIGHGIIIJI	AS:i:0	XS:i:0	XN:i:0	XM:i:0	XO:i:0	XG:i:0	NM:i:0	MD:Z:31	YT:Z:UU
HWI-ST515:184:D0PUKACXX:1:1202:2794:134027	16	chromosome:AGPv2:2:1:237068873:1	209199418	255	31M	*	0	0	CCAAACGATTTAACATGTACCACACTTAAAC	@DDC?EFD?@AHGHHHHHCHEGIHFEGGCFJ	AS:i:0	XN:i:0	XM:i:0	XO:i:0	XG:i:0	NM:i:0	MD:Z:31	YT:Z:UU
HWI-ST515:184:D0PUKACXX:1:1202:10879:139150	16	chromosome:AGPv2:1:1:301354135:1	257291946	37	31M	*	0	0	AGGGACAATTGTATACATGCCCCTCAAATTT	6@;.;B;3>FFEEHHJHGBEF=;9BJIIJJJ	AS:i:0	XS:i:-14	XN:i:0	XM:i:0	XO:i:0	XG:i:0	NM:i:0	MD:Z:31	YT:Z:UU
HWI-ST515:184:D0PUKACXX:1:1202:10879:139150	256	chromosome:AGPv2:4:1:241473504:1	144323110	37	4M3I24M	*	0	0	AAATTTGAGGGGCATGTATACAATTGTCCCT	JJJIIJB9;=FEBGHJHHEEFF>3;B;.;@6	AS:i:-14	XS:i:-14	XN:i:0	XM:i:0	XO:i:1	XG:i:3	NM:i:3	MD:Z:28	YT:Z:UU
HWI-ST515:184:D0PUKACXX:1:1202:7819:189849	16	chromosome:AGPv2:5:1:217872852:1	146711910	255	31M	*	0	0	CCTCTCCCCTCTCGCTGACGCCTGACCTTCC	####?=8183>9B:EB;;B9FGC=8;FB1<F	AS:i:0	XN:i:0	XM:i:0	XO:i:0	XG:i:0	NM:i:0	MD:Z:31	YT:Z:UU
HWI-ST515:184:D0PUKACXX:1:1202:1097:197951	0	chromosome:AGPv2:8:1:175793759:1	175402687	255	31M	*	0	0	GCAAGCTTGTTGGCTGTGCCTGGTGNTTGTT	GGGGIBEHHEHHHFFFEEEEEDD########	AS:i:-1	XN:i:0	XM:i:1	XO:i:0	XG:i:0	NM:i:1	MD:Z:25G5	YT:Z:UU
HWI-ST515:184:D0PUKACXX:1:1203:1753:48339	0	chromosome:AGPv2:5:1:217872852:1	146724046	255	31M	*	0	0	TCCCCTCCATGGCTATTTAAGCCACGTCCGC	D@FFHEBGHFGEHG@3@A@>??;?;<B=AA#	AS:i:0	XN:i:0	XM:i:0	XO:i:0	XG:i:0	NM:i:0	MD:Z:31	YT:Z:UU
HWI-ST515:184:D0PUKACXX:1:1203:16153:107137	16	chromosome:AGPv2:10:1:150189435:1	130341947	255	31M	*	0	0	TAGAAATCCAGTACAGTAAACTCTGGTAATA	EHECAHIGEJIGHGJJJIGCHIEIJJIIIEG	AS:i:-5	XN:i:0	XM:i:1	XO:i:0	XG:i:0	NM:i:1	MD:Z:5G25	YT:Z:UU
HWI-ST515:184:D0PUKACXX:1:1203:18747:120142	16	chromosome:AGPv2:4:1:241473504:1	174062688	1	31M	*	0	0	GCGCGCAGGGGAGTTCTGCTGGGCACGCAAC	<<?8<??BBCCCC>EECED>FDEEA;A=AFH	AS:i:0	XS:i:0	XN:i:0	XM:i:0	XO:i:0	XG:i:0	NM:i:0	MD:Z:31	YT:Z:UU
HWI-ST515:184:D0PUKACXX:1:1203:18747:120142	256	chromosome:AGPv2:3:1:232140174:1	226172525	1	31M	*	0	0	GTTGCGTGCCCAGCAGAACTCCCCTGCGCGC	HFA=A;AEEDF>DECEE>CCCCBB??<8?<<	AS:i:0	XS:i:0	XN:i:0	XM:i:0	XO:i:0	XG:i:0	NM:i:0	MD:Z:31	YT:Z:UU
HWI-ST515:184:D0PUKACXX:1:1203:18747:120142	272	chromosome:AGPv2:9:1:156750706:1	4285758	1	31M	*	0	0	GCGCGCAGGGGAGTTCTGCTGGGCACGCAAC	<<?8<??BBCCCC>EECED>FDEEA;A=AFH	AS:i:0	XS:i:0	XN:i:0	XM:i:0	XO:i:0	XG:i:0	NM:i:0	MD:Z:31	YT:Z:UU
HWI-ST515:184:D0PUKACXX:1:1203:18747:120142	256	chromosome:AGPv2:1:1:301354135:1	274725798	1	31M	*	0	0	GTTGCGTGCCCAGCAGAACTCCCCTGCGCGC	HFA=A;AEEDF>DECEE>CCCCBB??<8?<<	AS:i:0	XS:i:0	XN:i:0	XM:i:0	XO:i:0	XG:i:0	NM:i:0	MD:Z:31	YT:Z:UU
HWI-ST515:184:D0PUKACXX:1:1203:18747:120142	256	chromosome:AGPv2:4:1:241473504:1	200878292	1	31M	*	0	0	GTTGCGTGCCCAGCAGAACTCCCCTGCGCGC	HFA=A;AEEDF>DECEE>CCCCBB??<8?<<	AS:i:0	XS:i:0	XN:i:0	XM:i:0	XO:i:0	XG:i:0	NM:i:0	MD:Z:31	YT:Z:UU
HWI-ST515:184:D0PUKACXX:1:1203:18747:120142	272	chromosome:AGPv2:5:1:217872852:1	181635090	1	31M	*	0	0	GCGCGCAGGGGAGTTCTGCTGGGCACGCAAC	<<?8<??BBCCCC>EECED>FDEEA;A=AFH	AS:i:0	XS:i:0	XN:i:0	XM:i:0	XO:i:0	XG:i:0	NM:i:0	MD:Z:31	YT:Z:UU
HWI-ST515:184:D0PUKACXX:1:1203:18747:120142	272	chromosome:AGPv2:5:1:217872852:1	5381659	1	31M	*	0	0	GCGCGCAGGGGAGTTCTGCTGGGCACGCAAC	<<?8<??BBCCCC>EECED>FDEEA;A=AFH	AS:i:-5	XS:i:0	XN:i:0	XM:i:1	XO:i:0	XG:i:0	NM:i:1	MD:Z:7A23	YT:Z:UU
HWI-ST515:184:D0PUKACXX:1:1203:19429:192067	4	*	0	0	*	*	0	0	GCACAATTCGATTTTAGATCGGAGAGCGTCG	GIGEHHFFFFEFFDEEDEECBDDDDDDD>B>	YT:Z:UU
HWI-ST515:184:D0PUKACXX:1:1204:17059:1821	0	chromosome:AGPv2:7:1:176764762:1	17708140	255	31M	*	0	0	TCTAGGTTCTGGGCTGGTCGCCTTGTCCATG	JJJJJGHIIIIGFHHHFFFDDDDDDDDDDDC	AS:i:-6	XN:i:0	XM:i:1	XO:i:0	XG:i:0	NM:i:1	MD:Z:9C21	YT:Z:UU
HWI-ST515:184:D0PUKACXX:1:1204:18408:52180	0	chromosome:AGPv2:10:1:150189435:1	130341969	255	31M	*	0	0	CTGGTAATAATAGTGTCTTGTAAAAATGGTT	IIIIHIJJEFHIIFHIIJIIIICEHIHEE##	AS:i:0	XN:i:0	XM:i:0	XO:i:0	XG:i:0	NM:i:0	MD:Z:31	YT:Z:UU
HWI-ST515:184:D0PUKACXX:1:1204:18671:61476	0	chromosome:AGPv2:10:1:150189435:1	141585765	255	31M	*	0	0	GTCAGCCACCGAGCCTCGGCTCCTTTCCGGC	G@FH@=EII2=:'99@C##############	AS:i:0	XN:i:0	XM:i:0	XO:i:0	XG:i:0	NM:i:0	MD:Z:31	YT:Z:UU
HWI-ST515:184:D0PUKACXX:1:1204:5428:62567	0	chromosome:AGPv2:5:1:217872852:1	117016009	255	31M	*	0	0	TCACCCGAGGTTAGCAAGACCGACAGTGGTG	DGHGHEFDEH@G@CDH@CHHHBB>@B>AC:<	AS:i:0	XN:i:0	XM:i:0	XO:i:0	XG:i:0	NM:i:0	MD:Z:31	YT:Z:UU
HWI-ST515:184:D0PUKACXX:1:1205:15329:5546	0	chromosome:AGPv2:9:1:156750706:1	25769639	255	31M	*	0	0	CTAATTTTGTTCTCCCTCTCTCTGCCCTCTG	CFGHIFGHGGIJHEHHEE>;7BDCCEC@B?C	AS:i:-10	XN:i:0	XM:i:2	XO:i:0	XG:i:0	NM:i:2	MD:Z:2C0C27	YT:Z:UU
HWI-ST515:184:D0PUKACXX:1:1205:20223:25156	0	chromosome:AGPv2:1:1:301354135:1	269907403	1	31M	*	0	0	ACTGACGGGAGACAAAGCTGGCACCGCACTG	EIIIIGFHH8A>EHDHDF@DDC#########	AS:i:0	XS:i:0	XN:i:0	XM:i:0	XO:i:0	XG:i:0	NM:i:0	MD:Z:31	YT:Z:UU
HWI-ST515:184:D0PUKACXX:1:1205:20223:25156	272	chromosome:AGPv2:10:1:150189435:1	135808739	1	31M	*	0	0	CAGTGCGGTGCCAGCTTTGTCTCCCGTCAGT	#########CDD@FDHDHE>A8HHFGIIIIE	AS:i:0	XS:i:0	XN:i:0	XM:i:0	XO:i:0	XG:i:0	NM:i:0	MD:Z:31	YT:Z:UU
HWI-ST515:184:D0PUKACXX:1:1205:20223:25156	272	chromosome:AGPv2:1:1:301354135:1	6526265	1	31M	*	0	0	CAGTGCGGTGCCAGCTTTGTCTCCCGTCAGT	#########CDD@FDHDHE>A8HHFGIIIIE	AS:i:0	XS:i:0	XN:i:0	XM:i:0	XO:i:0	XG:i:0	NM:i:0	MD:Z:31	YT:Z:UU
HWI-ST515:184:D0PUKACXX:1:1205:20223:25156	272	chromosome:AGPv2:1:1:301354135:1	5871167	1	31M	*	0	0	CAGTGCGGTGCCAGCTTTGTCTCCCGTCAGT	#########CDD@FDHDHE>A8HHFGIIIIE	AS:i:0	XS:i:0	XN:i:0	XM:i:0	XO:i:0	XG:i:0	NM:i:0	MD:Z:31	YT:Z:UU
HWI-ST515:184:D0PUKACXX:1:1205:20223:25156	272	chromosome:AGPv2:9:1:156750706:1	108224160	1	31M	*	0	0	CAGTGCGGTGCCAGCTTTGTCTCCCGTCAGT	#########CDD@FDHDHE>A8HHFGIIIIE	AS:i:0	XS:i:0	XN:i:0	XM:i:0	XO:i:0	XG:i:0	NM:i:0	MD:Z:31	YT:Z:UU
HWI-ST515:184:D0PUKACXX:1:1205:20223:25156	256	chromosome:AGPv2:2:1:237068873:1	6581072	1	31M	*	0	0	ACTGACGGGAGACAAAGCTGGCACCGCACTG	EIIIIGFHH8A>EHDHDF@DDC#########	AS:i:0	XS:i:0	XN:i:0	XM:i:0	XO:i:0	XG:i:0	NM:i:0	MD:Z:31	YT:Z:UU
HWI-ST515:184:D0PUKACXX:1:1205:20223:25156	256	chromosome:AGPv2:5:1:217872852:1	206300773	1	31M	*	0	0	ACTGACGGGAGACAAAGCTGGCACCGCACTG	EIIIIGFHH8A>EHDHDF@DDC#########	AS:i:-8	XS:i:0	XN:i:0	XM:i:4	XO:i:0	XG:i:0	NM:i:4	MD:Z:26A0G1C0A0	YT:Z:UU
HWI-ST515:184:D0PUKACXX:1:1205:3647:53637	16	chromosome:AGPv2:1:1:301354135:1	257291946	37	31M	*	0	0	AGGGACAATTGTATACATGCCCCTCAAATTT	;ADB;DFEHHEECC=CIHIJJJIIEGIHEBJ	AS:i:0	XS:i:-14	XN:i:0	XM:i:0	XO:i:0	XG:i:0	NM:i:0	MD:Z:31	YT:Z:UU
HWI-ST515:184:D0PUKACXX:1:1205:3647:53637	256	chromosome:AGPv2:4:1:241473504:1	144323110	37	4M3I24M	*	0	0	AAATTTGAGGGGCATGTATACAATTGTCCCT	JBEHIGEIIJJJIHIC=CCEEHHEFD;BDA;	AS:i:-14	XS:i:-14	XN:i:0	XM:i:0	XO:i:1	XG:i:3	NM:i:3	MD:Z:28	YT:Z:UU
HWI-ST515:184:D0PUKACXX:1:1205:17706:104431	0	chromosome:AGPv2:1:1:301354135:1	102196738	255	31M	*	0	0	CTCGCACAGGCATTTCAATCGGACTTCGGAT	JIJJJJIIIJ1(8@FGIIB@EF?ED>;A>??	AS:i:-2	XN:i:0	XM:i:1	XO:i:0	XG:i:0	NM:i:1	MD:Z:11G19	YT:Z:UU
HWI-ST515:184:D0PUKACXX:1:1205:8552:145934	4	*	0	0	*	*	0	0	CCCCTACGGCCTCCATAGTTCGTAGGCCGTA	IJJBIFHGIJJJJJIGIHFHHHFFFFEEDB8	YT:Z:UU
HWI-ST515:184:D0PUKACXX:1:1205:3560:148749	16	chromosome:AGPv2:9:1:156750706:1	10574422	0	31M	*	0	0	TGCTGGCCACTTCTACGACTCCTTCCTAGGG	;DFFFFHHEHHIIHDIIIGGBGGIIHCIGII	AS:i:-16	XS:i:-16	XN:i:0	XM:i:3	XO:i:0	XG:i:0	NM:i:3	MD:Z:26G1T0C1	YT:Z:UU
HWI-ST515:184:D0PUKACXX:1:1205:3560:148749	256	chromosome:AGPv2:7:1:176764762:1	115592744	0	31M	*	0	0	CCCTAGGAAGGAGTCGTAGAAGTGGCCAGCA	IIGICHIIGGBGGIIIDHIIHHEHHFFFFD;	AS:i:-16	XS:i:-16	XN:i:0	XM:i:3	XO:i:0	XG:i:0	NM:i:3	MD:Z:1G0A1C26	YT:Z:UU
HWI-ST515:184:D0PUKACXX:1:1206:13972:53323	16	chromosome:AGPv2:9:1:156750706:1	10574422	0	31M	*	0	0	TGCTGGCCACTTCTACGACTCCTTCCTAGGG	>DFDFDEC?C?CC@@EAC;ECEIHHGDIHDG	AS:i:-15	XS:i:-15	XN:i:0	XM:i:3	XO:i:0	XG:i:0	NM:i:3	MD:Z:26G1T0C1	YT:Z:UU
HWI-ST515:184:D0PUKACXX:1:1206:13972:53323	256	chromosome:AGPv2:7:1:176764762:1	115592744	0	31M	*	0	0	CCCTAGGAAGGAGTCGTAGAAGTGGCCAGCA	GDHIDGHHIECE;CAE@@CC?C?CEDFDFD>	AS:i:-15	XS:i:-15	XN:i:0	XM:i:3	XO:i:0	XG:i:0	NM:i:3	MD:Z:1G0A1C26	YT:Z:UU
HWI-ST515:184:D0PUKACXX:1:1206:8305:68804	0	chromosome:AGPv2:10:1:150189435:1	66633825	255	1M1I29M	*	0	0	CTTTTCCGGCTGTCATTTGTGTGTCGATTTT	IIAGHI@HHIAA=DEGDHGIGEHECDBBAB6	AS:i:-17	XN:i:0	XM:i:2	XO:i:1	XG:i:1	NM:i:3	MD:Z:28C0A0	YT:Z:UU
HWI-ST515:184:D0PUKACXX:1:1206:9617:69956	0	chromosome:AGPv2:2:1:237068873:1	153027903	31	31M	*	0	0	GCCTCACGCACCGTCTACAGCTCCCAACTCT	9BFHI@BFHIIEAEE6??BEDDCCDE;??CD	AS:i:0	XS:i:-5	XN:i:0	XM:i:0	XO:i:0	XG:i:0	NM:i:0	MD:Z:31	YT:Z:UU
HWI-ST515:184:D0PUKACXX:1:1206:9617:69956	256	chromosome:AGPv2:6:1:169174353:1	136591317	31	31M	*	0	0	GCCTCACGCACCGTCTACAGCTCCCAACTCT	9BFHI@BFHIIEAEE6??BEDDCCDE;??CD	AS:i:-5	XS:i:-5	XN:i:0	XM:i:1	XO:i:0	XG:i:0	NM:i:1	MD:Z:19A11	YT:Z:UU
HWI-ST515:184:D0PUKACXX:1:1206:9617:69956	272	chromosome:AGPv2:2:1:237068873:1	42781111	31	31M	*	0	0	AGAGTTGGGAGCTGTAGACGGTGCGTGAGGC	DC??;EDCCDDEB??6EEAEIIHFB@IHFB9	AS:i:-5	XS:i:-5	XN:i:0	XM:i:1	XO:i:0	XG:i:0	NM:i:1	MD:Z:18T12	YT:Z:UU
HWI-ST515:184:D0PUKACXX:1:1206:6539:73991	0	chromosome:AGPv2:5:1:217872852:1	26602766	255	31M	*	0	0	AGCCTAGGAAGTCCAACCGAGCCCGTCGGCG	GG@EGHIIIJJHBEEECDFACDBBDBB6;B@	AS:i:0	XN:i:0	XM:i:0	XO:i:0	XG:i:0	NM:i:0	MD:Z:31	YT:Z:UU
HWI-ST515:184:D0PUKACXX:1:1206:18494:153551	0	chromosome:AGPv2:6:1:169174353:1	142311105	255	3M3I25M	*	0	0	AGTGCTGGTCGCAAAGCAAGCCCACATATAC	JJHIJHGGIJJGGFHHHHFEHFFFFDEDEEC	AS:i:-19	XN:i:0	XM:i:1	XO:i:1	XG:i:3	NM:i:4	MD:Z:2C25	YT:Z:UU
HWI-ST515:184:D0PUKACXX:1:1206:19794:158380	4	*	0	0	*	*	0	0	GATTTTAGATCGGAAGCGCGTCGTGTAGGGA	FF>8<B;C=FECBE;B(,5'9;B;?B(:ABA	YT:Z:UU
HWI-ST515:184:D0PUKACXX:1:1206:15673:167087	0	chromosome:AGPv2:1:1:301354135:1	122757585	1	31M	*	0	0	TGTACTGCATGGGTGGAGAAAGCCTGGAGGG	BFDGI<CFHIEG?8BADEEHEC7;@DD2>?#	AS:i:-2	XS:i:-2	XN:i:0	XM:i:1	XO:i:0	XG:i:0	NM:i:1	MD:Z:30T0	YT:Z:UU
HWI-ST515:184:D0PUKACXX:1:1206:15673:167087	272	chromosome:AGPv2:8:1:175793759:1	47428628	1	31M	*	0	0	CCCTCCAGGCTTTCTCCACCCATGCAGTACA	#?>2DD@;7CEHEEDAB8?GEIHFC<IGDFB	AS:i:-2	XS:i:-2	XN:i:0	XM:i:1	XO:i:0	XG:i:0	NM:i:1	MD:Z:0A30	YT:Z:UU
HWI-ST515:184:D0PUKACXX:1:1206:1577:187971	16	chromosome:AGPv2:5:1:217872852:1	12585002	255	31M	*	0	0	AAAACAGAGTAACAGTGGTACTGGAGAAGTG	AFHHHJIJIIGIIIJIIIIGHDJIIHJJIGI	AS:i:0	XN:i:0	XM:i:0	XO:i:0	XG:i:0	NM:i:0	MD:Z:31	YT:Z:UU
HWI-ST515:184:D0PUKACXX:1:1206:7694:187798	16	chromosome:AGPv2:10:1:150189435:1	130341947	255	31M	*	0	0	TAGAAATCCAGTACAGTAAACTCTGGTAATA	BHHHECD>>HA@HIJJIGFBGFJIIGHJIGI	AS:i:-5	XN:i:0	XM:i:1	XO:i:0	XG:i:0	NM:i:1	MD:Z:5G25	YT:Z:UU
HWI-ST515:184:D0PUKACXX:1:1206:15325:190639	16	chromosome:AGPv2:2:1:237068873:1	25076004	1	31M	*	0	0	GTGGATACGGGGAAACCTTCCCGACCCTTTG	#CDDDDBDDDDDCC>BCDDFHHGCGGJJJJJ	AS:i:0	XS:i:0	XN:i:0	XM:i:0	XO:i:0	XG:i:0	NM:i:0	MD:Z:31	YT:Z:UU
HWI-ST515:184:D0PUKACXX:1:1206:15325:190639	256	chromosome:AGPv2:2:1:237068873:1	25077826	1	31M	*	0	0	CAAAGGGTCGGGAAGGTTTCCCCGTATCCAC	JJJJJGGCGHHFDDCB>CCDDDDDBDDDDC#	AS:i:0	XS:i:0	XN:i:0	XM:i:0	XO:i:0	XG:i:0	NM:i:0	MD:Z:31	YT:Z:UU
HWI-ST515:184:D0PUKACXX:1:1207:10241:10243	0	chromosome:AGPv2:3:1:232140174:1	211977225	255	31M	*	0	0	GCCTTGTTGCATTGCATGTGTGAGTGAGTGG	IGEHGIFFGHIHCCHHGIIGHHFC?DCC?D;	AS:i:0	XN:i:0	XM:i:0	XO:i:0	XG:i:0	NM:i:0	MD:Z:31	YT:Z:UU
HWI-ST515:184:D0PUKACXX:1:1207:18157:46438	4	*	0	0	*	*	0	0	GTCAAAATCTCGATTTTAGATCGGAAGAGCG	?6DC:BBGHHIJB3@;F;=CHCAEEH#####	YT:Z:UU
HWI-ST515:184:D0PUKACXX:1:1207:8011:54087	4	*	0	0	*	*	0	0	CTCGTTGACGGGTATCCTCTGCCACGGACCG	IIGI@GGID@@B-:;??;@DEE#########	YT:Z:UU
HWI-ST515:184:D0PUKACXX:1:1207:15936:67147	4	*	0	0	*	*	0	0	TTAGCGATGGTGTGATGCGTCAGCATTCAGC	GH4?*06;FH=B.(.)/><DEBA########	YT:Z:UU
HWI-ST515:184:D0PUKACXX:1:1207:10266:77688	16	chromosome:AGPv2:6:1:169174353:1	158269667	255	31M	*	0	0	TGGCGTGAGGCGCATGAGGAGCTCTGGAGGC	#############################FF	AS:i:-10	XN:i:0	XM:i:2	XO:i:0	XG:i:0	NM:i:2	MD:Z:29C0T0	YT:Z:UU
HWI-ST515:184:D0PUKACXX:1:1207:4130:152845	4	*	0	0	*	*	0	0	CTTTTTAACACGGTGACACAGTATTACATGG	JJIIEGCHEEHFEDDCEEEDD>CDDCC:AAC	YT:Z:UU
HWI-ST515:184:D0PUKACXX:1:1208:5939:36811	0	chromosome:AGPv2:8:1:175793759:1	103327818	255	31M	*	0	0	CGACGGCAAAAATCTCCGTTGTGTTGGGTTT	G85;8=>3>?C2<>@A>?9@<BBAAA?@###	AS:i:0	XN:i:0	XM:i:0	XO:i:0	XG:i:0	NM:i:0	MD:Z:31	YT:Z:UU
HWI-ST515:184:D0PUKACXX:1:1208:16139:49509	16	chromosome:AGPv2:6:1:169174353:1	112360540	255	31M	*	0	0	CTAAAAGGCTTCCATCCAATATGTTCAGAAA	9DIJJIIGFGHIGGGJJIIJIGJIIGIGJJI	AS:i:0	XN:i:0	XM:i:0	XO:i:0	XG:i:0	NM:i:0	MD:Z:31	YT:Z:UU
HWI-ST515:184:D0PUKACXX:1:1208:2636:53954	0	chromosome:AGPv2:2:1:237068873:1	223495114	255	31M	*	0	0	CCTAGCAGCCACGTCCATGACGTTCTCCCGT	HGIJJIHIIIIIIHJJIJFHHFHDFFFACDD	AS:i:0	XN:i:0	XM:i:0	XO:i:0	XG:i:0	NM:i:0	MD:Z:31	YT:Z:UU
HWI-ST515:184:D0PUKACXX:1:1208:13854:73025	0	chromosome:AGPv2:3:1:232140174:1	140852514	255	31M	*	0	0	TCCGCCACTAACCAAGGAGGCGAAGACGATA	??BFGBFGID@H<DCHAHHFECABBBA/;@?	AS:i:0	XN:i:0	XM:i:0	XO:i:0	XG:i:0	NM:i:0	MD:Z:31	YT:Z:UU
HWI-ST515:184:D0PUKACXX:1:1208:19112:93297	16	chromosome:AGPv2:8:1:175793759:1	155021957	31	31M	*	0	0	GTCCTCGCTCTGACATTTTAGTGTTAGTTGT	;CCFHHHJIGGE@IIHAGIIIGHF<BIHJJJ	AS:i:0	XS:i:-5	XN:i:0	XM:i:0	XO:i:0	XG:i:0	NM:i:0	MD:Z:31	YT:Z:UU
HWI-ST515:184:D0PUKACXX:1:1208:19112:93297	256	chromosome:AGPv2:4:1:241473504:1	239705981	31	31M	*	0	0	ACAACTAACACTAAAATGTCAGAGCGAGGAC	JJJHIB<FHGIIIGAHII@EGGIJHHHFCC;	AS:i:-5	XS:i:-5	XN:i:0	XM:i:1	XO:i:0	XG:i:0	NM:i:1	MD:Z:5C25	YT:Z:UU
HWI-ST515:184:D0PUKACXX:1:1208:19112:93297	272	chromosome:AGPv2:8:1:175793759:1	141064014	31	31M	*	0	0	GTCCTCGCTCTGACATTTTAGTGTTAGTTGT	;CCFHHHJIGGE@IIHAGIIIGHF<BIHJJJ	AS:i:-10	XS:i:-5	XN:i:0	XM:i:2	XO:i:0	XG:i:0	NM:i:2	MD:Z:1A1A27	YT:Z:UU
HWI-ST515:184:D0PUKACXX:1:1208:19112:93297	272	chromosome:AGPv2:5:1:217872852:1	161178872	31	31M	*	0	0	GTCCTCGCTCTGACATTTTAGTGTTAGTTGT	;CCFHHHJIGGE@IIHAGIIIGHF<BIHJJJ	AS:i:-10	XS:i:-5	XN:i:0	XM:i:2	XO:i:0	XG:i:0	NM:i:2	MD:Z:1C23G5	YT:Z:UU
HWI-ST515:184:D0PUKACXX:1:1208:19112:93297	272	chromosome:AGPv2:6:1:169174353:1	81697762	31	31M	*	0	0	GTCCTCGCTCTGACATTTTAGTGTTAGTTGT	;CCFHHHJIGGE@IIHAGIIIGHF<BIHJJJ	AS:i:-10	XS:i:-5	XN:i:0	XM:i:2	XO:i:0	XG:i:0	NM:i:2	MD:Z:1C23G5	YT:Z:UU
HWI-ST515:184:D0PUKACXX:1:1208:19112:93297	256	chromosome:AGPv2:6:1:169174353:1	94706317	31	31M	*	0	0	ACAACTAACACTAAAATGTCAGAGCGAGGAC	JJJHIB<FHGIIIGAHII@EGGIJHHHFCC;	AS:i:-11	XS:i:-5	XN:i:0	XM:i:2	XO:i:0	XG:i:0	NM:i:2	MD:Z:4T0C25	YT:Z:UU
HWI-ST515:184:D0PUKACXX:1:1208:6505:156451	0	chromosome:AGPv2:3:1:232140174:1	12282877	255	31M	*	0	0	GTGTGACAGGGTACACGAGCAGGGCGGGGGA	JIJHIJJJJJE@FGGIIHJGGDB?B<=B###	AS:i:0	XN:i:0	XM:i:0	XO:i:0	XG:i:0	NM:i:0	MD:Z:31	YT:Z:UU
HWI-ST515:184:D0PUKACXX:1:1208:20441:185608	16	chromosome:AGPv2:3:1:232140174:1	221914763	18	31M	*	0	0	AGATGATCCTCAGGTTTGACTCCTCGTGGAG	##AB?>>DCCBC=A;);@;FBEE6EHCIGHE	AS:i:-2	XS:i:-9	XN:i:0	XM:i:1	XO:i:0	XG:i:0	NM:i:1	MD:Z:0C30	YT:Z:UU
HWI-ST515:184:D0PUKACXX:1:1208:20441:185608	272	chromosome:AGPv2:2:1:237068873:1	4051657	18	31M	*	0	0	AGATGATCCTCAGGTTTGACTCCTCGTGGAG	##AB?>>DCCBC=A;);@;FBEE6EHCIGHE	AS:i:-9	XS:i:-9	XN:i:0	XM:i:3	XO:i:0	XG:i:0	NM:i:3	MD:Z:0G0A1C27	YT:Z:UU
HWI-ST515:184:D0PUKACXX:1:1208:6968:198193	0	chromosome:AGPv2:5:1:217872852:1	117016009	255	31M	*	0	0	TCACCCGAGGTTAGCAAGACCGACAGTGGCG	GICGIFGBEHHIGGGAHHEC?>BB#######	AS:i:-2	XN:i:0	XM:i:1	XO:i:0	XG:i:0	NM:i:1	MD:Z:29T1	YT:Z:UU
HWI-ST515:184:D0PUKACXX:1:1208:20700:198884	16	chromosome:AGPv2:4:1:241473504:1	25990257	255	31M	*	0	0	CAATGCACGCGTCTCTAAGGCTCTCGCAGCT	#@DA@DDCECEEEIGGGG@HIIDJIHCEGHG	AS:i:0	XN:i:0	XM:i:0	XO:i:0	XG:i:0	NM:i:0	MD:Z:31	YT:Z:UU
HWI-ST515:184:D0PUKACXX:1:1301:7055:6156	4	*	0	0	*	*	0	0	CCCCTACGGCCTCCATAGTTCGTAGGCCGTA	9F0:@FH@>@BFHIIJ@E=?;A#########	YT:Z:UU
HWI-ST515:184:D0PUKACXX:1:1301:9997:91184	0	chromosome:AGPv2:3:1:232140174:1	182474539	255	31M	*	0	0	GGCTCTGGGAGGATAGGCCTAATTCTATTTT	JIJJEFHIIGHH?DDFFBCCEDEEEED@@CC	AS:i:0	XN:i:0	XM:i:0	XO:i:0	XG:i:0	NM:i:0	MD:Z:31	YT:Z:UU
HWI-ST515:184:D0PUKACXX:1:1301:14887:92274	0	chromosome:AGPv2:8:1:175793759:1	133402542	1	31M	*	0	0	CAAGACGTGCAGGACTGCAGCTGCAAGCACG	GIGG@HGGHJHIE;EHFDDFDDDCCEEDD?#	AS:i:0	XS:i:0	XN:i:0	XM:i:0	XO:i:0	XG:i:0	NM:i:0	MD:Z:31	YT:Z:UU
HWI-ST515:184:D0PUKACXX:1:1301:14887:92274	256	chromosome:AGPv2:9:1:156750706:1	8197383	1	31M	*	0	0	CAAGACGTGCAGGACTGCAGCTGCAAGCACG	GIGG@HGGHJHIE;EHFDDFDDDCCEEDD?#	AS:i:0	XS:i:0	XN:i:0	XM:i:0	XO:i:0	XG:i:0	NM:i:0	MD:Z:31	YT:Z:UU
HWI-ST515:184:D0PUKACXX:1:1301:18663:107245	0	chromosome:AGPv2:3:1:232140174:1	182474539	255	31M	*	0	0	GGCTCTGGGAGGATAGGCCTAATTCTATTTT	JGGIE@EIHEHFADDEFDCEEEDEDEDDDDD	AS:i:0	XN:i:0	XM:i:0	XO:i:0	XG:i:0	NM:i:0	MD:Z:31	YT:Z:UU
HWI-ST515:184:D0PUKACXX:1:1301:12284:144624	0	chromosome:AGPv2:2:1:237068873:1	213661736	1	31M	*	0	0	GTTTCCGGGAGGAGGATGCCGCCGGCGGTCT	JCF;88?0;5;@=AB=?C#############	AS:i:0	XS:i:0	XN:i:0	XM:i:0	XO:i:0	XG:i:0	NM:i:0	MD:Z:31	YT:Z:UU
HWI-ST515:184:D0PUKACXX:1:1301:12284:144624	272	chromosome:AGPv2:6:1:169174353:1	153470165	1	31M	*	0	0	AGACCGCCGGCGGCATCCTCCTCCCGGAAAC	#############C?=BA=@;5;0?88;FCJ	AS:i:0	XS:i:0	XN:i:0	XM:i:0	XO:i:0	XG:i:0	NM:i:0	MD:Z:31	YT:Z:UU
HWI-ST515:184:D0PUKACXX:1:1301:12284:144624	272	chromosome:AGPv2:7:1:176764762:1	169267649	1	31M	*	0	0	AGACCGCCGGCGGCATCCTCCTCCCGGAAAC	#############C?=BA=@;5;0?88;FCJ	AS:i:0	XS:i:0	XN:i:0	XM:i:0	XO:i:0	XG:i:0	NM:i:0	MD:Z:31	YT:Z:UU
HWI-ST515:184:D0PUKACXX:1:1301:12284:144624	272	chromosome:AGPv2:8:1:175793759:1	163616902	1	31M	*	0	0	AGACCGCCGGCGGCATCCTCCTCCCGGAAAC	#############C?=BA=@;5;0?88;FCJ	AS:i:-4	XS:i:0	XN:i:0	XM:i:1	XO:i:0	XG:i:0	NM:i:1	MD:Z:20G10	YT:Z:UU
HWI-ST515:184:D0PUKACXX:1:1301:3410:166854	4	*	0	0	*	*	0	0	GCCGGGGGCGGCCGTCGGTGGGCGGCGGGCT	FC>HDDDB#######################	YT:Z:UU
HWI-ST515:184:D0PUKACXX:1:1301:11428:179939	0	chromosome:AGPv2:5:1:217872852:1	43925777	255	31M	*	0	0	CTCATTTATTGGTGTTGTACAGGAAGGGTGA	FIJCHGGIJJIJBHHGI@@DGGI;?EBF@?6	AS:i:0	XN:i:0	XM:i:0	XO:i:0	XG:i:0	NM:i:0	MD:Z:31	YT:Z:UU
HWI-ST515:184:D0PUKACXX:1:1302:12142:37074	0	chromosome:AGPv2:2:1:237068873:1	152355146	255	31M	*	0	0	TCCATATGGGGGGATCAACAGCTAATGCACC	JJJJJJIGHIIEDDBBDCDDBBDCCACAC>3	AS:i:0	XN:i:0	XM:i:0	XO:i:0	XG:i:0	NM:i:0	MD:Z:31	YT:Z:UU
HWI-ST515:184:D0PUKACXX:1:1302:15050:43978	4	*	0	0	*	*	0	0	CAGGAAAATGGTGCACTGATGTTCGGTGTAC	JIJJIHIGGIJIJJJJJJIJJGHEGHFD?C>	YT:Z:UU
HWI-ST515:184:D0PUKACXX:1:1302:2032:51138	16	chromosome:AGPv2:10:1:150189435:1	129123593	1	31M	*	0	0	CCGGCGGGGATGGCGTTGGCATGGCAGGGCC	597BBDDBC@BBDDBDCDDCDDBBBDDDFDD	AS:i:0	XS:i:0	XN:i:0	XM:i:0	XO:i:0	XG:i:0	NM:i:0	MD:Z:31	YT:Z:UU
HWI-ST515:184:D0PUKACXX:1:1302:2032:51138	272	chromosome:AGPv2:10:1:150189435:1	129014376	1	31M	*	0	0	CCGGCGGGGATGGCGTTGGCATGGCAGGGCC	597BBDDBC@BBDDBDCDDCDDBBBDDDFDD	AS:i:0	XS:i:0	XN:i:0	XM:i:0	XO:i:0	XG:i:0	NM:i:0	MD:Z:31	YT:Z:UU
HWI-ST515:184:D0PUKACXX:1:1302:18040:127580	16	chromosome:AGPv2:4:1:241473504:1	171791816	255	31M	*	0	0	TTCTGGAACGGTGGTGGTTCCGGCGGGCGGA	:@>@CC<92????=2=B>DEHHFBBFDJIHC	AS:i:0	XN:i:0	XM:i:0	XO:i:0	XG:i:0	NM:i:0	MD:Z:31	YT:Z:UU
HWI-ST515:184:D0PUKACXX:1:1302:4582:133491	0	chromosome:AGPv2:10:1:150189435:1	141585765	255	31M	*	0	0	GTCAGCCACCGAGCCTCGGCTCCTTTCCGGC	DBF9AC=CFGIHHBH@D4<?ACDC3>@C@?=	AS:i:0	XN:i:0	XM:i:0	XO:i:0	XG:i:0	NM:i:0	MD:Z:31	YT:Z:UU
HWI-ST515:184:D0PUKACXX:1:1302:5440:170740	16	chromosome:AGPv2:1:1:301354135:1	6526265	1	31M	*	0	0	CAGTGCGGTGCCAGCTTTGTCTCCCGTCAGT	>@?BDDDEECFDFFFE?EEEH>HEBJIJJJJ	AS:i:0	XS:i:0	XN:i:0	XM:i:0	XO:i:0	XG:i:0	NM:i:0	MD:Z:31	YT:Z:UU
HWI-ST515:184:D0PUKACXX:1:1302:5440:170740	272	chromosome:AGPv2:9:1:156750706:1	108224160	1	31M	*	0	0	CAGTGCGGTGCCAGCTTTGTCTCCCGTCAGT	>@?BDDDEECFDFFFE?EEEH>HEBJIJJJJ	AS:i:0	XS:i:0	XN:i:0	XM:i:0	XO:i:0	XG:i:0	NM:i:0	MD:Z:31	YT:Z:UU
HWI-ST515:184:D0PUKACXX:1:1302:5440:170740	256	chromosome:AGPv2:1:1:301354135:1	269907403	1	31M	*	0	0	ACTGACGGGAGACAAAGCTGGCACCGCACTG	JJJJIJBEH>HEEE?EFFFDFCEEDDDB?@>	AS:i:0	XS:i:0	XN:i:0	XM:i:0	XO:i:0	XG:i:0	NM:i:0	MD:Z:31	YT:Z:UU
HWI-ST515:184:D0PUKACXX:1:1302:5440:170740	272	chromosome:AGPv2:1:1:301354135:1	5871167	1	31M	*	0	0	CAGTGCGGTGCCAGCTTTGTCTCCCGTCAGT	>@?BDDDEECFDFFFE?EEEH>HEBJIJJJJ	AS:i:0	XS:i:0	XN:i:0	XM:i:0	XO:i:0	XG:i:0	NM:i:0	MD:Z:31	YT:Z:UU
HWI-ST515:184:D0PUKACXX:1:1302:5440:170740	256	chromosome:AGPv2:2:1:237068873:1	6581072	1	31M	*	0	0	ACTGACGGGAGACAAAGCTGGCACCGCACTG	JJJJIJBEH>HEEE?EFFFDFCEEDDDB?@>	AS:i:0	XS:i:0	XN:i:0	XM:i:0	XO:i:0	XG:i:0	NM:i:0	MD:Z:31	YT:Z:UU
HWI-ST515:184:D0PUKACXX:1:1302:5440:170740	272	chromosome:AGPv2:10:1:150189435:1	135808739	1	31M	*	0	0	CAGTGCGGTGCCAGCTTTGTCTCCCGTCAGT	>@?BDDDEECFDFFFE?EEEH>HEBJIJJJJ	AS:i:0	XS:i:0	XN:i:0	XM:i:0	XO:i:0	XG:i:0	NM:i:0	MD:Z:31	YT:Z:UU
HWI-ST515:184:D0PUKACXX:1:1302:5440:170740	256	chromosome:AGPv2:5:1:217872852:1	206300773	1	26M3D5M	*	0	0	ACTGACGGGAGACAAAGCTGGCACCGCACTG	JJJJIJBEH>HEEE?EFFFDFCEEDDDB?@>	AS:i:-14	XS:i:0	XN:i:0	XM:i:0	XO:i:1	XG:i:3	NM:i:3	MD:Z:26^AGC5	YT:Z:UU
HWI-ST515:184:D0PUKACXX:1:1302:19741:174776	0	chromosome:AGPv2:2:1:237068873:1	155017916	32	31M	*	0	0	TGTAGTGCAATGGTGTGTCTTTCCTTATTGT	JJHIJGHIIIGIIIFFEHFBDFFFFCECEC@	AS:i:0	XS:i:-6	XN:i:0	XM:i:0	XO:i:0	XG:i:0	NM:i:0	MD:Z:31	YT:Z:UU
HWI-ST515:184:D0PUKACXX:1:1302:19741:174776	272	chromosome:AGPv2:4:1:241473504:1	101837905	32	31M	*	0	0	ACAATAAGGAAAGACACACCATTGCACTACA	@CECECFFFFDBFHEFFIIIGIIIHGJIHJJ	AS:i:-6	XS:i:-6	XN:i:0	XM:i:1	XO:i:0	XG:i:0	NM:i:1	MD:Z:30G0	YT:Z:UU
HWI-ST515:184:D0PUKACXX:1:1302:19741:174776	272	chromosome:AGPv2:9:1:156750706:1	37645528	32	31M	*	0	0	ACAATAAGGAAAGACACACCATTGCACTACA	@CECECFFFFDBFHEFFIIIGIIIHGJIHJJ	AS:i:-6	XS:i:-6	XN:i:0	XM:i:1	XO:i:0	XG:i:0	NM:i:1	MD:Z:30G0	YT:Z:UU
HWI-ST515:184:D0PUKACXX:1:1302:19741:174776	256	chromosome:AGPv2:6:1:169174353:1	64099250	32	31M	*	0	0	TGTAGTGCAATGGTGTGTCTTTCCTTATTGT	JJHIJGHIIIGIIIFFEHFBDFFFFCECEC@	AS:i:-12	XS:i:-6	XN:i:0	XM:i:2	XO:i:0	XG:i:0	NM:i:2	MD:Z:0C0A29	YT:Z:UU
HWI-ST515:184:D0PUKACXX:1:1303:2730:13184	16	chromosome:AGPv2:5:1:217872852:1	12585002	255	31M	*	0	0	AAACCAGAGTAACAGTGGTACTGGAGAAGTG	#######@@C@@FF@:A@=.8=EC?8B984D	AS:i:-2	XN:i:0	XM:i:1	XO:i:0	XG:i:0	NM:i:1	MD:Z:3A27	YT:Z:UU
HWI-ST515:184:D0PUKACXX:1:1303:3255:146775	16	chromosome:AGPv2:4:1:241473504:1	205309712	255	31M	*	0	0	GAGGAATGCGCAGGGCGCGCGAGAGAGAGAT	##@:B;DB?<DB=9>CEFEGJJJJJJJJIIJ	AS:i:0	XN:i:0	XM:i:0	XO:i:0	XG:i:0	NM:i:0	MD:Z:31	YT:Z:UU
HWI-ST515:184:D0PUKACXX:1:1303:14183:148228	16	chromosome:AGPv2:6:1:169174353:1	158269667	255	25M1I5M	*	0	0	TGGCGTGAGGCGCATGAGGAGCTCTGGGGGC	3<DBDC?>B@>CCEDEFEDEDGHHEHA/JJJ	AS:i:-14	XN:i:0	XM:i:1	XO:i:1	XG:i:1	NM:i:2	MD:Z:27A2	YT:Z:UU
HWI-ST515:184:D0PUKACXX:1:1304:10349:30283	4	*	0	0	*	*	0	0	GTCTGGGGAGGACGCCAGTGCAACGGAAACC	IDAFGGIJABHHGHB'3,.6;ACDDD??=A5	YT:Z:UU
HWI-ST515:184:D0PUKACXX:1:1304:13977:35831	16	chromosome:AGPv2:8:1:175793759:1	43261764	255	31M	*	0	0	TATCCGACACTATTGCTCTTCTCTCTCACTG	#####?7;.A=>HEEDD@7;@=F=3=<8=*3	AS:i:0	XN:i:0	XM:i:0	XO:i:0	XG:i:0	NM:i:0	MD:Z:31	YT:Z:UU
HWI-ST515:184:D0PUKACXX:1:1304:7987:58696	4	*	0	0	*	*	0	0	GTGGCAGCCATGGATGGCGGGCGGGGGTGCC	FFGFECAHICEG))7@@;AB###########	YT:Z:UU
HWI-ST515:184:D0PUKACXX:1:1304:3964:75382	4	*	0	0	*	*	0	0	TCCCCAGACCCCAACCCCTCTCCCTCGTCAT	GGIIJJJJJJEHG;DHBHFFFEDDEDDDDB5	YT:Z:UU
HWI-ST515:184:D0PUKACXX:1:1304:7118:79307	16	chromosome:AGPv2:7:1:176764762:1	38395595	255	31M	*	0	0	CTCCCCCCCTCGTCTCCCCTCTCTCTCAAGA	###########?8?=HJIGCCEHFGGGJIIG	AS:i:-2	XN:i:0	XM:i:1	XO:i:0	XG:i:0	NM:i:1	MD:Z:5A25	YT:Z:UU
HWI-ST515:184:D0PUKACXX:1:1304:14623:98741	4	*	0	0	*	*	0	0	TTGACAGGTAGGTACTCTGGCCCCAGCGTGC	FIGAFHIE@FGI@DHGII@A3;CB5;AB###	YT:Z:UU
HWI-ST515:184:D0PUKACXX:1:1304:15909:108589	4	*	0	0	*	*	0	0	GTCCGAACCAGATAGGACTATAGTCCATATG	IIIJIFEFFEBCCA;?>AACDDDDDDCDDC;	YT:Z:UU
HWI-ST515:184:D0PUKACXX:1:1304:8233:110943	4	*	0	0	*	*	0	0	GTGCCTCCCCCACCGCCCCATTCCATACATG	F?(?@DCFGH6@AEHF6@ACEDAD@######	YT:Z:UU
HWI-ST515:184:D0PUKACXX:1:1304:17635:188083	16	chromosome:AGPv2:4:1:241473504:1	167404246	255	31M	*	0	0	GCAAAATGTAAATTCACTACTGGTACATATG	7?@CBACECAEHGGIHHECGGCHGFGIGHHG	AS:i:0	XN:i:0	XM:i:0	XO:i:0	XG:i:0	NM:i:0	MD:Z:31	YT:Z:UU
HWI-ST515:184:D0PUKACXX:1:1305:21127:19365	0	chromosome:AGPv2:10:1:150189435:1	141585765	255	31M	*	0	0	GTCAGCCACCGAGCCTCGGCTCCTTTCCGGC	GHIIIIIEGEEEFFDEEDDDD;?A>CA>@BD	AS:i:0	XN:i:0	XM:i:0	XO:i:0	XG:i:0	NM:i:0	MD:Z:31	YT:Z:UU
HWI-ST515:184:D0PUKACXX:1:1305:3108:24416	16	chromosome:AGPv2:2:1:237068873:1	199389394	255	31M	*	0	0	GTACAGCAGCAAGGGGAGACCATGGGGTCGG	5A>3ECC>DD@;BEHHEGDGGEGHFGIIFCH	AS:i:0	XN:i:0	XM:i:0	XO:i:0	XG:i:0	NM:i:0	MD:Z:31	YT:Z:UU
HWI-ST515:184:D0PUKACXX:1:1305:18653:60541	16	chromosome:AGPv2:3:1:232140174:1	55167583	255	31M	*	0	0	TTGGTCGGCGCTGGGCCGTTGCGGACTTGCG	29DDDB;;8BDDDDDBFFHHJIGHCDJJJJI	AS:i:-5	XN:i:0	XM:i:1	XO:i:0	XG:i:0	NM:i:1	MD:Z:24C6	YT:Z:UU
HWI-ST515:184:D0PUKACXX:1:1305:19128:110803	0	chromosome:AGPv2:3:1:232140174:1	182474539	255	31M	*	0	0	GGCTCTGGGAGGATAGGCCTAATTCTATTTT	IJIIIHIJJEHHHFFFFFECEDDEEEEEEEA	AS:i:0	XN:i:0	XM:i:0	XO:i:0	XG:i:0	NM:i:0	MD:Z:31	YT:Z:UU
HWI-ST515:184:D0PUKACXX:1:1305:8162:128469	0	chromosome:AGPv2:3:1:232140174:1	211977225	255	31M	*	0	0	GCCTTGTTGCATTGCATGTGTGAGTGAGTGG	FDGIIHIIIIJJIJJCGIGEA>=C=B>BDD7	AS:i:0	XN:i:0	XM:i:0	XO:i:0	XG:i:0	NM:i:0	MD:Z:31	YT:Z:UU
HWI-ST515:184:D0PUKACXX:1:1305:12744:132459	0	chromosome:AGPv2:6:1:169174353:1	142311105	255	3M3I25M	*	0	0	AGTGCTGGTCGCAAAGCAAGCCCACATATAC	JHHHIFGIIIIIJJJIFGHGHFFFFDDADEE	AS:i:-19	XN:i:0	XM:i:1	XO:i:1	XG:i:3	NM:i:4	MD:Z:2C25	YT:Z:UU
HWI-ST515:184:D0PUKACXX:1:1305:7548:170475	16	chromosome:AGPv2:4:1:241473504:1	167404246	255	31M	*	0	0	GCAAAATGTAAATTCACTACTGGTACATATG	#D@;BEECFHHHCEHDIJIJJGIHFIIGFJJ	AS:i:0	XN:i:0	XM:i:0	XO:i:0	XG:i:0	NM:i:0	MD:Z:31	YT:Z:UU
HWI-ST515:184:D0PUKACXX:1:1305:9190:186533	4	*	0	0	*	*	0	0	AATGCAAGGCGGGTCTGTGTTCTGTTCGTGG	G<BCC=@F@CB=;2=C?C:(3:>:>C>@###	YT:Z:UU
HWI-ST515:184:D0PUKACXX:1:1306:15397:11823	0	chromosome:AGPv2:2:1:237068873:1	217973779	1	31M	*	0	0	TTAGGTCGGCCCTCTCCGGTGCTGGCCTGGT	JFIHIIIJJJJGHHFFFEDCDDCDDDDDDB5	AS:i:0	XS:i:0	XN:i:0	XM:i:0	XO:i:0	XG:i:0	NM:i:0	MD:Z:31	YT:Z:UU
HWI-ST515:184:D0PUKACXX:1:1306:15397:11823	256	chromosome:AGPv2:1:1:301354135:1	265163133	1	31M	*	0	0	TTAGGTCGGCCCTCTCCGGTGCTGGCCTGGT	JFIHIIIJJJJGHHFFFEDCDDCDDDDDDB5	AS:i:0	XS:i:0	XN:i:0	XM:i:0	XO:i:0	XG:i:0	NM:i:0	MD:Z:31	YT:Z:UU
HWI-ST515:184:D0PUKACXX:1:1306:4995:43915	0	chromosome:AGPv2:10:1:150189435:1	129123615	255	31M	*	0	0	GGCAGGGCCGTGCATCCCGCACCAGAGAAGG	FFFDDDD7@:;;&+3(38(08>B?<8A39?#	AS:i:-11	XN:i:0	XM:i:3	XO:i:0	XG:i:0	NM:i:3	MD:Z:28G0T0A0	YT:Z:UU
HWI-ST515:184:D0PUKACXX:1:1306:15569:44381	4	*	0	0	*	*	0	0	CAGGAAAATGGTGCACTGATGTTCGGTGTAC	JGHIIEGGIHIHHIGIJJJFDGEHGEBEDC;	YT:Z:UU
HWI-ST515:184:D0PUKACXX:1:1306:6449:47423	16	chromosome:AGPv2:2:1:237068873:1	145058851	255	31M	*	0	0	CTCGCAGCAACTCCCCACGTCTCATCCAAAC	;BBEC@EFCBB?:';1@HGBEIIGHGEIGFG	AS:i:-5	XN:i:0	XM:i:1	XO:i:0	XG:i:0	NM:i:1	MD:Z:23G7	YT:Z:UU
HWI-ST515:184:D0PUKACXX:1:1306:12504:97586	4	*	0	0	*	*	0	0	GGAATAGGTGGGGAGATCTGAATCTGGGCGG	JIGFHHIIBDGHIAAEFFFDEFEECDDEDB#	YT:Z:UU
HWI-ST515:184:D0PUKACXX:1:1306:10280:143655	0	chromosome:AGPv2:5:1:217872852:1	117016009	255	31M	*	0	0	TCACCCGAGGTTAGCAAGACCGACAGTGGTG	GIJIIBGHIJAHIJJIFIJHHF>CDDCCC55	AS:i:0	XN:i:0	XM:i:0	XO:i:0	XG:i:0	NM:i:0	MD:Z:31	YT:Z:UU
HWI-ST515:184:D0PUKACXX:1:1306:12086:153799	0	chromosome:AGPv2:1:1:301354135:1	108512199	1	31M	*	0	0	GTGCCTCCCCCACCGCCCCATTCCATCCATG	IGFAGEGGHIJIGGGHFFDDEDECBCDB3>C	AS:i:-5	XS:i:-5	XN:i:0	XM:i:1	XO:i:0	XG:i:0	NM:i:1	MD:Z:1C29	YT:Z:UU
HWI-ST515:184:D0PUKACXX:1:1306:12086:153799	256	chromosome:AGPv2:5:1:217872852:1	61958406	1	31M	*	0	0	GTGCCTCCCCCACCGCCCCATTCCATCCATG	IGFAGEGGHIJIGGGHFFDDEDECBCDB3>C	AS:i:-5	XS:i:-5	XN:i:0	XM:i:1	XO:i:0	XG:i:0	NM:i:1	MD:Z:1C29	YT:Z:UU
HWI-ST515:184:D0PUKACXX:1:1306:12086:153799	272	chromosome:AGPv2:6:1:169174353:1	144551554	1	31M	*	0	0	CATGGATGGAATGGGGCGGTGGGGGAGGCAC	C>3BDCBCEDEDDFFHGGGIJIHGGEGAFGI	AS:i:-11	XS:i:-5	XN:i:0	XM:i:2	XO:i:0	XG:i:0	NM:i:2	MD:Z:29G0T0	YT:Z:UU
HWI-ST515:184:D0PUKACXX:1:1306:12086:153799	272	chromosome:AGPv2:1:1:301354135:1	226959600	1	31M	*	0	0	CATGGATGGAATGGGGCGGTGGGGGAGGCAC	C>3BDCBCEDEDDFFHGGGIJIHGGEGAFGI	AS:i:-11	XS:i:-5	XN:i:0	XM:i:2	XO:i:0	XG:i:0	NM:i:2	MD:Z:29G0T0	YT:Z:UU
HWI-ST515:184:D0PUKACXX:1:1306:12086:153799	256	chromosome:AGPv2:7:1:176764762:1	21550941	1	31M	*	0	0	GTGCCTCCCCCACCGCCCCATTCCATCCATG	IGFAGEGGHIJIGGGHFFDDEDECBCDB3>C	AS:i:-16	XS:i:-5	XN:i:0	XM:i:3	XO:i:0	XG:i:0	NM:i:3	MD:Z:0T0C28A0	YT:Z:UU
HWI-ST515:184:D0PUKACXX:1:1306:12086:153799	272	chromosome:AGPv2:9:1:156750706:1	96660370	1	20M1I10M	*	0	0	CATGGATGGAATGGGGCGGTGGGGGAGGCAC	C>3BDCBCEDEDDFFHGGGIJIHGGEGAFGI	AS:i:-18	XS:i:-5	XN:i:0	XM:i:2	XO:i:1	XG:i:1	NM:i:3	MD:Z:27T0G1	YT:Z:UU
HWI-ST515:184:D0PUKACXX:1:1306:3748:179624	0	chromosome:AGPv2:3:1:232140174:1	211977225	255	31M	*	0	0	GCCTTGTTGCATTGCATGTGTGAGTGAGTGG	IJJIJJHDHGIIEGGAAHDEAEHF=@DECF;	AS:i:0	XN:i:0	XM:i:0	XO:i:0	XG:i:0	NM:i:0	MD:Z:31	YT:Z:UU
HWI-ST515:184:D0PUKACXX:1:1307:8617:102807	0	chromosome:AGPv2:10:1:150189435:1	26770546	1	31M	*	0	0	CCTCCTGGAAAGTCCGGTGCCTGGCTCCTGT	IGCIJJIBHJCHBFGG6;AAHFFFD@DBCCC	AS:i:0	XS:i:0	XN:i:0	XM:i:0	XO:i:0	XG:i:0	NM:i:0	MD:Z:31	YT:Z:UU
HWI-ST515:184:D0PUKACXX:1:1307:8617:102807	256	chromosome:AGPv2:10:1:150189435:1	26665858	1	31M	*	0	0	CCTCCTGGAAAGTCCGGTGCCTGGCTCCTGT	IGCIJJIBHJCHBFGG6;AAHFFFD@DBCCC	AS:i:0	XS:i:0	XN:i:0	XM:i:0	XO:i:0	XG:i:0	NM:i:0	MD:Z:31	YT:Z:UU
HWI-ST515:184:D0PUKACXX:1:1308:1409:8990	4	*	0	0	*	*	0	0	GTTTGGATGAGACGTGTGGAGGTGCTGCGAG	J?FGHBGGHHG<=CFF)=;@E(;ACCD>B39	YT:Z:UU
HWI-ST515:184:D0PUKACXX:1:1308:13077:64659	16	chromosome:AGPv2:4:1:241473504:1	167404246	255	31M	*	0	0	GCAAAATGTAAATTCACTACTGGTACATATG	#FECDFGHHHAC=77.IGDIIJJJIJIGJII	AS:i:0	XN:i:0	XM:i:0	XO:i:0	XG:i:0	NM:i:0	MD:Z:31	YT:Z:UU
HWI-ST515:184:D0PUKACXX:1:1308:16743:139346	0	chromosome:AGPv2:8:1:175793759:1	175402687	255	31M	*	0	0	GCAAGCTTGTTGGCTGTGCCTGGTGGTTGTT	DIHEH?=DHCEFEFFFEECCEC@;=@9?BB#	AS:i:0	XN:i:0	XM:i:0	XO:i:0	XG:i:0	NM:i:0	MD:Z:31	YT:Z:UU
HWI-ST515:184:D0PUKACXX:1:1308:6321:152495	16	chromosome:AGPv2:8:1:175793759:1	160085577	255	31M	*	0	0	CACCCTCGCCGCCTCCGCCTACCTCAAACCC	20DBDDDDBDBB>DAAGFIGFIIHFCD8IIH	AS:i:0	XN:i:0	XM:i:0	XO:i:0	XG:i:0	NM:i:0	MD:Z:31	YT:Z:UU
HWI-ST515:184:D0PUKACXX:1:1308:13293:172284	0	chromosome:AGPv2:10:1:150189435:1	141585765	255	31M	*	0	0	GTCAGCCACCGAGCCTCGGCTCCTTTCCGGC	BBFIGIDCGDHFDFDECCDDDDDDCCCC?B>	AS:i:0	XN:i:0	XM:i:0	XO:i:0	XG:i:0	NM:i:0	MD:Z:31	YT:Z:UU
HWI-ST515:184:D0PUKACXX:1:1308:16632:192838	4	*	0	0	*	*	0	0	TTAGTGATGGCGTGATGCGTCAGCAGTCAGG	F?*:90BFD>)?(--=7=;@EHD########	YT:Z:UU
HWI-ST515:184:D0PUKACXX:1:2101:6435:6605	16	chromosome:AGPv2:4:1:241473504:1	167404246	255	31M	*	0	0	GCAAAATGTAAATTCACTACTGGTACATATG	;DDDB;EHEH??<EGHGHCHIIIGGHGAHGI	AS:i:0	XN:i:0	XM:i:0	XO:i:0	XG:i:0	NM:i:0	MD:Z:31	YT:Z:UU
HWI-ST515:184:D0PUKACXX:1:2101:2614:23217	0	chromosome:AGPv2:5:1:217872852:1	181399180	255	31M	*	0	0	GGAGCAGGTGAGGGGCCAGAGTTAGCAAATA	HIIIA=DEAEHFFFDDDDB?@CDDDCDCDCD	AS:i:-5	XN:i:0	XM:i:1	XO:i:0	XG:i:0	NM:i:1	MD:Z:24A6	YT:Z:UU
HWI-ST515:184:D0PUKACXX:1:2101:5195:79348	0	chromosome:AGPv2:2:1:237068873:1	153027903	31	31M	*	0	0	GCCTCACGCACCGTCTACAGCTCCCAACTCT	EFHGIIDIJIGEGEHBBFD:@DEDDCEDCCC	AS:i:0	XS:i:-4	XN:i:0	XM:i:0	XO:i:0	XG:i:0	NM:i:0	MD:Z:31	YT:Z:UU
HWI-ST515:184:D0PUKACXX:1:2101:5195:79348	256	chromosome:AGPv2:6:1:169174353:1	136591317	31	31M	*	0	0	GCCTCACGCACCGTCTACAGCTCCCAACTCT	EFHGIIDIJIGEGEHBBFD:@DEDDCEDCCC	AS:i:-4	XS:i:-4	XN:i:0	XM:i:1	XO:i:0	XG:i:0	NM:i:1	MD:Z:19A11	YT:Z:UU
HWI-ST515:184:D0PUKACXX:1:2101:5195:79348	272	chromosome:AGPv2:2:1:237068873:1	42781111	31	31M	*	0	0	AGAGTTGGGAGCTGTAGACGGTGCGTGAGGC	CCCDECDDED@:DFBBHEGEGIJIDIIGHFE	AS:i:-5	XS:i:-4	XN:i:0	XM:i:1	XO:i:0	XG:i:0	NM:i:1	MD:Z:18T12	YT:Z:UU
HWI-ST515:184:D0PUKACXX:1:2101:17315:132540	16	chromosome:AGPv2:1:1:301354135:1	42164506	255	31M	*	0	0	GACCCAGACGAGTTCCTCTCCTCACCAGCAT	#EECBCFDDA>AA@IHAGFIIIIEIJIIJIJ	AS:i:-4	XN:i:0	XM:i:1	XO:i:0	XG:i:0	NM:i:1	MD:Z:10G20	YT:Z:UU
HWI-ST515:184:D0PUKACXX:1:2101:1661:138540	16	chromosome:AGPv2:5:1:217872852:1	12585002	255	31M	*	0	0	AAAACAGAGTAACAGTGGTACTGGAGAAGTG	HHHHHJJJJIJIIIJIIHGFJGIIGHJHIIJ	AS:i:0	XN:i:0	XM:i:0	XO:i:0	XG:i:0	NM:i:0	MD:Z:31	YT:Z:UU
HWI-ST515:184:D0PUKACXX:1:2101:8007:150530	0	chromosome:AGPv2:4:1:241473504:1	218269544	31	31M	*	0	0	CCTTGGCACATATTAGGTTCTTTATTTTATT	IJJIJJJCGGGIHCHDGHIIDIJJHFCEH>=	AS:i:0	XS:i:-5	XN:i:0	XM:i:0	XO:i:0	XG:i:0	NM:i:0	MD:Z:31	YT:Z:UU
HWI-ST515:184:D0PUKACXX:1:2101:8007:150530	256	chromosome:AGPv2:3:1:232140174:1	209909398	31	31M	*	0	0	CCTTGGCACATATTAGGTTCTTTATTTTATT	IJJIJJJCGGGIHCHDGHIIDIJJHFCEH>=	AS:i:-5	XS:i:-5	XN:i:0	XM:i:1	XO:i:0	XG:i:0	NM:i:1	MD:Z:8T22	YT:Z:UU
HWI-ST515:184:D0PUKACXX:1:2101:8007:150530	256	chromosome:AGPv2:10:1:150189435:1	97732237	31	31M	*	0	0	CCTTGGCACATATTAGGTTCTTTATTTTATT	IJJIJJJCGGGIHCHDGHIIDIJJHFCEH>=	AS:i:-5	XS:i:-5	XN:i:0	XM:i:1	XO:i:0	XG:i:0	NM:i:1	MD:Z:8T22	YT:Z:UU
HWI-ST515:184:D0PUKACXX:1:2101:8007:150530	272	chromosome:AGPv2:5:1:217872852:1	15712863	31	31M	*	0	0	AATAAAATAAAGAACCTAATATGTGCCAAGG	=>HECFHJJIDIIHGDHCHIGGGCJJJIJJI	AS:i:-5	XS:i:-5	XN:i:0	XM:i:1	XO:i:0	XG:i:0	NM:i:1	MD:Z:22A8	YT:Z:UU
HWI-ST515:184:D0PUKACXX:1:2101:3785:168207	16	chromosome:AGPv2:2:1:237068873:1	145058851	255	31M	*	0	0	CTCGCAGCAACTCCCCACGTCTCATCCAAAC	;BB@;.3?7,5(HE@C5HF>GGF?9D?)86G	AS:i:-5	XN:i:0	XM:i:1	XO:i:0	XG:i:0	NM:i:1	MD:Z:23G7	YT:Z:UU
HWI-ST515:184:D0PUKACXX:1:2101:13710:173485	0	chromosome:AGPv2:1:1:301354135:1	8448302	255	31M	*	0	0	TTGCGAGAGAGATTGGGTAGGGTTTATGTTG	IEIEHGHGGFHG<@CC=;AE?B???CECCC@	AS:i:0	XN:i:0	XM:i:0	XO:i:0	XG:i:0	NM:i:0	MD:Z:31	YT:Z:UU
HWI-ST515:184:D0PUKACXX:1:2101:2081:175084	0	chromosome:AGPv2:7:1:176764762:1	165835719	255	31M	*	0	0	CCCCGACACCTGCACCTTGGATTCCTGCTCC	GIJEHIJJHHHGDEDFFCDECCCDEDDDDCC	AS:i:-6	XN:i:0	XM:i:1	XO:i:0	XG:i:0	NM:i:1	MD:Z:7G23	YT:Z:UU
HWI-ST515:184:D0PUKACXX:1:2102:17927:17448	4	*	0	0	*	*	0	0	TCCCCAGACCCCAACCCCTCTCCCTCGTCAT	IIJIDHDFGIJFG=CEEFFEFFFA633??##	YT:Z:UU
HWI-ST515:184:D0PUKACXX:1:2102:20253:195935	4	*	0	0	*	*	0	0	GCCATGGGGAGTGTGAGCTAGAGATGGGGGT	IIHIJJCHIFHDDEH@CH>EHE>@DD@A###	YT:Z:UU
HWI-ST515:184:D0PUKACXX:1:2103:5184:7884	16	chromosome:AGPv2:4:1:241473504:1	205309712	255	31M	*	0	0	GAGGAATGCGCAGGGCGCGCGAGAGAGAGAT	4C@>@BDDBDBDDDBDDGHIJIJJJJJJJIG	AS:i:0	XN:i:0	XM:i:0	XO:i:0	XG:i:0	NM:i:0	MD:Z:31	YT:Z:UU
HWI-ST515:184:D0PUKACXX:1:2103:15866:25442	4	*	0	0	*	*	0	0	CATCACGGACGGGGTCTTCCTCGGCTCCTCG	IIJ<DDGB<FHH':9>BCECCC@B?BBDCC#	YT:Z:UU
HWI-ST515:184:D0PUKACXX:1:2103:12288:96382	0	chromosome:AGPv2:9:1:156750706:1	144496658	255	31M	*	0	0	TTCTCAGCCTCGTCCATGCTTGCCAGCTGTG	IJJJIJIHIIGIJJJJJJJJJIHHHHFFFFD	AS:i:0	XN:i:0	XM:i:0	XO:i:0	XG:i:0	NM:i:0	MD:Z:31	YT:Z:UU
HWI-ST515:184:D0PUKACXX:1:2103:6965:110303	16	chromosome:AGPv2:3:1:232140174:1	76941297	255	31M	*	0	0	CTGCGTGCAGCCGCGCGCTCCTCTACTCGGT	9@B?DDDDDDDBBB>FGIIGHGCFFGBIIII	AS:i:0	XN:i:0	XM:i:0	XO:i:0	XG:i:0	NM:i:0	MD:Z:31	YT:Z:UU
HWI-ST515:184:D0PUKACXX:1:2103:2744:147392	0	chromosome:AGPv2:10:1:150189435:1	143085683	1	31M	*	0	0	CGGTGGAGGCGGGGCGAGCGGGGGGTTTTGA	IIJIJDGHEIHFDDBB7;@BBDBBD######	AS:i:0	XS:i:0	XN:i:0	XM:i:0	XO:i:0	XG:i:0	NM:i:0	MD:Z:31	YT:Z:UU
HWI-ST515:184:D0PUKACXX:1:2103:2744:147392	272	chromosome:AGPv2:10:1:150189435:1	142894557	1	31M	*	0	0	TCAAAACCCCCCGCTCGCCCCGCCTCCACCG	######DBBDBB@;7BBDDFHIEHGDJIJII	AS:i:0	XS:i:0	XN:i:0	XM:i:0	XO:i:0	XG:i:0	NM:i:0	MD:Z:31	YT:Z:UU
HWI-ST515:184:D0PUKACXX:1:2103:6503:160055	0	chromosome:AGPv2:2:1:237068873:1	209222717	255	31M	*	0	0	CTTAATGGCTGGTCTCTACGCATAAAAAAGA	JJJIIEHHIIJI==7=@;@CB;?BBEDEB;=	AS:i:0	XN:i:0	XM:i:0	XO:i:0	XG:i:0	NM:i:0	MD:Z:31	YT:Z:UU
HWI-ST515:184:D0PUKACXX:1:2103:13460:170073	0	chromosome:AGPv2:5:1:217872852:1	66109571	255	31M	*	0	0	CCGAACGCGGGACCTGGCCTCCACGCTGCTC	FBD<F@FGEBCBBBDC9<A>A<?C?B#####	AS:i:0	XN:i:0	XM:i:0	XO:i:0	XG:i:0	NM:i:0	MD:Z:31	YT:Z:UU
HWI-ST515:184:D0PUKACXX:1:2103:13729:176164	0	chromosome:AGPv2:8:1:175793759:1	133402542	1	31M	*	0	0	CAAGACGTGCAGGACTGCAGCTGCAAGCCCC	8*9BBBFF;C@:6@?################	AS:i:-4	XS:i:-4	XN:i:0	XM:i:2	XO:i:0	XG:i:0	NM:i:2	MD:Z:28A1G0	YT:Z:UU
HWI-ST515:184:D0PUKACXX:1:2103:13729:176164	256	chromosome:AGPv2:9:1:156750706:1	8197383	1	31M	*	0	0	CAAGACGTGCAGGACTGCAGCTGCAAGCCCC	8*9BBBFF;C@:6@?################	AS:i:-4	XS:i:-4	XN:i:0	XM:i:2	XO:i:0	XG:i:0	NM:i:2	MD:Z:28A1G0	YT:Z:UU
HWI-ST515:184:D0PUKACXX:1:2103:8890:190488	0	chromosome:AGPv2:1:1:301354135:1	37586491	255	31M	*	0	0	ACCGAATGTAGGCTCTACACTGAATATTTTC	JJIJIEIIDHIJFHHGHFFFFEFECEDBDD5	AS:i:0	XN:i:0	XM:i:0	XO:i:0	XG:i:0	NM:i:0	MD:Z:31	YT:Z:UU
HWI-ST515:184:D0PUKACXX:1:2103:13513:198069	0	chromosome:AGPv2:9:1:156750706:1	144496658	255	31M	*	0	0	TTCTCAGCCTCGTCCATGCTTGCCAGCTGTG	JJJIJIIIJJJJJJJJJJJHIIHHHGFFFE>	AS:i:0	XN:i:0	XM:i:0	XO:i:0	XG:i:0	NM:i:0	MD:Z:31	YT:Z:UU
HWI-ST515:184:D0PUKACXX:1:2104:13048:13991	0	chromosome:AGPv2:2:1:237068873:1	155017916	31	31M	*	0	0	TGTAGTGCAATGGTGTGTCTTTCCTTATTGT	EGGIIIEGGGHHIEHEEEDDCB3;BCACE>;	AS:i:0	XS:i:-5	XN:i:0	XM:i:0	XO:i:0	XG:i:0	NM:i:0	MD:Z:31	YT:Z:UU
HWI-ST515:184:D0PUKACXX:1:2104:13048:13991	272	chromosome:AGPv2:9:1:156750706:1	37645528	31	31M	*	0	0	ACAATAAGGAAAGACACACCATTGCACTACA	;>ECACB;3BCDDEEEHEIHHGGGEIIIGGE	AS:i:-5	XS:i:-5	XN:i:0	XM:i:1	XO:i:0	XG:i:0	NM:i:1	MD:Z:30G0	YT:Z:UU
HWI-ST515:184:D0PUKACXX:1:2104:13048:13991	272	chromosome:AGPv2:4:1:241473504:1	101837905	31	31M	*	0	0	ACAATAAGGAAAGACACACCATTGCACTACA	;>ECACB;3BCDDEEEHEIHHGGGEIIIGGE	AS:i:-5	XS:i:-5	XN:i:0	XM:i:1	XO:i:0	XG:i:0	NM:i:1	MD:Z:30G0	YT:Z:UU
HWI-ST515:184:D0PUKACXX:1:2104:13048:13991	256	chromosome:AGPv2:6:1:169174353:1	64099250	31	31M	*	0	0	TGTAGTGCAATGGTGTGTCTTTCCTTATTGT	EGGIIIEGGGHHIEHEEEDDCB3;BCACE>;	AS:i:-10	XS:i:-5	XN:i:0	XM:i:2	XO:i:0	XG:i:0	NM:i:2	MD:Z:0C0A29	YT:Z:UU
HWI-ST515:184:D0PUKACXX:1:2104:5843:21340	4	*	0	0	*	*	0	0	TGTCAAGGTCCGCTCGGCCGGCCTCCTTTCC	FFFFE4BGF>GGH:F;'-:8'3>?=A95:@A	YT:Z:UU
HWI-ST515:184:D0PUKACXX:1:2104:13395:34420	4	*	0	0	*	*	0	0	CCCCTACGGCCTCCATAGTTCGTAGGCCGTA	FGHBEAB@FAAHIJA;A;?EEE?@?DE@A##	YT:Z:UU
HWI-ST515:184:D0PUKACXX:1:2104:14099:85162	4	*	0	0	*	*	0	0	AATGCAAGGCGGGTCTGTGTTCTGTTCGTGG	;)/=;7=CCEFDDB#################	YT:Z:UU
HWI-ST515:184:D0PUKACXX:1:2104:2989:110930	0	chromosome:AGPv2:2:1:237068873:1	145435741	1	31M	*	0	0	GTTGTGGTCTCATCAGCTTTGATTGCCATCA	HFHGGBFCFHHIJJJJIII4ACEHG@DBED7	AS:i:0	XS:i:0	XN:i:0	XM:i:0	XO:i:0	XG:i:0	NM:i:0	MD:Z:31	YT:Z:UU
HWI-ST515:184:D0PUKACXX:1:2104:2989:110930	272	chromosome:AGPv2:8:1:175793759:1	78364991	1	31M	*	0	0	TGATGGCAATCAAAGCTGATGAGACCACAAC	7DEBD@GHECA4IIIJJJJIHHFCFBGGHFH	AS:i:0	XS:i:0	XN:i:0	XM:i:0	XO:i:0	XG:i:0	NM:i:0	MD:Z:31	YT:Z:UU
HWI-ST515:184:D0PUKACXX:1:2104:2989:110930	256	chromosome:AGPv2:2:1:237068873:1	145529040	1	31M	*	0	0	GTTGTGGTCTCATCAGCTTTGATTGCCATCA	HFHGGBFCFHHIJJJJIII4ACEHG@DBED7	AS:i:0	XS:i:0	XN:i:0	XM:i:0	XO:i:0	XG:i:0	NM:i:0	MD:Z:31	YT:Z:UU
HWI-ST515:184:D0PUKACXX:1:2104:2989:110930	272	chromosome:AGPv2:1:1:301354135:1	210126315	1	31M	*	0	0	TGATGGCAATCAAAGCTGATGAGACCACAAC	7DEBD@GHECA4IIIJJJJIHHFCFBGGHFH	AS:i:-5	XS:i:0	XN:i:0	XM:i:1	XO:i:0	XG:i:0	NM:i:1	MD:Z:27T3	YT:Z:UU
HWI-ST515:184:D0PUKACXX:1:2104:6568:113261	4	*	0	0	*	*	0	0	GTCAAAATCTCGATTTTAGATCGGAAGAGCG	IIGGEHIIIIIH>DE7FF@GICGHGFFFF<3	YT:Z:UU
HWI-ST515:184:D0PUKACXX:1:2104:16862:133155	0	chromosome:AGPv2:10:1:150189435:1	26665858	1	31M	*	0	0	CCTCCTGGAAAGTCCGGTGCCTGGCTCCGGT	DDDDBB8??BBB=B@15@#############	AS:i:-2	XS:i:-2	XN:i:0	XM:i:1	XO:i:0	XG:i:0	NM:i:1	MD:Z:28T2	YT:Z:UU
HWI-ST515:184:D0PUKACXX:1:2104:16862:133155	256	chromosome:AGPv2:10:1:150189435:1	26770546	1	31M	*	0	0	CCTCCTGGAAAGTCCGGTGCCTGGCTCCGGT	DDDDBB8??BBB=B@15@#############	AS:i:-2	XS:i:-2	XN:i:0	XM:i:1	XO:i:0	XG:i:0	NM:i:1	MD:Z:28T2	YT:Z:UU
HWI-ST515:184:D0PUKACXX:1:2104:13876:139692	4	*	0	0	*	*	0	0	TGTCAAGGTCCGCTCGGCCGGCCTCCTTTCC	JJIHGIIJGIGGGIJJIJHFFDDBBDDCD:@	YT:Z:UU
HWI-ST515:184:D0PUKACXX:1:2105:9809:7106	16	chromosome:AGPv2:4:1:241473504:1	225068131	1	31M	*	0	0	AGATTTAGAGGAGTATTCCCCTGAGGCAGAA	CAEEEEFFFFFEGHHHGGGDJJJJIHJIJJI	AS:i:0	XS:i:0	XN:i:0	XM:i:0	XO:i:0	XG:i:0	NM:i:0	MD:Z:31	YT:Z:UU
HWI-ST515:184:D0PUKACXX:1:2105:9809:7106	272	chromosome:AGPv2:1:1:301354135:1	50659997	1	31M	*	0	0	AGATTTAGAGGAGTATTCCCCTGAGGCAGAA	CAEEEEFFFFFEGHHHGGGDJJJJIHJIJJI	AS:i:0	XS:i:0	XN:i:0	XM:i:0	XO:i:0	XG:i:0	NM:i:0	MD:Z:31	YT:Z:UU
HWI-ST515:184:D0PUKACXX:1:2105:9809:7106	272	chromosome:AGPv2:10:1:150189435:1	144242316	1	31M	*	0	0	AGATTTAGAGGAGTATTCCCCTGAGGCAGAA	CAEEEEFFFFFEGHHHGGGDJJJJIHJIJJI	AS:i:0	XS:i:0	XN:i:0	XM:i:0	XO:i:0	XG:i:0	NM:i:0	MD:Z:31	YT:Z:UU
HWI-ST515:184:D0PUKACXX:1:2105:9809:7106	272	chromosome:AGPv2:1:1:301354135:1	235026121	1	31M	*	0	0	AGATTTAGAGGAGTATTCCCCTGAGGCAGAA	CAEEEEFFFFFEGHHHGGGDJJJJIHJIJJI	AS:i:0	XS:i:0	XN:i:0	XM:i:0	XO:i:0	XG:i:0	NM:i:0	MD:Z:31	YT:Z:UU
HWI-ST515:184:D0PUKACXX:1:2105:9809:7106	256	chromosome:AGPv2:2:1:237068873:1	86903852	1	31M	*	0	0	TTCTGCCTCAGGGGAATACTCCTCTAAATCT	IJJIJHIJJJJDGGGHHHGEFFFFFEEEEAC	AS:i:0	XS:i:0	XN:i:0	XM:i:0	XO:i:0	XG:i:0	NM:i:0	MD:Z:31	YT:Z:UU
HWI-ST515:184:D0PUKACXX:1:2105:9809:7106	256	chromosome:AGPv2:5:1:217872852:1	25464410	1	31M	*	0	0	TTCTGCCTCAGGGGAATACTCCTCTAAATCT	IJJIJHIJJJJDGGGHHHGEFFFFFEEEEAC	AS:i:-5	XS:i:0	XN:i:0	XM:i:1	XO:i:0	XG:i:0	NM:i:1	MD:Z:21T9	YT:Z:UU
HWI-ST515:184:D0PUKACXX:1:2105:12207:11067	4	*	0	0	*	*	0	0	CTTTTTAACACGGTGACACAGTATTACATGG	IJIJFCCHHFHFFDDBEEEDB;ADECCCEDD	YT:Z:UU
HWI-ST515:184:D0PUKACXX:1:2105:7489:59863	0	chromosome:AGPv2:8:1:175793759:1	141348787	255	31M	*	0	0	GCTCTCCACGGTCTCTGACCCGCACAACTGA	JIIJIIJJJJJCGII:3=EEHFEDBDDDA95	AS:i:0	XN:i:0	XM:i:0	XO:i:0	XG:i:0	NM:i:0	MD:Z:31	YT:Z:UU
HWI-ST515:184:D0PUKACXX:1:2105:4935:100229	16	chromosome:AGPv2:7:1:176764762:1	169267649	1	31M	*	0	0	AGACCGCCGGCGGCATCCTCCTCCCGGAAAC	@95@;;8;?CCD?C;@:5(@@/IGGDHF=DG	AS:i:0	XS:i:0	XN:i:0	XM:i:0	XO:i:0	XG:i:0	NM:i:0	MD:Z:31	YT:Z:UU
HWI-ST515:184:D0PUKACXX:1:2105:4935:100229	256	chromosome:AGPv2:2:1:237068873:1	213661736	1	31M	*	0	0	GTTTCCGGGAGGAGGATGCCGCCGGCGGTCT	GD=FHDGGI/@@(5:@;C?DCC?;8;;@59@	AS:i:0	XS:i:0	XN:i:0	XM:i:0	XO:i:0	XG:i:0	NM:i:0	MD:Z:31	YT:Z:UU
HWI-ST515:184:D0PUKACXX:1:2105:4935:100229	272	chromosome:AGPv2:6:1:169174353:1	153470165	1	31M	*	0	0	AGACCGCCGGCGGCATCCTCCTCCCGGAAAC	@95@;;8;?CCD?C;@:5(@@/IGGDHF=DG	AS:i:0	XS:i:0	XN:i:0	XM:i:0	XO:i:0	XG:i:0	NM:i:0	MD:Z:31	YT:Z:UU
HWI-ST515:184:D0PUKACXX:1:2105:4935:100229	272	chromosome:AGPv2:8:1:175793759:1	163616902	1	31M	*	0	0	AGACCGCCGGCGGCATCCTCCTCCCGGAAAC	@95@;;8;?CCD?C;@:5(@@/IGGDHF=DG	AS:i:-5	XS:i:0	XN:i:0	XM:i:1	XO:i:0	XG:i:0	NM:i:1	MD:Z:20G10	YT:Z:UU
HWI-ST515:184:D0PUKACXX:1:2105:9225:141693	0	chromosome:AGPv2:9:1:156750706:1	144496658	255	31M	*	0	0	TTCTCAGCCTCGTCCATGCTTGCCAGCTGTG	JJIJEDHHJJJJDHGIIIJIJGHGHHFFFFD	AS:i:0	XN:i:0	XM:i:0	XO:i:0	XG:i:0	NM:i:0	MD:Z:31	YT:Z:UU
HWI-ST515:184:D0PUKACXX:1:2105:20347:161669	0	chromosome:AGPv2:1:1:301354135:1	108512199	1	31M	*	0	0	GTGCCTCCCCCACCGCCCCATTCCATCCATG	EHBHEGGEIIFBAEGEDDDDCDEEEACDDC@	AS:i:-5	XS:i:-5	XN:i:0	XM:i:1	XO:i:0	XG:i:0	NM:i:1	MD:Z:1C29	YT:Z:UU
HWI-ST515:184:D0PUKACXX:1:2105:20347:161669	256	chromosome:AGPv2:5:1:217872852:1	61958406	1	31M	*	0	0	GTGCCTCCCCCACCGCCCCATTCCATCCATG	EHBHEGGEIIFBAEGEDDDDCDEEEACDDC@	AS:i:-5	XS:i:-5	XN:i:0	XM:i:1	XO:i:0	XG:i:0	NM:i:1	MD:Z:1C29	YT:Z:UU
HWI-ST515:184:D0PUKACXX:1:2105:20347:161669	272	chromosome:AGPv2:6:1:169174353:1	144551554	1	31M	*	0	0	CATGGATGGAATGGGGCGGTGGGGGAGGCAC	@CDDCAEEEDCDDDDEGEABFIIEGGEHBHE	AS:i:-10	XS:i:-5	XN:i:0	XM:i:2	XO:i:0	XG:i:0	NM:i:2	MD:Z:29G0T0	YT:Z:UU
HWI-ST515:184:D0PUKACXX:1:2105:20347:161669	272	chromosome:AGPv2:1:1:301354135:1	226959600	1	31M	*	0	0	CATGGATGGAATGGGGCGGTGGGGGAGGCAC	@CDDCAEEEDCDDDDEGEABFIIEGGEHBHE	AS:i:-10	XS:i:-5	XN:i:0	XM:i:2	XO:i:0	XG:i:0	NM:i:2	MD:Z:29G0T0	YT:Z:UU
HWI-ST515:184:D0PUKACXX:1:2105:20347:161669	256	chromosome:AGPv2:7:1:176764762:1	21550941	1	31M	*	0	0	GTGCCTCCCCCACCGCCCCATTCCATCCATG	EHBHEGGEIIFBAEGEDDDDCDEEEACDDC@	AS:i:-15	XS:i:-5	XN:i:0	XM:i:3	XO:i:0	XG:i:0	NM:i:3	MD:Z:0T0C28A0	YT:Z:UU
HWI-ST515:184:D0PUKACXX:1:2105:20347:161669	272	chromosome:AGPv2:9:1:156750706:1	96660370	1	20M1I10M	*	0	0	CATGGATGGAATGGGGCGGTGGGGGAGGCAC	@CDDCAEEEDCDDDDEGEABFIIEGGEHBHE	AS:i:-18	XS:i:-5	XN:i:0	XM:i:2	XO:i:1	XG:i:1	NM:i:3	MD:Z:27T0G1	YT:Z:UU
HWI-ST515:184:D0PUKACXX:1:2106:17973:99522	0	chromosome:AGPv2:10:1:150189435:1	26665858	1	31M	*	0	0	CCTCCTGGAAAGTCCGGTGCCTGGCTCCTGT	BFHACF*B(=)==F75;'48=).6;@DBA>6	AS:i:0	XS:i:0	XN:i:0	XM:i:0	XO:i:0	XG:i:0	NM:i:0	MD:Z:31	YT:Z:UU
HWI-ST515:184:D0PUKACXX:1:2106:17973:99522	256	chromosome:AGPv2:10:1:150189435:1	26770546	1	31M	*	0	0	CCTCCTGGAAAGTCCGGTGCCTGGCTCCTGT	BFHACF*B(=)==F75;'48=).6;@DBA>6	AS:i:0	XS:i:0	XN:i:0	XM:i:0	XO:i:0	XG:i:0	NM:i:0	MD:Z:31	YT:Z:UU
HWI-ST515:184:D0PUKACXX:1:2106:20984:101512	16	chromosome:AGPv2:6:1:169174353:1	158269667	255	31M	*	0	0	TGGCGTGAGGCGCATGAGGAGCTCTGGAGGC	6DDDDDDDDDFFFFFHHHHFIJIIIHJJJJJ	AS:i:-12	XN:i:0	XM:i:2	XO:i:0	XG:i:0	NM:i:2	MD:Z:29C0T0	YT:Z:UU
HWI-ST515:184:D0PUKACXX:1:2106:10585:125665	0	chromosome:AGPv2:7:1:176764762:1	17708140	255	31M	*	0	0	TCTAGGTTCTGGGCTGGTCGCCTTGTCCATG	IGGI9@EEEGGDCEAHDB@>ABB>@CCCC:A	AS:i:-5	XN:i:0	XM:i:1	XO:i:0	XG:i:0	NM:i:1	MD:Z:9C21	YT:Z:UU
HWI-ST515:184:D0PUKACXX:1:2106:1895:163147	0	chromosome:AGPv2:3:1:232140174:1	182474539	255	31M	*	0	0	GGCTCTGGGAGGATAGGCCTAATTCTATTTT	CACAG<DE=DHEA;CD)7>CAA>:A;@####	AS:i:0	XN:i:0	XM:i:0	XO:i:0	XG:i:0	NM:i:0	MD:Z:31	YT:Z:UU
HWI-ST515:184:D0PUKACXX:1:2106:20192:171960	0	chromosome:AGPv2:1:1:301354135:1	102196738	255	31M	*	0	0	CTCGCACAGGCATTTCAATCGGACTTCGGAT	IJJIFFGIGIGCHJJJIEIBHHHHDEEDD<=	AS:i:-5	XN:i:0	XM:i:1	XO:i:0	XG:i:0	NM:i:1	MD:Z:11G19	YT:Z:UU
HWI-ST515:184:D0PUKACXX:1:2106:15413:173269	0	chromosome:AGPv2:5:1:217872852:1	146724046	255	31M	*	0	0	TCCCCTCCATGGCTATTTAAGCCACGTCCGC	IIJJIJIJJJIGJJIJJIIGECCEEFBAA<3	AS:i:0	XN:i:0	XM:i:0	XO:i:0	XG:i:0	NM:i:0	MD:Z:31	YT:Z:UU
HWI-ST515:184:D0PUKACXX:1:2107:20930:32700	0	chromosome:AGPv2:8:1:175793759:1	133402542	1	31M	*	0	0	CAAGACGTGCAGGACTGCAGCTGCAAGCACG	JJJIJJJGJIGIJHHFFFFFFFDEECEDBD8	AS:i:0	XS:i:0	XN:i:0	XM:i:0	XO:i:0	XG:i:0	NM:i:0	MD:Z:31	YT:Z:UU
HWI-ST515:184:D0PUKACXX:1:2107:20930:32700	256	chromosome:AGPv2:9:1:156750706:1	8197383	1	31M	*	0	0	CAAGACGTGCAGGACTGCAGCTGCAAGCACG	JJJIJJJGJIGIJHHFFFFFFFDEECEDBD8	AS:i:0	XS:i:0	XN:i:0	XM:i:0	XO:i:0	XG:i:0	NM:i:0	MD:Z:31	YT:Z:UU
HWI-ST515:184:D0PUKACXX:1:2107:4803:69523	16	chromosome:AGPv2:10:1:150189435:1	129014376	1	31M	*	0	0	CCGGCGGGGATGGCGTTGGCATGGCAGGGCC	5DBDBDDDCB;5DDDDDCADDDDDDBCA?BC	AS:i:0	XS:i:0	XN:i:0	XM:i:0	XO:i:0	XG:i:0	NM:i:0	MD:Z:31	YT:Z:UU
HWI-ST515:184:D0PUKACXX:1:2107:4803:69523	272	chromosome:AGPv2:10:1:150189435:1	129123593	1	31M	*	0	0	CCGGCGGGGATGGCGTTGGCATGGCAGGGCC	5DBDBDDDCB;5DDDDDCADDDDDDBCA?BC	AS:i:0	XS:i:0	XN:i:0	XM:i:0	XO:i:0	XG:i:0	NM:i:0	MD:Z:31	YT:Z:UU
HWI-ST515:184:D0PUKACXX:1:2107:13306:80874	16	chromosome:AGPv2:4:1:241473504:1	239130070	255	31M	*	0	0	GGAGAGAGTCAGAGTGGGGACTGATGAGGAG	;ACCACCCCDCC>BC?3A@C=4>@GHFF=<F	AS:i:0	XN:i:0	XM:i:0	XO:i:0	XG:i:0	NM:i:0	MD:Z:31	YT:Z:UU
HWI-ST515:184:D0PUKACXX:1:2107:15808:89253	16	chromosome:AGPv2:9:1:156750706:1	10574422	0	31M	*	0	0	TGCTGGCCACTTCTACGACTCCTTCCTAGGG	@DEDFEEHEEGJIIGIHGHGHCIGHFFJJJI	AS:i:-17	XS:i:-17	XN:i:0	XM:i:3	XO:i:0	XG:i:0	NM:i:3	MD:Z:26G1T0C1	YT:Z:UU
HWI-ST515:184:D0PUKACXX:1:2107:15808:89253	256	chromosome:AGPv2:7:1:176764762:1	115592744	0	31M	*	0	0	CCCTAGGAAGGAGTCGTAGAAGTGGCCAGCA	IJJJFFHGICHGHGHIGIIJGEEHEEFDED@	AS:i:-17	XS:i:-17	XN:i:0	XM:i:3	XO:i:0	XG:i:0	NM:i:3	MD:Z:1G0A1C26	YT:Z:UU
HWI-ST515:184:D0PUKACXX:1:2107:7962:139935	0	chromosome:AGPv2:8:1:175793759:1	110372033	255	31M	*	0	0	GCGTCGCGGCGGTGCTGCTGTTCGTGTTCTT	GHIJJGGE<=?D9@BCCDCC4>@B8<??CE>	AS:i:0	XN:i:0	XM:i:0	XO:i:0	XG:i:0	NM:i:0	MD:Z:31	YT:Z:UU
HWI-ST515:184:D0PUKACXX:1:2107:9471:159233	16	chromosome:AGPv2:10:1:150189435:1	129014376	1	31M	*	0	0	CCGGCGGGGATGGCGTTGGCATGGCAGGGCC	##@>@??2>?@;8?DCACCDDDDBA;A911@	AS:i:0	XS:i:0	XN:i:0	XM:i:0	XO:i:0	XG:i:0	NM:i:0	MD:Z:31	YT:Z:UU
HWI-ST515:184:D0PUKACXX:1:2107:9471:159233	272	chromosome:AGPv2:10:1:150189435:1	129123593	1	31M	*	0	0	CCGGCGGGGATGGCGTTGGCATGGCAGGGCC	##@>@??2>?@;8?DCACCDDDDBA;A911@	AS:i:0	XS:i:0	XN:i:0	XM:i:0	XO:i:0	XG:i:0	NM:i:0	MD:Z:31	YT:Z:UU
HWI-ST515:184:D0PUKACXX:1:2107:5710:172049	4	*	0	0	*	*	0	0	GTCTGGGGAGGACGCAAGTGCAACGGAAACC	JHIJIHHJGIJEEHFFDDCCDDDDDDDDDCA	YT:Z:UU
HWI-ST515:184:D0PUKACXX:1:2107:9345:187582	0	chromosome:AGPv2:5:1:217872852:1	13615734	32	31M	*	0	0	CCCTCCACTCGTCTCCCAAATCGCCAGCGAG	IIIIJHIJJIJHIJJIIHFGHHBDEDCC?@8	AS:i:0	XS:i:-6	XN:i:0	XM:i:0	XO:i:0	XG:i:0	NM:i:0	MD:Z:31	YT:Z:UU
HWI-ST515:184:D0PUKACXX:1:2107:9345:187582	256	chromosome:AGPv2:1:1:301354135:1	256285956	32	31M	*	0	0	CCCTCCACTCGTCTCCCAAATCGCCAGCGAG	IIIIJHIJJIJHIJJIIHFGHHBDEDCC?@8	AS:i:-6	XS:i:-6	XN:i:0	XM:i:1	XO:i:0	XG:i:0	NM:i:1	MD:Z:16A14	YT:Z:UU
HWI-ST515:184:D0PUKACXX:1:2108:2345:3499	0	chromosome:AGPv2:2:1:237068873:1	152355146	255	31M	*	0	0	TCCATATGGGGGGATCAACAGCTACTGCACC	FH;D@BBB>8B6&07?8A#############	AS:i:-2	XN:i:0	XM:i:1	XO:i:0	XG:i:0	NM:i:1	MD:Z:24A6	YT:Z:UU
HWI-ST515:184:D0PUKACXX:1:2108:15643:13910	0	chromosome:AGPv2:2:1:237068873:1	155017916	31	31M	*	0	0	TGTAGTGCAATGGTGTGTCTTTCCTTATTGT	9F=CA@CG=EHHHCE??CDFFCEFDECDDAC	AS:i:0	XS:i:-4	XN:i:0	XM:i:0	XO:i:0	XG:i:0	NM:i:0	MD:Z:31	YT:Z:UU
HWI-ST515:184:D0PUKACXX:1:2108:15643:13910	272	chromosome:AGPv2:9:1:156750706:1	37645528	31	31M	*	0	0	ACAATAAGGAAAGACACACCATTGCACTACA	CADDCEDFECFFDC??ECHHHE=GC@AC=F9	AS:i:-4	XS:i:-4	XN:i:0	XM:i:1	XO:i:0	XG:i:0	NM:i:1	MD:Z:30G0	YT:Z:UU
HWI-ST515:184:D0PUKACXX:1:2108:15643:13910	272	chromosome:AGPv2:4:1:241473504:1	101837905	31	31M	*	0	0	ACAATAAGGAAAGACACACCATTGCACTACA	CADDCEDFECFFDC??ECHHHE=GC@AC=F9	AS:i:-4	XS:i:-4	XN:i:0	XM:i:1	XO:i:0	XG:i:0	NM:i:1	MD:Z:30G0	YT:Z:UU
HWI-ST515:184:D0PUKACXX:1:2108:15643:13910	256	chromosome:AGPv2:6:1:169174353:1	64099250	31	31M	*	0	0	TGTAGTGCAATGGTGTGTCTTTCCTTATTGT	9F=CA@CG=EHHHCE??CDFFCEFDECDDAC	AS:i:-9	XS:i:-4	XN:i:0	XM:i:2	XO:i:0	XG:i:0	NM:i:2	MD:Z:0C0A29	YT:Z:UU
HWI-ST515:184:D0PUKACXX:1:2108:18448:58448	0	chromosome:AGPv2:6:1:169174353:1	158269689	255	6M1I24M	*	0	0	TCTGGAGGCTGGGACAAAAGTGTAACGCTAA	JJJIIIJFIHGHHHFDDFDE;@@CEDDBBB8	AS:i:-8	XN:i:0	XM:i:0	XO:i:1	XG:i:1	NM:i:1	MD:Z:30	YT:Z:UU
HWI-ST515:184:D0PUKACXX:1:2108:15335:59099	0	chromosome:AGPv2:6:1:169174353:1	158269689	255	6M1I24M	*	0	0	TCTGGAGGCTGGGACAAAAGTGTAACGCTAA	HIGH@=;DCGCEEFBB2?AC6;>;@A@B7<?	AS:i:-8	XN:i:0	XM:i:0	XO:i:1	XG:i:1	NM:i:1	MD:Z:30	YT:Z:UU
HWI-ST515:184:D0PUKACXX:1:2108:4015:79315	0	chromosome:AGPv2:2:1:237068873:1	209222717	255	31M	*	0	0	CTTAATGGCTGGTCTCTACGCCTAAAAAAGA	GIBGBCC>AFEH###################	AS:i:-2	XN:i:0	XM:i:1	XO:i:0	XG:i:0	NM:i:1	MD:Z:21A9	YT:Z:UU
HWI-ST515:184:D0PUKACXX:1:2108:1838:126275	16	chromosome:AGPv2:8:1:175793759:1	155021957	31	31M	*	0	0	GTCCTCGCTCTGACATTTTAGTGTTAGTTGT	=<ABABHHG@E@7EGFGGIIGGEGGD?EIGA	AS:i:0	XS:i:-5	XN:i:0	XM:i:0	XO:i:0	XG:i:0	NM:i:0	MD:Z:31	YT:Z:UU
HWI-ST515:184:D0PUKACXX:1:2108:1838:126275	256	chromosome:AGPv2:4:1:241473504:1	239705981	31	31M	*	0	0	ACAACTAACACTAAAATGTCAGAGCGAGGAC	AGIE?DGGEGGIIGGFGE7@E@GHHBABA<=	AS:i:-5	XS:i:-5	XN:i:0	XM:i:1	XO:i:0	XG:i:0	NM:i:1	MD:Z:5C25	YT:Z:UU
HWI-ST515:184:D0PUKACXX:1:2108:1838:126275	272	chromosome:AGPv2:5:1:217872852:1	161178872	31	31M	*	0	0	GTCCTCGCTCTGACATTTTAGTGTTAGTTGT	=<ABABHHG@E@7EGFGGIIGGEGGD?EIGA	AS:i:-9	XS:i:-5	XN:i:0	XM:i:2	XO:i:0	XG:i:0	NM:i:2	MD:Z:1C23G5	YT:Z:UU
HWI-ST515:184:D0PUKACXX:1:2108:1838:126275	272	chromosome:AGPv2:6:1:169174353:1	81697762	31	31M	*	0	0	GTCCTCGCTCTGACATTTTAGTGTTAGTTGT	=<ABABHHG@E@7EGFGGIIGGEGGD?EIGA	AS:i:-9	XS:i:-5	XN:i:0	XM:i:2	XO:i:0	XG:i:0	NM:i:2	MD:Z:1C23G5	YT:Z:UU
HWI-ST515:184:D0PUKACXX:1:2108:1838:126275	272	chromosome:AGPv2:8:1:175793759:1	141064014	31	31M	*	0	0	GTCCTCGCTCTGACATTTTAGTGTTAGTTGT	=<ABABHHG@E@7EGFGGIIGGEGGD?EIGA	AS:i:-9	XS:i:-5	XN:i:0	XM:i:2	XO:i:0	XG:i:0	NM:i:2	MD:Z:1A1A27	YT:Z:UU
HWI-ST515:184:D0PUKACXX:1:2108:1838:126275	256	chromosome:AGPv2:6:1:169174353:1	94706317	31	31M	*	0	0	ACAACTAACACTAAAATGTCAGAGCGAGGAC	AGIE?DGGEGGIIGGFGE7@E@GHHBABA<=	AS:i:-10	XS:i:-5	XN:i:0	XM:i:2	XO:i:0	XG:i:0	NM:i:2	MD:Z:4T0C25	YT:Z:UU
HWI-ST515:184:D0PUKACXX:1:2108:3351:187687	4	*	0	0	*	*	0	0	CTTTTTAACACGGTGACACAGTATTACATGG	;CHHGCGEHHFFF?ACCEE?ACEACDDCCCC	YT:Z:UU
HWI-ST515:184:D0PUKACXX:1:2108:21083:189641	0	chromosome:AGPv2:2:1:237068873:1	217973779	1	31M	*	0	0	TTAGGTCGGCCCTCTCCGGTGCTGGCCTGGT	G@FHIHIII<AAEHFF@B>A;BDCD?9ABB#	AS:i:0	XS:i:0	XN:i:0	XM:i:0	XO:i:0	XG:i:0	NM:i:0	MD:Z:31	YT:Z:UU
HWI-ST515:184:D0PUKACXX:1:2108:21083:189641	256	chromosome:AGPv2:1:1:301354135:1	265163133	1	31M	*	0	0	TTAGGTCGGCCCTCTCCGGTGCTGGCCTGGT	G@FHIHIII<AAEHFF@B>A;BDCD?9ABB#	AS:i:0	XS:i:0	XN:i:0	XM:i:0	XO:i:0	XG:i:0	NM:i:0	MD:Z:31	YT:Z:UU
HWI-ST515:184:D0PUKACXX:1:2201:17583:73128	0	chromosome:AGPv2:5:1:217872852:1	61958406	1	31M	*	0	0	GTGCCTCCCCCACCGCCCCATTCCATCCATG	GHGIIIJGHGIGHBB89,;?CC5>C>3<>5:	AS:i:-5	XS:i:-5	XN:i:0	XM:i:1	XO:i:0	XG:i:0	NM:i:1	MD:Z:1C29	YT:Z:UU
HWI-ST515:184:D0PUKACXX:1:2201:17583:73128	256	chromosome:AGPv2:1:1:301354135:1	108512199	1	31M	*	0	0	GTGCCTCCCCCACCGCCCCATTCCATCCATG	GHGIIIJGHGIGHBB89,;?CC5>C>3<>5:	AS:i:-5	XS:i:-5	XN:i:0	XM:i:1	XO:i:0	XG:i:0	NM:i:1	MD:Z:1C29	YT:Z:UU
HWI-ST515:184:D0PUKACXX:1:2201:17583:73128	272	chromosome:AGPv2:1:1:301354135:1	226959600	1	31M	*	0	0	CATGGATGGAATGGGGCGGTGGGGGAGGCAC	:5><3>C>5CC?;,98BBHGIGHGJIIIGHG	AS:i:-10	XS:i:-5	XN:i:0	XM:i:2	XO:i:0	XG:i:0	NM:i:2	MD:Z:29G0T0	YT:Z:UU
HWI-ST515:184:D0PUKACXX:1:2201:17583:73128	272	chromosome:AGPv2:6:1:169174353:1	144551554	1	31M	*	0	0	CATGGATGGAATGGGGCGGTGGGGGAGGCAC	:5><3>C>5CC?;,98BBHGIGHGJIIIGHG	AS:i:-10	XS:i:-5	XN:i:0	XM:i:2	XO:i:0	XG:i:0	NM:i:2	MD:Z:29G0T0	YT:Z:UU
HWI-ST515:184:D0PUKACXX:1:2201:17583:73128	256	chromosome:AGPv2:7:1:176764762:1	21550941	1	31M	*	0	0	GTGCCTCCCCCACCGCCCCATTCCATCCATG	GHGIIIJGHGIGHBB89,;?CC5>C>3<>5:	AS:i:-14	XS:i:-5	XN:i:0	XM:i:3	XO:i:0	XG:i:0	NM:i:3	MD:Z:0T0C28A0	YT:Z:UU
HWI-ST515:184:D0PUKACXX:1:2201:17583:73128	272	chromosome:AGPv2:9:1:156750706:1	96660370	1	20M1I10M	*	0	0	CATGGATGGAATGGGGCGGTGGGGGAGGCAC	:5><3>C>5CC?;,98BBHGIGHGJIIIGHG	AS:i:-18	XS:i:-5	XN:i:0	XM:i:2	XO:i:1	XG:i:1	NM:i:3	MD:Z:27T0G1	YT:Z:UU
HWI-ST515:184:D0PUKACXX:1:2201:10873:107675	16	chromosome:AGPv2:6:1:169174353:1	112360540	255	31M	*	0	0	CTAAAAGGCTTCCATCCAATATGTTCAGAAA	##HFGHEC>F;H@EBGJJIIHGEFBGIJJJI	AS:i:0	XN:i:0	XM:i:0	XO:i:0	XG:i:0	NM:i:0	MD:Z:31	YT:Z:UU
HWI-ST515:184:D0PUKACXX:1:2201:18211:111865	4	*	0	0	*	*	0	0	CTCGCAGGGTGGCCTCCATATGGTCCGTTTT	JIJJJHGJJCEDBEFECCECEEDCCDDDDDB	YT:Z:UU
HWI-ST515:184:D0PUKACXX:1:2202:17182:113813	0	chromosome:AGPv2:5:1:217872852:1	15568542	255	26M1D5M	*	0	0	GGGAGTGGGAGGAGGGACGGGGTCTTATGTA	EHIAF((-@@?'(55>919@B=/59:@CA>:	AS:i:-8	XN:i:0	XM:i:0	XO:i:1	XG:i:1	NM:i:1	MD:Z:26^A5	YT:Z:UU
HWI-ST515:184:D0PUKACXX:1:2202:18160:137324	16	chromosome:AGPv2:1:1:301354135:1	118965274	255	31M	*	0	0	ACGTGAGCATGGAGTAGTGGCTGGCTCCCGG	?=CCECCCDFFEDFEHEEEGC;;GBF:6DFD	AS:i:0	XN:i:0	XM:i:0	XO:i:0	XG:i:0	NM:i:0	MD:Z:31	YT:Z:UU
HWI-ST515:184:D0PUKACXX:1:2202:16390:153187	0	chromosome:AGPv2:7:1:176764762:1	115592744	0	31M	*	0	0	CCCTAGGAAGGAGTCGTAGAAGTGGCCAGCA	JIIJIDGFHIJJJIGIE6CGHHHHHFFFFD#	AS:i:-18	XS:i:-18	XN:i:0	XM:i:3	XO:i:0	XG:i:0	NM:i:3	MD:Z:1G0A1C26	YT:Z:UU
HWI-ST515:184:D0PUKACXX:1:2202:16390:153187	272	chromosome:AGPv2:9:1:156750706:1	10574422	0	31M	*	0	0	TGCTGGCCACTTCTACGACTCCTTCCTAGGG	#DFFFFHHHHHGC6EIGIJJJIHFGDIJIIJ	AS:i:-18	XS:i:-18	XN:i:0	XM:i:3	XO:i:0	XG:i:0	NM:i:3	MD:Z:26G1T0C1	YT:Z:UU
HWI-ST515:184:D0PUKACXX:1:2202:3616:170349	4	*	0	0	*	*	0	0	TCCCCAGACCCCAACCCCTCTCCCTCGTCAT	IIJFGGHGGEGG=GEHEBFDEACACDB####	YT:Z:UU
HWI-ST515:184:D0PUKACXX:1:2202:19467:179065	16	chromosome:AGPv2:8:1:175793759:1	43261764	255	31M	*	0	0	TATCCGACACTATTGCTCTTCTCTCTCACTG	###AB>?B@HE?>CCC3@C;CHHFCGF@IIJ	AS:i:0	XN:i:0	XM:i:0	XO:i:0	XG:i:0	NM:i:0	MD:Z:31	YT:Z:UU
HWI-ST515:184:D0PUKACXX:1:2203:18478:79724	16	chromosome:AGPv2:8:1:175793759:1	43261764	255	31M	*	0	0	TATCCGACACTATTGCTCTTCTCTCTCACTG	###BDCDCBFFDCEHGHHJIIGJJIGHEIIJ	AS:i:0	XN:i:0	XM:i:0	XO:i:0	XG:i:0	NM:i:0	MD:Z:31	YT:Z:UU
HWI-ST515:184:D0PUKACXX:1:2203:17883:86615	0	chromosome:AGPv2:1:1:301354135:1	5872951	31	31M	*	0	0	CCCGTCAGTCGGTCACGTGATCTGTGCCATA	IJJJHFEFFFFDDA>CD=AB?DAC>CCCAC:	AS:i:0	XS:i:-5	XN:i:0	XM:i:0	XO:i:0	XG:i:0	NM:i:0	MD:Z:31	YT:Z:UU
HWI-ST515:184:D0PUKACXX:1:2203:17883:86615	272	chromosome:AGPv2:2:1:237068873:1	6581050	31	31M	*	0	0	TATGGCACAGATCACGTGACCGACTGACGGG	:CACCC>CAD?BA=DC>ADDFFFFEFHJJJI	AS:i:-5	XS:i:-5	XN:i:0	XM:i:1	XO:i:0	XG:i:0	NM:i:1	MD:Z:15A15	YT:Z:UU
HWI-ST515:184:D0PUKACXX:1:2203:17883:86615	272	chromosome:AGPv2:5:1:217872852:1	206300751	31	31M	*	0	0	TATGGCACAGATCACGTGACCGACTGACGGG	:CACCC>CAD?BA=DC>ADDFFFFEFHJJJI	AS:i:-5	XS:i:-5	XN:i:0	XM:i:1	XO:i:0	XG:i:0	NM:i:1	MD:Z:15A15	YT:Z:UU
HWI-ST515:184:D0PUKACXX:1:2203:6149:161911	0	chromosome:AGPv2:5:1:217872852:1	17312926	255	31M	*	0	0	CAAGGTGGGCGATGATGAGAAACCCCGACAA	HHEGHHDHIJIGFHHHHFFFFFFCD@>BB?:	AS:i:0	XN:i:0	XM:i:0	XO:i:0	XG:i:0	NM:i:0	MD:Z:31	YT:Z:UU
HWI-ST515:184:D0PUKACXX:1:2203:12428:173125	16	chromosome:AGPv2:4:1:241473504:1	25990257	255	31M	*	0	0	CAATGCACGCGTCTCTAAGGCTCTCGCAGCT	########FEACA;;EC@AGGHGIGE<BD9G	AS:i:0	XN:i:0	XM:i:0	XO:i:0	XG:i:0	NM:i:0	MD:Z:31	YT:Z:UU
HWI-ST515:184:D0PUKACXX:1:2203:14092:181639	16	chromosome:AGPv2:2:1:237068873:1	164988145	1	31M	*	0	0	GCGTCATGCGCAGCTTCCACCGCCGAATTGG	<?@:@;88:CCC?CCCCA9BIGGHFBAAJGG	AS:i:0	XS:i:0	XN:i:0	XM:i:0	XO:i:0	XG:i:0	NM:i:0	MD:Z:31	YT:Z:UU
HWI-ST515:184:D0PUKACXX:1:2203:14092:181639	256	chromosome:AGPv2:7:1:176764762:1	20748367	1	31M	*	0	0	CCAATTCGGCGGTGGAAGCTGCGCATGACGC	GGJAABFHGGIB9ACCCC?CCC:88;@:@?<	AS:i:0	XS:i:0	XN:i:0	XM:i:0	XO:i:0	XG:i:0	NM:i:0	MD:Z:31	YT:Z:UU
HWI-ST515:184:D0PUKACXX:1:2203:14092:181639	256	chromosome:AGPv2:6:1:169174353:1	166669610	1	31M	*	0	0	CCAATTCGGCGGTGGAAGCTGCGCATGACGC	GGJAABFHGGIB9ACCCC?CCC:88;@:@?<	AS:i:0	XS:i:0	XN:i:0	XM:i:0	XO:i:0	XG:i:0	NM:i:0	MD:Z:31	YT:Z:UU
HWI-ST515:184:D0PUKACXX:1:2204:14089:93060	0	chromosome:AGPv2:2:1:237068873:1	223495114	255	31M	*	0	0	CCTAGCAGCCACGTCCATGACGTTCTCCCGT	IHIIEHGCHGIIIJJEFFHHBD5;@?CCDB?	AS:i:0	XN:i:0	XM:i:0	XO:i:0	XG:i:0	NM:i:0	MD:Z:31	YT:Z:UU
HWI-ST515:184:D0PUKACXX:1:2204:1241:94650	16	chromosome:AGPv2:10:1:150189435:1	141582658	255	31M	*	0	0	ATGGATGAGTTGAGCAAGCCCGGTCAGCCAC	#####A>:A>3CCB@B;?DFEHHHHJIJIGI	AS:i:0	XN:i:0	XM:i:0	XO:i:0	XG:i:0	NM:i:0	MD:Z:31	YT:Z:UU
HWI-ST515:184:D0PUKACXX:1:2204:19196:121255	16	chromosome:AGPv2:2:1:237068873:1	199389394	255	31M	*	0	0	GGACAGCAGCAAGGGGAGACCATGGGTTCGG	#############CA=@)@=7)('5-(D0D9	AS:i:-4	XN:i:0	XM:i:2	XO:i:0	XG:i:0	NM:i:2	MD:Z:1T24G4	YT:Z:UU
HWI-ST515:184:D0PUKACXX:1:2204:9752:142480	0	chromosome:AGPv2:8:1:175793759:1	47431537	31	31M	*	0	0	TGCAGTACACAGCAACAACTGATCATCCTCG	FGGGG=C@@EHIIHDEEEDDDF>:3;6>;@>	AS:i:0	XS:i:-5	XN:i:0	XM:i:0	XO:i:0	XG:i:0	NM:i:0	MD:Z:31	YT:Z:UU
HWI-ST515:184:D0PUKACXX:1:2204:9752:142480	272	chromosome:AGPv2:1:1:301354135:1	122757563	31	31M	*	0	0	CGAGGATGATCAGTTGTTGCTGTGTACTGCA	>@;>6;3:>FDDDEEEDHIIHE@@C=GGGGF	AS:i:-5	XS:i:-5	XN:i:0	XM:i:1	XO:i:0	XG:i:0	NM:i:1	MD:Z:13C17	YT:Z:UU
HWI-ST515:184:D0PUKACXX:1:2204:20899:195310	4	*	0	0	*	*	0	0	GATTTTAGATCGGAAGAGCGGTTCAGCAGGA	GGHIIHIIHHGDHBDDEDCB>?BD@AAA<B8	YT:Z:UU
HWI-ST515:184:D0PUKACXX:1:2205:8899:22018	16	chromosome:AGPv2:6:1:169174353:1	158269667	255	31M	*	0	0	TGGCGTGAGGCGCATGAGGAGCTCTGGAGGC	#?DBAC?:BA>EFEDFFFHHFHH@IIJIIFG	AS:i:-10	XN:i:0	XM:i:2	XO:i:0	XG:i:0	NM:i:2	MD:Z:29C0T0	YT:Z:UU
HWI-ST515:184:D0PUKACXX:1:2205:17484:38833	0	chromosome:AGPv2:1:1:301354135:1	298324620	255	6M1D25M	*	0	0	TTCGCGCCACTTGTTTGATTCGTTCCTCCCG	GEGE<FFGBHIJJHGHE>CFFBCDCCCDE?#	AS:i:-8	XN:i:0	XM:i:0	XO:i:1	XG:i:1	NM:i:1	MD:Z:6^C25	YT:Z:UU
HWI-ST515:184:D0PUKACXX:1:2205:10463:95669	0	chromosome:AGPv2:5:1:217872852:1	26602766	255	31M	*	0	0	AGCCTAGGAAGTCCAACCGAGCCCGTCGGCG	IJGGGJJ<ECEHGHHFBBB>BBD?@B@9B>0	AS:i:0	XN:i:0	XM:i:0	XO:i:0	XG:i:0	NM:i:0	MD:Z:31	YT:Z:UU
HWI-ST515:184:D0PUKACXX:1:2205:15512:129304	0	chromosome:AGPv2:9:1:156750706:1	144496658	255	31M	*	0	0	TTCTCAGCCTCGTCCATGCTTGCCAGCTGTG	IIJJJIGIGIIIHIIIIIHFHHHB@CDD@C;	AS:i:0	XN:i:0	XM:i:0	XO:i:0	XG:i:0	NM:i:0	MD:Z:31	YT:Z:UU
HWI-ST515:184:D0PUKACXX:1:2205:2404:132349	16	chromosome:AGPv2:5:1:217872852:1	202315903	255	31M	*	0	0	CTGAAATTACAGTTCACACCTCGTCGGTCTA	;A;>B>C>,;;3CC@>?9A<?<HE>GGDFF?	AS:i:0	XN:i:0	XM:i:0	XO:i:0	XG:i:0	NM:i:0	MD:Z:31	YT:Z:UU
HWI-ST515:184:D0PUKACXX:1:2205:18017:159060	16	chromosome:AGPv2:10:1:150189435:1	130341947	255	31M	*	0	0	TAGAAATCCAGTACAGTAAACTCTGGTAATA	BFDHHHH=HJIGHJIIJIIGIDIJIJIJIJI	AS:i:-5	XN:i:0	XM:i:1	XO:i:0	XG:i:0	NM:i:1	MD:Z:5G25	YT:Z:UU
HWI-ST515:184:D0PUKACXX:1:2205:5932:174148	0	chromosome:AGPv2:8:1:175793759:1	47431537	30	31M	*	0	0	TGCAGTACACAGCAACAACTGATCATCCTCG	?F8=C8.)=C;CDEEGC2=??@@>@;C####	AS:i:0	XS:i:-3	XN:i:0	XM:i:0	XO:i:0	XG:i:0	NM:i:0	MD:Z:31	YT:Z:UU
HWI-ST515:184:D0PUKACXX:1:2205:5932:174148	272	chromosome:AGPv2:1:1:301354135:1	122757563	30	31M	*	0	0	CGAGGATGATCAGTTGTTGCTGTGTACTGCA	####C;@>@@??=2CGEEDC;C=).8C=8F?	AS:i:-3	XS:i:-3	XN:i:0	XM:i:1	XO:i:0	XG:i:0	NM:i:1	MD:Z:13C17	YT:Z:UU
HWI-ST515:184:D0PUKACXX:1:2206:6363:37098	16	chromosome:AGPv2:2:1:237068873:1	25058149	1	31M	*	0	0	GGACCACGGCGTTTTCGCCCCCGACCTCAAA	@CB;9-DDDDDDDDDDDDFFFGHCC;9HIJJ	AS:i:0	XS:i:0	XN:i:0	XM:i:0	XO:i:0	XG:i:0	NM:i:0	MD:Z:31	YT:Z:UU
HWI-ST515:184:D0PUKACXX:1:2206:6363:37098	272	chromosome:AGPv2:8:1:175793759:1	42930463	1	31M	*	0	0	GGACCACGGCGTTTTCGCCCCCGACCTCAAA	@CB;9-DDDDDDDDDDDDFFFGHCC;9HIJJ	AS:i:0	XS:i:0	XN:i:0	XM:i:0	XO:i:0	XG:i:0	NM:i:0	MD:Z:31	YT:Z:UU
HWI-ST515:184:D0PUKACXX:1:2206:17746:128972	0	chromosome:AGPv2:10:1:150189435:1	4406261	31	31M	*	0	0	CCCTCTCCTCCATCCCACCATTGGACTCCAC	I@FHGF@CHEIJIIIGJJIGFH>A>CDFF@>	AS:i:0	XS:i:-5	XN:i:0	XM:i:0	XO:i:0	XG:i:0	NM:i:0	MD:Z:31	YT:Z:UU
HWI-ST515:184:D0PUKACXX:1:2206:17746:128972	256	chromosome:AGPv2:10:1:150189435:1	4475740	31	31M	*	0	0	CCCTCTCCTCCATCCCACCATTGGACTCCAC	I@FHGF@CHEIJIIIGJJIGFH>A>CDFF@>	AS:i:-5	XS:i:-5	XN:i:0	XM:i:1	XO:i:0	XG:i:0	NM:i:1	MD:Z:21C9	YT:Z:UU
HWI-ST515:184:D0PUKACXX:1:2206:17746:128972	256	chromosome:AGPv2:5:1:217872852:1	167336077	31	31M	*	0	0	CCCTCTCCTCCATCCCACCATTGGACTCCAC	I@FHGF@CHEIJIIIGJJIGFH>A>CDFF@>	AS:i:-6	XS:i:-5	XN:i:0	XM:i:1	XO:i:0	XG:i:0	NM:i:1	MD:Z:12C18	YT:Z:UU
HWI-ST515:184:D0PUKACXX:1:2206:11855:151728	4	*	0	0	*	*	0	0	GTCGCGGCGGGGGGCCAGTCCGCGTCCGCCT	IIGHIHB>@B7@<&)5?8(4@##########	YT:Z:UU
HWI-ST515:184:D0PUKACXX:1:2206:8918:168443	0	chromosome:AGPv2:2:1:237068873:1	31270350	255	31M	*	0	0	GGAGTGCGGGGAGCATGGATGATGCGGTAGT	IJFH?CGGIAABDDBDDBDCDCDDCDD;@@4	AS:i:0	XN:i:0	XM:i:0	XO:i:0	XG:i:0	NM:i:0	MD:Z:31	YT:Z:UU
HWI-ST515:184:D0PUKACXX:1:2206:9575:174035	16	chromosome:AGPv2:1:1:301354135:1	8631097	255	31M	*	0	0	TGGCCTTTGCCTCCCCACGCGGCCCGCCGGC	<AAC>DA<DB>?@B<70DDBBBBDFGIHIIJ	AS:i:0	XN:i:0	XM:i:0	XO:i:0	XG:i:0	NM:i:0	MD:Z:31	YT:Z:UU
HWI-ST515:184:D0PUKACXX:1:2206:18403:191640	0	chromosome:AGPv2:3:1:232140174:1	211977225	255	31M	*	0	0	GCCTTGTTGCATTGCATGTGTGAGTGAGTGG	JJJJJHHIJJGJIHIIJJDEAEEH=B>@BF=	AS:i:0	XN:i:0	XM:i:0	XO:i:0	XG:i:0	NM:i:0	MD:Z:31	YT:Z:UU
HWI-ST515:184:D0PUKACXX:1:2207:7851:14534	0	chromosome:AGPv2:10:1:150189435:1	129123615	255	31M	*	0	0	GGCAGGGCCGTGCATCCCGCACCAGAGAAGG	FFFDDBB?B83302:3?B?;;>B1<8<9932	AS:i:-10	XN:i:0	XM:i:3	XO:i:0	XG:i:0	NM:i:3	MD:Z:28G0T0A0	YT:Z:UU
HWI-ST515:184:D0PUKACXX:1:2207:10759:19370	16	chromosome:AGPv2:2:1:237068873:1	137772789	31	31M	*	0	0	ATACTTCCCTTGGGCTCCACCAGGCTGGCGG	3C;CA?EFFBAECHD@;FC@F=C=AGJJJJJ	AS:i:0	XS:i:-5	XN:i:0	XM:i:0	XO:i:0	XG:i:0	NM:i:0	MD:Z:31	YT:Z:UU
HWI-ST515:184:D0PUKACXX:1:2207:10759:19370	256	chromosome:AGPv2:8:1:175793759:1	26865555	31	31M	*	0	0	CCGCCAGCCTGGTGGAGCCCAAGGGAAGTAT	JJJJJGA=C=F@CF;@DHCEABFFE?AC;C3	AS:i:-5	XS:i:-5	XN:i:0	XM:i:1	XO:i:0	XG:i:0	NM:i:1	MD:Z:8T22	YT:Z:UU
HWI-ST515:184:D0PUKACXX:1:2207:16114:137271	16	chromosome:AGPv2:3:1:232140174:1	76941297	255	31M	*	0	0	CTGCGTGCAGCCGCGCGCTCCTCTACTCGGT	@DDDDDB@BDBBDDFHDGHGEHGF;BAEGJI	AS:i:0	XN:i:0	XM:i:0	XO:i:0	XG:i:0	NM:i:0	MD:Z:31	YT:Z:UU
HWI-ST515:184:D0PUKACXX:1:2207:14477:139800	0	chromosome:AGPv2:2:1:237068873:1	223495114	255	31M	*	0	0	CCTAGCAGCCACGTCCATGACGTTCTCCCGT	GHCCFGIEGEGAB=;@EAHHHF??BACAC:;	AS:i:0	XN:i:0	XM:i:0	XO:i:0	XG:i:0	NM:i:0	MD:Z:31	YT:Z:UU
HWI-ST515:184:D0PUKACXX:1:2207:17000:140806	16	chromosome:AGPv2:4:1:241473504:1	239130070	255	31M	*	0	0	GGAGAGAGTCAGAGTGGGGACTGATGAGGAG	ADDEEEEEEFFFFFGHFCEIGGHHFCGAJJJ	AS:i:0	XN:i:0	XM:i:0	XO:i:0	XG:i:0	NM:i:0	MD:Z:31	YT:Z:UU
HWI-ST515:184:D0PUKACXX:1:2207:20767:151280	16	chromosome:AGPv2:8:1:175793759:1	47428628	1	31M	*	0	0	ACCTCCAGGCTTTCTCCACCCATGCAGTACA	####@@A@?;A@CD?DDDDIEEIDBCC=@ED	AS:i:0	XS:i:0	XN:i:0	XM:i:0	XO:i:0	XG:i:0	NM:i:0	MD:Z:31	YT:Z:UU
HWI-ST515:184:D0PUKACXX:1:2207:20767:151280	256	chromosome:AGPv2:1:1:301354135:1	122757585	1	31M	*	0	0	TGTACTGCATGGGTGGAGAAAGCCTGGAGGT	DE@=CCBDIEEIDDDD?DC@A;?@A@@####	AS:i:0	XS:i:0	XN:i:0	XM:i:0	XO:i:0	XG:i:0	NM:i:0	MD:Z:31	YT:Z:UU
HWI-ST515:184:D0PUKACXX:1:2208:8913:126861	4	*	0	0	*	*	0	0	CTGTGCGAGGGGTCGATTTTAGATCGGAAGA	H4D888AA@';A-,3=B@?(;;@>CA?BD;2	YT:Z:UU
HWI-ST515:184:D0PUKACXX:1:2208:20947:131979	0	chromosome:AGPv2:4:1:241473504:1	203403561	255	31M	*	0	0	GCTGGCGTCAGTGGCCATTTCTGACGATTCA	GDDEGIGIIIBCGIIJGHHGHHHCDEB==;A	AS:i:0	XN:i:0	XM:i:0	XO:i:0	XG:i:0	NM:i:0	MD:Z:31	YT:Z:UU
HWI-ST515:184:D0PUKACXX:1:2208:19248:143205	0	chromosome:AGPv2:9:1:156750706:1	8197383	1	31M	*	0	0	CAAGACGTGCAGGACTGCAGCTGCAAGCACG	GIHI@=E(;(6)6(;?BD#############	AS:i:0	XS:i:0	XN:i:0	XM:i:0	XO:i:0	XG:i:0	NM:i:0	MD:Z:31	YT:Z:UU
HWI-ST515:184:D0PUKACXX:1:2208:19248:143205	256	chromosome:AGPv2:8:1:175793759:1	133402542	1	31M	*	0	0	CAAGACGTGCAGGACTGCAGCTGCAAGCACG	GIHI@=E(;(6)6(;?BD#############	AS:i:0	XS:i:0	XN:i:0	XM:i:0	XO:i:0	XG:i:0	NM:i:0	MD:Z:31	YT:Z:UU
HWI-ST515:184:D0PUKACXX:1:2208:14967:178055	4	*	0	0	*	*	0	0	ATTTTAGGTCAAGAATGTCGGCTTATTTTAG	EIGIGHIJJIIJIJJJJHIIJHHEDEFFFA@	YT:Z:UU
HWI-ST515:184:D0PUKACXX:1:2208:12149:193053	0	chromosome:AGPv2:7:1:176764762:1	17708140	255	31M	*	0	0	TCTAGGTTCTGGGCTGGTCGCCTTGTCCATG	DHEHGGEHH@EECDDDC@CCB@BDDCDDCD>	AS:i:-5	XN:i:0	XM:i:1	XO:i:0	XG:i:0	NM:i:1	MD:Z:9C21	YT:Z:UU
HWI-ST515:184:D0PUKACXX:1:2301:14995:7778	16	chromosome:AGPv2:9:1:156750706:1	10574422	0	31M	*	0	0	TGCTGGCCACTTCTACGACTCCTTCCTAGGG	;?;>DFHHHHA@GD@GGIGGEGBBEFCCHGG	AS:i:-15	XS:i:-15	XN:i:0	XM:i:3	XO:i:0	XG:i:0	NM:i:3	MD:Z:26G1T0C1	YT:Z:UU
HWI-ST515:184:D0PUKACXX:1:2301:14995:7778	256	chromosome:AGPv2:7:1:176764762:1	115592744	0	31M	*	0	0	CCCTAGGAAGGAGTCGTAGAAGTGGCCAGCA	GGHCCFEBBGEGGIGG@DG@AHHHHFD>;?;	AS:i:-15	XS:i:-15	XN:i:0	XM:i:3	XO:i:0	XG:i:0	NM:i:3	MD:Z:1G0A1C26	YT:Z:UU
HWI-ST515:184:D0PUKACXX:1:2301:20091:21950	0	chromosome:AGPv2:10:1:150189435:1	4475740	31	31M	*	0	0	CCCTCTCCTCCATCCCACCATCGGACTCCAC	C@FHEIJJJIHHFCEFEFDCC@A35;;9>C9	AS:i:0	XS:i:-5	XN:i:0	XM:i:0	XO:i:0	XG:i:0	NM:i:0	MD:Z:31	YT:Z:UU
HWI-ST515:184:D0PUKACXX:1:2301:20091:21950	256	chromosome:AGPv2:10:1:150189435:1	4406261	31	31M	*	0	0	CCCTCTCCTCCATCCCACCATCGGACTCCAC	C@FHEIJJJIHHFCEFEFDCC@A35;;9>C9	AS:i:-5	XS:i:-5	XN:i:0	XM:i:1	XO:i:0	XG:i:0	NM:i:1	MD:Z:21T9	YT:Z:UU
HWI-ST515:184:D0PUKACXX:1:2301:20091:21950	272	chromosome:AGPv2:5:1:217872852:1	136025455	31	31M	*	0	0	GTGGAGTCCGATGGTGGGATGGAGGAGAGGG	9C>9;;53A@CCDFEFECFHHIJJJIEHF@C	AS:i:-5	XS:i:-5	XN:i:0	XM:i:1	XO:i:0	XG:i:0	NM:i:1	MD:Z:18G12	YT:Z:UU
HWI-ST515:184:D0PUKACXX:1:2301:20091:21950	256	chromosome:AGPv2:2:1:237068873:1	44349777	31	31M	*	0	0	CCCTCTCCTCCATCCCACCATCGGACTCCAC	C@FHEIJJJIHHFCEFEFDCC@A35;;9>C9	AS:i:-5	XS:i:-5	XN:i:0	XM:i:1	XO:i:0	XG:i:0	NM:i:1	MD:Z:12C18	YT:Z:UU
HWI-ST515:184:D0PUKACXX:1:2301:20091:21950	272	chromosome:AGPv2:5:1:217872852:1	11523355	31	31M	*	0	0	GTGGAGTCCGATGGTGGGATGGAGGAGAGGG	9C>9;;53A@CCDFEFECFHHIJJJIEHF@C	AS:i:-5	XS:i:-5	XN:i:0	XM:i:1	XO:i:0	XG:i:0	NM:i:1	MD:Z:18G12	YT:Z:UU
HWI-ST515:184:D0PUKACXX:1:2301:20091:21950	256	chromosome:AGPv2:5:1:217872852:1	64781024	31	31M	*	0	0	CCCTCTCCTCCATCCCACCATCGGACTCCAC	C@FHEIJJJIHHFCEFEFDCC@A35;;9>C9	AS:i:-5	XS:i:-5	XN:i:0	XM:i:1	XO:i:0	XG:i:0	NM:i:1	MD:Z:12C18	YT:Z:UU
HWI-ST515:184:D0PUKACXX:1:2301:20091:21950	272	chromosome:AGPv2:1:1:301354135:1	287011887	31	31M	*	0	0	GTGGAGTCCGATGGTGGGATGGAGGAGAGGG	9C>9;;53A@CCDFEFECFHHIJJJIEHF@C	AS:i:-5	XS:i:-5	XN:i:0	XM:i:1	XO:i:0	XG:i:0	NM:i:1	MD:Z:18G12	YT:Z:UU
HWI-ST515:184:D0PUKACXX:1:2301:20091:21950	272	chromosome:AGPv2:7:1:176764762:1	143130789	31	31M	*	0	0	GTGGAGTCCGATGGTGGGATGGAGGAGAGGG	9C>9;;53A@CCDFEFECFHHIJJJIEHF@C	AS:i:-5	XS:i:-5	XN:i:0	XM:i:1	XO:i:0	XG:i:0	NM:i:1	MD:Z:18G12	YT:Z:UU
HWI-ST515:184:D0PUKACXX:1:2301:20091:21950	256	chromosome:AGPv2:7:1:176764762:1	40333037	31	31M	*	0	0	CCCTCTCCTCCATCCCACCATCGGACTCCAC	C@FHEIJJJIHHFCEFEFDCC@A35;;9>C9	AS:i:-5	XS:i:-5	XN:i:0	XM:i:1	XO:i:0	XG:i:0	NM:i:1	MD:Z:12C18	YT:Z:UU
HWI-ST515:184:D0PUKACXX:1:2301:20091:21950	272	chromosome:AGPv2:6:1:169174353:1	154465611	31	31M	*	0	0	GTGGAGTCCGATGGTGGGATGGAGGAGAGGG	9C>9;;53A@CCDFEFECFHHIJJJIEHF@C	AS:i:-5	XS:i:-5	XN:i:0	XM:i:1	XO:i:0	XG:i:0	NM:i:1	MD:Z:18G12	YT:Z:UU
HWI-ST515:184:D0PUKACXX:1:2301:1415:26411	4	*	0	0	*	*	0	0	TTAGTGATGGTGTGATGCGTCAGCATTCAGG	H@*?09*?DE?F?6*?FBB@A<EG#######	YT:Z:UU
HWI-ST515:184:D0PUKACXX:1:2301:8991:83031	16	chromosome:AGPv2:1:1:301354135:1	123309187	1	31M	*	0	0	GAGGAGATAAGGACGGCAACGTCTTCAGAGA	6CCCEEFFFFFHEHBJIHFDJIIIGJJIJJI	AS:i:0	XS:i:0	XN:i:0	XM:i:0	XO:i:0	XG:i:0	NM:i:0	MD:Z:31	YT:Z:UU
HWI-ST515:184:D0PUKACXX:1:2301:8991:83031	256	chromosome:AGPv2:3:1:232140174:1	105417848	1	31M	*	0	0	TCTCTGAAGACGTTGCCGTCCTTATCTCCTC	IJJIJJGIIIJDFHIJBHEHFFFFFEECCC6	AS:i:0	XS:i:0	XN:i:0	XM:i:0	XO:i:0	XG:i:0	NM:i:0	MD:Z:31	YT:Z:UU
HWI-ST515:184:D0PUKACXX:1:2301:1367:111421	0	chromosome:AGPv2:3:1:232140174:1	231710670	31	31M	*	0	0	CCCCTGCAGTCTTGGACGCAGGGAATACTTG	GGBABHFIGCHIIEHE;?>AADD?BB@A@A:	AS:i:0	XS:i:-5	XN:i:0	XM:i:0	XO:i:0	XG:i:0	NM:i:0	MD:Z:31	YT:Z:UU
HWI-ST515:184:D0PUKACXX:1:2301:1367:111421	272	chromosome:AGPv2:3:1:232140174:1	63737	31	31M	*	0	0	CAAGTATTCCCTGCGTCCAAGACTGCAGGGG	:A@A@BB?DDAA>?;EHEIIHCGIFHBABGG	AS:i:-5	XS:i:-5	XN:i:0	XM:i:1	XO:i:0	XG:i:0	NM:i:1	MD:Z:20C10	YT:Z:UU
HWI-ST515:184:D0PUKACXX:1:2301:18347:154686	0	chromosome:AGPv2:5:1:217872852:1	146724046	255	31M	*	0	0	TCCCCTCCATGGCTATTTAAGCCACGTCCGC	IJIJIIAFFHIGGGIIHGIEHECEFDBCDC;	AS:i:0	XN:i:0	XM:i:0	XO:i:0	XG:i:0	NM:i:0	MD:Z:31	YT:Z:UU
HWI-ST515:184:D0PUKACXX:1:2301:20278:199008	16	chromosome:AGPv2:5:1:217872852:1	155901902	31	31M	*	0	0	GCAAAGGCAGCAGGCATGACGCGCCTTGGGC	>C>3DBDDCBC@DDCADDCDFHHIHGGJIII	AS:i:0	XS:i:-5	XN:i:0	XM:i:0	XO:i:0	XG:i:0	NM:i:0	MD:Z:31	YT:Z:UU
HWI-ST515:184:D0PUKACXX:1:2301:20278:199008	272	chromosome:AGPv2:10:1:150189435:1	146471123	31	31M	*	0	0	GCAAAGGCAGCAGGCATGACGCGCCTTGGGC	>C>3DBDDCBC@DDCADDCDFHHIHGGJIII	AS:i:-5	XS:i:-5	XN:i:0	XM:i:1	XO:i:0	XG:i:0	NM:i:1	MD:Z:8G22	YT:Z:UU
HWI-ST515:184:D0PUKACXX:1:2302:8818:4995	4	*	0	0	*	*	0	0	TGTCAAGGTCCGCTCGGCCGGCCTCCTTTCC	IJHIJIIIIIJIJJJIIIHFFBB@BBCCC>@	YT:Z:UU
HWI-ST515:184:D0PUKACXX:1:2302:6579:15900	0	chromosome:AGPv2:5:1:217872852:1	146724046	255	31M	*	0	0	TCCCCTCCATGGCTATTTAAGCCACGTCCGC	IHGIIJJJDGGIIIEIJJJ>AHHFFFFCCB8	AS:i:0	XN:i:0	XM:i:0	XO:i:0	XG:i:0	NM:i:0	MD:Z:31	YT:Z:UU
HWI-ST515:184:D0PUKACXX:1:2302:3891:43109	4	*	0	0	*	*	0	0	ACCTAGACACTACAATTTGAGTGCGTTTATA	CGHIIJBHGH@@FHGCGEDCG@EEEEH>DD;	YT:Z:UU
HWI-ST515:184:D0PUKACXX:1:2302:1907:96565	0	chromosome:AGPv2:6:1:169174353:1	158269689	255	6M1I24M	*	0	0	TCTGGAGGCTGGGACAAAAGTGTAACGCTAA	IIIIHCHGIIFGG;?=?)=C###########	AS:i:-8	XN:i:0	XM:i:0	XO:i:1	XG:i:1	NM:i:1	MD:Z:30	YT:Z:UU
HWI-ST515:184:D0PUKACXX:1:2303:16014:25299	0	chromosome:AGPv2:10:1:150189435:1	143085683	1	31M	*	0	0	CGGTGGAGGCGGGGCGAGCGGGGGGGTTTGA	DHI@FBHEHJHFBDDD55;5;BDBD######	AS:i:-2	XS:i:-2	XN:i:0	XM:i:1	XO:i:0	XG:i:0	NM:i:1	MD:Z:25T5	YT:Z:UU
HWI-ST515:184:D0PUKACXX:1:2303:16014:25299	272	chromosome:AGPv2:10:1:150189435:1	142894557	1	31M	*	0	0	TCAAACCCCCCCGCTCGCCCCGCCTCCACCG	######DBDB;5;55DDDBFHJHEHBF@IHD	AS:i:-2	XS:i:-2	XN:i:0	XM:i:1	XO:i:0	XG:i:0	NM:i:1	MD:Z:5A25	YT:Z:UU
HWI-ST515:184:D0PUKACXX:1:2303:3916:82244	0	chromosome:AGPv2:1:1:301354135:1	102196738	255	31M	*	0	0	CTCGCACAGGCATTTCAATCGGACTTCGGAT	JJJJIGHIJJIGIIJJIHJIIHEHFFFDC=5	AS:i:-5	XN:i:0	XM:i:1	XO:i:0	XG:i:0	NM:i:1	MD:Z:11G19	YT:Z:UU
HWI-ST515:184:D0PUKACXX:1:2303:13529:99616	4	*	0	0	*	*	0	0	GTTTGGGTGAGACGTGGGGAGTTGCTGCGGG	?)?D;?(?:=C)=;5(;AH############	YT:Z:UU
HWI-ST515:184:D0PUKACXX:1:2303:7123:120380	4	*	0	0	*	*	0	0	CTTGCAAAGAGACCGAGAAAAGGCAGATTAT	JJJIIIIJIJGFGHFDDDBDDDB<A@<CCC5	YT:Z:UU
HWI-ST515:184:D0PUKACXX:1:2303:17330:122943	16	chromosome:AGPv2:2:1:237068873:1	196989864	1	31M	*	0	0	AAGCCGCCGCCCCCCGGCGGCCGCCCCCGGC	#########BDDBDDDDDDDDDDDFFIGEHG	AS:i:0	XS:i:0	XN:i:0	XM:i:0	XO:i:0	XG:i:0	NM:i:0	MD:Z:31	YT:Z:UU
HWI-ST515:184:D0PUKACXX:1:2303:17330:122943	256	chromosome:AGPv2:7:1:176764762:1	69634123	1	31M	*	0	0	GCCGGGGGCGGCCGCCGGGGGGCGGCGGCTT	GHEGIFFDDDDDDDDDDDBDDB#########	AS:i:0	XS:i:0	XN:i:0	XM:i:0	XO:i:0	XG:i:0	NM:i:0	MD:Z:31	YT:Z:UU
HWI-ST515:184:D0PUKACXX:1:2303:17330:122943	272	chromosome:AGPv2:10:1:150189435:1	96672286	1	31M	*	0	0	AAGCCGCCGCCCCCCGGCGGCCGCCCCCGGC	#########BDDBDDDDDDDDDDDFFIGEHG	AS:i:0	XS:i:0	XN:i:0	XM:i:0	XO:i:0	XG:i:0	NM:i:0	MD:Z:31	YT:Z:UU
HWI-ST515:184:D0PUKACXX:1:2303:17330:122943	256	chromosome:AGPv2:2:1:237068873:1	196961936	1	31M	*	0	0	GCCGGGGGCGGCCGCCGGGGGGCGGCGGCTT	GHEGIFFDDDDDDDDDDDBDDB#########	AS:i:0	XS:i:0	XN:i:0	XM:i:0	XO:i:0	XG:i:0	NM:i:0	MD:Z:31	YT:Z:UU
HWI-ST515:184:D0PUKACXX:1:2303:10402:136985	4	*	0	0	*	*	0	0	CCAATTTGGCGGTGGAAGCTGCGCATGCCGC	G?9/9?FG?######################	YT:Z:UU
HWI-ST515:184:D0PUKACXX:1:2303:17779:143693	4	*	0	0	*	*	0	0	ACCTAGACACTACAATTTGAGTGCGTTTATA	GGEHGGFFHGIIIJIHIGB@G@C@=EEB?##	YT:Z:UU
HWI-ST515:184:D0PUKACXX:1:2303:14142:174809	16	chromosome:AGPv2:10:1:150189435:1	142894557	1	31M	*	0	0	TCAAAACCCCCCGCCCGCCCCGCCTCCACCG	###################@4;?CCEF??6>	AS:i:-2	XS:i:-2	XN:i:0	XM:i:1	XO:i:0	XG:i:0	NM:i:1	MD:Z:14T16	YT:Z:UU
HWI-ST515:184:D0PUKACXX:1:2303:14142:174809	256	chromosome:AGPv2:10:1:150189435:1	143085683	1	31M	*	0	0	CGGTGGAGGCGGGGCGGGCGGGGGGTTTTGA	>6??FECC?;4@###################	AS:i:-2	XS:i:-2	XN:i:0	XM:i:1	XO:i:0	XG:i:0	NM:i:1	MD:Z:16A14	YT:Z:UU
HWI-ST515:184:D0PUKACXX:1:2303:13888:196180	4	*	0	0	*	*	0	0	TGGGTCGGCGTACCTGGGGGTGCTCACGGCC	HJJF9BFBHE<',;;@2(3;,&2>@ACBBD#	YT:Z:UU
HWI-ST515:184:D0PUKACXX:1:2304:10441:8788	16	chromosome:AGPv2:2:1:237068873:1	145058851	255	31M	*	0	0	CTCGCAGCAACTCCCCACGTCTCATCCAAAC	;>DEEEEECBFEGIIIHJIIIGGIHHJIIHI	AS:i:-6	XN:i:0	XM:i:1	XO:i:0	XG:i:0	NM:i:1	MD:Z:23G7	YT:Z:UU
HWI-ST515:184:D0PUKACXX:1:2304:19125:22943	0	chromosome:AGPv2:5:1:217872852:1	146724046	255	31M	*	0	0	TCCCCTCCATGGCTATTTAAGCCACGTCCGC	IJIJIJJJGIIIIJJJIJIGHHEEFFDDDB8	AS:i:0	XN:i:0	XM:i:0	XO:i:0	XG:i:0	NM:i:0	MD:Z:31	YT:Z:UU
HWI-ST515:184:D0PUKACXX:1:2304:8856:60567	16	chromosome:AGPv2:5:1:217872852:1	14478518	255	31M	*	0	0	CGTGTGGGTGTGGCTCGTGCTTGCGACCTCC	@?@@<98155C88?;36.('=4-'GHGFF?I	AS:i:0	XN:i:0	XM:i:0	XO:i:0	XG:i:0	NM:i:0	MD:Z:31	YT:Z:UU
HWI-ST515:184:D0PUKACXX:1:2304:2143:66106	0	chromosome:AGPv2:8:1:175793759:1	175402687	255	31M	*	0	0	GCAAGCTTGTTGGCTGTGCCTGGTGGTTGTT	HIJIIGIIGAHHHFFFFEECEEB@A?8?8?A	AS:i:0	XN:i:0	XM:i:0	XO:i:0	XG:i:0	NM:i:0	MD:Z:31	YT:Z:UU
HWI-ST515:184:D0PUKACXX:1:2304:19624:68189	0	chromosome:AGPv2:2:1:237068873:1	209222717	255	31M	*	0	0	CTTAATGGCTGGGCTCTACGCATAAAAAAGA	JJIJJJJJJJJJ1@@9))=5=?=B;@ACB##	AS:i:-3	XN:i:0	XM:i:1	XO:i:0	XG:i:0	NM:i:1	MD:Z:12T18	YT:Z:UU
HWI-ST515:184:D0PUKACXX:1:2304:2191:150853	4	*	0	0	*	*	0	0	CATCACGGACGGTGTCTTCCTCGGCTCCTCG	GGIEHDCE<@GI=CBCEFFF###########	YT:Z:UU
HWI-ST515:184:D0PUKACXX:1:2304:7968:161228	16	chromosome:AGPv2:10:1:150189435:1	142894557	1	31M	*	0	0	TCAAAACCCCCCGCTCGCCCCGCCTCCACCG	<<B<00DDDDDBB75B;DDFHJIIGGHFJJJ	AS:i:0	XS:i:0	XN:i:0	XM:i:0	XO:i:0	XG:i:0	NM:i:0	MD:Z:31	YT:Z:UU
HWI-ST515:184:D0PUKACXX:1:2304:7968:161228	256	chromosome:AGPv2:10:1:150189435:1	143085683	1	31M	*	0	0	CGGTGGAGGCGGGGCGAGCGGGGGGTTTTGA	JJJFHGGIIJHFDD;B57BBDDDDD00<B<<	AS:i:0	XS:i:0	XN:i:0	XM:i:0	XO:i:0	XG:i:0	NM:i:0	MD:Z:31	YT:Z:UU
HWI-ST515:184:D0PUKACXX:1:2304:10075:165330	4	*	0	0	*	*	0	0	CCTAAAACTACCCATTCCACCATCTGTTGAG	IHIJJIJJJIJIIEIIIIHFHGHFFFDCDF>	YT:Z:UU
HWI-ST515:184:D0PUKACXX:1:2304:16965:186798	16	chromosome:AGPv2:10:1:150189435:1	135808739	1	31M	*	0	0	CAGTGCGGTGCCAGCTTTGTCTCCCGTCAGT	CDDDDDDEDDFFFFFHHHHHIFJIIHIJJIJ	AS:i:0	XS:i:0	XN:i:0	XM:i:0	XO:i:0	XG:i:0	NM:i:0	MD:Z:31	YT:Z:UU
HWI-ST515:184:D0PUKACXX:1:2304:16965:186798	272	chromosome:AGPv2:9:1:156750706:1	108224160	1	31M	*	0	0	CAGTGCGGTGCCAGCTTTGTCTCCCGTCAGT	CDDDDDDEDDFFFFFHHHHHIFJIIHIJJIJ	AS:i:0	XS:i:0	XN:i:0	XM:i:0	XO:i:0	XG:i:0	NM:i:0	MD:Z:31	YT:Z:UU
HWI-ST515:184:D0PUKACXX:1:2304:16965:186798	256	chromosome:AGPv2:2:1:237068873:1	6581072	1	31M	*	0	0	ACTGACGGGAGACAAAGCTGGCACCGCACTG	JIJJIHIIJFIHHHHHFFFFFDDEDDDDDDC	AS:i:0	XS:i:0	XN:i:0	XM:i:0	XO:i:0	XG:i:0	NM:i:0	MD:Z:31	YT:Z:UU
HWI-ST515:184:D0PUKACXX:1:2304:16965:186798	272	chromosome:AGPv2:1:1:301354135:1	6526265	1	31M	*	0	0	CAGTGCGGTGCCAGCTTTGTCTCCCGTCAGT	CDDDDDDEDDFFFFFHHHHHIFJIIHIJJIJ	AS:i:0	XS:i:0	XN:i:0	XM:i:0	XO:i:0	XG:i:0	NM:i:0	MD:Z:31	YT:Z:UU
HWI-ST515:184:D0PUKACXX:1:2304:16965:186798	272	chromosome:AGPv2:1:1:301354135:1	5871167	1	31M	*	0	0	CAGTGCGGTGCCAGCTTTGTCTCCCGTCAGT	CDDDDDDEDDFFFFFHHHHHIFJIIHIJJIJ	AS:i:0	XS:i:0	XN:i:0	XM:i:0	XO:i:0	XG:i:0	NM:i:0	MD:Z:31	YT:Z:UU
HWI-ST515:184:D0PUKACXX:1:2304:16965:186798	256	chromosome:AGPv2:1:1:301354135:1	269907403	1	31M	*	0	0	ACTGACGGGAGACAAAGCTGGCACCGCACTG	JIJJIHIIJFIHHHHHFFFFFDDEDDDDDDC	AS:i:0	XS:i:0	XN:i:0	XM:i:0	XO:i:0	XG:i:0	NM:i:0	MD:Z:31	YT:Z:UU
HWI-ST515:184:D0PUKACXX:1:2304:16965:186798	256	chromosome:AGPv2:5:1:217872852:1	206300773	1	26M3D5M	*	0	0	ACTGACGGGAGACAAAGCTGGCACCGCACTG	JIJJIHIIJFIHHHHHFFFFFDDEDDDDDDC	AS:i:-14	XS:i:0	XN:i:0	XM:i:0	XO:i:1	XG:i:3	NM:i:3	MD:Z:26^AGC5	YT:Z:UU
HWI-ST515:184:D0PUKACXX:1:2304:18734:192789	4	*	0	0	*	*	0	0	GCTTGCCGAGGGGCGCGGGGGGGAAGCGGAG	-B(6@=7'''5=@85;BB@############	YT:Z:UU
HWI-ST515:184:D0PUKACXX:1:2305:5967:25922	4	*	0	0	*	*	0	0	CACCGACGGCTACTTCGCTCCCGGAAATGCT	IHIHHHDEDDDDDDDDDDDDDDDDD;@CCCC	YT:Z:UU
HWI-ST515:184:D0PUKACXX:1:2305:9510:26243	0	chromosome:AGPv2:6:1:169174353:1	166669610	1	31M	*	0	0	CCAATTCGGCGGTGGAAGCTGCGCATGACGC	JJJJJJJJIIGFECCDDDDDDDBDB:?>>?5	AS:i:0	XS:i:0	XN:i:0	XM:i:0	XO:i:0	XG:i:0	NM:i:0	MD:Z:31	YT:Z:UU
HWI-ST515:184:D0PUKACXX:1:2305:9510:26243	256	chromosome:AGPv2:7:1:176764762:1	20748367	1	31M	*	0	0	CCAATTCGGCGGTGGAAGCTGCGCATGACGC	JJJJJJJJIIGFECCDDDDDDDBDB:?>>?5	AS:i:0	XS:i:0	XN:i:0	XM:i:0	XO:i:0	XG:i:0	NM:i:0	MD:Z:31	YT:Z:UU
HWI-ST515:184:D0PUKACXX:1:2305:9510:26243	272	chromosome:AGPv2:2:1:237068873:1	164988145	1	31M	*	0	0	GCGTCATGCGCAGCTTCCACCGCCGAATTGG	5?>>?:BDBDDDDDDDCCEFGIIJJJJJJJJ	AS:i:0	XS:i:0	XN:i:0	XM:i:0	XO:i:0	XG:i:0	NM:i:0	MD:Z:31	YT:Z:UU
HWI-ST515:184:D0PUKACXX:1:2305:17181:69271	0	chromosome:AGPv2:4:1:241473504:1	28117169	255	31M	*	0	0	CCCGCAGCCTCACTCATCTCCCCCGCCCACT	DH6@BGHIJIHGHHFBEFFFEDDD>;BBBD?	AS:i:0	XN:i:0	XM:i:0	XO:i:0	XG:i:0	NM:i:0	MD:Z:31	YT:Z:UU
HWI-ST515:184:D0PUKACXX:1:2305:10492:111984	16	chromosome:AGPv2:8:1:175793759:1	144367362	255	31M	*	0	0	CCCGCCTCCCTTGGATCACCTCCCCGTCCCC	#DDDB><DDDDDDEDC?8DDBDFFHEJIIJI	AS:i:-2	XN:i:0	XM:i:1	XO:i:0	XG:i:0	NM:i:1	MD:Z:0T30	YT:Z:UU
HWI-ST515:184:D0PUKACXX:1:2305:6756:171029	16	chromosome:AGPv2:8:1:175793759:1	160085577	255	31M	*	0	0	CACCCTCCCCGCCTCCGCCTACCTCAAACCC	#######################C;F@F<?9	AS:i:-2	XN:i:0	XM:i:1	XO:i:0	XG:i:0	NM:i:1	MD:Z:7G23	YT:Z:UU
HWI-ST515:184:D0PUKACXX:1:2305:3217:176756	16	chromosome:AGPv2:1:1:301354135:1	50659997	1	31M	*	0	0	AGATTTAGAGGAGTATTCCCCTGAGGCAGAA	ACEEEEFFFFFHHFHHGJJJIEGIIHJJJJJ	AS:i:0	XS:i:0	XN:i:0	XM:i:0	XO:i:0	XG:i:0	NM:i:0	MD:Z:31	YT:Z:UU
HWI-ST515:184:D0PUKACXX:1:2305:3217:176756	256	chromosome:AGPv2:2:1:237068873:1	86903852	1	31M	*	0	0	TTCTGCCTCAGGGGAATACTCCTCTAAATCT	JJJJJHIIGEIJJJGHHFHHFFFFFEEEECA	AS:i:0	XS:i:0	XN:i:0	XM:i:0	XO:i:0	XG:i:0	NM:i:0	MD:Z:31	YT:Z:UU
HWI-ST515:184:D0PUKACXX:1:2305:3217:176756	272	chromosome:AGPv2:4:1:241473504:1	225068131	1	31M	*	0	0	AGATTTAGAGGAGTATTCCCCTGAGGCAGAA	ACEEEEFFFFFHHFHHGJJJIEGIIHJJJJJ	AS:i:0	XS:i:0	XN:i:0	XM:i:0	XO:i:0	XG:i:0	NM:i:0	MD:Z:31	YT:Z:UU
HWI-ST515:184:D0PUKACXX:1:2305:3217:176756	272	chromosome:AGPv2:1:1:301354135:1	235026121	1	31M	*	0	0	AGATTTAGAGGAGTATTCCCCTGAGGCAGAA	ACEEEEFFFFFHHFHHGJJJIEGIIHJJJJJ	AS:i:0	XS:i:0	XN:i:0	XM:i:0	XO:i:0	XG:i:0	NM:i:0	MD:Z:31	YT:Z:UU
HWI-ST515:184:D0PUKACXX:1:2305:3217:176756	272	chromosome:AGPv2:10:1:150189435:1	144242316	1	31M	*	0	0	AGATTTAGAGGAGTATTCCCCTGAGGCAGAA	ACEEEEFFFFFHHFHHGJJJIEGIIHJJJJJ	AS:i:0	XS:i:0	XN:i:0	XM:i:0	XO:i:0	XG:i:0	NM:i:0	MD:Z:31	YT:Z:UU
HWI-ST515:184:D0PUKACXX:1:2305:3217:176756	256	chromosome:AGPv2:5:1:217872852:1	25464410	1	31M	*	0	0	TTCTGCCTCAGGGGAATACTCCTCTAAATCT	JJJJJHIIGEIJJJGHHFHHFFFFFEEEECA	AS:i:-5	XS:i:0	XN:i:0	XM:i:1	XO:i:0	XG:i:0	NM:i:1	MD:Z:21T9	YT:Z:UU
HWI-ST515:184:D0PUKACXX:1:2306:11646:14088	0	chromosome:AGPv2:5:1:217872852:1	181399180	255	31M	*	0	0	GGAGCAGGTGAGGGGCCAGAGTTAGCAAATA	GIIIIHIHACEFFF@ABB;?A>@::(:CCC>	AS:i:-4	XN:i:0	XM:i:1	XO:i:0	XG:i:0	NM:i:1	MD:Z:24A6	YT:Z:UU
HWI-ST515:184:D0PUKACXX:1:2306:11104:40170	16	chromosome:AGPv2:5:1:217872852:1	14478518	255	31M	*	0	0	CGTGTGGGTTTGGCTCGTGCTTGCGACCTCC	><0<?8?9,(:?B>9'3ECB?DA5HEEB>HE	AS:i:-2	XN:i:0	XM:i:1	XO:i:0	XG:i:0	NM:i:1	MD:Z:9G21	YT:Z:UU
HWI-ST515:184:D0PUKACXX:1:2306:18748:63433	0	chromosome:AGPv2:10:1:150189435:1	141585765	255	31M	*	0	0	GTCAGCCACCGAGCCTCGGCTCCTTTCCGGC	HHGGBDGEHHE<BE<C><@BDD@>@>,:?BB	AS:i:0	XN:i:0	XM:i:0	XO:i:0	XG:i:0	NM:i:0	MD:Z:31	YT:Z:UU
HWI-ST515:184:D0PUKACXX:1:2306:5903:117625	0	chromosome:AGPv2:7:1:176764762:1	17708140	255	31M	*	0	0	TCTAGGTTCTGGGCTGGTCGCCTTGTCCATG	JIFGJEGHIJIIDHGHF@DBCDBBCDCCCFC	AS:i:-6	XN:i:0	XM:i:1	XO:i:0	XG:i:0	NM:i:1	MD:Z:9C21	YT:Z:UU
HWI-ST515:184:D0PUKACXX:1:2306:17917:132314	0	chromosome:AGPv2:3:1:232140174:1	105417848	1	31M	*	0	0	TCTCTGAAGACGTTGCCGTCCTTATCTCCTC	JJJIIGGIJGIJJJJJIHHHFFFCDEDEEE3	AS:i:0	XS:i:0	XN:i:0	XM:i:0	XO:i:0	XG:i:0	NM:i:0	MD:Z:31	YT:Z:UU
HWI-ST515:184:D0PUKACXX:1:2306:17917:132314	272	chromosome:AGPv2:1:1:301354135:1	123309187	1	31M	*	0	0	GAGGAGATAAGGACGGCAACGTCTTCAGAGA	3EEEDEDCFFFHHHIJJJJJIGJIGGIIJJJ	AS:i:0	XS:i:0	XN:i:0	XM:i:0	XO:i:0	XG:i:0	NM:i:0	MD:Z:31	YT:Z:UU
HWI-ST515:184:D0PUKACXX:1:2306:6412:138788	16	chromosome:AGPv2:8:1:175793759:1	47428628	1	31M	*	0	0	CCCTCCAGGCTTTCTCCACCCATGCAGTACA	####??)(DE?ECA9GHDIGIHFIIGIHDII	AS:i:-2	XS:i:-2	XN:i:0	XM:i:1	XO:i:0	XG:i:0	NM:i:1	MD:Z:0A30	YT:Z:UU
HWI-ST515:184:D0PUKACXX:1:2306:6412:138788	256	chromosome:AGPv2:1:1:301354135:1	122757585	1	31M	*	0	0	TGTACTGCATGGGTGGAGAAAGCCTGGAGGG	IIDHIGIIFHIGIDHG9ACE?ED()??####	AS:i:-2	XS:i:-2	XN:i:0	XM:i:1	XO:i:0	XG:i:0	NM:i:1	MD:Z:30T0	YT:Z:UU
HWI-ST515:184:D0PUKACXX:1:2306:2052:172485	0	chromosome:AGPv2:6:1:169174353:1	158269689	255	6M1I24M	*	0	0	TCTGGAGGCTGGGACAAAAGTGTAACGCTAA	JJJJJGJJJJJHGEFFFFCCCEEDDDDDDD3	AS:i:-8	XN:i:0	XM:i:0	XO:i:1	XG:i:1	NM:i:1	MD:Z:30	YT:Z:UU
HWI-ST515:184:D0PUKACXX:1:2307:12575:56272	16	chromosome:AGPv2:4:1:241473504:1	134582336	255	31M	*	0	0	CTAGCGCTTGGCCTCCTGCCCATCCCCTGCG	5=?=<BDBDB?@==<<>BCCAFGEADIIGDF	AS:i:-10	XN:i:0	XM:i:2	XO:i:0	XG:i:0	NM:i:2	MD:Z:2G5C22	YT:Z:UU
HWI-ST515:184:D0PUKACXX:1:2307:17610:107683	4	*	0	0	*	*	0	0	GGAATAGGTGGGGAGATCTGAATCTGGGCGG	JJGHIGHGCHEIGHHHFFDDEDACCEDCDD#	YT:Z:UU
HWI-ST515:184:D0PUKACXX:1:2307:5560:123431	16	chromosome:AGPv2:8:1:175793759:1	43261764	255	31M	*	0	0	TATCCGACACTATTGCTCTTCTCTCTCACTG	9?A>BDBB>HHEGHHICHEIHEEEEIIIJJJ	AS:i:0	XN:i:0	XM:i:0	XO:i:0	XG:i:0	NM:i:0	MD:Z:31	YT:Z:UU
HWI-ST515:184:D0PUKACXX:1:2307:12315:179605	0	chromosome:AGPv2:4:1:241473504:1	203403561	255	31M	*	0	0	GCTGGCGTCAGTGGCCATTTCTGACGATTCA	JJIGHIIHHHJCHGIDHHHHHGFEBE?ACE;	AS:i:0	XN:i:0	XM:i:0	XO:i:0	XG:i:0	NM:i:0	MD:Z:31	YT:Z:UU
HWI-ST515:184:D0PUKACXX:1:2308:8537:40024	16	chromosome:AGPv2:6:1:169174353:1	158269667	255	31M	*	0	0	TGGCGTGAGGCGCATGAGGAGCTCTGGAGGC	8DBDBCBBDDFFFFFHHHHGIIJJJHJGGFI	AS:i:-11	XN:i:0	XM:i:2	XO:i:0	XG:i:0	NM:i:2	MD:Z:29C0T0	YT:Z:UU
HWI-ST515:184:D0PUKACXX:1:2308:14879:62168	16	chromosome:AGPv2:10:1:150189435:1	130341947	255	31M	*	0	0	TAGAAATCCAGTACAGTAAACTCTGGTAATA	>GHHHHIIJJIIFIJJIGIHJIJJIGJJJJJ	AS:i:-5	XN:i:0	XM:i:1	XO:i:0	XG:i:0	NM:i:1	MD:Z:5G25	YT:Z:UU
HWI-ST515:184:D0PUKACXX:1:2308:7887:69478	16	chromosome:AGPv2:5:1:217872852:1	191678233	255	31M	*	0	0	TGCCCCCACGTCAAAATCCCCTCCTCAAACC	0B=:@ADDFFBGHGHGHJJIHGFHGIIHDJJ	AS:i:0	XN:i:0	XM:i:0	XO:i:0	XG:i:0	NM:i:0	MD:Z:31	YT:Z:UU
HWI-ST515:184:D0PUKACXX:1:2308:18903:75519	0	chromosome:AGPv2:8:1:175793759:1	175402687	255	31M	*	0	0	GCAAGCTTGTTGGCTGTGCCTGGTGGTTGTT	B;/@@=7@C?AC=CCBFEACCED;??3<?=?	AS:i:0	XN:i:0	XM:i:0	XO:i:0	XG:i:0	NM:i:0	MD:Z:31	YT:Z:UU
HWI-ST515:184:D0PUKACXX:1:2308:6464:87338	16	chromosome:AGPv2:2:1:237068873:1	209199418	255	31M	*	0	0	CCAAACGATTTAACATGTACCACACTTAAAC	DDDDCEFFFCEHHHHHHGGIHHHGIJJIIHI	AS:i:0	XN:i:0	XM:i:0	XO:i:0	XG:i:0	NM:i:0	MD:Z:31	YT:Z:UU
HWI-ST515:184:D0PUKACXX:1:2308:20708:102994	4	*	0	0	*	*	0	0	TCTGGAGGCTGGGACACAAGCGTAACGCTAA	.=F@)=CECE94;=?B(.5;65,;?B#####	YT:Z:UU
HWI-ST515:184:D0PUKACXX:1:2308:9070:123563	4	*	0	0	*	*	0	0	CAGTGAGAGAGAAGAGCAATACGGTCGGATA	3/B88BF########################	YT:Z:UU
HWI-ST515:184:D0PUKACXX:1:2308:16773:124110	4	*	0	0	*	*	0	0	CTCGCAGGGTGGCCTCCATATGGTCCGTTTT	GHIJJJIIB=C>DD@CCCCECDA5A@>BC##	YT:Z:UU
HWI-ST515:184:D0PUKACXX:1:2308:16391:129355	4	*	0	0	*	*	0	0	TCTCGGTTCTGGGCTGGTCGCCTTGTCCATG	FDA)'55;EEFAA?@B/>A'3;;=>:AA;B:	YT:Z:UU
HWI-ST515:184:D0PUKACXX:1:2308:10792:142345	0	chromosome:AGPv2:3:1:232140174:1	211977225	255	31M	*	0	0	GCCTTGTTGCATTGCATGTGTGAGTGAGTGG	IGJJJICFGGCGDHGHGHHH=EEE>@B;@D#	AS:i:0	XN:i:0	XM:i:0	XO:i:0	XG:i:0	NM:i:0	MD:Z:31	YT:Z:UU
HWI-ST515:184:D0PUKACXX:1:2308:6356:142994	0	chromosome:AGPv2:3:1:232140174:1	12282877	255	31M	*	0	0	GTGTGACAGGGTACACGAGCAGGGCGGGGGG	BDD/8/?=37<=3=7=1A#############	AS:i:-2	XN:i:0	XM:i:1	XO:i:0	XG:i:0	NM:i:1	MD:Z:30A0	YT:Z:UU
HWI-ST515:184:D0PUKACXX:1:2308:17866:162810	0	chromosome:AGPv2:9:1:156750706:1	15168340	255	31M	*	0	0	GCGAGCGTCGGAGCGTGTCTCTATACTCCCT	JIEGBHIGHDF>A;:@B8ADDDEDDDEDDD3	AS:i:0	XN:i:0	XM:i:0	XO:i:0	XG:i:0	NM:i:0	MD:Z:31	YT:Z:UU
HWI-ST515:184:D0PUKACXX:1:2308:4669:169744	0	chromosome:AGPv2:2:1:237068873:1	152355146	255	31M	*	0	0	TCCATATGGGGGGATCAACAGCTAATGCACC	ABGBDFHIHICA9@;80(+:<BDD@@ACCDD	AS:i:0	XN:i:0	XM:i:0	XO:i:0	XG:i:0	NM:i:0	MD:Z:31	YT:Z:UU
HWI-ST515:184:D0PUKACXX:1:2308:11439:170747	0	chromosome:AGPv2:1:1:301354135:1	108512199	1	31M	*	0	0	GTGCCTCCCCCACCGCCCCATTCCATCCATG	IIIJJJJIIJJIIJDFFFDDCCADDDDBCDC	AS:i:-6	XS:i:-6	XN:i:0	XM:i:1	XO:i:0	XG:i:0	NM:i:1	MD:Z:1C29	YT:Z:UU
HWI-ST515:184:D0PUKACXX:1:2308:11439:170747	256	chromosome:AGPv2:5:1:217872852:1	61958406	1	31M	*	0	0	GTGCCTCCCCCACCGCCCCATTCCATCCATG	IIIJJJJIIJJIIJDFFFDDCCADDDDBCDC	AS:i:-6	XS:i:-6	XN:i:0	XM:i:1	XO:i:0	XG:i:0	NM:i:1	MD:Z:1C29	YT:Z:UU
HWI-ST515:184:D0PUKACXX:1:2308:11439:170747	272	chromosome:AGPv2:1:1:301354135:1	226959600	1	31M	*	0	0	CATGGATGGAATGGGGCGGTGGGGGAGGCAC	CDCBDDDDACCDDFFFDJIIJJIIJJJJIII	AS:i:-12	XS:i:-6	XN:i:0	XM:i:2	XO:i:0	XG:i:0	NM:i:2	MD:Z:29G0T0	YT:Z:UU
HWI-ST515:184:D0PUKACXX:1:2308:11439:170747	272	chromosome:AGPv2:6:1:169174353:1	144551554	1	31M	*	0	0	CATGGATGGAATGGGGCGGTGGGGGAGGCAC	CDCBDDDDACCDDFFFDJIIJJIIJJJJIII	AS:i:-12	XS:i:-6	XN:i:0	XM:i:2	XO:i:0	XG:i:0	NM:i:2	MD:Z:29G0T0	YT:Z:UU
HWI-ST515:184:D0PUKACXX:1:2308:11439:170747	256	chromosome:AGPv2:7:1:176764762:1	21550941	1	31M	*	0	0	GTGCCTCCCCCACCGCCCCATTCCATCCATG	IIIJJJJIIJJIIJDFFFDDCCADDDDBCDC	AS:i:-17	XS:i:-6	XN:i:0	XM:i:3	XO:i:0	XG:i:0	NM:i:3	MD:Z:0T0C28A0	YT:Z:UU
HWI-ST515:184:D0PUKACXX:1:2308:18604:184316	0	chromosome:AGPv2:4:1:241473504:1	203403561	255	31M	*	0	0	GCTGGCGTCAGTGGCCATTTCTGACGATTCA	JJIJIJJIJIJGIGJJJHHHHHHHFDBACE;	AS:i:0	XN:i:0	XM:i:0	XO:i:0	XG:i:0	NM:i:0	MD:Z:31	YT:Z:UU
HWI-ST515:184:D0PUKACXX:1:2308:21129:194145	16	chromosome:AGPv2:4:1:241473504:1	134582336	255	31M	*	0	0	CTAGCGCTTGGCCTCCTGCCCATCCCCTGCG	0DDDDDBDB@?@DDDDBFHHHHIIIJHGIJJ	AS:i:-10	XN:i:0	XM:i:2	XO:i:0	XG:i:0	NM:i:2	MD:Z:2G5C22	YT:Z:UU
D2D0JJN1:133:D0BCAACXX:1:1101:6912:33883	0	chromosome:AGPv2:3:1:232140174:1	211977225	255	31M	*	0	0	GCCTTGTTGCATTGCATGTGTGAGTGAGTGG	JJJJJIJJIIHJJIJIIIGHGHGHEFFFBD=	AS:i:0	XN:i:0	XM:i:0	XO:i:0	XG:i:0	NM:i:0	MD:Z:31	YT:Z:UU
D2D0JJN1:133:D0BCAACXX:1:1101:7355:65829	4	*	0	0	*	*	0	0	CACCGACGGCTACTTCGCTCCCGGAAATGCT	JIGIHFFFDDDDDDDDDBDDDDDDBDDCDCD	YT:Z:UU
D2D0JJN1:133:D0BCAACXX:1:1104:2003:175054	16	chromosome:AGPv2:6:1:169174353:1	158269667	255	31M	*	0	0	TGGCGTGAGGCGCATGAGGAGCTCTGGAGGC	DDDDDDDDDDFFFFFHHHHHJJIJIHJJJJJ	AS:i:-12	XN:i:0	XM:i:2	XO:i:0	XG:i:0	NM:i:2	MD:Z:29C0T0	YT:Z:UU
D2D0JJN1:133:D0BCAACXX:1:1202:8973:67744	16	chromosome:AGPv2:8:1:175793759:1	155021957	31	31M	*	0	0	GTCCTCGCTCTGACATTTTAGTGTTAGTTGT	=A>FB:.)74HC==GAAFB)=ABB@FDBCHF	AS:i:0	XS:i:-5	XN:i:0	XM:i:0	XO:i:0	XG:i:0	NM:i:0	MD:Z:31	YT:Z:UU
D2D0JJN1:133:D0BCAACXX:1:1202:8973:67744	256	chromosome:AGPv2:4:1:241473504:1	239705981	31	31M	*	0	0	ACAACTAACACTAAAATGTCAGAGCGAGGAC	FHCBDF@BBA=)BFAAG==CH47).:BF>A=	AS:i:-5	XS:i:-5	XN:i:0	XM:i:1	XO:i:0	XG:i:0	NM:i:1	MD:Z:5C25	YT:Z:UU
D2D0JJN1:133:D0BCAACXX:1:1202:8973:67744	272	chromosome:AGPv2:5:1:217872852:1	161178872	31	31M	*	0	0	GTCCTCGCTCTGACATTTTAGTGTTAGTTGT	=A>FB:.)74HC==GAAFB)=ABB@FDBCHF	AS:i:-10	XS:i:-5	XN:i:0	XM:i:2	XO:i:0	XG:i:0	NM:i:2	MD:Z:1C23G5	YT:Z:UU
D2D0JJN1:133:D0BCAACXX:1:1202:8973:67744	272	chromosome:AGPv2:6:1:169174353:1	81697762	31	31M	*	0	0	GTCCTCGCTCTGACATTTTAGTGTTAGTTGT	=A>FB:.)74HC==GAAFB)=ABB@FDBCHF	AS:i:-10	XS:i:-5	XN:i:0	XM:i:2	XO:i:0	XG:i:0	NM:i:2	MD:Z:1C23G5	YT:Z:UU
D2D0JJN1:133:D0BCAACXX:1:1202:8973:67744	272	chromosome:AGPv2:8:1:175793759:1	141064014	31	31M	*	0	0	GTCCTCGCTCTGACATTTTAGTGTTAGTTGT	=A>FB:.)74HC==GAAFB)=ABB@FDBCHF	AS:i:-10	XS:i:-5	XN:i:0	XM:i:2	XO:i:0	XG:i:0	NM:i:2	MD:Z:1A1A27	YT:Z:UU
D2D0JJN1:133:D0BCAACXX:1:1202:8973:67744	256	chromosome:AGPv2:6:1:169174353:1	94706317	31	31M	*	0	0	ACAACTAACACTAAAATGTCAGAGCGAGGAC	FHCBDF@BBA=)BFAAG==CH47).:BF>A=	AS:i:-10	XS:i:-5	XN:i:0	XM:i:2	XO:i:0	XG:i:0	NM:i:2	MD:Z:4T0C25	YT:Z:UU
D2D0JJN1:133:D0BCAACXX:1:1206:3499:106577	16	chromosome:AGPv2:8:1:175793759:1	43261764	255	31M	*	0	0	TATCCGACACTATTGCTCTTCTCTCTCACTG	######################CG@=>HCGC	AS:i:0	XN:i:0	XM:i:0	XO:i:0	XG:i:0	NM:i:0	MD:Z:31	YT:Z:UU
D2D0JJN1:133:D0BCAACXX:1:1302:13273:32302	0	chromosome:AGPv2:10:1:150189435:1	96672308	1	31M	*	0	0	GCCCCCGGCGCGGCACTCTCTGTCTATCCTT	JJJJJJHFFDDDDDDDDDDD@CCDDEEDDE:	AS:i:0	XS:i:0	XN:i:0	XM:i:0	XO:i:0	XG:i:0	NM:i:0	MD:Z:31	YT:Z:UU
D2D0JJN1:133:D0BCAACXX:1:1302:13273:32302	272	chromosome:AGPv2:2:1:237068873:1	196957041	1	31M	*	0	0	AAGGATAGACAGAGAGTGCCGCGCCGGGGGC	:EDDEEDDCC@DDDDDDDDDDDFFHJJJJJJ	AS:i:0	XS:i:0	XN:i:0	XM:i:0	XO:i:0	XG:i:0	NM:i:0	MD:Z:31	YT:Z:UU
D2D0JJN1:133:D0BCAACXX:1:1302:13273:32302	272	chromosome:AGPv2:7:1:176764762:1	69634101	1	31M	*	0	0	AAGGATAGACAGAGAGTGCCGCGCCGGGGGC	:EDDEEDDCC@DDDDDDDDDDDFFHJJJJJJ	AS:i:0	XS:i:0	XN:i:0	XM:i:0	XO:i:0	XG:i:0	NM:i:0	MD:Z:31	YT:Z:UU
D2D0JJN1:133:D0BCAACXX:1:2103:5081:104504	16	chromosome:AGPv2:5:1:217872852:1	12585002	255	31M	*	0	0	AAAACAGAGTAACAGTGGTACTGGAGAAGTG	EHAEHIIJGGHDIJJIGIFBEGGCIIJIGII	AS:i:0	XN:i:0	XM:i:0	XO:i:0	XG:i:0	NM:i:0	MD:Z:31	YT:Z:UU
D2D0JJN1:133:D0BCAACXX:1:2106:16779:155401	0	chromosome:AGPv2:1:1:301354135:1	108512199	1	31M	*	0	0	GTGCCTCCCCCACCGCCCCATTCCATCCATG	IHEIIHIIIIJIGIJHFFD7>@DFDDCD;:@	AS:i:-5	XS:i:-5	XN:i:0	XM:i:1	XO:i:0	XG:i:0	NM:i:1	MD:Z:1C29	YT:Z:UU
D2D0JJN1:133:D0BCAACXX:1:2106:16779:155401	256	chromosome:AGPv2:5:1:217872852:1	61958406	1	31M	*	0	0	GTGCCTCCCCCACCGCCCCATTCCATCCATG	IHEIIHIIIIJIGIJHFFD7>@DFDDCD;:@	AS:i:-5	XS:i:-5	XN:i:0	XM:i:1	XO:i:0	XG:i:0	NM:i:1	MD:Z:1C29	YT:Z:UU
D2D0JJN1:133:D0BCAACXX:1:2106:16779:155401	272	chromosome:AGPv2:1:1:301354135:1	226959600	1	31M	*	0	0	CATGGATGGAATGGGGCGGTGGGGGAGGCAC	@:;DCDDFD@>7DFFHJIGIJIIIIHIIEHI	AS:i:-11	XS:i:-5	XN:i:0	XM:i:2	XO:i:0	XG:i:0	NM:i:2	MD:Z:29G0T0	YT:Z:UU
D2D0JJN1:133:D0BCAACXX:1:2106:16779:155401	272	chromosome:AGPv2:6:1:169174353:1	144551554	1	31M	*	0	0	CATGGATGGAATGGGGCGGTGGGGGAGGCAC	@:;DCDDFD@>7DFFHJIGIJIIIIHIIEHI	AS:i:-11	XS:i:-5	XN:i:0	XM:i:2	XO:i:0	XG:i:0	NM:i:2	MD:Z:29G0T0	YT:Z:UU
D2D0JJN1:133:D0BCAACXX:1:2106:16779:155401	256	chromosome:AGPv2:7:1:176764762:1	21550941	1	31M	*	0	0	GTGCCTCCCCCACCGCCCCATTCCATCCATG	IHEIIHIIIIJIGIJHFFD7>@DFDDCD;:@	AS:i:-16	XS:i:-5	XN:i:0	XM:i:3	XO:i:0	XG:i:0	NM:i:3	MD:Z:0T0C28A0	YT:Z:UU
D2D0JJN1:133:D0BCAACXX:1:2106:16779:155401	272	chromosome:AGPv2:9:1:156750706:1	96660370	1	20M1I10M	*	0	0	CATGGATGGAATGGGGCGGTGGGGGAGGCAC	@:;DCDDFD@>7DFFHJIGIJIIIIHIIEHI	AS:i:-18	XS:i:-5	XN:i:0	XM:i:2	XO:i:1	XG:i:1	NM:i:3	MD:Z:27T0G1	YT:Z:UU
D2D0JJN1:133:D0BCAACXX:1:2204:5011:179349	16	chromosome:AGPv2:8:1:175793759:1	47428628	1	31M	*	0	0	ACCTCCAGGCTTTCTCCACCCATGCAGTACA	1DE@DFFFFHHEFHIIHFIJJHHGIJJIJJJ	AS:i:0	XS:i:0	XN:i:0	XM:i:0	XO:i:0	XG:i:0	NM:i:0	MD:Z:31	YT:Z:UU
D2D0JJN1:133:D0BCAACXX:1:2204:5011:179349	256	chromosome:AGPv2:1:1:301354135:1	122757585	1	31M	*	0	0	TGTACTGCATGGGTGGAGAAAGCCTGGAGGT	JJJIJJIGHHJJIFHIIHFEHHFFFFD@ED1	AS:i:0	XS:i:0	XN:i:0	XM:i:0	XO:i:0	XG:i:0	NM:i:0	MD:Z:31	YT:Z:UU
D2D0JJN1:133:D0BCAACXX:1:2207:15788:85912	16	chromosome:AGPv2:2:1:237068873:1	209199418	255	31M	*	0	0	CCAAACGATTTAACATGTACCACACTTAAAC	?AAB?BCB;@?;E=))E@=(AD=C;@DJJIF	AS:i:0	XN:i:0	XM:i:0	XO:i:0	XG:i:0	NM:i:0	MD:Z:31	YT:Z:UU
D2D0JJN1:133:D0BCAACXX:1:2301:16774:87567	16	chromosome:AGPv2:4:1:241473504:1	167404246	255	31M	*	0	0	GCAAAATGTAAATTCTCTACTGGTACATATG	##C?;;E:CH>=7..)=7.)4DAB4GIGCBF	AS:i:-2	XN:i:0	XM:i:1	XO:i:0	XG:i:0	NM:i:1	MD:Z:15A15	YT:Z:UU
D2D0JJN1:133:D0BCAACXX:1:2307:7341:143969	16	chromosome:AGPv2:5:1:217872852:1	12585002	255	31M	*	0	0	AAAACAGAGTAACAGTGGTACTGGAGAAGTG	???7>AEDD@===@>>HF=)GB8GEEG@HDC	AS:i:0	XN:i:0	XM:i:0	XO:i:0	XG:i:0	NM:i:0	MD:Z:31	YT:Z:UU
