# Supplementary material for: Identification of the Maize Gravitropism Gene lazy plant1 by a Transposon-Tagging Genome Resequencing Strategy
Source: PLoS One. 2014 Jan 31;9(1):e87053. doi: 10.1371/journal.pone.0087053 (PMC3909067; doi:10.1371/journal.pone.0087053)
Supplement: File S1 — MuTaq Supplementals. (ZIP) [file pone.0087053.s005.zip › MuTaq_Supplementals/MuTaq_Sam/AATT.sam]

@SQ	SN:chromosome:AGPv2:1:1:301354135:1	LN:301354135
@SQ	SN:chromosome:AGPv2:2:1:237068873:1	LN:237068873
@SQ	SN:chromosome:AGPv2:3:1:232140174:1	LN:232140174
@SQ	SN:chromosome:AGPv2:4:1:241473504:1	LN:241473504
@SQ	SN:chromosome:AGPv2:5:1:217872852:1	LN:217872852
@SQ	SN:chromosome:AGPv2:6:1:169174353:1	LN:169174353
@SQ	SN:chromosome:AGPv2:7:1:176764762:1	LN:176764762
@SQ	SN:chromosome:AGPv2:8:1:175793759:1	LN:175793759
@SQ	SN:chromosome:AGPv2:9:1:156750706:1	LN:156750706
@SQ	SN:chromosome:AGPv2:10:1:150189435:1	LN:150189435
@SQ	SN:chromosome:AGPv2:mitochondrion:1:569630:1	LN:569630
@SQ	SN:chromosome:AGPv2:chloroplast:1:140384:1	LN:140384
@SQ	SN:chromosome:AGPv2:UNKNOWN:1:7140151:1	LN:7140151
@PG	ID:bwa	PN:bwa	VN:0.6.1-r104
D2D0JJN1:133:D0BCAACXX:1:1101:10205:6899	99	chromosome:AGPv2:1:1:301354135:1	174885424	60	71M	=	174885662	269	CGAGGAACACGGGGCTCCCTACCCCGCGTCAGGAACTCAGGATTCGGCCGGGGTGGCAAATAGCCCGAGCA	DDDDHHHDDDFHHIBHIDF@BFHBB6F@GGGHC9?EED@BEEC>C?(;;/837&5;A9AA>C>>@C@99@#	XT:A:U	NM:i:3	SM:i:37	AM:i:37	X0:i:1	X1:i:0	XM:i:3	XO:i:0	XG:i:0	MD:Z:24T14A20G10
D2D0JJN1:133:D0BCAACXX:1:1101:10205:6899	147	chromosome:AGPv2:1:1:301354135:1	174885662	60	31M	=	174885424	-269	GCAGTAGCACTCACGTTTCACTATCCCAGCA	EEB;??=..AEHDIGGF@@;EFF=GFDCCB<	XT:A:U	NM:i:1	SM:i:37	AM:i:37	X0:i:1	X1:i:0	XM:i:1	XO:i:0	XG:i:0	MD:Z:3A27
D2D0JJN1:133:D0BCAACXX:1:1101:14606:30865	83	chromosome:AGPv2:1:1:301354135:1	222550858	60	31M	=	222550471	-418	GGGAGTGGCCGCTGCCCAGCTTATCCCTTCG	ADDDDBDCDFFHHHJJJJJIHEEIIJJJJJI	XT:A:U	NM:i:0	SM:i:37	AM:i:37	X0:i:1	X1:i:0	XM:i:0	XO:i:0	XG:i:0	MD:Z:31
D2D0JJN1:133:D0BCAACXX:1:1101:14606:30865	163	chromosome:AGPv2:1:1:301354135:1	222550471	60	71M	=	222550858	418	CGACGTAGCCCTCGGGTGGCGCCGCGAACTGGAACTCGGAGGAGGACACCGGCTCCGGCCGCTGCTTCTCC	FFFHHHHHJJJJJJIICGHGIIJIJJIHFFFDEECCE?B;@D<BDDDDDDDDDDD################	XT:A:U	NM:i:1	SM:i:37	AM:i:37	X0:i:1	X1:i:0	XM:i:1	XO:i:0	XG:i:0	MD:Z:55G15
D2D0JJN1:133:D0BCAACXX:1:1101:15562:41202	77	*	0	0	*	*	0	0	CGAGACGACGCCTCCTCCTGCTGCTGCCGCTGCCGCTGCCCGGTGGTAGCTTTTATCCCCCCGAGCAGGCG	FFFHGHHHJJJJJJJIJJIJGJIIJIJJJIIJJJGBAAEHHFF>BD9@>@C@CDDD(>@BB@DDDBB??>9
D2D0JJN1:133:D0BCAACXX:1:1101:15562:41202	141	*	0	0	*	*	0	0	GGGAGGCGGGGGGCACGCACGAACGTGTATC	JJGABGGIFDDDDDBBDBDDD##########
D2D0JJN1:133:D0BCAACXX:1:1101:12203:58464	99	chromosome:AGPv2:4:1:241473504:1	175134211	60	31M	=	175134361	221	CACAACCAGAAGGTTCTTCGCTTCACTCTGC	FHGBFBFDD==@=)7=@D@9EHDB@CE>;@C	XT:A:U	NM:i:0	SM:i:37	AM:i:37	X0:i:1	X1:i:0	XM:i:0	XO:i:0	XG:i:0	MD:Z:31
D2D0JJN1:133:D0BCAACXX:1:1101:12203:58464	147	chromosome:AGPv2:4:1:241473504:1	175134361	60	71M	=	175134211	-221	ATGTCTGATTCCGCATCTGTGTTAGTCTCTCCAAGCTTTTGGAACCCTAGAAGCGTAACTGGTTGTTGTCG	C?@>@;C?<<FFFEEC>CHCGF@=@5GBDFGGIHFD@D@FDFB?IGF<IHGGEA@DHDGBIHGFBHFHFFF	XT:A:U	NM:i:0	SM:i:37	AM:i:37	X0:i:1	X1:i:0	XM:i:0	XO:i:0	XG:i:0	MD:Z:71
D2D0JJN1:133:D0BCAACXX:1:1101:17519:117947	89	chromosome:AGPv2:9:1:156750706:1	136915038	37	31M	=	136915038	0	TCCCGCTTGACCTCGCAGTCCAGGGAGGCGG	8BDDDDEEEADFHHHJJJJJIJJJJIJJJJJ	XT:A:U	NM:i:0	SM:i:37	AM:i:0	X0:i:1	X1:i:0	XM:i:0	XO:i:0	XG:i:0	MD:Z:31
D2D0JJN1:133:D0BCAACXX:1:1101:17519:117947	181	chromosome:AGPv2:9:1:156750706:1	136915038	0	*	=	136915038	0	TGAACTGGCTAACGAAGCCTGTGAGTGATCGCGCGCGTGCCCATTTACTGCCGTGCCCGTGCATCAAATCG	@DDCDDDDDDDDDDDDDDDDDDDDC?DBBDDGHIFJJJJJJJJJJJHJJJJJJJIJJJHEJJJHHHHHFFF
D2D0JJN1:133:D0BCAACXX:1:1101:19431:168550	99	chromosome:AGPv2:3:1:232140174:1	171903269	60	71M	=	171903371	133	CGAGCGGGCGCGGCAAAGATGTGTCCGCCGGAGGAACGGGTGGAAGGATGCGGAAGGTTCTCCAACTTGTT	FFFHHHGHJJJJJJJJIFGHICEFHHHFFDDBDDBDDDBD078BDD@?CD?BDDDDD>@CCDD>CCCDC:>	XT:A:U	NM:i:0	SM:i:37	AM:i:37	X0:i:1	X1:i:0	XM:i:0	XO:i:0	XG:i:0	MD:Z:71
D2D0JJN1:133:D0BCAACXX:1:1101:19431:168550	147	chromosome:AGPv2:3:1:232140174:1	171903371	60	31M	=	171903269	-133	GCATTGAACTGCATGTTAGACCGTCGCCAGC	CDEEEDCADDDDDDDEEDC?FHJJIGJIHJJ	XT:A:U	NM:i:0	SM:i:37	AM:i:37	X0:i:1	X1:i:0	XM:i:0	XO:i:0	XG:i:0	MD:Z:31
D2D0JJN1:133:D0BCAACXX:1:1102:5562:77258	99	chromosome:AGPv2:6:1:169174353:1	160328732	60	31M	=	160328756	95	AGCGCTCGGACGGTTCTAGGCAGCTATAGGC	IJJJJJJJJIJHFDDDEEEEDDDDDDDEDDC	XT:A:U	NM:i:1	SM:i:37	AM:i:37	X0:i:1	X1:i:0	XM:i:1	XO:i:0	XG:i:0	MD:Z:0T30
D2D0JJN1:133:D0BCAACXX:1:1102:5562:77258	147	chromosome:AGPv2:6:1:169174353:1	160328756	60	71M	=	160328732	-95	TATAGGCAGAATCTTCTCCTCCCACGTTTCCCCCGCCGCTGCGCCCAGTTGCGTCGTGAGAAAACCCATCG	DCADDCCDCC>99BB?8B?8D@<2BAB:0DDDDDHJJJJJJJIJJJJJJJJJJJJJIJJJJJIHHHHHDFF	XT:A:U	NM:i:0	SM:i:37	AM:i:37	X0:i:1	X1:i:0	XM:i:0	XO:i:0	XG:i:0	MD:Z:71
D2D0JJN1:133:D0BCAACXX:1:1102:8612:120609	89	chromosome:AGPv2:2:1:237068873:1	184698400	37	31M	=	184698400	0	GGCAGCTTCGCGGGGTTCGCGCTTGTCTGAG	#################HFACGCBGIGGHDG	XT:A:U	NM:i:0	SM:i:37	AM:i:0	X0:i:1	X1:i:0	XM:i:0	XO:i:0	XG:i:0	MD:Z:31
D2D0JJN1:133:D0BCAACXX:1:1102:8612:120609	181	chromosome:AGPv2:2:1:237068873:1	184698400	0	*	=	184698400	0	AATAGCAATTACCCCCTCAGACAAGCGCGAACCCCGGAAACCCGCCCCGGCCAAGCCGCGACTGCCCCTCG	####################################################G@?AABBHF@<AAAADFFF
D2D0JJN1:133:D0BCAACXX:1:1102:18408:166705	83	chromosome:AGPv2:3:1:232140174:1	202931425	60	31M	=	202931160	-296	ATTCTAAGATGATATATGATTCAATTCTGGG	#CE>C=@@ED;@F@7C7@88@GF=@BEIG@F	XT:A:U	NM:i:0	SM:i:37	AM:i:37	X0:i:1	X1:i:0	XM:i:0	XO:i:0	XG:i:0	MD:Z:31
D2D0JJN1:133:D0BCAACXX:1:1102:18408:166705	163	chromosome:AGPv2:3:1:232140174:1	202931160	60	58M1D13M	=	202931425	296	CGAATTACTTAAAATTATTCACGTTTTATTCAAGTTTGGCAGACATATGATTTAAAAGTTTTTTTTGGTAT	DFFBFFHHIGGBB?JHCCEDHFGHIGGEGFIHEH:DDF7D?F1?8?<?F<BGIG@BGH=BF@EHE?B@###	XT:A:U	NM:i:1	SM:i:37	AM:i:37	X0:i:1	X1:i:0	XM:i:0	XO:i:1	XG:i:1	MD:Z:58^T13
D2D0JJN1:133:D0BCAACXX:1:1103:18166:38495	99	chromosome:AGPv2:4:1:241473504:1	842292	60	31M	=	842293	72	TGTCCACGGTGTCCGTGTTTGTGAATCTCAA	JJJJJIJIIHIIJJJHIHHJHEEHFHFFFFB	XT:A:U	NM:i:0	SM:i:37	AM:i:37	X0:i:1	X1:i:0	XM:i:0	XO:i:0	XG:i:0	MD:Z:31
D2D0JJN1:133:D0BCAACXX:1:1103:18166:38495	147	chromosome:AGPv2:4:1:241473504:1	842293	60	71M	=	842292	-72	GTCCACGGTGTCCGTGTTTGTGAATCTCAACTTGGAACTTTGACTAGTTTTAGCTGTCCTTGTCTGGATCG	C?CDDFHHBJIIIIJJIEJJIHGEEGEIHDJJIHGBBIIIGIHJIJJJJJJJJJIJJJJJJJJHGHHHFFF	XT:A:U	NM:i:0	SM:i:37	AM:i:37	X0:i:1	X1:i:0	XM:i:0	XO:i:0	XG:i:0	MD:Z:71
D2D0JJN1:133:D0BCAACXX:1:1103:17780:41622	83	chromosome:AGPv2:4:1:241473504:1	140699307	60	31M	=	140698963	-375	GAAAAAGCGAGGAAAATATCCTGCTCCAGCG	CECDBDFFHHHHGHIFJJJIJJJJJJJJJJJ	XT:A:U	NM:i:0	SM:i:37	AM:i:37	X0:i:1	X1:i:0	XM:i:0	XO:i:0	XG:i:0	MD:Z:31
D2D0JJN1:133:D0BCAACXX:1:1103:17780:41622	163	chromosome:AGPv2:4:1:241473504:1	140698963	60	71M	=	140699307	375	CGATGGCCGACGAGGATTATAACATTTCAGCGACTAGTTCGCGGACACGTAGCCAAAAGCGAAGCGTTTGA	FFFHHHHHJGHIEHGGIIIBGIJJJJJJJJGGGIIIG@FGIJHFDDBBB??BBC@?CBD8@DDDBD??@BD	XT:A:U	NM:i:1	SM:i:37	AM:i:37	X0:i:1	X1:i:0	XM:i:1	XO:i:0	XG:i:0	MD:Z:65A5
D2D0JJN1:133:D0BCAACXX:1:1103:10370:86078	83	chromosome:AGPv2:8:1:175793759:1	154130376	60	71M	=	154130326	-121	TTTGGTTCTTTTAGGGGTTGTTTGGTTTATAGGGACTAAACATTAGTCCCTCTACTTTTGTCGGCGTTTCG	DDDDDDDDDDCDDDDFB=FHHHHJJJIJGJJIGHCIJJIIIJJIJIGJJIIJHIJJIGJJIJJHHHHHFFF	XT:A:U	NM:i:0	SM:i:37	AM:i:37	X0:i:1	X1:i:0	XM:i:0	XO:i:0	XG:i:0	MD:Z:71
D2D0JJN1:133:D0BCAACXX:1:1103:10370:86078	163	chromosome:AGPv2:8:1:175793759:1	154130326	60	31M	=	154130376	121	ATTGAAAAGAGTCTAAGATCAGTTTGTTTAA	EIIHJIJJJJJIJIJJJJJJJJFGHJIJIII	XT:A:U	NM:i:0	SM:i:37	AM:i:37	X0:i:1	X1:i:0	XM:i:0	XO:i:0	XG:i:0	MD:Z:31
D2D0JJN1:133:D0BCAACXX:1:1103:15312:89424	73	chromosome:AGPv2:7:1:176764762:1	94609631	37	31M	=	94609631	0	GGCAAAATCAAATCATACATTGTTAGATGAC	JJJJJJJJGIJIJIJJIIEHHHHHGEHFBD@	XT:A:U	NM:i:0	SM:i:37	AM:i:0	X0:i:1	X1:i:0	XM:i:0	XO:i:0	XG:i:0	MD:Z:31
D2D0JJN1:133:D0BCAACXX:1:1103:15312:89424	133	chromosome:AGPv2:7:1:176764762:1	94609631	0	*	=	94609631	0	CGACGCCGCCAGGGGCCAGCCCCGGACTCTCGCACTCCACCAGCAGAGAGTGATTCGTCATCGTGATTCGT	FFFHHHHHJJJJ;HGIJJJJJJJFIEHHHFFFFDDDDDDDDDDDDDDDCB3@@CDEDCDDDDDABCDDDD9
D2D0JJN1:133:D0BCAACXX:1:1103:13550:138839	83	chromosome:AGPv2:4:1:241473504:1	160458156	60	31M	=	160457975	-212	ACAGATCAGGTATTCTCTTCCTGCCGTGCGA	DC@>;5>DCAA@>CCAFFDFHIIHGGFJJIE	XT:A:U	NM:i:0	SM:i:37	AM:i:37	X0:i:1	X1:i:0	XM:i:0	XO:i:0	XG:i:0	MD:Z:31
D2D0JJN1:133:D0BCAACXX:1:1103:13550:138839	163	chromosome:AGPv2:4:1:241473504:1	160457975	60	71M	=	160458156	212	CGAAACGCCGACAATTATATTTCGGTTTTCGGTTAATCCGGTTTTTTAATCTAGAACAGAAAGTATCTCAT	FFFHHHHHJJIIJIJJIIIJJJJJIHHGJIJJFHIIIJJJHHFFFDDBDDDDDDDDDDCDDDD@ADDEDCD	XT:A:U	NM:i:2	SM:i:37	AM:i:37	X0:i:1	X1:i:0	XM:i:2	XO:i:0	XG:i:0	MD:Z:37T1A31
D2D0JJN1:133:D0BCAACXX:1:1103:5380:168568	77	*	0	0	*	*	0	0	CGAGCAACCACAACCTTTTAACGAGATAATTGCCATTATGGACGAAGAGAGAAGCGGATTCGAAATTAGAT	FFDHFHHGJIIJJJJJJJIJJIJIJIJGIJIJJJJJIIJIJJJJIJJIIGJJHHHHF?A?CDEDDDDCCCC
D2D0JJN1:133:D0BCAACXX:1:1103:5380:168568	141	*	0	0	*	*	0	0	GTTAAAAGGTTGTGGTTGCTCGAAATTAGAT	JIIGIJJJJFHIIJJHIHHHHFFFDDEEEED
D2D0JJN1:133:D0BCAACXX:1:1104:6667:18231	83	chromosome:AGPv2:6:1:169174353:1	26908548	60	71M	=	26908494	-125	GCCGACGACCCCCGGCGCGGGCGCAGATCAGCGTGCGCCGTGACCTGCCCGCCCTGCCTCCGCTGCTTTCG	BBB<)55)7BB>B@B<758BB7393395&7)0&BBBB=75,(,26>6EA@1?>HCHE:1G@;BHHHDHDDD	XT:A:U	NM:i:0	SM:i:37	AM:i:37	X0:i:1	X1:i:0	XM:i:0	XO:i:0	XG:i:0	MD:Z:71
D2D0JJN1:133:D0BCAACXX:1:1104:6667:18231	163	chromosome:AGPv2:6:1:169174353:1	26908494	60	31M	=	26908548	125	CTCCCGCTCACCTCTTCCACCTCTCTACGCT	GHHDDFEEHBCHCH@@HEEHEHFC@@CA?A1	XT:A:U	NM:i:0	SM:i:37	AM:i:37	X0:i:1	X1:i:0	XM:i:0	XO:i:0	XG:i:0	MD:Z:31
D2D0JJN1:133:D0BCAACXX:1:1104:14692:40307	99	chromosome:AGPv2:6:1:169174353:1	57395292	60	31M	=	57395298	77	CTCGCATCGTCTCCGGAGCGCACGTCAGATC	JJJJJJJJJJJJJJJHHFFDDDDDDBDDDDA	XT:A:U	NM:i:0	SM:i:37	AM:i:37	X0:i:1	X1:i:0	XM:i:0	XO:i:0	XG:i:0	MD:Z:31
D2D0JJN1:133:D0BCAACXX:1:1104:14692:40307	147	chromosome:AGPv2:6:1:169174353:1	57395298	60	71M	=	57395292	-77	TCGTCTCCGGAGCGCACGTCAGATCAGGTGTGCCGCGCCCCCCTCGCCTAAGCTGCGACGACCATCCATCG	BDDBDDDDDDDDDDDDDDDDDDDCDDDBCBDBDDDDDDIJJJIJJIIJJJJJIIIIIHIIHJJHHHHHFFF	XT:A:U	NM:i:1	SM:i:37	AM:i:37	X0:i:1	X1:i:0	XM:i:1	XO:i:0	XG:i:0	MD:Z:30C40
D2D0JJN1:133:D0BCAACXX:1:1104:19318:65261	83	chromosome:AGPv2:8:1:175793759:1	47428628	29	31M	=	47428568	-91	ACCTCCAGGCTTTCTCCACCCATGCAGTACA	=DECDFFFFHHHHHHEF@JJJJJJJJJGHJJ	XT:A:R	NM:i:0	SM:i:0	AM:i:0	X0:i:2	X1:i:0	XM:i:0	XO:i:0	XG:i:0	MD:Z:31	XA:Z:chromosome:AGPv2:1:1:301354135:1,+122757585,31M,0;
D2D0JJN1:133:D0BCAACXX:1:1104:19318:65261	163	chromosome:AGPv2:8:1:175793759:1	47428568	37	71M	=	47428628	91	CGAGTACTTGACAGATGCTACACGGACCTCACTTTCCCTTACATCTAACTCAGTCTTCACACCTCCAGGCT	FFFHHHHHJJIJJJJJJIJJJJJJJJJJJJJJJJJJJJJIJJJJJHJJJJJJJIJJJJJJJJJJHHGHFFF	XT:A:U	NM:i:0	SM:i:37	AM:i:0	X0:i:1	X1:i:0	XM:i:0	XO:i:0	XG:i:0	MD:Z:71
D2D0JJN1:133:D0BCAACXX:1:1104:21013:78112	77	*	0	0	*	*	0	0	CCTAGTGGCAGGACAAATGAACCAAGGAACG	*7>379A;7AA####################
D2D0JJN1:133:D0BCAACXX:1:1104:21013:78112	141	*	0	0	*	*	0	0	CGATCCAACGCGCGCACAGGTGCGACGCTGCGAAAGAAAATAACCCAGGTGATGATGTTGATGATGTGTCA	FFFHHGA?:CE?G<HDG:??DBH>HAFHEA=9939;>B?3(,555,89<5:AC>C################
D2D0JJN1:133:D0BCAACXX:1:1104:19781:136725	99	chromosome:AGPv2:5:1:217872852:1	117016009	60	31M	=	117016042	104	TCACCCGAGGTTAGCAAGACCGACAGTGGTG	JIIJIJJGHIGHIJIIGIFJHHFDBDACDC8	XT:A:U	NM:i:0	SM:i:37	AM:i:37	X0:i:1	X1:i:0	XM:i:0	XO:i:0	XG:i:0	MD:Z:31
D2D0JJN1:133:D0BCAACXX:1:1104:19781:136725	147	chromosome:AGPv2:5:1:217872852:1	117016042	60	71M	=	117016009	-104	AGAGAGGCCTCCTCCGTATCTACCACAGGAGGGCACCTGCAGCAACAATTTTGGCCGCAAGGATCACCTCG	@CCACB@??=BB?FHHHEGHHCHE@GDIIIJIGGBIHGIIJJJJJJJIIJJJJJJJIFJJJJIHFCHHFFF	XT:A:U	NM:i:0	SM:i:37	AM:i:37	X0:i:1	X1:i:0	XM:i:0	XO:i:0	XG:i:0	MD:Z:71
D2D0JJN1:133:D0BCAACXX:1:1104:18109:185066	89	chromosome:AGPv2:2:1:237068873:1	22971735	37	31M	=	22971735	0	ACACAGCTGCCCTCTTCTGACTGCCCAGCGA	AC>ECADDFBGHEEFHGHIGIJJIJJJJJJJ	XT:A:U	NM:i:0	SM:i:37	AM:i:0	X0:i:1	X1:i:0	XM:i:0	XO:i:0	XG:i:0	MD:Z:31
D2D0JJN1:133:D0BCAACXX:1:1104:18109:185066	181	chromosome:AGPv2:2:1:237068873:1	22971735	0	*	=	22971735	0	TAGGCACAAGGGCACGAGCTTTTTGGAACCGTGATATCGCTAACATTGGGCTTCTGAAAATAGGTATCTCG	CEEEEFFEFFHHEBIIJJJJJJJJHFGGJJJJJJJJIJIJIJJJJJIJJJJJJJJJJJJJJJJHHHHHFFF
D2D0JJN1:133:D0BCAACXX:1:1105:4418:19973	83	chromosome:AGPv2:8:1:175793759:1	154130376	60	71M	=	154130326	-121	TTTGGTTCTTTTAGGGGTTGTTTGGTTTATAGGGACTAAACATTAGTCCCTCTACTTTTGTCGGCGTTTCG	<?9?5?=5BA?=;C??2B;6FECEDFD==@@FC==8<FF==?F@B66GD9?:?9?IFG@C88F@;?FCA=4	XT:A:U	NM:i:0	SM:i:37	AM:i:37	X0:i:1	X1:i:0	XM:i:0	XO:i:0	XG:i:0	MD:Z:71
D2D0JJN1:133:D0BCAACXX:1:1105:4418:19973	163	chromosome:AGPv2:8:1:175793759:1	154130326	60	31M	=	154130376	121	ATTGAAAAGAGTCTAAGATCAGTTTGTTTAA	JJJJIHIJJJJHIJJIJJJJJJIJIJIJJJJ	XT:A:U	NM:i:0	SM:i:37	AM:i:37	X0:i:1	X1:i:0	XM:i:0	XO:i:0	XG:i:0	MD:Z:31
D2D0JJN1:133:D0BCAACXX:1:1105:11673:64012	99	chromosome:AGPv2:1:1:301354135:1	288427011	37	71M	=	288427450	470	CGAGACTCCCGAAACGGAGCGTCGTTCCGGGTTGGAAAGGTTGTTGGGGACTACCCATCTGGAGCTTGACG	FFFHHHHHJJJJJJJJJJJGIGIIHJJJJJIAGIHHHHHFBFFDDDDDDBBDDDDDDDDDDDDDDDDD<C<	XT:A:U	NM:i:0	SM:i:37	AM:i:0	X0:i:1	X1:i:0	XM:i:0	XO:i:0	XG:i:0	MD:Z:71
D2D0JJN1:133:D0BCAACXX:1:1105:11673:64012	147	chromosome:AGPv2:1:1:301354135:1	288427450	29	31M	=	288427011	-470	GGGTGTAGCAATGTGCTAACGTGTCTAGCGG	BEEEEEFFFFFFHHHHHJIJJJIIIIIIGIJ	XT:A:R	NM:i:0	SM:i:0	AM:i:0	X0:i:35	XM:i:0	XO:i:0	XG:i:0	MD:Z:31
D2D0JJN1:133:D0BCAACXX:1:1105:4065:143548	99	chromosome:AGPv2:1:1:301354135:1	265163133	29	31M	=	265163218	156	TTAGGTCGGCCCTCTCCGGTGCTGGCCTGGT	IIIIGGGIEIJHHHFFFFD9@DDDDDBDDD>	XT:A:R	NM:i:0	SM:i:0	AM:i:0	X0:i:2	X1:i:0	XM:i:0	XO:i:0	XG:i:0	MD:Z:31	XA:Z:chromosome:AGPv2:2:1:237068873:1,+217973779,31M,0;
D2D0JJN1:133:D0BCAACXX:1:1105:4065:143548	147	chromosome:AGPv2:1:1:301354135:1	265163218	37	71M	=	265163133	-156	CTCCACTGGCACTCGGTGGGCGAAGTGGGGTGGAGAACTGGACGTATGGAGGTGAAGCGGGCAATGCCTCG	<CDC@DDDDDBDCDDFFFHHHJJJJIJJJJJJJJJJIJJJIHJJJJJJJJJJJJJJJJJJJJJHHHHHFFF	XT:A:U	NM:i:0	SM:i:37	AM:i:0	X0:i:1	X1:i:0	XM:i:0	XO:i:0	XG:i:0	MD:Z:71
D2D0JJN1:133:D0BCAACXX:1:1106:4482:105563	77	*	0	0	*	*	0	0	CTCGTGACCCGTCAACAAACAACCGGGGGTA	###############################
D2D0JJN1:133:D0BCAACXX:1:1106:4482:105563	141	*	0	0	*	*	0	0	CGATCTATATAAATTGGGAGTAACCGAAACTGGGTTTTCAACTAGCCCTAAATAGCTCCTTTCACCATGCA	,B+2=:<:::<<2<IH:F33+<F++11?0:**0?))00*??BDGHAB==FCH@G747=@DHH>A?;7@;B>
D2D0JJN1:133:D0BCAACXX:1:1106:6202:118646	99	chromosome:AGPv2:6:1:169174353:1	116578534	37	31M	=	116578764	301	CCCTCTGGCGGGTTTGCCTGTTTAGCCCTCG	D@GFBGB<C';<'5883:>5(:>;ACCC3<9	XT:A:U	NM:i:0	SM:i:37	AM:i:0	X0:i:1	X1:i:0	XM:i:0	XO:i:0	XG:i:0	MD:Z:31
D2D0JJN1:133:D0BCAACXX:1:1106:6202:118646	147	chromosome:AGPv2:6:1:169174353:1	116578764	36	71M	=	116578534	-301	AAAAAGGGAGCGCCTTGGTCTGCGGGGGCTCCGGAGGATGCGTCCTTTTGGGTTTTGGCATTGAAGGATCG	::CC?8&)&;0<(5(C?23,939/EDD;'5'<889*FD?0)C:?GGE;GGF;F<?A+3,DBC<<FHAHFFF	XT:A:R	NM:i:2	SM:i:0	AM:i:0	X0:i:2	X1:i:0	XM:i:2	XO:i:0	XG:i:0	MD:Z:30A4A35	XA:Z:chromosome:AGPv2:6:1:169174353:1,-116657540,71M,2;
D2D0JJN1:133:D0BCAACXX:1:1106:11783:121452	83	chromosome:AGPv2:9:1:156750706:1	146011978	29	31M	=	146011700	-309	CCGCCGTGGACCATCATCACCCACGGGAAAC	0@;87A;>;CEDFFDEEA8A;@2AEIGIIHG	XT:A:U	NM:i:0	SM:i:29	AM:i:29	X0:i:1	X1:i:0	XM:i:0	XO:i:0	XG:i:0	MD:Z:31
D2D0JJN1:133:D0BCAACXX:1:1106:11783:121452	163	chromosome:AGPv2:9:1:156750706:1	146011700	29	2S37M1D32M	=	146011978	309	CGATATATGCCTATTTTAATATTAAATTTATTTTTTATCATATCAAATATGATTAACACGCGTTAACATGA	FFDH;D>FE9<FAHIJJDBFGHE+<?H+A<EEEEIICFEAAEIA@BFFFCBFIHDDCECB8@;:A=>>BDF	XT:A:M	NM:i:3	SM:i:29	AM:i:29	XM:i:2	XO:i:1	XG:i:1	MD:Z:6A15C14^A32
D2D0JJN1:133:D0BCAACXX:1:1106:7070:159054	99	chromosome:AGPv2:4:1:241473504:1	78784089	60	31M	=	78784102	84	AATCAGAACCTGCCACCGAGAAACCAAAACG	IIIHIGHGH=FAGEGHHEEHBEDD;;?6=B8	XT:A:U	NM:i:0	SM:i:37	AM:i:37	X0:i:1	X1:i:0	XM:i:0	XO:i:0	XG:i:0	MD:Z:31
D2D0JJN1:133:D0BCAACXX:1:1106:7070:159054	147	chromosome:AGPv2:4:1:241473504:1	78784102	60	71M	=	78784089	-84	CACCGAGAAACCAAAACGAGATCCATCAAATCGCTCAAAAAGTTTCCTCGGTGCAAAGGTCGCCGGAGTCG	?@@BDDDBA<B?DDDB?ADCADDDCEECA;/B@?=ECGIIGHHHAGGBEIHDCIGEIGHIBHGHFHHDFFF	XT:A:U	NM:i:1	SM:i:37	AM:i:37	X0:i:1	X1:i:0	XM:i:1	XO:i:0	XG:i:0	MD:Z:40G30
D2D0JJN1:133:D0BCAACXX:1:1106:11358:178739	83	chromosome:AGPv2:3:1:232140174:1	175569677	37	31M	=	175569463	-245	CCGACCAGCCTAGCGAGGACCGAGGAGGGAG	BB@;:AAA>9;DDHGIHA@FADHEGGGGDDE	XT:A:U	NM:i:0	SM:i:37	AM:i:0	X0:i:1	X1:i:0	XM:i:0	XO:i:0	XG:i:0	MD:Z:31
D2D0JJN1:133:D0BCAACXX:1:1106:11358:178739	163	chromosome:AGPv2:3:1:232140174:1	175569463	29	71M	=	175569677	245	CGATCTCGTCCATGTCGGACTGCGCCGACGAGGGGTGGAGCGGGATCGTGTCGCCGTGGTTGTGCGACATG	FFF<ACFDEGGGHGDH<@@FHGEIIGIG:F8@GFG,99=?==BB5-25(<?808?@)57((8&+:9>BBDD	XT:A:R	NM:i:0	SM:i:0	AM:i:0	X0:i:2	X1:i:0	XM:i:0	XO:i:0	XG:i:0	MD:Z:71	XA:Z:chromosome:AGPv2:8:1:175793759:1,+166415663,71M,0;
D2D0JJN1:133:D0BCAACXX:1:1106:3881:193877	83	chromosome:AGPv2:4:1:241473504:1	78784102	60	71M	=	78784089	-84	CACCGAGAAACCAAAACGAGATCCATCAAATCGCTCAAAAAGTTTCCTCGGTGCAAAGGTCGCCGGAGTCG	<<BBDDCA?2DDDDB?DDCCCDDDDEDDDCBDFHEAGGIIIIJIGJJJJJIJIIJIIIHEGIIHHHGHFFF	XT:A:U	NM:i:1	SM:i:37	AM:i:37	X0:i:1	X1:i:0	XM:i:1	XO:i:0	XG:i:0	MD:Z:40G30
D2D0JJN1:133:D0BCAACXX:1:1106:3881:193877	163	chromosome:AGPv2:4:1:241473504:1	78784089	60	31M	=	78784102	84	AATCAGAACCTGCCACCGAGAAACCAAAACG	GIJJJJIHIJJIGHJJEHIIHHDFFFFDDE6	XT:A:U	NM:i:0	SM:i:37	AM:i:37	X0:i:1	X1:i:0	XM:i:0	XO:i:0	XG:i:0	MD:Z:31
D2D0JJN1:133:D0BCAACXX:1:1107:14215:21589	83	chromosome:AGPv2:4:1:241473504:1	239784280	60	31M	=	239784073	-238	AACGAGCGCGGATGCAGAAACCAGCAGCGCC	DDDDDDDDDEEEEFFFFFFFHHHHJJIIGIJ	XT:A:U	NM:i:0	SM:i:37	AM:i:37	X0:i:1	X1:i:0	XM:i:0	XO:i:0	XG:i:0	MD:Z:31
D2D0JJN1:133:D0BCAACXX:1:1107:14215:21589	163	chromosome:AGPv2:4:1:241473504:1	239784073	60	71M	=	239784280	238	CGAAATGGAATTTCAATCGGTCAGTTAACACAGGGAATACTCAGGTAGGGTATGGCGTTGCAGACGCATAC	FFFHHGHHJHIJJJJJJJJJHIJIIJJJJJJJJJJIIGIJJJJJJJHIJJEHIIJIJJGHFFF@DDDDDDC	XT:A:U	NM:i:0	SM:i:37	AM:i:37	X0:i:1	X1:i:0	XM:i:0	XO:i:0	XG:i:0	MD:Z:71
D2D0JJN1:133:D0BCAACXX:1:1107:15365:48169	99	chromosome:AGPv2:8:1:175793759:1	154130326	60	31M	=	154130376	121	ATTGAAAAGAGTCTAAGATCAGTTTGTTTAA	EF>G4??0?BB9?F>)))8=3=.7@G@7@@=	XT:A:U	NM:i:0	SM:i:37	AM:i:37	X0:i:1	X1:i:0	XM:i:0	XO:i:0	XG:i:0	MD:Z:31
D2D0JJN1:133:D0BCAACXX:1:1107:15365:48169	147	chromosome:AGPv2:8:1:175793759:1	154130376	60	71M	=	154130326	-121	TTTGGTTCTTTTAGGGGTTGTTTGGTTTATAGGGACTAAACATTAGTCCCTCTACTTTTGTCGGCGTTTCG	<BA?CA@CCCC?AC>FFD@EECAEGEGGHFIJIHGGGGCBIIJIHHEGHDEEHFGGIEEHBIIHDAGHFFE	XT:A:U	NM:i:0	SM:i:37	AM:i:37	X0:i:1	X1:i:0	XM:i:0	XO:i:0	XG:i:0	MD:Z:71
D2D0JJN1:133:D0BCAACXX:1:1107:10613:53488	83	chromosome:AGPv2:8:1:175793759:1	121107535	60	71M	=	121107464	-142	AGCGGCCGGAATGCCCGCGCAGAAGCGCCCGCTCCCGTCGTCTGCCTCGCCCGGCTCCGACGCCGACGTCG	BDDDDBCCCCABBDBBD@A@><50B@5<B8896DBDBBDB<B@8DCBHIIIHGGIGJIIEJIJGHHHHFFF	XT:A:U	NM:i:0	SM:i:37	AM:i:37	X0:i:1	X1:i:0	XM:i:0	XO:i:0	XG:i:0	MD:Z:71
D2D0JJN1:133:D0BCAACXX:1:1107:10613:53488	163	chromosome:AGPv2:8:1:175793759:1	121107464	60	31M	=	121107535	142	CCTGACCTCCCTTCCCTCATCGGCTCCTCCC	GHIGIHIJJJIJIIHGIIJIJEHGEFFD;A#	XT:A:U	NM:i:1	SM:i:37	AM:i:37	X0:i:1	X1:i:0	XM:i:1	XO:i:0	XG:i:0	MD:Z:30T0
D2D0JJN1:133:D0BCAACXX:1:1107:15994:58948	99	chromosome:AGPv2:1:1:301354135:1	288427472	20	31M	=	288427761	360	GTCTAGCGGAGAGGAGCTAGAGCCCTAAGTA	>DDFHCHGGBGGC;CD?DC@;(;>=??CAC>	XT:A:R	NM:i:0	SM:i:0	AM:i:0	X0:i:16	X1:i:1478	XM:i:0	XO:i:0	XG:i:0	MD:Z:31
D2D0JJN1:133:D0BCAACXX:1:1107:15994:58948	147	chromosome:AGPv2:1:1:301354135:1	288427761	20	71M	=	288427472	-360	ATGATGGCCCCCCTGGCGACGTGGCTGGTCCGAACCCGAGTTCGGGCGAGGTGGCGATTCCTCCGAGGTCG	############@@8&?95'DB=9;;3,?BDHHHB@;;=@BHEF@8):;D?FCAIHG@=FDEEHFFF?FFE	XT:A:U	NM:i:0	SM:i:20	AM:i:0	X0:i:1	X1:i:2	XM:i:0	XO:i:0	XG:i:0	MD:Z:71	XA:Z:chromosome:AGPv2:8:1:175793759:1,-158295274,71M,1;chromosome:AGPv2:2:1:237068873:1,-220181957,71M,1;
D2D0JJN1:133:D0BCAACXX:1:1107:17912:90010	99	chromosome:AGPv2:4:1:241473504:1	160457975	60	71M	=	160458156	212	CGAAACGCCGACAATTATATTTCGGTTTTCGGTTAATCCGGTTTTTTAATCTAGAACAGAAAGTATCTCAT	FFFHHHHHJJJJJJJJJJJIJJIIJHIJJJJIGHEHIJJJHHFFFFDBCDDDDDDDDDDDDDD:@>@CDDA	XT:A:U	NM:i:2	SM:i:37	AM:i:37	X0:i:1	X1:i:0	XM:i:2	XO:i:0	XG:i:0	MD:Z:37T1A31
D2D0JJN1:133:D0BCAACXX:1:1107:17912:90010	147	chromosome:AGPv2:4:1:241473504:1	160458156	60	31M	=	160457975	-212	ACAGATCAGGTATTCTCTTCCTGCCGTGCGA	>DEDDDDDCAACECBCDDDFHJJJJIJIGJI	XT:A:U	NM:i:0	SM:i:37	AM:i:37	X0:i:1	X1:i:0	XM:i:0	XO:i:0	XG:i:0	MD:Z:31
D2D0JJN1:133:D0BCAACXX:1:1107:10562:92446	83	chromosome:AGPv2:3:1:232140174:1	194349682	60	71M	=	194349659	-94	TTTGGTTTGCTGCCTAGATTGTCATAGTTTGTCTAACTTTTTCTGCATAAGGTTATTTTTCAATTTGGTCG	BFDFHEDHIGEIJJIJIIIJJJIIHIJJIJIIHIGIIJJJJIJJJJJJJJJIJJIJJIIIJJIHHHHHDFF	XT:A:U	NM:i:0	SM:i:37	AM:i:37	X0:i:1	X1:i:0	XM:i:0	XO:i:0	XG:i:0	MD:Z:71
D2D0JJN1:133:D0BCAACXX:1:1107:10562:92446	163	chromosome:AGPv2:3:1:232140174:1	194349659	60	31M	=	194349682	94	ACAAATTAAGCATTGCGGGTTTGTTTGGTTT	IJJJIHHIJJIJJJJJJJH=DFDBEEDDAB?	XT:A:U	NM:i:0	SM:i:37	AM:i:37	X0:i:1	X1:i:0	XM:i:0	XO:i:0	XG:i:0	MD:Z:31
D2D0JJN1:133:D0BCAACXX:1:1107:21285:118732	99	chromosome:AGPv2:2:1:237068873:1	137772686	60	71M	=	137772789	134	CGAGCTGCAACTGAGGGGCATCAACCTCAGAGGCTACATTCCGGTTGGTTTGTTTGACGTCGGGCTTGAGA	DDD?<??<EHG@GHDB;DH>FI>DGHIBD9*0)0?3DCF48B@A###########################	XT:A:U	NM:i:1	SM:i:37	AM:i:23	X0:i:1	X1:i:0	XM:i:1	XO:i:0	XG:i:0	MD:Z:47C23
D2D0JJN1:133:D0BCAACXX:1:1107:21285:118732	147	chromosome:AGPv2:2:1:237068873:1	137772789	60	31M	=	137772686	-134	ATACTTCCCTTGGGCTCCACCAGGCTGGCTG	########?6=(@;=(EFCBGCD7)AD9:*B	XT:A:U	NM:i:1	SM:i:23	AM:i:23	X0:i:1	X1:i:1	XM:i:1	XO:i:0	XG:i:0	MD:Z:29G1	XA:Z:chromosome:AGPv2:8:1:175793759:1,+26865555,31M,2;
D2D0JJN1:133:D0BCAACXX:1:1107:9500:133434	83	chromosome:AGPv2:9:1:156750706:1	153884122	29	31M	=	153883984	-169	CCGTACTGGCCGTGCGGGGCCTACCGCTGGA	DBCA>A=DDDDDBFHHJJIGHHHJJJIJJJJ	XT:A:R	NM:i:1	SM:i:0	AM:i:0	X0:i:2	X1:i:0	XM:i:1	XO:i:0	XG:i:0	MD:Z:13A17	XA:Z:chromosome:AGPv2:1:1:301354135:1,+4356883,31M,1;
D2D0JJN1:133:D0BCAACXX:1:1107:9500:133434	163	chromosome:AGPv2:9:1:156750706:1	153883984	37	71M	=	153884122	169	CGACTCGGAGAGCAGCTCGTCGGGGCCGCCGACGGTGAAGAGGTCGGCCGCGGTGGCCGCGTTGTTGCCGC	FFFHHHHHIJGIJJIJJJIFHIJJJIIIGH?<BBB,<<C@ABD>C5:<B<56<)5@ABDDD)5;<A<AA<9	XT:A:U	NM:i:1	SM:i:37	AM:i:0	X0:i:1	X1:i:0	XM:i:1	XO:i:0	XG:i:0	MD:Z:64C6
D2D0JJN1:133:D0BCAACXX:1:1107:7660:153467	73	chromosome:AGPv2:6:1:169174353:1	147655847	37	31M	=	147655847	0	AGCCCATCATGGACGATGACTAACAAAACAG	IEHHIJIJIJGCHIIEHHFHHHHFFFEDEDD	XT:A:U	NM:i:0	SM:i:37	AM:i:0	X0:i:1	X1:i:0	XM:i:0	XO:i:0	XG:i:0	MD:Z:31
D2D0JJN1:133:D0BCAACXX:1:1107:7660:153467	133	chromosome:AGPv2:6:1:169174353:1	147655847	0	*	=	147655847	0	CGATATATAACTATATATAGAGATAGTGCTCTGTTTTGTTAGTCATCGTCCATGATGGGCTGAGATAATTG	FFFHHHHHJIJJIJJJJJJIJJIGIJHIIJJJJGIJJJIIIJHHHIJIJHIJJJJJIJJJJJJJGIIJIJE
D2D0JJN1:133:D0BCAACXX:1:1108:6860:13732	69	chromosome:AGPv2:7:1:176764762:1	94609631	0	*	=	94609631	0	CGACGCCGCCAGCGGCCAGCCCCGGACTCTCGCACTCCACCAGCAGAGAGTGATTCGTCATCGTGATTCGT	FFDHHHHHJJJJIJJJJJJIJJJJHFFDFEEDDDDDDDDDDDDDDDCDDD@CCEEEDCDDDDDABCDEEDD
D2D0JJN1:133:D0BCAACXX:1:1108:6860:13732	137	chromosome:AGPv2:7:1:176764762:1	94609631	37	31M	=	94609631	0	GGCAAAATCAAATCATACATTGTTAGATGAC	JJJJJJJIJJJJJJJJJJJJHHGHHGGFFEC	XT:A:U	NM:i:0	SM:i:37	AM:i:0	X0:i:1	X1:i:0	XM:i:0	XO:i:0	XG:i:0	MD:Z:31
D2D0JJN1:133:D0BCAACXX:1:1108:8570:20570	117	chromosome:AGPv2:2:1:237068873:1	22971849	0	*	=	22971849	0	AAGAGGGGGAGGACGGAGGAGTTCGCTGGGC	@AB?BB@CA?>@?BDA?AEA;6;BBFAGGGG
D2D0JJN1:133:D0BCAACXX:1:1108:8570:20570	153	chromosome:AGPv2:2:1:237068873:1	22971849	37	71M	=	22971849	0	GAAAGGCGCAGAGCAGCACGACGACGAGCGCCGTGAAGTTGACCAGGAACGCCTCGGCGCCGTACTTGTCG	#######################################?77>EE?;=4A@;@0@@<E:C?<2<FHGHFFF	XT:A:U	NM:i:3	SM:i:37	AM:i:0	X0:i:1	X1:i:0	XM:i:3	XO:i:0	XG:i:0	MD:Z:0C0G7C61
D2D0JJN1:133:D0BCAACXX:1:1108:7857:79251	83	chromosome:AGPv2:6:1:169174353:1	112802067	60	31M	=	112801943	-155	CCGCTCTCCGACGAAACGGCCCCTCCAAAAT	#@@?=28;>BAA@@AD=:54/1=)FCGHGEH	XT:A:U	NM:i:1	SM:i:37	AM:i:37	X0:i:1	X1:i:0	XM:i:1	XO:i:0	XG:i:0	MD:Z:7T23
D2D0JJN1:133:D0BCAACXX:1:1108:7857:79251	163	chromosome:AGPv2:6:1:169174353:1	112801943	60	71M	=	112802067	155	CGATCTCCTTGAAAAATACTAGAAGTGTATTTATTTGAGACTGAGAAAGTAGCTCGCTGGTATAAAAAAAA	FFFHBFCFE>@GGIAGAFHEHIJEFHC*:C@FIGE@G@FFDHIGC<FDG?DDDDF0@6;FEHHIJJJJFDB	XT:A:U	NM:i:0	SM:i:37	AM:i:37	X0:i:1	X1:i:0	XM:i:0	XO:i:0	XG:i:0	MD:Z:71
D2D0JJN1:133:D0BCAACXX:1:1108:21273:87315	83	chromosome:AGPv2:8:1:175793759:1	47431877	60	71M	=	47431537	-411	CTGGCTAGGAGCTGGAGCAGGTGCGCAGCAGAGAGCCAGGGCCGGAGCGCACCGAGCTGGAGCAGAGATCG	9:5:>:::5:?C>>5;AACC>BDBCCD>DEEC=@;C9@IHAIEGD>FD1DBHEEIJJIIIEIIHHHHHDFF	XT:A:U	NM:i:0	SM:i:37	AM:i:23	X0:i:1	X1:i:0	XM:i:0	XO:i:0	XG:i:0	MD:Z:71
D2D0JJN1:133:D0BCAACXX:1:1108:21273:87315	163	chromosome:AGPv2:8:1:175793759:1	47431537	60	31M	=	47431877	411	TGCAGTACACAGCAACAACTGATCATCCTCG	@HHI<BGIIEGC;DAGGE?>CC3););?>>6	XT:A:U	NM:i:0	SM:i:23	AM:i:23	X0:i:1	X1:i:1	XM:i:0	XO:i:0	XG:i:0	MD:Z:31	XA:Z:chromosome:AGPv2:1:1:301354135:1,-122757563,31M,1;
D2D0JJN1:133:D0BCAACXX:1:1108:20632:113897	77	*	0	0	*	*	0	0	GTCTAACCGAGAGGAGCTCGGGCCCTAAGTA	)0B?###########################
D2D0JJN1:133:D0BCAACXX:1:1108:20632:113897	141	*	0	0	*	*	0	0	CGACCTCGGAGGAATGGCCACCTCGCCCGAACTCGGGTTCGGAGCAGGCACATCGCCAGGGGGGGCTTGAT	DFFHH63+2<1)2<C**:?*8?)?###############################################
D2D0JJN1:133:D0BCAACXX:1:1108:4635:170452	65	chromosome:AGPv2:1:1:301354135:1	208788902	0	71M	chromosome:AGPv2:7:1:176764762:1	52940794	0	CGTCTATTCACCCCCTCTAGGTGCTCTCAATTAGTATCAGAGTCGTTCTCTTCATCAAGGGACTAATTGCC	FFFHHHHHJJIIJJJJJJJJJHHIJJJJJJJJJJHIJJJJJJIIJJJJJJJJJJJJJIJJJJHHHHHHFF?	XT:A:R	NM:i:4	SM:i:0	AM:i:0	X0:i:2	X1:i:0	XM:i:4	XO:i:0	XG:i:0	MD:Z:1A0C29G6A31	XA:Z:chromosome:AGPv2:7:1:176764762:1,+116749617,71M,4;
D2D0JJN1:133:D0BCAACXX:1:1108:4635:170452	129	chromosome:AGPv2:7:1:176764762:1	52940794	0	31M	chromosome:AGPv2:1:1:301354135:1	208788902	0	AACGTAGAGAGTCTCCTTCTCCTTGTCGTTG	JJJJHHIJIEGHHIJJJJJJJHHHHHHFFFC	XT:A:R	NM:i:0	SM:i:0	AM:i:0	X0:i:4	X1:i:37	XM:i:0	XO:i:0	XG:i:0	MD:Z:31
D2D0JJN1:133:D0BCAACXX:1:1108:20005:178448	83	chromosome:AGPv2:8:1:175793759:1	154130376	60	71M	=	154130326	-121	TTTGGTTCTTTTAGGGGTTGTTTGGTTTATAGGGACTAAACATTAGTCCCTCTACTTTTGTCGGCGTTTCG	?DDDDDBDDDDDDDDFFDFGHHHIJIJIJGJJIHFIJJJIIJJIIJIJIIGHHGJJJJIJIIJGHHHHFFF	XT:A:U	NM:i:0	SM:i:37	AM:i:37	X0:i:1	X1:i:0	XM:i:0	XO:i:0	XG:i:0	MD:Z:71
D2D0JJN1:133:D0BCAACXX:1:1108:20005:178448	163	chromosome:AGPv2:8:1:175793759:1	154130326	60	31M	=	154130376	121	ATTGAAAAGAGTCTAAGATCAGTTTGTTTAA	EIIGHHIJIIIEHIIJIJJJJJGIJJJIIJJ	XT:A:U	NM:i:0	SM:i:37	AM:i:37	X0:i:1	X1:i:0	XM:i:0	XO:i:0	XG:i:0	MD:Z:31
D2D0JJN1:133:D0BCAACXX:1:1108:16757:187665	99	chromosome:AGPv2:7:1:176764762:1	81714596	29	71M	=	81714807	247	CGAGAGTAAACCTGAGTCAAACACAAATTGTTCAAAATATTGCATTATAAATTTCAATCAAGACGAATCAT	DDDBAF<AD<G@?FBGCFHHFE>1:CCFFIFFCDCF<BFFFEF>FGEFBCCFCG4=4BFEBAFEBE6A=?E	XT:A:U	NM:i:2	SM:i:29	AM:i:29	X0:i:1	X1:i:0	XM:i:2	XO:i:0	XG:i:0	MD:Z:44G8C17
D2D0JJN1:133:D0BCAACXX:1:1108:16757:187665	147	chromosome:AGPv2:7:1:176764762:1	81714807	29	20M5D11M	=	81714596	-247	CTCAGATTTTTTTCAGCGTCCTCTTCGCGCG	########?C@>:;8/<=;?D><A@''(6@B	XT:A:M	NM:i:5	SM:i:29	AM:i:29	XM:i:0	XO:i:1	XG:i:5	MD:Z:20^CATAT11
D2D0JJN1:133:D0BCAACXX:1:1108:17363:198798	83	chromosome:AGPv2:6:1:169174353:1	160328756	17	71M	=	160328733	-94	TATAGGTAGAATCTTCTCCCCCCGCTTTTCCCCCGCCGCTGCGCCCAGTTGCGTCGTGAGAAAACCCATCG	######################################@DA@8=D?9DD?DDAEEC?A?@EE<2A)DBDDD	XT:A:U	NM:i:4	SM:i:17	AM:i:17	X0:i:1	X1:i:0	XM:i:4	XO:i:0	XG:i:0	MD:Z:6C12T3A1G45
D2D0JJN1:133:D0BCAACXX:1:1108:17363:198798	163	chromosome:AGPv2:6:1:169174353:1	160328733	17	1S23M7S	=	160328756	94	AGCGCTCGGAAGGTTCTAAGCAGCTATAGGC	H@F0.(7@FI(;;A)7=?).;@>A@CED>@@	XT:A:M	NM:i:2	SM:i:17	AM:i:17	XM:i:2	XO:i:0	XG:i:0	MD:Z:9C7G5
D2D0JJN1:133:D0BCAACXX:1:1201:5605:87455	99	chromosome:AGPv2:3:1:232140174:1	12290276	60	31M	=	12290499	294	AGTCTTGGGAGTAACGACACAGCCGATTGAA	JJIJJIJJIGIFHIJJJJJHHHFFFBCD###	XT:A:U	NM:i:1	SM:i:37	AM:i:37	X0:i:1	X1:i:0	XM:i:1	XO:i:0	XG:i:0	MD:Z:12G18
D2D0JJN1:133:D0BCAACXX:1:1201:5605:87455	147	chromosome:AGPv2:3:1:232140174:1	12290499	60	71M	=	12290276	-294	CGGTACTACTCTGATGGAAGGAAGATTCACCTTGTCACCGGCAAGGAGTTTCTTGCTGAGGACGTTCCTCG	#@C>?;;7DDFHCEDHJHIHJJJGIIHC=JIHHFAG@JJJJIIIIJJJJJJJJJIIGJJJJJJGHHHHFFF	XT:A:U	NM:i:1	SM:i:37	AM:i:37	X0:i:1	X1:i:0	XM:i:1	XO:i:0	XG:i:0	MD:Z:14C56
D2D0JJN1:133:D0BCAACXX:1:1201:6730:102824	99	chromosome:AGPv2:4:1:241473504:1	76331422	29	31M	=	76331458	109	ATGTTAACTAGTCACACTTTTGCATAGCAGC	JJJJJJJJJJJJJJJJJJJJJJJJJIJHHHA	XT:A:U	NM:i:1	SM:i:29	AM:i:29	X0:i:1	X1:i:0	XM:i:1	XO:i:0	XG:i:0	MD:Z:19C11
D2D0JJN1:133:D0BCAACXX:1:1201:6730:102824	147	chromosome:AGPv2:4:1:241473504:1	76331458	29	4M1D44M1D23M	=	76331422	-109	ATTTTTACAAGTGTAAACTCTGGCGCTGCTGGATGCAAGTAGATTTGCTTTATTTCCATATAAATTGCTCG	>FFHHHEHHHJJJJJIHJJJJJJJIJJJJIIJJJJJJIIJJJJJJJJJJJJJJJJJJJJJJJJHHHHHFFF	XT:A:M	NM:i:4	SM:i:29	AM:i:29	XM:i:2	XO:i:2	XG:i:2	MD:Z:4^G34A9^T3T19
D2D0JJN1:133:D0BCAACXX:1:1201:12446:119017	83	chromosome:AGPv2:7:1:176764762:1	26492758	60	71M	=	26492665	-164	GTTCATGGCACTTTTCATCTGCATCTCCGTGACCGGCATCCTGGAAATGAGGTGGAGTGGCGTGGCCATCG	CCDDDDEECEEEEFFFCFFHHGHHGIHJJJIIF8IJJIIIIIJIIJJJJGJIIJIIIIJIJIJHHHHHFFF	XT:A:U	NM:i:0	SM:i:37	AM:i:37	X0:i:1	X1:i:0	XM:i:0	XO:i:0	XG:i:0	MD:Z:71
D2D0JJN1:133:D0BCAACXX:1:1201:12446:119017	163	chromosome:AGPv2:7:1:176764762:1	26492665	60	31M	=	26492758	164	CAAAGAAGAGTTATGGCTCTATTTTTTGAGT	G@CGIIJIAGBFCGGIIJJIEEHHHFE>;?C	XT:A:U	NM:i:0	SM:i:37	AM:i:37	X0:i:1	X1:i:0	XM:i:0	XO:i:0	XG:i:0	MD:Z:31
D2D0JJN1:133:D0BCAACXX:1:1201:20368:181284	99	chromosome:AGPv2:4:1:241473504:1	78784089	60	31M	=	78784102	84	AATCAGAACCTGCCACCGAGAAACCAAAACG	JIGIJIIII=FCCHGICHIEEHDDFFFC;@;	XT:A:U	NM:i:0	SM:i:37	AM:i:37	X0:i:1	X1:i:0	XM:i:0	XO:i:0	XG:i:0	MD:Z:31
D2D0JJN1:133:D0BCAACXX:1:1201:20368:181284	147	chromosome:AGPv2:4:1:241473504:1	78784102	60	71M	=	78784089	-84	CACCGAGAAACCAAAACGAGATCCATCAAATCGCTCAAAAAGTTTCCTCGGTGCAAAGGTCGCCGGAGTCG	B?DDDDDDBBDADDDDDDDDDDDDDEEBDDFFFHHFJJJJJJJJJJJJJJIJJIJIJJJJJJIHHHHHFFF	XT:A:U	NM:i:1	SM:i:37	AM:i:37	X0:i:1	X1:i:0	XM:i:1	XO:i:0	XG:i:0	MD:Z:40G30
D2D0JJN1:133:D0BCAACXX:1:1201:19638:200234	99	chromosome:AGPv2:2:1:237068873:1	208854314	60	31M	=	208854445	202	CCCGAGAAGGGAAGACCCCAGCCCTTGTTTG	GGIGGBHG;CA==@E=?=BEDDD=3>?####	XT:A:U	NM:i:0	SM:i:37	AM:i:25	X0:i:1	X1:i:0	XM:i:0	XO:i:0	XG:i:0	MD:Z:31
D2D0JJN1:133:D0BCAACXX:1:1201:19638:200234	147	chromosome:AGPv2:2:1:237068873:1	208854445	60	71M	=	208854314	-202	CAACGGGTGCCGCGTTCTTCGCAAGGGGTGTAGCGACGCGTGCGTGCTGCGACCGAGCCTGCAGTGGATCG	########################################@0A?D0FDD?:1:E;A)++<BFDFA;GHFFF	XT:A:U	NM:i:4	SM:i:25	AM:i:25	X0:i:1	X1:i:0	XM:i:4	XO:i:0	XG:i:0	MD:Z:13A1G2G32G19
D2D0JJN1:133:D0BCAACXX:1:1202:17590:4620	99	chromosome:AGPv2:1:1:301354135:1	265163133	36	31M	=	265163218	156	TTAGGTCGGCCCTCTCCGGTGCTGGCCTGGT	GIGBGGIGGHIHFHFFF8<9>BCCCDBCDD:	XT:A:R	NM:i:0	SM:i:0	AM:i:0	X0:i:2	X1:i:0	XM:i:0	XO:i:0	XG:i:0	MD:Z:31	XA:Z:chromosome:AGPv2:2:1:237068873:1,+217973779,31M,0;
D2D0JJN1:133:D0BCAACXX:1:1202:17590:4620	147	chromosome:AGPv2:1:1:301354135:1	265163218	37	71M	=	265163133	-156	CTCCACTGGCACTCGGTGGGCGAAGTGGGGTGGAGAACTGGACGTATGGAGGTGAAGCGGGCAATGCCTCG	9CA@>DCDCA=BAAB?/FHHEIGGIIJGIHBIGIGIHHEIHJIHCGEHGCHF<IJJIJJGHBHF?FADFFF	XT:A:U	NM:i:0	SM:i:37	AM:i:0	X0:i:1	X1:i:0	XM:i:0	XO:i:0	XG:i:0	MD:Z:71
D2D0JJN1:133:D0BCAACXX:1:1202:18221:158300	117	chromosome:AGPv2:2:1:237068873:1	22971849	0	*	=	22971849	0	AAGAGGGGGAGGACGGAGGAGTTCGCTGGGC	CCDBDDDEEDAB;FFHFGHHJJIJJIIJJII
D2D0JJN1:133:D0BCAACXX:1:1202:18221:158300	153	chromosome:AGPv2:2:1:237068873:1	22971849	37	71M	=	22971849	0	CGAAGGCGCCGAGCAGCACGACGACGAGCGCCGTGAAGTTGACCAGGAACGCCTCGGCGCCGTACTTGTCG	##########@:@@<<055<002)0DDDDDDDECEDDEFFFDFHHGGHGIJJJJIJJIIJJJGFHHFHFFF	XT:A:U	NM:i:0	SM:i:37	AM:i:0	X0:i:1	X1:i:0	XM:i:0	XO:i:0	XG:i:0	MD:Z:71
D2D0JJN1:133:D0BCAACXX:1:1202:3570:165149	83	chromosome:AGPv2:3:1:232140174:1	33061301	60	71M	=	33061297	-75	GCAACTGCTTCAGCGAGGTTGTCTTCCTATCCGCCGCGATCATGGCCTCCACGTTGGCGACCAGGGCGTCG	ADDCDCCCD@BB@DDCBBDCCBBDDDCDB8DDFGJIGIGIJJJJJJIGHGDJJJJJJIJHJJJHHGHHFFF	XT:A:U	NM:i:1	SM:i:37	AM:i:37	X0:i:1	X1:i:0	XM:i:1	XO:i:0	XG:i:0	MD:Z:20A50
D2D0JJN1:133:D0BCAACXX:1:1202:3570:165149	163	chromosome:AGPv2:3:1:232140174:1	33061297	60	31M	=	33061301	75	ACCTGCAACTGCTTCAGCGAGGTTGTCTTCC	JIJIHHHIIIIGJJJIIJJBHF?DFACECEA	XT:A:U	NM:i:1	SM:i:37	AM:i:37	X0:i:1	X1:i:0	XM:i:1	XO:i:0	XG:i:0	MD:Z:24A6
D2D0JJN1:133:D0BCAACXX:1:1202:3424:191351	99	chromosome:AGPv2:6:1:169174353:1	57395292	60	31M	=	57395298	77	CTCGCATCGTCTCCGGAGCGCACGTCAGATC	JJIIJJJJJJIJJJIHEFFDDDDDDDBDDDC	XT:A:U	NM:i:0	SM:i:37	AM:i:37	X0:i:1	X1:i:0	XM:i:0	XO:i:0	XG:i:0	MD:Z:31
D2D0JJN1:133:D0BCAACXX:1:1202:3424:191351	147	chromosome:AGPv2:6:1:169174353:1	57395298	60	71M	=	57395292	-77	TCGTCTCCGGAGCGCACGTCAGATCAGGTGTGCCGCGCCCCCCTCGCCTAAGCTGCGACGACCATCCATCG	BB@BDBDDBBBB<A@<DDDDEDDDDDDDDDDDDDBDBDJJJJHFJJJJIJJJIIJHHGJJIJJHHHHHFFF	XT:A:U	NM:i:1	SM:i:37	AM:i:37	X0:i:1	X1:i:0	XM:i:1	XO:i:0	XG:i:0	MD:Z:30C40
D2D0JJN1:133:D0BCAACXX:1:1202:1769:196761	97	chromosome:AGPv2:2:1:237068873:1	196957005	37	71M	=	196957041	67	CGAAGCAGTACGACCAGGAGCCAAGGGAGTAAGGAGAAGGATAGACAGAGAGTGCCGCGCCGGGGGCGAGA	FFFAFHDFEGGGIGGGEAGAFHHIIGG=DGG>FEHH?HEGIGHIIEGDHE=A?C;79B6>B?855;B####	XT:A:U	NM:i:0	SM:i:37	AM:i:0	X0:i:1	X1:i:0	XM:i:0	XO:i:0	XG:i:0	MD:Z:71
D2D0JJN1:133:D0BCAACXX:1:1202:1769:196761	145	chromosome:AGPv2:2:1:237068873:1	196957041	0	31M	=	196957005	-67	AAGGATAGACAGAGAGTGCCGCGCCGGGGGC	@ADDDD@:CDDC>DDD@B;?;>B9A@AGIGH	XT:A:R	NM:i:0	SM:i:0	AM:i:0	X0:i:3	X1:i:0	XM:i:0	XO:i:0	XG:i:0	MD:Z:31	XA:Z:chromosome:AGPv2:7:1:176764762:1,-69634101,31M,0;chromosome:AGPv2:10:1:150189435:1,+96672308,31M,0;
D2D0JJN1:133:D0BCAACXX:1:1203:13893:3816	99	chromosome:AGPv2:6:1:169174353:1	112802089	60	31M	=	112802173	155	CTCCAAAATAGTCAGAACAGCAACGCGCAGA	JJJJJJJJJJJIJHIJJJJIJJJJHHD<@BB	XT:A:U	NM:i:0	SM:i:37	AM:i:37	X0:i:1	X1:i:0	XM:i:0	XO:i:0	XG:i:0	MD:Z:31
D2D0JJN1:133:D0BCAACXX:1:1203:13893:3816	147	chromosome:AGPv2:6:1:169174353:1	112802173	60	71M	=	112802089	-155	ACGCCTGGACGGAACTGAAGCCAGCCGGGGTGACCGGAGACCAGTAAAATCTCCCCAGGGCCGCCCAGTCG	BBBDCBDDC>DDDACCCACBBD@DBDDDCC<DDFFHHCE@JIHGGGGHH@GHIJJIFJIIGJIGHHHHDFF	XT:A:U	NM:i:1	SM:i:37	AM:i:37	X0:i:1	X1:i:0	XM:i:1	XO:i:0	XG:i:0	MD:Z:34T36
D2D0JJN1:133:D0BCAACXX:1:1203:1396:48999	83	chromosome:AGPv2:2:1:237068873:1	18250124	29	31M	=	18249875	-280	GATGAGGTACGCCCGGCCCCTACTTTACGCT	############D?:4@@C;@8HGB;?EBBB	XT:A:U	NM:i:0	SM:i:29	AM:i:29	X0:i:1	X1:i:0	XM:i:0	XO:i:0	XG:i:0	MD:Z:31
D2D0JJN1:133:D0BCAACXX:1:1203:1396:48999	163	chromosome:AGPv2:2:1:237068873:1	18249875	29	71M	=	18250124	280	CGACGAAGGGGTCTCCATCCTGGCGTGTACCGACCGGACCGGCGCACCCGGCTGGGCTGGCGGCGGACAGG	FFFHAF?DC?12:)1@*?F8*?38)8)0?B8@FHI4AE#################################	XT:A:M	NM:i:6	SM:i:29	AM:i:29	XM:i:6	XO:i:0	XG:i:0	MD:Z:24A10A11G3T2T5T10
D2D0JJN1:133:D0BCAACXX:1:1203:5158:75066	83	chromosome:AGPv2:4:1:241473504:1	59075863	17	25M6S	=	59075772	-116	GCTTGTCACCTTTTGGCTCATCAACGTAGAG	DFFFHECAHJIJJJJJJJIIGJIIJJJJJJJ	XT:A:M	NM:i:1	SM:i:17	AM:i:17	XM:i:1	XO:i:0	XG:i:0	MD:Z:9A15
D2D0JJN1:133:D0BCAACXX:1:1203:5158:75066	163	chromosome:AGPv2:4:1:241473504:1	59075772	17	71M	=	59075863	116	TAGGAGGCGTCGTTGTCATAGTAGATGATCTTCTTGATGCACCTCTTCTTCTTCCCATCCTTCCTCTTATT	FFFHHHHHJIIJIJIIJIGIJIIIJIJJJJJJJJJJGJJIIJIIGGGGIIFIJJIJIHHHFEHEDDFDDEC	XT:A:U	NM:i:4	SM:i:17	AM:i:17	X0:i:1	X1:i:0	XM:i:4	XO:i:0	XG:i:0	MD:Z:0G16G45T4G2
D2D0JJN1:133:D0BCAACXX:1:1203:11746:99911	99	chromosome:AGPv2:3:1:232140174:1	12290051	60	71M	=	12290254	234	CGACAAGATCAAGTACGAGAGCTGCCATTTGCAAGAGAAGACCATGCATCAAACACAAGCTGTTCTTTTTG	AAA1C7=@=CACB7<<<C)11@73?=BAA=BABBB)5)>>>=AAA<B)88ABBA>;=A;2)==;>?>>;59	XT:A:U	NM:i:1	SM:i:37	AM:i:37	X0:i:1	X1:i:0	XM:i:1	XO:i:0	XG:i:0	MD:Z:34T36
D2D0JJN1:133:D0BCAACXX:1:1203:11746:99911	147	chromosome:AGPv2:3:1:232140174:1	12290254	60	31M	=	12290051	-234	AACAAGATCATGGTAAGCTCGTAGTCTTGGG	################@B;F=7=)88F@GII	XT:A:U	NM:i:0	SM:i:37	AM:i:37	X0:i:1	X1:i:0	XM:i:0	XO:i:0	XG:i:0	MD:Z:31
D2D0JJN1:133:D0BCAACXX:1:1203:6677:177568	99	chromosome:AGPv2:3:1:232140174:1	199649863	29	71M	=	199650062	230	CGATGGGGTCCATGTCAGTGTCCTAGAAAAACCTAACAATTAGGCCATGTTGGCAGACAGCAAGATGGTGA	FFDHHHHHIIJJJJGJJJIJJJJJIIJJJJJJJJJJJJJJJJHIJIIJJJJJJJJJJJJJJJJHHHGHCFC	XT:A:U	NM:i:0	SM:i:29	AM:i:29	X0:i:1	X1:i:0	XM:i:0	XO:i:0	XG:i:0	MD:Z:71
D2D0JJN1:133:D0BCAACXX:1:1203:6677:177568	147	chromosome:AGPv2:3:1:232140174:1	199650062	29	31M	=	199649863	-230	GTATATATATACCCCTTGCTCCTCCCAGCGG	ADDEDEDFD?9HGHIIGIHGIIIJIIJJIJI	XT:A:M	NM:i:3	SM:i:29	AM:i:29	XM:i:3	XO:i:0	XG:i:0	MD:Z:15G3C4G6
D2D0JJN1:133:D0BCAACXX:1:1203:11886:199616	99	chromosome:AGPv2:7:1:176764762:1	107926686	60	71M	=	107926726	71	CGAGGTGTGGTAGTGGTAGTGGCCGTCCCAGCTGGAGCACCTGAGACGTCGTTGCTCGGTCGTCCGGATTG	DDDFHFFHGGB@DFHIBFG@EGCGGHGGH>GIEGD>C>GEHGHAGHIIIIBAADDDBBC=?B8@@;@####	XT:A:U	NM:i:0	SM:i:37	AM:i:37	X0:i:1	X1:i:0	XM:i:0	XO:i:0	XG:i:0	MD:Z:71
D2D0JJN1:133:D0BCAACXX:1:1203:11886:199616	147	chromosome:AGPv2:7:1:176764762:1	107926726	60	31M	=	107926686	-71	CTGAGACGTCGTTGCTCGGTCGTCCGGATTG	DDC?909;5;93=BBDCFE:IIGGHIIIHDD	XT:A:U	NM:i:0	SM:i:37	AM:i:37	X0:i:1	X1:i:0	XM:i:0	XO:i:0	XG:i:0	MD:Z:31
D2D0JJN1:133:D0BCAACXX:1:1203:4964:199899	83	chromosome:AGPv2:1:1:301354135:1	265163218	37	71M	=	265163133	-156	CTCCACTGGCACTCGGTGGGCGAAGTGGGGTGGAGAACTGGACGTATGGAGGTGAAGCGGGCAATGCCTCG	9CCDCCCCCA;>8DDFFFHHGJJJJIIGGJJIIGIHGIGJJJJJIJGIIGHHCIJJJJJJJJJHHHHHFFF	XT:A:U	NM:i:0	SM:i:37	AM:i:0	X0:i:1	X1:i:0	XM:i:0	XO:i:0	XG:i:0	MD:Z:71
D2D0JJN1:133:D0BCAACXX:1:1203:4964:199899	163	chromosome:AGPv2:1:1:301354135:1	265163133	36	31M	=	265163218	156	TTAGGTCGGCCCTCTCCGGTGCTGGCCTGGT	IJIJIJJJGGIFHFFFFFDA?B@CDDDCBD5	XT:A:R	NM:i:0	SM:i:0	AM:i:0	X0:i:2	X1:i:0	XM:i:0	XO:i:0	XG:i:0	MD:Z:31	XA:Z:chromosome:AGPv2:2:1:237068873:1,+217973779,31M,0;
D2D0JJN1:133:D0BCAACXX:1:1204:6766:2220	83	chromosome:AGPv2:3:1:232140174:1	34967514	60	71M	=	34967234	-351	ATGCTAATGAGCATATCTCTGCAGGTGTTGAATGCTGATTTGTTGTGGCTGATTAATCGGGTTGATCATCG	?@CCAEEEFFHGHHIEIIHEHCDCGEFIJIIGGIGDGIJJJJJJJJJJIHGEIJIHEIIJJGHDHDHHFFF	XT:A:U	NM:i:0	SM:i:23	AM:i:23	X0:i:1	X1:i:1	XM:i:0	XO:i:0	XG:i:0	MD:Z:71	XA:Z:chromosome:AGPv2:1:1:301354135:1,+279118318,71M,1;
D2D0JJN1:133:D0BCAACXX:1:1204:6766:2220	163	chromosome:AGPv2:3:1:232140174:1	34967234	60	31M	=	34967514	351	GCTGCCGACGAACTCTAGCGGAGCACTGTGC	FGBDHHDGE8=BD;?;>C333;62<?C####	XT:A:U	NM:i:1	SM:i:37	AM:i:23	X0:i:1	X1:i:0	XM:i:1	XO:i:0	XG:i:0	MD:Z:8G22
D2D0JJN1:133:D0BCAACXX:1:1204:12771:36192	99	chromosome:AGPv2:8:1:175793759:1	47428568	37	71M	=	47428628	91	CGAGTACTTGACAGATGCTACACGGACCTCACTTTCCCTTACATCTAACTCAGTCTTCACACCTCCAGGCT	FFFHFDHGGBHHIIIEDHIJGIGGGHHIJIGDHIIJIIIIJJFGGEFHGIJIICGGGIHIIIJIGGEHFE?	XT:A:U	NM:i:0	SM:i:37	AM:i:0	X0:i:1	X1:i:0	XM:i:0	XO:i:0	XG:i:0	MD:Z:71
D2D0JJN1:133:D0BCAACXX:1:1204:12771:36192	147	chromosome:AGPv2:8:1:175793759:1	47428628	29	31M	=	47428568	-91	ACCTCCAGGCTTTCTCCACCCATGCAGTACA	1DECDFDFFHHEC?(G@.ADGECHF?IFAEG	XT:A:R	NM:i:0	SM:i:0	AM:i:0	X0:i:2	X1:i:0	XM:i:0	XO:i:0	XG:i:0	MD:Z:31	XA:Z:chromosome:AGPv2:1:1:301354135:1,+122757585,31M,0;
D2D0JJN1:133:D0BCAACXX:1:1204:3593:46950	73	chromosome:AGPv2:10:1:150189435:1	101869072	0	31M	=	101869072	0	CACCTGGTCAGCCTGCTCCAGGAACGGGCCA	IJJJJJJGIJJJJIJJJJJJJHFHHE=BDDB	XT:A:R	NM:i:0	SM:i:0	AM:i:0	X0:i:2	X1:i:0	XM:i:0	XO:i:0	XG:i:0	MD:Z:31	XA:Z:chromosome:AGPv2:4:1:241473504:1,-188156143,31M,0;
D2D0JJN1:133:D0BCAACXX:1:1204:3593:46950	133	chromosome:AGPv2:10:1:150189435:1	101869072	0	*	=	101869072	0	CGACGTTGTTGGACTTCATGTCGTCGCTGCCGCTGCGGCTGTCCCCCAGATCAAGCAGCTGCCCAGACTTG	FFFHHHHHIEHGFCFAC@<EFGH??C@F<FD?DAB:A@<=D;CC)633,553;>:>9(555><942(8:@C
D2D0JJN1:133:D0BCAACXX:1:1204:6089:72150	99	chromosome:AGPv2:3:1:232140174:1	202931160	60	58M1D13M	=	202931425	296	CGAATTACTTAAAATTATTCACGTTTTATTCAAGTTTGGCAGACATATGATTTAAAAGTTTTTTTTGGTAT	FFFGHHFHJJJJJJJJIIJJJHHDHIJIIJIGGIEHJIJIJJFHHHIJIFIIJJGHIJIGJIJIHFDCACA	XT:A:U	NM:i:1	SM:i:37	AM:i:37	X0:i:1	X1:i:0	XM:i:0	XO:i:1	XG:i:1	MD:Z:58^T13
D2D0JJN1:133:D0BCAACXX:1:1204:6089:72150	147	chromosome:AGPv2:3:1:232140174:1	202931425	60	31M	=	202931160	-296	ATTCTAAGATGATATATGATTCAATTCTGGG	>EA:EIIHEG@GHDEHGHGHGGCIGFD>IJJ	XT:A:U	NM:i:0	SM:i:37	AM:i:37	X0:i:1	X1:i:0	XM:i:0	XO:i:0	XG:i:0	MD:Z:31
D2D0JJN1:133:D0BCAACXX:1:1204:11517:72403	73	chromosome:AGPv2:6:1:169174353:1	147655847	37	31M	=	147655847	0	AGCCCATCATGGACGATGACTAACAAAACAG	IDEFHBGGBHIHEGEIGFAEECHECCB=A?>	XT:A:U	NM:i:0	SM:i:37	AM:i:0	X0:i:1	X1:i:0	XM:i:0	XO:i:0	XG:i:0	MD:Z:31
D2D0JJN1:133:D0BCAACXX:1:1204:11517:72403	133	chromosome:AGPv2:6:1:169174353:1	147655847	0	*	=	147655847	0	CGATATATAACTATATATAGAGATAGTGCTCTGTTTTGTTAGTCATCGTCCATGATGGGCTGAGATAATTG	FFF>FHGFGGBFFHJGIIGGHHHHEBBFHGFGIJHGGGHIJDFIGEGGFGFEIGGCGGIG@HEI@GGHCHG
D2D0JJN1:133:D0BCAACXX:1:1204:20130:77637	77	*	0	0	*	*	0	0	CGACGCTCGTTCTCACTTTCTCAGCCGACATAATTGTCATTATGGACGAAGAGAGGAGGGGATTCGAAATT	FFDHHHHHJJJIJJGIIJJHIIIJIJJHJJJJIJJJHIJJJJJJJIIJHHHDF?BBBDDDD@BDDD;AB?>
D2D0JJN1:133:D0BCAACXX:1:1204:20130:77637	141	*	0	0	*	*	0	0	GGCTGAGAAAGTGAGAACGAGCGTCGAAATT	JIJIIIGGHIICHGIIIIHHHDC>C@@BDBA
D2D0JJN1:133:D0BCAACXX:1:1204:5979:159753	83	chromosome:AGPv2:1:1:301354135:1	1203452	60	71M	=	1203436	-87	CCAAGGAAGGAGAAGACAGAAGAGAAATCCGGACGGAAATGGCGCTGCCCCGCTCGCCTATTCCAACTTCG	########C>::C@:C:3>>C>DCA8BB=;=?>@ADCCCA>95(BE@AAEDF??HFAHD@IIIDFCDHFFF	XT:A:U	NM:i:0	SM:i:37	AM:i:37	X0:i:1	X1:i:0	XM:i:0	XO:i:0	XG:i:0	MD:Z:71
D2D0JJN1:133:D0BCAACXX:1:1204:5979:159753	163	chromosome:AGPv2:1:1:301354135:1	1203436	60	31M	=	1203452	87	CTCCTAGACTGGACAGCCAAGGAAGGAGAAG	*/BF93.))===)875C;6=A?#########	XT:A:U	NM:i:0	SM:i:37	AM:i:37	X0:i:1	X1:i:0	XM:i:0	XO:i:0	XG:i:0	MD:Z:31
D2D0JJN1:133:D0BCAACXX:1:1204:8594:160415	83	chromosome:AGPv2:5:1:217872852:1	51354836	50	31M	=	51354525	-342	CGAGCAGAGGAAAGTCTCATCACGCAGGTGC	DDEEFFFFFFFHHHHHIIIHIJJJJIJJIHJ	XT:A:U	NM:i:2	SM:i:25	AM:i:25	X0:i:1	X1:i:0	XM:i:2	XO:i:0	XG:i:0	MD:Z:7G19A3
D2D0JJN1:133:D0BCAACXX:1:1204:8594:160415	163	chromosome:AGPv2:5:1:217872852:1	51354525	50	71M	=	51354836	342	CGAATGCTTAAACCGTACCTGATCGGTTCTCAATAACGAACGGCTCATCTTTTGATGCGGAAGAAGGGAAG	FFFHHHHHJIJJJJJGEIIJJIIJJJGIGIJJJIIJJIJIJJJIJIGGEHIJHH?CEHDFCBDDCCB;?##	XT:A:U	NM:i:4	SM:i:25	AM:i:25	X0:i:1	X1:i:0	XM:i:4	XO:i:0	XG:i:0	MD:Z:20A2G11G30A4
D2D0JJN1:133:D0BCAACXX:1:1204:16992:179637	117	chromosome:AGPv2:2:1:237068873:1	22971849	0	*	=	22971849	0	AAGAGGGGGAGGACGGAGGAGTTCGCTAGGC	@<=8BBDEECCFFFHCEGGJIHGIHF;6IHB
D2D0JJN1:133:D0BCAACXX:1:1204:16992:179637	153	chromosome:AGPv2:2:1:237068873:1	22971849	37	71M	=	22971849	0	CGAAGGCGCCGAGCAGCAGGACGACGAGCGCCGTGAAGTTGACCAGGAACGCCTCGGCGCCGTACTTGTCG	#########################@8B=BBAC>CEEEFFEDFFEEHE@JJGGHGJIIJFIGDAHHHHFFF	XT:A:U	NM:i:1	SM:i:37	AM:i:0	X0:i:1	X1:i:0	XM:i:1	XO:i:0	XG:i:0	MD:Z:18C52
D2D0JJN1:133:D0BCAACXX:1:1205:1502:23346	99	chromosome:AGPv2:4:1:241473504:1	223591189	60	43M1I27M	=	223591286	128	CGATTGCACTGCCGAACTGGCTGGAACTACGCGTCGCAAAGACAAAAAAAAAAAAAAACCAGGACGTCCGC	FFFHHHHHJJJJJJJIJJJJJJJJGGGIGFHGH@FHGIHHGECEFFDDDDDDDDDDDB#############	XT:A:U	NM:i:1	SM:i:37	AM:i:37	X0:i:1	X1:i:0	XM:i:0	XO:i:1	XG:i:1	MD:Z:70
D2D0JJN1:133:D0BCAACXX:1:1205:1502:23346	147	chromosome:AGPv2:4:1:241473504:1	223591286	60	31M	=	223591189	-128	GGCATGGGCAGGCGAGGCGAGCCAGGAGGGG	CCCCCDDDBDDDDDDDAEIJJJIJIHJJJJJ	XT:A:U	NM:i:0	SM:i:37	AM:i:37	X0:i:1	X1:i:0	XM:i:0	XO:i:0	XG:i:0	MD:Z:31
D2D0JJN1:133:D0BCAACXX:1:1205:1243:88896	99	chromosome:AGPv2:3:1:232140174:1	6088571	60	31M	=	6088815	315	TCGCCCGCCAAGCCGCGGCCGCAGTAGTGCA	IIJJJJJJJIDHHHEDDDDDDDBD?CCBCCC	XT:A:U	NM:i:0	SM:i:37	AM:i:37	X0:i:1	X1:i:0	XM:i:0	XO:i:0	XG:i:0	MD:Z:31
D2D0JJN1:133:D0BCAACXX:1:1205:1243:88896	147	chromosome:AGPv2:3:1:232140174:1	6088815	60	71M	=	6088571	-315	CCAGATCCGACCAGGTGAGCTCCGGTGCGAGTCTTAGCTCTGGAATTCCGCGGGGTGGGTGATCTCCGTCG	:@DDDDDDDCDDDDDDDDDB?DBDBBDDECEAFFFFFFEGGHHHIIJJJJJJJJJIJJJJJIGHHHHHFFF	XT:A:U	NM:i:0	SM:i:37	AM:i:37	X0:i:1	X1:i:0	XM:i:0	XO:i:0	XG:i:0	MD:Z:71
D2D0JJN1:133:D0BCAACXX:1:1205:5533:96745	99	chromosome:AGPv2:5:1:217872852:1	7702793	48	71M	=	7703039	277	CGACAAGGAATGGGTCCACGTCCTCAGCGAAGGGTGGGCGAGCCCGCTGCAAGGGTTCATGCGCGAGCATG	FFFHHGHHJJJJJJHIJIJJJJJJJIJIJJIIJIBGHJJJHHFDDDDDDDDCDDDBBDDEDDDDBBDDBC>	XT:A:U	NM:i:0	SM:i:23	AM:i:23	X0:i:1	X1:i:1	XM:i:0	XO:i:0	XG:i:0	MD:Z:71	XA:Z:chromosome:AGPv2:1:1:301354135:1,-275094065,71M,1;
D2D0JJN1:133:D0BCAACXX:1:1205:5533:96745	147	chromosome:AGPv2:5:1:217872852:1	7703039	48	31M	=	7702793	-277	CGAGTAAGACAACCGATTCCCCCTCGCTGCC	0CCCEDCCDDBBBDDDDDCFEGBAGFEIJIG	XT:A:U	NM:i:2	SM:i:25	AM:i:23	X0:i:1	X1:i:0	XM:i:2	XO:i:0	XG:i:0	MD:Z:24T5T0
D2D0JJN1:133:D0BCAACXX:1:1205:17476:97634	99	chromosome:AGPv2:4:1:241473504:1	175134211	60	31M	=	175134361	221	CACAACCAGAAGGTTCTTCGCTTCACTCTGC	BBB/B(<;BF@=@..=7=CEE8?9;B>36>@	XT:A:U	NM:i:0	SM:i:37	AM:i:37	X0:i:1	X1:i:0	XM:i:0	XO:i:0	XG:i:0	MD:Z:31
D2D0JJN1:133:D0BCAACXX:1:1205:17476:97634	147	chromosome:AGPv2:4:1:241473504:1	175134361	60	71M	=	175134211	-221	ATGTCTGATTCCGCACCTGTGTTAGTCCCTCCAAGCTTTTGGAACCCTAGAAGCGTAGCTGGTTGTTGTCG	#####C>;;B>9;;72C;?;E@;HDAB69FC3F?BB)999FB00?*D?BIGC?1+228A<?E:<2)8HFFF	XT:A:U	NM:i:3	SM:i:37	AM:i:37	X0:i:1	X1:i:0	XM:i:3	XO:i:0	XG:i:0	MD:Z:15T11T29A13
D2D0JJN1:133:D0BCAACXX:1:1205:9520:189176	83	chromosome:AGPv2:6:1:169174353:1	160328756	60	71M	=	160328732	-95	TATAGGCAGAATCTTCTCCTCCCACGTTTCCCCCGCCGCTGCGCCCAGTTGCGTCGTGAGAAAACCCATCG	:>:4CAAC@:(3382<2B?8D@<2?AB70DDDDDHJJJJIJJIJIJJJJJJJJJJJIJJJJJIHHHHHFFF	XT:A:U	NM:i:0	SM:i:37	AM:i:37	X0:i:1	X1:i:0	XM:i:0	XO:i:0	XG:i:0	MD:Z:71
D2D0JJN1:133:D0BCAACXX:1:1205:9520:189176	163	chromosome:AGPv2:6:1:169174353:1	160328732	60	31M	=	160328756	95	AGCGCTCGGACGGTTCTAGGCAGCTATAGGC	JJIIJIIIIIHHFBACEEDCDDDDDCCDEDC	XT:A:U	NM:i:1	SM:i:37	AM:i:37	X0:i:1	X1:i:0	XM:i:1	XO:i:0	XG:i:0	MD:Z:0T30
D2D0JJN1:133:D0BCAACXX:1:1206:2645:41571	83	chromosome:AGPv2:8:1:175793759:1	154128258	60	31M	=	154128184	-105	GACAATAATAAAGGAGGGGACCATTGAAAGG	CHHGCIHGGGGJJJGJIHFEJIIJJJIEJII	XT:A:U	NM:i:0	SM:i:37	AM:i:37	X0:i:1	X1:i:0	XM:i:0	XO:i:0	XG:i:0	MD:Z:31
D2D0JJN1:133:D0BCAACXX:1:1206:2645:41571	163	chromosome:AGPv2:8:1:175793759:1	154128184	60	71M	=	154128258	105	CGAAAACGGGAGGGGAGAGGAGGAAGGGGATGCAGTGAACGATGGAGAGGCGACATTGTAGCTGCTATACG	FFFHHHHHJJGIJIJAFDGIDHICHIIJIH<GDCG=CEECFBBEDCC3??=@?B;;>A@CDDC########	XT:A:U	NM:i:0	SM:i:37	AM:i:37	X0:i:1	X1:i:0	XM:i:0	XO:i:0	XG:i:0	MD:Z:71
D2D0JJN1:133:D0BCAACXX:1:1206:19272:64978	83	chromosome:AGPv2:10:1:150189435:1	129123675	29	71M	=	129123567	-179	GGCTGGGCCGCGGACTTGCCGTTCGTTGACGGGGTTCTATCTCTTTTCCTTTTTGGAATAAAAAAACTTCG	#####@3;==1>A>;BB?>5'A5:7'(-'@@-(9<<B90)9)ECFF?GGCF?99<@EHD@<=ECD<D;DDD	XT:A:U	NM:i:1	SM:i:29	AM:i:29	X0:i:1	X1:i:0	XM:i:1	XO:i:0	XG:i:0	MD:Z:55T15
D2D0JJN1:133:D0BCAACXX:1:1206:19272:64978	163	chromosome:AGPv2:10:1:150189435:1	129123567	29	31M	=	129123675	179	GGGGGGGGTAGGTGGTGATGCGGCGGGCGGC	AF(<A##########################	XT:A:M	NM:i:3	SM:i:29	AM:i:29	XM:i:3	XO:i:0	XG:i:0	MD:Z:2T3T19C4
D2D0JJN1:133:D0BCAACXX:1:1206:5981:96353	83	chromosome:AGPv2:1:1:301354135:1	288427761	20	71M	=	288427472	-360	ATGATGGCCCCCCTGGCGACGTGGCTGGTCCGAACCCGAGTTCGGGCGAGGTGGCGATTCCTCCGAGGTCG	CCA98;57557A;B@B?AB;9<@==5>9A?6CA;EHEC;AFFGAAEDGHHGHFE:1>F=GG<DAHDAFDDD	XT:A:U	NM:i:0	SM:i:20	AM:i:0	X0:i:1	X1:i:2	XM:i:0	XO:i:0	XG:i:0	MD:Z:71	XA:Z:chromosome:AGPv2:8:1:175793759:1,-158295274,71M,1;chromosome:AGPv2:2:1:237068873:1,-220181957,71M,1;
D2D0JJN1:133:D0BCAACXX:1:1206:5981:96353	163	chromosome:AGPv2:1:1:301354135:1	288427472	20	31M	=	288427761	360	GTCTAGCGGAGAGGAGCTAGAGCCCTAAGTA	?)0?###########################	XT:A:R	NM:i:0	SM:i:0	AM:i:0	X0:i:16	X1:i:1478	XM:i:0	XO:i:0	XG:i:0	MD:Z:31
D2D0JJN1:133:D0BCAACXX:1:1206:17187:96644	99	chromosome:AGPv2:5:1:217872852:1	181001882	29	1S22M1D35M2D5M8S	=	181001948	97	CGAGAAAAAAATCCGCCAGATTTGGCCCACCTGTCAACAGGCAGCGAAGCGCCTTGAGTGGAGAGCGGAGA	FFFHHHHHJJJJJJJJJIJIJJJIJIJIGIJJIJJJJJJJJJJJJEBFFDDDDDDDDD@CDDDDDDDDBD>	XT:A:M	NM:i:5	SM:i:29	AM:i:29	XM:i:2	XO:i:2	XG:i:3	MD:Z:2A19^G31G3^AC5
D2D0JJN1:133:D0BCAACXX:1:1206:17187:96644	147	chromosome:AGPv2:5:1:217872852:1	181001948	29	31M	=	181001882	-97	GGAGAGCGGAGAGAAGGACATGCACGGAGAC	DEDDDFFHHHHHJJJJIIJJIJIGIHJIJIJ	XT:A:U	NM:i:0	SM:i:29	AM:i:29	X0:i:1	X1:i:0	XM:i:0	XO:i:0	XG:i:0	MD:Z:31
D2D0JJN1:133:D0BCAACXX:1:1206:2602:122193	99	chromosome:AGPv2:1:1:301354135:1	23110510	60	31M	=	23110533	94	CTCGTGAGGGATTCGTTAGGGGTGGACGGGT	JJJJG=DHIGGIJJJIJGHHHG=ACACDDD#	XT:A:U	NM:i:0	SM:i:37	AM:i:37	X0:i:1	X1:i:0	XM:i:0	XO:i:0	XG:i:0	MD:Z:31
D2D0JJN1:133:D0BCAACXX:1:1206:2602:122193	147	chromosome:AGPv2:1:1:301354135:1	23110533	60	71M	=	23110510	-94	GGACGGGTGGGAGAGTAGAGAAGAGCGTAGACAGACAGGGACGCCGCGTACGTGCGGTGTGGCATTGTTCG	DDBDDDA9DDDDDECDDDDDDDB?6?DEDCADDCECCDDFDHIJJJJJJIJJJIJJJJJJJJJHHHHHFFF	XT:A:U	NM:i:0	SM:i:37	AM:i:37	X0:i:1	X1:i:0	XM:i:0	XO:i:0	XG:i:0	MD:Z:71
D2D0JJN1:133:D0BCAACXX:1:1206:19845:164414	83	chromosome:AGPv2:1:1:301354135:1	285980520	15	31M	=	285980398	-153	TTGTACATGGACTCCTCGGTCTGGTGCTCGG	:@@55ADCC?;,<<99AEC66@=(7'FEHDF	XT:A:R	NM:i:1	SM:i:0	AM:i:0	X0:i:2	X1:i:0	XM:i:1	XO:i:0	XG:i:0	MD:Z:25A5	XA:Z:chromosome:AGPv2:5:1:217872852:1,+4666328,31M,1;
D2D0JJN1:133:D0BCAACXX:1:1206:19845:164414	163	chromosome:AGPv2:1:1:301354135:1	285980398	23	71M	=	285980520	153	CGAAGAGGTAGGCGGAGCCCTCGCCCTGGCCGAACTTGACTGAGACGTCGGCCTCCCGCGCCACGACCTTG	FFFBD6;3E:CBAEGEGBBB)?).?@F(@FH/':8;;CDD###############################	XT:A:U	NM:i:2	SM:i:23	AM:i:0	X0:i:1	X1:i:1	XM:i:2	XO:i:0	XG:i:0	MD:Z:40G3C26	XA:Z:chromosome:AGPv2:5:1:217872852:1,-4666410,71M,3;
D2D0JJN1:133:D0BCAACXX:1:1206:17415:169759	77	*	0	0	*	*	0	0	GCGTGTGGGTGGCTGGGTAAAGGGAAGCGTT	C;F'4-6@A5'92@?AB;;AAC#########
D2D0JJN1:133:D0BCAACXX:1:1206:17415:169759	141	*	0	0	*	*	0	0	CGAGTAAATGGCAGAGCATGCTCGCTAGCATCCCTGTGAGCGACTTAAGACGAGAGGACCAGACGACATGG	FFFBDFDFHIIJEIIIJJFIJIJIGGEGGIIIGJIIFADCCHEGGCCHGGAAEAEDDED=BBB?BD@BBC?
D2D0JJN1:133:D0BCAACXX:1:1206:17802:189783	117	chromosome:AGPv2:2:1:237068873:1	22971849	0	*	=	22971849	0	AAGAGGGGGAGGACGGAGGAGTTCGCTGGGC	DCDDDDDEEDDFFFFHHHGHJJIJJIJJJIJ
D2D0JJN1:133:D0BCAACXX:1:1206:17802:189783	153	chromosome:AGPv2:2:1:237068873:1	22971849	37	71M	=	22971849	0	CGAAGGCGCGGAGCAGCACGACGACGAGCGCCGTGAAGTTGACCAGGAACGCCTCGGCGCCGTACTTGTCG	##########C@CC?BB@@?75<)-DDDDDDDECEEEEFFFFFHHHHHHJIIJJJJJJJJJIGFHHHHFFF	XT:A:U	NM:i:1	SM:i:37	AM:i:0	X0:i:1	X1:i:0	XM:i:1	XO:i:0	XG:i:0	MD:Z:9C61
D2D0JJN1:133:D0BCAACXX:1:1206:16230:193495	83	chromosome:AGPv2:5:1:217872852:1	77917121	17	31M	=	77916927	-225	AATCCTTCTCTCAAATCGGATCCTTGTCCTG	###############################	XT:A:U	NM:i:2	SM:i:17	AM:i:17	X0:i:1	X1:i:0	XM:i:2	XO:i:0	XG:i:0	MD:Z:8G16T5
D2D0JJN1:133:D0BCAACXX:1:1206:16230:193495	163	chromosome:AGPv2:5:1:217872852:1	77916927	17	67M4S	=	77917121	225	CGAGTCTGGCAGAGGATCATTATCCTCTCCCTCAAACTTTGTTAAAACGCGTTTCATCACTGTTCGGATGG	FFFGF:F+C3:?###########################################################	XT:A:M	NM:i:7	SM:i:17	AM:i:17	XM:i:7	XO:i:0	XG:i:0	MD:Z:7C6C20T6C1C1G3A16
D2D0JJN1:133:D0BCAACXX:1:1207:20800:20841	65	chromosome:AGPv2:10:1:150189435:1	15142476	23	71M	chromosome:AGPv2:3:1:232140174:1	174213859	0	CGATGGCCGGAGATGAGGCGGTTTGGGAAGAGGCTGGGCGTCGGCCAATAAGGGCGCTCGGCAGAGGGAAA	FFDDHHHHIIDGEGEEHIHIIGIICGI@@DCHIEHFFFDD/;@BDD??C:@>C?2&557@D?B@8ABB08<	XT:A:U	NM:i:3	SM:i:23	AM:i:23	X0:i:1	X1:i:1	XM:i:3	XO:i:0	XG:i:0	MD:Z:3C44C5A16	XA:Z:chromosome:AGPv2:10:1:150189435:1,+15153672,71M,4;
D2D0JJN1:133:D0BCAACXX:1:1207:20800:20841	129	chromosome:AGPv2:3:1:232140174:1	174213859	37	31M	chromosome:AGPv2:10:1:150189435:1	15142476	0	ATTCACTAGAAGCCTGATCCACGGTTGTTTT	DFIGIFGGCGD<FHGDAFHBGGGEE;9BCEC	XT:A:U	NM:i:1	SM:i:37	AM:i:23	X0:i:1	X1:i:0	XM:i:1	XO:i:0	XG:i:0	MD:Z:1C29
D2D0JJN1:133:D0BCAACXX:1:1207:14799:26853	99	chromosome:AGPv2:6:1:169174353:1	112801943	60	71M	=	112802067	155	CGATCTCCTTGAAAAATACTAGAAGTGTATTTATTTGAGACTGAGAAAGTAGCTCGCTGGTATAAAAAAAA	FFDHHHHHJJJJIJIJJJJJIJJJJHHFHIIJJJJJJIJIJJJEGGIJIGHIIIJJJJJJHEHGIJJGDC;	XT:A:U	NM:i:0	SM:i:37	AM:i:37	X0:i:1	X1:i:0	XM:i:0	XO:i:0	XG:i:0	MD:Z:71
D2D0JJN1:133:D0BCAACXX:1:1207:14799:26853	147	chromosome:AGPv2:6:1:169174353:1	112802067	60	31M	=	112801943	-155	CCGCTCTCCGACGAAACGGCCCCTCCAAAAT	BDB?BBBDDDDDEDDFFHJJJJJIJJJJJIJ	XT:A:U	NM:i:1	SM:i:37	AM:i:37	X0:i:1	X1:i:0	XM:i:1	XO:i:0	XG:i:0	MD:Z:7T23
D2D0JJN1:133:D0BCAACXX:1:1207:15197:75993	83	chromosome:AGPv2:3:1:232140174:1	222320798	0	71M	=	222320712	-157	GGCTTCATCCACTCCGGTCATGATCCTCTCCCAGTGAATCTCCCTGCTCGCCTCCATGGCCCTGGTCGTCG	8C@CCCAA82(D@B=@DCCCDDCA@<DDCDFEFDFFEEBBDEGGIJJJIHEHCCJIGEJIJJIGGFFFDFF	XT:A:R	NM:i:0	SM:i:0	AM:i:0	X0:i:2	X1:i:2	XM:i:0	XO:i:0	XG:i:0	MD:Z:71	XA:Z:chromosome:AGPv2:3:1:232140174:1,-222328363,71M,0;chromosome:AGPv2:7:1:176764762:1,+92895467,71M,1;chromosome:AGPv2:7:1:176764762:1,+92887139,71M,1;
D2D0JJN1:133:D0BCAACXX:1:1207:15197:75993	163	chromosome:AGPv2:3:1:232140174:1	222320712	0	31M	=	222320798	157	GGTGGCCACCGCATACAAGCTTCTTCCTCAC	GGHEDFGEIGIJBGEEEECDFBDFFCDD>@A	XT:A:R	NM:i:0	SM:i:0	AM:i:0	X0:i:4	X1:i:0	XM:i:0	XO:i:0	XG:i:0	MD:Z:31	XA:Z:chromosome:AGPv2:7:1:176764762:1,-92895593,31M,0;chromosome:AGPv2:7:1:176764762:1,-92887265,31M,0;chromosome:AGPv2:3:1:232140174:1,+222328277,31M,0;
D2D0JJN1:133:D0BCAACXX:1:1207:9059:193723	99	chromosome:AGPv2:8:1:175793759:1	166674760	60	71M	=	166674962	233	CGAAGTCCGATGAGCAAGCACGCTGCCAATCACAAATCAGCTCGTGATCGCGTTATCGCCGCACTGTAGAG	FFFHGHHHGIJIJJJJIIIJJJJJJJJJJIGIIJJJCGIIJIJIGIIIJJJHHFFFFDDDDDDDDD>BC::	XT:A:U	NM:i:1	SM:i:37	AM:i:37	X0:i:1	X1:i:0	XM:i:1	XO:i:0	XG:i:0	MD:Z:64A6
D2D0JJN1:133:D0BCAACXX:1:1207:9059:193723	147	chromosome:AGPv2:8:1:175793759:1	166674962	60	31M	=	166674760	-233	CACCATCAGCGGAGGCGGCCCCGGAACGAGG	>CDDDDDDDDDB??DDFFHIHBIHHEIJIJJ	XT:A:U	NM:i:0	SM:i:37	AM:i:37	X0:i:1	X1:i:0	XM:i:0	XO:i:0	XG:i:0	MD:Z:31
D2D0JJN1:133:D0BCAACXX:1:1208:11958:26592	83	chromosome:AGPv2:1:1:301354135:1	240588887	29	71M	=	240588751	-207	CCCTGGATCCCCCCCCAACCCCCCGCTCCTTAACAAATCCATCCGCCACCGTCGGCCAGGTAACCATGTCG	###########BBB@<<5&@72'>;;6>;;);.)B=.)?--';(8@8)D:?:8HBIIIIHGFC>FHHHDDD	XT:A:M	NM:i:5	SM:i:29	AM:i:29	XM:i:5	XO:i:0	XG:i:0	MD:Z:4T3T1A7A3T48
D2D0JJN1:133:D0BCAACXX:1:1208:11958:26592	163	chromosome:AGPv2:1:1:301354135:1	240588751	29	31M	=	240588887	207	CATGGCGTGAACGCATGCAGCCGGCCGGCGG	JJGHHAG;@@@GIB@ACE;7;?<AB>=:89>	XT:A:U	NM:i:0	SM:i:29	AM:i:29	X0:i:1	X1:i:0	XM:i:0	XO:i:0	XG:i:0	MD:Z:31
D2D0JJN1:133:D0BCAACXX:1:1208:12804:86893	83	chromosome:AGPv2:8:1:175793759:1	26254682	0	71M	=	26254564	-189	CGGCTGGCGTGATGTCGTGGCTGTCGGAGGAGCAACGGAGCCTGGCGGAGGGACAGCTGTCGGAGCGGTCG	#######################?9@@>@@>:57.'@=6@@8AB7(D3?DDD?9@DDIEEECC)DDDDDDD	XT:A:R	NM:i:1	SM:i:0	AM:i:0	X0:i:165	XM:i:1	XO:i:0	XG:i:0	MD:Z:1T69
D2D0JJN1:133:D0BCAACXX:1:1208:12804:86893	163	chromosome:AGPv2:8:1:175793759:1	26254564	0	31M	=	26254682	189	CGTAAGGAGAGGATCCAGGTGTACAATGGGG	IIFGHFHBC=CG>EGIJHH)==B@?B;CA>?	XT:A:R	NM:i:0	SM:i:0	AM:i:0	X0:i:11885	XM:i:0	XO:i:0	XG:i:0	MD:Z:31
D2D0JJN1:133:D0BCAACXX:1:1208:6604:160305	99	chromosome:AGPv2:6:1:169174353:1	149476727	17	11M8D60M	=	149476832	136	CGACGCCTCTGGGCTGGTCGGCAGGCACACGGCTGGCTTCCTGAGCGAAAGGCCGTGGTGGTGGCAAGATT	DDD1<)@?@C>E;ACD6:?D<6?DD8;C;BADA8:=;76;);A############################	XT:A:M	NM:i:11	SM:i:17	AM:i:17	XM:i:3	XO:i:1	XG:i:8	MD:Z:11^GGCTGGAC27C1T22C7
D2D0JJN1:133:D0BCAACXX:1:1208:6604:160305	147	chromosome:AGPv2:6:1:169174353:1	149476832	17	31M	=	149476727	-136	TTCGCGCGATGACCCGACGACCCTGGGTGGG	###############################	XT:A:U	NM:i:2	SM:i:17	AM:i:17	X0:i:1	X1:i:0	XM:i:2	XO:i:0	XG:i:0	MD:Z:12G11T6
D2D0JJN1:133:D0BCAACXX:1:1301:12240:10650	99	chromosome:AGPv2:2:1:237068873:1	203058143	60	31M	=	203058469	397	CGTTAGGAGAGAGAGACGGGCTGAGATTTTT	IJJJJJGGGGCDGIGIGHBBD>A>A>>ADCC	XT:A:U	NM:i:0	SM:i:23	AM:i:23	X0:i:1	X1:i:1	XM:i:0	XO:i:0	XG:i:0	MD:Z:31	XA:Z:chromosome:AGPv2:3:1:232140174:1,+26099026,31M,1;
D2D0JJN1:133:D0BCAACXX:1:1301:12240:10650	147	chromosome:AGPv2:2:1:237068873:1	203058469	60	71M	=	203058143	-397	GCGAAGACGCGAAGCGATACTTCCATGGGGCCGTAAAGGGCCCACAGAGGATCTCGGGCAGGAGGCCTTCG	#############B?C??;BB=?3==EEB'0@CBHFAFD;IH@D@GGGF@EG@FAIEIEJIGGHFDGHFFF	XT:A:U	NM:i:0	SM:i:37	AM:i:23	X0:i:1	X1:i:0	XM:i:0	XO:i:0	XG:i:0	MD:Z:71
D2D0JJN1:133:D0BCAACXX:1:1301:19334:57640	77	*	0	0	*	*	0	0	GAAATTAGATCGGAAGAGCGGTTCAGCAGGA	IIICHHDGGIGGD@FHEE7=E/9;;@3>AB?
D2D0JJN1:133:D0BCAACXX:1:1301:19334:57640	141	*	0	0	*	*	0	0	CGAGATAATTGCCATTATGGACGAAGAGGGAAGGGGATTCGAAATTAGATCGGAAGAGCGTCGTGTAGGGA	FFFHAHFHIIJGJIIIEHJIEHIGHIGGGJ6?GEHI<@FGHGCHG>;DHECHGCCDBDEABBDBD25@CB#
D2D0JJN1:133:D0BCAACXX:1:1301:3091:98259	83	chromosome:AGPv2:6:1:169174353:1	116578764	36	71M	=	116578534	-301	AAAAAGGGAGCGCCTTGGTCTGCGGGGGCTACGGAAGATGCGTCCTTTTGGGTTTTGGCATTGAAGGATCG	CCA>??BDDBDDDDDCAA8AEFEAFFF@AGFGEIGEHHFAGIIIIIGGEGHEDGIIIHGHGGGDFBDHFFF	XT:A:R	NM:i:0	SM:i:0	AM:i:0	X0:i:2	X1:i:0	XM:i:0	XO:i:0	XG:i:0	MD:Z:71	XA:Z:chromosome:AGPv2:6:1:169174353:1,-116657540,71M,0;
D2D0JJN1:133:D0BCAACXX:1:1301:3091:98259	163	chromosome:AGPv2:6:1:169174353:1	116578534	37	31M	=	116578764	301	CCCTCTGGCGGGTTTGCCTGTTTAGCCCTCG	FDGEEGHEGGID;=@<AC::,:A3>:ADCB@	XT:A:U	NM:i:0	SM:i:37	AM:i:0	X0:i:1	X1:i:0	XM:i:0	XO:i:0	XG:i:0	MD:Z:31
D2D0JJN1:133:D0BCAACXX:1:1301:10907:110107	89	chromosome:AGPv2:2:1:237068873:1	22971735	37	31M	=	22971735	0	ACACAGCTGCCCTCTTCTGACTGCCCAGCGA	CCCEEDDFFFHHHHHIJIJJJJJJJJJJJJJ	XT:A:U	NM:i:0	SM:i:37	AM:i:0	X0:i:1	X1:i:0	XM:i:0	XO:i:0	XG:i:0	MD:Z:31
D2D0JJN1:133:D0BCAACXX:1:1301:10907:110107	181	chromosome:AGPv2:2:1:237068873:1	22971735	0	*	=	22971735	0	TAGGCACAAGGGCACGAGCTTTTTGGAACCGTGATATCGCTAACATTGGGCTTCTGAAAATAGGTATCTCG	3CDEEEFFFFHGHEIJIJHIJJJIIHIHJJJGJJJJJJIJJJJIIIEJJJJJJJJIJJJJJJJHHHHHFFF
D2D0JJN1:133:D0BCAACXX:1:1301:10945:110634	99	chromosome:AGPv2:6:1:169174353:1	57395292	60	31M	=	57395298	77	CTCGCATCGTCTCCGGAGCGCACGTCAGATC	JJJJJJJJJJJJJJIGGFFDDDDD@DDDDDC	XT:A:U	NM:i:0	SM:i:37	AM:i:37	X0:i:1	X1:i:0	XM:i:0	XO:i:0	XG:i:0	MD:Z:31
D2D0JJN1:133:D0BCAACXX:1:1301:10945:110634	147	chromosome:AGPv2:6:1:169174353:1	57395298	60	71M	=	57395292	-77	TCGTCTCCGGAGCGCACGTCAGATCAGGTGTGCCGCGCCCCCCTCGCCTAAGCTGCGACGACCATCCATCG	@DDBDBDDDDDDDDDDDDDDEDDDDDDDDDB8DDBDBDJJJJHFJJJJJJJJJIJIJJJIHJJHHHHHFFF	XT:A:U	NM:i:1	SM:i:37	AM:i:37	X0:i:1	X1:i:0	XM:i:1	XO:i:0	XG:i:0	MD:Z:30C40
D2D0JJN1:133:D0BCAACXX:1:1301:4296:149435	99	chromosome:AGPv2:9:1:156750706:1	153884144	60	31M	=	153884623	551	ACCGCTGGAGCTGTGCCAAAGAAGTCTGCGT	JIJJJJGIDHGJGHIIIIIGFFHF@EFFDCC	XT:A:U	NM:i:2	SM:i:25	AM:i:25	X0:i:1	X1:i:0	XM:i:2	XO:i:0	XG:i:0	MD:Z:17G11A1
D2D0JJN1:133:D0BCAACXX:1:1301:4296:149435	147	chromosome:AGPv2:9:1:156750706:1	153884623	60	48M1D23M	=	153884144	-551	CCCTTAAAAAGTAGCATATTTTTTCATTGAGCACCCCTTAAATTCATTAAAAATCATAAAGCTGACAGTCG	BFFEFFHHHHHGIJIGGHEIIJJJIHJIJIIG@JIIJJIIJJIIIJJIJIJIIEIDGFJJIJIHHHHHFFF	XT:A:U	NM:i:4	SM:i:37	AM:i:25	X0:i:1	X1:i:0	XM:i:3	XO:i:1	XG:i:1	MD:Z:0T0A0A45^A23
D2D0JJN1:133:D0BCAACXX:1:1301:14332:180216	83	chromosome:AGPv2:5:1:217872852:1	117016042	60	71M	=	117016009	-104	AGAGAGGCCTCCTCCGTATCTACCACAGGAGGGCACCTGCAGCAACAATTTTGGCCGCAAGGATCACCTCG	@DDDD@=DDDDFFFHHHHIJIHJIIJJIIIJIIGBJJJJJJJIJJJJJJJJJJJJJJJJJJJJFHFHHFFF	XT:A:U	NM:i:0	SM:i:37	AM:i:37	X0:i:1	X1:i:0	XM:i:0	XO:i:0	XG:i:0	MD:Z:71
D2D0JJN1:133:D0BCAACXX:1:1301:14332:180216	163	chromosome:AGPv2:5:1:217872852:1	117016009	60	31M	=	117016042	104	TCACCCGAGGTTAGCAAGACCGACAGTGGTG	JIIJIHGGIJHIJJJJJIJJHHFDDDCDD;?	XT:A:U	NM:i:0	SM:i:37	AM:i:37	X0:i:1	X1:i:0	XM:i:0	XO:i:0	XG:i:0	MD:Z:31
D2D0JJN1:133:D0BCAACXX:1:1302:16125:165059	83	chromosome:AGPv2:7:1:176764762:1	107926726	60	31M	=	107926686	-71	CTGAGACGTCGTTGCTCGGTCGTCCGGATTG	############@BBBCDABFIGGIIIEIII	XT:A:U	NM:i:0	SM:i:37	AM:i:37	X0:i:1	X1:i:0	XM:i:0	XO:i:0	XG:i:0	MD:Z:31
D2D0JJN1:133:D0BCAACXX:1:1302:16125:165059	163	chromosome:AGPv2:7:1:176764762:1	107926686	60	71M	=	107926726	71	CGAGGTGTGGTAGTGGTAGTGGCCGTCCCAGCTGGAGCACCTGAGACGTCGTTGCTCGGTCGTCCGGATTG	FFFHHFFHHIA?F<A@EHFEG@78C?DFGII@<BHHG3?BE8==;77;5;<':;BBC@A(33=?BD@####	XT:A:U	NM:i:0	SM:i:37	AM:i:37	X0:i:1	X1:i:0	XM:i:0	XO:i:0	XG:i:0	MD:Z:71
D2D0JJN1:133:D0BCAACXX:1:1302:3321:172698	83	chromosome:AGPv2:6:1:169174353:1	69451039	60	71M	=	69450986	-124	GTAACACCGTGCCCAACACCCGGATTATCAGAACGACCCGGCTGTTCCGTACTTTACTAAACATTCGGTCG	#################???@>;;37@?AC?45@8AA;.B8096?1:??11C@C:1*?AE9EC8?CAADDD	XT:A:U	NM:i:2	SM:i:37	AM:i:37	X0:i:1	X1:i:0	XM:i:2	XO:i:0	XG:i:0	MD:Z:5C47G17
D2D0JJN1:133:D0BCAACXX:1:1302:3321:172698	163	chromosome:AGPv2:6:1:169174353:1	69450986	60	31M	=	69451039	124	GGGCTGGAGATAGCGACACTGGAGGAGGCGC	DG@GB@F>GC3)7)==45<6@E3=?######	XT:A:U	NM:i:0	SM:i:37	AM:i:37	X0:i:1	X1:i:0	XM:i:0	XO:i:0	XG:i:0	MD:Z:31
D2D0JJN1:133:D0BCAACXX:1:1302:15696:174174	83	chromosome:AGPv2:6:1:169174353:1	147655825	60	31M	=	147655746	-110	AGTAAGAACAGCCACGGTAACCAGCCCATCA	@CCEDFDBDDHHHEIGIGIJJIJJIIIIGIJ	XT:A:U	NM:i:0	SM:i:37	AM:i:37	X0:i:1	X1:i:0	XM:i:0	XO:i:0	XG:i:0	MD:Z:31
D2D0JJN1:133:D0BCAACXX:1:1302:15696:174174	163	chromosome:AGPv2:6:1:169174353:1	147655746	60	71M	=	147655825	110	CGAAGAAGCTGCTTCTCTACAAAAACTAAAGCCAGAGTTTTTAGAGTCATAGCCCCGCTGAACTGGTCCTA	FFFHHHGFIJIJIJJJJJJJJJJIJJJJIJJJIJJIJHIIJIICHIBFHGIGGGIJIIHFDC?DFE>CEEE	XT:A:U	NM:i:1	SM:i:37	AM:i:37	X0:i:1	X1:i:0	XM:i:1	XO:i:0	XG:i:0	MD:Z:59A11
D2D0JJN1:133:D0BCAACXX:1:1302:11447:187932	83	chromosome:AGPv2:10:1:150189435:1	129123675	37	71M	=	129123567	-179	GGCTGGGCCGCGGACTTGCCGTTCGTTGACGGGGTTCTATCTCTTTTCCTTTTTGGAATAAAAAAACTTCG	<?DDB@B@BB?DCCDDDDDFDHCEIIDIIGFACBJIIIJIJJIIJJJJIIIIJJIJIHAEIIJHHHHHFFF	XT:A:U	NM:i:1	SM:i:37	AM:i:0	X0:i:1	X1:i:0	XM:i:1	XO:i:0	XG:i:0	MD:Z:55T15
D2D0JJN1:133:D0BCAACXX:1:1302:11447:187932	163	chromosome:AGPv2:10:1:150189435:1	129123567	36	31M	=	129123675	179	GGTGGGTGTAGGTGGTGATGCGGCGGGCGGC	IJBFHI';5=DH7?E'?@CEEECDBD&59@5	XT:A:R	NM:i:1	SM:i:0	AM:i:0	X0:i:2	X1:i:0	XM:i:1	XO:i:0	XG:i:0	MD:Z:26C4	XA:Z:chromosome:AGPv2:10:1:150189435:1,+129014350,31M,1;
D2D0JJN1:133:D0BCAACXX:1:1302:4696:192839	73	chromosome:AGPv2:2:1:237068873:1	18250146	37	31M	=	18250146	0	CTTTACGCTGGAATGCAAGGGAAGCGTGCGA	IJJJIJGIJIJJFCHIGIHIE?HHFFACDDB	XT:A:U	NM:i:0	SM:i:37	AM:i:0	X0:i:1	X1:i:0	XM:i:0	XO:i:0	XG:i:0	MD:Z:31
D2D0JJN1:133:D0BCAACXX:1:1302:4696:192839	133	chromosome:AGPv2:2:1:237068873:1	18250146	0	*	=	18250146	0	CGAGAAAAGCGAGGGAATCGCACGCTTCCCTTGCATTCCAGCGTAAAGGAGATAATTGCCATTATGGACGA	FFFHHHHHIJGIGGHIJIIJGIJIIGJIHIHIJIJJIIIDHIIIGHHFEFFEEECEECEDDDDDDC@CDB@
D2D0JJN1:133:D0BCAACXX:1:1303:14640:33272	83	chromosome:AGPv2:4:1:241473504:1	160458156	60	31M	=	160457975	-212	ACAGATCAGGTATTCTCTTCCTGCCGTGCGA	CDEDDCC@CACDECEEFFBFHJJJJJJJIJJ	XT:A:U	NM:i:0	SM:i:37	AM:i:37	X0:i:1	X1:i:0	XM:i:0	XO:i:0	XG:i:0	MD:Z:31
D2D0JJN1:133:D0BCAACXX:1:1303:14640:33272	163	chromosome:AGPv2:4:1:241473504:1	160457975	60	71M	=	160458156	212	CGAAACGCCGACAATTATATTTCGGTTTTCGGTTAATCCGGTTTTTTAATCTAGAACAGAAAGTATCTCAT	FFFGHGHHJJHJJJIIGIIJJIJJJHIJJJJIGIJIJJIGHBDFFFDDCDDDDDDDDDDDDDD:>CDEDDC	XT:A:U	NM:i:2	SM:i:37	AM:i:37	X0:i:1	X1:i:0	XM:i:2	XO:i:0	XG:i:0	MD:Z:37T1A31
D2D0JJN1:133:D0BCAACXX:1:1303:19877:73146	83	chromosome:AGPv2:3:1:232140174:1	165735713	60	29M1I41M	=	165735526	-257	CCTCGCGTAACCGGCAAGGGAACCAATCCTCCCCCAGATTTTCTCGTTGACGAATTCGCCGCGCCGATTCG	>>;DDDDB@BB@CDCCDDDDDDDCDDDDDBDDDDEDDDDDDDDFFFFHHHJIJJIJJJJJJJJHHHHHFFF	XT:A:U	NM:i:2	SM:i:37	AM:i:25	X0:i:1	X1:i:0	XM:i:1	XO:i:1	XG:i:1	MD:Z:55A14
D2D0JJN1:133:D0BCAACXX:1:1303:19877:73146	163	chromosome:AGPv2:3:1:232140174:1	165735526	60	31M	=	165735713	257	GCCACTAGGTGGTCTCTCTCACTCGCCGGGA	IGIGIGIJJCFHHIGIJJJJJJIIHHFFD@B	XT:A:U	NM:i:2	SM:i:25	AM:i:25	X0:i:1	X1:i:0	XM:i:2	XO:i:0	XG:i:0	MD:Z:6C13G10
D2D0JJN1:133:D0BCAACXX:1:1303:10790:96729	83	chromosome:AGPv2:5:1:217872852:1	77917121	60	31M	=	77916927	-225	AATCCTTCGCGCAAATCGGATCCTTTTCCTG	#############EA;@3C==(8)/88004B	XT:A:U	NM:i:1	SM:i:37	AM:i:37	X0:i:1	X1:i:0	XM:i:1	XO:i:0	XG:i:0	MD:Z:10T20
D2D0JJN1:133:D0BCAACXX:1:1303:10790:96729	163	chromosome:AGPv2:5:1:217872852:1	77916927	60	71M	=	77917121	225	CGAGTCTCGCAGAGCATCATTATCCTCTCCCTCAATCTTTGTCACAGCGCATTTCATCACTGTTCGGCAGC	FFF?A?A?EE6F@3C+AFBADG@*???9D9?:3BFDF@F9B9B9B9DH6-5@4=.7=EDHH37)??B@9@#	XT:A:U	NM:i:1	SM:i:37	AM:i:37	X0:i:1	X1:i:0	XM:i:1	XO:i:0	XG:i:0	MD:Z:70T0
D2D0JJN1:133:D0BCAACXX:1:1303:3727:99122	77	*	0	0	*	*	0	0	CGACGACGACGCTAGCCAAGTCCAGGTCCATCCTCGCGCGCGGCTCATAGAAGCGCCTCCTCCACTTCCTC	FFFHHHHHIJJJJJJJJJJJFHHJJJFHIIJJJIJGIHHDDDDDDDDDDDDDDDDDDDDDDDD3ACDDDDD
D2D0JJN1:133:D0BCAACXX:1:1303:3727:99122	141	*	0	0	*	*	0	0	CTTGGAGTGTGGGTAGGGGTAGGATGCCCCC	JIJJIJIBFBGIJGHJIJJAHEFEDFFEEDB
D2D0JJN1:133:D0BCAACXX:1:1303:17146:106972	77	*	0	0	*	*	0	0	CTCGTCACATGGTGTTGATGTTCGGACGATG	IJJIGHICFGG@=C@EHHHGEEHFDBAB:@D
D2D0JJN1:133:D0BCAACXX:1:1303:17146:106972	141	*	0	0	*	*	0	0	CGAAACGCCGACACAATCCCTACTGCAGGCACATCAGTGTGAGTAATATAAGCTTAATACCCTCTGCTGGA	FFFHGGGGJIIJFEE=GHIJFGIGEHGIBGGIIHIGC@F7CEHG@EEACEEHEHDDFFFFEEECDACDDDD
D2D0JJN1:133:D0BCAACXX:1:1303:11925:142515	83	chromosome:AGPv2:1:1:301354135:1	288427761	20	71M	=	288427472	-360	ATGATGGCCCCCCTGGCGACGTGGCTGGTCCGAACCCGAGTTCGGGCGAGGTGGCGATTCCTCCGAGGTCG	ADDC8BDDDDDBBBDDDBDDDBDDDDDDDDFHCCHE;)JJHGJJJIEJJIJIJJJJJJJJJJJGHHHHFFF	XT:A:U	NM:i:0	SM:i:20	AM:i:0	X0:i:1	X1:i:2	XM:i:0	XO:i:0	XG:i:0	MD:Z:71	XA:Z:chromosome:AGPv2:8:1:175793759:1,-158295274,71M,1;chromosome:AGPv2:2:1:237068873:1,-220181957,71M,1;
D2D0JJN1:133:D0BCAACXX:1:1303:11925:142515	163	chromosome:AGPv2:1:1:301354135:1	288427472	20	31M	=	288427761	360	GTCTAGCGGAGAGGAGCTAGAGCCCTAAGTA	B?BBFFFHGAB5A???BB;B@>CE??CCC##	XT:A:R	NM:i:0	SM:i:0	AM:i:0	X0:i:16	X1:i:1478	XM:i:0	XO:i:0	XG:i:0	MD:Z:31
D2D0JJN1:133:D0BCAACXX:1:1303:1610:149580	73	chromosome:AGPv2:7:1:176764762:1	26492424	37	31M	=	26492424	0	GTCTTCACCAGGTCCTTCGCTGGGCCCTTGG	JJJJJJJJJJJIFHJJJIIHHHFFFDDDCCC	XT:A:U	NM:i:0	SM:i:37	AM:i:0	X0:i:1	X1:i:0	XM:i:0	XO:i:0	XG:i:0	MD:Z:31
D2D0JJN1:133:D0BCAACXX:1:1303:1610:149580	133	chromosome:AGPv2:7:1:176764762:1	26492424	0	*	=	26492424	0	CGACGGACCCAAGGGCCCAGCGAAGGACCTGGTGAAGACGAGATAATTGCCATTATGGACGAAGAGAGAAG	FFFHHHHHJJJJJJJIJJJJJJJJJJIIJIIJCHIIGIHHGFFDECCECEDDDDDEDDDDDDBDBB??BD?
D2D0JJN1:133:D0BCAACXX:1:1303:7803:168723	117	chromosome:AGPv2:1:1:301354135:1	91752286	0	*	=	91752286	0	TTTTACAGCGCCGCCGTTCCCCCTCGGATTT	ADDC@>5>B>DDDDDDDCFJJJIIJJJJIIJ
D2D0JJN1:133:D0BCAACXX:1:1303:7803:168723	153	chromosome:AGPv2:1:1:301354135:1	91752286	37	71M	=	91752286	0	TCTCATGGCTATGATTCATCTGGATTAGAATTTATACTGCCATATTTTAAACAACCCGTGTTTGACTCTCG	#?;;7;EEAD>AECGHEIIJJJIGHFGHIGGHGFHDIGEIIIIJJJJJIHFIHFJJJJJJJJIHFHHHFFF	XT:A:U	NM:i:3	SM:i:37	AM:i:0	X0:i:1	X1:i:0	XM:i:3	XO:i:0	XG:i:0	MD:Z:17C3A32T16
D2D0JJN1:133:D0BCAACXX:1:1304:17504:47503	113	chromosome:AGPv2:10:1:150189435:1	26172509	37	71M	chromosome:AGPv2:9:1:156750706:1	25177669	0	GAAGAGATGGAGCGTGCAGGGGAGGGAGTAGGAACAGCCGAGCGCCGTGGAGAGAAGCAAGGAGGAGCTCG	CDCDDDDDDDDB=CCDDDDDDFFFFHEEHEHJIGJIJJIJJJJJJJJJJJJJJJJJJJJJJJJHHHHHFFF	XT:A:U	NM:i:1	SM:i:37	AM:i:0	X0:i:1	X1:i:0	XM:i:1	XO:i:0	XG:i:0	MD:Z:38T32
D2D0JJN1:133:D0BCAACXX:1:1304:17504:47503	177	chromosome:AGPv2:9:1:156750706:1	25177669	0	31M	chromosome:AGPv2:10:1:150189435:1	26172509	0	CTCTGCTCTGTGCGCGCGGTATTTCTCCAGC	<DDDDDDDDDDDDFHJJIIJIJIGJIJJJJJ	XT:A:R	NM:i:0	SM:i:0	AM:i:0	X0:i:3	X1:i:4	XM:i:0	XO:i:0	XG:i:0	MD:Z:31	XA:Z:chromosome:AGPv2:2:1:237068873:1,+51988050,31M,0;chromosome:AGPv2:2:1:237068873:1,+52040696,31M,0;chromosome:AGPv2:4:1:241473504:1,+133120536,31M,1;chromosome:AGPv2:1:1:301354135:1,-185991000,31M,1;chromosome:AGPv2:8:1:175793759:1,-79863704,31M,1;chromosome:AGPv2:8:1:175793759:1,-79871030,31M,1;
D2D0JJN1:133:D0BCAACXX:1:1304:10262:47969	83	chromosome:AGPv2:4:1:241473504:1	160458156	60	31M	=	160457975	-212	ACAGATCAGGTATTCTCTTCCTGCCGTGCGA	@DDDDDCDDDEEEEEDFFFFHJJJJJJJJJJ	XT:A:U	NM:i:0	SM:i:37	AM:i:37	X0:i:1	X1:i:0	XM:i:0	XO:i:0	XG:i:0	MD:Z:31
D2D0JJN1:133:D0BCAACXX:1:1304:10262:47969	163	chromosome:AGPv2:4:1:241473504:1	160457975	60	71M	=	160458156	212	CGAAACGCCGACAATTATATTTCGGTTTTCGGTTAATCCGGTTTTTTAATCTAGAACAGAAAGTATCTCAT	FFFHHHHHJJJJJJJJIIHIJJJJJHIJJJJJIJJJJJJJHBEFFEDBCDDDDDDDDDDDDDDACFEEDCD	XT:A:U	NM:i:2	SM:i:37	AM:i:37	X0:i:1	X1:i:0	XM:i:2	XO:i:0	XG:i:0	MD:Z:37T1A31
D2D0JJN1:133:D0BCAACXX:1:1304:19871:121781	83	chromosome:AGPv2:3:1:232140174:1	165735713	60	29M1I41M	=	165735526	-257	CCTCGCGTAACCGGCAAGGGAACCAATCCTCCCCCAGATTTTCTCGTTGACGAATTCGCCGCGCCGATTCG	@<DBB@C7;>@7C@9>@CA:8(?CC?B<@BBBCDDDCCCC?CCEFFFFHHIJGHBFFFIIIIIFHFFHFFF	XT:A:U	NM:i:2	SM:i:37	AM:i:25	X0:i:1	X1:i:0	XM:i:1	XO:i:1	XG:i:1	MD:Z:55A14
D2D0JJN1:133:D0BCAACXX:1:1304:19871:121781	163	chromosome:AGPv2:3:1:232140174:1	165735526	60	31M	=	165735713	257	GCCACTAGGTGGTCTCTCTCACTCGCCGGGA	C66?DBDHG4BC7@FADHGI<DHCHEE8>B@	XT:A:U	NM:i:2	SM:i:25	AM:i:25	X0:i:1	X1:i:0	XM:i:2	XO:i:0	XG:i:0	MD:Z:6C13G10
D2D0JJN1:133:D0BCAACXX:1:1304:15411:175988	99	chromosome:AGPv2:3:1:232140174:1	194349659	60	31M	=	194349682	94	ACAAATTAAGCATTGCGGGTTTGTTTGGTTT	9BD@;9*==CD:CC@85--5(,5@AAA?;22	XT:A:U	NM:i:0	SM:i:37	AM:i:37	X0:i:1	X1:i:0	XM:i:0	XO:i:0	XG:i:0	MD:Z:31
D2D0JJN1:133:D0BCAACXX:1:1304:15411:175988	147	chromosome:AGPv2:3:1:232140174:1	194349682	60	71M	=	194349659	-94	TTTGGTTTGCTGCCTAGATTGTCATAGTTTGTCTATCTTTTTCTGCATAAGGTTATTTTTCAATTTGGTCG	#######################################################HC<4A+FC:C1D1FFF	XT:A:U	NM:i:1	SM:i:37	AM:i:37	X0:i:1	X1:i:0	XM:i:1	XO:i:0	XG:i:0	MD:Z:35A35
D2D0JJN1:133:D0BCAACXX:1:1305:18825:2727	83	chromosome:AGPv2:9:1:156750706:1	154551434	60	31M	=	154551278	-187	TCGGGCTCCCCTCCCTCTTCCCCTCCTCTCC	5BBDDDDDBDDDDDFFFDAGIIJIJHGEJJJ	XT:A:U	NM:i:0	SM:i:37	AM:i:37	X0:i:1	X1:i:0	XM:i:0	XO:i:0	XG:i:0	MD:Z:31
D2D0JJN1:133:D0BCAACXX:1:1305:18825:2727	163	chromosome:AGPv2:9:1:156750706:1	154551278	60	71M	=	154551434	187	CGACCACATCCTCATCGCAGCGGCCCGTGCTGCTGCTGCTGCTGGTACCGCCATCGTCGTCGCCGTCGCCG	FFFHHHHHJJJJJJFIEHIIGHIHJJGFEHGGHGEHIIIDC;EA@;?D@3=>:@C?<BB8?>>B9;B;9@<	XT:A:U	NM:i:0	SM:i:37	AM:i:37	X0:i:1	X1:i:0	XM:i:0	XO:i:0	XG:i:0	MD:Z:71
D2D0JJN1:133:D0BCAACXX:1:1305:12699:47107	77	*	0	0	*	*	0	0	CGATCTATATAAATTGAGAGTAACCGAAACTGGGTTTTCAACTAGCCCTAAATAGCTCCTTTCACCATGCA	FFFHHHHHJJJIIJJJIJIIEHHJJJIJJJJIJJDHIJIJJIJIIIJIIJJJJIJIJJJJGIJHHHGHHFD
D2D0JJN1:133:D0BCAACXX:1:1305:12699:47107	141	*	0	0	*	*	0	0	CTCGTGACCCCTGAACAAACAACAGGGGGGA	IGHGHGGIIJJJJJADGIHGGHFFFDCDDDD
D2D0JJN1:133:D0BCAACXX:1:1305:9496:50149	83	chromosome:AGPv2:7:1:176764762:1	26492402	60	31M	=	26492307	-126	GCGCCTCTGAACCTTTCCGACCGTCTTCACC	@BBBDDDEECCEFFFGHIIIGJJJIIHFDHI	XT:A:U	NM:i:0	SM:i:37	AM:i:37	X0:i:1	X1:i:0	XM:i:0	XO:i:0	XG:i:0	MD:Z:31
D2D0JJN1:133:D0BCAACXX:1:1305:9496:50149	163	chromosome:AGPv2:7:1:176764762:1	26492307	60	71M	=	26492402	126	CGATCACAGAGGATATCTTGACTGGATTTAAGATGCACTGCCATGGCTGGCGGTCTATTTACTGCATCCCG	FFFHHHHHJHIJIIIJIJIJJJIJJIGIJIIGIIJJJJJIJJJJJIJJIIIBG4=EDFEFFFE:@CACEB1	XT:A:U	NM:i:0	SM:i:37	AM:i:37	X0:i:1	X1:i:0	XM:i:0	XO:i:0	XG:i:0	MD:Z:71
D2D0JJN1:133:D0BCAACXX:1:1305:13861:77719	89	chromosome:AGPv2:2:1:237068873:1	22971735	37	31M	=	22971735	0	ACACAGCTGCCCTCTTCTGACTGCCCAGCGA	DCAECDDFFFHHHEHIIIJIJJJJJJJJJJJ	XT:A:U	NM:i:0	SM:i:37	AM:i:0	X0:i:1	X1:i:0	XM:i:0	XO:i:0	XG:i:0	MD:Z:31
D2D0JJN1:133:D0BCAACXX:1:1305:13861:77719	181	chromosome:AGPv2:2:1:237068873:1	22971735	0	*	=	22971735	0	TAGGCACAAGGGCACGAGCTTTTTGGAACCGTGATATCGCTAACATTGGGCTTCTGAAAATAGGTATCTCG	;CCCC;DFFFHHHHIJJJHJJJJJIHIHJJJIJJJJIIHIIJIJIIJJJJJIJJJJIJJJJJJHHHHHFFF
D2D0JJN1:133:D0BCAACXX:1:1305:18723:141546	73	chromosome:AGPv2:5:1:217872852:1	77917143	37	31M	=	77917143	0	CTTTTCCTGCCATCCTTTTCACCCTTCCAAA	JJIGIIIJIJJJIIJGEHGIGIHEGGHH=CA	XT:A:U	NM:i:1	SM:i:37	AM:i:0	X0:i:1	X1:i:0	XM:i:1	XO:i:0	XG:i:0	MD:Z:10T20
D2D0JJN1:133:D0BCAACXX:1:1305:18723:141546	133	chromosome:AGPv2:5:1:217872852:1	77917143	0	*	=	77917143	0	CGATTTGGAAGGGTGAAAAGGATGGCAGGAAAAGGAGATAATTGCTATTATGGACGAAGAGGGAAGGGGAT	FFFFHHHHBHIGG:CFBHH@FCGIIIGIGGHGGDGIJ=FHGGIGIIIIGEAF@CHIJHFBDEDCCCDDB>@
D2D0JJN1:133:D0BCAACXX:1:1305:20096:169912	83	chromosome:AGPv2:2:1:237068873:1	208854445	60	71M	=	208854314	-202	CAACGGGTGCCGCGTGCTTCGCAAGGGGTGTAGCGACGCGTGCGTGCTGCGACCGAGCCTGCAGTGGATCG	?8@BDBDB@DBDDDC@;7DDDCDDDDA9CBBBCDDAEDGJJIIDIIGGF:HFIGJJJJJJJJJHHHHHFFF	XT:A:U	NM:i:3	SM:i:37	AM:i:37	X0:i:1	X1:i:0	XM:i:3	XO:i:0	XG:i:0	MD:Z:13A4G32G19
D2D0JJN1:133:D0BCAACXX:1:1305:20096:169912	163	chromosome:AGPv2:2:1:237068873:1	208854314	60	31M	=	208854445	202	CCCGAGAAGGGAAGACCCCAGCCCTTGTTTG	JJIFIEIIIJIJJJGHEHFFEFDDE@CDD<A	XT:A:U	NM:i:0	SM:i:37	AM:i:37	X0:i:1	X1:i:0	XM:i:0	XO:i:0	XG:i:0	MD:Z:31
D2D0JJN1:133:D0BCAACXX:1:1305:7393:195112	99	chromosome:AGPv2:4:1:241473504:1	76331422	29	31M	=	76331458	109	ATGTTAACTAGTCACACTTTTGCATAGCAGC	JJJJJHGHGIJJJIJJJJJJJIIIJJGEFHC	XT:A:U	NM:i:1	SM:i:29	AM:i:29	X0:i:1	X1:i:0	XM:i:1	XO:i:0	XG:i:0	MD:Z:19C11
D2D0JJN1:133:D0BCAACXX:1:1305:7393:195112	147	chromosome:AGPv2:4:1:241473504:1	76331458	29	4M1D44M1D23M	=	76331422	-109	ATTTTTACAAGTGTAAACTCTGGCGCTGCTGGATGCAAGTAGATTTGCTTTATTTCCATATAAATTGCTCG	@EDEE?CGHHJJIGJJJJJJJJJJJHEIJJJJJJJIJJJIIIGJJJJJIJJJJJIJJJJJJJJHHHHHFFF	XT:A:M	NM:i:4	SM:i:29	AM:i:29	XM:i:2	XO:i:2	XG:i:2	MD:Z:4^G34A9^T3T19
D2D0JJN1:133:D0BCAACXX:1:1305:14946:195623	83	chromosome:AGPv2:8:1:175793759:1	47428628	36	31M	=	47428568	-91	ACCTCCAGGCTTTCTCCACCCATGCAGTACA	;166@A>@>;@?;?(:-)DCEDEC=8==9>B	XT:A:R	NM:i:0	SM:i:0	AM:i:0	X0:i:2	X1:i:0	XM:i:0	XO:i:0	XG:i:0	MD:Z:31	XA:Z:chromosome:AGPv2:1:1:301354135:1,+122757585,31M,0;
D2D0JJN1:133:D0BCAACXX:1:1305:14946:195623	163	chromosome:AGPv2:8:1:175793759:1	47428568	37	71M	=	47428628	91	CGAGTACTTGACAGATGCTACACGGACCTCACTTTCCCTTACATCTCACTCAGCCTTCACACCTCCAGGCT	FFF;222222+22AGHJ<<<:+AF@GI@9:0)*0B00B*0*0/BF##########################	XT:A:U	NM:i:2	SM:i:37	AM:i:0	X0:i:1	X1:i:0	XM:i:2	XO:i:0	XG:i:0	MD:Z:46A6T17
D2D0JJN1:133:D0BCAACXX:1:1306:1838:76997	83	chromosome:AGPv2:6:1:169174353:1	147655825	60	31M	=	147655746	-110	AGTAAGAACAGCCACGGTAACCAGCCCATCA	;>@CA;EEDBBAGGEGGIIIIJGGCIHG>GH	XT:A:U	NM:i:0	SM:i:37	AM:i:37	X0:i:1	X1:i:0	XM:i:0	XO:i:0	XG:i:0	MD:Z:31
D2D0JJN1:133:D0BCAACXX:1:1306:1838:76997	163	chromosome:AGPv2:6:1:169174353:1	147655746	60	71M	=	147655825	110	CGAAGAAGCTGCTTCTCTACAAAAACTAAAGCCAGAGTTTTTAGAGTCATAGCCCCGCTGAACTGGTCCTA	FFFHHHHHJJJJJJJJJJIJJJJJIJJJJJIJJGJIJDHGIJGFGIHIIJJHJJJJJJHHFFFFFEEEEEE	XT:A:U	NM:i:1	SM:i:37	AM:i:37	X0:i:1	X1:i:0	XM:i:1	XO:i:0	XG:i:0	MD:Z:59A11
D2D0JJN1:133:D0BCAACXX:1:1306:7750:94433	77	*	0	0	*	*	0	0	CGACCACCTCACTACTTTGAGCTGCAAGGCCCGAACTAACAAGCACAAGAAAAGGCGTTATGCTCTTCACC	AAA1))22?C=<7?;2?++?::A31?BBA)0?#######################################
D2D0JJN1:133:D0BCAACXX:1:1306:7750:94433	141	*	0	0	*	*	0	0	ATATATATGCAGTCAAGAAGGCCTAAAGGAG	H>900009?9**?0?################
D2D0JJN1:133:D0BCAACXX:1:1306:7748:130998	83	chromosome:AGPv2:3:1:232140174:1	175569712	60	71M	=	175569699	-84	GTCAGCCGTCAGGTCACGTGAGTGGGTTCGGCTGCTCAGCAGTGAAAGGCCCGCGAGCGGCCGTAGAATCG	<A;;B>9>3?AC??8+ACCC?B?BBB@BBBBC@;?A@EDDDDD;EEEFHHEAGGIHBHB<HFBFFFHDDDD	XT:A:U	NM:i:0	SM:i:37	AM:i:37	X0:i:1	X1:i:0	XM:i:0	XO:i:0	XG:i:0	MD:Z:71
D2D0JJN1:133:D0BCAACXX:1:1306:7748:130998	163	chromosome:AGPv2:3:1:232140174:1	175569699	60	31M	=	175569712	84	AGGAGGGAGATGCGTCAGCCGTCAGGTCACG	GICBFFA;AFGGGH@=BBEDE/=;@?(;;CB	XT:A:U	NM:i:0	SM:i:37	AM:i:37	X0:i:1	X1:i:0	XM:i:0	XO:i:0	XG:i:0	MD:Z:31
D2D0JJN1:133:D0BCAACXX:1:1306:18403:181466	77	*	0	0	*	*	0	0	ACCAGAGAGGGGATCGAAATTAGATCGGAAG	?DDCA;D8;BAA/AC6;A?@A@@;@A@@?=;
D2D0JJN1:133:D0BCAACXX:1:1306:18403:181466	141	*	0	0	*	*	0	0	CGATCCCCTCTCTGGTGAGATAATTGCCATTATGGACGAAGAGGGAAGGGGATTCGAAAATAGATCGGAAG	FFF?D?FD<@E@FHG3<<?9?EHGGHEEGHJ>D4CC?H@A=02BBAC1CG@4;3??>>B'.6;..;;???;
D2D0JJN1:133:D0BCAACXX:1:1307:2387:39599	99	chromosome:AGPv2:6:1:169174353:1	149476854	29	31M	=	149476885	70	CTTGGTGGGGGTCTAGGGGGCGGATCAGCAC	**0>>=-=AAA@@@@################	XT:A:U	NM:i:1	SM:i:29	AM:i:29	X0:i:1	X1:i:0	XM:i:1	XO:i:0	XG:i:0	MD:Z:13C17
D2D0JJN1:133:D0BCAACXX:1:1307:2387:39599	147	chromosome:AGPv2:6:1:169174353:1	149476885	29	32S39M	=	149476854	-70	CCTTGGTGGGTGTATAGGGGGCGGATCAGCACAGCCAGCCCTTACTGACGCCAGGATCCCACGTGTCATCG	#############################C8GC;0?9)899**0))?18)@@IFHE;FA:A?2:<HFAFFF	XT:A:M	NM:i:3	SM:i:29	AM:i:29	XM:i:3	XO:i:0	XG:i:0	MD:Z:5A11A18G2
D2D0JJN1:133:D0BCAACXX:1:1307:11909:68726	97	chromosome:AGPv2:2:1:237068873:1	196957005	37	71M	chromosome:AGPv2:7:1:176764762:1	69634101	0	CGAAGCAGTACGACCAGGAGCCAAGGGAGTAAGGAGAAGGATAGACAGAGAGTGCCGCGCCGGGGGCGAGA	FFFGHAFFJIGJIHIIIJGGEH@GIGC9D?DFHI9D@BCCG@HIIIIEE@ACC=CDD<?BBDD;5;;;>@B	XT:A:U	NM:i:0	SM:i:37	AM:i:0	X0:i:1	X1:i:0	XM:i:0	XO:i:0	XG:i:0	MD:Z:71
D2D0JJN1:133:D0BCAACXX:1:1307:11909:68726	145	chromosome:AGPv2:7:1:176764762:1	69634101	0	31M	chromosome:AGPv2:2:1:237068873:1	196957005	0	AAGGATAGACAGAGAGTGCCGCGCCGGGGGC	>CCCC@DCCCDCCC?B7B@B@<DFHIJIHF>	XT:A:R	NM:i:0	SM:i:0	AM:i:0	X0:i:3	X1:i:0	XM:i:0	XO:i:0	XG:i:0	MD:Z:31	XA:Z:chromosome:AGPv2:2:1:237068873:1,-196957041,31M,0;chromosome:AGPv2:10:1:150189435:1,+96672308,31M,0;
D2D0JJN1:133:D0BCAACXX:1:1307:20812:104163	89	chromosome:AGPv2:4:1:241473504:1	165672862	37	31M	=	165672862	0	CTGCGAGCGAGAGAAGCCGACAGGCGAGGGA	;;BBDDDDFEEDFFHHFJIHGGFHEJIJJJJ	XT:A:U	NM:i:0	SM:i:37	AM:i:0	X0:i:1	X1:i:0	XM:i:0	XO:i:0	XG:i:0	MD:Z:31
D2D0JJN1:133:D0BCAACXX:1:1307:20812:104163	181	chromosome:AGPv2:4:1:241473504:1	165672862	0	*	=	165672862	0	TCCCTCTTCGTCCATAATGGCAATTATCTCTCCCTCGCCTGTCGGCTTCTCTCGCTCGCAGAAAACAGCCT	@>DBDDDBDDDDDEDDDDDDDFCCC@BB>CDFFE@IGIJJJIIIIJJJJIIIIIHGIJJJIIGFFHHFDFD
D2D0JJN1:133:D0BCAACXX:1:1307:17233:119679	83	chromosome:AGPv2:1:1:301354135:1	177034469	60	71M	=	177034084	-456	TTTAAGCTCCTGCTATACAGGAGTGAGGCCGAGAAAAGCGCTTCCCCCACAAATACGGAGAGGCTGCTTCG	##############################################################?>785<@?@	XT:A:U	NM:i:2	SM:i:37	AM:i:25	X0:i:1	X1:i:0	XM:i:2	XO:i:0	XG:i:0	MD:Z:19T10T40
D2D0JJN1:133:D0BCAACXX:1:1307:17233:119679	163	chromosome:AGPv2:1:1:301354135:1	177034084	60	31M	=	177034469	456	CTACGTCACCCGAGAGCCATTCTGTGTTGCT	3?*9?/(-<C(@;B4A###############	XT:A:U	NM:i:2	SM:i:25	AM:i:25	X0:i:1	X1:i:0	XM:i:2	XO:i:0	XG:i:0	MD:Z:6A3A20
D2D0JJN1:133:D0BCAACXX:1:1307:13604:123510	99	chromosome:AGPv2:10:1:150189435:1	33686267	0	31M	=	33686446	250	CTCCTTACGACTATAAAAGGAAGGACCAGGG	D>FHIIBDH=GIIII@@=4;=CEE@D#####	XT:A:R	NM:i:0	SM:i:0	AM:i:0	X0:i:2889	XM:i:0	XO:i:0	XG:i:0	MD:Z:31
D2D0JJN1:133:D0BCAACXX:1:1307:13604:123510	147	chromosome:AGPv2:10:1:150189435:1	33686446	0	71M	=	33686267	-250	GATCTCCACCTCTCTCCCGCCCGTCTCCGGCCACCTCGCCTCTTCCCCCTTCGCGCTCGCCCACGCGCTCG	##############################################?6A:A>DHBHEDF0C:F:>AFHFBD	XT:A:R	NM:i:1	SM:i:0	AM:i:0	X0:i:2	X1:i:163	XM:i:1	XO:i:0	XG:i:0	MD:Z:16A54
D2D0JJN1:133:D0BCAACXX:1:1307:16887:146977	83	chromosome:AGPv2:9:1:156750706:1	146873651	60	71M	=	146873498	-224	AGTGAGGCCAGGGAAGTGAGGAGGTGAGAACTCACCTGAACCGGCTGCCCATGCCGATGGACTTGAGATCG	ADCA<EA?@@D@=FHC>EDIJJIGEHDEEGHHDBJIIJJGJIHHIGJJJIIIIIJJJIIIHIGHHGHHFFF	XT:A:U	NM:i:2	SM:i:37	AM:i:37	X0:i:1	X1:i:0	XM:i:2	XO:i:0	XG:i:0	MD:Z:18G1A50
D2D0JJN1:133:D0BCAACXX:1:1307:16887:146977	163	chromosome:AGPv2:9:1:156750706:1	146873498	60	31M	=	146873651	224	CGTTCCCATCGGTTGCCGTGAAACTGCAAGG	JJGEGHIIIJJJEEGHHHHFFFEDCEDEDD1	XT:A:U	NM:i:0	SM:i:37	AM:i:37	X0:i:1	X1:i:0	XM:i:0	XO:i:0	XG:i:0	MD:Z:31
D2D0JJN1:133:D0BCAACXX:1:1307:2799:176618	89	chromosome:AGPv2:9:1:156750706:1	136915038	37	31M	=	136915038	0	TCCCGCTTGACCTCGCAGTCCAGGGAGGCGG	6B@DDCC>@9DFHFFIGIHGHCGCIIIJIIG	XT:A:U	NM:i:0	SM:i:37	AM:i:0	X0:i:1	X1:i:0	XM:i:0	XO:i:0	XG:i:0	MD:Z:31
D2D0JJN1:133:D0BCAACXX:1:1307:2799:176618	181	chromosome:AGPv2:9:1:156750706:1	136915038	0	*	=	136915038	0	TGAACTGGCTAACGAAGCCTGTGAGTGATCGCGCGCGTGCCCATTTACTGCCGTGCCCGCGCATCAAATCG	@CDCDCCCDBCCBACDDB>39>C@?<?5-@?@;994E?>GE>HE@@CE@IGHEDAABGG@IJIHHFBHFFF
D2D0JJN1:133:D0BCAACXX:1:1308:10458:5320	83	chromosome:AGPv2:9:1:156750706:1	146873476	60	31M	=	146873411	-96	GGGAGCATCGCCTTGATTTTGTCGTTCCCAT	?DCC??<ABDBEC;:DCD@;@6AGBEDIHII	XT:A:U	NM:i:0	SM:i:37	AM:i:37	X0:i:1	X1:i:0	XM:i:0	XO:i:0	XG:i:0	MD:Z:31
D2D0JJN1:133:D0BCAACXX:1:1308:10458:5320	163	chromosome:AGPv2:9:1:156750706:1	146873411	60	71M	=	146873476	96	CGAGGATGCGGATGAGACCGAAATTCTTCAGATTGCCGGAGTGGACCTCCGACGCAAAGTAAGTGGGGAGC	FFFFHAHFHGHDHHHIEHHGBHHDHGAGDHGECEGGEGIB:-=57;?CCCD88;=@DB?(:::(4@?;255	XT:A:U	NM:i:0	SM:i:37	AM:i:37	X0:i:1	X1:i:0	XM:i:0	XO:i:0	XG:i:0	MD:Z:71
D2D0JJN1:133:D0BCAACXX:1:1308:11289:10223	99	chromosome:AGPv2:3:1:232140174:1	172566137	60	31M	=	172566247	181	CTCCCTGCCATGGCTCCCGGTGCTCTAACCC	IIJJIJJJJIJJGIJJJJHHD>B>CCCEEDD	XT:A:U	NM:i:0	SM:i:37	AM:i:37	X0:i:1	X1:i:0	XM:i:0	XO:i:0	XG:i:0	MD:Z:31
D2D0JJN1:133:D0BCAACXX:1:1308:11289:10223	147	chromosome:AGPv2:3:1:232140174:1	172566247	60	71M	=	172566137	-181	TCCGGAGCTTCCGACGGGGGACGAGAACGACTTCGCCGGCAGCGAGGTTGCCGCCCCCACCGAGAGCATCG	9B>CC>A>@BD@?5;BDDBB<7C80@BBC?DDDB8DDDDDDDDCCCDDDFHGHIJIIGFJJJJHHHHHFFF	XT:A:U	NM:i:0	SM:i:37	AM:i:37	X0:i:1	X1:i:0	XM:i:0	XO:i:0	XG:i:0	MD:Z:71
D2D0JJN1:133:D0BCAACXX:1:1308:15926:40240	99	chromosome:AGPv2:6:1:169174353:1	112801943	60	71M	=	112802067	155	CGATCTCCTTGAAAAATACTAGAAGTGTATTTATTTGAGACTGAGAAAGTAGCTCGCTGGTATAAAAAAAA	DDDF?:ABFGHI@@FGG?FHH<9FEHCC??<?GGIGI?DD<BG:D99?G?GGI@FH@FAGCHGII>GC<>;	XT:A:U	NM:i:0	SM:i:37	AM:i:37	X0:i:1	X1:i:0	XM:i:0	XO:i:0	XG:i:0	MD:Z:71
D2D0JJN1:133:D0BCAACXX:1:1308:15926:40240	147	chromosome:AGPv2:6:1:169174353:1	112802067	60	31M	=	112801943	-155	CCGCTCTCCGACGAAACGGCCCCTCCAAAAT	@@<,/;/@?;CDEA<=9-;4<@C96IICGB9	XT:A:U	NM:i:1	SM:i:37	AM:i:37	X0:i:1	X1:i:0	XM:i:1	XO:i:0	XG:i:0	MD:Z:7T23
D2D0JJN1:133:D0BCAACXX:1:1308:10731:71369	69	chromosome:AGPv2:5:1:217872852:1	4666328	0	*	=	4666328	0	CGAAGAGGTAGGCGGAGGCCGGCGCCCTGGCCGAATTTGACGAACCGCCCGGCCCCCCGCCCCCCGCCTTG	DDDADDD>+<E@3FE):?BD0('-5AA############################################
D2D0JJN1:133:D0BCAACXX:1:1308:10731:71369	137	chromosome:AGPv2:5:1:217872852:1	4666328	0	31M	=	4666328	0	CCGAGTACCAGACCGAGGAGTCCATGTACAA	GC6@DHDDCGFIIHIGA<AA;>>@@C>@>>>	XT:A:R	NM:i:0	SM:i:0	AM:i:0	X0:i:2	X1:i:0	XM:i:0	XO:i:0	XG:i:0	MD:Z:31	XA:Z:chromosome:AGPv2:1:1:301354135:1,-285980520,31M,0;
D2D0JJN1:133:D0BCAACXX:1:1308:10513:80608	99	chromosome:AGPv2:2:1:237068873:1	17799566	29	31M	=	17799597	77	GGGGGAATGGAGGTCGGCGAGGTGTCCTTCT	IJJJGDD<CEDDD5=@DDDBDD0<>ACCAC>	XT:A:U	NM:i:0	SM:i:29	AM:i:29	X0:i:1	X1:i:0	XM:i:0	XO:i:0	XG:i:0	MD:Z:31
D2D0JJN1:133:D0BCAACXX:1:1308:10513:80608	147	chromosome:AGPv2:2:1:237068873:1	17799597	29	33S20M8D18M	=	17799566	-77	TCGGGGGAATGGAGGTCGGCGAGGTGTCCTTCTGTAGGAATTGGCCAGCGGTGGGGTAGGGCACGCGTTCG	BDDCDEDCCCDDDDB=BDDDFDBDACGFFIIIIEEJJIJJIIJIJJJIIJIFJJJIGGJJHGCHHHGHFFF	XT:A:M	NM:i:9	SM:i:29	AM:i:29	XM:i:1	XO:i:1	XG:i:8	MD:Z:4A15^GGGTAGCC18
D2D0JJN1:133:D0BCAACXX:1:1308:4085:105784	83	chromosome:AGPv2:9:1:156750706:1	20969555	29	7S64M	=	20969523	-96	TTCTTCCCAGTTTCTTCCTTGTGAGGTAGGCGAAACAAAACAGGATTACGATACGCCGCTCGCCTGAATCG	##########################################################@=-414=@8<@@@	XT:A:M	NM:i:6	SM:i:29	AM:i:29	XM:i:6	XO:i:0	XG:i:0	MD:Z:9T9G4C4G1T6A25
D2D0JJN1:133:D0BCAACXX:1:1308:4085:105784	163	chromosome:AGPv2:9:1:156750706:1	20969523	29	31M	=	20969555	96	AACAGGAGGTGCCTCTTCTCTTCCGTTCTTC	@<B8BHD70-=FF@DCCGHEACE########	XT:A:U	NM:i:1	SM:i:29	AM:i:29	X0:i:1	X1:i:0	XM:i:1	XO:i:0	XG:i:0	MD:Z:23A7
D2D0JJN1:133:D0BCAACXX:1:1308:4339:114177	99	chromosome:AGPv2:10:1:150189435:1	33686267	0	31M	=	33686446	250	CTCCTTACGACTATTAAAGGAAGGACCAGGG	###############################	XT:A:U	NM:i:1	SM:i:0	AM:i:0	X0:i:1	X1:i:2901	XM:i:1	XO:i:0	XG:i:0	MD:Z:14A16
D2D0JJN1:133:D0BCAACXX:1:1308:4339:114177	147	chromosome:AGPv2:10:1:150189435:1	33686446	0	71M	=	33686267	-250	GATCTCCACCTCTCTCACGCCCGTCTCCGGCCACCTCGCCTCTTCCCCCTTCGCGCTCGCCCACGCGCTCG	#####?<:B?<>+@<;5DDDB?8585BB???A5DBDDBDDBB?>BFFFHHHHF@GIGJIJIHFGHHFHFFF	XT:A:R	NM:i:0	SM:i:0	AM:i:0	X0:i:2	X1:i:163	XM:i:0	XO:i:0	XG:i:0	MD:Z:71
D2D0JJN1:133:D0BCAACXX:1:1308:14905:138268	99	chromosome:AGPv2:1:1:301354135:1	288427011	37	71M	=	288427450	470	CGAGACTCCCGAAACGGAGCGTCGTTCCGGGTTGGAAAGGTTGTTGGGGACTACCCATCTGGAGCTTGACG	FFFHHHGHJJJJJJIJJJIIJIJJHIIJJJJ@EHHHHHHFBDFCCEDDDDDDDDDDDDDDCCABDBCDB@9	XT:A:U	NM:i:0	SM:i:37	AM:i:0	X0:i:1	X1:i:0	XM:i:0	XO:i:0	XG:i:0	MD:Z:71
D2D0JJN1:133:D0BCAACXX:1:1308:14905:138268	147	chromosome:AGPv2:1:1:301354135:1	288427450	29	31M	=	288427011	-470	GGGTGTAGCAATGTGCTAACGTGTCTAGCGG	@C>6CDB?7FFFHHHHFIIHGGIIGGEGJII	XT:A:R	NM:i:0	SM:i:0	AM:i:0	X0:i:35	XM:i:0	XO:i:0	XG:i:0	MD:Z:31
D2D0JJN1:133:D0BCAACXX:1:1308:3374:160699	117	chromosome:AGPv2:8:1:175793759:1	30270219	0	*	=	30270219	0	GATTAACTTGAATACCACGAATCTCTCTTTATCTCATGAATATCCCGTTGTGATGAATCTCCACAGTTTCG	?FFFFHFEGHECECGC=IIIIHHIIIIIIIGGIIIHEIIIGBGIIIIGIIIIIHIHFFHFHFA4GHHHDFD
D2D0JJN1:133:D0BCAACXX:1:1308:3374:160699	153	chromosome:AGPv2:8:1:175793759:1	30270219	0	31M	=	30270219	0	CAACGACAAGGAGAAGGAGACTCTCTACGTT	CEFEFHFEFHE;CGCGGHF@HCIIHHHGJIJ	XT:A:R	NM:i:0	SM:i:0	AM:i:0	X0:i:4	X1:i:37	XM:i:0	XO:i:0	XG:i:0	MD:Z:31
D2D0JJN1:133:D0BCAACXX:1:2101:18780:127868	77	*	0	0	*	*	0	0	CGAAGCAACGCAACGCAACCACCACACGTCCACACCAATGGATGAGATAATTGCCATTATGGACGAATAGA	FFFDFHFHHIIIIE@@DAGBB@GHICHFCGD5@@CDCCDHFH>AEF;?7@BCED;;C>CCDD@5;;25<C:
D2D0JJN1:133:D0BCAACXX:1:2101:18780:127868	141	*	0	0	*	*	0	0	ATCCATTGGTGTGGACGTGTGGTGGTTGCGT	GDHGHIIHG8BFBAGEI/@7?ECBD<=BE:>
D2D0JJN1:133:D0BCAACXX:1:2101:6635:164669	73	chromosome:AGPv2:7:1:176764762:1	52940794	0	31M	=	52940794	0	AACGTAGAGAGTCTCCTTCTCCTTGTCGTTG	IJJJJIJJJJICHIJIJJJJI3?EE;AEFDC	XT:A:R	NM:i:0	SM:i:0	AM:i:0	X0:i:4	X1:i:37	XM:i:0	XO:i:0	XG:i:0	MD:Z:31
D2D0JJN1:133:D0BCAACXX:1:2101:6635:164669	133	chromosome:AGPv2:7:1:176764762:1	52940794	0	*	=	52940794	0	CGAAACTGTGGAGATTCATCACAACGGGATATTCATGAGATAAAGAGAGATTCGTGGTATTCAAGTTAATC	FFFHFHGHIJJGICGGEHIIIJJIIIIIGIIGIIJJBFEECHGIHBF==BAHIDDEGEHGGEEHGCEFFF3
D2D0JJN1:133:D0BCAACXX:1:2102:17955:14698	99	chromosome:AGPv2:4:1:241473504:1	160457975	60	71M	=	160458156	212	CGAAACGCCGACAATTATATTTCGGTTTTCGGTTAATCCGGTTTTTTAATCTAGAACAGAAAGTATCTCAT	FFFGHHHGJGGGIIIJGIIIIIEGIJIIJHII@FHIJAEHFHFFFFD@CCAC@@C@CAC?CAC>CDCBC>:	XT:A:U	NM:i:2	SM:i:37	AM:i:37	X0:i:1	X1:i:0	XM:i:2	XO:i:0	XG:i:0	MD:Z:37T1A31
D2D0JJN1:133:D0BCAACXX:1:2102:17955:14698	147	chromosome:AGPv2:4:1:241473504:1	160458156	60	31M	=	160457975	-212	ACAGATCAGGTATTCTCTTCCTGCCGTGCGA	###CC?DCA>C>CA>A>B?DHJIHEGEGIEG	XT:A:U	NM:i:0	SM:i:37	AM:i:37	X0:i:1	X1:i:0	XM:i:0	XO:i:0	XG:i:0	MD:Z:31
D2D0JJN1:133:D0BCAACXX:1:2102:15976:27852	77	*	0	0	*	*	0	0	CCGGTGGAGAGGCATGGCCGAAAGTCTCGCC	JJJIFHIJJGIJDGFHHHEFDDDDACCDDB8
D2D0JJN1:133:D0BCAACXX:1:2102:15976:27852	141	*	0	0	*	*	0	0	CGACACGACCGCTTGTGTGCGTGCTAGTAATAGTATTATTTTATTTTTTATACTGGCGTACACAGAGGCGA	FFFHHHHHJJJJJJJGI@EHJEHIJJIFCEGHICHGHAFHJGAGIIJJE=?>BCDDAA88;=@C<?C??@5
D2D0JJN1:133:D0BCAACXX:1:2102:13919:52867	99	chromosome:AGPv2:3:1:232140174:1	213596384	29	31M	=	213596835	495	CTGAATCAGGGTACCAATCAGCAATCACCAC	GI@?FEHGGEG)8=CACDD@CADEC:7)7@#	XT:A:U	NM:i:1	SM:i:29	AM:i:29	X0:i:1	X1:i:0	XM:i:1	XO:i:0	XG:i:0	MD:Z:27A3
D2D0JJN1:133:D0BCAACXX:1:2102:13919:52867	147	chromosome:AGPv2:3:1:232140174:1	213596835	29	44M27S	=	213596384	-495	TGAGAGATGTGGGGAAGTTGCCTTCCCAGTCCAGCCTCCCGTACAGCCCTTTTTCCACTGATCATGCCTCG	######@??A?CC;;6(B?BBFFHECHEE@HC=B@8JIHFB?3DHGEGHFIGHGFA3JJJJJIHHFHBFFF	XT:A:M	NM:i:0	SM:i:29	AM:i:29	XM:i:0	XO:i:0	XG:i:0	MD:Z:44
D2D0JJN1:133:D0BCAACXX:1:2102:6948:69760	99	chromosome:AGPv2:2:1:237068873:1	18249875	60	71M	=	18250124	280	CGACGAAGGGGTCTCCATCCTGGCATGTACCGACCGGACCGGCGCACGCGGTTGTGCTGGGGGCGGACAGG	DDDDDDDDEAE2:CB>DCDDE@?DCEBBDEIIDDAA;AAD>@??###########################	XT:A:U	NM:i:2	SM:i:37	AM:i:37	X0:i:1	X1:i:0	XM:i:2	XO:i:0	XG:i:0	MD:Z:35A24T10
D2D0JJN1:133:D0BCAACXX:1:2102:6948:69760	147	chromosome:AGPv2:2:1:237068873:1	18250124	60	31M	=	18249875	-280	GATGAGGTACGCCCGGCCCCTACTTTACGCT	:DC>:<8'3=><844@8HA@.)C?FBB@*BE	XT:A:U	NM:i:0	SM:i:37	AM:i:37	X0:i:1	X1:i:0	XM:i:0	XO:i:0	XG:i:0	MD:Z:31
D2D0JJN1:133:D0BCAACXX:1:2102:9042:134014	83	chromosome:AGPv2:1:1:301354135:1	288427625	0	71M	=	288427472	-224	TCCTTGCTGACATAAGAGGTTGGGAGCTGCCGCCGTCATGGAGCGTGCGGGGTGTCATCATTACTTGTTTA	<BCA>AC@DCCCCDDDDDDCDDDDCB=6DDJHHIFHHGGGJGJJJIIGJIECJJJIGGIGGEAHHHFHFDF	XT:A:R	NM:i:0	SM:i:0	AM:i:0	X0:i:2	X1:i:4	XM:i:0	XO:i:0	XG:i:0	MD:Z:71
D2D0JJN1:133:D0BCAACXX:1:2102:9042:134014	163	chromosome:AGPv2:1:1:301354135:1	288427472	0	31M	=	288427625	224	GTCTAGCGGAGAGGAGCTAGAGCCCTAAGTA	D;BGCFFEBBA/;ACBDFD>(66@B######	XT:A:R	NM:i:0	SM:i:0	AM:i:0	X0:i:16	X1:i:1478	XM:i:0	XO:i:0	XG:i:0	MD:Z:31
D2D0JJN1:133:D0BCAACXX:1:2102:1427:155789	77	*	0	0	*	*	0	0	CGAGTTCTCAGGGCACCTGGGATGGCGGCGGCGGCAGTCTCCCAGTCGTCGCCGAGAGAACTGAGAATCCC	FFFHCFHFIGGIICAGG@FHGHIIIIIIGIH/>B30<38>CDDDD@CBBDDDDDDD7<<ACCCCCCDDCC>
D2D0JJN1:133:D0BCAACXX:1:2102:1427:155789	141	*	0	0	*	*	0	0	GTCTGTGTTTGGCTGTTTTTCCCCTGCCCGG	GDFGGBBFEFCDFDHGHIJI;CHEEFDDF:<
D2D0JJN1:133:D0BCAACXX:1:2103:17261:83508	83	chromosome:AGPv2:4:1:241473504:1	76331458	29	4M1D44M1D23M	=	76331422	-109	ATTTTTACAAGTGTAAACTCTGGCGCTGCTGGATGCAAGTAGATTTGCTTTATTTCCATATAAATTGCTCG	B>CA?7EHHGIIGGCECEEIIIHGEIIGGHDGIIIIHEIIIIIIHG<D@IIGEIHGHFEEBIIHFGFGFFF	XT:A:M	NM:i:4	SM:i:29	AM:i:29	XM:i:2	XO:i:2	XG:i:2	MD:Z:4^G34A9^T3T19
D2D0JJN1:133:D0BCAACXX:1:2103:17261:83508	163	chromosome:AGPv2:4:1:241473504:1	76331422	29	31M	=	76331458	109	ATGTTAACTAGTCACACTTTTGCATAGCAGC	IFBBCGGIICHHGHGIJIJJGHJJJI@EHGE	XT:A:U	NM:i:1	SM:i:29	AM:i:29	X0:i:1	X1:i:0	XM:i:1	XO:i:0	XG:i:0	MD:Z:19C11
D2D0JJN1:133:D0BCAACXX:1:2103:11754:98371	89	chromosome:AGPv2:5:1:217872852:1	189212790	37	31M	=	189212790	0	TCGTTTTCCTCCGCTTCCTCCTCTGCTCCAC	BDDCCDBDDCD>FHHEIHF<HGCGIHFIGGJ	XT:A:U	NM:i:0	SM:i:37	AM:i:0	X0:i:1	X1:i:0	XM:i:0	XO:i:0	XG:i:0	MD:Z:31
D2D0JJN1:133:D0BCAACXX:1:2103:11754:98371	181	chromosome:AGPv2:5:1:217872852:1	189212790	0	*	=	189212790	0	CCTTCCCTCTTCGTCCATAATGGCAATTATCTCGTGGAGCAGAGGAGGAAGCGGAGGAAAACGAATGGTCG	BDBBDDBCBFEHEGHJJJJIIIGJGIJIIGJJJJIJJJIIGGJJJIJIJJIJIJIJJJJGGIHFHHDFFFF
D2D0JJN1:133:D0BCAACXX:1:2103:16395:107607	99	chromosome:AGPv2:4:1:241473504:1	2053280	46	71M	=	2053328	79	CGATCATCCAGCGAGTGAAACCAAGAAATTCATGGCGGGTTGAAGGATACACTGGGGGGGGGGACGCACGT	FFFHHHHHJJJJJIJGHJIIIJIJJIJIIJIJJIJJJJH4;63;;@#########################	XT:A:U	NM:i:3	SM:i:23	AM:i:23	X0:i:1	X1:i:1	XM:i:3	XO:i:0	XG:i:0	MD:Z:55A3A2T8	XA:Z:chromosome:AGPv2:4:1:241473504:1,+3555203,71M,4;
D2D0JJN1:133:D0BCAACXX:1:2103:16395:107607	147	chromosome:AGPv2:4:1:241473504:1	2053328	46	31M	=	2053280	-79	ACACTGGAGGGAGGTACGCACGTTCCTGGCG	ACCDDDEEDDFFFFHHHJJIJJJIJGIJJJJ	XT:A:U	NM:i:0	SM:i:23	AM:i:23	X0:i:1	X1:i:1	XM:i:0	XO:i:0	XG:i:0	MD:Z:31	XA:Z:chromosome:AGPv2:4:1:241473504:1,-3555251,31M,1;
D2D0JJN1:133:D0BCAACXX:1:2103:3397:138243	83	chromosome:AGPv2:6:1:169174353:1	112802173	60	71M	=	112802089	-155	ACGCCTGGACGGAACTGAAGCCAGCCGGGGTGACCGGAGACCAGTAAAATCTCCCCAGGGCCGCCCAGTCG	DDDDDDDDDDDDDCDDDDDDDDDDDDDDDEDDFFHHHHHIJJIJJJJIHFJGJJJJJJJJJJJHHHHHFFF	XT:A:U	NM:i:1	SM:i:37	AM:i:37	X0:i:1	X1:i:0	XM:i:1	XO:i:0	XG:i:0	MD:Z:34T36
D2D0JJN1:133:D0BCAACXX:1:2103:3397:138243	163	chromosome:AGPv2:6:1:169174353:1	112802089	60	31M	=	112802173	155	CTCCAAAATAGTCAGAACAGCAACGCGCAGA	JJJJJJJIJJJGHIJJJJIJIJIGHHFDDDB	XT:A:U	NM:i:0	SM:i:37	AM:i:37	X0:i:1	X1:i:0	XM:i:0	XO:i:0	XG:i:0	MD:Z:31
D2D0JJN1:133:D0BCAACXX:1:2103:17198:160754	69	chromosome:AGPv2:7:1:176764762:1	94609631	0	*	=	94609631	0	CGACGCCGCCAGCGGCCAGCCCCGGACTCTCGCACTCCACCAGCAGAGAGTGATTCGTCATCGTGATTCGT	FFFHHGHHIJIJIJJJJJIGJJJJHHFFFEECDDDDDDDDDDDBDDDBCB3:ADDEDCBDDDDDDDDDED?
D2D0JJN1:133:D0BCAACXX:1:2103:17198:160754	137	chromosome:AGPv2:7:1:176764762:1	94609631	37	31M	=	94609631	0	GGCAAAATCAAATCATACATTGTTAGATGAC	JIJJEFHEIIJIIJJJJIBHHHFGHHHF:??	XT:A:U	NM:i:0	SM:i:37	AM:i:0	X0:i:1	X1:i:0	XM:i:0	XO:i:0	XG:i:0	MD:Z:31
D2D0JJN1:133:D0BCAACXX:1:2104:13562:86467	99	chromosome:AGPv2:8:1:175793759:1	123469940	15	31M	=	123469971	61	CCCCTGCAGCTGCAGGTGGTGGTCGTGGCTG	JIJJJJJIIIJJIGCH6?E=BD=CDCDBDD@	XT:A:U	NM:i:0	SM:i:15	AM:i:15	X0:i:1	X1:i:1	XM:i:0	XO:i:0	XG:i:0	MD:Z:31	XA:Z:chromosome:AGPv2:8:1:175793759:1,+123322805,31M,1;
D2D0JJN1:133:D0BCAACXX:1:2104:13562:86467	147	chromosome:AGPv2:8:1:175793759:1	123469971	15	41S30M	=	123469940	-61	CAATTATCTCCCCCTGCAGCTGCAGGTGGTGGTCGTGGCTGCCGGCGGACTCCTCGCCGTGTTCTGGCTCG	>BDDCA5B>DDDDDDDDDDDDDCABB@DDBDDDDCDDDDFFHJJJIIJIJJJJJJJGIHBHJJHHHHHFFF	XT:A:M	NM:i:0	SM:i:15	AM:i:15	XM:i:0	XO:i:0	XG:i:0	MD:Z:30
D2D0JJN1:133:D0BCAACXX:1:2104:8004:90812	83	chromosome:AGPv2:9:1:156750706:1	154551434	60	31M	=	154551278	-187	GCGGGCTCCCCTCCCTCTTCCCCTCCTCTCC	#BB?906CBBBCCCDDDBAHHGG@IHGHBII	XT:A:U	NM:i:1	SM:i:37	AM:i:37	X0:i:1	X1:i:0	XM:i:1	XO:i:0	XG:i:0	MD:Z:0T30
D2D0JJN1:133:D0BCAACXX:1:2104:8004:90812	163	chromosome:AGPv2:9:1:156750706:1	154551278	60	71M	=	154551434	187	CGACCACATCCTCATCGCAGCGGCCCGTGCTGCTGCTGCTGCTGGTACCGCCATCGTCGTCGCCGTCGCCG	FFFFHDHAHIGIIGHIGIIGIIIFIIF6A@-=@=C=BE3.=AEEF);;@A>BBBDDBD8;@>52;5;;@?<	XT:A:U	NM:i:0	SM:i:37	AM:i:37	X0:i:1	X1:i:0	XM:i:0	XO:i:0	XG:i:0	MD:Z:71
D2D0JJN1:133:D0BCAACXX:1:2104:14222:111317	83	chromosome:AGPv2:6:1:169174353:1	112802067	60	31M	=	112801943	-155	CCGCTCTCCGACGAAACGGCCCCTCCAAAAT	BDD@?BBBDDBAEECDFHGIIHGGIJJJIIH	XT:A:U	NM:i:1	SM:i:37	AM:i:37	X0:i:1	X1:i:0	XM:i:1	XO:i:0	XG:i:0	MD:Z:7T23
D2D0JJN1:133:D0BCAACXX:1:2104:14222:111317	163	chromosome:AGPv2:6:1:169174353:1	112801943	60	71M	=	112802067	155	CGATCTCCTTGAAAAATACTAGAAGTGTATTTATTTGAGACTGAGAAAGTAGCTCGCTGGTATAAAAAAAA	FFFHHGHHJJJJIJJJEIJJJJJJJFGEGIIJJGIJJIIIIJIHJGHGI<FHIIIGJIIJCGHIIIGJFDD	XT:A:U	NM:i:0	SM:i:37	AM:i:37	X0:i:1	X1:i:0	XM:i:0	XO:i:0	XG:i:0	MD:Z:71
D2D0JJN1:133:D0BCAACXX:1:2104:4897:158461	83	chromosome:AGPv2:1:1:301354135:1	288427450	29	31M	=	288427011	-470	GGGTGTAGCAATGTACTAACGTGTCTAGCGG	9C@CCEFFEFDEC=)FEIHFIIJJHEGHEEI	XT:A:U	NM:i:1	SM:i:0	AM:i:0	X0:i:1	X1:i:51	XM:i:1	XO:i:0	XG:i:0	MD:Z:14G16
D2D0JJN1:133:D0BCAACXX:1:2104:4897:158461	163	chromosome:AGPv2:1:1:301354135:1	288427011	37	71M	=	288427450	470	CGAGACTCCCGAAACGGAGCGTCGTTCCGGGTTGGAAAGGTTGTTGGGGACTACCCATCTGGAGCTTGACG	FFFFDDFHBEE@?:FFC;CEFFDFHICGGHE-BGE=A7??.;>9A;=>>5;A>C99A:?@CC:??<AAA@9	XT:A:U	NM:i:0	SM:i:37	AM:i:0	X0:i:1	X1:i:0	XM:i:0	XO:i:0	XG:i:0	MD:Z:71
D2D0JJN1:133:D0BCAACXX:1:2104:9015:181043	83	chromosome:AGPv2:8:1:175793759:1	103019942	37	71M	=	103019858	-155	GCTGCCCTTGGATCTGTTTGGGAGTGGAGAACGCAGTATGGGGCGCGGGAAGATCAAGATCAAGAGGATCG	BD@B?7C;CC@EC;9BFECAC>E@HHCJGIHHGEGIIH?IIIJIJIGIIIIGIIGCIHEBEIIFDBFHDDA	XT:A:U	NM:i:1	SM:i:37	AM:i:0	X0:i:1	X1:i:0	XM:i:1	XO:i:0	XG:i:0	MD:Z:48C22
D2D0JJN1:133:D0BCAACXX:1:2104:9015:181043	163	chromosome:AGPv2:8:1:175793759:1	103019858	29	31M	=	103019942	155	CACACCACTTGAGCAGCAGCTAGCTCAAGGG	?<B*?;8C>D=;@CCE>ACEE@=77;B>33;	XT:A:R	NM:i:0	SM:i:0	AM:i:0	X0:i:2	X1:i:0	XM:i:0	XO:i:0	XG:i:0	MD:Z:31	XA:Z:chromosome:AGPv2:8:1:175793759:1,-102931944,31M,0;
D2D0JJN1:133:D0BCAACXX:1:2105:15224:21093	83	chromosome:AGPv2:2:1:237068873:1	177651338	29	48S23M	=	177651305	-56	GATGGCAATTATCTCGCTGAAAAGCGGACCGGTTCGCGTGGGCTACCGAAAGCGAGCCAGGCAGGGTTTCG	###############AAA>></;38,''=369:6@7'7;CD>?80)6DDDDD?9A+>CBAD@EA;DD;DDD	XT:A:M	NM:i:0	SM:i:29	AM:i:29	XM:i:0	XO:i:0	XG:i:0	MD:Z:23
D2D0JJN1:133:D0BCAACXX:1:2105:15224:21093	163	chromosome:AGPv2:2:1:237068873:1	177651305	29	31M	=	177651338	56	GCTGAAAAGCGGCCCGGTTCGCGTGGGCTAC	BB?8DD>B*?D:AG>6?DDCB##########	XT:A:U	NM:i:0	SM:i:29	AM:i:29	X0:i:1	X1:i:0	XM:i:0	XO:i:0	XG:i:0	MD:Z:31
D2D0JJN1:133:D0BCAACXX:1:2105:3211:105370	77	*	0	0	*	*	0	0	CTTGTCCGGAGTCTGTCGCCTCCTCGTCTTG	JJIJJJIHGHJFFGGCGGHHHHFFFFCDDD;
D2D0JJN1:133:D0BCAACXX:1:2105:3211:105370	141	*	0	0	*	*	0	0	CGATTTGCAGGGTGGAGCAAGACGAGGAGGCGACAGACTCCGGACAAGGAGATAATTGCTATTATGGACGA	FFFHHHHHJJJJCGGIIJIJJJJIIJJJJIIJIJJIJHHHHHFFDDDDDDD<CDDDDDDDDEDEEDDDDDD
D2D0JJN1:133:D0BCAACXX:1:2105:14497:123069	77	*	0	0	*	*	0	0	TCGAAATTAGATCGGAAGAGCGGTTCAGCAG	IIHGIGIIIIGCEAEHGGGCAHD9AC>@CAA
D2D0JJN1:133:D0BCAACXX:1:2105:14497:123069	141	*	0	0	*	*	0	0	CGAGAGATAATTGCCATTATGGACGAAGAGGGAAGGGGATTCGAAATTAGATCGGAAGAGCGTCGTGTAGG	FFFHHGBHHIGIIJIJJIEDEGCAGEGIEFIJIGIBGF@BF=FCFGGGGGE>CEHFB>BECC3?=88<CCA
D2D0JJN1:133:D0BCAACXX:1:2105:10520:172679	99	chromosome:AGPv2:5:1:217872852:1	202315710	29	71M	=	202315903	224	CGAATAGCACAGGCTTGAGCTCCGCCCGGGGCGCCTGGATGGCTGCCAAGTGCGCGGCGGGACGGCTCCCG	@@@?)2<)<869@3?4(@?4@##################################################	XT:A:M	NM:i:9	SM:i:29	AM:i:29	XM:i:9	XO:i:0	XG:i:0	MD:Z:4G20G4C3G1A10G0T6A7C7
D2D0JJN1:133:D0BCAACXX:1:2105:10520:172679	147	chromosome:AGPv2:5:1:217872852:1	202315903	29	31M	=	202315710	-224	CTGAAATTACAGCTCACACCTCGTCGGTCTA	###############################	XT:A:U	NM:i:1	SM:i:29	AM:i:29	X0:i:1	X1:i:0	XM:i:1	XO:i:0	XG:i:0	MD:Z:12T18
D2D0JJN1:133:D0BCAACXX:1:2105:10896:185007	83	chromosome:AGPv2:2:1:237068873:1	189839729	60	71M	=	189839710	-90	CATGCTGCATCCCTTGCCATTGCCACGCATCATCTCTCACGCTGCTTGGAACCCTCGGGTACGAGAAGTCG	CDDDDCDDDDDDDDDEEEEFFFFHHIJJJIIIFHAHDHFJJJHJJIGIGHFJJIJJJJJJJJJHFHHHFFF	XT:A:U	NM:i:0	SM:i:37	AM:i:37	X0:i:1	X1:i:0	XM:i:0	XO:i:0	XG:i:0	MD:Z:71
D2D0JJN1:133:D0BCAACXX:1:2105:10896:185007	163	chromosome:AGPv2:2:1:237068873:1	189839710	60	31M	=	189839729	90	AGCAGCATCCTGTCGCCGCCATGCTGCATCC	JJJGJJJJIJJIJJJJJJGFFDEEEDDDDDD	XT:A:U	NM:i:0	SM:i:37	AM:i:37	X0:i:1	X1:i:0	XM:i:0	XO:i:0	XG:i:0	MD:Z:31
D2D0JJN1:133:D0BCAACXX:1:2106:6940:24095	99	chromosome:AGPv2:6:1:169174353:1	147655746	60	71M	=	147655825	110	CGAAGAAGCTGCTTCTCTACAAAAACTAAAGCCAGAGTTTTTAGAGTCATAGCCCCGCTGAACTGGTCCTA	FFFHDHHDGEDFEHIIIGD@AFHJGBGGGHGIGGIFH?FHEGIFFD9BFHEGE<@GHBEHBBFFFD@;AC>	XT:A:U	NM:i:1	SM:i:37	AM:i:37	X0:i:1	X1:i:0	XM:i:1	XO:i:0	XG:i:0	MD:Z:59A11
D2D0JJN1:133:D0BCAACXX:1:2106:6940:24095	147	chromosome:AGPv2:6:1:169174353:1	147655825	60	31M	=	147655746	-110	AGTAAGAACAGCCACGGTAACCAGCCCATCA	CEECCFDBDBGGHDJIIGHFGGGIHFJIHHD	XT:A:U	NM:i:0	SM:i:37	AM:i:37	X0:i:1	X1:i:0	XM:i:0	XO:i:0	XG:i:0	MD:Z:31
D2D0JJN1:133:D0BCAACXX:1:2106:9651:39223	99	chromosome:AGPv2:7:1:176764762:1	33997419	60	71M	=	33997497	110	CGACACCGGAACCGACCCATGAGCAAGGGCAAACACACGAGGTTGGCGTGACCCTGACCCCGCAGTGACTA	AAAAA<A6))1<A=AAAA=7)09=?3>A###########################################	XT:A:U	NM:i:2	SM:i:37	AM:i:37	X0:i:1	X1:i:0	XM:i:2	XO:i:0	XG:i:0	MD:Z:8A30T31
D2D0JJN1:133:D0BCAACXX:1:2106:9651:39223	147	chromosome:AGPv2:7:1:176764762:1	33997497	60	11M1D20M	=	33997419	-110	ATATCCGAAGTAAAAGTGCGCTCAACAGAGC	#####?@:?;:A7A:;;@@F<<F=B?/(?)H	XT:A:U	NM:i:2	SM:i:37	AM:i:37	X0:i:1	X1:i:0	XM:i:1	XO:i:1	XG:i:1	MD:Z:11^A18A1
D2D0JJN1:133:D0BCAACXX:1:2106:16182:48837	83	chromosome:AGPv2:8:1:175793759:1	154130376	60	71M	=	154130326	-121	TTTGGTTCTTTTAGGGGTTGTTTGGTTTATAGGGACTAAACATTAGTCCCTCTACTTTTGTCGGCGTTTCG	#########################ECA=878/88B.==/4DD3B6@02?0<B:08BDE?)?8<+?=ADDD	XT:A:U	NM:i:0	SM:i:37	AM:i:37	X0:i:1	X1:i:0	XM:i:0	XO:i:0	XG:i:0	MD:Z:71
D2D0JJN1:133:D0BCAACXX:1:2106:16182:48837	163	chromosome:AGPv2:8:1:175793759:1	154130326	60	31M	=	154130376	121	ATTGAAAAGAGTCTAAGATCAGTTTGTTTAA	94DG>B<BDBF?D@FBGBF@FC@FGI>@GEH	XT:A:U	NM:i:0	SM:i:37	AM:i:37	X0:i:1	X1:i:0	XM:i:0	XO:i:0	XG:i:0	MD:Z:31
D2D0JJN1:133:D0BCAACXX:1:2106:2737:53420	99	chromosome:AGPv2:6:1:169174353:1	160328621	60	71M	=	160328710	120	CGACTCTTTTGAGGTGCGAATGATTGCGGGTTCGTCCTCATCCTGCCGCGTGTGTTTTTGGGCCCTGTTCC	FFFHGFHHIIJAGGHEFH:CFHGHIJJJIJ?DFE;FGHGIHJJHHGHDFDB??BBCCCDBBBBDBDDCCC>	XT:A:U	NM:i:0	SM:i:37	AM:i:37	X0:i:1	X1:i:0	XM:i:0	XO:i:0	XG:i:0	MD:Z:71
D2D0JJN1:133:D0BCAACXX:1:2106:2737:53420	147	chromosome:AGPv2:6:1:169174353:1	160328710	60	31M	=	160328621	-120	TCTCTCGCCGGCCTTGTTGCCTTGCGCTCGG	8>;B>DDDBDBDCDAD@FFGHBIJIIIJJIH	XT:A:U	NM:i:0	SM:i:37	AM:i:37	X0:i:1	X1:i:0	XM:i:0	XO:i:0	XG:i:0	MD:Z:31
D2D0JJN1:133:D0BCAACXX:1:2106:10535:64468	99	chromosome:AGPv2:6:1:169174353:1	116578070	23	71M	=	116578512	473	CGAATTGACAGATCACTCTTCACATAGAACCATTCTGTCATCCAGTCTCCGGGCCATCTTTTCTGAAAGGT	FFFHHHHHJJJIIJIIIJJJJJJJIIJJJJJJIJJJIJJJJIJIIJIIEHJFJJJIIJIJIHHGH@ECDFF	XT:A:U	NM:i:0	SM:i:23	AM:i:0	X0:i:1	X1:i:1	XM:i:0	XO:i:0	XG:i:0	MD:Z:71	XA:Z:chromosome:AGPv2:6:1:169174353:1,+116648097,71M,1;
D2D0JJN1:133:D0BCAACXX:1:2106:10535:64468	147	chromosome:AGPv2:6:1:169174353:1	116578512	23	31M	=	116578070	-473	CGGCGAGGACGTGCACTTGACTCCCTCTGGC	BDDDEDFFDEHCEHCHIIHEIGJIFGHEIJI	XT:A:R	NM:i:0	SM:i:0	AM:i:0	X0:i:2	X1:i:0	XM:i:0	XO:i:0	XG:i:0	MD:Z:31	XA:Z:chromosome:AGPv2:6:1:169174353:1,-116657288,31M,0;
D2D0JJN1:133:D0BCAACXX:1:2106:3305:141685	77	*	0	0	*	*	0	0	GCGCTGCGGCGACCCGACCAACTCGAAATTA	B7)4==AA#######################
D2D0JJN1:133:D0BCAACXX:1:2106:3305:141685	141	*	0	0	*	*	0	0	CGATTTGGTCGGGGCGCCGCAGCGCGAGATAATTGCCGTTATAGACGAAGAGCGGAAGGGATTCGAAATTA	FFFB?FHFH?E@F)187@@GEE64?ACDB(5:ADDD>330?(8A39<B@85?CDBB<BBBA<>A?DBB<::
D2D0JJN1:133:D0BCAACXX:1:2106:14246:183219	73	chromosome:AGPv2:6:1:169174353:1	147655847	37	31M	=	147655847	0	AGCCCATCATGGACGATGACTAACAAAACAG	IJJJIIJIIIJHEHJDHFFFHHHFFFFCED;	XT:A:U	NM:i:0	SM:i:37	AM:i:0	X0:i:1	X1:i:0	XM:i:0	XO:i:0	XG:i:0	MD:Z:31
D2D0JJN1:133:D0BCAACXX:1:2106:14246:183219	133	chromosome:AGPv2:6:1:169174353:1	147655847	0	*	=	147655847	0	CGATATATAACTATATATAGAGATAGTGCTCTGTTTTGTTAGTCATCGTCCATGATGGGCTGAGATAATTG	FFFHHGFHIGJJJFIJIIIJJJIIJIHIIHIGIGHIJDFGIIJIIIHJIHHIIJJJJJIJIJIJHGEHGIG
D2D0JJN1:133:D0BCAACXX:1:2106:20315:183971	99	chromosome:AGPv2:6:1:169174353:1	69450986	60	31M	=	69451039	124	GGGCTGGAGATAGCGACACTGGAGGAGGCGC	HED6;;@@27CE4=/5</>>6(5=15?@###	XT:A:U	NM:i:0	SM:i:37	AM:i:37	X0:i:1	X1:i:0	XM:i:0	XO:i:0	XG:i:0	MD:Z:31
D2D0JJN1:133:D0BCAACXX:1:2106:20315:183971	147	chromosome:AGPv2:6:1:169174353:1	69451039	60	71M	=	69450986	-124	GTAACACCGTGCCCAACACCCGGATTATCAGAACGACCCGGCTGTTCCGTACTTTACTAAACATTCGGTCG	CCBBDDB>@<?=92B?;3;9C@;;77.))5EFIG@50GDF?@IEHDEBGC:?FC:*E>E@DCA6D?HFFFF	XT:A:U	NM:i:2	SM:i:37	AM:i:37	X0:i:1	X1:i:0	XM:i:2	XO:i:0	XG:i:0	MD:Z:5C47G17
D2D0JJN1:133:D0BCAACXX:1:2107:19649:7490	99	chromosome:AGPv2:6:1:169174353:1	57395292	60	31M	=	57395298	77	CTCGCATCGTCTCCGGAGCGCACGTCAGATC	JJJIIIIJIIICEHGHHFFDABD?BD@B>C?	XT:A:U	NM:i:0	SM:i:37	AM:i:37	X0:i:1	X1:i:0	XM:i:0	XO:i:0	XG:i:0	MD:Z:31
D2D0JJN1:133:D0BCAACXX:1:2107:19649:7490	147	chromosome:AGPv2:6:1:169174353:1	57395298	60	71M	=	57395292	-77	TCGTCTCCGGAGCGCACGTCAGATCAGGTGTGCCGCGCCCCCCTCGCCTAAGCTGCGACGACCATCCATCG	>@?5DBDDDDDDDDDDDDDCCAACDDDDC8@BDBBD@BHF6GGFJJJIGGIIGBGEFEHCIIGHFHHHDFF	XT:A:U	NM:i:1	SM:i:37	AM:i:37	X0:i:1	X1:i:0	XM:i:1	XO:i:0	XG:i:0	MD:Z:30C40
D2D0JJN1:133:D0BCAACXX:1:2107:20587:76990	99	chromosome:AGPv2:2:1:237068873:1	38574810	60	31M	=	38574832	93	GTGGTAGGGAGATTAAGCGTAGATGAAACGT	JGHGFHIJJIF;CHHIJIHGHFDCFDEEED#	XT:A:U	NM:i:0	SM:i:37	AM:i:37	X0:i:1	X1:i:0	XM:i:0	XO:i:0	XG:i:0	MD:Z:31
D2D0JJN1:133:D0BCAACXX:1:2107:20587:76990	147	chromosome:AGPv2:2:1:237068873:1	38574832	60	71M	=	38574810	-93	ATGAAACGTGGTTAATCGTTTGTGTCTGTGTGAGCAAGAACAGGGAGCAGTGAGGAAGGCGCACGGCTTCG	;>A?BDDC@C;6?;B>B=A;HEJJGEIJIJJJJJIJJJIGJJJJJJJJJJJJJJJJJJJJIIIHHGHHFFF	XT:A:U	NM:i:0	SM:i:37	AM:i:37	X0:i:1	X1:i:0	XM:i:0	XO:i:0	XG:i:0	MD:Z:71
D2D0JJN1:133:D0BCAACXX:1:2107:14884:95760	77	*	0	0	*	*	0	0	CGAATTGGGCCCAGCCCATTAAGAACCCACGCCTAACGCAGCCTTCTCTCAAGCCCCTGCAGCGCCGCACA	FFFHHHHHJJJJJJJJJJJIJIIGIIIJIJIJJJIJJJJJJJIJJJJJHHGFHGFFFDCDDDDDDDDDDD5
D2D0JJN1:133:D0BCAACXX:1:2107:14884:95760	141	*	0	0	*	*	0	0	GCAGGAGACAGAGTGTGCGGCGCTGCAGGGG	JJJJJIJIIJJIJGHHIIHHFDDDDDDDDD>
D2D0JJN1:133:D0BCAACXX:1:2107:8953:103107	97	chromosome:AGPv2:2:1:237068873:1	196957005	37	71M	chromosome:AGPv2:7:1:176764762:1	69634101	0	CGAAGCAGTACGACCAGGAGCCAAGGGAGTAAGGAGAAGGATAGACAGAGAGTGCCGCGCCGGGGGCGAGA	FFDHFHFFGHII?GHEFECFGHEBFGIBA??<DHBH2BB==C@GIGIGAHGHHG>BDDBCBBB>BBB@055	XT:A:U	NM:i:0	SM:i:37	AM:i:0	X0:i:1	X1:i:0	XM:i:0	XO:i:0	XG:i:0	MD:Z:71
D2D0JJN1:133:D0BCAACXX:1:2107:8953:103107	145	chromosome:AGPv2:7:1:176764762:1	69634101	0	31M	chromosome:AGPv2:2:1:237068873:1	196957005	0	AAGGATAGACAGAGAGTGCCGCGCCGGGGGC	:DACEDDCCDDDDCCBDDDBBA8FEGGIHGI	XT:A:R	NM:i:0	SM:i:0	AM:i:0	X0:i:3	X1:i:0	XM:i:0	XO:i:0	XG:i:0	MD:Z:31	XA:Z:chromosome:AGPv2:2:1:237068873:1,-196957041,31M,0;chromosome:AGPv2:10:1:150189435:1,+96672308,31M,0;
D2D0JJN1:133:D0BCAACXX:1:2107:10430:113531	99	chromosome:AGPv2:8:1:175793759:1	47428568	37	71M	=	47428628	91	CGAGTACTTGACAGATGCTACACGGACCTCACTTTCCCTTACATCTAACTCAGTCTTCACACCTCCAGGCT	FFFHFHHHJDEHIGGHIJJIHGIIJFIIJJIIIDGGGHHIIIIJIJJIJJJJICGHIGHCEHIJHHGHFF@	XT:A:U	NM:i:0	SM:i:37	AM:i:0	X0:i:1	X1:i:0	XM:i:0	XO:i:0	XG:i:0	MD:Z:71
D2D0JJN1:133:D0BCAACXX:1:2107:10430:113531	147	chromosome:AGPv2:8:1:175793759:1	47428628	36	31M	=	47428568	-91	ACCTCCAGGCTTTCTCCACCCATGCAGTACA	1CECDFFFFEHHEFGBB=IHIIEJHIHEBJI	XT:A:R	NM:i:0	SM:i:0	AM:i:0	X0:i:2	X1:i:0	XM:i:0	XO:i:0	XG:i:0	MD:Z:31	XA:Z:chromosome:AGPv2:1:1:301354135:1,+122757585,31M,0;
D2D0JJN1:133:D0BCAACXX:1:2107:7931:117560	99	chromosome:AGPv2:5:1:217872852:1	7702793	60	71M	=	7703039	277	CGACAAGGAATGGGTCCACGTCCTCAGCGAAGGGTGGGCGAGCCCGCTGCAAGGGTTCATGCGCGAGCATG	FFFHGHHFGGIIIIBGIIIIGGIHIIIIIHEIIIBFGIIABHECCCCCCCCCCCCAABCCCCCCC;B>BC>	XT:A:U	NM:i:0	SM:i:23	AM:i:23	X0:i:1	X1:i:1	XM:i:0	XO:i:0	XG:i:0	MD:Z:71	XA:Z:chromosome:AGPv2:1:1:301354135:1,-275094065,71M,1;
D2D0JJN1:133:D0BCAACXX:1:2107:7931:117560	147	chromosome:AGPv2:5:1:217872852:1	7703039	60	31M	=	7702793	-277	CGAGTAAGACAACCGATTCCCCCTCGCTGCT	?DC>@3:C?=;;@BA=>3DEBAAAGFF>AEI	XT:A:U	NM:i:1	SM:i:37	AM:i:23	X0:i:1	X1:i:0	XM:i:1	XO:i:0	XG:i:0	MD:Z:24T6
D2D0JJN1:133:D0BCAACXX:1:2107:13999:173080	83	chromosome:AGPv2:9:1:156750706:1	124265679	60	31M	=	124265369	-341	AGGAGGGCGGAGGGAAGAGATAGCGGGACGC	9<B@DDDBA@FFEHEDHEFEIHDIIIIGIJI	XT:A:U	NM:i:1	SM:i:37	AM:i:37	X0:i:1	X1:i:0	XM:i:1	XO:i:0	XG:i:0	MD:Z:25A5
D2D0JJN1:133:D0BCAACXX:1:2107:13999:173080	163	chromosome:AGPv2:9:1:156750706:1	124265369	60	71M	=	124265679	341	CGACGTTGGATTGTTCCAGCTCTCCCTCCGGGCGATGTGCCTCCGGATCTAGCCTTCCTGACGCTAACTGC	FFFHHFAHB?BBH@CHEIIGGIJIA?GFHHGG<A@8FEHDGIIGEBB>>CCC;=C>(;>CCDBDDD>CCC@	XT:A:U	NM:i:1	SM:i:37	AM:i:37	X0:i:1	X1:i:0	XM:i:1	XO:i:0	XG:i:0	MD:Z:34G36
D2D0JJN1:133:D0BCAACXX:1:2107:12785:177105	99	chromosome:AGPv2:4:1:241473504:1	76331422	29	31M	=	76331458	109	ATGTTAACTAGTCACACTTTTGCATAGCAGC	IJJJJIIIIGH=FHGIJBHIDIICAHGFCE=	XT:A:U	NM:i:1	SM:i:29	AM:i:29	X0:i:1	X1:i:0	XM:i:1	XO:i:0	XG:i:0	MD:Z:19C11
D2D0JJN1:133:D0BCAACXX:1:2107:12785:177105	147	chromosome:AGPv2:4:1:241473504:1	76331458	29	4M1D44M1D23M	=	76331422	-109	ATTTTTACAAGTGTAAACTCTGGCGCTGCTGGATGCAAGTAGATTTGCTTTATTTCCATATAAATTGCTCG	@?BEEHCHGFGIIGE>)H@JIIIGIIJIHIDJIHEGGG<GJJJIHHEJJIIIIGEGIIGIHGJHFFHHFFF	XT:A:M	NM:i:4	SM:i:29	AM:i:29	XM:i:2	XO:i:2	XG:i:2	MD:Z:4^G34A9^T3T19
D2D0JJN1:133:D0BCAACXX:1:2107:10454:184257	77	*	0	0	*	*	0	0	CTCGTGACCCCTGAACAAACAACAGGGGGGA	D*/0/(.78=@@1=7=4.6;?EB########
D2D0JJN1:133:D0BCAACXX:1:2107:10454:184257	141	*	0	0	*	*	0	0	CGATCTATATAAATTAAGAGTAACCGAAACTGGGTTTTCAACTAGCCCTAAACAGCTTCGGTCACCATGCA	FFF<F:2224A4A,A+A+33ABFBE<)?C:D**:?FG;D?###############################
D2D0JJN1:133:D0BCAACXX:1:2107:7407:189384	83	chromosome:AGPv2:9:1:156750706:1	61354507	17	31M	=	61354232	-306	CGGCCGACGCGGTGTGAGGCTGGAAGGGGGG	###############################	XT:A:U	NM:i:2	SM:i:17	AM:i:17	X0:i:1	X1:i:0	XM:i:2	XO:i:0	XG:i:0	MD:Z:13A9C7
D2D0JJN1:133:D0BCAACXX:1:2107:7407:189384	163	chromosome:AGPv2:9:1:156750706:1	61354232	17	42M29S	=	61354507	306	CGATAGCCGCGGATGAGCGCACATAGCTGTGGTACGACGGCGGTTTAGGTCCTGTGACAAAAGCTTGGCCT	FFF4C)C3C81C###########################################################	XT:A:M	NM:i:8	SM:i:17	AM:i:17	XM:i:8	XO:i:0	XG:i:0	MD:Z:5A13T0G2G2T1A2T7A2
D2D0JJN1:133:D0BCAACXX:1:2108:4910:28592	83	chromosome:AGPv2:3:1:232140174:1	199650062	29	31M	=	199649863	-230	GTATATATATACCCCTTGCTCCTCCCAGCGG	@@CCDCDDC=5HHEEEC?GEFHDIIGEGEGD	XT:A:M	NM:i:3	SM:i:29	AM:i:29	XM:i:3	XO:i:0	XG:i:0	MD:Z:15G3C4G6
D2D0JJN1:133:D0BCAACXX:1:2108:4910:28592	163	chromosome:AGPv2:3:1:232140174:1	199649863	29	71M	=	199650062	230	CGATGGGGTCCATGTCAGTGTCCTAGAAAAACCTAACAATTAGGCCATGTTGGCAGACAGCAAGATGGTGA	2ADDDFFD)@:EBCHFGEHGEHGHIACHGHIGEGIGGBDGGIHIJE?GIIGC=FCGIGGEAEHHECDD;?#	XT:A:U	NM:i:0	SM:i:29	AM:i:29	X0:i:1	X1:i:0	XM:i:0	XO:i:0	XG:i:0	MD:Z:71
D2D0JJN1:133:D0BCAACXX:1:2108:3320:39434	99	chromosome:AGPv2:6:1:169174353:1	69450986	60	31M	=	69451039	124	GGGCTGGAGATAGCGACACTGGAGGAGGCGC	IIIIJJJIGJIJJIHHFFDEDCDBBBDDDD>	XT:A:U	NM:i:0	SM:i:37	AM:i:37	X0:i:1	X1:i:0	XM:i:0	XO:i:0	XG:i:0	MD:Z:31
D2D0JJN1:133:D0BCAACXX:1:2108:3320:39434	147	chromosome:AGPv2:6:1:169174353:1	69451039	60	71M	=	69450986	-124	GTAACACCGTGCCCAACACCCGGATTATCAGAACGACCCGGCTGTTCCGTACTTTACTAAACATTCGGTCG	CDDDDBDDBCDDDDDDDBDBDEECFFFDFGHHEIG@JIIJIIGIIIIIIHDIGHGHIIIHGJJHHHHFDA2	XT:A:U	NM:i:2	SM:i:37	AM:i:37	X0:i:1	X1:i:0	XM:i:2	XO:i:0	XG:i:0	MD:Z:5C47G17
D2D0JJN1:133:D0BCAACXX:1:2108:5298:44662	83	chromosome:AGPv2:10:1:150189435:1	33686446	0	71M	=	33686267	-250	GATCTCCACCTCTCTCACGCCCGTCTCCGGCCACCTCGCCTCTTCCCCCTTCGCGCTCGCCCACGCGCTCG	#####?2(B@?C@@<@578B8??775B@?@B?6BBBBBBBBBB?BDDEHEGIIG@FBIGHGE@FFHHHDDD	XT:A:R	NM:i:0	SM:i:0	AM:i:0	X0:i:2	X1:i:163	XM:i:0	XO:i:0	XG:i:0	MD:Z:71
D2D0JJN1:133:D0BCAACXX:1:2108:5298:44662	163	chromosome:AGPv2:10:1:150189435:1	33686267	0	31M	=	33686446	250	CTCCTTACGACTATAAAAGGAAGGACCAGGG	H9DHIFGH7BFHGIJJIEHEEEA;BDDDBB<	XT:A:R	NM:i:0	SM:i:0	AM:i:0	X0:i:2889	XM:i:0	XO:i:0	XG:i:0	MD:Z:31
D2D0JJN1:133:D0BCAACXX:1:2108:14598:78522	77	*	0	0	*	*	0	0	GGGAGGCGGGGGGCACGCACGAACGTGTATC	JGIIIJIIFDD<@5<BDDD@BD-;B<A>?>>
D2D0JJN1:133:D0BCAACXX:1:2108:14598:78522	141	*	0	0	*	*	0	0	CGAGACGACGCCTCCTCCTGCTGCTGCCGCTGCCGCTGCCCGGTGGTAGCTTTTATCCCCCCGAGCAGGCG	2ABDFHHHJJJJJJJIJJFIIJJJGJJJIJIJIIIFEHHHFFF9AB>CCDDDDDDDDDDDDDBDDDDDDBD
D2D0JJN1:133:D0BCAACXX:1:2108:12308:80120	83	chromosome:AGPv2:1:1:301354135:1	265163218	37	71M	=	265163133	-156	CTCCACTGGCACTCGGTGGGCGAAGTGGGGTGGAGAACTGGACGTATGGAGGTGAAGCGGGCAATGCCTCG	9A?:5@CC>5,36DDFDBH>EIHGIHGA@JJIIHGF<HEHG@IHHEIIJHGGEIIIIGIJJIGFHHFDFFF	XT:A:U	NM:i:0	SM:i:37	AM:i:0	X0:i:1	X1:i:0	XM:i:0	XO:i:0	XG:i:0	MD:Z:71
D2D0JJN1:133:D0BCAACXX:1:2108:12308:80120	163	chromosome:AGPv2:1:1:301354135:1	265163133	36	31M	=	265163218	156	TTAGGTCGGCCCTCTCCGGTGCTGGCCTGGT	IGG@AHCFGHHHGFFE@A<=@B3;CBDDBD#	XT:A:R	NM:i:0	SM:i:0	AM:i:0	X0:i:2	X1:i:0	XM:i:0	XO:i:0	XG:i:0	MD:Z:31	XA:Z:chromosome:AGPv2:2:1:237068873:1,+217973779,31M,0;
D2D0JJN1:133:D0BCAACXX:1:2108:9668:124147	83	chromosome:AGPv2:2:1:237068873:1	17799597	29	33S20M8D18M	=	17799566	-77	TCGGGGGAATGGAGGTCGGCGAGGTGTCCTTCTGTAGGAATTGGCCAGCGGTGGGGTAGGGCACGCGTTCG	BBBA>DDDCC<CBBBBBBBCFEBECEHHFIHCGIHFCAAH?IGIIIIGGIHCIGGHAGEG@<GAHGHHFFE	XT:A:M	NM:i:9	SM:i:29	AM:i:29	XM:i:1	XO:i:1	XG:i:8	MD:Z:4A15^GGGTAGCC18
D2D0JJN1:133:D0BCAACXX:1:2108:9668:124147	163	chromosome:AGPv2:2:1:237068873:1	17799566	29	31M	=	17799597	77	GGGGGAATGGAGGTCGGCGAGGTGTCCTTCT	GGGGFDCECCDDB?C?BDD;@BDBCCCCCDC	XT:A:U	NM:i:0	SM:i:29	AM:i:29	X0:i:1	X1:i:0	XM:i:0	XO:i:0	XG:i:0	MD:Z:31
D2D0JJN1:133:D0BCAACXX:1:2108:20914:139945	99	chromosome:AGPv2:9:1:156750706:1	154551278	60	71M	=	154551434	187	CGACCACATCCTCATCGCAGGGGCCCGTGCTGCTGCTGATGCTGGTACCGCCATCGTCGTCGCCGTCGCCG	DDDFFFFBB32C:<<:BEFI)CD@FGD(.7())87@=@))7=7@).77.''99;@;;;=8<@=B5&09>BB	XT:A:U	NM:i:2	SM:i:37	AM:i:37	X0:i:1	X1:i:0	XM:i:2	XO:i:0	XG:i:0	MD:Z:20C17C32
D2D0JJN1:133:D0BCAACXX:1:2108:20914:139945	147	chromosome:AGPv2:9:1:156750706:1	154551434	60	31M	=	154551278	-187	TCGGGCTCCCCTCCCTCTTCCCCTCCTCTCC	############@B?;B94H<A;(6--@7B@	XT:A:U	NM:i:0	SM:i:37	AM:i:37	X0:i:1	X1:i:0	XM:i:0	XO:i:0	XG:i:0	MD:Z:31
D2D0JJN1:133:D0BCAACXX:1:2108:18685:141743	83	chromosome:AGPv2:7:1:176764762:1	133371765	60	31M	=	133371434	-362	TAACCGGTCCAGCACGCAACCGAGCTTGGCC	5BBDDCA9CA?@B?BBCA?FFHHHEIGHBGD	XT:A:U	NM:i:0	SM:i:37	AM:i:37	X0:i:1	X1:i:0	XM:i:0	XO:i:0	XG:i:0	MD:Z:31
D2D0JJN1:133:D0BCAACXX:1:2108:18685:141743	163	chromosome:AGPv2:7:1:176764762:1	133371434	60	71M	=	133371765	362	CGACACTAAGAAACAATTTTTTCATACGATTAGATTAACTATTGTTTTTATCAAAACACCTTTGAATCAAG	4=BD?D?BG3CFFIDFGIIHGEIJEHIJIGIIFGB?G<D<DDGGGFHHGGGGHJAEHCHHHGGD>?DEFCC	XT:A:U	NM:i:1	SM:i:37	AM:i:37	X0:i:1	X1:i:0	XM:i:1	XO:i:0	XG:i:0	MD:Z:56A14
D2D0JJN1:133:D0BCAACXX:1:2108:4432:158291	83	chromosome:AGPv2:7:1:176764762:1	147717875	60	31M	=	147717782	-124	TCCCCTCCCAGCTCCAACCCCTCCCCTCCCC	>B;>BBBCC@C<C@;2,?:A<<EFIHBIHFH	XT:A:U	NM:i:0	SM:i:37	AM:i:37	X0:i:1	X1:i:0	XM:i:0	XO:i:0	XG:i:0	MD:Z:31
D2D0JJN1:133:D0BCAACXX:1:2108:4432:158291	163	chromosome:AGPv2:7:1:176764762:1	147717782	60	71M	=	147717875	124	CGAAATTCAAAATAGATGTGATAAAAAACAATCAAGGGGTAATGAGCTGCCAAAGCATGTAACATGGCCTC	4ADDDHHH@@?FHGID>ACFIG9HBC?GGFFBF@DHG?HDG>@FCF9BFFGDCHDCGIGHEEHH>DD(;BA	XT:A:U	NM:i:0	SM:i:37	AM:i:37	X0:i:1	X1:i:0	XM:i:0	XO:i:0	XG:i:0	MD:Z:71
D2D0JJN1:133:D0BCAACXX:1:2108:20008:160169	83	chromosome:AGPv2:3:1:232140174:1	199650247	60	71M	=	199650084	-234	GGGCGGGTTCAGCCTCAGCGGCGCTACAGGTCTCGCGGCGTACCGCGAGGAAGAAGACGAGGATCTGTTCG	9<595DDDBB?DDDB;BBD??BDCACDCB?DABFEEAEFAD6JGIJJGHGGECJGHEIHIHC<+HHHHFFF	XT:A:U	NM:i:2	SM:i:37	AM:i:37	X0:i:1	X1:i:0	XM:i:2	XO:i:0	XG:i:0	MD:Z:54C8G7
D2D0JJN1:133:D0BCAACXX:1:2108:20008:160169	163	chromosome:AGPv2:3:1:232140174:1	199650084	60	31M	=	199650247	234	TCCCAGCGGCCCTGGCAAAGGTCGTGGAAGA	G@DG;FHGIJJIIHHEFHHFF?BB'=@@CC;	XT:A:U	NM:i:1	SM:i:37	AM:i:37	X0:i:1	X1:i:0	XM:i:1	XO:i:0	XG:i:0	MD:Z:2G28
D2D0JJN1:133:D0BCAACXX:1:2108:14428:166609	81	chromosome:AGPv2:5:1:217872852:1	201977893	37	31M	chromosome:AGPv2:6:1:169174353:1	139152790	0	TCTCTCTCTCTCTCTGCGAGTCTGCGACGAC	#########?@@BCC??.;2:=8B@@FA1FB	XT:A:U	NM:i:1	SM:i:37	AM:i:23	X0:i:1	X1:i:0	XM:i:1	XO:i:0	XG:i:0	MD:Z:0G30
D2D0JJN1:133:D0BCAACXX:1:2108:14428:166609	161	chromosome:AGPv2:6:1:169174353:1	139152790	23	71M	chromosome:AGPv2:5:1:217872852:1	201977893	0	CGAAACATTTTCTCATAACAATATAACACCTATGTACATAAGTTATCATGTTATTATATGGTTCCGTTGCA	2ADB1)2<AF<22C<C?FEE9FEC99*:?):CFD9*1?F9DA?FH@GI4994BFD4H><FHC=B)-=;@A@	XT:A:U	NM:i:1	SM:i:23	AM:i:23	X0:i:1	X1:i:1	XM:i:1	XO:i:0	XG:i:0	MD:Z:29A41	XA:Z:chromosome:AGPv2:1:1:301354135:1,+241245301,71M,2;
D2D0JJN1:133:D0BCAACXX:1:2108:13677:171931	83	chromosome:AGPv2:8:1:175793759:1	154130376	60	71M	=	154130326	-121	TTTGGTTCTTTTAGGGGTTGTTTGGTTTATAGGGACTAAACATTAGTCCCTCTACTTTTGTCGGCGTTTCG	<9@BC??;@>3?BB<???B=CFFIIEEHEFGHFCGGGGGFGB8;FB@0@>9B9?CHGGIHFG@AAFHDDDD	XT:A:U	NM:i:0	SM:i:37	AM:i:37	X0:i:1	X1:i:0	XM:i:0	XO:i:0	XG:i:0	MD:Z:71
D2D0JJN1:133:D0BCAACXX:1:2108:13677:171931	163	chromosome:AGPv2:8:1:175793759:1	154130326	60	31M	=	154130376	121	ATTGAAAAGAGTCTAAGATCAGTTTGTTTAA	CGIIBFB@FHI?FGH:CGAFHC=@GIGHIJI	XT:A:U	NM:i:0	SM:i:37	AM:i:37	X0:i:1	X1:i:0	XM:i:0	XO:i:0	XG:i:0	MD:Z:31
D2D0JJN1:133:D0BCAACXX:1:2108:21283:181147	99	chromosome:AGPv2:2:1:237068873:1	208854314	17	31M	=	208854451	202	CCCGAGAAGGGAAGACCAAAGCCCTTGTTTG	:=8:AA#########################	XT:A:U	NM:i:2	SM:i:17	AM:i:17	X0:i:1	X1:i:0	XM:i:2	XO:i:0	XG:i:0	MD:Z:17C0C12
D2D0JJN1:133:D0BCAACXX:1:2108:21283:181147	147	chromosome:AGPv2:2:1:237068873:1	208854451	17	6S65M	=	208854314	-202	CGCAGTGTGCCTCGTGCTTCGCAAGGGGTTTTGCGACGCGTTCGTGCTGCGACCGATCCTGCAGTGGATCG	################################################?@??:B33++CA<C<+:1FFBA2	XT:A:M	NM:i:8	SM:i:17	AM:i:17	XM:i:8	XO:i:0	XG:i:0	MD:Z:5G1A4G10G1A9G9G4G14
D2D0JJN1:133:D0BCAACXX:1:2108:10294:199698	99	chromosome:AGPv2:2:1:237068873:1	196961936	0	31M	=	196962086	221	GCCGGGGGCGGCCGCCGGGGGGCGGCGGCTT	?;;ABHBB@B@5@55<B;&57B7;@@B@###	XT:A:R	NM:i:0	SM:i:0	AM:i:0	X0:i:4	X1:i:0	XM:i:0	XO:i:0	XG:i:0	MD:Z:31	XA:Z:chromosome:AGPv2:2:1:237068873:1,-196989864,31M,0;chromosome:AGPv2:7:1:176764762:1,+69634123,31M,0;chromosome:AGPv2:10:1:150189435:1,-96672286,31M,0;
D2D0JJN1:133:D0BCAACXX:1:2108:10294:199698	147	chromosome:AGPv2:2:1:237068873:1	196962086	0	71M	=	196961936	-221	TGTGTCACGCCAAGGGCCACATTCTCCTATCAATTTTGTTTATCTATTTGTTACTCTCTCCTCGGGACTCG	5;C@=9'B@BEEAHEGD@@=4=(CEBDBEGGGGIJJIGIIEG@?9AGEGHCBBEDC3HGIHHIHFFCAB=2	XT:A:R	NM:i:1	SM:i:0	AM:i:0	X0:i:2	X1:i:1	XM:i:1	XO:i:0	XG:i:0	MD:Z:22G48	XA:Z:chromosome:AGPv2:2:1:237068873:1,+196989674,71M,1;chromosome:AGPv2:7:1:176764762:1,-69634273,71M,2;
D2D0JJN1:133:D0BCAACXX:1:2201:3270:25430	77	*	0	0	*	*	0	0	CGAGGGCCACCAGGGGTCCTCATGGGCGACTGGCGGGGGGCTGAGGATGAGGCGGTGCGCGGGGGGCATCT	FFFHHHHGIJJJJJJJCGGGIJIIJJIJGJJJJIIHD-3@###############################
D2D0JJN1:133:D0BCAACXX:1:2201:3270:25430	141	*	0	0	*	*	0	0	CTTCGCAGCACAACAACAGCGCTGAGGCTCC	JIJIIGJIJJJFGIECGHEEDDCCAB@BBB@
D2D0JJN1:133:D0BCAACXX:1:2201:9458:50518	83	chromosome:AGPv2:10:1:150189435:1	129123675	37	71M	=	129123567	-179	GGCTGGGCCGCGGACTTGCCGTTCGTTGACGGGGTTCTATCTCTTTTCCTTTTTGGAATAAAAAAACTTCG	@DDB9BBDDDDCCC@DDDDBFHFEIIJIHJJIGGIIIHFAJIIJJJIIIJJJJJJIJJJJJJJHHDHFFFF	XT:A:U	NM:i:1	SM:i:37	AM:i:0	X0:i:1	X1:i:0	XM:i:1	XO:i:0	XG:i:0	MD:Z:55T15
D2D0JJN1:133:D0BCAACXX:1:2201:9458:50518	163	chromosome:AGPv2:10:1:150189435:1	129123567	36	31M	=	129123675	179	GGTGGGTGTAGGTGGTGATGCGGCGGCCGGC	GI;@AF';;@GGCHC-;@>B?DD@?@#####	XT:A:R	NM:i:0	SM:i:0	AM:i:0	X0:i:2	X1:i:0	XM:i:0	XO:i:0	XG:i:0	MD:Z:31	XA:Z:chromosome:AGPv2:10:1:150189435:1,+129014350,31M,0;
D2D0JJN1:133:D0BCAACXX:1:2201:6935:128314	89	chromosome:AGPv2:2:1:237068873:1	196962086	0	71M	=	196962086	0	TGTGTCACGCCAAGGGCCACATGCTCCTATCAATTTTGTTTATCTATTTGTTACTCTCTCCTCGGGACTCG	CDDDDCAFFFHHHGJJIJIIHJJJIGHJGGHIIJJJJJJJIIJGIGJJJIHFEIGHEJIJJIJHHHHHFFF	XT:A:R	NM:i:0	SM:i:0	AM:i:0	X0:i:2	X1:i:1	XM:i:0	XO:i:0	XG:i:0	MD:Z:71	XA:Z:chromosome:AGPv2:2:1:237068873:1,+196989674,71M,0;chromosome:AGPv2:7:1:176764762:1,-69634273,71M,1;
D2D0JJN1:133:D0BCAACXX:1:2201:6935:128314	181	chromosome:AGPv2:2:1:237068873:1	196962086	0	*	=	196962086	0	CACCCGCCCCCCCCCGGCGGCCGCCCCCGGC	#########DB;5)))5095DDDDFHIHHGE
D2D0JJN1:133:D0BCAACXX:1:2202:15234:8293	83	chromosome:AGPv2:4:1:241473504:1	224659609	37	71M	=	224659506	-174	GGGCTGTGCAGCCCCCGCGTTGCATTGGGGTCCCGTGCCGATCGCCAGGCCGCGTGATCCACCCGTGCTCG	#A?<:CABBB>375<;@7A>>CC<0<???8:@@BBCCB?;5:A;EFFFBDGE=H@GCBF@)GDC?>DDDDD	XT:A:U	NM:i:1	SM:i:37	AM:i:0	X0:i:1	X1:i:0	XM:i:1	XO:i:0	XG:i:0	MD:Z:3T67
D2D0JJN1:133:D0BCAACXX:1:2202:15234:8293	163	chromosome:AGPv2:4:1:241473504:1	224659506	29	31M	=	224659609	174	GTCCCTGAGAGGCCCGCGGCGTCCCCGCTTC	B?BB@FHI;..(5CC6A##############	XT:A:R	NM:i:1	SM:i:0	AM:i:0	X0:i:3	X1:i:0	XM:i:1	XO:i:0	XG:i:0	MD:Z:23T7	XA:Z:chromosome:AGPv2:8:1:175793759:1,-43029199,31M,1;chromosome:AGPv2:5:1:217872852:1,+166047397,31M,1;
D2D0JJN1:133:D0BCAACXX:1:2202:15159:17395	99	chromosome:AGPv2:8:1:175793759:1	154128184	60	71M	=	154128258	105	CGAAAACGGGAGGGGAGAGGAGGAAGGGGATGCAGTGAACGATGGAGAGGCGACATTGTAGCTGCTATACG	FFFFHDHHII>GHII?D?BF8BFB?FFGE@BDCGG=C>?EBDBBDACEBDD@=-;<CC@ACA:A9@CDDC<	XT:A:U	NM:i:0	SM:i:37	AM:i:37	X0:i:1	X1:i:0	XM:i:0	XO:i:0	XG:i:0	MD:Z:71
D2D0JJN1:133:D0BCAACXX:1:2202:15159:17395	147	chromosome:AGPv2:8:1:175793759:1	154128258	60	31M	=	154128184	-105	GACAATAATAAAGGAGGGGACCATTGAAAGG	@=GGJIGGIIHGIHIGIHGFGHJJIHIIJJJ	XT:A:U	NM:i:0	SM:i:37	AM:i:37	X0:i:1	X1:i:0	XM:i:0	XO:i:0	XG:i:0	MD:Z:31
D2D0JJN1:133:D0BCAACXX:1:2202:19540:26212	83	chromosome:AGPv2:8:1:175793759:1	154130376	60	71M	=	154130326	-121	TTTGGTTCTTTTAGGGGTTGTTTGGTTTATAGGGACTAAACATTAGTCCCTCTACTTTTGTCGGCGTTTCG	2?BBC<<CC@C=CBAEEBBEHCFIGHEEIIGGFC=9CF@BBB<ECHBHGGEGD?FBGEE:AGIHHHFBDDD	XT:A:U	NM:i:0	SM:i:37	AM:i:37	X0:i:1	X1:i:0	XM:i:0	XO:i:0	XG:i:0	MD:Z:71
D2D0JJN1:133:D0BCAACXX:1:2202:19540:26212	163	chromosome:AGPv2:8:1:175793759:1	154130326	60	31M	=	154130376	121	ATTGAAAAGAGTCTAAGATCAGTTTGTTTAA	CHIIH?BHFFFBGHIGGIGCEGFHIGIHIJJ	XT:A:U	NM:i:0	SM:i:37	AM:i:37	X0:i:1	X1:i:0	XM:i:0	XO:i:0	XG:i:0	MD:Z:31
D2D0JJN1:133:D0BCAACXX:1:2202:6204:39970	83	chromosome:AGPv2:7:1:176764762:1	159856408	60	31M	=	159856036	-403	CTCTTTTCCCCTCATCCATCCTGCCTGCCGC	32?CA58DBC@:A@ABA;;CA;DDEIJJIIJ	XT:A:U	NM:i:0	SM:i:37	AM:i:37	X0:i:1	X1:i:0	XM:i:0	XO:i:0	XG:i:0	MD:Z:31
D2D0JJN1:133:D0BCAACXX:1:2202:6204:39970	163	chromosome:AGPv2:7:1:176764762:1	159856036	60	71M	=	159856408	403	CGATTCCATGCATTTTGGCACGGGAAGTAGTAGGAGCAGGCGAAAGGCCGCCCCTTTCCAAGGCAGGTGGC	FFFHHHGHJIIIIJJJJIIJJIJJIEG?DFDHHICGCEGIGGIGGIBEIEFFDDBDDDDDCCBBB?@5:<<	XT:A:U	NM:i:0	SM:i:37	AM:i:37	X0:i:1	X1:i:0	XM:i:0	XO:i:0	XG:i:0	MD:Z:71
D2D0JJN1:133:D0BCAACXX:1:2202:16951:69367	83	chromosome:AGPv2:5:1:217872852:1	176387615	60	31M	=	176387487	-159	TATGCTGGAATTGTCCGGCACTGAGCAGTAT	>CEFFFFDDEH>HIBJJJIJJJJJJJJJIJJ	XT:A:U	NM:i:0	SM:i:37	AM:i:37	X0:i:1	X1:i:0	XM:i:0	XO:i:0	XG:i:0	MD:Z:31
D2D0JJN1:133:D0BCAACXX:1:2202:16951:69367	163	chromosome:AGPv2:5:1:217872852:1	176387487	60	71M	=	176387615	159	CGAGAAGGTCAGCCGCAAGCCTCTTCTTCCTATCCTTCGTGCGGTGTGATGGGTTATGGGTGGTTGGTACT	FFFHHFHHGHIJIJJJJIJIJJJJJJJIIJJJJJJJIJIGGIIJ@BEEHEHHFBDDFEED>A?>?B?<CA5	XT:A:U	NM:i:0	SM:i:37	AM:i:37	X0:i:1	X1:i:0	XM:i:0	XO:i:0	XG:i:0	MD:Z:71
D2D0JJN1:133:D0BCAACXX:1:2202:10452:99880	83	chromosome:AGPv2:4:1:241473504:1	160458156	60	31M	=	160457975	-212	ACAGATCAGGTATTCTCTTCCTGCCGTGCGA	;AC@ADDCCCCCC@A@ED?FHHGGEIGHDGJ	XT:A:U	NM:i:0	SM:i:37	AM:i:37	X0:i:1	X1:i:0	XM:i:0	XO:i:0	XG:i:0	MD:Z:31
D2D0JJN1:133:D0BCAACXX:1:2202:10452:99880	163	chromosome:AGPv2:4:1:241473504:1	160457975	60	71M	=	160458156	212	CGAAACGCCGACAATTATATTTCGGTTTTCGGTTAATCCGGTTTTTTAATCTAGAACAGAAAGTATCTCAT	FFFHHGHGJJJJJJIIECHIJJJJJGHIIJJJGIIICIIHHEFEFED?CCDDCCACCCDCDDDCCEDDCCC	XT:A:U	NM:i:2	SM:i:37	AM:i:37	X0:i:1	X1:i:0	XM:i:2	XO:i:0	XG:i:0	MD:Z:37T1A31
D2D0JJN1:133:D0BCAACXX:1:2203:9882:10520	99	chromosome:AGPv2:4:1:241473504:1	2053280	46	71M	=	2053328	79	CGATCATCCAGCGAGTGAAACCAAGAAATTCATGGCGGGTTGAAGGATACACTGGAGGGAGGGACGCACGT	FFFHHGHHIJJJJJJFGHJIJJIJJJJJJJJJJJJJJJH5;9;>(;;3;5-;5:?3<@B############	XT:A:U	NM:i:1	SM:i:23	AM:i:23	X0:i:1	X1:i:1	XM:i:1	XO:i:0	XG:i:0	MD:Z:62T8	XA:Z:chromosome:AGPv2:4:1:241473504:1,+3555203,71M,2;
D2D0JJN1:133:D0BCAACXX:1:2203:9882:10520	147	chromosome:AGPv2:4:1:241473504:1	2053328	46	31M	=	2053280	-79	ACACTGGAGGGAGGTACGCACGTTCCTGGCG	>DCDDDEEDDFFFFHHHJIJJJJJJJIIJJJ	XT:A:U	NM:i:0	SM:i:23	AM:i:23	X0:i:1	X1:i:1	XM:i:0	XO:i:0	XG:i:0	MD:Z:31	XA:Z:chromosome:AGPv2:4:1:241473504:1,-3555251,31M,1;
D2D0JJN1:133:D0BCAACXX:1:2203:11548:10769	83	chromosome:AGPv2:6:1:169174353:1	57395298	60	71M	=	57395292	-77	TCGTCTCCGGAGCGCACGTCAGATCAGGTGTGCCGCGCCCCCCTCGCCTAAGCTGCGACGACCATCCATCG	@??DBDDDDDDDDDB@DDDDEDDDDDDDCDDDDDDDDDJJIJIIJJJJJJJJJJJJJJJIIJJHGHHHFFF	XT:A:U	NM:i:1	SM:i:37	AM:i:37	X0:i:1	X1:i:0	XM:i:1	XO:i:0	XG:i:0	MD:Z:30C40
D2D0JJN1:133:D0BCAACXX:1:2203:11548:10769	163	chromosome:AGPv2:6:1:169174353:1	57395292	60	31M	=	57395298	77	CTCGCATCGTCTCCGGAGCGCACGTCAGATC	JIHHJGGIIGHJJJGEEDDCD@@?ABB@CC>	XT:A:U	NM:i:0	SM:i:37	AM:i:37	X0:i:1	X1:i:0	XM:i:0	XO:i:0	XG:i:0	MD:Z:31
D2D0JJN1:133:D0BCAACXX:1:2203:13599:29803	89	chromosome:AGPv2:2:1:237068873:1	22971735	37	31M	=	22971735	0	ACACAGCTGCCCTCTTCTGACTGCCCAGCGA	DDDCDDDEDBHHHHHIJHGEJJJJIJIJJIJ	XT:A:U	NM:i:0	SM:i:37	AM:i:0	X0:i:1	X1:i:0	XM:i:0	XO:i:0	XG:i:0	MD:Z:31
D2D0JJN1:133:D0BCAACXX:1:2203:13599:29803	181	chromosome:AGPv2:2:1:237068873:1	22971735	0	*	=	22971735	0	TAGGCACAAGGGCACGAGCTTTTTGGAACCGTGATATCGCTAACATTGGGCTTCTGAAAATAGGTATCTCG	>ECECCDFFEHHHEHJIIIJIJJIGIIHIJJGIJIIIJIJJJJJIIFJJJJJJJIJJJJHIIJHHHHHFFF
D2D0JJN1:133:D0BCAACXX:1:2203:19178:135002	83	chromosome:AGPv2:7:1:176764762:1	12802550	29	31M	=	12802438	-143	ATACCGCACGGCCAGGCTCACGCCTCCCTAG	######BB@;A??.;;7?8='1;7=?*4F<B	XT:A:U	NM:i:1	SM:i:0	AM:i:0	X0:i:1	X1:i:2	XM:i:1	XO:i:0	XG:i:0	MD:Z:29G1	XA:Z:chromosome:AGPv2:7:1:176764762:1,-12643273,31M,0;chromosome:AGPv2:7:1:176764762:1,-12650371,31M,1;
D2D0JJN1:133:D0BCAACXX:1:2203:19178:135002	163	chromosome:AGPv2:7:1:176764762:1	12802438	37	71M	=	12802550	143	CGAAATCAAAAATGGGAAAAGGAAATAAAAAAAGAAAAGAAGAAAGAACCTGAATGGGCCCAAACTTTTCC	FFFHAFHB:EE:E<EF:?F9FF8EB4E?BGC?@DDG8BC;F38=@=DCEGH;>=CDB;BB8=6;5;>>C;:	XT:A:U	NM:i:0	SM:i:37	AM:i:0	X0:i:1	X1:i:0	XM:i:0	XO:i:0	XG:i:0	MD:Z:71
D2D0JJN1:133:D0BCAACXX:1:2203:3932:190715	117	chromosome:AGPv2:9:1:156750706:1	136915038	0	*	=	136915038	0	TGAACTGGCTAACGAAGCCTGTGAGTGATCGCGCGCGTGCCCATTTACTGCCGTGCCCGTGCATCAAATCG	4DCCB@ADBBDD@DCB?BDDDCDCCDBDDDFHIHEFIEIIIHHJIJIJJJJJJJJJJJJIJJJHHHHHFFF
D2D0JJN1:133:D0BCAACXX:1:2203:3932:190715	153	chromosome:AGPv2:9:1:156750706:1	136915038	37	31M	=	136915038	0	TCCCGCTTGACCTCGCAGTCCAGGGAGGCGG	=DDDCCCC@6DFFHHIFJIIHEJJIGIIJJJ	XT:A:U	NM:i:0	SM:i:37	AM:i:0	X0:i:1	X1:i:0	XM:i:0	XO:i:0	XG:i:0	MD:Z:31
D2D0JJN1:133:D0BCAACXX:1:2205:6990:2026	99	chromosome:AGPv2:3:1:232140174:1	132399920	60	31M	=	132399926	77	CCTCTAGCCTGGAGTCGTTTTTTATGTTAAG	JJJJJIJJJJJJGIHIIHHIJJHHFFFFFFC	XT:A:U	NM:i:0	SM:i:37	AM:i:37	X0:i:1	X1:i:0	XM:i:0	XO:i:0	XG:i:0	MD:Z:31
D2D0JJN1:133:D0BCAACXX:1:2205:6990:2026	147	chromosome:AGPv2:3:1:232140174:1	132399926	60	71M	=	132399920	-77	GCCTGGAGTCGTTTTTTATGTTAAGGCGGTGGAATGAGATGCGCCCGGCGAGGTGCGGCGGCGCGGGGTCG	BDDDDDDDBBDBCDCDDDCDDDBBB@DDDEDDEEDDDDDDDDDDDFHHJJJJJIIIGIJJJHFHHHHHFFF	XT:A:U	NM:i:0	SM:i:37	AM:i:37	X0:i:1	X1:i:0	XM:i:0	XO:i:0	XG:i:0	MD:Z:71
D2D0JJN1:133:D0BCAACXX:1:2205:16579:43044	99	chromosome:AGPv2:4:1:241473504:1	226284566	60	71M	=	226284641	106	CGAAAGAAATTGGCACCAAAATTATGTACTTGCGGGGTGTCTATCTACCATTCACTCACTGACTCCAAGAA	FFFHGHHHJJJJIJJJJIJJIJJJIJHGJJJJIJJIJ5AEHFFFFFFFEECEFEDDDDDC>ACDACCDDBC	XT:A:U	NM:i:1	SM:i:37	AM:i:37	X0:i:1	X1:i:0	XM:i:1	XO:i:0	XG:i:0	MD:Z:67T3
D2D0JJN1:133:D0BCAACXX:1:2205:16579:43044	147	chromosome:AGPv2:4:1:241473504:1	226284641	60	31M	=	226284566	-106	GATGCAGTTTTGGAGCAGAACGCAACGCAAC	DDDC@DEDFFFFFHHFFHIGIIJIIIIHG@J	XT:A:U	NM:i:1	SM:i:37	AM:i:37	X0:i:1	X1:i:0	XM:i:1	XO:i:0	XG:i:0	MD:Z:3A27
D2D0JJN1:133:D0BCAACXX:1:2205:10111:46133	99	chromosome:AGPv2:4:1:241473504:1	226284566	60	71M	=	226284641	106	CGAAAGAAATTGGCACCAAAATTATGTACTTGCGGGGTGTCTATCTACCATTCACTCACTGACTCCAAGAA	FFFGHFFG@AFEHIGHIIIFGGIGIIFHGHIIII>BH;AHFFEFFDDFEECCCACCCDDCDDDCDDC5:95	XT:A:U	NM:i:1	SM:i:37	AM:i:37	X0:i:1	X1:i:0	XM:i:1	XO:i:0	XG:i:0	MD:Z:67T3
D2D0JJN1:133:D0BCAACXX:1:2205:10111:46133	147	chromosome:AGPv2:4:1:241473504:1	226284641	60	31M	=	226284566	-106	GATGCAGTTTTGGAGCAGAACGCAACGCAAC	CDDEECCAECCFDCE>EHHEHBFB7@GHGEJ	XT:A:U	NM:i:1	SM:i:37	AM:i:37	X0:i:1	X1:i:0	XM:i:1	XO:i:0	XG:i:0	MD:Z:3A27
D2D0JJN1:133:D0BCAACXX:1:2205:15592:66328	83	chromosome:AGPv2:9:1:156750706:1	153884122	29	31M	=	153883984	-169	CCGTACTGGCCGTGCGGGGCCTACCGCTGGA	BDCC@BBB@BBDDFGHHIIGHHGJIJJIFJJ	XT:A:R	NM:i:1	SM:i:0	AM:i:0	X0:i:2	X1:i:0	XM:i:1	XO:i:0	XG:i:0	MD:Z:13A17	XA:Z:chromosome:AGPv2:1:1:301354135:1,+4356883,31M,1;
D2D0JJN1:133:D0BCAACXX:1:2205:15592:66328	163	chromosome:AGPv2:9:1:156750706:1	153883984	37	71M	=	153884122	169	CGACTCGGAGAGCAGCTCGTCGGGGCCGCCGACGGTGAAGAGGTCGGCCGCGGTGGCCGCGTTGTTGCCGC	FFFHHHHGEHHIIJIJIHGFCAHGIIIGAE<?ABB'<8@>(9<9<5@5<6<@D07;8+00008>?B?@>@>	XT:A:U	NM:i:1	SM:i:37	AM:i:0	X0:i:1	X1:i:0	XM:i:1	XO:i:0	XG:i:0	MD:Z:64C6
D2D0JJN1:133:D0BCAACXX:1:2205:11033:85956	89	chromosome:AGPv2:2:1:237068873:1	196962086	0	71M	=	196962086	0	TGTGTCACGCCAAGGGCCACATGCTCCTATCAATTTTGTTTATCTATTTGTTACTCTCTCCTCGGGACTCG	;CC??=9B@9HHHEEHG=)CIIIIHFGIIIF>GGDIIGIHBAHFFGFGGHFCHF@HBHGGAEGFFHFHFFF	XT:A:R	NM:i:0	SM:i:0	AM:i:0	X0:i:2	X1:i:1	XM:i:0	XO:i:0	XG:i:0	MD:Z:71	XA:Z:chromosome:AGPv2:2:1:237068873:1,+196989674,71M,0;chromosome:AGPv2:7:1:176764762:1,-69634273,71M,1;
D2D0JJN1:133:D0BCAACXX:1:2205:11033:85956	181	chromosome:AGPv2:2:1:237068873:1	196962086	0	*	=	196962086	0	GAGGCGCCGCCCCCCGGCGTCCGCCCCCGGC	############################BB0
D2D0JJN1:133:D0BCAACXX:1:2205:15369:122335	83	chromosome:AGPv2:6:1:169174353:1	159727196	60	71M	=	159727037	-230	TCGGTCCTCGTCCTCCTCCTCAAGATCTACGCCACCAAGTCCTGCTCAGGTAAGCCGTACCAGCGATTTCG	9DBDDDBBBBBDDDDFFEHGGHHHHEHGAJJIHBJJJIJIJIHEJHIHGFDIIJJJJHFJJJJHHHHHFFF	XT:A:U	NM:i:1	SM:i:37	AM:i:37	X0:i:1	X1:i:0	XM:i:1	XO:i:0	XG:i:0	MD:Z:59T11
D2D0JJN1:133:D0BCAACXX:1:2205:15369:122335	163	chromosome:AGPv2:6:1:169174353:1	159727037	60	31M	=	159727196	230	CCTCTCCTCTGATCCTCTCCGCCATTTCTGT	IJIHIGHHIJJJJJIEHIIJJJHHHFFFFFB	XT:A:U	NM:i:0	SM:i:37	AM:i:37	X0:i:1	X1:i:0	XM:i:0	XO:i:0	XG:i:0	MD:Z:31
D2D0JJN1:133:D0BCAACXX:1:2206:9520:91876	83	chromosome:AGPv2:4:1:241473504:1	226284641	60	31M	=	226284566	-106	GATGCAGTTTTGGAGCAGAACGCAACGCAAC	CDDEEEECFFFFFGHHGHJIJIIGHJJJIHJ	XT:A:U	NM:i:1	SM:i:37	AM:i:37	X0:i:1	X1:i:0	XM:i:1	XO:i:0	XG:i:0	MD:Z:3A27
D2D0JJN1:133:D0BCAACXX:1:2206:9520:91876	163	chromosome:AGPv2:4:1:241473504:1	226284566	60	71M	=	226284641	106	CGAAAGAAATTGGCACCAAAATTATGTACTTGCGGGGTGTCTATCTACCATTCACTCACTGACTCCAAGAA	FFFHHHHHJJJJJJIIJJJJJJJJJJGIJJJJJJJJJ;BHHFFFFFFFEEEEEEDDDDDDDDDDDDDDDDD	XT:A:U	NM:i:1	SM:i:37	AM:i:37	X0:i:1	X1:i:0	XM:i:1	XO:i:0	XG:i:0	MD:Z:67T3
D2D0JJN1:133:D0BCAACXX:1:2207:12725:6632	83	chromosome:AGPv2:1:1:301354135:1	288427761	12	71M	=	288427472	-360	ATGATGCCCCCCCTGGCGACGTGGCTGGTCCGACCCCGAGTTCGGGCGAGGTGGCGATTCCTCCGAGGTCG	################################################################?@31?@@	XT:A:U	NM:i:2	SM:i:12	AM:i:12	X0:i:1	X1:i:2	XM:i:2	XO:i:0	XG:i:0	MD:Z:6G26A37	XA:Z:chromosome:AGPv2:8:1:175793759:1,-158295274,71M,3;chromosome:AGPv2:2:1:237068873:1,-220181957,71M,3;
D2D0JJN1:133:D0BCAACXX:1:2207:12725:6632	163	chromosome:AGPv2:1:1:301354135:1	288427472	12	28M3S	=	288427761	360	GTCTAGCGGAGAGGTGCTAGAGCCCTAATTC	###############################	XT:A:M	NM:i:1	SM:i:12	AM:i:12	XM:i:1	XO:i:0	XG:i:0	MD:Z:14A13
D2D0JJN1:133:D0BCAACXX:1:2207:11064:59449	77	*	0	0	*	*	0	0	CGACGACGACGCTAGCCAAGTCCAGGTCCATCCTCGCGCGCGGCTCATAGAAGCGCCTCCTCCACTTCCTC	FFFHHHHHJJJJJJIJJJJJGHJIJJFHIJIJJGIEHEHDDDDDDBCDDDDDDDDDDDDDCDDCDDDDDDC
D2D0JJN1:133:D0BCAACXX:1:2207:11064:59449	141	*	0	0	*	*	0	0	CTTGGAGTGTGGGTAGGGGTAGGATGCCCCC	JJJJJGHBFGHIJFGHJJJ=EHFFFFFEEDD
D2D0JJN1:133:D0BCAACXX:1:2207:5275:67219	77	*	0	0	*	*	0	0	CTTCGCAGCACAACAACAGCGCTGAGGCTCC	IJJIIGIIFIJIIHIIIHEHFFCD>BDDBD?
D2D0JJN1:133:D0BCAACXX:1:2207:5275:67219	141	*	0	0	*	*	0	0	CGAGGGCCACCAGGGGTCCTCATGGGCGACTGGCGGGGGGGTGAGGATGAGGGGAGGCGCGGTGGCCACCT	FFFHHHGHJJJJJJJJCFHIJJIIJIDIIII########################################
D2D0JJN1:133:D0BCAACXX:1:2207:20218:134195	99	chromosome:AGPv2:3:1:232140174:1	199649863	29	71M	=	199650062	230	CGATGGGGTCCATGTCAGTGTCCTAGAAAAACCTAACAATTAGGCCATGTTGGCAGACAGCAAGATGGTGA	FFDHHHFHIIIIIJHIIBFIHHGHIGJIIJJJIIJJJIJJEIHJIHIFHHIJBGGIJJIGIIJHHGFC;B@	XT:A:U	NM:i:0	SM:i:29	AM:i:29	X0:i:1	X1:i:0	XM:i:0	XO:i:0	XG:i:0	MD:Z:71
D2D0JJN1:133:D0BCAACXX:1:2207:20218:134195	147	chromosome:AGPv2:3:1:232140174:1	199650062	29	31M	=	199649863	-230	GTATATATATACCCCTTGCTCCTCCCAGCGG	@FEEEEEDB=,>CE>EGGGDJIGJIHHBGIJ	XT:A:M	NM:i:3	SM:i:29	AM:i:29	XM:i:3	XO:i:0	XG:i:0	MD:Z:15G3C4G6
D2D0JJN1:133:D0BCAACXX:1:2207:7629:166136	99	chromosome:AGPv2:2:1:237068873:1	93760594	60	71M	=	93761170	607	CGAGCCAGGCGCGGCAACAGGGAGATGGGAGGGCGCGATGCAGGGGAGCTTCAGGGCGCGGTGAGCTGCTC	FEDHHHGHIJIIJJJJJJ>GIICHEGIJGCHIHHFDDBBBDCDDDD8<@BDDDCCB?;7>@BD<AC(3>A4	XT:A:U	NM:i:0	SM:i:37	AM:i:37	X0:i:1	X1:i:0	XM:i:0	XO:i:0	XG:i:0	MD:Z:71
D2D0JJN1:133:D0BCAACXX:1:2207:7629:166136	147	chromosome:AGPv2:2:1:237068873:1	93761170	60	31M	=	93760594	-607	CGGCTTCAGGAAAAATATCCCAGGCCAGCGC	##C>@;;>@EEEFDB;.@BEA;EGIGA;0GG	XT:A:U	NM:i:0	SM:i:37	AM:i:37	X0:i:1	X1:i:0	XM:i:0	XO:i:0	XG:i:0	MD:Z:31
D2D0JJN1:133:D0BCAACXX:1:2207:8837:172632	99	chromosome:AGPv2:6:1:169174353:1	160328732	17	31M	=	160328765	95	AGCGCTCGGGCGGTTCTAGGCAGCTATAGGC	###############################	XT:A:U	NM:i:2	SM:i:17	AM:i:17	X0:i:1	X1:i:0	XM:i:2	XO:i:0	XG:i:0	MD:Z:0T8A21
D2D0JJN1:133:D0BCAACXX:1:2207:8837:172632	147	chromosome:AGPv2:6:1:169174353:1	160328765	17	9S62M	=	160328732	-95	TCTCCGCTCAATCTTTTCCCCCCACGTTTCCCCCGATGCTGCGCCCCGTTGCGTCGCGAGAAAACACATCG	###################################################?8133+A<9GEHD<2>GFFE	XT:A:M	NM:i:7	SM:i:17	AM:i:17	XM:i:7	XO:i:0	XG:i:0	MD:Z:6C3T15C0C9A9T8C5
D2D0JJN1:133:D0BCAACXX:1:2207:21326:188534	83	chromosome:AGPv2:10:1:150189435:1	129123675	37	71M	=	129123567	-179	GGCTGTGCCGCGGACTTGCCGTTCGTTGACGGGGTTGTATCTCTTTTCCTTTTTGGAATAAAAAAACTTCG	A?<?5-B;3'?>CC@>;9//<C?=)BE@;8<'(@GFB9*3FB@GEEHIGGHGGBIIHHHIGDD?A+HFFFF	XT:A:U	NM:i:3	SM:i:37	AM:i:0	X0:i:1	X1:i:0	XM:i:3	XO:i:0	XG:i:0	MD:Z:5G30C18T15
D2D0JJN1:133:D0BCAACXX:1:2207:21326:188534	163	chromosome:AGPv2:10:1:150189435:1	129123567	29	26M1I4M	=	129123675	179	GGTGGGTGTAGGTGGTGATGCGGCGGACCGG	B?D;F65AE)7@D3?################	XT:A:R	NM:i:1	SM:i:0	AM:i:0	X0:i:2	X1:i:0	XM:i:1	XO:i:1	XG:i:1	MD:Z:30	XA:Z:chromosome:AGPv2:10:1:150189435:1,+129014350,26M1I4M,2;
D2D0JJN1:133:D0BCAACXX:1:2207:13498:189719	99	chromosome:AGPv2:4:1:241473504:1	160457975	60	71M	=	160458156	212	CGAAACGCCGACAATTATATTTCGGTTTTCGGTTAATCCGGTTTTTTAATCTAGAACAGAAAGTATCTCAT	DDDF;)A:?CEFEFGCFFI>DEF9@BFFF<AFFF<4=@);65'9BBB@BBB>@@A@>(3:AB3(,;>@>3:	XT:A:U	NM:i:2	SM:i:37	AM:i:25	X0:i:1	X1:i:0	XM:i:2	XO:i:0	XG:i:0	MD:Z:37T1A31
D2D0JJN1:133:D0BCAACXX:1:2207:13498:189719	147	chromosome:AGPv2:4:1:241473504:1	160458156	60	31M	=	160457975	-212	CCACATCAGGTATTCTCTTCCTGCCGTGCGA	##########################@D7AF	XT:A:U	NM:i:2	SM:i:25	AM:i:25	X0:i:1	X1:i:0	XM:i:2	XO:i:0	XG:i:0	MD:Z:0A2G27
D2D0JJN1:133:D0BCAACXX:1:2208:7552:109239	117	chromosome:AGPv2:1:1:301354135:1	67851011	0	*	=	67851011	0	CCCCCTTCCCTCTTCGTCCATAATAGCAATTATCTCTCCACCGTCTTCTCCTTCTTCGCTCGGAGGGTTCG	#BB?@A88992=/8/@:>3@B?;;77)77.7=(;3.(;('F>DHD?)2HE@GEEF?8FC@@EHFHGGHFFF
D2D0JJN1:133:D0BCAACXX:1:2208:7552:109239	153	chromosome:AGPv2:1:1:301354135:1	67851011	37	31M	=	67851011	0	CCCTCCGAGCGAAGAAGGAGAAGACGGTGGA	BDBA=8E>ED=D@HEHHFFEGHIHIIIGG@C	XT:A:U	NM:i:0	SM:i:37	AM:i:0	X0:i:1	X1:i:0	XM:i:0	XO:i:0	XG:i:0	MD:Z:31
D2D0JJN1:133:D0BCAACXX:1:2208:16499:114055	77	*	0	0	*	*	0	0	GCGAGACGCAGGGAACCGAAATTAGGTCGGA	###############################
D2D0JJN1:133:D0BCAACXX:1:2208:16499:114055	141	*	0	0	*	*	0	0	CGAGTGCCTGCGTCTCGCGAGATAATTGCCATTATGGACGGAGAGAGCAGGGGATTCGAAATTAGGTCGGA	FFAFCDDDGFEBHHHGIBGAFGFCEEIGGF8BF9FCHBB@'5;:CCEF3??BDB;?A?DD?BCA#######
D2D0JJN1:133:D0BCAACXX:1:2208:2039:122345	83	chromosome:AGPv2:3:1:232140174:1	202931425	60	31M	=	202931160	-296	ATTCTAAGATGATATATGATTCAATTCTGGG	?@CHEEEHGEIIIHEGGDFGF>GFC?E@III	XT:A:U	NM:i:0	SM:i:37	AM:i:37	X0:i:1	X1:i:0	XM:i:0	XO:i:0	XG:i:0	MD:Z:31
D2D0JJN1:133:D0BCAACXX:1:2208:2039:122345	163	chromosome:AGPv2:3:1:232140174:1	202931160	60	58M1D13M	=	202931425	296	CGAATTACTTAAAATTATTCACGTTTTATTCAAGTTTGGCAGACATATGATTTAAAAGTTTTTTTTGGTAT	FFFGGGFHJIJIGJJIDHIIGJIEHIJGIJGHJEEGID?FHFFFHE?DDCGGGIJIGB@FEHIGHFDD###	XT:A:U	NM:i:1	SM:i:37	AM:i:37	X0:i:1	X1:i:0	XM:i:0	XO:i:1	XG:i:1	MD:Z:58^T13
D2D0JJN1:133:D0BCAACXX:1:2208:18976:125333	99	chromosome:AGPv2:2:1:237068873:1	17799566	29	31M	=	17799597	77	GGGGGAATGGAGGTCGGCGAGGTGTCCTTCT	?DHIH/>63>.=@5;;?##############	XT:A:U	NM:i:0	SM:i:29	AM:i:29	X0:i:1	X1:i:0	XM:i:0	XO:i:0	XG:i:0	MD:Z:31
D2D0JJN1:133:D0BCAACXX:1:2208:18976:125333	147	chromosome:AGPv2:2:1:237068873:1	17799597	29	33S20M8D18M	=	17799566	-77	TCGGGGGAATGGAGGTCGGCGAGGTGTCCTTCTGTAGGAATTGGCCAGCGGTGGGGTAGGGCACGCGTTCG	>DB?C@DCDDDC@DDB@;DDFFFDAC>HHIEIIHGHEIHGGJJJJIHGDJIGIJIIGIGIIHGFHHHHDFD	XT:A:M	NM:i:9	SM:i:29	AM:i:29	XM:i:1	XO:i:1	XG:i:8	MD:Z:4A15^GGGTAGCC18
D2D0JJN1:133:D0BCAACXX:1:2208:15423:125507	81	chromosome:AGPv2:10:1:150189435:1	103807111	0	71M	chromosome:AGPv2:5:1:217872852:1	118619000	0	ATATGCGGAATCTGAAATTTATAAACTTTAAGCACAACTACAAGCCGGGGTTAGCGTTAGAAATAAAATCG	#####EEHHFHFHCGGGGDC7:@EFG@;4FCF;8?B?99(D@)BIHIG@HGEGGGHGGEEIHGDAHHHBDD	XT:A:R	NM:i:1	SM:i:0	AM:i:0	X0:i:5	X1:i:24	XM:i:1	XO:i:0	XG:i:0	MD:Z:3G67
D2D0JJN1:133:D0BCAACXX:1:2208:15423:125507	161	chromosome:AGPv2:5:1:217872852:1	118619000	0	31M	chromosome:AGPv2:10:1:150189435:1	103807111	0	CAAGTCACCGGGGTCGCTCTGCCTTTTGCCC	GAHG?B<DHFFHJ==DF/=;CDDDCCCCCCC	XT:A:R	NM:i:1	SM:i:0	AM:i:0	X0:i:2	X1:i:1	XM:i:1	XO:i:0	XG:i:0	MD:Z:20A10	XA:Z:chromosome:AGPv2:5:1:217872852:1,+118628642,31M,1;chromosome:AGPv2:2:1:237068873:1,+62209730,31M,2;
D2D0JJN1:133:D0BCAACXX:1:2208:11801:186063	99	chromosome:AGPv2:4:1:241473504:1	239784073	60	71M	=	239784280	238	CGAAATGAAATTTCAATCGGTCAGTTAACACAGGGAATACTCAGGTAGGGTATGACGTTGCAGACGCATAC	FFFGGHH4EHHGJJIHHHFHGIEGHIHIIIIJGIJGBEFHIJEHIBGHIJB;FF)8;;@GECHHD@BC<A>	XT:A:U	NM:i:2	SM:i:37	AM:i:37	X0:i:1	X1:i:0	XM:i:2	XO:i:0	XG:i:0	MD:Z:7G46G16
D2D0JJN1:133:D0BCAACXX:1:2208:11801:186063	147	chromosome:AGPv2:4:1:241473504:1	239784280	60	31M	=	239784073	-238	AACGAGCGCGGATGCAGAAACCAGCAGCGCC	?5BDBBDDDC@;CC;3FEDAE>;:A8GHGJI	XT:A:U	NM:i:0	SM:i:37	AM:i:37	X0:i:1	X1:i:0	XM:i:0	XO:i:0	XG:i:0	MD:Z:31
D2D0JJN1:133:D0BCAACXX:1:2208:20937:194231	99	chromosome:AGPv2:3:1:232140174:1	132399920	60	31M	=	132399926	77	CCTCTAGCCTGGAGGCGTTTTTTATGTTAAG	IFEG9@DEEHIIG9(-@'':EB??ACCCCA>	XT:A:U	NM:i:1	SM:i:37	AM:i:37	X0:i:1	X1:i:0	XM:i:1	XO:i:0	XG:i:0	MD:Z:14T16
D2D0JJN1:133:D0BCAACXX:1:2208:20937:194231	147	chromosome:AGPv2:3:1:232140174:1	132399926	60	71M	=	132399920	-77	GCCTGGAGTCGTTTTTTATGTTAAGGCGGTGGAATGAGATGCGCCCGGCGAGGTGCGGCGGCGCGGGGTCG	89@ADB>B>>BBCC@CCCCCCC@BB:-DDC>3>8CCC36DDB>6<DDHHJGHHEIIHEJIEGIHDHDHFFF	XT:A:U	NM:i:0	SM:i:37	AM:i:37	X0:i:1	X1:i:0	XM:i:0	XO:i:0	XG:i:0	MD:Z:71
D2D0JJN1:133:D0BCAACXX:1:2301:17194:8635	83	chromosome:AGPv2:8:1:175793759:1	47431877	60	71M	=	47431537	-411	CTGGCTAGGAGCTGGAGCAGGTGCGCAGCAGAGAGCCAGGGCCGGAGCGCACCGAGCTGGAGCAGAGATCG	ACDDDCACCC>5DCC@=?@DCFFFEHIEC9JIGHCIGGIGEJIJIIHEBEEJJJIGGIGJIIIHHHHHFFF	XT:A:U	NM:i:0	SM:i:37	AM:i:23	X0:i:1	X1:i:0	XM:i:0	XO:i:0	XG:i:0	MD:Z:71
D2D0JJN1:133:D0BCAACXX:1:2301:17194:8635	163	chromosome:AGPv2:8:1:175793759:1	47431537	60	31M	=	47431877	411	TGCAGTACACAGCAACAACTGATCATCCTCG	IDH>F>BFGIGIFIGHIEC=;;@DFD;@@C8	XT:A:U	NM:i:0	SM:i:23	AM:i:23	X0:i:1	X1:i:1	XM:i:0	XO:i:0	XG:i:0	MD:Z:31	XA:Z:chromosome:AGPv2:1:1:301354135:1,-122757563,31M,1;
D2D0JJN1:133:D0BCAACXX:1:2301:21199:37672	99	chromosome:AGPv2:4:1:241473504:1	160457975	60	71M	=	160458156	212	CGAAACGCCGACAATTATATTTCGGTTTTCGGTTAATCCGGTTTTTTAATCTAGAACAGAAAGTATCTCAT	FFFHHHGFGIGIJIIJJJI@HIJGI@F8FHBGCHGI@GCGHE<BEFDDCCACC@@@ACCD@>@@@CDEDC>	XT:A:U	NM:i:2	SM:i:37	AM:i:37	X0:i:1	X1:i:0	XM:i:2	XO:i:0	XG:i:0	MD:Z:37T1A31
D2D0JJN1:133:D0BCAACXX:1:2301:21199:37672	147	chromosome:AGPv2:4:1:241473504:1	160458156	60	31M	=	160457975	-212	ACAGATCAGGTATTCTCTTCCTGCCGTGCGA	#####?>;@>;(CCEA@?BEHHGGIIHC@9H	XT:A:U	NM:i:0	SM:i:37	AM:i:37	X0:i:1	X1:i:0	XM:i:0	XO:i:0	XG:i:0	MD:Z:31
D2D0JJN1:133:D0BCAACXX:1:2301:12214:58764	73	chromosome:AGPv2:1:1:301354135:1	256467980	37	31M	=	256467980	0	AACTAGAGCAGAGAGGCGATCAGGCGGGCGG	IIIIIJIJIIJGIIJIJHGFFFFEEDDB059	XT:A:U	NM:i:0	SM:i:37	AM:i:0	X0:i:1	X1:i:0	XM:i:0	XO:i:0	XG:i:0	MD:Z:31
D2D0JJN1:133:D0BCAACXX:1:2301:12214:58764	133	chromosome:AGPv2:1:1:301354135:1	256467980	0	*	=	256467980	0	CGATATACGAGAGTTCCACACGACTGACATCGGCCCTGCCGCGTAGATTTTTTCCTTGAGACTAGCCACAA	FFFHHHGHJJJGIGIIIJJIJIGJIJJIIJJIJJIJEHII<BE59==@CEEDD>ADDC@CBCDDDDCD@88
D2D0JJN1:133:D0BCAACXX:1:2301:17243:88828	81	chromosome:AGPv2:7:1:176764762:1	69634101	0	31M	chromosome:AGPv2:2:1:237068873:1	196957005	0	AAGGATAGACAGAGAGTGCCGCGCCGGGGGC	##DCD>DC>44CDCCB<@DBBDFFEGJHGEE	XT:A:R	NM:i:0	SM:i:0	AM:i:0	X0:i:3	X1:i:0	XM:i:0	XO:i:0	XG:i:0	MD:Z:31	XA:Z:chromosome:AGPv2:2:1:237068873:1,-196957041,31M,0;chromosome:AGPv2:10:1:150189435:1,+96672308,31M,0;
D2D0JJN1:133:D0BCAACXX:1:2301:17243:88828	161	chromosome:AGPv2:2:1:237068873:1	196957005	37	71M	chromosome:AGPv2:7:1:176764762:1	69634101	0	CGAAGCAGTACGACCAGGAGCCAAGGGAGTAAGGAGAAGGATAGACAGAGAGTGCCGCGCCGGGGGCGAGA	FFFDHHDHEFHIIHIIJFEEHIDGIJI?HHGGIFEGHGEHG@HE>CDHAA?EHEHE<B@BB=BDDBB@>95	XT:A:U	NM:i:0	SM:i:37	AM:i:0	X0:i:1	X1:i:0	XM:i:0	XO:i:0	XG:i:0	MD:Z:71
D2D0JJN1:133:D0BCAACXX:1:2301:10411:181496	83	chromosome:AGPv2:4:1:241473504:1	160458156	60	31M	=	160457975	-212	ACAGATCAGGTATTCTCTTCCTGCCGTGCGA	ADCDDCCADCECCCA>EEBFHJJJJJJJJJH	XT:A:U	NM:i:0	SM:i:37	AM:i:37	X0:i:1	X1:i:0	XM:i:0	XO:i:0	XG:i:0	MD:Z:31
D2D0JJN1:133:D0BCAACXX:1:2301:10411:181496	163	chromosome:AGPv2:4:1:241473504:1	160457975	60	71M	=	160458156	212	CGAAACGCCGACAATTATATTTCGGTTTTCGGTTAATCCGGTTTTTTAATCTAGAACAGAAAGTATCTCAT	DFFFHDHGIJGIGIJIGGBHIIGJJGHJIIIIGIEHHIJJH=DFFFDAACDDCDDDDDDDDDD5;BCDDCC	XT:A:U	NM:i:2	SM:i:37	AM:i:37	X0:i:1	X1:i:0	XM:i:2	XO:i:0	XG:i:0	MD:Z:37T1A31
D2D0JJN1:133:D0BCAACXX:1:2302:9509:2683	99	chromosome:AGPv2:2:1:237068873:1	203057940	60	71M	=	203058121	212	CGAACAGCGACCGCATCTAGAGCCCCATCCGCGGATCCGAAACCCAATTCCCAGCGAGCAAGCGAGCCCGG	FFFHHHHHJJJJJJJJJJJJIGJJJJJIJJJJJJHFDEDDDDDDDDDDDDDDDDDDBDDDDDDDDDDDDDD	XT:A:U	NM:i:0	SM:i:37	AM:i:37	X0:i:1	X1:i:0	XM:i:0	XO:i:0	XG:i:0	MD:Z:71
D2D0JJN1:133:D0BCAACXX:1:2302:9509:2683	147	chromosome:AGPv2:2:1:237068873:1	203058121	60	31M	=	203057940	-212	TTCTTCTGCCCCCTCTCCTCTTCGTTAGGAG	C>:??;;@@DFE?6;(DC8@@F=IGDFDFBB	XT:A:U	NM:i:0	SM:i:37	AM:i:37	X0:i:1	X1:i:0	XM:i:0	XO:i:0	XG:i:0	MD:Z:31
D2D0JJN1:133:D0BCAACXX:1:2302:15063:22033	77	*	0	0	*	*	0	0	GCGCTGCGGCGACCCGACCAAATCGAAATTA	JIIGIGGJDFB@BDDDDDBDDDCCBB3?AAC
D2D0JJN1:133:D0BCAACXX:1:2302:15063:22033	141	*	0	0	*	*	0	0	CGATTTGGTCGGGTCGCCGCAGCGCGAGATAATTGCCATTATAGACGAAGAGCGGAAGGGATTCGAAATTA	FFFHHHHHFGGGIGEGGGGHIFGGIHIFHHE@BDCECCEDEEEEDD@6?BBBCDD-;<?@?ACCDCBDBCD
D2D0JJN1:133:D0BCAACXX:1:2302:10207:78038	99	chromosome:AGPv2:5:1:217872852:1	13945454	29	7S24M	=	13945603	221	GTCCCTGTCTACCATATACTACCTCCGTTTG	@B?(?<C=.=F@;)==FHA@>C@DHHF(;@B	XT:A:M	NM:i:4	SM:i:29	AM:i:29	XM:i:4	XO:i:0	XG:i:0	MD:Z:4A1T6G0T9
D2D0JJN1:133:D0BCAACXX:1:2302:10207:78038	147	chromosome:AGPv2:5:1:217872852:1	13945603	29	9M1D62M	=	13945454	-221	GATAAAAAATACATAAAATCAAATAATAATACCGGCTGCGCTGTGTTCACCAGAGAAAACAGAAAGTTTCG	;CBCBFFDDDHCA;>C>C4GGC=7C@4@5'<BGGDF@GGHEDIEHDHCAGHCGEAHEGIHEEHFBAADFFF	XT:A:U	NM:i:1	SM:i:29	AM:i:29	X0:i:1	X1:i:0	XM:i:0	XO:i:1	XG:i:1	MD:Z:9^G62
D2D0JJN1:133:D0BCAACXX:1:2302:9825:118918	83	chromosome:AGPv2:3:1:232140174:1	199650062	29	31M	=	199649863	-230	GTATATATATACCCCTTGCTCCTCCCAGCGG	DDECFDEFD<=HHGJJJIIIIIIJJIIJJFJ	XT:A:M	NM:i:3	SM:i:29	AM:i:29	XM:i:3	XO:i:0	XG:i:0	MD:Z:15G3C4G6
D2D0JJN1:133:D0BCAACXX:1:2302:9825:118918	163	chromosome:AGPv2:3:1:232140174:1	199649863	29	71M	=	199650062	230	CGATGGGGTCCATGTCAGTGTCCTAGAAAAACCTAACAATTAGGCCATGTTGGCAGACAGCAAGATGGTGA	FFFHHHHHFHJJJJIJJIGIIJJJJIJJJIIJJJJJJIJIDHIJJJGIJJJJJIEHIJIIIIGEHGFD7?:	XT:A:U	NM:i:0	SM:i:29	AM:i:29	X0:i:1	X1:i:0	XM:i:0	XO:i:0	XG:i:0	MD:Z:71
D2D0JJN1:133:D0BCAACXX:1:2302:9289:120009	117	chromosome:AGPv2:8:1:175793759:1	30270219	0	*	=	30270219	0	GATTAACTTGAATACCACGAATCTCTCTTTATCTCATGAATATCCCGTTGTGATGAATCTCCACAGTTTCG	7FFFHEGHHHHEC=GGCIJIIIIIIIGIGJJIJGJJJJJIIGIJJIIJIIFIJJJJIHIGIIIHHHHHFFF
D2D0JJN1:133:D0BCAACXX:1:2302:9289:120009	153	chromosome:AGPv2:8:1:175793759:1	30270219	0	31M	=	30270219	0	CAACGACAAGGAGAAGGAGACTCTCTACGTT	<FEBHCCEECGGECJIHFFCF>GIGHIJIII	XT:A:R	NM:i:0	SM:i:0	AM:i:0	X0:i:4	X1:i:37	XM:i:0	XO:i:0	XG:i:0	MD:Z:31
D2D0JJN1:133:D0BCAACXX:1:2302:13205:125383	99	chromosome:AGPv2:8:1:175793759:1	47428568	37	71M	=	47428628	91	CGAGTACTTGACAGATGCTACACGGACCTCACTTTCCCTTACATCTAACTCAGTCTTCACACCTCCAGGCT	FFFHHHFFHI@F@CAHAGHIIGGHFIGIGBGFHIIGIIGIGI>FGIBHIIIIIGHGIIEIIIIIFHCHFFB	XT:A:U	NM:i:0	SM:i:37	AM:i:0	X0:i:1	X1:i:0	XM:i:0	XO:i:0	XG:i:0	MD:Z:71
D2D0JJN1:133:D0BCAACXX:1:2302:13205:125383	147	chromosome:AGPv2:8:1:175793759:1	47428628	36	31M	=	47428568	-91	CCCTCCAGGCTTTCTCCACCCATGCAGTACA	#CA>DFFFFHEC>E@H<FHIHFDGGGEHFIE	XT:A:R	NM:i:1	SM:i:0	AM:i:0	X0:i:2	X1:i:0	XM:i:1	XO:i:0	XG:i:0	MD:Z:0A30	XA:Z:chromosome:AGPv2:1:1:301354135:1,+122757585,31M,1;
D2D0JJN1:133:D0BCAACXX:1:2302:13633:179420	77	*	0	0	*	*	0	0	CGATCTATATAAATTGAGAGTAACCGAAACTGGGTTTTCAACTAGCCCTAAATAGCTCCTTTCACCATGCA	FFFHHHGHJJIIIIJHHGGGGHJIJIJJIJIIJJDGHIJIGGJIGCHFCHIGIJIEIIIGIGHGHHGHEC?
D2D0JJN1:133:D0BCAACXX:1:2302:13633:179420	141	*	0	0	*	*	0	0	CTCGTGACCCCTGAACAAACAACAGGGGGGA	JCHE?FHIJJJJIJIJIIHHHHFFFFDDDBD
D2D0JJN1:133:D0BCAACXX:1:2303:9779:24573	99	chromosome:AGPv2:8:1:175793759:1	47431537	60	31M	=	47431877	411	TGCAGTACACAGCAACAACTGATCATCCTCG	IIIIICHGBHIIIFIGIHHEH:;C>@DE@@<	XT:A:U	NM:i:0	SM:i:23	AM:i:23	X0:i:1	X1:i:1	XM:i:0	XO:i:0	XG:i:0	MD:Z:31	XA:Z:chromosome:AGPv2:1:1:301354135:1,-122757563,31M,1;
D2D0JJN1:133:D0BCAACXX:1:2303:9779:24573	147	chromosome:AGPv2:8:1:175793759:1	47431877	60	71M	=	47431537	-411	CTGGGTAGGAGCTGGAGCAGGTGCCCAGCAGAGAGCCAGGGCCGGAGCGCACCGAGCTGGAGCAGAGATCG	############A@ECA>?=?76()=77477ACHBHG=AABIGED:CC?BC8EEGGGFACC3GHFGGHFFF	XT:A:U	NM:i:2	SM:i:37	AM:i:23	X0:i:1	X1:i:0	XM:i:2	XO:i:0	XG:i:0	MD:Z:4C19G46
D2D0JJN1:133:D0BCAACXX:1:2303:18483:30805	83	chromosome:AGPv2:8:1:175793759:1	154130376	60	71M	=	154130326	-121	TTTGGTTCTTTTAGGGGTTGTTTGGTTTATAGGGACTAAACATTAGTCCCTCTACTTTTGTCGGCGTTTCG	BDDDDBBDCCCDDDDFFFFGHHFGJJJIIIHIHIHJIIHGJJIIIHEJHHCHDFJJJJJJIJJHHHHHFFF	XT:A:U	NM:i:0	SM:i:37	AM:i:37	X0:i:1	X1:i:0	XM:i:0	XO:i:0	XG:i:0	MD:Z:71
D2D0JJN1:133:D0BCAACXX:1:2303:18483:30805	163	chromosome:AGPv2:8:1:175793759:1	154130326	60	31M	=	154130376	121	ATTGAAAAGAGTCTAAGATCAGTTTGTTTAA	JGIHGGGICHIBFIIIJJIJIJGIJIIHIII	XT:A:U	NM:i:0	SM:i:37	AM:i:37	X0:i:1	X1:i:0	XM:i:0	XO:i:0	XG:i:0	MD:Z:31
D2D0JJN1:133:D0BCAACXX:1:2304:9198:3494	99	chromosome:AGPv2:3:1:232140174:1	194349659	60	31M	=	194349682	94	ACAAATTAAGCATTGCGGGTTTGTTTGGTTT	JJJIGIJJJJJIIJJJGJHBEFDEDECBADB	XT:A:U	NM:i:0	SM:i:37	AM:i:37	X0:i:1	X1:i:0	XM:i:0	XO:i:0	XG:i:0	MD:Z:31
D2D0JJN1:133:D0BCAACXX:1:2304:9198:3494	147	chromosome:AGPv2:3:1:232140174:1	194349682	60	71M	=	194349659	-94	TTTGGTTTGCTGCCTAGATTGTCATAGTTTGTCTAACTTTTTCTGCATAAGTTTATTTTTCAATTTGGTCG	9FFGHHFIJJJJIJGIIJJJIIIDIIIJJJJJIIIHJIJJJIJIJJJJJJJJJIJJJJJJJIJHHHHHFFF	XT:A:U	NM:i:1	SM:i:37	AM:i:37	X0:i:1	X1:i:0	XM:i:1	XO:i:0	XG:i:0	MD:Z:51G19
D2D0JJN1:133:D0BCAACXX:1:2304:5406:121024	99	chromosome:AGPv2:6:1:169174353:1	57395292	60	31M	=	57395298	77	CTCGCATCGTCTCCGGAGCGCACGTCAGATC	JJIIIJJJIJJJJJJHHFFDDDBDDDDDDD?	XT:A:U	NM:i:0	SM:i:37	AM:i:37	X0:i:1	X1:i:0	XM:i:0	XO:i:0	XG:i:0	MD:Z:31
D2D0JJN1:133:D0BCAACXX:1:2304:5406:121024	147	chromosome:AGPv2:6:1:169174353:1	57395298	60	71M	=	57395292	-77	TCGTCTCCGGAGCGCACGTCAGATCAGGTGTGCCGCGCCCCCCTCGCCTAAGCTGCGACGACCATCCATCG	9@?;>>BBBBDBDB?8@CCDEDDDDCDBDDD@DB@90@JJJIHDIJHGGJJIGJIIHEIGHIJHHHHHFFF	XT:A:U	NM:i:1	SM:i:37	AM:i:37	X0:i:1	X1:i:0	XM:i:1	XO:i:0	XG:i:0	MD:Z:30C40
D2D0JJN1:133:D0BCAACXX:1:2304:4780:193373	77	*	0	0	*	*	0	0	CGAGAAACCAGCAGCCAAGAAAGACGAAGGCCCCGCCCCTCTCTCTCTATCCGACGGGAGATAATTGCCAT	DDDH?FHHBHGIGGIIGGHCGIGIIIIIIIFGGGD<AAGEHFEEEEEEEECCCABBBB:>>ACCCECC@@#
D2D0JJN1:133:D0BCAACXX:1:2304:4780:193373	141	*	0	0	*	*	0	0	CCGTCGGATAGAGAGAGAGGGGCGGGGCCTT	IBFDFFGGDAHGGGHDH?@EDD@BDBB958>
D2D0JJN1:133:D0BCAACXX:1:2305:15260:50365	77	*	0	0	*	*	0	0	GTTGCAGGTAGGTAGCTACTCTGCCTCTGCC	JHIIJJJI;FHIFHEDHIJEGIJHGHHGFFC
D2D0JJN1:133:D0BCAACXX:1:2305:15260:50365	141	*	0	0	*	*	0	0	CGAACCCAGTCCTCCAGATGTGGCCCTTCATGTAGAACGAATGAAGAGAGATCATCTCAGGGTGTTGTGAA	FFFHHFGHJIGIGIJIIIEHBGIHGGIIIJIJ9DHGIIIIFGICHD>CGHIJFI<ECAHIIG7A<=BCBE>
D2D0JJN1:133:D0BCAACXX:1:2305:2583:64019	83	chromosome:AGPv2:4:1:241473504:1	17981477	60	31M	=	17981409	-99	CGCCGGCCGCCGTTGCTATCCCGCGGCTGCT	######@DDDDBCCDC??<FGIJIIHHGIGC	XT:A:U	NM:i:0	SM:i:37	AM:i:37	X0:i:1	X1:i:0	XM:i:0	XO:i:0	XG:i:0	MD:Z:31
D2D0JJN1:133:D0BCAACXX:1:2305:2583:64019	163	chromosome:AGPv2:4:1:241473504:1	17981409	60	71M	=	17981477	99	CGACGGCGACGAGCGCCACCTTCTCTTCGGCGAAGCGCGTGCGCATGAACAGCTCGCCGAGCGAGGTGCGC	BDDDHHDHGDAEGDHJIDIJJIJGHFEHGFFDB=?=?63::59B5:BDDDDD?>A@BBBB@BB########	XT:A:U	NM:i:1	SM:i:37	AM:i:37	X0:i:1	X1:i:0	XM:i:1	XO:i:0	XG:i:0	MD:Z:31A39
D2D0JJN1:133:D0BCAACXX:1:2305:7415:112964	99	chromosome:AGPv2:2:1:237068873:1	177651305	29	31M	=	177651338	56	GCTGAAAAGCGGCCCGGTTCGCGTGGGCTAC	@F@G@AF89?0;8@A694==9>338:@B###	XT:A:U	NM:i:0	SM:i:29	AM:i:29	X0:i:1	X1:i:0	XM:i:0	XO:i:0	XG:i:0	MD:Z:31
D2D0JJN1:133:D0BCAACXX:1:2305:7415:112964	147	chromosome:AGPv2:2:1:237068873:1	177651338	29	48S23M	=	177651305	-56	GATGGCAATTCTCTCGCTGAAAAGCGGGCCGGTTCGCGTGGGCTACCGAAAGCGAGCCAGGCAGGGTTTCG	####C@C>++&&5-5ADDCCB77283,'<A?9-'':-(/*?9)?00DF==GC)DDHEHBGJHBD>>FBFFF	XT:A:M	NM:i:0	SM:i:29	AM:i:29	XM:i:0	XO:i:0	XG:i:0	MD:Z:23
D2D0JJN1:133:D0BCAACXX:1:2306:14552:82061	89	chromosome:AGPv2:7:1:176764762:1	149161660	0	71M	=	149161660	0	ACTCACAAATGGTGGGTTGCTGCGTCACAGGAGTTTGGGTGAAGGCCTGAAGGATGTGATGCAAAACGTCG	>DCC@EDCEDD@=HCA;HGBJIJJJIHJIIJIJJIGHIJJIJJJJIJIIJJJJIGIGGGJJJJHHHHHFFF	XT:A:R	NM:i:3	SM:i:0	AM:i:0	X0:i:2	X1:i:2	XM:i:3	XO:i:0	XG:i:0	MD:Z:4T23G41T0	XA:Z:chromosome:AGPv2:7:1:176764762:1,-162266164,71M,3;chromosome:AGPv2:5:1:217872852:1,-166483614,71M,4;chromosome:AGPv2:5:1:217872852:1,-166493885,71M,4;
D2D0JJN1:133:D0BCAACXX:1:2306:14552:82061	181	chromosome:AGPv2:7:1:176764762:1	149161660	0	*	=	149161660	0	CTCTCCATCCTCTGCCACACCACTTGTCCGG	?>?CDEA@DEDFDHEHHHDJHGIIHGEGIII
D2D0JJN1:133:D0BCAACXX:1:2306:1435:92523	69	chromosome:AGPv2:7:1:176764762:1	2584217	0	*	=	2584217	0	CCTTTGCTCCATCCCTCTCCTCTCTTCCTCGGCGGAGATAATTGCCATTATGGACGAAGAGAGAAGCGGAT	FDDFFH?FHEGIIIGGIDIIGIFHHHIIAB?DHII@F;ECADCA)?EH>>BDCDC################
D2D0JJN1:133:D0BCAACXX:1:2306:1435:92523	137	chromosome:AGPv2:7:1:176764762:1	2584217	37	31M	=	2584217	0	CGCCGAGGAAGAGAGGAGAGGGATGGAGCAA	GGIIBFB<ACDBD;=A;1;=BDBABB>ACBC	XT:A:U	NM:i:0	SM:i:37	AM:i:0	X0:i:1	X1:i:0	XM:i:0	XO:i:0	XG:i:0	MD:Z:31
D2D0JJN1:133:D0BCAACXX:1:2306:8706:116470	83	chromosome:AGPv2:1:1:301354135:1	288427761	20	71M	=	288427472	-360	ATGATGGCCCCCCTGGCGACGTGGCTGGTCCGAACCCGAGTTCGGGCGAGGTGGCGATTCCTCCGAGGTCG	CCDDDDDDDBDDDDBDB?ADDDDDDDDDDFFHHEIJJJIHG@JIHIJJIJJGJHF@JHIJJGIHFHHHDFE	XT:A:U	NM:i:0	SM:i:20	AM:i:0	X0:i:1	X1:i:2	XM:i:0	XO:i:0	XG:i:0	MD:Z:71	XA:Z:chromosome:AGPv2:8:1:175793759:1,-158295274,71M,1;chromosome:AGPv2:2:1:237068873:1,-220181957,71M,1;
D2D0JJN1:133:D0BCAACXX:1:2306:8706:116470	163	chromosome:AGPv2:1:1:301354135:1	288427472	20	31M	=	288427761	360	GTCTAGCGGAGAGGAGCTAGAGCCCTAAGTA	IGIFCGCGI8EBEH9?DDFDDCEBBCC??##	XT:A:R	NM:i:0	SM:i:0	AM:i:0	X0:i:16	X1:i:1478	XM:i:0	XO:i:0	XG:i:0	MD:Z:31
D2D0JJN1:133:D0BCAACXX:1:2306:7375:125206	99	chromosome:AGPv2:4:1:241473504:1	160457975	60	71M	=	160458156	212	CGAAACGCCGACAATTATATTTCGGTTTTCGGTTAATCCGGTTTTTTAATCTAGAACAGAAAGTATCTCAT	EFFGADHAHHAFFGHIIGIGHIGHHBGHIGIIIIICHGEEFE<DDEB?CDCDCAACDCDCCCCCCDDDC>>	XT:A:U	NM:i:2	SM:i:37	AM:i:37	X0:i:1	X1:i:0	XM:i:2	XO:i:0	XG:i:0	MD:Z:37T1A31
D2D0JJN1:133:D0BCAACXX:1:2306:7375:125206	147	chromosome:AGPv2:4:1:241473504:1	160458156	60	31M	=	160457975	-212	ACAGATCAGGTATTCTCTTCCTGCCGTGCGA	;C@AC9CCDC@@CCA@FFEDA@<BIEIIHGG	XT:A:U	NM:i:0	SM:i:37	AM:i:37	X0:i:1	X1:i:0	XM:i:0	XO:i:0	XG:i:0	MD:Z:31
D2D0JJN1:133:D0BCAACXX:1:2306:7845:143011	83	chromosome:AGPv2:9:1:156750706:1	61354507	60	31M	=	61354232	-306	CGGCCGACGCGGTATGAGGCTGGCAGGGGGG	###DDDBB?>CEDEEEFFFFHHGHIJJJHJJ	XT:A:U	NM:i:0	SM:i:37	AM:i:37	X0:i:1	X1:i:0	XM:i:0	XO:i:0	XG:i:0	MD:Z:31
D2D0JJN1:133:D0BCAACXX:1:2306:7845:143011	163	chromosome:AGPv2:9:1:156750706:1	61354232	60	71M	=	61354507	306	CGATAACCGCGGATGAGCGTGCAGAGTTATGTTACGACGACGATGGTGGCGCTGGCAAGATGGGTGCGCCG	FFFHHHGHIGGIGIJJJIJ@GIJIDHHIIIIJJJJJIJIBBC>=@?;>@B?BBDBBCCDDCDDB>@<5;<>	XT:A:U	NM:i:0	SM:i:37	AM:i:37	X0:i:1	X1:i:0	XM:i:0	XO:i:0	XG:i:0	MD:Z:71
D2D0JJN1:133:D0BCAACXX:1:2306:9115:171076	77	*	0	0	*	*	0	0	CCGGTGGAGAGGCATGGCCGAAAGTCCCGCC	9>:<;0:AABA@(57=A##############
D2D0JJN1:133:D0BCAACXX:1:2306:9115:171076	141	*	0	0	*	*	0	0	CGACACGACCGCTTGTGGGCGTGCTAGTAATAGTATTATTTTATTTTTTATACTGGCGTACACAGAGGCGA	FFF?DD??E:)1:CD:D):BAH66<=B8==;@=8@;=4@;DHIGIEHEB6@@CC>@C?>BD@CCDDC####
D2D0JJN1:133:D0BCAACXX:1:2307:15138:18084	99	chromosome:AGPv2:7:1:176764762:1	81074341	0	71M	=	81074754	433	CGACGACTAAGGTTTTAGATACAAAATAAACGAGACCGGGGTACTCAGAGCCAAACCCGAATAATTGCTAA	FFFHHFHHIJJIGHIJGEG@FGIIGIIJIJJJJJGJJJJJHBDDDFFC>CEEDDDDDDDDDDDCCECDDEC	XT:A:U	NM:i:2	SM:i:0	AM:i:0	X0:i:1	X1:i:0	XM:i:2	XO:i:0	XG:i:0	MD:Z:30T16A23
D2D0JJN1:133:D0BCAACXX:1:2307:15138:18084	147	chromosome:AGPv2:7:1:176764762:1	81074754	0	9S20M2S	=	81074341	-433	TCTCAAAAATCTACGCTCATGTATTCACTAG	21B9FHFFHDAC@F@CECHEJIF>FF<IG>I	XT:A:M	NM:i:2	SM:i:0	AM:i:0	XM:i:2	XO:i:0	XG:i:0	MD:Z:13C0C5
D2D0JJN1:133:D0BCAACXX:1:2307:16721:22600	99	chromosome:AGPv2:5:1:217872852:1	179015219	60	71M	=	179015526	338	CGATCCTCATCGCATTGCTGATGCTATGTGCTTCCCTCCTCATCTGAATGTAGTCCTGCACAACATCATAT	FFFHHHHHJJJJIJJJJJJJJJJJJJJJHIIJJJJJJJJJJJJJJIGHIIIIJJJJIJIJIIJJFGGHHHF	XT:A:U	NM:i:1	SM:i:37	AM:i:37	X0:i:1	X1:i:0	XM:i:1	XO:i:0	XG:i:0	MD:Z:48G22
D2D0JJN1:133:D0BCAACXX:1:2307:16721:22600	147	chromosome:AGPv2:5:1:217872852:1	179015526	60	31M	=	179015219	-338	GGCCCGGAGGGCAAAAATATTCACTCCAAAC	BDFEBFHJJIJJIIIJIGIIHB8GEJIIGGI	XT:A:U	NM:i:1	SM:i:37	AM:i:37	X0:i:1	X1:i:0	XM:i:1	XO:i:0	XG:i:0	MD:Z:25G5
D2D0JJN1:133:D0BCAACXX:1:2307:10094:45766	97	chromosome:AGPv2:5:1:217872852:1	118619000	0	31M	chromosome:AGPv2:1:1:301354135:1	197702354	0	CAAGTCACCGGGGTCGCTCTGCCTTTTGCCC	IJFIHIIIJJJIIEFDFCDDCDDDDDDDDDC	XT:A:R	NM:i:1	SM:i:0	AM:i:0	X0:i:2	X1:i:1	XM:i:1	XO:i:0	XG:i:0	MD:Z:20A10	XA:Z:chromosome:AGPv2:5:1:217872852:1,+118628642,31M,1;chromosome:AGPv2:2:1:237068873:1,+62209730,31M,2;
D2D0JJN1:133:D0BCAACXX:1:2307:10094:45766	145	chromosome:AGPv2:1:1:301354135:1	197702354	0	71M	chromosome:AGPv2:5:1:217872852:1	118619000	0	ATATGCGGAATCTGAAATTTATAAACTTTAAGCACAACTACAAGCCGGGGTTAGCGTTAGAAATAAAATCG	C?DCFDFHHHHHHGJJHGHGHGIIIIIIGIJJIEHGGHCDEJJJJJIIGJJJIIJJIJJJJJJHHHHHFFF	XT:A:R	NM:i:1	SM:i:0	AM:i:0	X0:i:5	X1:i:24	XM:i:1	XO:i:0	XG:i:0	MD:Z:3G67
D2D0JJN1:133:D0BCAACXX:1:2307:2590:65591	77	*	0	0	*	*	0	0	CGATTTGGCCCTATATCGGGATAGAGAGGCTGGATCGGCTGCTGAGAAGGGGGGGGGGGGGGGGCGGGGCC	FFFHHHHHJJJJJJJJJJJJGIJJJJIJJJJJJ2*9?F?################################
D2D0JJN1:133:D0BCAACXX:1:2307:2590:65591	141	*	0	0	*	*	0	0	TCCCTCGCTACTGCCTTCGTCCAGGCCTTGG	GIJJIHGGIDGHIJJJJJHHHHFFFFDEEEC
D2D0JJN1:133:D0BCAACXX:1:2307:17825:85146	83	chromosome:AGPv2:2:1:237068873:1	161401133	8	71M	=	161400671	-533	AGTTTTGTTTAGTCAAAGGAAAAGCATTAGAAACAGGGGGAGAAAATTTCAAATCTTAAAAATGCTTCTCG	HHAHHCG@;IJIJJJIIJJIJIDIIIGEGJHEGIJIGGDCHFIJIIIGIGBIHBIGGJIGGHHDHGFFAED	XT:A:U	NM:i:0	SM:i:8	AM:i:0	X0:i:1	X1:i:33	XM:i:0	XO:i:0	XG:i:0	MD:Z:71
D2D0JJN1:133:D0BCAACXX:1:2307:17825:85146	163	chromosome:AGPv2:2:1:237068873:1	161400671	8	31M	=	161401133	533	CTCTCTTTCATGTGCTATGACTAATGTGGTT	EEIGGEGHDF@HIIGGIJJJIJIGII>FHEG	XT:A:R	NM:i:0	SM:i:0	AM:i:0	X0:i:102	XM:i:0	XO:i:0	XG:i:0	MD:Z:31
D2D0JJN1:133:D0BCAACXX:1:2307:9603:142765	83	chromosome:AGPv2:4:1:241473504:1	2053328	46	31M	=	2053280	-79	ACACTGGAGGGAGGTACGCACGTTCCTGGCG	>DCACDCEDBCFFFHHHGHDGIDIJJJIIII	XT:A:U	NM:i:0	SM:i:23	AM:i:23	X0:i:1	X1:i:1	XM:i:0	XO:i:0	XG:i:0	MD:Z:31	XA:Z:chromosome:AGPv2:4:1:241473504:1,-3555251,31M,1;
D2D0JJN1:133:D0BCAACXX:1:2307:9603:142765	163	chromosome:AGPv2:4:1:241473504:1	2053280	46	71M	=	2053328	79	CGATCATCCAGCGAGTGAAACCAAGAAATTCATGGCGGGTTGAAGGATACACTGGAGGGAGGGACGCCCGT	FFFHHHHHJIIIJJJ@@HGIIIJJEIIJJJIIIIJEIJG'593>;;((5--;::?5<?B############	XT:A:U	NM:i:2	SM:i:23	AM:i:23	X0:i:1	X1:i:1	XM:i:2	XO:i:0	XG:i:0	MD:Z:62T4A3	XA:Z:chromosome:AGPv2:4:1:241473504:1,+3555203,71M,3;
D2D0JJN1:133:D0BCAACXX:1:2307:7547:181984	83	chromosome:AGPv2:5:1:217872852:1	21579805	60	31M	=	21579670	-166	CGAGCTCAAATGACGCCATGCCGGCGCCACC	9@CDDEEDDDDDBBBEBCDDBGJJGGGD?II	XT:A:U	NM:i:0	SM:i:37	AM:i:37	X0:i:1	X1:i:0	XM:i:0	XO:i:0	XG:i:0	MD:Z:31
D2D0JJN1:133:D0BCAACXX:1:2307:7547:181984	163	chromosome:AGPv2:5:1:217872852:1	21579670	60	71M	=	21579805	166	CGACTGTCGAGGGACATTTTAGGAACGCCACCCACTAGGCCACTAGGGCAGCGTGCGGTGCAGACTGCAGG	FFFHGFDFHIGIGGGICHJ@?CDDDDE>FEHIG6;2BCA>C@D@E=7=ACBFB;=AD;8?@C:@BCDCDDD	XT:A:U	NM:i:0	SM:i:37	AM:i:37	X0:i:1	X1:i:0	XM:i:0	XO:i:0	XG:i:0	MD:Z:71
D2D0JJN1:133:D0BCAACXX:1:2308:8272:5035	99	chromosome:AGPv2:2:1:237068873:1	208854314	60	31M	=	208854445	202	CCCGAGAAGGGAAGACCCCAGCCCTTGGTTG	FFFG@BA8@FG2=@(=AED(5;?C#######	XT:A:U	NM:i:1	SM:i:37	AM:i:25	X0:i:1	X1:i:0	XM:i:1	XO:i:0	XG:i:0	MD:Z:27T3
D2D0JJN1:133:D0BCAACXX:1:2308:8272:5035	147	chromosome:AGPv2:2:1:237068873:1	208854445	60	71M	=	208854314	-202	CAACGGGTGCCGCGTGCTTCGCAAGGGGTGTAGCGACGCGTGCGTGCTGCGACCGAGCCTCCAGTGGATCG	2A>B?8-0;@D@@?95<<89:<AB@;CC>@?>;<88HDIG>GGEIGHEBAC8BHBHDGHBGHEF>FGGFFF	XT:A:U	NM:i:4	SM:i:25	AM:i:25	X0:i:1	X1:i:0	XM:i:4	XO:i:0	XG:i:0	MD:Z:13A4G32G8G10
D2D0JJN1:133:D0BCAACXX:1:2308:5882:6032	99	chromosome:AGPv2:1:1:301354135:1	288427474	12	2S27M2S	=	288427761	358	GGCTAGCCGGGGGGAGCTAGGGCCCTAAGGA	###############################	XT:A:M	NM:i:4	SM:i:12	AM:i:12	XM:i:4	XO:i:0	XG:i:0	MD:Z:5G1A1A8A8
D2D0JJN1:133:D0BCAACXX:1:2308:5882:6032	147	chromosome:AGPv2:1:1:301354135:1	288427761	12	71M	=	288427474	-358	ATGATGGCCCCCCTGGCGACGTGGCTGGTCCGAACCCGAGTTCGGGCGAGGTGGCGATTCTTCCGAGGTCG	##########################################D?D:6:8GC81)2+<2<@1F@<:AHDFFD	XT:A:U	NM:i:1	SM:i:12	AM:i:12	X0:i:1	X1:i:2	XM:i:1	XO:i:0	XG:i:0	MD:Z:60C10	XA:Z:chromosome:AGPv2:2:1:237068873:1,-220181957,71M,2;chromosome:AGPv2:8:1:175793759:1,-158295274,71M,2;
D2D0JJN1:133:D0BCAACXX:1:2308:2691:18023	83	chromosome:AGPv2:1:1:301354135:1	240588729	60	31M	=	240588569	-191	CCTTGGCTATATCTGGCGTACGCATGGCGTG	BBCCC@;:@C>B?B<=EGHCIHFCGGGHGCH	XT:A:U	NM:i:0	SM:i:37	AM:i:37	X0:i:1	X1:i:0	XM:i:0	XO:i:0	XG:i:0	MD:Z:31
D2D0JJN1:133:D0BCAACXX:1:2308:2691:18023	163	chromosome:AGPv2:1:1:301354135:1	240588569	60	71M	=	240588729	191	CGAGCCCTATAATTATTTGATTAATTTTTGTAAAATAGGATTTCCGTTGGAGCATCTTTTTGCTCTTAAAG	FFFHGDFHEEFHGEEGGGHGGGIJIBIIIHDFCFAFB?BFEG<GCDGIII@FAGCH@=FCGH@EEGCEFH:	XT:A:U	NM:i:0	SM:i:37	AM:i:37	X0:i:1	X1:i:0	XM:i:0	XO:i:0	XG:i:0	MD:Z:71
D2D0JJN1:133:D0BCAACXX:1:2308:9709:65763	77	*	0	0	*	*	0	0	CGAGGGCCACCAGGGGTCCTCATGGGCGTCTGGCGGGGATATATGGAGGAGCCGAACTGGCGTGGGGCTGT	#######################################################################
D2D0JJN1:133:D0BCAACXX:1:2308:9709:65763	141	*	0	0	*	*	0	0	CTTCGCAGCACAACAACAGCGCTGATGCTCC	###############################
D2D0JJN1:133:D0BCAACXX:1:2308:20946:135504	77	*	0	0	*	*	0	0	CGAGGGCCACCAGGGGTCCTCATGGGCGACTGGCGGGGGGCTGCGGATGAGGGGATGGGCGGTGGCCATCT	FFFG?FDFGIGHEEIIHHI>CHEDFFGG:AGGGGGEB-3@###############################
D2D0JJN1:133:D0BCAACXX:1:2308:20946:135504	141	*	0	0	*	*	0	0	CTTCGCAGCACAACAACAGCGCTGACGCTCC	CE98B?@;;FC@2CH@CH>>B##########
D2D0JJN1:133:D0BCAACXX:1:2308:14673:135856	83	chromosome:AGPv2:1:1:301354135:1	81036644	0	31M	=	81036425	-250	CCCTGGTCCTTCCTTTTATAGTCGTAAGGAG	6A>B?B>;C??5)7@=GIGGFB18BBDB)FD	XT:A:R	NM:i:0	SM:i:0	AM:i:0	X0:i:2889	XM:i:0	XO:i:0	XG:i:0	MD:Z:31
D2D0JJN1:133:D0BCAACXX:1:2308:14673:135856	163	chromosome:AGPv2:1:1:301354135:1	81036425	0	71M	=	81036644	250	CGAGCGCGTGGGCGAGCGCGAAGGGGGAAGTGGCGAGGTGGCCGGAGACGGGCGTGGGAGGGGTGGAGATC	DDFFFF1<8??:;@D)76A;@<EEFFDD67(:CB#####################################	XT:A:R	NM:i:3	SM:i:0	AM:i:0	X0:i:7	X1:i:172	XM:i:3	XO:i:0	XG:i:0	MD:Z:27G28A3A10
D2D0JJN1:133:D0BCAACXX:1:2308:18198:153529	83	chromosome:AGPv2:4:1:241473504:1	17981673	60	71M	=	17981500	-244	GGTCATCCTCAGTAGTGGTGTCGTCGTTCTTCTCGGCAATGGCCTCAACCACGGCAACTGCAGCCTTCTCG	CDDDDDDDDDDDDDDDDDDDDDHHJJJJJJJJIJJJJJJJIGJJJIIGJIHJJJJJJJJJJJJHHHHHFFF	XT:A:U	NM:i:2	SM:i:37	AM:i:37	X0:i:1	X1:i:0	XM:i:2	XO:i:0	XG:i:0	MD:Z:13G13C43
D2D0JJN1:133:D0BCAACXX:1:2308:18198:153529	163	chromosome:AGPv2:4:1:241473504:1	17981500	60	31M	=	17981673	244	CGGCTGCTCCAGGCGCGACTCGGCGTCGCTC	IIGIJIJJJJIGJHHGFDDDDDBBDBDBDDD	XT:A:U	NM:i:0	SM:i:37	AM:i:37	X0:i:1	X1:i:0	XM:i:0	XO:i:0	XG:i:0	MD:Z:31
D2D0JJN1:133:D0BCAACXX:1:2308:10112:155691	77	*	0	0	*	*	0	0	CGATCAAACCCACCACCCGCGGTTTCGTCACCAAAACCTGGAGAAGCCGGGGCTTCAGCCGTTCAGCGGCG	DDDDFFF4C;C@F:?FGI61?)@F6???6BFD9C(.=CE===A3;?>?938/;8593+:?B##########
D2D0JJN1:133:D0BCAACXX:1:2308:10112:155691	141	*	0	0	*	*	0	0	GCCGCTGAAGGGCTGAAGCCCCGGCTTCTCC	)?@F@;4/))7=;=9;CE@############
D2D0JJN1:133:D0BCAACXX:1:2308:12243:194133	83	chromosome:AGPv2:7:1:176764762:1	26492402	60	31M	=	26492307	-126	GCGCCTCTGAACCTTTCCGACCGTCTTCACC	######################BEC>DDBB;	XT:A:U	NM:i:0	SM:i:37	AM:i:37	X0:i:1	X1:i:0	XM:i:0	XO:i:0	XG:i:0	MD:Z:31
D2D0JJN1:133:D0BCAACXX:1:2308:12243:194133	163	chromosome:AGPv2:7:1:176764762:1	26492307	60	71M	=	26492402	126	CGATCACAGAGGATATCTTGACTGGATTTAAGATGCAATGCCATGGCTGGCGGGCTATTTAGTGCATCCCG	DDD4;)A?<?EEH><C<FHC992<F:?**1?<B?**10:BBFBG9D;BD<(@E##################	XT:A:U	NM:i:3	SM:i:37	AM:i:37	X0:i:1	X1:i:0	XM:i:3	XO:i:0	XG:i:0	MD:Z:37C15T7C9
