# Supplementary material for: Identification of the Maize Gravitropism Gene lazy plant1 by a Transposon-Tagging Genome Resequencing Strategy
Source: PLoS One. 2014 Jan 31;9(1):e87053. doi: 10.1371/journal.pone.0087053 (PMC3909067; doi:10.1371/journal.pone.0087053)
Supplement: File S1 — MuTaq Supplementals. (ZIP) [file pone.0087053.s005.zip › MuTaq_Supplementals/MuTaq_Sam/AGAG.sam]

@HD	VN:1.0	SO:unsorted
@SQ	SN:chromosome:AGPv2:1:1:301354135:1	LN:301354135
@SQ	SN:chromosome:AGPv2:2:1:237068873:1	LN:237068873
@SQ	SN:chromosome:AGPv2:3:1:232140174:1	LN:232140174
@SQ	SN:chromosome:AGPv2:4:1:241473504:1	LN:241473504
@SQ	SN:chromosome:AGPv2:5:1:217872852:1	LN:217872852
@SQ	SN:chromosome:AGPv2:6:1:169174353:1	LN:169174353
@SQ	SN:chromosome:AGPv2:7:1:176764762:1	LN:176764762
@SQ	SN:chromosome:AGPv2:8:1:175793759:1	LN:175793759
@SQ	SN:chromosome:AGPv2:9:1:156750706:1	LN:156750706
@SQ	SN:chromosome:AGPv2:10:1:150189435:1	LN:150189435
@SQ	SN:chromosome:AGPv2:mitochondrion:1:569630:1	LN:569630
@SQ	SN:chromosome:AGPv2:chloroplast:1:140384:1	LN:140384
@SQ	SN:chromosome:AGPv2:UNKNOWN:1:7140151:1	LN:7140151
@PG	ID:bowtie2	PN:bowtie2	VN:2.0.4
HWI-ST515:184:D0PUKACXX:1:1101:5350:4108	4	*	0	0	*	*	0	0	GTCGCTCCAAGGTCCTTGTATGAGCATTGAT	CDC@=5?<BECDACEDDDCAD;>CCDDDCC@	YT:Z:UU
HWI-ST515:184:D0PUKACXX:1:1101:12689:10604	16	chromosome:AGPv2:3:1:232140174:1	76941297	255	31M	*	0	0	CTGCGTGCAGCCGCGCGCTCCTCTACTCGGT	9@BDDC?>5B??BC><DHGGCEHHFJIIFJJ	AS:i:0	XN:i:0	XM:i:0	XO:i:0	XG:i:0	NM:i:0	MD:Z:31	YT:Z:UU
HWI-ST515:184:D0PUKACXX:1:1101:13908:32723	16	chromosome:AGPv2:1:1:301354135:1	269090445	1	31M	*	0	0	TGGCCGAATAGTATTCAACCCTATGTCCATG	########D@>C=.)'=7C7)78)@9IHEFE	AS:i:0	XS:i:0	XN:i:0	XM:i:0	XO:i:0	XG:i:0	NM:i:0	MD:Z:31	YT:Z:UU
HWI-ST515:184:D0PUKACXX:1:1101:13908:32723	272	chromosome:AGPv2:7:1:176764762:1	169648693	1	31M	*	0	0	TGGCCGAATAGTATTCAACCCTATGTCCATG	########D@>C=.)'=7C7)78)@9IHEFE	AS:i:0	XS:i:0	XN:i:0	XM:i:0	XO:i:0	XG:i:0	NM:i:0	MD:Z:31	YT:Z:UU
HWI-ST515:184:D0PUKACXX:1:1101:13908:32723	256	chromosome:AGPv2:3:1:232140174:1	79395043	1	31M	*	0	0	CATGGACATAGGGTTGAATACTATTCGGCCA	EFEHI9@)87)7C7=').=C>@D########	AS:i:0	XS:i:0	XN:i:0	XM:i:0	XO:i:0	XG:i:0	NM:i:0	MD:Z:31	YT:Z:UU
HWI-ST515:184:D0PUKACXX:1:1101:13908:32723	256	chromosome:AGPv2:6:1:169174353:1	93233938	1	31M	*	0	0	CATGGACATAGGGTTGAATACTATTCGGCCA	EFEHI9@)87)7C7=').=C>@D########	AS:i:-2	XS:i:0	XN:i:0	XM:i:1	XO:i:0	XG:i:0	NM:i:1	MD:Z:26A4	YT:Z:UU
HWI-ST515:184:D0PUKACXX:1:1101:13908:32723	272	chromosome:AGPv2:5:1:217872852:1	200901280	1	31M	*	0	0	TGGCCGAATAGTATTCAACCCTATGTCCATG	########D@>C=.)'=7C7)78)@9IHEFE	AS:i:-2	XS:i:0	XN:i:0	XM:i:1	XO:i:0	XG:i:0	NM:i:1	MD:Z:3T27	YT:Z:UU
HWI-ST515:184:D0PUKACXX:1:1101:13908:32723	272	chromosome:AGPv2:1:1:301354135:1	279664491	1	31M	*	0	0	TGGCCGAATAGTATTCAACCCTATGTCCATG	########D@>C=.)'=7C7)78)@9IHEFE	AS:i:-4	XS:i:0	XN:i:0	XM:i:1	XO:i:0	XG:i:0	NM:i:1	MD:Z:17G13	YT:Z:UU
HWI-ST515:184:D0PUKACXX:1:1101:13908:32723	272	chromosome:AGPv2:8:1:175793759:1	142490040	1	31M	*	0	0	TGGCCGAATAGTATTCAACCCTATGTCCATG	########D@>C=.)'=7C7)78)@9IHEFE	AS:i:-4	XS:i:0	XN:i:0	XM:i:1	XO:i:0	XG:i:0	NM:i:1	MD:Z:17G13	YT:Z:UU
HWI-ST515:184:D0PUKACXX:1:1101:13908:32723	272	chromosome:AGPv2:1:1:301354135:1	14949214	1	31M	*	0	0	TGGCCGAATAGTATTCAACCCTATGTCCATG	########D@>C=.)'=7C7)78)@9IHEFE	AS:i:-4	XS:i:0	XN:i:0	XM:i:1	XO:i:0	XG:i:0	NM:i:1	MD:Z:17G13	YT:Z:UU
HWI-ST515:184:D0PUKACXX:1:1101:13908:32723	272	chromosome:AGPv2:5:1:217872852:1	50025669	1	31M	*	0	0	TGGCCGAATAGTATTCAACCCTATGTCCATG	########D@>C=.)'=7C7)78)@9IHEFE	AS:i:-4	XS:i:0	XN:i:0	XM:i:1	XO:i:0	XG:i:0	NM:i:1	MD:Z:17G13	YT:Z:UU
HWI-ST515:184:D0PUKACXX:1:1101:13908:32723	272	chromosome:AGPv2:2:1:237068873:1	192781032	1	31M	*	0	0	TGGCCGAATAGTATTCAACCCTATGTCCATG	########D@>C=.)'=7C7)78)@9IHEFE	AS:i:-4	XS:i:0	XN:i:0	XM:i:1	XO:i:0	XG:i:0	NM:i:1	MD:Z:17G13	YT:Z:UU
HWI-ST515:184:D0PUKACXX:1:1101:13908:32723	256	chromosome:AGPv2:1:1:301354135:1	289601885	1	31M	*	0	0	CATGGACATAGGGTTGAATACTATTCGGCCA	EFEHI9@)87)7C7=').=C>@D########	AS:i:-4	XS:i:0	XN:i:0	XM:i:1	XO:i:0	XG:i:0	NM:i:1	MD:Z:13C17	YT:Z:UU
HWI-ST515:184:D0PUKACXX:1:1101:13908:32723	272	chromosome:AGPv2:7:1:176764762:1	9323289	1	31M	*	0	0	TGGCCGAATAGTATTCAACCCTATGTCCATG	########D@>C=.)'=7C7)78)@9IHEFE	AS:i:-4	XS:i:0	XN:i:0	XM:i:1	XO:i:0	XG:i:0	NM:i:1	MD:Z:17G13	YT:Z:UU
HWI-ST515:184:D0PUKACXX:1:1101:13908:32723	256	chromosome:AGPv2:7:1:176764762:1	108793826	1	31M	*	0	0	CATGGACATAGGGTTGAATACTATTCGGCCA	EFEHI9@)87)7C7=').=C>@D########	AS:i:-4	XS:i:0	XN:i:0	XM:i:1	XO:i:0	XG:i:0	NM:i:1	MD:Z:13C17	YT:Z:UU
HWI-ST515:184:D0PUKACXX:1:1101:13908:32723	272	chromosome:AGPv2:6:1:169174353:1	110374711	1	31M	*	0	0	TGGCCGAATAGTATTCAACCCTATGTCCATG	########D@>C=.)'=7C7)78)@9IHEFE	AS:i:-4	XS:i:0	XN:i:0	XM:i:1	XO:i:0	XG:i:0	NM:i:1	MD:Z:17T13	YT:Z:UU
HWI-ST515:184:D0PUKACXX:1:1101:13908:32723	272	chromosome:AGPv2:5:1:217872852:1	32302725	1	31M	*	0	0	TGGCCGAATAGTATTCAACCCTATGTCCATG	########D@>C=.)'=7C7)78)@9IHEFE	AS:i:-4	XS:i:0	XN:i:0	XM:i:1	XO:i:0	XG:i:0	NM:i:1	MD:Z:17G13	YT:Z:UU
HWI-ST515:184:D0PUKACXX:1:1101:13908:32723	256	chromosome:AGPv2:1:1:301354135:1	197384491	1	31M	*	0	0	CATGGACATAGGGTTGAATACTATTCGGCCA	EFEHI9@)87)7C7=').=C>@D########	AS:i:-4	XS:i:0	XN:i:0	XM:i:1	XO:i:0	XG:i:0	NM:i:1	MD:Z:13C17	YT:Z:UU
HWI-ST515:184:D0PUKACXX:1:1101:13908:32723	272	chromosome:AGPv2:1:1:301354135:1	269104789	1	31M	*	0	0	TGGCCGAATAGTATTCAACCCTATGTCCATG	########D@>C=.)'=7C7)78)@9IHEFE	AS:i:-4	XS:i:0	XN:i:0	XM:i:1	XO:i:0	XG:i:0	NM:i:1	MD:Z:17G13	YT:Z:UU
HWI-ST515:184:D0PUKACXX:1:1101:13908:32723	256	chromosome:AGPv2:5:1:217872852:1	80265915	1	31M	*	0	0	CATGGACATAGGGTTGAATACTATTCGGCCA	EFEHI9@)87)7C7=').=C>@D########	AS:i:-4	XS:i:0	XN:i:0	XM:i:1	XO:i:0	XG:i:0	NM:i:1	MD:Z:13C17	YT:Z:UU
HWI-ST515:184:D0PUKACXX:1:1101:13908:32723	256	chromosome:AGPv2:8:1:175793759:1	166977640	1	31M	*	0	0	CATGGACATAGGGTTGAATACTATTCGGCCA	EFEHI9@)87)7C7=').=C>@D########	AS:i:-4	XS:i:0	XN:i:0	XM:i:1	XO:i:0	XG:i:0	NM:i:1	MD:Z:13C17	YT:Z:UU
HWI-ST515:184:D0PUKACXX:1:1101:13908:32723	272	chromosome:AGPv2:2:1:237068873:1	192772453	1	31M	*	0	0	TGGCCGAATAGTATTCAACCCTATGTCCATG	########D@>C=.)'=7C7)78)@9IHEFE	AS:i:-4	XS:i:0	XN:i:0	XM:i:1	XO:i:0	XG:i:0	NM:i:1	MD:Z:17G13	YT:Z:UU
HWI-ST515:184:D0PUKACXX:1:1101:13908:32723	272	chromosome:AGPv2:4:1:241473504:1	202066487	1	31M	*	0	0	TGGCCGAATAGTATTCAACCCTATGTCCATG	########D@>C=.)'=7C7)78)@9IHEFE	AS:i:-4	XS:i:0	XN:i:0	XM:i:1	XO:i:0	XG:i:0	NM:i:1	MD:Z:17G13	YT:Z:UU
HWI-ST515:184:D0PUKACXX:1:1101:13908:32723	272	chromosome:AGPv2:4:1:241473504:1	152923746	1	31M	*	0	0	TGGCCGAATAGTATTCAACCCTATGTCCATG	########D@>C=.)'=7C7)78)@9IHEFE	AS:i:-4	XS:i:0	XN:i:0	XM:i:1	XO:i:0	XG:i:0	NM:i:1	MD:Z:17G13	YT:Z:UU
HWI-ST515:184:D0PUKACXX:1:1101:13908:32723	256	chromosome:AGPv2:2:1:237068873:1	59042524	1	31M	*	0	0	CATGGACATAGGGTTGAATACTATTCGGCCA	EFEHI9@)87)7C7=').=C>@D########	AS:i:-4	XS:i:0	XN:i:0	XM:i:1	XO:i:0	XG:i:0	NM:i:1	MD:Z:13C17	YT:Z:UU
HWI-ST515:184:D0PUKACXX:1:1101:13908:32723	256	chromosome:AGPv2:7:1:176764762:1	169221173	1	31M	*	0	0	CATGGACATAGGGTTGAATACTATTCGGCCA	EFEHI9@)87)7C7=').=C>@D########	AS:i:-4	XS:i:0	XN:i:0	XM:i:1	XO:i:0	XG:i:0	NM:i:1	MD:Z:13C17	YT:Z:UU
HWI-ST515:184:D0PUKACXX:1:1101:13908:32723	272	chromosome:AGPv2:2:1:237068873:1	44328332	1	31M	*	0	0	TGGCCGAATAGTATTCAACCCTATGTCCATG	########D@>C=.)'=7C7)78)@9IHEFE	AS:i:-4	XS:i:0	XN:i:0	XM:i:1	XO:i:0	XG:i:0	NM:i:1	MD:Z:17G13	YT:Z:UU
HWI-ST515:184:D0PUKACXX:1:1101:13908:32723	272	chromosome:AGPv2:6:1:169174353:1	12640578	1	31M	*	0	0	TGGCCGAATAGTATTCAACCCTATGTCCATG	########D@>C=.)'=7C7)78)@9IHEFE	AS:i:-4	XS:i:0	XN:i:0	XM:i:1	XO:i:0	XG:i:0	NM:i:1	MD:Z:17G13	YT:Z:UU
HWI-ST515:184:D0PUKACXX:1:1101:13908:32723	272	chromosome:AGPv2:2:1:237068873:1	67834562	1	31M	*	0	0	TGGCCGAATAGTATTCAACCCTATGTCCATG	########D@>C=.)'=7C7)78)@9IHEFE	AS:i:-4	XS:i:0	XN:i:0	XM:i:1	XO:i:0	XG:i:0	NM:i:1	MD:Z:17G13	YT:Z:UU
HWI-ST515:184:D0PUKACXX:1:1101:13908:32723	272	chromosome:AGPv2:2:1:237068873:1	203116253	1	31M	*	0	0	TGGCCGAATAGTATTCAACCCTATGTCCATG	########D@>C=.)'=7C7)78)@9IHEFE	AS:i:-4	XS:i:0	XN:i:0	XM:i:1	XO:i:0	XG:i:0	NM:i:1	MD:Z:17G13	YT:Z:UU
HWI-ST515:184:D0PUKACXX:1:1101:13908:32723	256	chromosome:AGPv2:9:1:156750706:1	109734099	1	31M	*	0	0	CATGGACATAGGGTTGAATACTATTCGGCCA	EFEHI9@)87)7C7=').=C>@D########	AS:i:-4	XS:i:0	XN:i:0	XM:i:1	XO:i:0	XG:i:0	NM:i:1	MD:Z:13C17	YT:Z:UU
HWI-ST515:184:D0PUKACXX:1:1101:13908:32723	272	chromosome:AGPv2:9:1:156750706:1	120857750	1	31M	*	0	0	TGGCCGAATAGTATTCAACCCTATGTCCATG	########D@>C=.)'=7C7)78)@9IHEFE	AS:i:-4	XS:i:0	XN:i:0	XM:i:1	XO:i:0	XG:i:0	NM:i:1	MD:Z:17G13	YT:Z:UU
HWI-ST515:184:D0PUKACXX:1:1101:13908:32723	272	chromosome:AGPv2:3:1:232140174:1	162031119	1	31M	*	0	0	TGGCCGAATAGTATTCAACCCTATGTCCATG	########D@>C=.)'=7C7)78)@9IHEFE	AS:i:-4	XS:i:0	XN:i:0	XM:i:1	XO:i:0	XG:i:0	NM:i:1	MD:Z:17G13	YT:Z:UU
HWI-ST515:184:D0PUKACXX:1:1101:13908:32723	256	chromosome:AGPv2:8:1:175793759:1	122939629	1	31M	*	0	0	CATGGACATAGGGTTGAATACTATTCGGCCA	EFEHI9@)87)7C7=').=C>@D########	AS:i:-4	XS:i:0	XN:i:0	XM:i:1	XO:i:0	XG:i:0	NM:i:1	MD:Z:13C17	YT:Z:UU
HWI-ST515:184:D0PUKACXX:1:1101:13908:32723	256	chromosome:AGPv2:2:1:237068873:1	62108660	1	31M	*	0	0	CATGGACATAGGGTTGAATACTATTCGGCCA	EFEHI9@)87)7C7=').=C>@D########	AS:i:-4	XS:i:0	XN:i:0	XM:i:1	XO:i:0	XG:i:0	NM:i:1	MD:Z:13C17	YT:Z:UU
HWI-ST515:184:D0PUKACXX:1:1101:13908:32723	256	chromosome:AGPv2:9:1:156750706:1	146065275	1	31M	*	0	0	CATGGACATAGGGTTGAATACTATTCGGCCA	EFEHI9@)87)7C7=').=C>@D########	AS:i:-4	XS:i:0	XN:i:0	XM:i:1	XO:i:0	XG:i:0	NM:i:1	MD:Z:13C17	YT:Z:UU
HWI-ST515:184:D0PUKACXX:1:1101:13908:32723	272	chromosome:AGPv2:1:1:301354135:1	269085272	1	31M	*	0	0	TGGCCGAATAGTATTCAACCCTATGTCCATG	########D@>C=.)'=7C7)78)@9IHEFE	AS:i:-4	XS:i:0	XN:i:0	XM:i:1	XO:i:0	XG:i:0	NM:i:1	MD:Z:17G13	YT:Z:UU
HWI-ST515:184:D0PUKACXX:1:1101:13908:32723	256	chromosome:AGPv2:2:1:237068873:1	19369979	1	31M	*	0	0	CATGGACATAGGGTTGAATACTATTCGGCCA	EFEHI9@)87)7C7=').=C>@D########	AS:i:-4	XS:i:0	XN:i:0	XM:i:1	XO:i:0	XG:i:0	NM:i:1	MD:Z:13C17	YT:Z:UU
HWI-ST515:184:D0PUKACXX:1:1101:13908:32723	272	chromosome:AGPv2:4:1:241473504:1	166037263	1	31M	*	0	0	TGGCCGAATAGTATTCAACCCTATGTCCATG	########D@>C=.)'=7C7)78)@9IHEFE	AS:i:-4	XS:i:0	XN:i:0	XM:i:1	XO:i:0	XG:i:0	NM:i:1	MD:Z:17G13	YT:Z:UU
HWI-ST515:184:D0PUKACXX:1:1101:13908:32723	272	chromosome:AGPv2:4:1:241473504:1	155487016	1	31M	*	0	0	TGGCCGAATAGTATTCAACCCTATGTCCATG	########D@>C=.)'=7C7)78)@9IHEFE	AS:i:-4	XS:i:0	XN:i:0	XM:i:1	XO:i:0	XG:i:0	NM:i:1	MD:Z:17G13	YT:Z:UU
HWI-ST515:184:D0PUKACXX:1:1101:13908:32723	256	chromosome:AGPv2:6:1:169174353:1	31425052	1	31M	*	0	0	CATGGACATAGGGTTGAATACTATTCGGCCA	EFEHI9@)87)7C7=').=C>@D########	AS:i:-4	XS:i:0	XN:i:0	XM:i:1	XO:i:0	XG:i:0	NM:i:1	MD:Z:13C17	YT:Z:UU
HWI-ST515:184:D0PUKACXX:1:1101:13908:32723	272	chromosome:AGPv2:1:1:301354135:1	116486584	1	31M	*	0	0	TGGCCGAATAGTATTCAACCCTATGTCCATG	########D@>C=.)'=7C7)78)@9IHEFE	AS:i:-4	XS:i:0	XN:i:0	XM:i:1	XO:i:0	XG:i:0	NM:i:1	MD:Z:17G13	YT:Z:UU
HWI-ST515:184:D0PUKACXX:1:1101:13908:32723	272	chromosome:AGPv2:8:1:175793759:1	70967512	1	31M	*	0	0	TGGCCGAATAGTATTCAACCCTATGTCCATG	########D@>C=.)'=7C7)78)@9IHEFE	AS:i:-4	XS:i:0	XN:i:0	XM:i:1	XO:i:0	XG:i:0	NM:i:1	MD:Z:17G13	YT:Z:UU
HWI-ST515:184:D0PUKACXX:1:1101:13908:32723	272	chromosome:AGPv2:9:1:156750706:1	9915428	1	31M	*	0	0	TGGCCGAATAGTATTCAACCCTATGTCCATG	########D@>C=.)'=7C7)78)@9IHEFE	AS:i:-4	XS:i:0	XN:i:0	XM:i:1	XO:i:0	XG:i:0	NM:i:1	MD:Z:17G13	YT:Z:UU
HWI-ST515:184:D0PUKACXX:1:1101:13908:32723	256	chromosome:AGPv2:9:1:156750706:1	107807972	1	31M	*	0	0	CATGGACATAGGGTTGAATACTATTCGGCCA	EFEHI9@)87)7C7=').=C>@D########	AS:i:-4	XS:i:0	XN:i:0	XM:i:1	XO:i:0	XG:i:0	NM:i:1	MD:Z:13C17	YT:Z:UU
HWI-ST515:184:D0PUKACXX:1:1101:13908:32723	256	chromosome:AGPv2:9:1:156750706:1	24491312	1	31M	*	0	0	CATGGACATAGGGTTGAATACTATTCGGCCA	EFEHI9@)87)7C7=').=C>@D########	AS:i:-4	XS:i:0	XN:i:0	XM:i:1	XO:i:0	XG:i:0	NM:i:1	MD:Z:13C17	YT:Z:UU
HWI-ST515:184:D0PUKACXX:1:1101:13908:32723	272	chromosome:AGPv2:10:1:150189435:1	105829943	1	31M	*	0	0	TGGCCGAATAGTATTCAACCCTATGTCCATG	########D@>C=.)'=7C7)78)@9IHEFE	AS:i:-4	XS:i:0	XN:i:0	XM:i:1	XO:i:0	XG:i:0	NM:i:1	MD:Z:17G13	YT:Z:UU
HWI-ST515:184:D0PUKACXX:1:1101:13908:32723	256	chromosome:AGPv2:1:1:301354135:1	92290333	1	31M	*	0	0	CATGGACATAGGGTTGAATACTATTCGGCCA	EFEHI9@)87)7C7=').=C>@D########	AS:i:-4	XS:i:0	XN:i:0	XM:i:1	XO:i:0	XG:i:0	NM:i:1	MD:Z:13C17	YT:Z:UU
HWI-ST515:184:D0PUKACXX:1:1101:13908:32723	272	chromosome:AGPv2:4:1:241473504:1	238367707	1	31M	*	0	0	TGGCCGAATAGTATTCAACCCTATGTCCATG	########D@>C=.)'=7C7)78)@9IHEFE	AS:i:-4	XS:i:0	XN:i:0	XM:i:1	XO:i:0	XG:i:0	NM:i:1	MD:Z:17G13	YT:Z:UU
HWI-ST515:184:D0PUKACXX:1:1101:13908:32723	272	chromosome:AGPv2:1:1:301354135:1	52545253	1	31M	*	0	0	TGGCCGAATAGTATTCAACCCTATGTCCATG	########D@>C=.)'=7C7)78)@9IHEFE	AS:i:-4	XS:i:0	XN:i:0	XM:i:1	XO:i:0	XG:i:0	NM:i:1	MD:Z:17G13	YT:Z:UU
HWI-ST515:184:D0PUKACXX:1:1101:13908:32723	256	chromosome:AGPv2:3:1:232140174:1	180400477	1	31M	*	0	0	CATGGACATAGGGTTGAATACTATTCGGCCA	EFEHI9@)87)7C7=').=C>@D########	AS:i:-4	XS:i:0	XN:i:0	XM:i:1	XO:i:0	XG:i:0	NM:i:1	MD:Z:13C17	YT:Z:UU
HWI-ST515:184:D0PUKACXX:1:1101:13908:32723	256	chromosome:AGPv2:2:1:237068873:1	87963890	1	31M	*	0	0	CATGGACATAGGGTTGAATACTATTCGGCCA	EFEHI9@)87)7C7=').=C>@D########	AS:i:-4	XS:i:0	XN:i:0	XM:i:1	XO:i:0	XG:i:0	NM:i:1	MD:Z:13C17	YT:Z:UU
HWI-ST515:184:D0PUKACXX:1:1101:13908:32723	256	chromosome:AGPv2:2:1:237068873:1	228786474	1	31M	*	0	0	CATGGACATAGGGTTGAATACTATTCGGCCA	EFEHI9@)87)7C7=').=C>@D########	AS:i:-4	XS:i:0	XN:i:0	XM:i:1	XO:i:0	XG:i:0	NM:i:1	MD:Z:13C17	YT:Z:UU
HWI-ST515:184:D0PUKACXX:1:1101:13908:32723	256	chromosome:AGPv2:3:1:232140174:1	6798160	1	31M	*	0	0	CATGGACATAGGGTTGAATACTATTCGGCCA	EFEHI9@)87)7C7=').=C>@D########	AS:i:-4	XS:i:0	XN:i:0	XM:i:1	XO:i:0	XG:i:0	NM:i:1	MD:Z:13C17	YT:Z:UU
HWI-ST515:184:D0PUKACXX:1:1101:13908:32723	272	chromosome:AGPv2:7:1:176764762:1	175191415	1	31M	*	0	0	TGGCCGAATAGTATTCAACCCTATGTCCATG	########D@>C=.)'=7C7)78)@9IHEFE	AS:i:-4	XS:i:0	XN:i:0	XM:i:1	XO:i:0	XG:i:0	NM:i:1	MD:Z:17G13	YT:Z:UU
HWI-ST515:184:D0PUKACXX:1:1101:13908:32723	256	chromosome:AGPv2:4:1:241473504:1	220002415	1	31M	*	0	0	CATGGACATAGGGTTGAATACTATTCGGCCA	EFEHI9@)87)7C7=').=C>@D########	AS:i:-4	XS:i:0	XN:i:0	XM:i:1	XO:i:0	XG:i:0	NM:i:1	MD:Z:13C17	YT:Z:UU
HWI-ST515:184:D0PUKACXX:1:1101:13908:32723	272	chromosome:AGPv2:7:1:176764762:1	52609043	1	31M	*	0	0	TGGCCGAATAGTATTCAACCCTATGTCCATG	########D@>C=.)'=7C7)78)@9IHEFE	AS:i:-4	XS:i:0	XN:i:0	XM:i:1	XO:i:0	XG:i:0	NM:i:1	MD:Z:17G13	YT:Z:UU
HWI-ST515:184:D0PUKACXX:1:1101:13908:32723	256	chromosome:AGPv2:5:1:217872852:1	50548829	1	31M	*	0	0	CATGGACATAGGGTTGAATACTATTCGGCCA	EFEHI9@)87)7C7=').=C>@D########	AS:i:-4	XS:i:0	XN:i:0	XM:i:1	XO:i:0	XG:i:0	NM:i:1	MD:Z:13C17	YT:Z:UU
HWI-ST515:184:D0PUKACXX:1:1101:13908:32723	256	chromosome:AGPv2:5:1:217872852:1	188861323	1	31M	*	0	0	CATGGACATAGGGTTGAATACTATTCGGCCA	EFEHI9@)87)7C7=').=C>@D########	AS:i:-4	XS:i:0	XN:i:0	XM:i:1	XO:i:0	XG:i:0	NM:i:1	MD:Z:13C17	YT:Z:UU
HWI-ST515:184:D0PUKACXX:1:1101:13908:32723	256	chromosome:AGPv2:4:1:241473504:1	23853401	1	31M	*	0	0	CATGGACATAGGGTTGAATACTATTCGGCCA	EFEHI9@)87)7C7=').=C>@D########	AS:i:-4	XS:i:0	XN:i:0	XM:i:1	XO:i:0	XG:i:0	NM:i:1	MD:Z:13C17	YT:Z:UU
HWI-ST515:184:D0PUKACXX:1:1101:13908:32723	256	chromosome:AGPv2:10:1:150189435:1	96692773	1	31M	*	0	0	CATGGACATAGGGTTGAATACTATTCGGCCA	EFEHI9@)87)7C7=').=C>@D########	AS:i:-4	XS:i:0	XN:i:0	XM:i:1	XO:i:0	XG:i:0	NM:i:1	MD:Z:13C17	YT:Z:UU
HWI-ST515:184:D0PUKACXX:1:1101:13908:32723	272	chromosome:AGPv2:4:1:241473504:1	216451427	1	31M	*	0	0	TGGCCGAATAGTATTCAACCCTATGTCCATG	########D@>C=.)'=7C7)78)@9IHEFE	AS:i:-4	XS:i:0	XN:i:0	XM:i:1	XO:i:0	XG:i:0	NM:i:1	MD:Z:17G13	YT:Z:UU
HWI-ST515:184:D0PUKACXX:1:1101:13908:32723	256	chromosome:AGPv2:7:1:176764762:1	66044635	1	31M	*	0	0	CATGGACATAGGGTTGAATACTATTCGGCCA	EFEHI9@)87)7C7=').=C>@D########	AS:i:-4	XS:i:0	XN:i:0	XM:i:1	XO:i:0	XG:i:0	NM:i:1	MD:Z:13C17	YT:Z:UU
HWI-ST515:184:D0PUKACXX:1:1101:13908:32723	272	chromosome:AGPv2:9:1:156750706:1	143005843	1	31M	*	0	0	TGGCCGAATAGTATTCAACCCTATGTCCATG	########D@>C=.)'=7C7)78)@9IHEFE	AS:i:-4	XS:i:0	XN:i:0	XM:i:1	XO:i:0	XG:i:0	NM:i:1	MD:Z:17G13	YT:Z:UU
HWI-ST515:184:D0PUKACXX:1:1101:13908:32723	256	chromosome:AGPv2:9:1:156750706:1	138698374	1	31M	*	0	0	CATGGACATAGGGTTGAATACTATTCGGCCA	EFEHI9@)87)7C7=').=C>@D########	AS:i:-4	XS:i:0	XN:i:0	XM:i:1	XO:i:0	XG:i:0	NM:i:1	MD:Z:13C17	YT:Z:UU
HWI-ST515:184:D0PUKACXX:1:1101:13908:32723	272	chromosome:AGPv2:6:1:169174353:1	75157956	1	31M	*	0	0	TGGCCGAATAGTATTCAACCCTATGTCCATG	########D@>C=.)'=7C7)78)@9IHEFE	AS:i:-4	XS:i:0	XN:i:0	XM:i:1	XO:i:0	XG:i:0	NM:i:1	MD:Z:17G13	YT:Z:UU
HWI-ST515:184:D0PUKACXX:1:1101:13908:32723	272	chromosome:AGPv2:1:1:301354135:1	80975700	1	31M	*	0	0	TGGCCGAATAGTATTCAACCCTATGTCCATG	########D@>C=.)'=7C7)78)@9IHEFE	AS:i:-4	XS:i:0	XN:i:0	XM:i:1	XO:i:0	XG:i:0	NM:i:1	MD:Z:17G13	YT:Z:UU
HWI-ST515:184:D0PUKACXX:1:1101:13908:32723	256	chromosome:AGPv2:3:1:232140174:1	9126284	1	31M	*	0	0	CATGGACATAGGGTTGAATACTATTCGGCCA	EFEHI9@)87)7C7=').=C>@D########	AS:i:-4	XS:i:0	XN:i:0	XM:i:1	XO:i:0	XG:i:0	NM:i:1	MD:Z:13C17	YT:Z:UU
HWI-ST515:184:D0PUKACXX:1:1101:13908:32723	272	chromosome:AGPv2:2:1:237068873:1	235915800	1	31M	*	0	0	TGGCCGAATAGTATTCAACCCTATGTCCATG	########D@>C=.)'=7C7)78)@9IHEFE	AS:i:-4	XS:i:0	XN:i:0	XM:i:1	XO:i:0	XG:i:0	NM:i:1	MD:Z:17G13	YT:Z:UU
HWI-ST515:184:D0PUKACXX:1:1101:13908:32723	256	chromosome:AGPv2:5:1:217872852:1	93018894	1	31M	*	0	0	CATGGACATAGGGTTGAATACTATTCGGCCA	EFEHI9@)87)7C7=').=C>@D########	AS:i:-4	XS:i:0	XN:i:0	XM:i:1	XO:i:0	XG:i:0	NM:i:1	MD:Z:13C17	YT:Z:UU
HWI-ST515:184:D0PUKACXX:1:1101:13908:32723	272	chromosome:AGPv2:7:1:176764762:1	165486180	1	31M	*	0	0	TGGCCGAATAGTATTCAACCCTATGTCCATG	########D@>C=.)'=7C7)78)@9IHEFE	AS:i:-4	XS:i:0	XN:i:0	XM:i:1	XO:i:0	XG:i:0	NM:i:1	MD:Z:17G13	YT:Z:UU
HWI-ST515:184:D0PUKACXX:1:1101:13908:32723	272	chromosome:AGPv2:2:1:237068873:1	192776458	1	31M	*	0	0	TGGCCGAATAGTATTCAACCCTATGTCCATG	########D@>C=.)'=7C7)78)@9IHEFE	AS:i:-4	XS:i:0	XN:i:0	XM:i:1	XO:i:0	XG:i:0	NM:i:1	MD:Z:17G13	YT:Z:UU
HWI-ST515:184:D0PUKACXX:1:1101:13908:32723	272	chromosome:AGPv2:8:1:175793759:1	72244155	1	31M	*	0	0	TGGCCGAATAGTATTCAACCCTATGTCCATG	########D@>C=.)'=7C7)78)@9IHEFE	AS:i:-4	XS:i:0	XN:i:0	XM:i:1	XO:i:0	XG:i:0	NM:i:1	MD:Z:17G13	YT:Z:UU
HWI-ST515:184:D0PUKACXX:1:1101:13908:32723	256	chromosome:AGPv2:1:1:301354135:1	8246515	1	31M	*	0	0	CATGGACATAGGGTTGAATACTATTCGGCCA	EFEHI9@)87)7C7=').=C>@D########	AS:i:-4	XS:i:0	XN:i:0	XM:i:1	XO:i:0	XG:i:0	NM:i:1	MD:Z:13C17	YT:Z:UU
HWI-ST515:184:D0PUKACXX:1:1101:13908:32723	272	chromosome:AGPv2:1:1:301354135:1	81294740	1	31M	*	0	0	TGGCCGAATAGTATTCAACCCTATGTCCATG	########D@>C=.)'=7C7)78)@9IHEFE	AS:i:-4	XS:i:0	XN:i:0	XM:i:1	XO:i:0	XG:i:0	NM:i:1	MD:Z:17T13	YT:Z:UU
HWI-ST515:184:D0PUKACXX:1:1101:13908:32723	256	chromosome:AGPv2:4:1:241473504:1	86286975	1	31M	*	0	0	CATGGACATAGGGTTGAATACTATTCGGCCA	EFEHI9@)87)7C7=').=C>@D########	AS:i:-4	XS:i:0	XN:i:0	XM:i:1	XO:i:0	XG:i:0	NM:i:1	MD:Z:13C17	YT:Z:UU
HWI-ST515:184:D0PUKACXX:1:1101:13908:32723	272	chromosome:AGPv2:9:1:156750706:1	133488076	1	31M	*	0	0	TGGCCGAATAGTATTCAACCCTATGTCCATG	########D@>C=.)'=7C7)78)@9IHEFE	AS:i:-4	XS:i:0	XN:i:0	XM:i:1	XO:i:0	XG:i:0	NM:i:1	MD:Z:17G13	YT:Z:UU
HWI-ST515:184:D0PUKACXX:1:1101:13908:32723	272	chromosome:AGPv2:9:1:156750706:1	45711623	1	31M	*	0	0	TGGCCGAATAGTATTCAACCCTATGTCCATG	########D@>C=.)'=7C7)78)@9IHEFE	AS:i:-4	XS:i:0	XN:i:0	XM:i:1	XO:i:0	XG:i:0	NM:i:1	MD:Z:17G13	YT:Z:UU
HWI-ST515:184:D0PUKACXX:1:1101:13908:32723	272	chromosome:AGPv2:9:1:156750706:1	47701408	1	31M	*	0	0	TGGCCGAATAGTATTCAACCCTATGTCCATG	########D@>C=.)'=7C7)78)@9IHEFE	AS:i:-4	XS:i:0	XN:i:0	XM:i:1	XO:i:0	XG:i:0	NM:i:1	MD:Z:17G13	YT:Z:UU
HWI-ST515:184:D0PUKACXX:1:1101:13908:32723	256	chromosome:AGPv2:7:1:176764762:1	172871414	1	31M	*	0	0	CATGGACATAGGGTTGAATACTATTCGGCCA	EFEHI9@)87)7C7=').=C>@D########	AS:i:-4	XS:i:0	XN:i:0	XM:i:1	XO:i:0	XG:i:0	NM:i:1	MD:Z:13C17	YT:Z:UU
HWI-ST515:184:D0PUKACXX:1:1101:13908:32723	272	chromosome:AGPv2:6:1:169174353:1	31151341	1	31M	*	0	0	TGGCCGAATAGTATTCAACCCTATGTCCATG	########D@>C=.)'=7C7)78)@9IHEFE	AS:i:-4	XS:i:0	XN:i:0	XM:i:1	XO:i:0	XG:i:0	NM:i:1	MD:Z:17G13	YT:Z:UU
HWI-ST515:184:D0PUKACXX:1:1101:13908:32723	272	chromosome:AGPv2:3:1:232140174:1	124663715	1	31M	*	0	0	TGGCCGAATAGTATTCAACCCTATGTCCATG	########D@>C=.)'=7C7)78)@9IHEFE	AS:i:-4	XS:i:0	XN:i:0	XM:i:1	XO:i:0	XG:i:0	NM:i:1	MD:Z:17G13	YT:Z:UU
HWI-ST515:184:D0PUKACXX:1:1101:13908:32723	272	chromosome:AGPv2:2:1:237068873:1	24605829	1	31M	*	0	0	TGGCCGAATAGTATTCAACCCTATGTCCATG	########D@>C=.)'=7C7)78)@9IHEFE	AS:i:-4	XS:i:0	XN:i:0	XM:i:1	XO:i:0	XG:i:0	NM:i:1	MD:Z:17G13	YT:Z:UU
HWI-ST515:184:D0PUKACXX:1:1101:13908:32723	256	chromosome:AGPv2:10:1:150189435:1	6365272	1	31M	*	0	0	CATGGACATAGGGTTGAATACTATTCGGCCA	EFEHI9@)87)7C7=').=C>@D########	AS:i:-4	XS:i:0	XN:i:0	XM:i:1	XO:i:0	XG:i:0	NM:i:1	MD:Z:13C17	YT:Z:UU
HWI-ST515:184:D0PUKACXX:1:1101:13908:32723	272	chromosome:AGPv2:10:1:150189435:1	5000003	1	31M	*	0	0	TGGCCGAATAGTATTCAACCCTATGTCCATG	########D@>C=.)'=7C7)78)@9IHEFE	AS:i:-4	XS:i:0	XN:i:0	XM:i:1	XO:i:0	XG:i:0	NM:i:1	MD:Z:17G13	YT:Z:UU
HWI-ST515:184:D0PUKACXX:1:1101:13908:32723	272	chromosome:AGPv2:2:1:237068873:1	214703923	1	31M	*	0	0	TGGCCGAATAGTATTCAACCCTATGTCCATG	########D@>C=.)'=7C7)78)@9IHEFE	AS:i:-4	XS:i:0	XN:i:0	XM:i:1	XO:i:0	XG:i:0	NM:i:1	MD:Z:17G13	YT:Z:UU
HWI-ST515:184:D0PUKACXX:1:1101:13908:32723	256	chromosome:AGPv2:7:1:176764762:1	156489980	1	31M	*	0	0	CATGGACATAGGGTTGAATACTATTCGGCCA	EFEHI9@)87)7C7=').=C>@D########	AS:i:-4	XS:i:0	XN:i:0	XM:i:1	XO:i:0	XG:i:0	NM:i:1	MD:Z:13C17	YT:Z:UU
HWI-ST515:184:D0PUKACXX:1:1101:13908:32723	256	chromosome:AGPv2:9:1:156750706:1	64811772	1	31M	*	0	0	CATGGACATAGGGTTGAATACTATTCGGCCA	EFEHI9@)87)7C7=').=C>@D########	AS:i:-4	XS:i:0	XN:i:0	XM:i:1	XO:i:0	XG:i:0	NM:i:1	MD:Z:13C17	YT:Z:UU
HWI-ST515:184:D0PUKACXX:1:1101:13908:32723	272	chromosome:AGPv2:2:1:237068873:1	191119622	1	31M	*	0	0	TGGCCGAATAGTATTCAACCCTATGTCCATG	########D@>C=.)'=7C7)78)@9IHEFE	AS:i:-4	XS:i:0	XN:i:0	XM:i:1	XO:i:0	XG:i:0	NM:i:1	MD:Z:17G13	YT:Z:UU
HWI-ST515:184:D0PUKACXX:1:1101:13908:32723	272	chromosome:AGPv2:5:1:217872852:1	150615732	1	31M	*	0	0	TGGCCGAATAGTATTCAACCCTATGTCCATG	########D@>C=.)'=7C7)78)@9IHEFE	AS:i:-4	XS:i:0	XN:i:0	XM:i:1	XO:i:0	XG:i:0	NM:i:1	MD:Z:17G13	YT:Z:UU
HWI-ST515:184:D0PUKACXX:1:1101:13908:32723	272	chromosome:AGPv2:4:1:241473504:1	6057068	1	31M	*	0	0	TGGCCGAATAGTATTCAACCCTATGTCCATG	########D@>C=.)'=7C7)78)@9IHEFE	AS:i:-4	XS:i:0	XN:i:0	XM:i:1	XO:i:0	XG:i:0	NM:i:1	MD:Z:17G13	YT:Z:UU
HWI-ST515:184:D0PUKACXX:1:1101:13908:32723	272	chromosome:AGPv2:1:1:301354135:1	260953335	1	31M	*	0	0	TGGCCGAATAGTATTCAACCCTATGTCCATG	########D@>C=.)'=7C7)78)@9IHEFE	AS:i:-4	XS:i:0	XN:i:0	XM:i:1	XO:i:0	XG:i:0	NM:i:1	MD:Z:17G13	YT:Z:UU
HWI-ST515:184:D0PUKACXX:1:1101:13908:32723	272	chromosome:AGPv2:2:1:237068873:1	130640637	1	31M	*	0	0	TGGCCGAATAGTATTCAACCCTATGTCCATG	########D@>C=.)'=7C7)78)@9IHEFE	AS:i:-4	XS:i:0	XN:i:0	XM:i:1	XO:i:0	XG:i:0	NM:i:1	MD:Z:17G13	YT:Z:UU
HWI-ST515:184:D0PUKACXX:1:1101:13908:32723	272	chromosome:AGPv2:1:1:301354135:1	269100727	1	31M	*	0	0	TGGCCGAATAGTATTCAACCCTATGTCCATG	########D@>C=.)'=7C7)78)@9IHEFE	AS:i:-4	XS:i:0	XN:i:0	XM:i:1	XO:i:0	XG:i:0	NM:i:1	MD:Z:17G13	YT:Z:UU
HWI-ST515:184:D0PUKACXX:1:1101:13908:32723	272	chromosome:AGPv2:9:1:156750706:1	19966199	1	31M	*	0	0	TGGCCGAATAGTATTCAACCCTATGTCCATG	########D@>C=.)'=7C7)78)@9IHEFE	AS:i:-4	XS:i:0	XN:i:0	XM:i:1	XO:i:0	XG:i:0	NM:i:1	MD:Z:17G13	YT:Z:UU
HWI-ST515:184:D0PUKACXX:1:1101:13908:32723	272	chromosome:AGPv2:6:1:169174353:1	102235010	1	31M	*	0	0	TGGCCGAATAGTATTCAACCCTATGTCCATG	########D@>C=.)'=7C7)78)@9IHEFE	AS:i:-4	XS:i:0	XN:i:0	XM:i:1	XO:i:0	XG:i:0	NM:i:1	MD:Z:17G13	YT:Z:UU
HWI-ST515:184:D0PUKACXX:1:1101:13908:32723	272	chromosome:AGPv2:6:1:169174353:1	142832421	1	31M	*	0	0	TGGCCGAATAGTATTCAACCCTATGTCCATG	########D@>C=.)'=7C7)78)@9IHEFE	AS:i:-4	XS:i:0	XN:i:0	XM:i:1	XO:i:0	XG:i:0	NM:i:1	MD:Z:17G13	YT:Z:UU
HWI-ST515:184:D0PUKACXX:1:1101:13908:32723	272	chromosome:AGPv2:5:1:217872852:1	192412602	1	31M	*	0	0	TGGCCGAATAGTATTCAACCCTATGTCCATG	########D@>C=.)'=7C7)78)@9IHEFE	AS:i:-4	XS:i:0	XN:i:0	XM:i:1	XO:i:0	XG:i:0	NM:i:1	MD:Z:17G13	YT:Z:UU
HWI-ST515:184:D0PUKACXX:1:1101:13908:32723	272	chromosome:AGPv2:5:1:217872852:1	88989083	1	31M	*	0	0	TGGCCGAATAGTATTCAACCCTATGTCCATG	########D@>C=.)'=7C7)78)@9IHEFE	AS:i:-4	XS:i:0	XN:i:0	XM:i:1	XO:i:0	XG:i:0	NM:i:1	MD:Z:17G13	YT:Z:UU
HWI-ST515:184:D0PUKACXX:1:1101:13908:32723	272	chromosome:AGPv2:1:1:301354135:1	260970549	1	31M	*	0	0	TGGCCGAATAGTATTCAACCCTATGTCCATG	########D@>C=.)'=7C7)78)@9IHEFE	AS:i:-4	XS:i:0	XN:i:0	XM:i:1	XO:i:0	XG:i:0	NM:i:1	MD:Z:17G13	YT:Z:UU
HWI-ST515:184:D0PUKACXX:1:1101:13908:32723	256	chromosome:AGPv2:5:1:217872852:1	14528297	1	31M	*	0	0	CATGGACATAGGGTTGAATACTATTCGGCCA	EFEHI9@)87)7C7=').=C>@D########	AS:i:-4	XS:i:0	XN:i:0	XM:i:1	XO:i:0	XG:i:0	NM:i:1	MD:Z:13C17	YT:Z:UU
HWI-ST515:184:D0PUKACXX:1:1101:13908:32723	272	chromosome:AGPv2:3:1:232140174:1	215184924	1	31M	*	0	0	TGGCCGAATAGTATTCAACCCTATGTCCATG	########D@>C=.)'=7C7)78)@9IHEFE	AS:i:-4	XS:i:0	XN:i:0	XM:i:1	XO:i:0	XG:i:0	NM:i:1	MD:Z:17G13	YT:Z:UU
HWI-ST515:184:D0PUKACXX:1:1101:13908:32723	256	chromosome:AGPv2:1:1:301354135:1	281483928	1	31M	*	0	0	CATGGACATAGGGTTGAATACTATTCGGCCA	EFEHI9@)87)7C7=').=C>@D########	AS:i:-4	XS:i:0	XN:i:0	XM:i:1	XO:i:0	XG:i:0	NM:i:1	MD:Z:13C17	YT:Z:UU
HWI-ST515:184:D0PUKACXX:1:1101:13908:32723	272	chromosome:AGPv2:2:1:237068873:1	199406327	1	31M	*	0	0	TGGCCGAATAGTATTCAACCCTATGTCCATG	########D@>C=.)'=7C7)78)@9IHEFE	AS:i:-4	XS:i:0	XN:i:0	XM:i:1	XO:i:0	XG:i:0	NM:i:1	MD:Z:17G13	YT:Z:UU
HWI-ST515:184:D0PUKACXX:1:1101:13908:32723	272	chromosome:AGPv2:3:1:232140174:1	152467593	1	31M	*	0	0	TGGCCGAATAGTATTCAACCCTATGTCCATG	########D@>C=.)'=7C7)78)@9IHEFE	AS:i:-4	XS:i:0	XN:i:0	XM:i:1	XO:i:0	XG:i:0	NM:i:1	MD:Z:17G13	YT:Z:UU
HWI-ST515:184:D0PUKACXX:1:1101:13908:32723	256	chromosome:AGPv2:10:1:150189435:1	57596996	1	31M	*	0	0	CATGGACATAGGGTTGAATACTATTCGGCCA	EFEHI9@)87)7C7=').=C>@D########	AS:i:-4	XS:i:0	XN:i:0	XM:i:1	XO:i:0	XG:i:0	NM:i:1	MD:Z:13C17	YT:Z:UU
HWI-ST515:184:D0PUKACXX:1:1101:13908:32723	256	chromosome:AGPv2:9:1:156750706:1	138693094	1	31M	*	0	0	CATGGACATAGGGTTGAATACTATTCGGCCA	EFEHI9@)87)7C7=').=C>@D########	AS:i:-4	XS:i:0	XN:i:0	XM:i:1	XO:i:0	XG:i:0	NM:i:1	MD:Z:13C17	YT:Z:UU
HWI-ST515:184:D0PUKACXX:1:1101:13908:32723	256	chromosome:AGPv2:1:1:301354135:1	180271547	1	31M	*	0	0	CATGGACATAGGGTTGAATACTATTCGGCCA	EFEHI9@)87)7C7=').=C>@D########	AS:i:-4	XS:i:0	XN:i:0	XM:i:1	XO:i:0	XG:i:0	NM:i:1	MD:Z:13C17	YT:Z:UU
HWI-ST515:184:D0PUKACXX:1:1101:13908:32723	256	chromosome:AGPv2:10:1:150189435:1	137413301	1	31M	*	0	0	CATGGACATAGGGTTGAATACTATTCGGCCA	EFEHI9@)87)7C7=').=C>@D########	AS:i:-4	XS:i:0	XN:i:0	XM:i:1	XO:i:0	XG:i:0	NM:i:1	MD:Z:13C17	YT:Z:UU
HWI-ST515:184:D0PUKACXX:1:1101:13908:32723	256	chromosome:AGPv2:10:1:150189435:1	146195323	1	31M	*	0	0	CATGGACATAGGGTTGAATACTATTCGGCCA	EFEHI9@)87)7C7=').=C>@D########	AS:i:-4	XS:i:0	XN:i:0	XM:i:1	XO:i:0	XG:i:0	NM:i:1	MD:Z:13C17	YT:Z:UU
HWI-ST515:184:D0PUKACXX:1:1101:13908:32723	272	chromosome:AGPv2:1:1:301354135:1	270555972	1	31M	*	0	0	TGGCCGAATAGTATTCAACCCTATGTCCATG	########D@>C=.)'=7C7)78)@9IHEFE	AS:i:-4	XS:i:0	XN:i:0	XM:i:1	XO:i:0	XG:i:0	NM:i:1	MD:Z:17G13	YT:Z:UU
HWI-ST515:184:D0PUKACXX:1:1101:13908:32723	272	chromosome:AGPv2:4:1:241473504:1	192139897	1	31M	*	0	0	TGGCCGAATAGTATTCAACCCTATGTCCATG	########D@>C=.)'=7C7)78)@9IHEFE	AS:i:-4	XS:i:0	XN:i:0	XM:i:1	XO:i:0	XG:i:0	NM:i:1	MD:Z:17G13	YT:Z:UU
HWI-ST515:184:D0PUKACXX:1:1101:13908:32723	272	chromosome:AGPv2:5:1:217872852:1	31577038	1	31M	*	0	0	TGGCCGAATAGTATTCAACCCTATGTCCATG	########D@>C=.)'=7C7)78)@9IHEFE	AS:i:-4	XS:i:0	XN:i:0	XM:i:1	XO:i:0	XG:i:0	NM:i:1	MD:Z:17G13	YT:Z:UU
HWI-ST515:184:D0PUKACXX:1:1101:13908:32723	256	chromosome:AGPv2:2:1:237068873:1	25083293	1	31M	*	0	0	CATGGACATAGGGTTGAATACTATTCGGCCA	EFEHI9@)87)7C7=').=C>@D########	AS:i:-4	XS:i:0	XN:i:0	XM:i:1	XO:i:0	XG:i:0	NM:i:1	MD:Z:13C17	YT:Z:UU
HWI-ST515:184:D0PUKACXX:1:1101:13908:32723	256	chromosome:AGPv2:6:1:169174353:1	142921360	1	31M	*	0	0	CATGGACATAGGGTTGAATACTATTCGGCCA	EFEHI9@)87)7C7=').=C>@D########	AS:i:-4	XS:i:0	XN:i:0	XM:i:1	XO:i:0	XG:i:0	NM:i:1	MD:Z:13C17	YT:Z:UU
HWI-ST515:184:D0PUKACXX:1:1101:13908:32723	256	chromosome:AGPv2:1:1:301354135:1	180628920	1	31M	*	0	0	CATGGACATAGGGTTGAATACTATTCGGCCA	EFEHI9@)87)7C7=').=C>@D########	AS:i:-4	XS:i:0	XN:i:0	XM:i:1	XO:i:0	XG:i:0	NM:i:1	MD:Z:13C17	YT:Z:UU
HWI-ST515:184:D0PUKACXX:1:1101:13908:32723	256	chromosome:AGPv2:5:1:217872852:1	79929253	1	31M	*	0	0	CATGGACATAGGGTTGAATACTATTCGGCCA	EFEHI9@)87)7C7=').=C>@D########	AS:i:-4	XS:i:0	XN:i:0	XM:i:1	XO:i:0	XG:i:0	NM:i:1	MD:Z:13C17	YT:Z:UU
HWI-ST515:184:D0PUKACXX:1:1101:13908:32723	256	chromosome:AGPv2:1:1:301354135:1	295895421	1	31M	*	0	0	CATGGACATAGGGTTGAATACTATTCGGCCA	EFEHI9@)87)7C7=').=C>@D########	AS:i:-4	XS:i:0	XN:i:0	XM:i:1	XO:i:0	XG:i:0	NM:i:1	MD:Z:13C17	YT:Z:UU
HWI-ST515:184:D0PUKACXX:1:1101:13908:32723	272	chromosome:AGPv2:5:1:217872852:1	53177048	1	31M	*	0	0	TGGCCGAATAGTATTCAACCCTATGTCCATG	########D@>C=.)'=7C7)78)@9IHEFE	AS:i:-4	XS:i:0	XN:i:0	XM:i:1	XO:i:0	XG:i:0	NM:i:1	MD:Z:17T13	YT:Z:UU
HWI-ST515:184:D0PUKACXX:1:1101:13908:32723	272	chromosome:AGPv2:9:1:156750706:1	140109726	1	31M	*	0	0	TGGCCGAATAGTATTCAACCCTATGTCCATG	########D@>C=.)'=7C7)78)@9IHEFE	AS:i:-4	XS:i:0	XN:i:0	XM:i:1	XO:i:0	XG:i:0	NM:i:1	MD:Z:17G13	YT:Z:UU
HWI-ST515:184:D0PUKACXX:1:1101:13908:32723	272	chromosome:AGPv2:2:1:237068873:1	199481562	1	31M	*	0	0	TGGCCGAATAGTATTCAACCCTATGTCCATG	########D@>C=.)'=7C7)78)@9IHEFE	AS:i:-4	XS:i:0	XN:i:0	XM:i:1	XO:i:0	XG:i:0	NM:i:1	MD:Z:17G13	YT:Z:UU
HWI-ST515:184:D0PUKACXX:1:1101:13908:32723	272	chromosome:AGPv2:8:1:175793759:1	163545223	1	31M	*	0	0	TGGCCGAATAGTATTCAACCCTATGTCCATG	########D@>C=.)'=7C7)78)@9IHEFE	AS:i:-4	XS:i:0	XN:i:0	XM:i:1	XO:i:0	XG:i:0	NM:i:1	MD:Z:17G13	YT:Z:UU
HWI-ST515:184:D0PUKACXX:1:1101:13908:32723	272	chromosome:AGPv2:10:1:150189435:1	90499273	1	31M	*	0	0	TGGCCGAATAGTATTCAACCCTATGTCCATG	########D@>C=.)'=7C7)78)@9IHEFE	AS:i:-4	XS:i:0	XN:i:0	XM:i:1	XO:i:0	XG:i:0	NM:i:1	MD:Z:17G13	YT:Z:UU
HWI-ST515:184:D0PUKACXX:1:1101:13908:32723	272	chromosome:AGPv2:1:1:301354135:1	86942023	1	31M	*	0	0	TGGCCGAATAGTATTCAACCCTATGTCCATG	########D@>C=.)'=7C7)78)@9IHEFE	AS:i:-4	XS:i:0	XN:i:0	XM:i:1	XO:i:0	XG:i:0	NM:i:1	MD:Z:17G13	YT:Z:UU
HWI-ST515:184:D0PUKACXX:1:1101:13908:32723	256	chromosome:AGPv2:1:1:301354135:1	13871411	1	31M	*	0	0	CATGGACATAGGGTTGAATACTATTCGGCCA	EFEHI9@)87)7C7=').=C>@D########	AS:i:-4	XS:i:0	XN:i:0	XM:i:1	XO:i:0	XG:i:0	NM:i:1	MD:Z:13C17	YT:Z:UU
HWI-ST515:184:D0PUKACXX:1:1101:13908:32723	256	chromosome:AGPv2:3:1:232140174:1	205555609	1	31M	*	0	0	CATGGACATAGGGTTGAATACTATTCGGCCA	EFEHI9@)87)7C7=').=C>@D########	AS:i:-4	XS:i:0	XN:i:0	XM:i:1	XO:i:0	XG:i:0	NM:i:1	MD:Z:13C17	YT:Z:UU
HWI-ST515:184:D0PUKACXX:1:1101:13908:32723	256	chromosome:AGPv2:5:1:217872852:1	32456167	1	31M	*	0	0	CATGGACATAGGGTTGAATACTATTCGGCCA	EFEHI9@)87)7C7=').=C>@D########	AS:i:-4	XS:i:0	XN:i:0	XM:i:1	XO:i:0	XG:i:0	NM:i:1	MD:Z:13C17	YT:Z:UU
HWI-ST515:184:D0PUKACXX:1:1101:13908:32723	272	chromosome:AGPv2:3:1:232140174:1	27656944	1	31M	*	0	0	TGGCCGAATAGTATTCAACCCTATGTCCATG	########D@>C=.)'=7C7)78)@9IHEFE	AS:i:-4	XS:i:0	XN:i:0	XM:i:1	XO:i:0	XG:i:0	NM:i:1	MD:Z:17G13	YT:Z:UU
HWI-ST515:184:D0PUKACXX:1:1101:13908:32723	272	chromosome:AGPv2:10:1:150189435:1	129703017	1	31M	*	0	0	TGGCCGAATAGTATTCAACCCTATGTCCATG	########D@>C=.)'=7C7)78)@9IHEFE	AS:i:-4	XS:i:0	XN:i:0	XM:i:1	XO:i:0	XG:i:0	NM:i:1	MD:Z:17G13	YT:Z:UU
HWI-ST515:184:D0PUKACXX:1:1101:13908:32723	272	chromosome:AGPv2:8:1:175793759:1	20597610	1	31M	*	0	0	TGGCCGAATAGTATTCAACCCTATGTCCATG	########D@>C=.)'=7C7)78)@9IHEFE	AS:i:-4	XS:i:0	XN:i:0	XM:i:1	XO:i:0	XG:i:0	NM:i:1	MD:Z:17G13	YT:Z:UU
HWI-ST515:184:D0PUKACXX:1:1101:13908:32723	256	chromosome:AGPv2:10:1:150189435:1	115476854	1	31M	*	0	0	CATGGACATAGGGTTGAATACTATTCGGCCA	EFEHI9@)87)7C7=').=C>@D########	AS:i:-4	XS:i:0	XN:i:0	XM:i:1	XO:i:0	XG:i:0	NM:i:1	MD:Z:13C17	YT:Z:UU
HWI-ST515:184:D0PUKACXX:1:1101:13908:32723	272	chromosome:AGPv2:8:1:175793759:1	70962707	1	31M	*	0	0	TGGCCGAATAGTATTCAACCCTATGTCCATG	########D@>C=.)'=7C7)78)@9IHEFE	AS:i:-4	XS:i:0	XN:i:0	XM:i:1	XO:i:0	XG:i:0	NM:i:1	MD:Z:17G13	YT:Z:UU
HWI-ST515:184:D0PUKACXX:1:1101:13908:32723	272	chromosome:AGPv2:3:1:232140174:1	20639172	1	31M	*	0	0	TGGCCGAATAGTATTCAACCCTATGTCCATG	########D@>C=.)'=7C7)78)@9IHEFE	AS:i:-4	XS:i:0	XN:i:0	XM:i:1	XO:i:0	XG:i:0	NM:i:1	MD:Z:17G13	YT:Z:UU
HWI-ST515:184:D0PUKACXX:1:1101:13908:32723	272	chromosome:AGPv2:9:1:156750706:1	24933228	1	31M	*	0	0	TGGCCGAATAGTATTCAACCCTATGTCCATG	########D@>C=.)'=7C7)78)@9IHEFE	AS:i:-4	XS:i:0	XN:i:0	XM:i:1	XO:i:0	XG:i:0	NM:i:1	MD:Z:17G13	YT:Z:UU
HWI-ST515:184:D0PUKACXX:1:1101:13908:32723	272	chromosome:AGPv2:3:1:232140174:1	20923096	1	31M	*	0	0	TGGCCGAATAGTATTCAACCCTATGTCCATG	########D@>C=.)'=7C7)78)@9IHEFE	AS:i:-4	XS:i:0	XN:i:0	XM:i:1	XO:i:0	XG:i:0	NM:i:1	MD:Z:17G13	YT:Z:UU
HWI-ST515:184:D0PUKACXX:1:1101:13908:32723	272	chromosome:AGPv2:3:1:232140174:1	43098297	1	31M	*	0	0	TGGCCGAATAGTATTCAACCCTATGTCCATG	########D@>C=.)'=7C7)78)@9IHEFE	AS:i:-4	XS:i:0	XN:i:0	XM:i:1	XO:i:0	XG:i:0	NM:i:1	MD:Z:17G13	YT:Z:UU
HWI-ST515:184:D0PUKACXX:1:1101:13908:32723	256	chromosome:AGPv2:4:1:241473504:1	41331975	1	31M	*	0	0	CATGGACATAGGGTTGAATACTATTCGGCCA	EFEHI9@)87)7C7=').=C>@D########	AS:i:-4	XS:i:0	XN:i:0	XM:i:1	XO:i:0	XG:i:0	NM:i:1	MD:Z:13C17	YT:Z:UU
HWI-ST515:184:D0PUKACXX:1:1101:13908:32723	256	chromosome:AGPv2:4:1:241473504:1	96124729	1	31M	*	0	0	CATGGACATAGGGTTGAATACTATTCGGCCA	EFEHI9@)87)7C7=').=C>@D########	AS:i:-4	XS:i:0	XN:i:0	XM:i:1	XO:i:0	XG:i:0	NM:i:1	MD:Z:13C17	YT:Z:UU
HWI-ST515:184:D0PUKACXX:1:1101:13908:32723	256	chromosome:AGPv2:7:1:176764762:1	59754092	1	31M	*	0	0	CATGGACATAGGGTTGAATACTATTCGGCCA	EFEHI9@)87)7C7=').=C>@D########	AS:i:-4	XS:i:0	XN:i:0	XM:i:1	XO:i:0	XG:i:0	NM:i:1	MD:Z:13C17	YT:Z:UU
HWI-ST515:184:D0PUKACXX:1:1101:13908:32723	256	chromosome:AGPv2:1:1:301354135:1	215139171	1	31M	*	0	0	CATGGACATAGGGTTGAATACTATTCGGCCA	EFEHI9@)87)7C7=').=C>@D########	AS:i:-4	XS:i:0	XN:i:0	XM:i:1	XO:i:0	XG:i:0	NM:i:1	MD:Z:13C17	YT:Z:UU
HWI-ST515:184:D0PUKACXX:1:1101:13908:32723	272	chromosome:AGPv2:3:1:232140174:1	59501791	1	31M	*	0	0	TGGCCGAATAGTATTCAACCCTATGTCCATG	########D@>C=.)'=7C7)78)@9IHEFE	AS:i:-4	XS:i:0	XN:i:0	XM:i:1	XO:i:0	XG:i:0	NM:i:1	MD:Z:17G13	YT:Z:UU
HWI-ST515:184:D0PUKACXX:1:1101:13908:32723	256	chromosome:AGPv2:2:1:237068873:1	16239873	1	31M	*	0	0	CATGGACATAGGGTTGAATACTATTCGGCCA	EFEHI9@)87)7C7=').=C>@D########	AS:i:-4	XS:i:0	XN:i:0	XM:i:1	XO:i:0	XG:i:0	NM:i:1	MD:Z:13C17	YT:Z:UU
HWI-ST515:184:D0PUKACXX:1:1101:13908:32723	256	chromosome:AGPv2:9:1:156750706:1	120975642	1	31M	*	0	0	CATGGACATAGGGTTGAATACTATTCGGCCA	EFEHI9@)87)7C7=').=C>@D########	AS:i:-4	XS:i:0	XN:i:0	XM:i:1	XO:i:0	XG:i:0	NM:i:1	MD:Z:13C17	YT:Z:UU
HWI-ST515:184:D0PUKACXX:1:1101:13908:32723	272	chromosome:AGPv2:2:1:237068873:1	8895528	1	31M	*	0	0	TGGCCGAATAGTATTCAACCCTATGTCCATG	########D@>C=.)'=7C7)78)@9IHEFE	AS:i:-4	XS:i:0	XN:i:0	XM:i:1	XO:i:0	XG:i:0	NM:i:1	MD:Z:17G13	YT:Z:UU
HWI-ST515:184:D0PUKACXX:1:1101:13908:32723	256	chromosome:AGPv2:2:1:237068873:1	173615049	1	31M	*	0	0	CATGGACATAGGGTTGAATACTATTCGGCCA	EFEHI9@)87)7C7=').=C>@D########	AS:i:-4	XS:i:0	XN:i:0	XM:i:1	XO:i:0	XG:i:0	NM:i:1	MD:Z:13C17	YT:Z:UU
HWI-ST515:184:D0PUKACXX:1:1101:13908:32723	272	chromosome:AGPv2:1:1:301354135:1	226472155	1	31M	*	0	0	TGGCCGAATAGTATTCAACCCTATGTCCATG	########D@>C=.)'=7C7)78)@9IHEFE	AS:i:-4	XS:i:0	XN:i:0	XM:i:1	XO:i:0	XG:i:0	NM:i:1	MD:Z:17G13	YT:Z:UU
HWI-ST515:184:D0PUKACXX:1:1101:13908:32723	256	chromosome:AGPv2:3:1:232140174:1	182055125	1	31M	*	0	0	CATGGACATAGGGTTGAATACTATTCGGCCA	EFEHI9@)87)7C7=').=C>@D########	AS:i:-4	XS:i:0	XN:i:0	XM:i:1	XO:i:0	XG:i:0	NM:i:1	MD:Z:13C17	YT:Z:UU
HWI-ST515:184:D0PUKACXX:1:1101:13908:32723	272	chromosome:AGPv2:7:1:176764762:1	119953997	1	31M	*	0	0	TGGCCGAATAGTATTCAACCCTATGTCCATG	########D@>C=.)'=7C7)78)@9IHEFE	AS:i:-4	XS:i:0	XN:i:0	XM:i:1	XO:i:0	XG:i:0	NM:i:1	MD:Z:17G13	YT:Z:UU
HWI-ST515:184:D0PUKACXX:1:1101:13908:32723	256	chromosome:AGPv2:5:1:217872852:1	4912940	1	31M	*	0	0	CATGGACATAGGGTTGAATACTATTCGGCCA	EFEHI9@)87)7C7=').=C>@D########	AS:i:-4	XS:i:0	XN:i:0	XM:i:1	XO:i:0	XG:i:0	NM:i:1	MD:Z:13C17	YT:Z:UU
HWI-ST515:184:D0PUKACXX:1:1101:13908:32723	272	chromosome:AGPv2:8:1:175793759:1	151654139	1	31M	*	0	0	TGGCCGAATAGTATTCAACCCTATGTCCATG	########D@>C=.)'=7C7)78)@9IHEFE	AS:i:-4	XS:i:0	XN:i:0	XM:i:1	XO:i:0	XG:i:0	NM:i:1	MD:Z:17G13	YT:Z:UU
HWI-ST515:184:D0PUKACXX:1:1101:13908:32723	272	chromosome:AGPv2:2:1:237068873:1	51517716	1	31M	*	0	0	TGGCCGAATAGTATTCAACCCTATGTCCATG	########D@>C=.)'=7C7)78)@9IHEFE	AS:i:-5	XS:i:0	XN:i:0	XM:i:1	XO:i:0	XG:i:0	NM:i:1	MD:Z:8C22	YT:Z:UU
HWI-ST515:184:D0PUKACXX:1:1101:13908:32723	272	chromosome:AGPv2:7:1:176764762:1	150776566	1	31M	*	0	0	TGGCCGAATAGTATTCAACCCTATGTCCATG	########D@>C=.)'=7C7)78)@9IHEFE	AS:i:-5	XS:i:0	XN:i:0	XM:i:1	XO:i:0	XG:i:0	NM:i:1	MD:Z:8C22	YT:Z:UU
HWI-ST515:184:D0PUKACXX:1:1101:13908:32723	256	chromosome:AGPv2:5:1:217872852:1	188893212	1	31M	*	0	0	CATGGACATAGGGTTGAATACTATTCGGCCA	EFEHI9@)87)7C7=').=C>@D########	AS:i:-5	XS:i:0	XN:i:0	XM:i:1	XO:i:0	XG:i:0	NM:i:1	MD:Z:22G8	YT:Z:UU
HWI-ST515:184:D0PUKACXX:1:1101:13908:32723	256	chromosome:AGPv2:2:1:237068873:1	5674864	1	31M	*	0	0	CATGGACATAGGGTTGAATACTATTCGGCCA	EFEHI9@)87)7C7=').=C>@D########	AS:i:-5	XS:i:0	XN:i:0	XM:i:1	XO:i:0	XG:i:0	NM:i:1	MD:Z:22G8	YT:Z:UU
HWI-ST515:184:D0PUKACXX:1:1101:13908:32723	272	chromosome:AGPv2:3:1:232140174:1	185815686	1	31M	*	0	0	TGGCCGAATAGTATTCAACCCTATGTCCATG	########D@>C=.)'=7C7)78)@9IHEFE	AS:i:-7	XS:i:0	XN:i:0	XM:i:2	XO:i:0	XG:i:0	NM:i:2	MD:Z:3T4C22	YT:Z:UU
HWI-ST515:184:D0PUKACXX:1:1101:13908:32723	272	chromosome:AGPv2:4:1:241473504:1	126153346	1	31M	*	0	0	TGGCCGAATAGTATTCAACCCTATGTCCATG	########D@>C=.)'=7C7)78)@9IHEFE	AS:i:-7	XS:i:0	XN:i:0	XM:i:2	XO:i:0	XG:i:0	NM:i:2	MD:Z:3T4C22	YT:Z:UU
HWI-ST515:184:D0PUKACXX:1:1101:13908:32723	272	chromosome:AGPv2:7:1:176764762:1	12255299	1	31M	*	0	0	TGGCCGAATAGTATTCAACCCTATGTCCATG	########D@>C=.)'=7C7)78)@9IHEFE	AS:i:-7	XS:i:0	XN:i:0	XM:i:2	XO:i:0	XG:i:0	NM:i:2	MD:Z:1A6C22	YT:Z:UU
HWI-ST515:184:D0PUKACXX:1:1101:13908:32723	256	chromosome:AGPv2:1:1:301354135:1	300364626	1	31M	*	0	0	CATGGACATAGGGTTGAATACTATTCGGCCA	EFEHI9@)87)7C7=').=C>@D########	AS:i:-7	XS:i:0	XN:i:0	XM:i:2	XO:i:0	XG:i:0	NM:i:2	MD:Z:22G3A4	YT:Z:UU
HWI-ST515:184:D0PUKACXX:1:1101:17658:47646	16	chromosome:AGPv2:5:1:217872852:1	131738143	255	31M	*	0	0	GGCCCCGGTGGCCGCGCCGCCCCCCAGGAGG	##########BB<DBBB;@5HGIIFGIIIHF	AS:i:-5	XN:i:0	XM:i:1	XO:i:0	XG:i:0	NM:i:1	MD:Z:25G5	YT:Z:UU
HWI-ST515:184:D0PUKACXX:1:1101:2761:53210	0	chromosome:AGPv2:10:1:150189435:1	26770546	1	31M	*	0	0	CCTCCTGGAAAGTCCGGTGCCTGGCTCCTGT	IJJJIIEFHABGHEHIIEAEEF7;?BECCC>	AS:i:0	XS:i:0	XN:i:0	XM:i:0	XO:i:0	XG:i:0	NM:i:0	MD:Z:31	YT:Z:UU
HWI-ST515:184:D0PUKACXX:1:1101:2761:53210	256	chromosome:AGPv2:10:1:150189435:1	26665858	1	31M	*	0	0	CCTCCTGGAAAGTCCGGTGCCTGGCTCCTGT	IJJJIIEFHABGHEHIIEAEEF7;?BECCC>	AS:i:0	XS:i:0	XN:i:0	XM:i:0	XO:i:0	XG:i:0	NM:i:0	MD:Z:31	YT:Z:UU
HWI-ST515:184:D0PUKACXX:1:1101:15013:57663	16	chromosome:AGPv2:2:1:237068873:1	25058149	1	31M	*	0	0	GGACCACGGCGTTTTCGCCCCCGACCTCAAA	@C?3D>BB;@DDDDBDDBDFHIHEGGHAIJG	AS:i:0	XS:i:0	XN:i:0	XM:i:0	XO:i:0	XG:i:0	NM:i:0	MD:Z:31	YT:Z:UU
HWI-ST515:184:D0PUKACXX:1:1101:15013:57663	272	chromosome:AGPv2:8:1:175793759:1	42930463	1	31M	*	0	0	GGACCACGGCGTTTTCGCCCCCGACCTCAAA	@C?3D>BB;@DDDDBDDBDFHIHEGGHAIJG	AS:i:0	XS:i:0	XN:i:0	XM:i:0	XO:i:0	XG:i:0	NM:i:0	MD:Z:31	YT:Z:UU
HWI-ST515:184:D0PUKACXX:1:1101:7849:68300	4	*	0	0	*	*	0	0	AGTCAAAATAGGGGACACCACCATTTTCGGC	CHEDFF99?/?3='@FD6;;C;AE77?;B##	YT:Z:UU
HWI-ST515:184:D0PUKACXX:1:1101:18363:75676	0	chromosome:AGPv2:8:1:175793759:1	5460806	255	31M	*	0	0	CTCGCGCGCACGTTGCCCTCACGCCAGCTCA	FFFEGFHHFCD>???BCCDB?A?A@>@0>@>	AS:i:0	XN:i:0	XM:i:0	XO:i:0	XG:i:0	NM:i:0	MD:Z:31	YT:Z:UU
HWI-ST515:184:D0PUKACXX:1:1101:10012:94284	4	*	0	0	*	*	0	0	AGTCAAAATAGGGGACACCACCATTTTCGTC	HGHJBGGGEGAHCAAFEG7CECHEEE)7=?#	YT:Z:UU
HWI-ST515:184:D0PUKACXX:1:1101:19110:108808	0	chromosome:AGPv2:2:1:237068873:1	209222717	255	31M	*	0	0	CTTAATGGCTGGTCTCTTCGCATAAAAAAGA	IIGCH8CAGHGI@7@EH)..5',5;@@C@>B	AS:i:-2	XN:i:0	XM:i:1	XO:i:0	XG:i:0	NM:i:1	MD:Z:17A13	YT:Z:UU
HWI-ST515:184:D0PUKACXX:1:1101:5462:134579	0	chromosome:AGPv2:7:1:176764762:1	20748367	1	31M	*	0	0	CCAATTCGGCGGTGGAAGCTGCGCATGACGC	HHHAGEHCHGDA43=?CCBACD6888<AC?#	AS:i:0	XS:i:0	XN:i:0	XM:i:0	XO:i:0	XG:i:0	NM:i:0	MD:Z:31	YT:Z:UU
HWI-ST515:184:D0PUKACXX:1:1101:5462:134579	272	chromosome:AGPv2:2:1:237068873:1	164988145	1	31M	*	0	0	GCGTCATGCGCAGCTTCCACCGCCGAATTGG	#?CA<8886DCABCC?=34ADGHCHEGAHHH	AS:i:0	XS:i:0	XN:i:0	XM:i:0	XO:i:0	XG:i:0	NM:i:0	MD:Z:31	YT:Z:UU
HWI-ST515:184:D0PUKACXX:1:1101:5462:134579	256	chromosome:AGPv2:6:1:169174353:1	166669610	1	31M	*	0	0	CCAATTCGGCGGTGGAAGCTGCGCATGACGC	HHHAGEHCHGDA43=?CCBACD6888<AC?#	AS:i:0	XS:i:0	XN:i:0	XM:i:0	XO:i:0	XG:i:0	NM:i:0	MD:Z:31	YT:Z:UU
HWI-ST515:184:D0PUKACXX:1:1101:7914:144631	16	chromosome:AGPv2:10:1:150189435:1	141582658	255	31M	*	0	0	ATGGATGAGTTGAGCAAGCCCGGTCAGCCAC	#####C@CC@>A>?>@?:DBBECBGIGH?FJ	AS:i:0	XN:i:0	XM:i:0	XO:i:0	XG:i:0	NM:i:0	MD:Z:31	YT:Z:UU
HWI-ST515:184:D0PUKACXX:1:1101:13466:146597	0	chromosome:AGPv2:6:1:169174353:1	166669610	1	31M	*	0	0	CCAATTCGGCGGCGGAAGCTGCGCATGACGC	ADH9D99;@AH:'3;;;02@@387BB?@C##	AS:i:-2	XS:i:-2	XN:i:0	XM:i:1	XO:i:0	XG:i:0	NM:i:1	MD:Z:12T18	YT:Z:UU
HWI-ST515:184:D0PUKACXX:1:1101:13466:146597	256	chromosome:AGPv2:7:1:176764762:1	20748367	1	31M	*	0	0	CCAATTCGGCGGCGGAAGCTGCGCATGACGC	ADH9D99;@AH:'3;;;02@@387BB?@C##	AS:i:-2	XS:i:-2	XN:i:0	XM:i:1	XO:i:0	XG:i:0	NM:i:1	MD:Z:12T18	YT:Z:UU
HWI-ST515:184:D0PUKACXX:1:1101:13466:146597	272	chromosome:AGPv2:2:1:237068873:1	164988145	1	31M	*	0	0	GCGTCATGCGCAGCTTCCGCCGCCGAATTGG	##C@?BB783@@20;;;3':HA@;99D9HDA	AS:i:-2	XS:i:-2	XN:i:0	XM:i:1	XO:i:0	XG:i:0	NM:i:1	MD:Z:18A12	YT:Z:UU
HWI-ST515:184:D0PUKACXX:1:1101:18007:182086	0	chromosome:AGPv2:8:1:175793759:1	152952769	255	31M	*	0	0	CTGGCTGGATGCAGGCTCAATGCCTTGTTGA	IJFGIJHDEEEDDBB?EEC3>@?CCAC>@A>	AS:i:0	XN:i:0	XM:i:0	XO:i:0	XG:i:0	NM:i:0	MD:Z:31	YT:Z:UU
HWI-ST515:184:D0PUKACXX:1:1101:5663:187943	16	chromosome:AGPv2:4:1:241473504:1	167404246	255	31M	*	0	0	GCAAAATGTAAATTCACTACTGGTACATATG	CCEEDFDCGFHHHFIIJIGJJIGGGGGIEEI	AS:i:0	XN:i:0	XM:i:0	XO:i:0	XG:i:0	NM:i:0	MD:Z:31	YT:Z:UU
HWI-ST515:184:D0PUKACXX:1:1101:18222:195023	0	chromosome:AGPv2:6:1:169174353:1	166669610	1	31M	*	0	0	CCAATTTGGCGGTGGAAGCTGCGCATGACGC	HIIIJJJJIIJIEHED>BDDCCDDDDDDDD;	AS:i:-6	XS:i:-6	XN:i:0	XM:i:1	XO:i:0	XG:i:0	NM:i:1	MD:Z:6C24	YT:Z:UU
HWI-ST515:184:D0PUKACXX:1:1101:18222:195023	272	chromosome:AGPv2:2:1:237068873:1	164988145	1	31M	*	0	0	GCGTCATGCGCAGCTTCCACCGCCAAATTGG	;DDDDDDDDCCDDB>DEHEIJIIJJJJIIIH	AS:i:-6	XS:i:-6	XN:i:0	XM:i:1	XO:i:0	XG:i:0	NM:i:1	MD:Z:24G6	YT:Z:UU
HWI-ST515:184:D0PUKACXX:1:1101:18222:195023	256	chromosome:AGPv2:7:1:176764762:1	20748367	1	31M	*	0	0	CCAATTTGGCGGTGGAAGCTGCGCATGACGC	HIIIJJJJIIJIEHED>BDDCCDDDDDDDD;	AS:i:-6	XS:i:-6	XN:i:0	XM:i:1	XO:i:0	XG:i:0	NM:i:1	MD:Z:6C24	YT:Z:UU
HWI-ST515:184:D0PUKACXX:1:1101:10788:198707	0	chromosome:AGPv2:2:1:237068873:1	209222717	255	31M	*	0	0	CTTAATGGCTGGGCTCTACGCATAAAAAAGA	JJIIICGIIIIJ(.7;A=>A=@;?:@CED##	AS:i:-2	XN:i:0	XM:i:1	XO:i:0	XG:i:0	NM:i:1	MD:Z:12T18	YT:Z:UU
HWI-ST515:184:D0PUKACXX:1:1102:7899:1996	16	chromosome:AGPv2:1:1:301354135:1	220073601	30	31M	*	0	0	AGGACCAAATGTCGCGAGGCCACGCAGACGG	#CCAA@@@@@B@DDDEDCDFDBFDIIGEIHG	AS:i:0	XS:i:-2	XN:i:0	XM:i:0	XO:i:0	XG:i:0	NM:i:0	MD:Z:31	YT:Z:UU
HWI-ST515:184:D0PUKACXX:1:1102:7899:1996	256	chromosome:AGPv2:4:1:241473504:1	71058401	30	31M	*	0	0	CCGTCTGCGTGGCCTCGCGACATTTGGTCCT	GHIEGIIDFBDFDCDEDDD@B@@@@@AACC#	AS:i:-2	XS:i:-2	XN:i:0	XM:i:1	XO:i:0	XG:i:0	NM:i:1	MD:Z:30C0	YT:Z:UU
HWI-ST515:184:D0PUKACXX:1:1102:15964:86662	16	chromosome:AGPv2:6:1:169174353:1	150071982	255	31M	*	0	0	TTTGTGTGTGTAGGCACACTGTTCTATCAGT	5==??9AC>CDCB=7.A=?@=GE>HA>GGFG	AS:i:-4	XN:i:0	XM:i:1	XO:i:0	XG:i:0	NM:i:1	MD:Z:1G29	YT:Z:UU
HWI-ST515:184:D0PUKACXX:1:1102:2455:102197	0	chromosome:AGPv2:8:1:175793759:1	152952769	255	31M	*	0	0	CTGGCTGGATGCAGGCTCAATGCCTTGTTGA	III927AEFC#####################	AS:i:0	XN:i:0	XM:i:0	XO:i:0	XG:i:0	NM:i:0	MD:Z:31	YT:Z:UU
HWI-ST515:184:D0PUKACXX:1:1102:4293:112833	4	*	0	0	*	*	0	0	CCCCCTATGTGTCTGCTTCCACTAGTAGAGG	EFHHBBEHCEHHBEFFFBCCAAE(55@>C##	YT:Z:UU
HWI-ST515:184:D0PUKACXX:1:1102:13839:148443	4	*	0	0	*	*	0	0	AGTCAAAATAGGGGACACCACCATTTTCGTC	IJJGBF@D3?DCAG6FGH1=DEEEF=CBBB#	YT:Z:UU
HWI-ST515:184:D0PUKACXX:1:1102:17076:148919	0	chromosome:AGPv2:5:1:217872852:1	179194115	255	31M	*	0	0	GTCTTCGGCGATCCCACACAATGTCCAATCA	GGGGIIGDGE=EEEDDDDCDDDDCCC>>@##	AS:i:0	XN:i:0	XM:i:0	XO:i:0	XG:i:0	NM:i:0	MD:Z:31	YT:Z:UU
HWI-ST515:184:D0PUKACXX:1:1103:7510:2227	4	*	0	0	*	*	0	0	GCCATGGGGAGTGTGAGCTAGAGATGGGGGT	BFFGIBCHIIIDGGHGHHHHH@@@??@AC@?	YT:Z:UU
HWI-ST515:184:D0PUKACXX:1:1103:1137:35541	4	*	0	0	*	*	0	0	AGCCTAGGAAGTCCACACGAGCCCGTCGGCC	A)?;@);366>>A((-((''3;5?@>@DD##	YT:Z:UU
HWI-ST515:184:D0PUKACXX:1:1103:20985:64413	0	chromosome:AGPv2:2:1:237068873:1	202299091	255	31M	*	0	0	GTTGTGTGGAGTGGAGGCAAGGCGGCAAGGG	HHIIIJBFGBG=FG@C@(-=@C=BC######	AS:i:-2	XN:i:0	XM:i:1	XO:i:0	XG:i:0	NM:i:1	MD:Z:30C0	YT:Z:UU
HWI-ST515:184:D0PUKACXX:1:1103:1776:72002	4	*	0	0	*	*	0	0	CTTGCAAAGAGACCGAGAAAAGGAAGATTAT	@4@G9=@)=@@9;5<,33;>;><9:2<A###	YT:Z:UU
HWI-ST515:184:D0PUKACXX:1:1103:4507:79354	16	chromosome:AGPv2:3:1:232140174:1	165735504	255	31M	*	0	0	CGATCCATGGTTCATTTGTCCTGCCACTAGG	###################IFGIIHFCF@EG	AS:i:-5	XN:i:0	XM:i:1	XO:i:0	XG:i:0	NM:i:1	MD:Z:28C2	YT:Z:UU
HWI-ST515:184:D0PUKACXX:1:1103:12355:81292	16	chromosome:AGPv2:8:1:175793759:1	152952747	255	31M	*	0	0	AAAAGCCACCACGGGTGAGCCTCTGGCTGGA	4A828025?8,8@DCCBBBB?A?2ECHACAE	AS:i:0	XN:i:0	XM:i:0	XO:i:0	XG:i:0	NM:i:0	MD:Z:31	YT:Z:UU
HWI-ST515:184:D0PUKACXX:1:1103:4858:85808	4	*	0	0	*	*	0	0	GGCAGGGGGCGTGCAAGGTGTTCGCACAAAT	JF?AGHHEH48@'',:@<AC@?@########	YT:Z:UU
HWI-ST515:184:D0PUKACXX:1:1103:11986:94579	4	*	0	0	*	*	0	0	CTCGACTCTAGATCGGAAGAGCGTCGTGTAG	JIJGABAAGHIAEGIBHHFFFFDAA@;=99>	YT:Z:UU
HWI-ST515:184:D0PUKACXX:1:1103:12079:136945	0	chromosome:AGPv2:9:1:156750706:1	153435964	255	31M	*	0	0	CCCTCATACACATCGTCAAAGCTGCGGGCGT	GIICHHIAE3@FCFGIJHHHHFFFFD<B?@#	AS:i:0	XN:i:0	XM:i:0	XO:i:0	XG:i:0	NM:i:0	MD:Z:31	YT:Z:UU
HWI-ST515:184:D0PUKACXX:1:1103:1728:172180	16	chromosome:AGPv2:4:1:241473504:1	101837905	1	31M	*	0	0	ACAATAAGGAAAGACACACCATTGCACTACG	CCC;>D@FFEFFECA=D=CHHGHHFHC2BII	AS:i:0	XS:i:0	XN:i:0	XM:i:0	XO:i:0	XG:i:0	NM:i:0	MD:Z:31	YT:Z:UU
HWI-ST515:184:D0PUKACXX:1:1103:1728:172180	272	chromosome:AGPv2:9:1:156750706:1	37645528	1	31M	*	0	0	ACAATAAGGAAAGACACACCATTGCACTACG	CCC;>D@FFEFFECA=D=CHHGHHFHC2BII	AS:i:0	XS:i:0	XN:i:0	XM:i:0	XO:i:0	XG:i:0	NM:i:0	MD:Z:31	YT:Z:UU
HWI-ST515:184:D0PUKACXX:1:1103:1728:172180	256	chromosome:AGPv2:6:1:169174353:1	64099250	1	31M	*	0	0	CGTAGTGCAATGGTGTGTCTTTCCTTATTGT	IIB2CHFHHGHHC=D=ACEFFEFF@D>;CCC	AS:i:-6	XS:i:0	XN:i:0	XM:i:1	XO:i:0	XG:i:0	NM:i:1	MD:Z:1A29	YT:Z:UU
HWI-ST515:184:D0PUKACXX:1:1103:1728:172180	256	chromosome:AGPv2:2:1:237068873:1	155017916	1	31M	*	0	0	CGTAGTGCAATGGTGTGTCTTTCCTTATTGT	IIB2CHFHHGHHC=D=ACEFFEFF@D>;CCC	AS:i:-6	XS:i:0	XN:i:0	XM:i:1	XO:i:0	XG:i:0	NM:i:1	MD:Z:0T30	YT:Z:UU
HWI-ST515:184:D0PUKACXX:1:1103:16415:173884	4	*	0	0	*	*	0	0	TATTTGAAGGATCTAAACAGTGACTAGAGGA	IIGIHIDEHFEGIJGDFFE@=@7@H@DHHG=	YT:Z:UU
HWI-ST515:184:D0PUKACXX:1:1103:6028:188768	4	*	0	0	*	*	0	0	CTTTTTAACACGGTGACACAATATTACATGG	DHGHIIHHGHH<<;ACECCC?CDAC@CCDD<	YT:Z:UU
HWI-ST515:184:D0PUKACXX:1:1104:3266:18896	4	*	0	0	*	*	0	0	TGAACAGGACAGTAGGCTGGAACATACCTGT	DBHC3=C=>2=F@@AE###############	YT:Z:UU
HWI-ST515:184:D0PUKACXX:1:1104:18143:66498	0	chromosome:AGPv2:2:1:237068873:1	196961936	1	31M	*	0	0	GCCGGGGGCGGCCGCCGGGGGGCGGCGGCTT	CGIGEEFB67BBDBBDBDDDBB>BBDBDB##	AS:i:0	XS:i:0	XN:i:0	XM:i:0	XO:i:0	XG:i:0	NM:i:0	MD:Z:31	YT:Z:UU
HWI-ST515:184:D0PUKACXX:1:1104:18143:66498	272	chromosome:AGPv2:10:1:150189435:1	96672286	1	31M	*	0	0	AAGCCGCCGCCCCCCGGCGGCCGCCCCCGGC	##BDBDBB>BBDDDBDBBDBB76BFEEGIGC	AS:i:0	XS:i:0	XN:i:0	XM:i:0	XO:i:0	XG:i:0	NM:i:0	MD:Z:31	YT:Z:UU
HWI-ST515:184:D0PUKACXX:1:1104:18143:66498	272	chromosome:AGPv2:2:1:237068873:1	196989864	1	31M	*	0	0	AAGCCGCCGCCCCCCGGCGGCCGCCCCCGGC	##BDBDBB>BBDDDBDBBDBB76BFEEGIGC	AS:i:0	XS:i:0	XN:i:0	XM:i:0	XO:i:0	XG:i:0	NM:i:0	MD:Z:31	YT:Z:UU
HWI-ST515:184:D0PUKACXX:1:1104:18143:66498	256	chromosome:AGPv2:7:1:176764762:1	69634123	1	31M	*	0	0	GCCGGGGGCGGCCGCCGGGGGGCGGCGGCTT	CGIGEEFB67BBDBBDBDDDBB>BBDBDB##	AS:i:0	XS:i:0	XN:i:0	XM:i:0	XO:i:0	XG:i:0	NM:i:0	MD:Z:31	YT:Z:UU
HWI-ST515:184:D0PUKACXX:1:1104:15301:78178	16	chromosome:AGPv2:2:1:237068873:1	164988145	1	31M	*	0	0	GCGTCATGCGCAGCTTCCACCGCCGAATTGG	<@@C?6=;85;;=>5(93'<@6AB<BB3GBG	AS:i:0	XS:i:0	XN:i:0	XM:i:0	XO:i:0	XG:i:0	NM:i:0	MD:Z:31	YT:Z:UU
HWI-ST515:184:D0PUKACXX:1:1104:15301:78178	256	chromosome:AGPv2:6:1:169174353:1	166669610	1	31M	*	0	0	CCAATTCGGCGGTGGAAGCTGCGCATGACGC	GBG3BB<BA6@<'39(5>=;;58;=6?C@@<	AS:i:0	XS:i:0	XN:i:0	XM:i:0	XO:i:0	XG:i:0	NM:i:0	MD:Z:31	YT:Z:UU
HWI-ST515:184:D0PUKACXX:1:1104:15301:78178	256	chromosome:AGPv2:7:1:176764762:1	20748367	1	31M	*	0	0	CCAATTCGGCGGTGGAAGCTGCGCATGACGC	GBG3BB<BA6@<'39(5>=;;58;=6?C@@<	AS:i:0	XS:i:0	XN:i:0	XM:i:0	XO:i:0	XG:i:0	NM:i:0	MD:Z:31	YT:Z:UU
HWI-ST515:184:D0PUKACXX:1:1104:7776:81039	4	*	0	0	*	*	0	0	GGCCAGTGGAGTGGAGACAGGGAAAGAAGAA	B';A62.=D:6==A=;)?@@###########	YT:Z:UU
HWI-ST515:184:D0PUKACXX:1:1104:19251:89933	0	chromosome:AGPv2:6:1:169174353:1	137308999	255	31M	*	0	0	GGTTCGCCAGAACAAAAGGATTACATGAGTT	GJ@BHBHHBE9CCEEEBDBD@CCDCCDCDAC	AS:i:0	XN:i:0	XM:i:0	XO:i:0	XG:i:0	NM:i:0	MD:Z:31	YT:Z:UU
HWI-ST515:184:D0PUKACXX:1:1104:18519:125863	4	*	0	0	*	*	0	0	CCTCCTGGGGGGCGGCGCGTCCACCGGGGCC	GE?FGECFGIB&&&07<;0)088AAB#####	YT:Z:UU
HWI-ST515:184:D0PUKACXX:1:1104:17247:143510	4	*	0	0	*	*	0	0	GTCTCTGTGGGGACCGGCGACGATTGGCAGC	IJGHDHHHGH:AAFCA/@A@B?;8A@BCAB?	YT:Z:UU
HWI-ST515:184:D0PUKACXX:1:1104:17605:146408	16	chromosome:AGPv2:6:1:169174353:1	150071982	255	31M	*	0	0	TGTGTGTGTGTAGGCACACTGTTCTATCAGT	=?@?ADDCDFEFEC?===HGGIIIGGIIIII	AS:i:0	XN:i:0	XM:i:0	XO:i:0	XG:i:0	NM:i:0	MD:Z:31	YT:Z:UU
HWI-ST515:184:D0PUKACXX:1:1104:7812:163571	4	*	0	0	*	*	0	0	ACCTAGGCACTACAATTTGAGTGTGTTTATA	?4DGGFHIGHIHIJGCEGIJIGHHEHEDFCD	YT:Z:UU
HWI-ST515:184:D0PUKACXX:1:1105:3006:5886	4	*	0	0	*	*	0	0	CCGCGCAGAGGGGAAGAAGAACGGCGCGCGG	IIDGFADACCDDDBBBDCCAA?@3>>DB;@>	YT:Z:UU
HWI-ST515:184:D0PUKACXX:1:1105:7729:8813	0	chromosome:AGPv2:10:1:150189435:1	4475740	255	31M	*	0	0	CCCTCTCCTCCATCCCACCATCAGACTCCAT	FFG@BC@;EHHHFH9?BEAD>;(--5(;@C:	AS:i:-6	XN:i:0	XM:i:2	XO:i:0	XG:i:0	NM:i:2	MD:Z:22G7C0	YT:Z:UU
HWI-ST515:184:D0PUKACXX:1:1105:8163:25601	4	*	0	0	*	*	0	0	CTCCCCATGCGGCCATGCCGCACCCCACAGC	JJJFHGEGIJHJJHHFFDFDBBDBBDDDDDB	YT:Z:UU
HWI-ST515:184:D0PUKACXX:1:1105:14862:40953	4	*	0	0	*	*	0	0	CTTGCAAAGAGACCGAGAAAAGGCAGATTAT	JEIIJIGEGGGHFHEDD;6>CC<ABDDCDD>	YT:Z:UU
HWI-ST515:184:D0PUKACXX:1:1105:21000:43693	16	chromosome:AGPv2:1:1:301354135:1	2159627	255	31M	*	0	0	AGAAATGACTTGAGGAGACCCCCCTTCTTTG	:C>C@@ACCC><>@:C7;BA<A?ECEHEG@I	AS:i:0	XN:i:0	XM:i:0	XO:i:0	XG:i:0	NM:i:0	MD:Z:31	YT:Z:UU
HWI-ST515:184:D0PUKACXX:1:1105:1212:137317	4	*	0	0	*	*	0	0	ATCATTGAAAAGGTTCGTGCAAGCTTCCGTC	B*=F9CA)8@@EH).=@??16;;;;>CC###	YT:Z:UU
HWI-ST515:184:D0PUKACXX:1:1105:4839:145163	4	*	0	0	*	*	0	0	CTTGCAAAGAGACCGAGAAAAGGAAGATTAT	4)87;=BGGII9CA>CC/3;AC@########	YT:Z:UU
HWI-ST515:184:D0PUKACXX:1:1105:3308:151905	0	chromosome:AGPv2:9:1:156750706:1	144496658	255	31M	*	0	0	TTCTCAGCCTCGTCCATGCTTGCCAGCTGTG	IJJIJJJJIIFIIJJIGIJIIHHGFFFFFC6	AS:i:0	XN:i:0	XM:i:0	XO:i:0	XG:i:0	NM:i:0	MD:Z:31	YT:Z:UU
HWI-ST515:184:D0PUKACXX:1:1105:1810:154646	16	chromosome:AGPv2:6:1:169174353:1	154310094	255	31M	*	0	0	CACCTATGCGTCCACGAACACTCTTGTTGGC	###A?DDDDDB?A=B@?3A=?AEEED8IIJF	AS:i:0	XN:i:0	XM:i:0	XO:i:0	XG:i:0	NM:i:0	MD:Z:31	YT:Z:UU
HWI-ST515:184:D0PUKACXX:1:1105:10782:158988	0	chromosome:AGPv2:7:1:176764762:1	21279203	255	31M	*	0	0	GTGTGAGACAGGTGGGAGAAGGCGGAATTAT	JIIIHGHGIIJJCHEIDEAHCDDDD?D?CC5	AS:i:0	XN:i:0	XM:i:0	XO:i:0	XG:i:0	NM:i:0	MD:Z:31	YT:Z:UU
HWI-ST515:184:D0PUKACXX:1:1105:2956:162718	16	chromosome:AGPv2:2:1:237068873:1	196989864	1	31M	*	0	0	AAGCCGCCCCCCCCCGGCGGCCGCCCCCGGC	####################DD@BB=@;HGF	AS:i:-2	XS:i:-2	XN:i:0	XM:i:1	XO:i:0	XG:i:0	NM:i:1	MD:Z:8G22	YT:Z:UU
HWI-ST515:184:D0PUKACXX:1:1105:2956:162718	272	chromosome:AGPv2:10:1:150189435:1	96672286	1	31M	*	0	0	AAGCCGCCCCCCCCCGGCGGCCGCCCCCGGC	####################DD@BB=@;HGF	AS:i:-2	XS:i:-2	XN:i:0	XM:i:1	XO:i:0	XG:i:0	NM:i:1	MD:Z:8G22	YT:Z:UU
HWI-ST515:184:D0PUKACXX:1:1105:2956:162718	256	chromosome:AGPv2:2:1:237068873:1	196961936	1	31M	*	0	0	GCCGGGGGCGGCCGCCGGGGGGGGGCGGCTT	FGH;@=BB@DD####################	AS:i:-2	XS:i:-2	XN:i:0	XM:i:1	XO:i:0	XG:i:0	NM:i:1	MD:Z:22C8	YT:Z:UU
HWI-ST515:184:D0PUKACXX:1:1105:2956:162718	256	chromosome:AGPv2:7:1:176764762:1	69634123	1	31M	*	0	0	GCCGGGGGCGGCCGCCGGGGGGGGGCGGCTT	FGH;@=BB@DD####################	AS:i:-2	XS:i:-2	XN:i:0	XM:i:1	XO:i:0	XG:i:0	NM:i:1	MD:Z:22C8	YT:Z:UU
HWI-ST515:184:D0PUKACXX:1:1105:17692:175793	16	chromosome:AGPv2:7:1:176764762:1	69634101	1	31M	*	0	0	AAGGATAGACAGAGAGTGCCGCGCCGGGGGC	CEDDEEDDDDDDDDDDDDDDDDFFHEFIJJI	AS:i:0	XS:i:0	XN:i:0	XM:i:0	XO:i:0	XG:i:0	NM:i:0	MD:Z:31	YT:Z:UU
HWI-ST515:184:D0PUKACXX:1:1105:17692:175793	256	chromosome:AGPv2:10:1:150189435:1	96672308	1	31M	*	0	0	GCCCCCGGCGCGGCACTCTCTGTCTATCCTT	IJJIFEHFFDDDDDDDDDDDDDDDDEEDDEC	AS:i:0	XS:i:0	XN:i:0	XM:i:0	XO:i:0	XG:i:0	NM:i:0	MD:Z:31	YT:Z:UU
HWI-ST515:184:D0PUKACXX:1:1105:17692:175793	272	chromosome:AGPv2:2:1:237068873:1	196957041	1	31M	*	0	0	AAGGATAGACAGAGAGTGCCGCGCCGGGGGC	CEDDEEDDDDDDDDDDDDDDDDFFHEFIJJI	AS:i:0	XS:i:0	XN:i:0	XM:i:0	XO:i:0	XG:i:0	NM:i:0	MD:Z:31	YT:Z:UU
HWI-ST515:184:D0PUKACXX:1:1105:17972:192688	16	chromosome:AGPv2:2:1:237068873:1	137772789	32	31M	*	0	0	ATACTTCCCTTGGGCTCCACCAGGCTGGCGG	@;;;>;(DB?;HHA@@57.6DIIGH@GD@GH	AS:i:0	XS:i:-6	XN:i:0	XM:i:0	XO:i:0	XG:i:0	NM:i:0	MD:Z:31	YT:Z:UU
HWI-ST515:184:D0PUKACXX:1:1105:17972:192688	256	chromosome:AGPv2:8:1:175793759:1	26865555	32	31M	*	0	0	CCGCCAGCCTGGTGGAGCCCAAGGGAAGTAT	HG@DG@HGIID6.75@@AHH;?BD(;>;;;@	AS:i:-6	XS:i:-6	XN:i:0	XM:i:1	XO:i:0	XG:i:0	NM:i:1	MD:Z:8T22	YT:Z:UU
HWI-ST515:184:D0PUKACXX:1:1106:5837:13128	4	*	0	0	*	*	0	0	GCGTCCGCCCCCTTCGGCTGCCGCCCCCACA	(7@FE4:BED/985??'8?############	YT:Z:UU
HWI-ST515:184:D0PUKACXX:1:1106:4657:13863	0	chromosome:AGPv2:3:1:232140174:1	182474539	255	31M	*	0	0	GGCTCTGGGAGGATAGGCCTAAGTCTATTTT	A=FGA;CC9=E/(;7);CA@###########	AS:i:-2	XN:i:0	XM:i:1	XO:i:0	XG:i:0	NM:i:1	MD:Z:22T8	YT:Z:UU
HWI-ST515:184:D0PUKACXX:1:1106:13240:38205	16	chromosome:AGPv2:4:1:241473504:1	82170158	1	31M	*	0	0	ACAGTACCACGCCACATGAACTCGTGAAGAA	##CCA8BDBBA>DEDEDDBB@@BCEEEFD@F	AS:i:0	XS:i:0	XN:i:0	XM:i:0	XO:i:0	XG:i:0	NM:i:0	MD:Z:31	YT:Z:UU
HWI-ST515:184:D0PUKACXX:1:1106:13240:38205	272	chromosome:AGPv2:4:1:241473504:1	82150895	1	31M	*	0	0	ACAGTACCACGCCACATGAACTCGTGAAGAA	##CCA8BDBBA>DEDEDDBB@@BCEEEFD@F	AS:i:0	XS:i:0	XN:i:0	XM:i:0	XO:i:0	XG:i:0	NM:i:0	MD:Z:31	YT:Z:UU
HWI-ST515:184:D0PUKACXX:1:1106:3428:41659	0	chromosome:AGPv2:1:1:301354135:1	256367068	255	31M	*	0	0	TTTCCTTGGCGTTGCCGCCCCACCAACAGGA	JJJGHIG@CHIBEDEFDDD@BDDBBABBAB8	AS:i:0	XN:i:0	XM:i:0	XO:i:0	XG:i:0	NM:i:0	MD:Z:31	YT:Z:UU
HWI-ST515:184:D0PUKACXX:1:1106:4162:61892	4	*	0	0	*	*	0	0	TTCACGAATAAGTGTGCTTCTTTCTCTTTTT	;C@A3@;ACHFF?;??CD3>;CA(66>>AC;	YT:Z:UU
HWI-ST515:184:D0PUKACXX:1:1106:17632:62218	16	chromosome:AGPv2:5:1:217872852:1	164473492	35	31M	*	0	0	TGAGTCACCAGGTCATGGGTTTGATGTAGCC	;H@E>A7DIIHGGEIHB1==4DEJIIHHGD9	AS:i:0	XS:i:-11	XN:i:0	XM:i:0	XO:i:0	XG:i:0	NM:i:0	MD:Z:31	YT:Z:UU
HWI-ST515:184:D0PUKACXX:1:1106:17632:62218	256	chromosome:AGPv2:1:1:301354135:1	17243318	35	31M	*	0	0	GGCTACATCAAACCCATGACCTGGTGACTCA	9DGHHIIJED4==1BHIEGGHIID7A>E@H;	AS:i:-11	XS:i:-11	XN:i:0	XM:i:2	XO:i:0	XG:i:0	NM:i:2	MD:Z:4G1T24	YT:Z:UU
HWI-ST515:184:D0PUKACXX:1:1106:17632:62218	256	chromosome:AGPv2:9:1:156750706:1	20399758	35	31M	*	0	0	GGCTACATCAAACCCATGACCTGGTGACTCA	9DGHHIIJED4==1BHIEGGHIID7A>E@H;	AS:i:-11	XS:i:-11	XN:i:0	XM:i:2	XO:i:0	XG:i:0	NM:i:2	MD:Z:4G1T24	YT:Z:UU
HWI-ST515:184:D0PUKACXX:1:1106:17632:62218	272	chromosome:AGPv2:7:1:176764762:1	63469968	35	31M	*	0	0	TGAGTCACCAGGTCATGGGTTTGATGTAGCC	;H@E>A7DIIHGGEIHB1==4DEJIIHHGD9	AS:i:-16	XS:i:-11	XN:i:0	XM:i:3	XO:i:0	XG:i:0	NM:i:3	MD:Z:24A1C1T2	YT:Z:UU
HWI-ST515:184:D0PUKACXX:1:1106:17632:62218	256	chromosome:AGPv2:10:1:150189435:1	4561213	35	31M	*	0	0	GGCTACATCAAACCCATGACCTGGTGACTCA	9DGHHIIJED4==1BHIEGGHIID7A>E@H;	AS:i:-16	XS:i:-11	XN:i:0	XM:i:3	XO:i:0	XG:i:0	NM:i:3	MD:Z:2T1T1T24	YT:Z:UU
HWI-ST515:184:D0PUKACXX:1:1106:17632:62218	272	chromosome:AGPv2:3:1:232140174:1	144088811	35	31M	*	0	0	TGAGTCACCAGGTCATGGGTTTGATGTAGCC	;H@E>A7DIIHGGEIHB1==4DEJIIHHGD9	AS:i:-16	XS:i:-11	XN:i:0	XM:i:3	XO:i:0	XG:i:0	NM:i:3	MD:Z:24A1C2T1	YT:Z:UU
HWI-ST515:184:D0PUKACXX:1:1106:12835:62456	0	chromosome:AGPv2:7:1:176764762:1	17708140	255	31M	*	0	0	TCTAGGTTCTGGGCTGGTCGCCTTGTCCATG	CGIIIIEGGGD?EEHFF@DDCDBBDCC@@C>	AS:i:-5	XN:i:0	XM:i:1	XO:i:0	XG:i:0	NM:i:1	MD:Z:9C21	YT:Z:UU
HWI-ST515:184:D0PUKACXX:1:1106:2810:70324	16	chromosome:AGPv2:2:1:237068873:1	202299069	255	31M	*	0	0	GTCCGGGTGCCGTACTGACACGGTTGTGTGG	0B@B?BDBB;FFDBEAEEEGJIIIIIGIIGI	AS:i:0	XN:i:0	XM:i:0	XO:i:0	XG:i:0	NM:i:0	MD:Z:31	YT:Z:UU
HWI-ST515:184:D0PUKACXX:1:1106:18345:80106	4	*	0	0	*	*	0	0	CTTTTTAACACGGTGACACAATATTACATGG	GIIIJJHHGFH>D;??CE>?@CCCACDA@>9	YT:Z:UU
HWI-ST515:184:D0PUKACXX:1:1106:17671:87733	0	chromosome:AGPv2:6:1:169174353:1	103467479	7	31M	*	0	0	GCCGCGGTAGGAGGCGGACCACGGGGTAGGA	0(7;AB#########################	AS:i:-4	XS:i:-6	XN:i:0	XM:i:2	XO:i:0	XG:i:0	NM:i:2	MD:Z:26A1A2	YT:Z:UU
HWI-ST515:184:D0PUKACXX:1:1106:17671:87733	256	chromosome:AGPv2:6:1:169174353:1	103462850	7	31M	*	0	0	GCCGCGGTAGGAGGCGGACCACGGGGTAGGA	0(7;AB#########################	AS:i:-6	XS:i:-6	XN:i:0	XM:i:3	XO:i:0	XG:i:0	NM:i:3	MD:Z:26A1A1C0	YT:Z:UU
HWI-ST515:184:D0PUKACXX:1:1106:7613:105774	4	*	0	0	*	*	0	0	GCGACGGACGGGACTGCGAGTCTGGGAGGAA	JDHGIHFDDDBB?BDDDD@DB<CCCC??###	YT:Z:UU
HWI-ST515:184:D0PUKACXX:1:1106:9711:112929	4	*	0	0	*	*	0	0	CTCGCAGGGTGGCCTCCATATGGTCCGTTTT	JIIJJHIJHHFEBDEEDEEEDECCCDDBCC?	YT:Z:UU
HWI-ST515:184:D0PUKACXX:1:1106:6005:114609	4	*	0	0	*	*	0	0	GACTCTAGATCGGAAGAGCGGTTCAGGAGGA	HEGI>GCCCGB;B5@B>C@BC9A?A######	YT:Z:UU
HWI-ST515:184:D0PUKACXX:1:1106:12644:129003	4	*	0	0	*	*	0	0	TATTTGAAGGATCTAAACAGTGACTAGAGGA	?<*9*9?<0*9DBGFCFE<)=4=C)=@4=@E	YT:Z:UU
HWI-ST515:184:D0PUKACXX:1:1106:17578:134495	16	chromosome:AGPv2:4:1:241473504:1	239130070	255	31M	*	0	0	GGAGAGAGTCAGAGTGGGGACTGATGAGGAG	DDEEEEEC@FFFFHHHHJJJJIJIIIJJJJJ	AS:i:0	XN:i:0	XM:i:0	XO:i:0	XG:i:0	NM:i:0	MD:Z:31	YT:Z:UU
HWI-ST515:184:D0PUKACXX:1:1106:2683:140605	16	chromosome:AGPv2:8:1:175793759:1	42930463	1	31M	*	0	0	GGACCACGGCGTTTTCGCCCCCGACCTCAAA	>@89B;DDBB?B;;77DDDFHHGCHFGGGJG	AS:i:0	XS:i:0	XN:i:0	XM:i:0	XO:i:0	XG:i:0	NM:i:0	MD:Z:31	YT:Z:UU
HWI-ST515:184:D0PUKACXX:1:1106:2683:140605	272	chromosome:AGPv2:2:1:237068873:1	25058149	1	31M	*	0	0	GGACCACGGCGTTTTCGCCCCCGACCTCAAA	>@89B;DDBB?B;;77DDDFHHGCHFGGGJG	AS:i:0	XS:i:0	XN:i:0	XM:i:0	XO:i:0	XG:i:0	NM:i:0	MD:Z:31	YT:Z:UU
HWI-ST515:184:D0PUKACXX:1:1106:3747:144521	4	*	0	0	*	*	0	0	GCGTCCGGCCCCTTCGTCTTCCCACCCCAAA	HIEA;B6'',,=5==?;??############	YT:Z:UU
HWI-ST515:184:D0PUKACXX:1:1106:20687:150035	4	*	0	0	*	*	0	0	CCTAAAACTACCCATTCCACCATCTGTTGAG	IIGGGGEIIJJHHGGGIECEEEFFFFEEC@6	YT:Z:UU
HWI-ST515:184:D0PUKACXX:1:1106:15721:159130	4	*	0	0	*	*	0	0	GCGTCCGCCCCCTTCGTCTTCCCACCCCAAA	GCH//;:BHFDDDDCDAB@?CCD:?BDDBD?	YT:Z:UU
HWI-ST515:184:D0PUKACXX:1:1106:7228:173503	0	chromosome:AGPv2:8:1:175793759:1	158761174	1	31M	*	0	0	CATAGGGGGTGTTTGGTTACACCCCACTAAA	JIJEGG@HI9>BDDCDDDDCDDCBBBDDDC:	AS:i:-5	XS:i:-5	XN:i:0	XM:i:1	XO:i:0	XG:i:0	NM:i:1	MD:Z:25G5	YT:Z:UU
HWI-ST515:184:D0PUKACXX:1:1106:7228:173503	272	chromosome:AGPv2:8:1:175793759:1	163890417	1	31M	*	0	0	TTTAGTGGGGTGTAACCAAACACCCCCTATG	:CDDDBBBCDDCDDDDCDDB>9IH@GGEJIJ	AS:i:-5	XS:i:-5	XN:i:0	XM:i:1	XO:i:0	XG:i:0	NM:i:1	MD:Z:5C25	YT:Z:UU
HWI-ST515:184:D0PUKACXX:1:1106:7228:173503	256	chromosome:AGPv2:10:1:150189435:1	9216706	1	31M	*	0	0	CATAGGGGGTGTTTGGTTACACCCCACTAAA	JIJEGG@HI9>BDDCDDDDCDDCBBBDDDC:	AS:i:-6	XS:i:-5	XN:i:0	XM:i:1	XO:i:0	XG:i:0	NM:i:1	MD:Z:1T29	YT:Z:UU
HWI-ST515:184:D0PUKACXX:1:1106:7228:173503	256	chromosome:AGPv2:8:1:175793759:1	113605449	1	31M	*	0	0	CATAGGGGGTGTTTGGTTACACCCCACTAAA	JIJEGG@HI9>BDDCDDDDCDDCBBBDDDC:	AS:i:-6	XS:i:-5	XN:i:0	XM:i:1	XO:i:0	XG:i:0	NM:i:1	MD:Z:1T29	YT:Z:UU
HWI-ST515:184:D0PUKACXX:1:1106:7228:173503	256	chromosome:AGPv2:1:1:301354135:1	230827266	1	31M	*	0	0	CATAGGGGGTGTTTGGTTACACCCCACTAAA	JIJEGG@HI9>BDDCDDDDCDDCBBBDDDC:	AS:i:-12	XS:i:-5	XN:i:0	XM:i:2	XO:i:0	XG:i:0	NM:i:2	MD:Z:0T0T29	YT:Z:UU
HWI-ST515:184:D0PUKACXX:1:1106:7228:173503	272	chromosome:AGPv2:1:1:301354135:1	249430064	1	31M	*	0	0	TTTAGTGGGGTGTAACCAAACACCCCCTATG	:CDDDBBBCDDCDDDDCDDB>9IH@GGEJIJ	AS:i:-12	XS:i:-5	XN:i:0	XM:i:2	XO:i:0	XG:i:0	NM:i:2	MD:Z:29A0A0	YT:Z:UU
HWI-ST515:184:D0PUKACXX:1:1106:7228:173503	272	chromosome:AGPv2:3:1:232140174:1	219431925	1	31M	*	0	0	TTTAGTGGGGTGTAACCAAACACCCCCTATG	:CDDDBBBCDDCDDDDCDDB>9IH@GGEJIJ	AS:i:-12	XS:i:-5	XN:i:0	XM:i:2	XO:i:0	XG:i:0	NM:i:2	MD:Z:28C0A1	YT:Z:UU
HWI-ST515:184:D0PUKACXX:1:1106:1791:180274	16	chromosome:AGPv2:2:1:237068873:1	202299069	255	31M	*	0	0	GTCCGGGTGCCGTACTGACACGGTTGTGTGG	##?@?;BAA8??;?EC=2EHHHEF=HEIGBI	AS:i:0	XN:i:0	XM:i:0	XO:i:0	XG:i:0	NM:i:0	MD:Z:31	YT:Z:UU
HWI-ST515:184:D0PUKACXX:1:1106:19991:185822	0	chromosome:AGPv2:10:1:150189435:1	26665858	1	31M	*	0	0	CCTCCTGGAAAGTCCGGTGCCTGGCTCCTGT	IEHHGDDG>)BCB@AH8@@BEC?;>C;ACCA	AS:i:0	XS:i:0	XN:i:0	XM:i:0	XO:i:0	XG:i:0	NM:i:0	MD:Z:31	YT:Z:UU
HWI-ST515:184:D0PUKACXX:1:1106:19991:185822	256	chromosome:AGPv2:10:1:150189435:1	26770546	1	31M	*	0	0	CCTCCTGGAAAGTCCGGTGCCTGGCTCCTGT	IEHHGDDG>)BCB@AH8@@BEC?;>C;ACCA	AS:i:0	XS:i:0	XN:i:0	XM:i:0	XO:i:0	XG:i:0	NM:i:0	MD:Z:31	YT:Z:UU
HWI-ST515:184:D0PUKACXX:1:1106:11585:186525	0	chromosome:AGPv2:8:1:175793759:1	47431537	255	31M	*	0	0	TGCAGTACACAGCAACAACTGATCATCCTGG	9C<=C@=F)..@C@E2?C;7?##########	AS:i:-2	XN:i:0	XM:i:1	XO:i:0	XG:i:0	NM:i:1	MD:Z:29C1	YT:Z:UU
HWI-ST515:184:D0PUKACXX:1:1107:15010:18878	0	chromosome:AGPv2:8:1:175793759:1	152764120	255	31M	*	0	0	CTCTCTACCACATTCTCCCCATTCCGCGGTT	HGGJIHIHHGHJIGIJJJJJIEGIIEEH>>3	AS:i:0	XN:i:0	XM:i:0	XO:i:0	XG:i:0	NM:i:0	MD:Z:31	YT:Z:UU
HWI-ST515:184:D0PUKACXX:1:1107:9831:67238	0	chromosome:AGPv2:6:1:169174353:1	166669610	1	31M	*	0	0	CCAATTCGGCGGTGGAAGCTGCGCATGACGC	GIE3BFIIDGIB9>>BCCA>CC8;;?#####	AS:i:0	XS:i:0	XN:i:0	XM:i:0	XO:i:0	XG:i:0	NM:i:0	MD:Z:31	YT:Z:UU
HWI-ST515:184:D0PUKACXX:1:1107:9831:67238	256	chromosome:AGPv2:7:1:176764762:1	20748367	1	31M	*	0	0	CCAATTCGGCGGTGGAAGCTGCGCATGACGC	GIE3BFIIDGIB9>>BCCA>CC8;;?#####	AS:i:0	XS:i:0	XN:i:0	XM:i:0	XO:i:0	XG:i:0	NM:i:0	MD:Z:31	YT:Z:UU
HWI-ST515:184:D0PUKACXX:1:1107:9831:67238	272	chromosome:AGPv2:2:1:237068873:1	164988145	1	31M	*	0	0	GCGTCATGCGCAGCTTCCACCGCCGAATTGG	#####?;;8CC>ACCB>>9BIGDIIFB3EIG	AS:i:0	XS:i:0	XN:i:0	XM:i:0	XO:i:0	XG:i:0	NM:i:0	MD:Z:31	YT:Z:UU
HWI-ST515:184:D0PUKACXX:1:1107:14351:83699	4	*	0	0	*	*	0	0	CTTCGCAGCACAACAACAGCGCTGAGGCTCC	FC@8DAHGAHGADH@==AE9BC=3;5??;95	YT:Z:UU
HWI-ST515:184:D0PUKACXX:1:1107:6132:84473	4	*	0	0	*	*	0	0	GGCAGTACACAGCAACAACTGCTCATCCTCG	(<F'@@7@DH@HDHEBD##############	YT:Z:UU
HWI-ST515:184:D0PUKACXX:1:1107:19060:86374	4	*	0	0	*	*	0	0	CATCCAAAGTGCTGTGCCCTGCTCATCGCCC	JJJIJIHJJFHGIJIJGIJDIHEEBGHHEE5	YT:Z:UU
HWI-ST515:184:D0PUKACXX:1:1107:18428:99926	0	chromosome:AGPv2:3:1:232140174:1	117076890	255	24M3I4M	*	0	0	GGTGAGGTGAGGTCAGTGGTGGGGGGGTGAG	JJHGJJJCDFCEDGGIHHH=AB''93-9@A2	AS:i:-18	XN:i:0	XM:i:2	XO:i:1	XG:i:3	NM:i:5	MD:Z:22A0T4	YT:Z:UU
HWI-ST515:184:D0PUKACXX:1:1107:11337:114517	16	chromosome:AGPv2:9:1:156750706:1	10574422	0	31M	*	0	0	TGCTGGCCACTTCTACGACTCCTTCCTAGGG	6?=>>?;E?>A;AG@@3CHCDHBIJIGHFEI	AS:i:-15	XS:i:-15	XN:i:0	XM:i:3	XO:i:0	XG:i:0	NM:i:3	MD:Z:26G1T0C1	YT:Z:UU
HWI-ST515:184:D0PUKACXX:1:1107:11337:114517	256	chromosome:AGPv2:7:1:176764762:1	115592744	0	31M	*	0	0	CCCTAGGAAGGAGTCGTAGAAGTGGCCAGCA	IEFHGIJIBHDCHC3@@GA;A>?E;?>>=?6	AS:i:-15	XS:i:-15	XN:i:0	XM:i:3	XO:i:0	XG:i:0	NM:i:3	MD:Z:1G0A1C26	YT:Z:UU
HWI-ST515:184:D0PUKACXX:1:1107:19000:153713	16	chromosome:AGPv2:3:1:232140174:1	171903371	255	31M	*	0	0	GCATTGAACTGCATGTTAGACCGTCGCCAGC	5>;>;A:>A@CCCACC>/=3FGIIIFIJIIF	AS:i:0	XN:i:0	XM:i:0	XO:i:0	XG:i:0	NM:i:0	MD:Z:31	YT:Z:UU
HWI-ST515:184:D0PUKACXX:1:1107:17015:163029	16	chromosome:AGPv2:4:1:241473504:1	82150895	1	31M	*	0	0	ACAGTACCACGCCGCATGAACTCGTGAAGAA	##############CA>>?=/=CC>>;9@?9	AS:i:-2	XS:i:-2	XN:i:0	XM:i:1	XO:i:0	XG:i:0	NM:i:1	MD:Z:13A17	YT:Z:UU
HWI-ST515:184:D0PUKACXX:1:1107:17015:163029	272	chromosome:AGPv2:4:1:241473504:1	82170158	1	31M	*	0	0	ACAGTACCACGCCGCATGAACTCGTGAAGAA	##############CA>>?=/=CC>>;9@?9	AS:i:-2	XS:i:-2	XN:i:0	XM:i:1	XO:i:0	XG:i:0	NM:i:1	MD:Z:13A17	YT:Z:UU
HWI-ST515:184:D0PUKACXX:1:1107:12529:164735	4	*	0	0	*	*	0	0	TGAACAGGACAGTAGGCTGGAACATACTTGT	<<DGGICGIIIB@;@3@@EE>EE;BEB####	YT:Z:UU
HWI-ST515:184:D0PUKACXX:1:1107:16528:185931	0	chromosome:AGPv2:2:1:237068873:1	6581072	1	31M	*	0	0	ACTAACGGGAGACAAAGCTGGCACCGCACTG	FIJJJJIGIGHHEEC9CEEDFDECDBDDDD:	AS:i:-6	XS:i:-6	XN:i:0	XM:i:1	XO:i:0	XG:i:0	NM:i:1	MD:Z:3G27	YT:Z:UU
HWI-ST515:184:D0PUKACXX:1:1107:16528:185931	256	chromosome:AGPv2:1:1:301354135:1	269907403	1	31M	*	0	0	ACTAACGGGAGACAAAGCTGGCACCGCACTG	FIJJJJIGIGHHEEC9CEEDFDECDBDDDD:	AS:i:-6	XS:i:-6	XN:i:0	XM:i:1	XO:i:0	XG:i:0	NM:i:1	MD:Z:3G27	YT:Z:UU
HWI-ST515:184:D0PUKACXX:1:1107:16528:185931	272	chromosome:AGPv2:9:1:156750706:1	108224160	1	31M	*	0	0	CAGTGCGGTGCCAGCTTTGTCTCCCGTTAGT	:DDDDBDCEDFDEEC9CEEHHGIGIJJJJIF	AS:i:-6	XS:i:-6	XN:i:0	XM:i:1	XO:i:0	XG:i:0	NM:i:1	MD:Z:27C3	YT:Z:UU
HWI-ST515:184:D0PUKACXX:1:1107:16528:185931	272	chromosome:AGPv2:1:1:301354135:1	6526265	1	31M	*	0	0	CAGTGCGGTGCCAGCTTTGTCTCCCGTTAGT	:DDDDBDCEDFDEEC9CEEHHGIGIJJJJIF	AS:i:-6	XS:i:-6	XN:i:0	XM:i:1	XO:i:0	XG:i:0	NM:i:1	MD:Z:27C3	YT:Z:UU
HWI-ST515:184:D0PUKACXX:1:1107:16528:185931	272	chromosome:AGPv2:10:1:150189435:1	135808739	1	31M	*	0	0	CAGTGCGGTGCCAGCTTTGTCTCCCGTTAGT	:DDDDBDCEDFDEEC9CEEHHGIGIJJJJIF	AS:i:-6	XS:i:-6	XN:i:0	XM:i:1	XO:i:0	XG:i:0	NM:i:1	MD:Z:27C3	YT:Z:UU
HWI-ST515:184:D0PUKACXX:1:1107:16528:185931	272	chromosome:AGPv2:1:1:301354135:1	5871167	1	31M	*	0	0	CAGTGCGGTGCCAGCTTTGTCTCCCGTTAGT	:DDDDBDCEDFDEEC9CEEHHGIGIJJJJIF	AS:i:-6	XS:i:-6	XN:i:0	XM:i:1	XO:i:0	XG:i:0	NM:i:1	MD:Z:27C3	YT:Z:UU
HWI-ST515:184:D0PUKACXX:1:1107:17553:187176	4	*	0	0	*	*	0	0	CAAAGAAGGGCGGGCTCCTCAAGTCATTTCT	@7=@###########################	YT:Z:UU
HWI-ST515:184:D0PUKACXX:1:1107:6864:191341	4	*	0	0	*	*	0	0	CATCCAAAGTGCTGTGCCCTGCTCATCGCCC	DFGEGI>FGHHIGGGIFAFHHICAACGH7=<	YT:Z:UU
HWI-ST515:184:D0PUKACXX:1:1108:5364:15705	0	chromosome:AGPv2:2:1:237068873:1	1709122	255	31M	*	0	0	GTCTCTGTGGGGGCCGGCGACGATTGGCAGC	G@=2EDB@B3@';489A##############	AS:i:-3	XN:i:0	XM:i:1	XO:i:0	XG:i:0	NM:i:1	MD:Z:13T17	YT:Z:UU
HWI-ST515:184:D0PUKACXX:1:1108:8452:30325	4	*	0	0	*	*	0	0	GCGCGGCATCGGCTCCGCGCGCGGGGCGCCT	IGF48:=>BC@####################	YT:Z:UU
HWI-ST515:184:D0PUKACXX:1:1108:8807:38645	4	*	0	0	*	*	0	0	GCCATGGGGAGTGTGAGCTAGAGATGGGGGT	EDHBC>=F?@@@GAEECEHDEFC?@CCACDB	YT:Z:UU
HWI-ST515:184:D0PUKACXX:1:1108:19261:57027	4	*	0	0	*	*	0	0	AGATTTGAGGGGCATGGATACAATTGTCCCT	9*/?*9/8;BGII/76(7==7?37?;@A>C#	YT:Z:UU
HWI-ST515:184:D0PUKACXX:1:1108:8170:78191	16	chromosome:AGPv2:10:1:150189435:1	141582658	255	31M	*	0	0	ATGGATGAGTTGAGCAAGCCCGGTCAGCCAC	##############?A;<>:E=7;5>@:HIG	AS:i:0	XN:i:0	XM:i:0	XO:i:0	XG:i:0	NM:i:0	MD:Z:31	YT:Z:UU
HWI-ST515:184:D0PUKACXX:1:1108:14744:93879	0	chromosome:AGPv2:8:1:175793759:1	5460806	255	31M	*	0	0	CTCGCGCGCACGTTGCCCTCACGCCAGCTCA	HFIGIDHFFDDDDDDBACCDDDBDBD@?CD>	AS:i:0	XN:i:0	XM:i:0	XO:i:0	XG:i:0	NM:i:0	MD:Z:31	YT:Z:UU
HWI-ST515:184:D0PUKACXX:1:1108:17307:126500	16	chromosome:AGPv2:9:1:156750706:1	146011978	255	31M	*	0	0	CCGCCGTGGACCATCATCACCCACGGGAAAC	@DDB@@>6(AEEFDDDB>AFEIGHCGIGGB>	AS:i:0	XN:i:0	XM:i:0	XO:i:0	XG:i:0	NM:i:0	MD:Z:31	YT:Z:UU
HWI-ST515:184:D0PUKACXX:1:1108:19468:151337	0	chromosome:AGPv2:8:1:175793759:1	47431537	31	31M	*	0	0	TGCAGTACACAGCAACAACTGATCATCCTCG	FGGGGCHEAEII=EEEEAAE;?CEFFEACC>	AS:i:0	XS:i:-5	XN:i:0	XM:i:0	XO:i:0	XG:i:0	NM:i:0	MD:Z:31	YT:Z:UU
HWI-ST515:184:D0PUKACXX:1:1108:19468:151337	272	chromosome:AGPv2:1:1:301354135:1	122757563	31	31M	*	0	0	CGAGGATGATCAGTTGTTGCTGTGTACTGCA	>CCAEFFEC?;EAAEEEE=IIEAEHCGGGGF	AS:i:-5	XS:i:-5	XN:i:0	XM:i:1	XO:i:0	XG:i:0	NM:i:1	MD:Z:13C17	YT:Z:UU
HWI-ST515:184:D0PUKACXX:1:1201:10993:2014	16	chromosome:AGPv2:4:1:241473504:1	82150895	1	31M	*	0	0	ACAGTACCACGCCACATGAACTCGTGAAGAA	#DC>+(@>;DDCC@A;>>;=BBDEDEEFDDF	AS:i:0	XS:i:0	XN:i:0	XM:i:0	XO:i:0	XG:i:0	NM:i:0	MD:Z:31	YT:Z:UU
HWI-ST515:184:D0PUKACXX:1:1201:10993:2014	272	chromosome:AGPv2:4:1:241473504:1	82170158	1	31M	*	0	0	ACAGTACCACGCCACATGAACTCGTGAAGAA	#DC>+(@>;DDCC@A;>>;=BBDEDEEFDDF	AS:i:0	XS:i:0	XN:i:0	XM:i:0	XO:i:0	XG:i:0	NM:i:0	MD:Z:31	YT:Z:UU
HWI-ST515:184:D0PUKACXX:1:1201:5455:26406	0	chromosome:AGPv2:9:1:156750706:1	153435964	255	31M	*	0	0	CCCTCATACACATCGTCAAAGCTGCGGGCGT	GIJJJJ<GHIIICAHEC?EEHG>3@C>??@#	AS:i:0	XN:i:0	XM:i:0	XO:i:0	XG:i:0	NM:i:0	MD:Z:31	YT:Z:UU
HWI-ST515:184:D0PUKACXX:1:1201:7301:29757	4	*	0	0	*	*	0	0	CTTTTTAACACGGTGACACAATATTACATGG	FGGGB@EAHHHDD=ABEDED1>@CCAC>ACC	YT:Z:UU
HWI-ST515:184:D0PUKACXX:1:1201:17158:59634	16	chromosome:AGPv2:6:1:169174353:1	154310094	255	31M	*	0	0	CACCTATGCGTCCACGAACACTCTTGTTGGC	##ADB?BDDDAACBD@C?A?EEEFJJIHEID	AS:i:0	XN:i:0	XM:i:0	XO:i:0	XG:i:0	NM:i:0	MD:Z:31	YT:Z:UU
HWI-ST515:184:D0PUKACXX:1:1201:10036:77660	4	*	0	0	*	*	0	0	GGACTTGCGGGGGTGATGTCTGTTGAGGGGG	CIG65=F4@E:?@05++>@@C@((++:?@<3	YT:Z:UU
HWI-ST515:184:D0PUKACXX:1:1201:6115:101600	4	*	0	0	*	*	0	0	ATTTTGACTGGTGGCTGGCGCCCTCTGTTTT	BHIJJJGGIIJHHIG2@A5--=B'66>>C##	YT:Z:UU
HWI-ST515:184:D0PUKACXX:1:1201:8624:114888	0	chromosome:AGPv2:3:1:232140174:1	2719985	255	31M	*	0	0	GCGTCGGCCAGATCAAACGAATCGGCCCGAG	;@:-;;BA846?D@CCECBBB##########	AS:i:-4	XN:i:0	XM:i:2	XO:i:0	XG:i:0	NM:i:2	MD:Z:26A3C0	YT:Z:UU
HWI-ST515:184:D0PUKACXX:1:1201:7273:117344	16	chromosome:AGPv2:8:1:175793759:1	160085577	255	31M	*	0	0	CGCCCTCGCCGCCTCCGCCTACCTCAAACCC	#################CD@8GIGIGFBHFC	AS:i:-2	XN:i:0	XM:i:1	XO:i:0	XG:i:0	NM:i:1	MD:Z:1A29	YT:Z:UU
HWI-ST515:184:D0PUKACXX:1:1201:11442:117915	4	*	0	0	*	*	0	0	CCCCCTGCCACGGGCCTGCCCCTACTTCTCT	HIIJJGIGHHC:<48;??2=A@A?BC,:@A#	YT:Z:UU
HWI-ST515:184:D0PUKACXX:1:1201:1746:120578	4	*	0	0	*	*	0	0	GCGTCCGCCCCCTTCGTCTTCCCACCCCAAA	GGBGGIHGHFDD>ACBC?ADCCC(98;><@2	YT:Z:UU
HWI-ST515:184:D0PUKACXX:1:1201:19326:120715	16	chromosome:AGPv2:8:1:175793759:1	142943713	1	31M	*	0	0	GGGCGTGGGCTACAGCCGACCGGTGGGAGAG	#####?CA>>:;;?BA>>AHBEFAFFF>CGB	AS:i:-2	XS:i:-2	XN:i:0	XM:i:1	XO:i:0	XG:i:0	NM:i:1	MD:Z:2T28	YT:Z:UU
HWI-ST515:184:D0PUKACXX:1:1201:19326:120715	272	chromosome:AGPv2:5:1:217872852:1	7533119	1	31M	*	0	0	GGGCGTGGGCTACAGCCGACCGGTGGGAGAG	#####?CA>>:;;?BA>>AHBEFAFFF>CGB	AS:i:-2	XS:i:-2	XN:i:0	XM:i:1	XO:i:0	XG:i:0	NM:i:1	MD:Z:2T28	YT:Z:UU
HWI-ST515:184:D0PUKACXX:1:1201:10122:133084	16	chromosome:AGPv2:8:1:175793759:1	160085577	255	31M	*	0	0	CCCCCTCGCCGCCTCCGCCTACCTCAAACCC	###########?>3DGBHHEGF@<F<?FGD9	AS:i:-2	XN:i:0	XM:i:1	XO:i:0	XG:i:0	NM:i:1	MD:Z:1A29	YT:Z:UU
HWI-ST515:184:D0PUKACXX:1:1201:13582:144789	0	chromosome:AGPv2:4:1:241473504:1	82150917	1	31M	*	0	0	CGTGAAGAATAGAGCCGCCACTGAGGAACCC	IFHHGG@D@CG?E?ECEFD>?;C>;<AAD?3	AS:i:0	XS:i:0	XN:i:0	XM:i:0	XO:i:0	XG:i:0	NM:i:0	MD:Z:31	YT:Z:UU
HWI-ST515:184:D0PUKACXX:1:1201:13582:144789	256	chromosome:AGPv2:4:1:241473504:1	82171749	1	31M	*	0	0	CGTGAAGAATAGAGCCGCCACTGAGGAACCC	IFHHGG@D@CG?E?ECEFD>?;C>;<AAD?3	AS:i:0	XS:i:0	XN:i:0	XM:i:0	XO:i:0	XG:i:0	NM:i:0	MD:Z:31	YT:Z:UU
HWI-ST515:184:D0PUKACXX:1:1201:13582:144789	272	chromosome:AGPv2:9:1:156750706:1	147207045	1	31M	*	0	0	GGGTTCCTCAGTGGCGGCTCTATTCTTCACG	3?DAA<;>C;?>DFECE?E?GC@D@GGHHFI	AS:i:-5	XS:i:0	XN:i:0	XM:i:1	XO:i:0	XG:i:0	NM:i:1	MD:Z:21G9	YT:Z:UU
HWI-ST515:184:D0PUKACXX:1:1201:8893:157691	4	*	0	0	*	*	0	0	TGAACAGGACAGTAGGCTGGAACATACCTGT	IJEGGIHEGGGCF>EHEHIBHHFB@;BBC@@	YT:Z:UU
HWI-ST515:184:D0PUKACXX:1:1201:3193:168806	4	*	0	0	*	*	0	0	GGAATAGGTGGGGAGATCTGAATCTGGGCGG	JIFFHIIJBDDFH=B9BC@BC>CC(;CDDB#	YT:Z:UU
HWI-ST515:184:D0PUKACXX:1:1201:19381:183205	0	chromosome:AGPv2:4:1:241473504:1	82150917	1	31M	*	0	0	CGTGAAGAATAGAGCCGCCACTGAGGAACCC	IJCF=CDEHEG>CHFHFFCDDDDDDDDDDDB	AS:i:0	XS:i:0	XN:i:0	XM:i:0	XO:i:0	XG:i:0	NM:i:0	MD:Z:31	YT:Z:UU
HWI-ST515:184:D0PUKACXX:1:1201:19381:183205	256	chromosome:AGPv2:4:1:241473504:1	82171749	1	31M	*	0	0	CGTGAAGAATAGAGCCGCCACTGAGGAACCC	IJCF=CDEHEG>CHFHFFCDDDDDDDDDDDB	AS:i:0	XS:i:0	XN:i:0	XM:i:0	XO:i:0	XG:i:0	NM:i:0	MD:Z:31	YT:Z:UU
HWI-ST515:184:D0PUKACXX:1:1201:19381:183205	272	chromosome:AGPv2:9:1:156750706:1	147207045	1	31M	*	0	0	GGGTTCCTCAGTGGCGGCTCTATTCTTCACG	BDDDDDDDDDDDCFFHFHC>GEHEDC=FCJI	AS:i:-5	XS:i:0	XN:i:0	XM:i:1	XO:i:0	XG:i:0	NM:i:1	MD:Z:21G9	YT:Z:UU
HWI-ST515:184:D0PUKACXX:1:1201:20088:191691	0	chromosome:AGPv2:6:1:169174353:1	150074077	255	31M	*	0	0	GCGGCGGCACGGTGGCCAGGAACACCTTGCC	GIJFB>BBBDBD(8;A8AB??BBDD??:4@#	AS:i:0	XN:i:0	XM:i:0	XO:i:0	XG:i:0	NM:i:0	MD:Z:31	YT:Z:UU
HWI-ST515:184:D0PUKACXX:1:1201:2720:198584	4	*	0	0	*	*	0	0	ACCTAGGCACTACAATTTGAGTGTGTTTATA	JI2??BD>BHIGHEFGHEEAHHA)7ACD@DD	YT:Z:UU
HWI-ST515:184:D0PUKACXX:1:1202:20848:8494	16	chromosome:AGPv2:4:1:241473504:1	118412543	255	31M	*	0	0	CAGTGTGTGTGGTTGCAGGCAGACCGCAGAC	DC@<;88(<?BC>3<>>CCCBB<CEDC=5CG	AS:i:0	XN:i:0	XM:i:0	XO:i:0	XG:i:0	NM:i:0	MD:Z:31	YT:Z:UU
HWI-ST515:184:D0PUKACXX:1:1202:2361:24499	0	chromosome:AGPv2:5:1:217872852:1	204894087	255	31M	*	0	0	TTCGTCGGCAGGGGCCCAGATCAGGAGGAGA	IIJJJIIJFEFD###################	AS:i:-2	XN:i:0	XM:i:1	XO:i:0	XG:i:0	NM:i:1	MD:Z:12T18	YT:Z:UU
HWI-ST515:184:D0PUKACXX:1:1202:5167:41112	0	chromosome:AGPv2:8:1:175793759:1	142943735	30	31M	*	0	0	GTGGGAGAGAGGAGCAGCGACCATAGGGGGT	A=)5;=@5??;;6?=?###############	AS:i:0	XS:i:-2	XN:i:0	XM:i:0	XO:i:0	XG:i:0	NM:i:0	MD:Z:31	YT:Z:UU
HWI-ST515:184:D0PUKACXX:1:1202:5167:41112	256	chromosome:AGPv2:5:1:217872852:1	7533141	30	31M	*	0	0	GTGGGAGAGAGGAGCAGCGACCATAGGGGGT	A=)5;=@5??;;6?=?###############	AS:i:-2	XS:i:-2	XN:i:0	XM:i:1	XO:i:0	XG:i:0	NM:i:1	MD:Z:24C6	YT:Z:UU
HWI-ST515:184:D0PUKACXX:1:1202:10853:90130	16	chromosome:AGPv2:1:1:301354135:1	205416767	255	31M	*	0	0	AGTCACTCAGCACGGTCCACCAGGGAGAGAA	###DCB@DBBA/BA@;?B@;);HEA=AD>DD	AS:i:0	XN:i:0	XM:i:0	XO:i:0	XG:i:0	NM:i:0	MD:Z:31	YT:Z:UU
HWI-ST515:184:D0PUKACXX:1:1202:19870:97768	0	chromosome:AGPv2:6:1:169174353:1	137308999	255	31M	*	0	0	GGTTCGCCAGAACAAAAGGATTACATGAGTT	JJ=GIAEHDFDEEACBBCDDDCDDA3;5@A#	AS:i:0	XN:i:0	XM:i:0	XO:i:0	XG:i:0	NM:i:0	MD:Z:31	YT:Z:UU
HWI-ST515:184:D0PUKACXX:1:1202:2725:116804	0	chromosome:AGPv2:4:1:241473504:1	82150917	1	31M	*	0	0	CGTGAAGAATAGAGCCGCCACTGAGGAAGCC	.;6@;;)7CE).=)76?<@??##########	AS:i:-2	XS:i:-2	XN:i:0	XM:i:1	XO:i:0	XG:i:0	NM:i:1	MD:Z:28C2	YT:Z:UU
HWI-ST515:184:D0PUKACXX:1:1202:2725:116804	256	chromosome:AGPv2:4:1:241473504:1	82171749	1	31M	*	0	0	CGTGAAGAATAGAGCCGCCACTGAGGAAGCC	.;6@;;)7CE).=)76?<@??##########	AS:i:-2	XS:i:-2	XN:i:0	XM:i:1	XO:i:0	XG:i:0	NM:i:1	MD:Z:28C2	YT:Z:UU
HWI-ST515:184:D0PUKACXX:1:1202:15250:182747	16	chromosome:AGPv2:5:1:217872852:1	146711910	255	31M	*	0	0	CCTCTCCCCTCTCGCTGACGCCTGACCTTCC	8@;B@DBB>=DFFFFEBBGJIGFC=GC@FFC	AS:i:0	XN:i:0	XM:i:0	XO:i:0	XG:i:0	NM:i:0	MD:Z:31	YT:Z:UU
HWI-ST515:184:D0PUKACXX:1:1203:12250:1771	4	*	0	0	*	*	0	0	CCGCGCAGAGGGGAAGAAGAACGGCGCGCGG	GIIBHGDDDCDD@?BD?CD<C?;@>-;>>B<	YT:Z:UU
HWI-ST515:184:D0PUKACXX:1:1203:15877:23639	0	chromosome:AGPv2:3:1:232140174:1	9420978	255	31M	*	0	0	ATTTCCCGTCACCTCTTCAAACTTTGGGCGG	=BCFBCGGEEAHE=>ECHB7;@B3;.(3@88	AS:i:0	XN:i:0	XM:i:0	XO:i:0	XG:i:0	NM:i:0	MD:Z:31	YT:Z:UU
HWI-ST515:184:D0PUKACXX:1:1203:10171:31612	4	*	0	0	*	*	0	0	GTGTGGGTGTGGGTGTGGGGATCGCGTTGCT	G6??BCH<@;@GGAB@BDDD@D=/5;8@BB:	YT:Z:UU
HWI-ST515:184:D0PUKACXX:1:1203:11626:43869	4	*	0	0	*	*	0	0	TGGAGCGACGGAAGCATGTGATTGGTTTTGT	I@@=@CAAHFDD1'5:>>,:@D>595<AB<<	YT:Z:UU
HWI-ST515:184:D0PUKACXX:1:1203:2428:66575	16	chromosome:AGPv2:2:1:237068873:1	120690292	255	31M	*	0	0	AGGAGGAACAGCCTAGCGGCTAGGAAACAAG	=DCC>@CECEEDBBGGJIJHDHF=C=AJIIG	AS:i:0	XN:i:0	XM:i:0	XO:i:0	XG:i:0	NM:i:0	MD:Z:31	YT:Z:UU
HWI-ST515:184:D0PUKACXX:1:1203:1955:96307	0	chromosome:AGPv2:4:1:241473504:1	82171749	1	31M	*	0	0	CGTGAAGAATAGAGCCGCCACTGAGGAACCC	HGCCGEGIGIJHHFCEFFDDDCDDCB@BB?3	AS:i:0	XS:i:0	XN:i:0	XM:i:0	XO:i:0	XG:i:0	NM:i:0	MD:Z:31	YT:Z:UU
HWI-ST515:184:D0PUKACXX:1:1203:1955:96307	256	chromosome:AGPv2:4:1:241473504:1	82150917	1	31M	*	0	0	CGTGAAGAATAGAGCCGCCACTGAGGAACCC	HGCCGEGIGIJHHFCEFFDDDCDDCB@BB?3	AS:i:0	XS:i:0	XN:i:0	XM:i:0	XO:i:0	XG:i:0	NM:i:0	MD:Z:31	YT:Z:UU
HWI-ST515:184:D0PUKACXX:1:1203:1955:96307	272	chromosome:AGPv2:9:1:156750706:1	147207045	1	31M	*	0	0	GGGTTCCTCAGTGGCGGCTCTATTCTTCACG	3?BB@BCDDCDDDFFECFHHJIGIGEGCCGH	AS:i:-6	XS:i:0	XN:i:0	XM:i:1	XO:i:0	XG:i:0	NM:i:1	MD:Z:21G9	YT:Z:UU
HWI-ST515:184:D0PUKACXX:1:1203:16117:110109	0	chromosome:AGPv2:6:1:169174353:1	150074077	255	31M	*	0	0	GCGGCGGCACGGTGGCCAGGAACACCTTGCC	CGGBECD@B@8@805<?CDD@<ABA######	AS:i:0	XN:i:0	XM:i:0	XO:i:0	XG:i:0	NM:i:0	MD:Z:31	YT:Z:UU
HWI-ST515:184:D0PUKACXX:1:1203:14865:115208	4	*	0	0	*	*	0	0	CGTGTGGATGGTCTTTGTCCACGTGCGCCCC	AH;BB=FFHGIC:@>F)77CDD#########	YT:Z:UU
HWI-ST515:184:D0PUKACXX:1:1203:18365:126424	4	*	0	0	*	*	0	0	TTCGCCCGCGGGTTCCCCGCCAAATCTCATT	IIG9FHEEEFDB38ACD?3>>;&9:CCC###	YT:Z:UU
HWI-ST515:184:D0PUKACXX:1:1203:20196:145533	4	*	0	0	*	*	0	0	GTACATATGAGGAGGTCAAAAAATGATATTT	###############################	YT:Z:UU
HWI-ST515:184:D0PUKACXX:1:1203:14704:181689	16	chromosome:AGPv2:5:1:217872852:1	146711910	255	31M	*	0	0	CCTCTCCCCTCTCGCTGACGCCTGACCTTCC	#######?@>6DE=HE=BA@9GG@B;BABBE	AS:i:0	XN:i:0	XM:i:0	XO:i:0	XG:i:0	NM:i:0	MD:Z:31	YT:Z:UU
HWI-ST515:184:D0PUKACXX:1:1203:13112:185098	16	chromosome:AGPv2:5:1:217872852:1	181399158	255	31M	*	0	0	CTCCCGTGGGCTGGACAGAAGGGGAGCAGGT	8=@:@DDDDCDHEHFHHHJJJIJIJJIJJJJ	AS:i:0	XN:i:0	XM:i:0	XO:i:0	XG:i:0	NM:i:0	MD:Z:31	YT:Z:UU
HWI-ST515:184:D0PUKACXX:1:1204:10529:2169	0	chromosome:AGPv2:7:1:176764762:1	110688697	255	31M	*	0	0	CCCGTGAAGAGGGTCAGCGTGGACCCGGTGC	GHGG;AF;CFAF<-)6A3'5=9=CABD####	AS:i:0	XN:i:0	XM:i:0	XO:i:0	XG:i:0	NM:i:0	MD:Z:31	YT:Z:UU
HWI-ST515:184:D0PUKACXX:1:1204:15358:5004	16	chromosome:AGPv2:3:1:232140174:1	76941297	255	31M	*	0	0	CTGCGTGCAGCCGCGCGCTCCTCTACTCGGT	DDDDCADDDDDDBDFFGHEHIHDHFBGJHFJ	AS:i:0	XN:i:0	XM:i:0	XO:i:0	XG:i:0	NM:i:0	MD:Z:31	YT:Z:UU
HWI-ST515:184:D0PUKACXX:1:1204:12666:37358	0	chromosome:AGPv2:2:1:237068873:1	202299091	255	31M	*	0	0	GTTGTGTGGAGTGGAGGCAAGGCGGCAAGGC	JDGIHEGF?B=CHIEHCGDGHHE########	AS:i:0	XN:i:0	XM:i:0	XO:i:0	XG:i:0	NM:i:0	MD:Z:31	YT:Z:UU
HWI-ST515:184:D0PUKACXX:1:1204:15527:39652	0	chromosome:AGPv2:8:1:175793759:1	154130326	255	31M	*	0	0	ATTGAAAAGAGTCTAAGATCAGTTTGTTTAA	FIIJIBGGHGIBFHIJIIJJIJIJJIJJJIC	AS:i:0	XN:i:0	XM:i:0	XO:i:0	XG:i:0	NM:i:0	MD:Z:31	YT:Z:UU
HWI-ST515:184:D0PUKACXX:1:1204:12692:100145	0	chromosome:AGPv2:5:1:217872852:1	146724046	255	31M	*	0	0	TCCCCTCCATGGCTATTTAAGCCACGTCCGC	IIIJIGHGIJJJJIIIJIHHFHEFFFDDD@:	AS:i:0	XN:i:0	XM:i:0	XO:i:0	XG:i:0	NM:i:0	MD:Z:31	YT:Z:UU
HWI-ST515:184:D0PUKACXX:1:1204:1439:138460	4	*	0	0	*	*	0	0	CATCCAAAGTGCTGTGCCCTGCTCATCGCCC	H4BD>BA*9B8=B4EB=FC;C;D..77=5=B	YT:Z:UU
HWI-ST515:184:D0PUKACXX:1:1204:15940:176362	4	*	0	0	*	*	0	0	CACCGACGGCTACTTCGCTCCCGGAAATGCT	EGDGHFFDDDDDDDDCBB62;@>B;>@CA<4	YT:Z:UU
HWI-ST515:184:D0PUKACXX:1:1204:13509:191596	4	*	0	0	*	*	0	0	TCAAGAGTATGTGTGATGGGTGGAACAAATA	HH@CH@FF4=A@DECCCHAE79A;@@@?###	YT:Z:UU
HWI-ST515:184:D0PUKACXX:1:1205:13522:4731	4	*	0	0	*	*	0	0	GCCATGGGGAGTGTGAGCTAGAGATGGGGGT	JJJIJIHJJGIHGEACHFDHE@DCFEEDDD=	YT:Z:UU
HWI-ST515:184:D0PUKACXX:1:1205:2354:20993	16	chromosome:AGPv2:2:1:237068873:1	209199418	255	31M	*	0	0	CCAAACGATTTAACATGTACCACACTTAAAC	#DDBADCC?3?7=>GHHCEHC=@@HCDDGFI	AS:i:0	XN:i:0	XM:i:0	XO:i:0	XG:i:0	NM:i:0	MD:Z:31	YT:Z:UU
HWI-ST515:184:D0PUKACXX:1:1205:7305:21203	16	chromosome:AGPv2:4:1:241473504:1	101837905	1	31M	*	0	0	ACAATAAGGAAAGACACACCATTGCACTACG	;ADCC>??BDBHHEHEC=IIEGGHDAHEJIJ	AS:i:0	XS:i:0	XN:i:0	XM:i:0	XO:i:0	XG:i:0	NM:i:0	MD:Z:31	YT:Z:UU
HWI-ST515:184:D0PUKACXX:1:1205:7305:21203	272	chromosome:AGPv2:9:1:156750706:1	37645528	1	31M	*	0	0	ACAATAAGGAAAGACACACCATTGCACTACG	;ADCC>??BDBHHEHEC=IIEGGHDAHEJIJ	AS:i:0	XS:i:0	XN:i:0	XM:i:0	XO:i:0	XG:i:0	NM:i:0	MD:Z:31	YT:Z:UU
HWI-ST515:184:D0PUKACXX:1:1205:7305:21203	256	chromosome:AGPv2:6:1:169174353:1	64099250	1	31M	*	0	0	CGTAGTGCAATGGTGTGTCTTTCCTTATTGT	JIJEHADHGGEII=CEHEHHBDB??>CCDA;	AS:i:-6	XS:i:0	XN:i:0	XM:i:1	XO:i:0	XG:i:0	NM:i:1	MD:Z:1A29	YT:Z:UU
HWI-ST515:184:D0PUKACXX:1:1205:7305:21203	256	chromosome:AGPv2:2:1:237068873:1	155017916	1	31M	*	0	0	CGTAGTGCAATGGTGTGTCTTTCCTTATTGT	JIJEHADHGGEII=CEHEHHBDB??>CCDA;	AS:i:-6	XS:i:0	XN:i:0	XM:i:1	XO:i:0	XG:i:0	NM:i:1	MD:Z:0T30	YT:Z:UU
HWI-ST515:184:D0PUKACXX:1:1205:11536:38928	0	chromosome:AGPv2:5:1:217872852:1	146724046	255	31M	*	0	0	TCCCCTCCATGGCTATTTAAGCCACGTCCGC	BHFAFHBAFCF>CGGGAEEFCA>BCB????;	AS:i:0	XN:i:0	XM:i:0	XO:i:0	XG:i:0	NM:i:0	MD:Z:31	YT:Z:UU
HWI-ST515:184:D0PUKACXX:1:1205:18893:57616	16	chromosome:AGPv2:2:1:237068873:1	51827197	255	31M	*	0	0	CACGAGATGCCTGGTGCGTCCGCGGAGAGAG	##BAA?@9D@??;8>>=8<';;-8.*?*B*@	AS:i:0	XN:i:0	XM:i:0	XO:i:0	XG:i:0	NM:i:0	MD:Z:31	YT:Z:UU
HWI-ST515:184:D0PUKACXX:1:1205:3215:61957	0	chromosome:AGPv2:7:1:176764762:1	152970351	255	31M	*	0	0	GGCGTGCTACGGAGATCTAGGATTGGGCATT	HIIH>?/=CCA>?B>3>CACCCCCDDD?A?>	AS:i:0	XN:i:0	XM:i:0	XO:i:0	XG:i:0	NM:i:0	MD:Z:31	YT:Z:UU
HWI-ST515:184:D0PUKACXX:1:1205:20023:76308	4	*	0	0	*	*	0	0	CTTGCAAAGAGACCGAGAAAAGGAAGATTAT	GHIIIEIIIIG;=A<>BBBA?>?<?<<:>C#	YT:Z:UU
HWI-ST515:184:D0PUKACXX:1:1205:14639:78733	4	*	0	0	*	*	0	0	CTCGCAGGGTGGCCTCCATATGGTCCGTTTT	HGHJIHIIHAEFFFDEDCECCDD>@@?BDD?	YT:Z:UU
HWI-ST515:184:D0PUKACXX:1:1205:3126:80857	16	chromosome:AGPv2:8:1:175793759:1	43261764	255	31M	*	0	0	TATCCGACACTATTGCTCTTCTCTCTCACTG	##########?>C;G@9C=1;-.)<=??B99	AS:i:0	XN:i:0	XM:i:0	XO:i:0	XG:i:0	NM:i:0	MD:Z:31	YT:Z:UU
HWI-ST515:184:D0PUKACXX:1:1205:13462:110521	4	*	0	0	*	*	0	0	CTTCAAATAGGCAAGCCCCGTCACTATCGTC	JJJJIGGIIIJJJJDIGIIIJJHHGHFFFBB	YT:Z:UU
HWI-ST515:184:D0PUKACXX:1:1205:13627:130918	0	chromosome:AGPv2:5:1:217872852:1	181399180	255	31M	*	0	0	GGAGCAGGTGAGGGGCCAGAGTTAGCAAATA	HIGBB@CE6=?DEDDBB@AADCAAC<ACCDC	AS:i:-5	XN:i:0	XM:i:1	XO:i:0	XG:i:0	NM:i:1	MD:Z:24A6	YT:Z:UU
HWI-ST515:184:D0PUKACXX:1:1205:16782:160749	4	*	0	0	*	*	0	0	TATTTGAAGGATCTAAACAGTGACTAGAGGA	IICGBB*?BFGIJID@EHGIG@DEFID4@##	YT:Z:UU
HWI-ST515:184:D0PUKACXX:1:1205:2843:192319	16	chromosome:AGPv2:9:1:156750706:1	10574422	0	31M	*	0	0	TGCTGGCCACTTCTACGACTCCTTCCTAGGG	619BBFDHFGHEGD@HF@GEBCHDCFEHGGB	AS:i:-15	XS:i:-15	XN:i:0	XM:i:3	XO:i:0	XG:i:0	NM:i:3	MD:Z:26G1T0C1	YT:Z:UU
HWI-ST515:184:D0PUKACXX:1:1205:2843:192319	256	chromosome:AGPv2:7:1:176764762:1	115592744	0	31M	*	0	0	CCCTAGGAAGGAGTCGTAGAAGTGGCCAGCA	BGGHEFCDHCBEG@FH@DGEHGFHDFBB916	AS:i:-15	XS:i:-15	XN:i:0	XM:i:3	XO:i:0	XG:i:0	NM:i:3	MD:Z:1G0A1C26	YT:Z:UU
HWI-ST515:184:D0PUKACXX:1:1206:7696:34179	0	chromosome:AGPv2:5:1:217872852:1	26602766	255	31M	*	0	0	AGCCTAGGAAGTCCAACCGAGCCCGTCGGCG	@HHIFJIIHII=CEEHFDDA/'9,8;@B><0	AS:i:0	XN:i:0	XM:i:0	XO:i:0	XG:i:0	NM:i:0	MD:Z:31	YT:Z:UU
HWI-ST515:184:D0PUKACXX:1:1206:12462:37465	0	chromosome:AGPv2:10:1:150189435:1	4475740	31	31M	*	0	0	CCCTCTCCTCCATCCCACCATCGGACTCCAC	FG<FHGIIIE?3??;BDF/;AC=>=?@>CC9	AS:i:0	XS:i:-5	XN:i:0	XM:i:0	XO:i:0	XG:i:0	NM:i:0	MD:Z:31	YT:Z:UU
HWI-ST515:184:D0PUKACXX:1:1206:12462:37465	272	chromosome:AGPv2:7:1:176764762:1	143130789	31	31M	*	0	0	GTGGAGTCCGATGGTGGGATGGAGGAGAGGG	9CC>@?=>=CA;/FDB;??3?EIIIGHF<GF	AS:i:-5	XS:i:-5	XN:i:0	XM:i:1	XO:i:0	XG:i:0	NM:i:1	MD:Z:18G12	YT:Z:UU
HWI-ST515:184:D0PUKACXX:1:1206:12462:37465	256	chromosome:AGPv2:7:1:176764762:1	40333037	31	31M	*	0	0	CCCTCTCCTCCATCCCACCATCGGACTCCAC	FG<FHGIIIE?3??;BDF/;AC=>=?@>CC9	AS:i:-5	XS:i:-5	XN:i:0	XM:i:1	XO:i:0	XG:i:0	NM:i:1	MD:Z:12C18	YT:Z:UU
HWI-ST515:184:D0PUKACXX:1:1206:12462:37465	272	chromosome:AGPv2:6:1:169174353:1	154465611	31	31M	*	0	0	GTGGAGTCCGATGGTGGGATGGAGGAGAGGG	9CC>@?=>=CA;/FDB;??3?EIIIGHF<GF	AS:i:-5	XS:i:-5	XN:i:0	XM:i:1	XO:i:0	XG:i:0	NM:i:1	MD:Z:18G12	YT:Z:UU
HWI-ST515:184:D0PUKACXX:1:1206:12462:37465	272	chromosome:AGPv2:1:1:301354135:1	287011887	31	31M	*	0	0	GTGGAGTCCGATGGTGGGATGGAGGAGAGGG	9CC>@?=>=CA;/FDB;??3?EIIIGHF<GF	AS:i:-5	XS:i:-5	XN:i:0	XM:i:1	XO:i:0	XG:i:0	NM:i:1	MD:Z:18G12	YT:Z:UU
HWI-ST515:184:D0PUKACXX:1:1206:12462:37465	256	chromosome:AGPv2:10:1:150189435:1	4406261	31	31M	*	0	0	CCCTCTCCTCCATCCCACCATCGGACTCCAC	FG<FHGIIIE?3??;BDF/;AC=>=?@>CC9	AS:i:-5	XS:i:-5	XN:i:0	XM:i:1	XO:i:0	XG:i:0	NM:i:1	MD:Z:21T9	YT:Z:UU
HWI-ST515:184:D0PUKACXX:1:1206:12462:37465	256	chromosome:AGPv2:5:1:217872852:1	64781024	31	31M	*	0	0	CCCTCTCCTCCATCCCACCATCGGACTCCAC	FG<FHGIIIE?3??;BDF/;AC=>=?@>CC9	AS:i:-5	XS:i:-5	XN:i:0	XM:i:1	XO:i:0	XG:i:0	NM:i:1	MD:Z:12C18	YT:Z:UU
HWI-ST515:184:D0PUKACXX:1:1206:12462:37465	272	chromosome:AGPv2:5:1:217872852:1	136025455	31	31M	*	0	0	GTGGAGTCCGATGGTGGGATGGAGGAGAGGG	9CC>@?=>=CA;/FDB;??3?EIIIGHF<GF	AS:i:-5	XS:i:-5	XN:i:0	XM:i:1	XO:i:0	XG:i:0	NM:i:1	MD:Z:18G12	YT:Z:UU
HWI-ST515:184:D0PUKACXX:1:1206:12462:37465	256	chromosome:AGPv2:2:1:237068873:1	44349777	31	31M	*	0	0	CCCTCTCCTCCATCCCACCATCGGACTCCAC	FG<FHGIIIE?3??;BDF/;AC=>=?@>CC9	AS:i:-5	XS:i:-5	XN:i:0	XM:i:1	XO:i:0	XG:i:0	NM:i:1	MD:Z:12C18	YT:Z:UU
HWI-ST515:184:D0PUKACXX:1:1206:12462:37465	272	chromosome:AGPv2:5:1:217872852:1	11523355	31	31M	*	0	0	GTGGAGTCCGATGGTGGGATGGAGGAGAGGG	9CC>@?=>=CA;/FDB;??3?EIIIGHF<GF	AS:i:-5	XS:i:-5	XN:i:0	XM:i:1	XO:i:0	XG:i:0	NM:i:1	MD:Z:18G12	YT:Z:UU
HWI-ST515:184:D0PUKACXX:1:1206:13901:39104	16	chromosome:AGPv2:5:1:217872852:1	164473492	34	31M	*	0	0	TGAGTCACCAGGTCATGGGTTTGATGTAGCC	;A>CA=@6)4C;;@C@;6<B<<HF<CGHGD3	AS:i:0	XS:i:-9	XN:i:0	XM:i:0	XO:i:0	XG:i:0	NM:i:0	MD:Z:31	YT:Z:UU
HWI-ST515:184:D0PUKACXX:1:1206:13901:39104	256	chromosome:AGPv2:9:1:156750706:1	20399758	34	31M	*	0	0	GGCTACATCAAACCCATGACCTGGTGACTCA	3DGHGC<FH<<B<6;@C@;;C4)6@=AC>A;	AS:i:-9	XS:i:-9	XN:i:0	XM:i:2	XO:i:0	XG:i:0	NM:i:2	MD:Z:4G1T24	YT:Z:UU
HWI-ST515:184:D0PUKACXX:1:1206:13901:39104	256	chromosome:AGPv2:1:1:301354135:1	17243318	34	31M	*	0	0	GGCTACATCAAACCCATGACCTGGTGACTCA	3DGHGC<FH<<B<6;@C@;;C4)6@=AC>A;	AS:i:-9	XS:i:-9	XN:i:0	XM:i:2	XO:i:0	XG:i:0	NM:i:2	MD:Z:4G1T24	YT:Z:UU
HWI-ST515:184:D0PUKACXX:1:1206:13901:39104	272	chromosome:AGPv2:3:1:232140174:1	144088811	34	31M	*	0	0	TGAGTCACCAGGTCATGGGTTTGATGTAGCC	;A>CA=@6)4C;;@C@;6<B<<HF<CGHGD3	AS:i:-14	XS:i:-9	XN:i:0	XM:i:3	XO:i:0	XG:i:0	NM:i:3	MD:Z:24A1C2T1	YT:Z:UU
HWI-ST515:184:D0PUKACXX:1:1206:13901:39104	272	chromosome:AGPv2:7:1:176764762:1	63469968	34	31M	*	0	0	TGAGTCACCAGGTCATGGGTTTGATGTAGCC	;A>CA=@6)4C;;@C@;6<B<<HF<CGHGD3	AS:i:-14	XS:i:-9	XN:i:0	XM:i:3	XO:i:0	XG:i:0	NM:i:3	MD:Z:24A1C1T2	YT:Z:UU
HWI-ST515:184:D0PUKACXX:1:1206:13901:39104	256	chromosome:AGPv2:10:1:150189435:1	4561213	34	31M	*	0	0	GGCTACATCAAACCCATGACCTGGTGACTCA	3DGHGC<FH<<B<6;@C@;;C4)6@=AC>A;	AS:i:-14	XS:i:-9	XN:i:0	XM:i:3	XO:i:0	XG:i:0	NM:i:3	MD:Z:2T1T1T24	YT:Z:UU
HWI-ST515:184:D0PUKACXX:1:1206:20016:46623	4	*	0	0	*	*	0	0	GTTTGGATGAGACGTGGGGAGGTTGTGCGAG	E)0?BA?**.==BDFEEGB############	YT:Z:UU
HWI-ST515:184:D0PUKACXX:1:1206:8206:56936	0	chromosome:AGPv2:1:1:301354135:1	265163133	1	31M	*	0	0	TTAGGTCGGCCCTCTCCGGTGCTGGCCTGGT	IIJJJJHJIJJHHFFFFCC<>>CD<@BDDB#	AS:i:0	XS:i:0	XN:i:0	XM:i:0	XO:i:0	XG:i:0	NM:i:0	MD:Z:31	YT:Z:UU
HWI-ST515:184:D0PUKACXX:1:1206:8206:56936	256	chromosome:AGPv2:2:1:237068873:1	217973779	1	31M	*	0	0	TTAGGTCGGCCCTCTCCGGTGCTGGCCTGGT	IIJJJJHJIJJHHFFFFCC<>>CD<@BDDB#	AS:i:0	XS:i:0	XN:i:0	XM:i:0	XO:i:0	XG:i:0	NM:i:0	MD:Z:31	YT:Z:UU
HWI-ST515:184:D0PUKACXX:1:1206:16913:74733	0	chromosome:AGPv2:7:1:176764762:1	152970351	255	31M	*	0	0	GGCGTGCTACGGAGATCTAGGATTGGGCATT	GFHEDDFDCEDDDDDCD:@CA>A@CA18?<:	AS:i:0	XN:i:0	XM:i:0	XO:i:0	XG:i:0	NM:i:0	MD:Z:31	YT:Z:UU
HWI-ST515:184:D0PUKACXX:1:1206:9623:82704	4	*	0	0	*	*	0	0	ACCTAGGCACTACAATTTGAGTGTGTTTATA	HIIJIIGIIHIIICCFGGI<DCHCHFECDE@	YT:Z:UU
HWI-ST515:184:D0PUKACXX:1:1206:7772:87021	0	chromosome:AGPv2:2:1:237068873:1	209222717	255	31M	*	0	0	CTTAATGGCTGGTCTCTACGCATAAAAAAGA	IHIEIJEGGIJJ;)==7=.5=(5?@CE>@##	AS:i:0	XN:i:0	XM:i:0	XO:i:0	XG:i:0	NM:i:0	MD:Z:31	YT:Z:UU
HWI-ST515:184:D0PUKACXX:1:1206:4513:115889	4	*	0	0	*	*	0	0	CTTCGCAGCACAACAACAGCGCTGAGGCTCC	HHIGH@;AA;FG2CE?C??BB>?>BD#####	YT:Z:UU
HWI-ST515:184:D0PUKACXX:1:1206:14113:116050	4	*	0	0	*	*	0	0	TCGACTCTAGATCGGAAGAGCGTCGTGTAGG	HGHCF;ACGGHIHHHFFE>>(3,==B@93:>	YT:Z:UU
HWI-ST515:184:D0PUKACXX:1:1206:15266:139015	16	chromosome:AGPv2:9:1:156750706:1	130821891	255	31M	*	0	0	CTGATGGTGAGACGGACAGGTTCCTATAGGG	>@@C@;CBDBC=?7=72@;6FGGHFBHGGHG	AS:i:0	XN:i:0	XM:i:0	XO:i:0	XG:i:0	NM:i:0	MD:Z:31	YT:Z:UU
HWI-ST515:184:D0PUKACXX:1:1206:14114:154110	4	*	0	0	*	*	0	0	CTCGCAGGGTGGCCTCCATATGGTCCGTTTT	JJIJIEIJHEEDF@CCACE@CCD@;;;A@##	YT:Z:UU
HWI-ST515:184:D0PUKACXX:1:1206:5521:173971	16	chromosome:AGPv2:3:1:232140174:1	157605818	255	31M	*	0	0	CCACAATGAGATATCACTACATGTCCCCAGC	#CAA>>ACB@;.7)CEEE>FGGIIJIIIIIJ	AS:i:0	XN:i:0	XM:i:0	XO:i:0	XG:i:0	NM:i:0	MD:Z:31	YT:Z:UU
HWI-ST515:184:D0PUKACXX:1:1207:7174:66422	0	chromosome:AGPv2:5:1:217872852:1	179194115	255	31M	*	0	0	GTATTCGGCGATCCCACACAATGTCCAATCA	GHIFE>B=F/5:AADFFEC?=@C>CC@@AC#	AS:i:-6	XN:i:0	XM:i:1	XO:i:0	XG:i:0	NM:i:1	MD:Z:2C28	YT:Z:UU
HWI-ST515:184:D0PUKACXX:1:1207:9448:68452	4	*	0	0	*	*	0	0	CACTGTGACCCGTTAACTTGCTCTGCTCACT	GCGCC@;F;=F8;;(-=A.;));BACAC3>5	YT:Z:UU
HWI-ST515:184:D0PUKACXX:1:1207:18680:89933	4	*	0	0	*	*	0	0	GCCGACATCCTCCGCTTCGCGATCCCCGTCA	JJGGEGGHHHEFFFFCDDDBDBDDBD@B>@8	YT:Z:UU
HWI-ST515:184:D0PUKACXX:1:1207:10548:100188	4	*	0	0	*	*	0	0	CCCCCTGCCACGGGCCTGCCCCTACTTCTCT	*98(7:@C=C;/@8<6;?A2?##########	YT:Z:UU
HWI-ST515:184:D0PUKACXX:1:1207:18234:120123	4	*	0	0	*	*	0	0	ACCTAGGCACTACAATTTGAGTGTGTTTATA	JJIJIFGIIJIJJGGGIIIIJIHAE?EB###	YT:Z:UU
HWI-ST515:184:D0PUKACXX:1:1207:5400:148310	16	chromosome:AGPv2:5:1:217872852:1	181399158	255	31M	*	0	0	CTCCCGTGGCCTGGACAGAAGGGGAGCAGGT	;:@?BA?;;);3==.)E?(DA;C===)3B89	AS:i:-2	XN:i:0	XM:i:1	XO:i:0	XG:i:0	NM:i:1	MD:Z:9G21	YT:Z:UU
HWI-ST515:184:D0PUKACXX:1:1207:11161:148595	16	chromosome:AGPv2:8:1:175793759:1	43261764	255	31M	*	0	0	TATCCGACACTATTGCTCTTCTCTCTCACTG	#######B?C@:>EHHIGECHBIHF>B=DCI	AS:i:0	XN:i:0	XM:i:0	XO:i:0	XG:i:0	NM:i:0	MD:Z:31	YT:Z:UU
HWI-ST515:184:D0PUKACXX:1:1207:1703:177475	0	chromosome:AGPv2:6:1:169174353:1	39757164	1	31M	*	0	0	CTTGATCCATGGACGCTCCCTGGCCGGTGCC	JJGIJIGGIJJIIIBEEEDEFEDECDDBDD?	AS:i:-5	XS:i:-5	XN:i:0	XM:i:1	XO:i:0	XG:i:0	NM:i:1	MD:Z:2C28	YT:Z:UU
HWI-ST515:184:D0PUKACXX:1:1207:1703:177475	256	chromosome:AGPv2:1:1:301354135:1	198110802	1	31M	*	0	0	CTTGATCCATGGACGCTCCCTGGCCGGTGCC	JJGIJIGGIJJIIIBEEEDEFEDECDDBDD?	AS:i:-5	XS:i:-5	XN:i:0	XM:i:1	XO:i:0	XG:i:0	NM:i:1	MD:Z:23T7	YT:Z:UU
HWI-ST515:184:D0PUKACXX:1:1207:1703:177475	272	chromosome:AGPv2:9:1:156750706:1	29138648	1	31M	*	0	0	GGCACCGGCCAGGGAGCGTCCATGGATCAAG	?DDBDDCEDEFEDEEEBIIIJJIGGIJIGJJ	AS:i:-5	XS:i:-5	XN:i:0	XM:i:1	XO:i:0	XG:i:0	NM:i:1	MD:Z:9T21	YT:Z:UU
HWI-ST515:184:D0PUKACXX:1:1207:1703:177475	272	chromosome:AGPv2:7:1:176764762:1	147262440	1	31M	*	0	0	GGCACCGGCCAGGGAGCGTCCATGGATCAAG	?DDBDDCEDEFEDEEEBIIIJJIGGIJIGJJ	AS:i:-5	XS:i:-5	XN:i:0	XM:i:1	XO:i:0	XG:i:0	NM:i:1	MD:Z:28G2	YT:Z:UU
HWI-ST515:184:D0PUKACXX:1:1207:1703:177475	272	chromosome:AGPv2:9:1:156750706:1	22691297	1	31M	*	0	0	GGCACCGGCCAGGGAGCGTCCATGGATCAAG	?DDBDDCEDEFEDEEEBIIIJJIGGIJIGJJ	AS:i:-11	XS:i:-5	XN:i:0	XM:i:2	XO:i:0	XG:i:0	NM:i:2	MD:Z:27T0G2	YT:Z:UU
HWI-ST515:184:D0PUKACXX:1:1207:1703:177475	256	chromosome:AGPv2:6:1:169174353:1	7814629	1	31M	*	0	0	CTTGATCCATGGACGCTCCCTGGCCGGTGCC	JJGIJIGGIJJIIIBEEEDEFEDECDDBDD?	AS:i:-18	XS:i:-5	XN:i:0	XM:i:3	XO:i:0	XG:i:0	NM:i:3	MD:Z:1C1C0T26	YT:Z:UU
HWI-ST515:184:D0PUKACXX:1:1207:1703:177475	256	chromosome:AGPv2:2:1:237068873:1	112621288	1	31M	*	0	0	CTTGATCCATGGACGCTCCCTGGCCGGTGCC	JJGIJIGGIJJIIIBEEEDEFEDECDDBDD?	AS:i:-18	XS:i:-5	XN:i:0	XM:i:3	XO:i:0	XG:i:0	NM:i:3	MD:Z:1C1C0T26	YT:Z:UU
HWI-ST515:184:D0PUKACXX:1:1208:6519:30128	16	chromosome:AGPv2:4:1:241473504:1	62780356	12	31M	*	0	0	TTTAATAAGGGCTCTAAAGACTCCGTTTTTT	#@C@:((CBBCACDEEEEECDBFFHHGGHEG	AS:i:-2	XS:i:-5	XN:i:0	XM:i:1	XO:i:0	XG:i:0	NM:i:1	MD:Z:5C25	YT:Z:UU
HWI-ST515:184:D0PUKACXX:1:1208:6519:30128	256	chromosome:AGPv2:8:1:175793759:1	51714227	12	31M	*	0	0	AAAAAACGGAGTCTTTAGAGCCCTTATTAAA	GEHGGHHFFBDCEEEEEDCACBBC((:@C@#	AS:i:-5	XS:i:-5	XN:i:0	XM:i:1	XO:i:0	XG:i:0	NM:i:1	MD:Z:0C30	YT:Z:UU
HWI-ST515:184:D0PUKACXX:1:1208:6519:30128	256	chromosome:AGPv2:3:1:232140174:1	14751965	12	31M	*	0	0	AAAAAACGGAGTCTTTAGAGCCCTTATTAAA	GEHGGHHFFBDCEEEEEDCACBBC((:@C@#	AS:i:-5	XS:i:-5	XN:i:0	XM:i:1	XO:i:0	XG:i:0	NM:i:1	MD:Z:0C30	YT:Z:UU
HWI-ST515:184:D0PUKACXX:1:1208:6519:30128	272	chromosome:AGPv2:3:1:232140174:1	36461369	12	31M	*	0	0	TTTAATAAGGGCTCTAAAGACTCCGTTTTTT	#@C@:((CBBCACDEEEEECDBFFHHGGHEG	AS:i:-5	XS:i:-5	XN:i:0	XM:i:1	XO:i:0	XG:i:0	NM:i:1	MD:Z:30G0	YT:Z:UU
HWI-ST515:184:D0PUKACXX:1:1208:6519:30128	256	chromosome:AGPv2:5:1:217872852:1	89474380	12	31M	*	0	0	AAAAAACGGAGTCTTTAGAGCCCTTATTAAA	GEHGGHHFFBDCEEEEEDCACBBC((:@C@#	AS:i:-5	XS:i:-5	XN:i:0	XM:i:1	XO:i:0	XG:i:0	NM:i:1	MD:Z:0C30	YT:Z:UU
HWI-ST515:184:D0PUKACXX:1:1208:6519:30128	256	chromosome:AGPv2:6:1:169174353:1	87572822	12	31M	*	0	0	AAAAAACGGAGTCTTTAGAGCCCTTATTAAA	GEHGGHHFFBDCEEEEEDCACBBC((:@C@#	AS:i:-5	XS:i:-5	XN:i:0	XM:i:1	XO:i:0	XG:i:0	NM:i:1	MD:Z:0C30	YT:Z:UU
HWI-ST515:184:D0PUKACXX:1:1208:6519:30128	256	chromosome:AGPv2:1:1:301354135:1	239967508	12	31M	*	0	0	AAAAAACGGAGTCTTTAGAGCCCTTATTAAA	GEHGGHHFFBDCEEEEEDCACBBC((:@C@#	AS:i:-5	XS:i:-5	XN:i:0	XM:i:1	XO:i:0	XG:i:0	NM:i:1	MD:Z:0C30	YT:Z:UU
HWI-ST515:184:D0PUKACXX:1:1208:6519:30128	272	chromosome:AGPv2:2:1:237068873:1	54551509	12	31M	*	0	0	TTTAATAAGGGCTCTAAAGACTCCGTTTTTT	#@C@:((CBBCACDEEEEECDBFFHHGGHEG	AS:i:-5	XS:i:-5	XN:i:0	XM:i:1	XO:i:0	XG:i:0	NM:i:1	MD:Z:29G1	YT:Z:UU
HWI-ST515:184:D0PUKACXX:1:1208:6519:30128	272	chromosome:AGPv2:3:1:232140174:1	106481790	12	31M	*	0	0	TTTAATAAGGGCTCTAAAGACTCCGTTTTTT	#@C@:((CBBCACDEEEEECDBFFHHGGHEG	AS:i:-5	XS:i:-5	XN:i:0	XM:i:1	XO:i:0	XG:i:0	NM:i:1	MD:Z:30G0	YT:Z:UU
HWI-ST515:184:D0PUKACXX:1:1208:6519:30128	256	chromosome:AGPv2:1:1:301354135:1	47078371	12	31M	*	0	0	AAAAAACGGAGTCTTTAGAGCCCTTATTAAA	GEHGGHHFFBDCEEEEEDCACBBC((:@C@#	AS:i:-5	XS:i:-5	XN:i:0	XM:i:1	XO:i:0	XG:i:0	NM:i:1	MD:Z:0C30	YT:Z:UU
HWI-ST515:184:D0PUKACXX:1:1208:6519:30128	256	chromosome:AGPv2:9:1:156750706:1	15458069	12	31M	*	0	0	AAAAAACGGAGTCTTTAGAGCCCTTATTAAA	GEHGGHHFFBDCEEEEEDCACBBC((:@C@#	AS:i:-5	XS:i:-5	XN:i:0	XM:i:1	XO:i:0	XG:i:0	NM:i:1	MD:Z:0C30	YT:Z:UU
HWI-ST515:184:D0PUKACXX:1:1208:6519:30128	272	chromosome:AGPv2:8:1:175793759:1	7929434	12	31M	*	0	0	TTTAATAAGGGCTCTAAAGACTCCGTTTTTT	#@C@:((CBBCACDEEEEECDBFFHHGGHEG	AS:i:-5	XS:i:-5	XN:i:0	XM:i:1	XO:i:0	XG:i:0	NM:i:1	MD:Z:30G0	YT:Z:UU
HWI-ST515:184:D0PUKACXX:1:1208:6519:30128	256	chromosome:AGPv2:5:1:217872852:1	216566296	12	31M	*	0	0	AAAAAACGGAGTCTTTAGAGCCCTTATTAAA	GEHGGHHFFBDCEEEEEDCACBBC((:@C@#	AS:i:-5	XS:i:-5	XN:i:0	XM:i:1	XO:i:0	XG:i:0	NM:i:1	MD:Z:0T30	YT:Z:UU
HWI-ST515:184:D0PUKACXX:1:1208:6519:30128	272	chromosome:AGPv2:4:1:241473504:1	74394608	12	31M	*	0	0	TTTAATAAGGGCTCTAAAGACTCCGTTTTTT	#@C@:((CBBCACDEEEEECDBFFHHGGHEG	AS:i:-7	XS:i:-5	XN:i:0	XM:i:2	XO:i:0	XG:i:0	NM:i:2	MD:Z:3C1A25	YT:Z:UU
HWI-ST515:184:D0PUKACXX:1:1208:6519:30128	256	chromosome:AGPv2:6:1:169174353:1	84722625	12	31M	*	0	0	AAAAAACGGAGTCTTTAGAGCCCTTATTAAA	GEHGGHHFFBDCEEEEEDCACBBC((:@C@#	AS:i:-7	XS:i:-5	XN:i:0	XM:i:2	XO:i:0	XG:i:0	NM:i:2	MD:Z:25T1G3	YT:Z:UU
HWI-ST515:184:D0PUKACXX:1:1208:6519:30128	256	chromosome:AGPv2:1:1:301354135:1	86371109	12	31M	*	0	0	AAAAAACGGAGTCTTTAGAGCCCTTATTAAA	GEHGGHHFFBDCEEEEEDCACBBC((:@C@#	AS:i:-7	XS:i:-5	XN:i:0	XM:i:2	XO:i:0	XG:i:0	NM:i:2	MD:Z:0C29T0	YT:Z:UU
HWI-ST515:184:D0PUKACXX:1:1208:6519:30128	272	chromosome:AGPv2:5:1:217872852:1	181409738	12	5M1I25M	*	0	0	TTTAATAAGGGCTCTAAAGACTCCGTTTTTT	#@C@:((CBBCACDEEEEECDBFFHHGGHEG	AS:i:-8	XS:i:-5	XN:i:0	XM:i:0	XO:i:1	XG:i:1	NM:i:1	MD:Z:30	YT:Z:UU
HWI-ST515:184:D0PUKACXX:1:1208:6519:30128	256	chromosome:AGPv2:5:1:217872852:1	100723093	12	31M	*	0	0	AAAAAACGGAGTCTTTAGAGCCCTTATTAAA	GEHGGHHFFBDCEEEEEDCACBBC((:@C@#	AS:i:-9	XS:i:-5	XN:i:0	XM:i:3	XO:i:0	XG:i:0	NM:i:3	MD:Z:25T3C0T0	YT:Z:UU
HWI-ST515:184:D0PUKACXX:1:1208:6519:30128	256	chromosome:AGPv2:2:1:237068873:1	165286115	12	31M	*	0	0	AAAAAACGGAGTCTTTAGAGCCCTTATTAAA	GEHGGHHFFBDCEEEEEDCACBBC((:@C@#	AS:i:-9	XS:i:-5	XN:i:0	XM:i:3	XO:i:0	XG:i:0	NM:i:3	MD:Z:25T3C0T0	YT:Z:UU
HWI-ST515:184:D0PUKACXX:1:1208:6519:30128	272	chromosome:AGPv2:9:1:156750706:1	100267026	12	31M	*	0	0	TTTAATAAGGGCTCTAAAGACTCCGTTTTTT	#@C@:((CBBCACDEEEEECDBFFHHGGHEG	AS:i:-9	XS:i:-5	XN:i:0	XM:i:3	XO:i:0	XG:i:0	NM:i:3	MD:Z:0A0G3A25	YT:Z:UU
HWI-ST515:184:D0PUKACXX:1:1208:6519:30128	256	chromosome:AGPv2:5:1:217872852:1	156014647	12	31M	*	0	0	AAAAAACGGAGTCTTTAGAGCCCTTATTAAA	GEHGGHHFFBDCEEEEEDCACBBC((:@C@#	AS:i:-9	XS:i:-5	XN:i:0	XM:i:3	XO:i:0	XG:i:0	NM:i:3	MD:Z:25T3C0T0	YT:Z:UU
HWI-ST515:184:D0PUKACXX:1:1208:6519:30128	272	chromosome:AGPv2:1:1:301354135:1	65958528	12	31M	*	0	0	TTTAATAAGGGCTCTAAAGACTCCGTTTTTT	#@C@:((CBBCACDEEEEECDBFFHHGGHEG	AS:i:-9	XS:i:-5	XN:i:0	XM:i:3	XO:i:0	XG:i:0	NM:i:3	MD:Z:0C2C2G24	YT:Z:UU
HWI-ST515:184:D0PUKACXX:1:1208:6519:30128	256	chromosome:AGPv2:2:1:237068873:1	171109169	12	31M	*	0	0	AAAAAACGGAGTCTTTAGAGCCCTTATTAAA	GEHGGHHFFBDCEEEEEDCACBBC((:@C@#	AS:i:-10	XS:i:-5	XN:i:0	XM:i:2	XO:i:0	XG:i:0	NM:i:2	MD:Z:0C5T24	YT:Z:UU
HWI-ST515:184:D0PUKACXX:1:1208:6519:30128	272	chromosome:AGPv2:10:1:150189435:1	40530057	12	31M	*	0	0	TTTAATAAGGGCTCTAAAGACTCCGTTTTTT	#@C@:((CBBCACDEEEEECDBFFHHGGHEG	AS:i:-10	XS:i:-5	XN:i:0	XM:i:2	XO:i:0	XG:i:0	NM:i:2	MD:Z:24A5G0	YT:Z:UU
HWI-ST515:184:D0PUKACXX:1:1208:6519:30128	256	chromosome:AGPv2:3:1:232140174:1	157340329	12	31M	*	0	0	AAAAAACGGAGTCTTTAGAGCCCTTATTAAA	GEHGGHHFFBDCEEEEEDCACBBC((:@C@#	AS:i:-10	XS:i:-5	XN:i:0	XM:i:2	XO:i:0	XG:i:0	NM:i:2	MD:Z:0C28G1	YT:Z:UU
HWI-ST515:184:D0PUKACXX:1:1208:6519:30128	272	chromosome:AGPv2:4:1:241473504:1	103213747	12	31M	*	0	0	TTTAATAAGGGCTCTAAAGACTCCGTTTTTT	#@C@:((CBBCACDEEEEECDBFFHHGGHEG	AS:i:-10	XS:i:-5	XN:i:0	XM:i:2	XO:i:0	XG:i:0	NM:i:2	MD:Z:24A5G0	YT:Z:UU
HWI-ST515:184:D0PUKACXX:1:1208:6519:30128	256	chromosome:AGPv2:2:1:237068873:1	209448210	12	31M	*	0	0	AAAAAACGGAGTCTTTAGAGCCCTTATTAAA	GEHGGHHFFBDCEEEEEDCACBBC((:@C@#	AS:i:-10	XS:i:-5	XN:i:0	XM:i:2	XO:i:0	XG:i:0	NM:i:2	MD:Z:0C5T24	YT:Z:UU
HWI-ST515:184:D0PUKACXX:1:1208:6519:30128	256	chromosome:AGPv2:6:1:169174353:1	142021286	12	31M	*	0	0	AAAAAACGGAGTCTTTAGAGCCCTTATTAAA	GEHGGHHFFBDCEEEEEDCACBBC((:@C@#	AS:i:-10	XS:i:-5	XN:i:0	XM:i:2	XO:i:0	XG:i:0	NM:i:2	MD:Z:0C28G1	YT:Z:UU
HWI-ST515:184:D0PUKACXX:1:1208:6519:30128	256	chromosome:AGPv2:4:1:241473504:1	49038019	12	31M	*	0	0	AAAAAACGGAGTCTTTAGAGCCCTTATTAAA	GEHGGHHFFBDCEEEEEDCACBBC((:@C@#	AS:i:-10	XS:i:-5	XN:i:0	XM:i:2	XO:i:0	XG:i:0	NM:i:2	MD:Z:0G0C29	YT:Z:UU
HWI-ST515:184:D0PUKACXX:1:1208:6519:30128	272	chromosome:AGPv2:1:1:301354135:1	86548865	12	31M	*	0	0	TTTAATAAGGGCTCTAAAGACTCCGTTTTTT	#@C@:((CBBCACDEEEEECDBFFHHGGHEG	AS:i:-10	XS:i:-5	XN:i:0	XM:i:2	XO:i:0	XG:i:0	NM:i:2	MD:Z:24A5A0	YT:Z:UU
HWI-ST515:184:D0PUKACXX:1:1208:6519:30128	272	chromosome:AGPv2:9:1:156750706:1	110151564	12	31M	*	0	0	TTTAATAAGGGCTCTAAAGACTCCGTTTTTT	#@C@:((CBBCACDEEEEECDBFFHHGGHEG	AS:i:-10	XS:i:-5	XN:i:0	XM:i:2	XO:i:0	XG:i:0	NM:i:2	MD:Z:26C3G0	YT:Z:UU
HWI-ST515:184:D0PUKACXX:1:1208:6519:30128	272	chromosome:AGPv2:10:1:150189435:1	103245207	12	31M	*	0	0	TTTAATAAGGGCTCTAAAGACTCCGTTTTTT	#@C@:((CBBCACDEEEEECDBFFHHGGHEG	AS:i:-10	XS:i:-5	XN:i:0	XM:i:2	XO:i:0	XG:i:0	NM:i:2	MD:Z:24A5G0	YT:Z:UU
HWI-ST515:184:D0PUKACXX:1:1208:6519:30128	272	chromosome:AGPv2:1:1:301354135:1	119399741	12	5M1I25M	*	0	0	TTTAATAAGGGCTCTAAAGACTCCGTTTTTT	#@C@:((CBBCACDEEEEECDBFFHHGGHEG	AS:i:-15	XS:i:-5	XN:i:0	XM:i:2	XO:i:1	XG:i:1	NM:i:3	MD:Z:0A0G28	YT:Z:UU
HWI-ST515:184:D0PUKACXX:1:1208:6519:30128	272	chromosome:AGPv2:1:1:301354135:1	100209734	12	5M1I25M	*	0	0	TTTAATAAGGGCTCTAAAGACTCCGTTTTTT	#@C@:((CBBCACDEEEEECDBFFHHGGHEG	AS:i:-15	XS:i:-5	XN:i:0	XM:i:2	XO:i:1	XG:i:1	NM:i:3	MD:Z:0A0G28	YT:Z:UU
HWI-ST515:184:D0PUKACXX:1:1208:6519:30128	272	chromosome:AGPv2:1:1:301354135:1	264635234	12	31M	*	0	0	TTTAATAAGGGCTCTAAAGACTCCGTTTTTT	#@C@:((CBBCACDEEEEECDBFFHHGGHEG	AS:i:-15	XS:i:-5	XN:i:0	XM:i:3	XO:i:0	XG:i:0	NM:i:3	MD:Z:24A4G0G0	YT:Z:UU
HWI-ST515:184:D0PUKACXX:1:1208:6519:30128	256	chromosome:AGPv2:1:1:301354135:1	25299997	12	25M1I5M	*	0	0	AAAAAACGGAGTCTTTAGAGCCCTTATTAAA	GEHGGHHFFBDCEEEEEDCACBBC((:@C@#	AS:i:-15	XS:i:-5	XN:i:0	XM:i:2	XO:i:1	XG:i:1	NM:i:3	MD:Z:28C0T0	YT:Z:UU
HWI-ST515:184:D0PUKACXX:1:1208:8463:34521	0	chromosome:AGPv2:1:1:301354135:1	122757585	1	31M	*	0	0	TGTACTGCATGGGTGGAGAAAGCCTGGAGGT	EHIIIBFBFGHII7;<AHEEEDBDCA=>A@5	AS:i:0	XS:i:0	XN:i:0	XM:i:0	XO:i:0	XG:i:0	NM:i:0	MD:Z:31	YT:Z:UU
HWI-ST515:184:D0PUKACXX:1:1208:8463:34521	272	chromosome:AGPv2:8:1:175793759:1	47428628	1	31M	*	0	0	ACCTCCAGGCTTTCTCCACCCATGCAGTACA	5@A>=ACDBDEEEHA<;7IIHGFBFBIIIHE	AS:i:0	XS:i:0	XN:i:0	XM:i:0	XO:i:0	XG:i:0	NM:i:0	MD:Z:31	YT:Z:UU
HWI-ST515:184:D0PUKACXX:1:1208:12856:52291	16	chromosome:AGPv2:10:1:150189435:1	141582658	255	31M	*	0	0	ATGGATGAGTTGAGCAAGCCCGGTCAGCCAC	###C>:5(5:@::=:?8<84FHEECEIGGHI	AS:i:0	XN:i:0	XM:i:0	XO:i:0	XG:i:0	NM:i:0	MD:Z:31	YT:Z:UU
HWI-ST515:184:D0PUKACXX:1:1208:5202:63702	4	*	0	0	*	*	0	0	CCCCCTATGTGTCTGCTTCCACTAGTAGAGA	FE0AEHFHFEHEBDDFDDEDEDCEDCCA>C;	YT:Z:UU
HWI-ST515:184:D0PUKACXX:1:1208:7971:92624	4	*	0	0	*	*	0	0	GGGGTTGAGACTCTAGATCGGAAGAGCGTCG	HEF'<@FAEDCHHHHH>A>;85;>6;;;@18	YT:Z:UU
HWI-ST515:184:D0PUKACXX:1:1208:16790:95328	0	chromosome:AGPv2:6:1:169174353:1	121023698	255	31M	*	0	0	GCGGTACGAAAGGGGTCGGCGCCAAGATCTA	0)8??<@A@28@EEBHD>8/;:B########	AS:i:0	XN:i:0	XM:i:0	XO:i:0	XG:i:0	NM:i:0	MD:Z:31	YT:Z:UU
HWI-ST515:184:D0PUKACXX:1:1208:9898:135461	4	*	0	0	*	*	0	0	TTGGGAATAAGGGGCCAGCCCAAATCGACTC	H@F<B(98B).8=;/@CHF5;=6?@######	YT:Z:UU
HWI-ST515:184:D0PUKACXX:1:1208:20819:140427	0	chromosome:AGPv2:5:1:217872852:1	204894087	255	31M	*	0	0	TTCGTCGGCAGGTGCCCAGATCAGGAGGAGC	IIIDFHHEHBDA(;;;?@#############	AS:i:-2	XN:i:0	XM:i:1	XO:i:0	XG:i:0	NM:i:1	MD:Z:30A0	YT:Z:UU
HWI-ST515:184:D0PUKACXX:1:1208:5472:173444	0	chromosome:AGPv2:5:1:217872852:1	204894087	255	31M	*	0	0	TTCGTCGGCAGGGGCCCAGATCAGGAGGAGA	JJJFFEGIHFFD/;;???AA@C3:>>?####	AS:i:-3	XN:i:0	XM:i:1	XO:i:0	XG:i:0	NM:i:1	MD:Z:12T18	YT:Z:UU
HWI-ST515:184:D0PUKACXX:1:1208:1770:181388	16	chromosome:AGPv2:2:1:237068873:1	120690292	255	31M	*	0	0	AGGAGGAACAGCCTAGCGGCTAGGAAACAAG	5?CCCC>;A>DBDEEFEE=IGGFF;BCGIIG	AS:i:0	XN:i:0	XM:i:0	XO:i:0	XG:i:0	NM:i:0	MD:Z:31	YT:Z:UU
HWI-ST515:184:D0PUKACXX:1:1301:8169:6808	16	chromosome:AGPv2:8:1:175793759:1	144367362	255	31M	*	0	0	CCCGCCGCCCTTGGATCACCTCCCCGTCCCC	#########CA:>>5(,(@B@DDBA;/<JIH	AS:i:-4	XN:i:0	XM:i:2	XO:i:0	XG:i:0	NM:i:2	MD:Z:0T5T24	YT:Z:UU
HWI-ST515:184:D0PUKACXX:1:1301:18331:69053	4	*	0	0	*	*	0	0	GTCCGAACCAGATAGGACTATAGTCCATATG	JJIJHHHFDDDDCDDCDDDDCDCBDC@>@C#	YT:Z:UU
HWI-ST515:184:D0PUKACXX:1:1301:17851:129588	4	*	0	0	*	*	0	0	CCATGGGGATGATGATCCTTACAGGTAGGGG	EF?D3).(;;;=).77=E).=?=E>@);@D#	YT:Z:UU
HWI-ST515:184:D0PUKACXX:1:1301:16888:195953	16	chromosome:AGPv2:5:1:217872852:1	131738143	255	31M	*	0	0	GGCCCCGGTGGCCGCGCCGCCCCCCAGGAGG	@DDBBBB@BB>DDBDBBDBBFFBBGGHF9JJ	AS:i:-5	XN:i:0	XM:i:1	XO:i:0	XG:i:0	NM:i:1	MD:Z:25G5	YT:Z:UU
HWI-ST515:184:D0PUKACXX:1:1302:19404:4774	0	chromosome:AGPv2:8:1:175793759:1	152952769	255	31M	*	0	0	CTGGCTGGATGCAGGCTCAATGCCTTGTTGA	GDD;DHE>?>EDD?@AEE:@;>ACC######	AS:i:0	XN:i:0	XM:i:0	XO:i:0	XG:i:0	NM:i:0	MD:Z:31	YT:Z:UU
HWI-ST515:184:D0PUKACXX:1:1302:12737:10706	16	chromosome:AGPv2:2:1:237068873:1	1812594	255	31M	*	0	0	CCGCCACGCTCCACCTCCGCCCCACACGCGC	############?B<;7?C??===HBGEBHE	AS:i:0	XN:i:0	XM:i:0	XO:i:0	XG:i:0	NM:i:0	MD:Z:31	YT:Z:UU
HWI-ST515:184:D0PUKACXX:1:1302:11328:40069	4	*	0	0	*	*	0	0	GTCGCTCCAAGGTCCTTGTATGAGCATTGAT	GEGHHABD7@CC;@ACDDCCD>A>CCCDDDD	YT:Z:UU
HWI-ST515:184:D0PUKACXX:1:1302:17444:47618	16	chromosome:AGPv2:1:1:301354135:1	205416767	255	31M	*	0	0	AGTCACTCAGCACGGTCCACCAGGGAGAGAA	AC@>:DCCDDDDDEECB?;DHEHHHDGJJII	AS:i:0	XN:i:0	XM:i:0	XO:i:0	XG:i:0	NM:i:0	MD:Z:31	YT:Z:UU
HWI-ST515:184:D0PUKACXX:1:1302:7258:75261	16	chromosome:AGPv2:10:1:150189435:1	141582658	255	31M	*	0	0	ATGGATGAGTTGAGCAAGCCCGGTCAGCCAC	::@5,(>>C>:>A=BDDDDFFHCGDDIGIGI	AS:i:0	XN:i:0	XM:i:0	XO:i:0	XG:i:0	NM:i:0	MD:Z:31	YT:Z:UU
HWI-ST515:184:D0PUKACXX:1:1302:5367:77165	16	chromosome:AGPv2:2:1:237068873:1	137772789	31	31M	*	0	0	ATACTTCCCTTGGGCTCCACCAGGCTGGCGG	CC;A@;;7DEBEAEGDCAFFHFF<7(EJHG@	AS:i:0	XS:i:-5	XN:i:0	XM:i:0	XO:i:0	XG:i:0	NM:i:0	MD:Z:31	YT:Z:UU
HWI-ST515:184:D0PUKACXX:1:1302:5367:77165	256	chromosome:AGPv2:8:1:175793759:1	26865555	31	31M	*	0	0	CCGCCAGCCTGGTGGAGCCCAAGGGAAGTAT	@GHJE(7<FFHFFACDGEAEBED7;;@A;CC	AS:i:-5	XS:i:-5	XN:i:0	XM:i:1	XO:i:0	XG:i:0	NM:i:1	MD:Z:8T22	YT:Z:UU
HWI-ST515:184:D0PUKACXX:1:1302:15694:115583	4	*	0	0	*	*	0	0	ACCTAGGCACTACAATTTGAGTGTGTTTATA	DBFHCHEGEH3=@@F:@CG############	YT:Z:UU
HWI-ST515:184:D0PUKACXX:1:1302:5725:118588	0	chromosome:AGPv2:8:1:175793759:1	5460806	255	31M	*	0	0	CTCGCGCGCACGTTGCCCTCACGCCAGCTCA	HGG>BBGBDB>B55(8@CABBDD@D35<@A#	AS:i:0	XN:i:0	XM:i:0	XO:i:0	XG:i:0	NM:i:0	MD:Z:31	YT:Z:UU
HWI-ST515:184:D0PUKACXX:1:1302:6938:149435	16	chromosome:AGPv2:2:1:237068873:1	25058149	1	31M	*	0	0	GGACCACGGCGTTTTCGCCCCCGACCTCAAA	@>BDB9DBB>DBB;@;7;='HAEAEFGFFII	AS:i:0	XS:i:0	XN:i:0	XM:i:0	XO:i:0	XG:i:0	NM:i:0	MD:Z:31	YT:Z:UU
HWI-ST515:184:D0PUKACXX:1:1302:6938:149435	272	chromosome:AGPv2:8:1:175793759:1	42930463	1	31M	*	0	0	GGACCACGGCGTTTTCGCCCCCGACCTCAAA	@>BDB9DBB>DBB;@;7;='HAEAEFGFFII	AS:i:0	XS:i:0	XN:i:0	XM:i:0	XO:i:0	XG:i:0	NM:i:0	MD:Z:31	YT:Z:UU
HWI-ST515:184:D0PUKACXX:1:1302:9916:155240	4	*	0	0	*	*	0	0	AATGCAAGGCGGGTCTGTGTTCTGTTCGTGG	IBGGIGHGDBHE@'89C@C>?CACDACD@@5	YT:Z:UU
HWI-ST515:184:D0PUKACXX:1:1302:14640:156955	0	chromosome:AGPv2:10:1:150189435:1	26770546	1	31M	*	0	0	CCTCCTGGAAAGTCCGGTGCCTGGCTCCTGT	JIIJJHIJEGIJJJIJJEHHHHFFFFFDEEE	AS:i:0	XS:i:0	XN:i:0	XM:i:0	XO:i:0	XG:i:0	NM:i:0	MD:Z:31	YT:Z:UU
HWI-ST515:184:D0PUKACXX:1:1302:14640:156955	256	chromosome:AGPv2:10:1:150189435:1	26665858	1	31M	*	0	0	CCTCCTGGAAAGTCCGGTGCCTGGCTCCTGT	JIIJJHIJEGIJJJIJJEHHHHFFFFFDEEE	AS:i:0	XS:i:0	XN:i:0	XM:i:0	XO:i:0	XG:i:0	NM:i:0	MD:Z:31	YT:Z:UU
HWI-ST515:184:D0PUKACXX:1:1302:17759:169486	4	*	0	0	*	*	0	0	CTTGCAAAGAGACCGAGAAAAGGAAGATTAT	IIJ<F@>9@EHC>?DA>@D?CC155<ADCC:	YT:Z:UU
HWI-ST515:184:D0PUKACXX:1:1302:1384:196246	0	chromosome:AGPv2:10:1:150189435:1	4475740	255	31M	*	0	0	CCCTCTCCTCCATCCCACCATCGGACTCCAT	A@@HIIIIHGGFEE>B>DCCEC@@?######	AS:i:-2	XN:i:0	XM:i:1	XO:i:0	XG:i:0	NM:i:1	MD:Z:30C0	YT:Z:UU
HWI-ST515:184:D0PUKACXX:1:1303:13389:4814	16	chromosome:AGPv2:1:1:301354135:1	181166120	1	31M	*	0	0	CGACCAGAGGCTCGTACACCTCACCCCACAT	####A@?;3'31=B?7?=AEAEFFEEIFEII	AS:i:0	XS:i:0	XN:i:0	XM:i:0	XO:i:0	XG:i:0	NM:i:0	MD:Z:31	YT:Z:UU
HWI-ST515:184:D0PUKACXX:1:1303:13389:4814	256	chromosome:AGPv2:9:1:156750706:1	10137	1	31M	*	0	0	ATGTGGGGTGAGGTGTACGAGCCTCTGGTCG	IIEFIEEFFEAEA=?7?B=13'3;?@A####	AS:i:0	XS:i:0	XN:i:0	XM:i:0	XO:i:0	XG:i:0	NM:i:0	MD:Z:31	YT:Z:UU
HWI-ST515:184:D0PUKACXX:1:1303:13389:4814	272	chromosome:AGPv2:3:1:232140174:1	797935	1	31M	*	0	0	CGACCAGAGGCTCGTACACCTCACCCCACAT	####A@?;3'31=B?7?=AEAEFFEEIFEII	AS:i:0	XS:i:0	XN:i:0	XM:i:0	XO:i:0	XG:i:0	NM:i:0	MD:Z:31	YT:Z:UU
HWI-ST515:184:D0PUKACXX:1:1303:13389:4814	256	chromosome:AGPv2:5:1:217872852:1	195054790	1	31M	*	0	0	ATGTGGGGTGAGGTGTACGAGCCTCTGGTCG	IIEFIEEFFEAEA=?7?B=13'3;?@A####	AS:i:0	XS:i:0	XN:i:0	XM:i:0	XO:i:0	XG:i:0	NM:i:0	MD:Z:31	YT:Z:UU
HWI-ST515:184:D0PUKACXX:1:1303:13389:4814	256	chromosome:AGPv2:9:1:156750706:1	247275	1	31M	*	0	0	ATGTGGGGTGAGGTGTACGAGCCTCTGGTCG	IIEFIEEFFEAEA=?7?B=13'3;?@A####	AS:i:0	XS:i:0	XN:i:0	XM:i:0	XO:i:0	XG:i:0	NM:i:0	MD:Z:31	YT:Z:UU
HWI-ST515:184:D0PUKACXX:1:1303:13389:4814	256	chromosome:AGPv2:UNKNOWN:1:7140151:1	2352294	1	31M	*	0	0	ATGTGGGGTGAGGTGTACGAGCCTCTGGTCG	IIEFIEEFFEAEA=?7?B=13'3;?@A####	AS:i:0	XS:i:0	XN:i:0	XM:i:0	XO:i:0	XG:i:0	NM:i:0	MD:Z:31	YT:Z:UU
HWI-ST515:184:D0PUKACXX:1:1303:13389:4814	256	chromosome:AGPv2:10:1:150189435:1	130572127	1	31M	*	0	0	ATGTGGGGTGAGGTGTACGAGCCTCTGGTCG	IIEFIEEFFEAEA=?7?B=13'3;?@A####	AS:i:0	XS:i:0	XN:i:0	XM:i:0	XO:i:0	XG:i:0	NM:i:0	MD:Z:31	YT:Z:UU
HWI-ST515:184:D0PUKACXX:1:1303:13389:4814	256	chromosome:AGPv2:1:1:301354135:1	234512731	1	31M	*	0	0	ATGTGGGGTGAGGTGTACGAGCCTCTGGTCG	IIEFIEEFFEAEA=?7?B=13'3;?@A####	AS:i:0	XS:i:0	XN:i:0	XM:i:0	XO:i:0	XG:i:0	NM:i:0	MD:Z:31	YT:Z:UU
HWI-ST515:184:D0PUKACXX:1:1303:13389:4814	272	chromosome:AGPv2:5:1:217872852:1	195422872	1	31M	*	0	0	CGACCAGAGGCTCGTACACCTCACCCCACAT	####A@?;3'31=B?7?=AEAEFFEEIFEII	AS:i:0	XS:i:0	XN:i:0	XM:i:0	XO:i:0	XG:i:0	NM:i:0	MD:Z:31	YT:Z:UU
HWI-ST515:184:D0PUKACXX:1:1303:13389:4814	256	chromosome:AGPv2:UNKNOWN:1:7140151:1	2392030	1	31M	*	0	0	ATGTGGGGTGAGGTGTACGAGCCTCTGGTCG	IIEFIEEFFEAEA=?7?B=13'3;?@A####	AS:i:0	XS:i:0	XN:i:0	XM:i:0	XO:i:0	XG:i:0	NM:i:0	MD:Z:31	YT:Z:UU
HWI-ST515:184:D0PUKACXX:1:1303:13389:4814	256	chromosome:AGPv2:9:1:156750706:1	196818	1	31M	*	0	0	ATGTGGGGTGAGGTGTACGAGCCTCTGGTCG	IIEFIEEFFEAEA=?7?B=13'3;?@A####	AS:i:0	XS:i:0	XN:i:0	XM:i:0	XO:i:0	XG:i:0	NM:i:0	MD:Z:31	YT:Z:UU
HWI-ST515:184:D0PUKACXX:1:1303:13389:4814	256	chromosome:AGPv2:UNKNOWN:1:7140151:1	2358772	1	31M	*	0	0	ATGTGGGGTGAGGTGTACGAGCCTCTGGTCG	IIEFIEEFFEAEA=?7?B=13'3;?@A####	AS:i:0	XS:i:0	XN:i:0	XM:i:0	XO:i:0	XG:i:0	NM:i:0	MD:Z:31	YT:Z:UU
HWI-ST515:184:D0PUKACXX:1:1303:13389:4814	256	chromosome:AGPv2:5:1:217872852:1	194940515	1	31M	*	0	0	ATGTGGGGTGAGGTGTACGAGCCTCTGGTCG	IIEFIEEFFEAEA=?7?B=13'3;?@A####	AS:i:0	XS:i:0	XN:i:0	XM:i:0	XO:i:0	XG:i:0	NM:i:0	MD:Z:31	YT:Z:UU
HWI-ST515:184:D0PUKACXX:1:1303:13389:4814	272	chromosome:AGPv2:UNKNOWN:1:7140151:1	4303288	1	31M	*	0	0	CGACCAGAGGCTCGTACACCTCACCCCACAT	####A@?;3'31=B?7?=AEAEFFEEIFEII	AS:i:0	XS:i:0	XN:i:0	XM:i:0	XO:i:0	XG:i:0	NM:i:0	MD:Z:31	YT:Z:UU
HWI-ST515:184:D0PUKACXX:1:1303:13389:4814	256	chromosome:AGPv2:9:1:156750706:1	247634	1	31M	*	0	0	ATGTGGGGTGAGGTGTACGAGCCTCTGGTCG	IIEFIEEFFEAEA=?7?B=13'3;?@A####	AS:i:0	XS:i:0	XN:i:0	XM:i:0	XO:i:0	XG:i:0	NM:i:0	MD:Z:31	YT:Z:UU
HWI-ST515:184:D0PUKACXX:1:1303:13389:4814	256	chromosome:AGPv2:UNKNOWN:1:7140151:1	4163765	1	31M	*	0	0	ATGTGGGGTGAGGTGTACGAGCCTCTGGTCG	IIEFIEEFFEAEA=?7?B=13'3;?@A####	AS:i:0	XS:i:0	XN:i:0	XM:i:0	XO:i:0	XG:i:0	NM:i:0	MD:Z:31	YT:Z:UU
HWI-ST515:184:D0PUKACXX:1:1303:13389:4814	256	chromosome:AGPv2:UNKNOWN:1:7140151:1	2297429	1	31M	*	0	0	ATGTGGGGTGAGGTGTACGAGCCTCTGGTCG	IIEFIEEFFEAEA=?7?B=13'3;?@A####	AS:i:0	XS:i:0	XN:i:0	XM:i:0	XO:i:0	XG:i:0	NM:i:0	MD:Z:31	YT:Z:UU
HWI-ST515:184:D0PUKACXX:1:1303:13389:4814	272	chromosome:AGPv2:9:1:156750706:1	61326	1	31M	*	0	0	CGACCAGAGGCTCGTACACCTCACCCCACAT	####A@?;3'31=B?7?=AEAEFFEEIFEII	AS:i:0	XS:i:0	XN:i:0	XM:i:0	XO:i:0	XG:i:0	NM:i:0	MD:Z:31	YT:Z:UU
HWI-ST515:184:D0PUKACXX:1:1303:13389:4814	256	chromosome:AGPv2:UNKNOWN:1:7140151:1	2123075	1	31M	*	0	0	ATGTGGGGTGAGGTGTACGAGCCTCTGGTCG	IIEFIEEFFEAEA=?7?B=13'3;?@A####	AS:i:0	XS:i:0	XN:i:0	XM:i:0	XO:i:0	XG:i:0	NM:i:0	MD:Z:31	YT:Z:UU
HWI-ST515:184:D0PUKACXX:1:1303:13389:4814	272	chromosome:AGPv2:UNKNOWN:1:7140151:1	3830243	1	31M	*	0	0	CGACCAGAGGCTCGTACACCTCACCCCACAT	####A@?;3'31=B?7?=AEAEFFEEIFEII	AS:i:0	XS:i:0	XN:i:0	XM:i:0	XO:i:0	XG:i:0	NM:i:0	MD:Z:31	YT:Z:UU
HWI-ST515:184:D0PUKACXX:1:1303:13389:4814	272	chromosome:AGPv2:7:1:176764762:1	150203914	1	31M	*	0	0	CGACCAGAGGCTCGTACACCTCACCCCACAT	####A@?;3'31=B?7?=AEAEFFEEIFEII	AS:i:0	XS:i:0	XN:i:0	XM:i:0	XO:i:0	XG:i:0	NM:i:0	MD:Z:31	YT:Z:UU
HWI-ST515:184:D0PUKACXX:1:1303:13389:4814	256	chromosome:AGPv2:9:1:156750706:1	80990	1	31M	*	0	0	ATGTGGGGTGAGGTGTACGAGCCTCTGGTCG	IIEFIEEFFEAEA=?7?B=13'3;?@A####	AS:i:0	XS:i:0	XN:i:0	XM:i:0	XO:i:0	XG:i:0	NM:i:0	MD:Z:31	YT:Z:UU
HWI-ST515:184:D0PUKACXX:1:1303:13389:4814	272	chromosome:AGPv2:UNKNOWN:1:7140151:1	4571954	1	31M	*	0	0	CGACCAGAGGCTCGTACACCTCACCCCACAT	####A@?;3'31=B?7?=AEAEFFEEIFEII	AS:i:0	XS:i:0	XN:i:0	XM:i:0	XO:i:0	XG:i:0	NM:i:0	MD:Z:31	YT:Z:UU
HWI-ST515:184:D0PUKACXX:1:1303:13389:4814	256	chromosome:AGPv2:6:1:169174353:1	118975518	1	31M	*	0	0	ATGTGGGGTGAGGTGTACGAGCCTCTGGTCG	IIEFIEEFFEAEA=?7?B=13'3;?@A####	AS:i:0	XS:i:0	XN:i:0	XM:i:0	XO:i:0	XG:i:0	NM:i:0	MD:Z:31	YT:Z:UU
HWI-ST515:184:D0PUKACXX:1:1303:13389:4814	256	chromosome:AGPv2:5:1:217872852:1	17854470	1	31M	*	0	0	ATGTGGGGTGAGGTGTACGAGCCTCTGGTCG	IIEFIEEFFEAEA=?7?B=13'3;?@A####	AS:i:0	XS:i:0	XN:i:0	XM:i:0	XO:i:0	XG:i:0	NM:i:0	MD:Z:31	YT:Z:UU
HWI-ST515:184:D0PUKACXX:1:1303:13389:4814	256	chromosome:AGPv2:8:1:175793759:1	156140068	1	31M	*	0	0	ATGTGGGGTGAGGTGTACGAGCCTCTGGTCG	IIEFIEEFFEAEA=?7?B=13'3;?@A####	AS:i:0	XS:i:0	XN:i:0	XM:i:0	XO:i:0	XG:i:0	NM:i:0	MD:Z:31	YT:Z:UU
HWI-ST515:184:D0PUKACXX:1:1303:13389:4814	256	chromosome:AGPv2:9:1:156750706:1	90152	1	31M	*	0	0	ATGTGGGGTGAGGTGTACGAGCCTCTGGTCG	IIEFIEEFFEAEA=?7?B=13'3;?@A####	AS:i:0	XS:i:0	XN:i:0	XM:i:0	XO:i:0	XG:i:0	NM:i:0	MD:Z:31	YT:Z:UU
HWI-ST515:184:D0PUKACXX:1:1303:13389:4814	272	chromosome:AGPv2:UNKNOWN:1:7140151:1	4342554	1	31M	*	0	0	CGACCAGAGGCTCGTACACCTCACCCCACAT	####A@?;3'31=B?7?=AEAEFFEEIFEII	AS:i:0	XS:i:0	XN:i:0	XM:i:0	XO:i:0	XG:i:0	NM:i:0	MD:Z:31	YT:Z:UU
HWI-ST515:184:D0PUKACXX:1:1303:13389:4814	256	chromosome:AGPv2:7:1:176764762:1	150194539	1	31M	*	0	0	ATGTGGGGTGAGGTGTACGAGCCTCTGGTCG	IIEFIEEFFEAEA=?7?B=13'3;?@A####	AS:i:0	XS:i:0	XN:i:0	XM:i:0	XO:i:0	XG:i:0	NM:i:0	MD:Z:31	YT:Z:UU
HWI-ST515:184:D0PUKACXX:1:1303:13389:4814	256	chromosome:AGPv2:5:1:217872852:1	194948199	1	31M	*	0	0	ATGTGGGGTGAGGTGTACGAGCCTCTGGTCG	IIEFIEEFFEAEA=?7?B=13'3;?@A####	AS:i:0	XS:i:0	XN:i:0	XM:i:0	XO:i:0	XG:i:0	NM:i:0	MD:Z:31	YT:Z:UU
HWI-ST515:184:D0PUKACXX:1:1303:13389:4814	256	chromosome:AGPv2:9:1:156750706:1	198077	1	31M	*	0	0	ATGTGGGGTGAGGTGTACGAGCCTCTGGTCG	IIEFIEEFFEAEA=?7?B=13'3;?@A####	AS:i:0	XS:i:0	XN:i:0	XM:i:0	XO:i:0	XG:i:0	NM:i:0	MD:Z:31	YT:Z:UU
HWI-ST515:184:D0PUKACXX:1:1303:13389:4814	256	chromosome:AGPv2:UNKNOWN:1:7140151:1	4157906	1	31M	*	0	0	ATGTGGGGTGAGGTGTACGAGCCTCTGGTCG	IIEFIEEFFEAEA=?7?B=13'3;?@A####	AS:i:0	XS:i:0	XN:i:0	XM:i:0	XO:i:0	XG:i:0	NM:i:0	MD:Z:31	YT:Z:UU
HWI-ST515:184:D0PUKACXX:1:1303:13389:4814	256	chromosome:AGPv2:6:1:169174353:1	169173205	1	31M	*	0	0	ATGTGGGGTGAGGTGTACGAGCCTCTGGTCG	IIEFIEEFFEAEA=?7?B=13'3;?@A####	AS:i:0	XS:i:0	XN:i:0	XM:i:0	XO:i:0	XG:i:0	NM:i:0	MD:Z:31	YT:Z:UU
HWI-ST515:184:D0PUKACXX:1:1303:13389:4814	272	chromosome:AGPv2:4:1:241473504:1	172387868	1	31M	*	0	0	CGACCAGAGGCTCGTACACCTCACCCCACAT	####A@?;3'31=B?7?=AEAEFFEEIFEII	AS:i:0	XS:i:0	XN:i:0	XM:i:0	XO:i:0	XG:i:0	NM:i:0	MD:Z:31	YT:Z:UU
HWI-ST515:184:D0PUKACXX:1:1303:13389:4814	272	chromosome:AGPv2:UNKNOWN:1:7140151:1	4472210	1	31M	*	0	0	CGACCAGAGGCTCGTACACCTCACCCCACAT	####A@?;3'31=B?7?=AEAEFFEEIFEII	AS:i:0	XS:i:0	XN:i:0	XM:i:0	XO:i:0	XG:i:0	NM:i:0	MD:Z:31	YT:Z:UU
HWI-ST515:184:D0PUKACXX:1:1303:13389:4814	256	chromosome:AGPv2:UNKNOWN:1:7140151:1	2161530	1	31M	*	0	0	ATGTGGGGTGAGGTGTACGAGCCTCTGGTCG	IIEFIEEFFEAEA=?7?B=13'3;?@A####	AS:i:0	XS:i:0	XN:i:0	XM:i:0	XO:i:0	XG:i:0	NM:i:0	MD:Z:31	YT:Z:UU
HWI-ST515:184:D0PUKACXX:1:1303:13389:4814	256	chromosome:AGPv2:6:1:169174353:1	19442806	1	31M	*	0	0	ATGTGGGGTGAGGTGTACGAGCCTCTGGTCG	IIEFIEEFFEAEA=?7?B=13'3;?@A####	AS:i:0	XS:i:0	XN:i:0	XM:i:0	XO:i:0	XG:i:0	NM:i:0	MD:Z:31	YT:Z:UU
HWI-ST515:184:D0PUKACXX:1:1303:13389:4814	256	chromosome:AGPv2:UNKNOWN:1:7140151:1	2480237	1	31M	*	0	0	ATGTGGGGTGAGGTGTACGAGCCTCTGGTCG	IIEFIEEFFEAEA=?7?B=13'3;?@A####	AS:i:0	XS:i:0	XN:i:0	XM:i:0	XO:i:0	XG:i:0	NM:i:0	MD:Z:31	YT:Z:UU
HWI-ST515:184:D0PUKACXX:1:1303:13389:4814	272	chromosome:AGPv2:9:1:156750706:1	5970738	1	31M	*	0	0	CGACCAGAGGCTCGTACACCTCACCCCACAT	####A@?;3'31=B?7?=AEAEFFEEIFEII	AS:i:0	XS:i:0	XN:i:0	XM:i:0	XO:i:0	XG:i:0	NM:i:0	MD:Z:31	YT:Z:UU
HWI-ST515:184:D0PUKACXX:1:1303:13389:4814	256	chromosome:AGPv2:5:1:217872852:1	194957018	1	31M	*	0	0	ATGTGGGGTGAGGTGTACGAGCCTCTGGTCG	IIEFIEEFFEAEA=?7?B=13'3;?@A####	AS:i:0	XS:i:0	XN:i:0	XM:i:0	XO:i:0	XG:i:0	NM:i:0	MD:Z:31	YT:Z:UU
HWI-ST515:184:D0PUKACXX:1:1303:13389:4814	272	chromosome:AGPv2:8:1:175793759:1	63690430	1	31M	*	0	0	CGACCAGAGGCTCGTACACCTCACCCCACAT	####A@?;3'31=B?7?=AEAEFFEEIFEII	AS:i:0	XS:i:0	XN:i:0	XM:i:0	XO:i:0	XG:i:0	NM:i:0	MD:Z:31	YT:Z:UU
HWI-ST515:184:D0PUKACXX:1:1303:13389:4814	272	chromosome:AGPv2:8:1:175793759:1	60272771	1	31M	*	0	0	CGACCAGAGGCTCGTACACCTCACCCCACAT	####A@?;3'31=B?7?=AEAEFFEEIFEII	AS:i:0	XS:i:0	XN:i:0	XM:i:0	XO:i:0	XG:i:0	NM:i:0	MD:Z:31	YT:Z:UU
HWI-ST515:184:D0PUKACXX:1:1303:13389:4814	272	chromosome:AGPv2:5:1:217872852:1	47249578	1	31M	*	0	0	CGACCAGAGGCTCGTACACCTCACCCCACAT	####A@?;3'31=B?7?=AEAEFFEEIFEII	AS:i:0	XS:i:0	XN:i:0	XM:i:0	XO:i:0	XG:i:0	NM:i:0	MD:Z:31	YT:Z:UU
HWI-ST515:184:D0PUKACXX:1:1303:13389:4814	272	chromosome:AGPv2:UNKNOWN:1:7140151:1	2147717	1	31M	*	0	0	CGACCAGAGGCTCGTACACCTCACCCCACAT	####A@?;3'31=B?7?=AEAEFFEEIFEII	AS:i:0	XS:i:0	XN:i:0	XM:i:0	XO:i:0	XG:i:0	NM:i:0	MD:Z:31	YT:Z:UU
HWI-ST515:184:D0PUKACXX:1:1303:13389:4814	256	chromosome:AGPv2:8:1:175793759:1	87900907	1	31M	*	0	0	ATGTGGGGTGAGGTGTACGAGCCTCTGGTCG	IIEFIEEFFEAEA=?7?B=13'3;?@A####	AS:i:0	XS:i:0	XN:i:0	XM:i:0	XO:i:0	XG:i:0	NM:i:0	MD:Z:31	YT:Z:UU
HWI-ST515:184:D0PUKACXX:1:1303:13389:4814	256	chromosome:AGPv2:9:1:156750706:1	89074	1	31M	*	0	0	ATGTGGGGTGAGGTGTACGAGCCTCTGGTCG	IIEFIEEFFEAEA=?7?B=13'3;?@A####	AS:i:0	XS:i:0	XN:i:0	XM:i:0	XO:i:0	XG:i:0	NM:i:0	MD:Z:31	YT:Z:UU
HWI-ST515:184:D0PUKACXX:1:1303:13389:4814	256	chromosome:AGPv2:UNKNOWN:1:7140151:1	2468185	1	31M	*	0	0	ATGTGGGGTGAGGTGTACGAGCCTCTGGTCG	IIEFIEEFFEAEA=?7?B=13'3;?@A####	AS:i:0	XS:i:0	XN:i:0	XM:i:0	XO:i:0	XG:i:0	NM:i:0	MD:Z:31	YT:Z:UU
HWI-ST515:184:D0PUKACXX:1:1303:13389:4814	256	chromosome:AGPv2:9:1:156750706:1	295328	1	31M	*	0	0	ATGTGGGGTGAGGTGTACGAGCCTCTGGTCG	IIEFIEEFFEAEA=?7?B=13'3;?@A####	AS:i:0	XS:i:0	XN:i:0	XM:i:0	XO:i:0	XG:i:0	NM:i:0	MD:Z:31	YT:Z:UU
HWI-ST515:184:D0PUKACXX:1:1303:13389:4814	256	chromosome:AGPv2:7:1:176764762:1	129577942	1	31M	*	0	0	ATGTGGGGTGAGGTGTACGAGCCTCTGGTCG	IIEFIEEFFEAEA=?7?B=13'3;?@A####	AS:i:0	XS:i:0	XN:i:0	XM:i:0	XO:i:0	XG:i:0	NM:i:0	MD:Z:31	YT:Z:UU
HWI-ST515:184:D0PUKACXX:1:1303:13389:4814	256	chromosome:AGPv2:5:1:217872852:1	195100419	1	31M	*	0	0	ATGTGGGGTGAGGTGTACGAGCCTCTGGTCG	IIEFIEEFFEAEA=?7?B=13'3;?@A####	AS:i:0	XS:i:0	XN:i:0	XM:i:0	XO:i:0	XG:i:0	NM:i:0	MD:Z:31	YT:Z:UU
HWI-ST515:184:D0PUKACXX:1:1303:13389:4814	256	chromosome:AGPv2:UNKNOWN:1:7140151:1	4355809	1	31M	*	0	0	ATGTGGGGTGAGGTGTACGAGCCTCTGGTCG	IIEFIEEFFEAEA=?7?B=13'3;?@A####	AS:i:0	XS:i:0	XN:i:0	XM:i:0	XO:i:0	XG:i:0	NM:i:0	MD:Z:31	YT:Z:UU
HWI-ST515:184:D0PUKACXX:1:1303:13389:4814	256	chromosome:AGPv2:5:1:217872852:1	195099877	1	31M	*	0	0	ATGTGGGGTGAGGTGTACGAGCCTCTGGTCG	IIEFIEEFFEAEA=?7?B=13'3;?@A####	AS:i:0	XS:i:0	XN:i:0	XM:i:0	XO:i:0	XG:i:0	NM:i:0	MD:Z:31	YT:Z:UU
HWI-ST515:184:D0PUKACXX:1:1303:13389:4814	256	chromosome:AGPv2:4:1:241473504:1	179153141	1	31M	*	0	0	ATGTGGGGTGAGGTGTACGAGCCTCTGGTCG	IIEFIEEFFEAEA=?7?B=13'3;?@A####	AS:i:0	XS:i:0	XN:i:0	XM:i:0	XO:i:0	XG:i:0	NM:i:0	MD:Z:31	YT:Z:UU
HWI-ST515:184:D0PUKACXX:1:1303:13389:4814	256	chromosome:AGPv2:5:1:217872852:1	157929847	1	31M	*	0	0	ATGTGGGGTGAGGTGTACGAGCCTCTGGTCG	IIEFIEEFFEAEA=?7?B=13'3;?@A####	AS:i:0	XS:i:0	XN:i:0	XM:i:0	XO:i:0	XG:i:0	NM:i:0	MD:Z:31	YT:Z:UU
HWI-ST515:184:D0PUKACXX:1:1303:13389:4814	256	chromosome:AGPv2:UNKNOWN:1:7140151:1	4260895	1	31M	*	0	0	ATGTGGGGTGAGGTGTACGAGCCTCTGGTCG	IIEFIEEFFEAEA=?7?B=13'3;?@A####	AS:i:0	XS:i:0	XN:i:0	XM:i:0	XO:i:0	XG:i:0	NM:i:0	MD:Z:31	YT:Z:UU
HWI-ST515:184:D0PUKACXX:1:1303:13389:4814	256	chromosome:AGPv2:4:1:241473504:1	168961712	1	31M	*	0	0	ATGTGGGGTGAGGTGTACGAGCCTCTGGTCG	IIEFIEEFFEAEA=?7?B=13'3;?@A####	AS:i:0	XS:i:0	XN:i:0	XM:i:0	XO:i:0	XG:i:0	NM:i:0	MD:Z:31	YT:Z:UU
HWI-ST515:184:D0PUKACXX:1:1303:13389:4814	256	chromosome:AGPv2:6:1:169174353:1	9952931	1	31M	*	0	0	ATGTGGGGTGAGGTGTACGAGCCTCTGGTCG	IIEFIEEFFEAEA=?7?B=13'3;?@A####	AS:i:0	XS:i:0	XN:i:0	XM:i:0	XO:i:0	XG:i:0	NM:i:0	MD:Z:31	YT:Z:UU
HWI-ST515:184:D0PUKACXX:1:1303:13389:4814	256	chromosome:AGPv2:UNKNOWN:1:7140151:1	2401863	1	31M	*	0	0	ATGTGGGGTGAGGTGTACGAGCCTCTGGTCG	IIEFIEEFFEAEA=?7?B=13'3;?@A####	AS:i:0	XS:i:0	XN:i:0	XM:i:0	XO:i:0	XG:i:0	NM:i:0	MD:Z:31	YT:Z:UU
HWI-ST515:184:D0PUKACXX:1:1303:13389:4814	256	chromosome:AGPv2:6:1:169174353:1	9743539	1	31M	*	0	0	ATGTGGGGTGAGGTGTACGAGCCTCTGGTCG	IIEFIEEFFEAEA=?7?B=13'3;?@A####	AS:i:0	XS:i:0	XN:i:0	XM:i:0	XO:i:0	XG:i:0	NM:i:0	MD:Z:31	YT:Z:UU
HWI-ST515:184:D0PUKACXX:1:1303:13389:4814	272	chromosome:AGPv2:UNKNOWN:1:7140151:1	1997595	1	31M	*	0	0	CGACCAGAGGCTCGTACACCTCACCCCACAT	####A@?;3'31=B?7?=AEAEFFEEIFEII	AS:i:0	XS:i:0	XN:i:0	XM:i:0	XO:i:0	XG:i:0	NM:i:0	MD:Z:31	YT:Z:UU
HWI-ST515:184:D0PUKACXX:1:1303:13389:4814	272	chromosome:AGPv2:6:1:169174353:1	118959991	1	31M	*	0	0	CGACCAGAGGCTCGTACACCTCACCCCACAT	####A@?;3'31=B?7?=AEAEFFEEIFEII	AS:i:0	XS:i:0	XN:i:0	XM:i:0	XO:i:0	XG:i:0	NM:i:0	MD:Z:31	YT:Z:UU
HWI-ST515:184:D0PUKACXX:1:1303:13389:4814	256	chromosome:AGPv2:5:1:217872852:1	194944231	1	31M	*	0	0	ATGTGGGGTGAGGTGTACGAGCCTCTGGTCG	IIEFIEEFFEAEA=?7?B=13'3;?@A####	AS:i:0	XS:i:0	XN:i:0	XM:i:0	XO:i:0	XG:i:0	NM:i:0	MD:Z:31	YT:Z:UU
HWI-ST515:184:D0PUKACXX:1:1303:13389:4814	256	chromosome:AGPv2:9:1:156750706:1	52315	1	31M	*	0	0	ATGTGGGGTGAGGTGTACGAGCCTCTGGTCG	IIEFIEEFFEAEA=?7?B=13'3;?@A####	AS:i:0	XS:i:0	XN:i:0	XM:i:0	XO:i:0	XG:i:0	NM:i:0	MD:Z:31	YT:Z:UU
HWI-ST515:184:D0PUKACXX:1:1303:13389:4814	272	chromosome:AGPv2:UNKNOWN:1:7140151:1	4153846	1	31M	*	0	0	CGACCAGAGGCTCGTACACCTCACCCCACAT	####A@?;3'31=B?7?=AEAEFFEEIFEII	AS:i:0	XS:i:0	XN:i:0	XM:i:0	XO:i:0	XG:i:0	NM:i:0	MD:Z:31	YT:Z:UU
HWI-ST515:184:D0PUKACXX:1:1303:13389:4814	256	chromosome:AGPv2:9:1:156750706:1	52673	1	31M	*	0	0	ATGTGGGGTGAGGTGTACGAGCCTCTGGTCG	IIEFIEEFFEAEA=?7?B=13'3;?@A####	AS:i:0	XS:i:0	XN:i:0	XM:i:0	XO:i:0	XG:i:0	NM:i:0	MD:Z:31	YT:Z:UU
HWI-ST515:184:D0PUKACXX:1:1303:13389:4814	256	chromosome:AGPv2:5:1:217872852:1	157961969	1	31M	*	0	0	ATGTGGGGTGAGGTGTACGAGCCTCTGGTCG	IIEFIEEFFEAEA=?7?B=13'3;?@A####	AS:i:0	XS:i:0	XN:i:0	XM:i:0	XO:i:0	XG:i:0	NM:i:0	MD:Z:31	YT:Z:UU
HWI-ST515:184:D0PUKACXX:1:1303:13389:4814	256	chromosome:AGPv2:6:1:169174353:1	118908107	1	31M	*	0	0	ATGTGGGGTGAGGTGTACGAGCCTCTGGTCG	IIEFIEEFFEAEA=?7?B=13'3;?@A####	AS:i:0	XS:i:0	XN:i:0	XM:i:0	XO:i:0	XG:i:0	NM:i:0	MD:Z:31	YT:Z:UU
HWI-ST515:184:D0PUKACXX:1:1303:13389:4814	256	chromosome:AGPv2:4:1:241473504:1	179494326	1	31M	*	0	0	ATGTGGGGTGAGGTGTACGAGCCTCTGGTCG	IIEFIEEFFEAEA=?7?B=13'3;?@A####	AS:i:0	XS:i:0	XN:i:0	XM:i:0	XO:i:0	XG:i:0	NM:i:0	MD:Z:31	YT:Z:UU
HWI-ST515:184:D0PUKACXX:1:1303:13389:4814	256	chromosome:AGPv2:8:1:175793759:1	156141506	1	31M	*	0	0	ATGTGGGGTGAGGTGTACGAGCCTCTGGTCG	IIEFIEEFFEAEA=?7?B=13'3;?@A####	AS:i:0	XS:i:0	XN:i:0	XM:i:0	XO:i:0	XG:i:0	NM:i:0	MD:Z:31	YT:Z:UU
HWI-ST515:184:D0PUKACXX:1:1303:13389:4814	272	chromosome:AGPv2:5:1:217872852:1	47389156	1	31M	*	0	0	CGACCAGAGGCTCGTACACCTCACCCCACAT	####A@?;3'31=B?7?=AEAEFFEEIFEII	AS:i:0	XS:i:0	XN:i:0	XM:i:0	XO:i:0	XG:i:0	NM:i:0	MD:Z:31	YT:Z:UU
HWI-ST515:184:D0PUKACXX:1:1303:13389:4814	272	chromosome:AGPv2:9:1:156750706:1	17955	1	31M	*	0	0	CGACCAGAGGCTCGTACACCTCACCCCACAT	####A@?;3'31=B?7?=AEAEFFEEIFEII	AS:i:0	XS:i:0	XN:i:0	XM:i:0	XO:i:0	XG:i:0	NM:i:0	MD:Z:31	YT:Z:UU
HWI-ST515:184:D0PUKACXX:1:1303:13389:4814	256	chromosome:AGPv2:UNKNOWN:1:7140151:1	2347263	1	31M	*	0	0	ATGTGGGGTGAGGTGTACGAGCCTCTGGTCG	IIEFIEEFFEAEA=?7?B=13'3;?@A####	AS:i:0	XS:i:0	XN:i:0	XM:i:0	XO:i:0	XG:i:0	NM:i:0	MD:Z:31	YT:Z:UU
HWI-ST515:184:D0PUKACXX:1:1303:13389:4814	256	chromosome:AGPv2:UNKNOWN:1:7140151:1	2080927	1	31M	*	0	0	ATGTGGGGTGAGGTGTACGAGCCTCTGGTCG	IIEFIEEFFEAEA=?7?B=13'3;?@A####	AS:i:0	XS:i:0	XN:i:0	XM:i:0	XO:i:0	XG:i:0	NM:i:0	MD:Z:31	YT:Z:UU
HWI-ST515:184:D0PUKACXX:1:1303:13389:4814	272	chromosome:AGPv2:4:1:241473504:1	172396957	1	31M	*	0	0	CGACCAGAGGCTCGTACACCTCACCCCACAT	####A@?;3'31=B?7?=AEAEFFEEIFEII	AS:i:0	XS:i:0	XN:i:0	XM:i:0	XO:i:0	XG:i:0	NM:i:0	MD:Z:31	YT:Z:UU
HWI-ST515:184:D0PUKACXX:1:1303:13389:4814	256	chromosome:AGPv2:UNKNOWN:1:7140151:1	2480418	1	31M	*	0	0	ATGTGGGGTGAGGTGTACGAGCCTCTGGTCG	IIEFIEEFFEAEA=?7?B=13'3;?@A####	AS:i:0	XS:i:0	XN:i:0	XM:i:0	XO:i:0	XG:i:0	NM:i:0	MD:Z:31	YT:Z:UU
HWI-ST515:184:D0PUKACXX:1:1303:13389:4814	256	chromosome:AGPv2:UNKNOWN:1:7140151:1	2512007	1	31M	*	0	0	ATGTGGGGTGAGGTGTACGAGCCTCTGGTCG	IIEFIEEFFEAEA=?7?B=13'3;?@A####	AS:i:0	XS:i:0	XN:i:0	XM:i:0	XO:i:0	XG:i:0	NM:i:0	MD:Z:31	YT:Z:UU
HWI-ST515:184:D0PUKACXX:1:1303:13389:4814	256	chromosome:AGPv2:9:1:156750706:1	118360858	1	31M	*	0	0	ATGTGGGGTGAGGTGTACGAGCCTCTGGTCG	IIEFIEEFFEAEA=?7?B=13'3;?@A####	AS:i:0	XS:i:0	XN:i:0	XM:i:0	XO:i:0	XG:i:0	NM:i:0	MD:Z:31	YT:Z:UU
HWI-ST515:184:D0PUKACXX:1:1303:13389:4814	256	chromosome:AGPv2:UNKNOWN:1:7140151:1	2427734	1	31M	*	0	0	ATGTGGGGTGAGGTGTACGAGCCTCTGGTCG	IIEFIEEFFEAEA=?7?B=13'3;?@A####	AS:i:0	XS:i:0	XN:i:0	XM:i:0	XO:i:0	XG:i:0	NM:i:0	MD:Z:31	YT:Z:UU
HWI-ST515:184:D0PUKACXX:1:1303:13389:4814	256	chromosome:AGPv2:5:1:217872852:1	195061073	1	31M	*	0	0	ATGTGGGGTGAGGTGTACGAGCCTCTGGTCG	IIEFIEEFFEAEA=?7?B=13'3;?@A####	AS:i:0	XS:i:0	XN:i:0	XM:i:0	XO:i:0	XG:i:0	NM:i:0	MD:Z:31	YT:Z:UU
HWI-ST515:184:D0PUKACXX:1:1303:13389:4814	272	chromosome:AGPv2:UNKNOWN:1:7140151:1	2001001	1	31M	*	0	0	CGACCAGAGGCTCGTACACCTCACCCCACAT	####A@?;3'31=B?7?=AEAEFFEEIFEII	AS:i:0	XS:i:0	XN:i:0	XM:i:0	XO:i:0	XG:i:0	NM:i:0	MD:Z:31	YT:Z:UU
HWI-ST515:184:D0PUKACXX:1:1303:13389:4814	272	chromosome:AGPv2:UNKNOWN:1:7140151:1	4239944	1	31M	*	0	0	CGACCAGAGGCTCGTACACCTCACCCCACAT	####A@?;3'31=B?7?=AEAEFFEEIFEII	AS:i:0	XS:i:0	XN:i:0	XM:i:0	XO:i:0	XG:i:0	NM:i:0	MD:Z:31	YT:Z:UU
HWI-ST515:184:D0PUKACXX:1:1303:13389:4814	256	chromosome:AGPv2:5:1:217872852:1	164033893	1	31M	*	0	0	ATGTGGGGTGAGGTGTACGAGCCTCTGGTCG	IIEFIEEFFEAEA=?7?B=13'3;?@A####	AS:i:0	XS:i:0	XN:i:0	XM:i:0	XO:i:0	XG:i:0	NM:i:0	MD:Z:31	YT:Z:UU
HWI-ST515:184:D0PUKACXX:1:1303:13389:4814	256	chromosome:AGPv2:9:1:156750706:1	245838	1	31M	*	0	0	ATGTGGGGTGAGGTGTACGAGCCTCTGGTCG	IIEFIEEFFEAEA=?7?B=13'3;?@A####	AS:i:0	XS:i:0	XN:i:0	XM:i:0	XO:i:0	XG:i:0	NM:i:0	MD:Z:31	YT:Z:UU
HWI-ST515:184:D0PUKACXX:1:1303:13389:4814	256	chromosome:AGPv2:5:1:217872852:1	157930567	1	31M	*	0	0	ATGTGGGGTGAGGTGTACGAGCCTCTGGTCG	IIEFIEEFFEAEA=?7?B=13'3;?@A####	AS:i:0	XS:i:0	XN:i:0	XM:i:0	XO:i:0	XG:i:0	NM:i:0	MD:Z:31	YT:Z:UU
HWI-ST515:184:D0PUKACXX:1:1303:13389:4814	272	chromosome:AGPv2:UNKNOWN:1:7140151:1	2157030	1	31M	*	0	0	CGACCAGAGGCTCGTACACCTCACCCCACAT	####A@?;3'31=B?7?=AEAEFFEEIFEII	AS:i:0	XS:i:0	XN:i:0	XM:i:0	XO:i:0	XG:i:0	NM:i:0	MD:Z:31	YT:Z:UU
HWI-ST515:184:D0PUKACXX:1:1303:13389:4814	256	chromosome:AGPv2:5:1:217872852:1	195103817	1	31M	*	0	0	ATGTGGGGTGAGGTGTACGAGCCTCTGGTCG	IIEFIEEFFEAEA=?7?B=13'3;?@A####	AS:i:0	XS:i:0	XN:i:0	XM:i:0	XO:i:0	XG:i:0	NM:i:0	MD:Z:31	YT:Z:UU
HWI-ST515:184:D0PUKACXX:1:1303:13389:4814	256	chromosome:AGPv2:UNKNOWN:1:7140151:1	2418518	1	31M	*	0	0	ATGTGGGGTGAGGTGTACGAGCCTCTGGTCG	IIEFIEEFFEAEA=?7?B=13'3;?@A####	AS:i:0	XS:i:0	XN:i:0	XM:i:0	XO:i:0	XG:i:0	NM:i:0	MD:Z:31	YT:Z:UU
HWI-ST515:184:D0PUKACXX:1:1303:13389:4814	256	chromosome:AGPv2:UNKNOWN:1:7140151:1	2356973	1	31M	*	0	0	ATGTGGGGTGAGGTGTACGAGCCTCTGGTCG	IIEFIEEFFEAEA=?7?B=13'3;?@A####	AS:i:0	XS:i:0	XN:i:0	XM:i:0	XO:i:0	XG:i:0	NM:i:0	MD:Z:31	YT:Z:UU
HWI-ST515:184:D0PUKACXX:1:1303:13389:4814	256	chromosome:AGPv2:1:1:301354135:1	234483552	1	31M	*	0	0	ATGTGGGGTGAGGTGTACGAGCCTCTGGTCG	IIEFIEEFFEAEA=?7?B=13'3;?@A####	AS:i:0	XS:i:0	XN:i:0	XM:i:0	XO:i:0	XG:i:0	NM:i:0	MD:Z:31	YT:Z:UU
HWI-ST515:184:D0PUKACXX:1:1303:13389:4814	256	chromosome:AGPv2:5:1:217872852:1	195039712	1	31M	*	0	0	ATGTGGGGTGAGGTGTACGAGCCTCTGGTCG	IIEFIEEFFEAEA=?7?B=13'3;?@A####	AS:i:0	XS:i:0	XN:i:0	XM:i:0	XO:i:0	XG:i:0	NM:i:0	MD:Z:31	YT:Z:UU
HWI-ST515:184:D0PUKACXX:1:1303:13389:4814	256	chromosome:AGPv2:9:1:156750706:1	196100	1	31M	*	0	0	ATGTGGGGTGAGGTGTACGAGCCTCTGGTCG	IIEFIEEFFEAEA=?7?B=13'3;?@A####	AS:i:0	XS:i:0	XN:i:0	XM:i:0	XO:i:0	XG:i:0	NM:i:0	MD:Z:31	YT:Z:UU
HWI-ST515:184:D0PUKACXX:1:1303:13389:4814	256	chromosome:AGPv2:5:1:217872852:1	195059997	1	31M	*	0	0	ATGTGGGGTGAGGTGTACGAGCCTCTGGTCG	IIEFIEEFFEAEA=?7?B=13'3;?@A####	AS:i:0	XS:i:0	XN:i:0	XM:i:0	XO:i:0	XG:i:0	NM:i:0	MD:Z:31	YT:Z:UU
HWI-ST515:184:D0PUKACXX:1:1303:13389:4814	256	chromosome:AGPv2:5:1:217872852:1	195056227	1	31M	*	0	0	ATGTGGGGTGAGGTGTACGAGCCTCTGGTCG	IIEFIEEFFEAEA=?7?B=13'3;?@A####	AS:i:0	XS:i:0	XN:i:0	XM:i:0	XO:i:0	XG:i:0	NM:i:0	MD:Z:31	YT:Z:UU
HWI-ST515:184:D0PUKACXX:1:1303:13389:4814	256	chromosome:AGPv2:7:1:176764762:1	129569127	1	31M	*	0	0	ATGTGGGGTGAGGTGTACGAGCCTCTGGTCG	IIEFIEEFFEAEA=?7?B=13'3;?@A####	AS:i:0	XS:i:0	XN:i:0	XM:i:0	XO:i:0	XG:i:0	NM:i:0	MD:Z:31	YT:Z:UU
HWI-ST515:184:D0PUKACXX:1:1303:13389:4814	272	chromosome:AGPv2:5:1:217872852:1	157935406	1	31M	*	0	0	CGACCAGAGGCTCGTACACCTCACCCCACAT	####A@?;3'31=B?7?=AEAEFFEEIFEII	AS:i:0	XS:i:0	XN:i:0	XM:i:0	XO:i:0	XG:i:0	NM:i:0	MD:Z:31	YT:Z:UU
HWI-ST515:184:D0PUKACXX:1:1303:13389:4814	272	chromosome:AGPv2:4:1:241473504:1	193889085	1	31M	*	0	0	CGACCAGAGGCTCGTACACCTCACCCCACAT	####A@?;3'31=B?7?=AEAEFFEEIFEII	AS:i:0	XS:i:0	XN:i:0	XM:i:0	XO:i:0	XG:i:0	NM:i:0	MD:Z:31	YT:Z:UU
HWI-ST515:184:D0PUKACXX:1:1303:13389:4814	256	chromosome:AGPv2:9:1:156750706:1	242171	1	31M	*	0	0	ATGTGGGGTGAGGTGTACGAGCCTCTGGTCG	IIEFIEEFFEAEA=?7?B=13'3;?@A####	AS:i:0	XS:i:0	XN:i:0	XM:i:0	XO:i:0	XG:i:0	NM:i:0	MD:Z:31	YT:Z:UU
HWI-ST515:184:D0PUKACXX:1:1303:13389:4814	272	chromosome:AGPv2:5:1:217872852:1	195424489	1	31M	*	0	0	CGACCAGAGGCTCGTACACCTCACCCCACAT	####A@?;3'31=B?7?=AEAEFFEEIFEII	AS:i:0	XS:i:0	XN:i:0	XM:i:0	XO:i:0	XG:i:0	NM:i:0	MD:Z:31	YT:Z:UU
HWI-ST515:184:D0PUKACXX:1:1303:13389:4814	256	chromosome:AGPv2:5:1:217872852:1	195033319	1	31M	*	0	0	ATGTGGGGTGAGGTGTACGAGCCTCTGGTCG	IIEFIEEFFEAEA=?7?B=13'3;?@A####	AS:i:0	XS:i:0	XN:i:0	XM:i:0	XO:i:0	XG:i:0	NM:i:0	MD:Z:31	YT:Z:UU
HWI-ST515:184:D0PUKACXX:1:1303:13389:4814	272	chromosome:AGPv2:4:1:241473504:1	123471314	1	31M	*	0	0	CGACCAGAGGCTCGTACACCTCACCCCACAT	####A@?;3'31=B?7?=AEAEFFEEIFEII	AS:i:0	XS:i:0	XN:i:0	XM:i:0	XO:i:0	XG:i:0	NM:i:0	MD:Z:31	YT:Z:UU
HWI-ST515:184:D0PUKACXX:1:1303:13389:4814	256	chromosome:AGPv2:9:1:156750706:1	9059	1	31M	*	0	0	ATGTGGGGTGAGGTGTACGAGCCTCTGGTCG	IIEFIEEFFEAEA=?7?B=13'3;?@A####	AS:i:0	XS:i:0	XN:i:0	XM:i:0	XO:i:0	XG:i:0	NM:i:0	MD:Z:31	YT:Z:UU
HWI-ST515:184:D0PUKACXX:1:1303:13389:4814	272	chromosome:AGPv2:8:1:175793759:1	117031590	1	31M	*	0	0	CGACCAGAGGCTCGTACACCTCACCCCACAT	####A@?;3'31=B?7?=AEAEFFEEIFEII	AS:i:0	XS:i:0	XN:i:0	XM:i:0	XO:i:0	XG:i:0	NM:i:0	MD:Z:31	YT:Z:UU
HWI-ST515:184:D0PUKACXX:1:1303:13389:4814	256	chromosome:AGPv2:UNKNOWN:1:7140151:1	2081484	1	31M	*	0	0	ATGTGGGGTGAGGTGTACGAGCCTCTGGTCG	IIEFIEEFFEAEA=?7?B=13'3;?@A####	AS:i:0	XS:i:0	XN:i:0	XM:i:0	XO:i:0	XG:i:0	NM:i:0	MD:Z:31	YT:Z:UU
HWI-ST515:184:D0PUKACXX:1:1303:13389:4814	272	chromosome:AGPv2:UNKNOWN:1:7140151:1	607511	1	31M	*	0	0	CGACCAGAGGCTCGTACACCTCACCCCACAT	####A@?;3'31=B?7?=AEAEFFEEIFEII	AS:i:0	XS:i:0	XN:i:0	XM:i:0	XO:i:0	XG:i:0	NM:i:0	MD:Z:31	YT:Z:UU
HWI-ST515:184:D0PUKACXX:1:1303:13389:4814	272	chromosome:AGPv2:5:1:217872852:1	195426287	1	31M	*	0	0	CGACCAGAGGCTCGTACACCTCACCCCACAT	####A@?;3'31=B?7?=AEAEFFEEIFEII	AS:i:0	XS:i:0	XN:i:0	XM:i:0	XO:i:0	XG:i:0	NM:i:0	MD:Z:31	YT:Z:UU
HWI-ST515:184:D0PUKACXX:1:1303:13389:4814	256	chromosome:AGPv2:UNKNOWN:1:7140151:1	4356528	1	31M	*	0	0	ATGTGGGGTGAGGTGTACGAGCCTCTGGTCG	IIEFIEEFFEAEA=?7?B=13'3;?@A####	AS:i:0	XS:i:0	XN:i:0	XM:i:0	XO:i:0	XG:i:0	NM:i:0	MD:Z:31	YT:Z:UU
HWI-ST515:184:D0PUKACXX:1:1303:13389:4814	272	chromosome:AGPv2:5:1:217872852:1	12773136	1	31M	*	0	0	CGACCAGAGGCTCGTACACCTCACCCCACAT	####A@?;3'31=B?7?=AEAEFFEEIFEII	AS:i:0	XS:i:0	XN:i:0	XM:i:0	XO:i:0	XG:i:0	NM:i:0	MD:Z:31	YT:Z:UU
HWI-ST515:184:D0PUKACXX:1:1303:13389:4814	256	chromosome:AGPv2:5:1:217872852:1	195052634	1	31M	*	0	0	ATGTGGGGTGAGGTGTACGAGCCTCTGGTCG	IIEFIEEFFEAEA=?7?B=13'3;?@A####	AS:i:0	XS:i:0	XN:i:0	XM:i:0	XO:i:0	XG:i:0	NM:i:0	MD:Z:31	YT:Z:UU
HWI-ST515:184:D0PUKACXX:1:1303:13389:4814	272	chromosome:AGPv2:UNKNOWN:1:7140151:1	2001720	1	31M	*	0	0	CGACCAGAGGCTCGTACACCTCACCCCACAT	####A@?;3'31=B?7?=AEAEFFEEIFEII	AS:i:0	XS:i:0	XN:i:0	XM:i:0	XO:i:0	XG:i:0	NM:i:0	MD:Z:31	YT:Z:UU
HWI-ST515:184:D0PUKACXX:1:1303:13389:4814	256	chromosome:AGPv2:UNKNOWN:1:7140151:1	2547252	1	31M	*	0	0	ATGTGGGGTGAGGTGTACGAGCCTCTGGTCG	IIEFIEEFFEAEA=?7?B=13'3;?@A####	AS:i:0	XS:i:0	XN:i:0	XM:i:0	XO:i:0	XG:i:0	NM:i:0	MD:Z:31	YT:Z:UU
HWI-ST515:184:D0PUKACXX:1:1303:13389:4814	272	chromosome:AGPv2:4:1:241473504:1	179301089	1	31M	*	0	0	CGACCAGAGGCTCGTACACCTCACCCCACAT	####A@?;3'31=B?7?=AEAEFFEEIFEII	AS:i:0	XS:i:0	XN:i:0	XM:i:0	XO:i:0	XG:i:0	NM:i:0	MD:Z:31	YT:Z:UU
HWI-ST515:184:D0PUKACXX:1:1303:13389:4814	256	chromosome:AGPv2:UNKNOWN:1:7140151:1	474687	1	31M	*	0	0	ATGTGGGGTGAGGTGTACGAGCCTCTGGTCG	IIEFIEEFFEAEA=?7?B=13'3;?@A####	AS:i:0	XS:i:0	XN:i:0	XM:i:0	XO:i:0	XG:i:0	NM:i:0	MD:Z:31	YT:Z:UU
HWI-ST515:184:D0PUKACXX:1:1303:13389:4814	256	chromosome:AGPv2:9:1:156750706:1	153158	1	31M	*	0	0	ATGTGGGGTGAGGTGTACGAGCCTCTGGTCG	IIEFIEEFFEAEA=?7?B=13'3;?@A####	AS:i:0	XS:i:0	XN:i:0	XM:i:0	XO:i:0	XG:i:0	NM:i:0	MD:Z:31	YT:Z:UU
HWI-ST515:184:D0PUKACXX:1:1303:13389:4814	256	chromosome:AGPv2:UNKNOWN:1:7140151:1	4255829	1	31M	*	0	0	ATGTGGGGTGAGGTGTACGAGCCTCTGGTCG	IIEFIEEFFEAEA=?7?B=13'3;?@A####	AS:i:0	XS:i:0	XN:i:0	XM:i:0	XO:i:0	XG:i:0	NM:i:0	MD:Z:31	YT:Z:UU
HWI-ST515:184:D0PUKACXX:1:1303:13389:4814	272	chromosome:AGPv2:9:1:156750706:1	34274	1	31M	*	0	0	CGACCAGAGGCTCGTACACCTCACCCCACAT	####A@?;3'31=B?7?=AEAEFFEEIFEII	AS:i:0	XS:i:0	XN:i:0	XM:i:0	XO:i:0	XG:i:0	NM:i:0	MD:Z:31	YT:Z:UU
HWI-ST515:184:D0PUKACXX:1:1303:13389:4814	272	chromosome:AGPv2:9:1:156750706:1	41839	1	31M	*	0	0	CGACCAGAGGCTCGTACACCTCACCCCACAT	####A@?;3'31=B?7?=AEAEFFEEIFEII	AS:i:0	XS:i:0	XN:i:0	XM:i:0	XO:i:0	XG:i:0	NM:i:0	MD:Z:31	YT:Z:UU
HWI-ST515:184:D0PUKACXX:1:1303:13389:4814	256	chromosome:AGPv2:5:1:217872852:1	195062691	1	31M	*	0	0	ATGTGGGGTGAGGTGTACGAGCCTCTGGTCG	IIEFIEEFFEAEA=?7?B=13'3;?@A####	AS:i:0	XS:i:0	XN:i:0	XM:i:0	XO:i:0	XG:i:0	NM:i:0	MD:Z:31	YT:Z:UU
HWI-ST515:184:D0PUKACXX:1:1303:13389:4814	256	chromosome:AGPv2:6:1:169174353:1	81381654	1	31M	*	0	0	ATGTGGGGTGAGGTGTACGAGCCTCTGGTCG	IIEFIEEFFEAEA=?7?B=13'3;?@A####	AS:i:0	XS:i:0	XN:i:0	XM:i:0	XO:i:0	XG:i:0	NM:i:0	MD:Z:31	YT:Z:UU
HWI-ST515:184:D0PUKACXX:1:1303:13389:4814	256	chromosome:AGPv2:4:1:241473504:1	123481879	1	31M	*	0	0	ATGTGGGGTGAGGTGTACGAGCCTCTGGTCG	IIEFIEEFFEAEA=?7?B=13'3;?@A####	AS:i:0	XS:i:0	XN:i:0	XM:i:0	XO:i:0	XG:i:0	NM:i:0	MD:Z:31	YT:Z:UU
HWI-ST515:184:D0PUKACXX:1:1303:13389:4814	272	chromosome:AGPv2:UNKNOWN:1:7140151:1	4205346	1	31M	*	0	0	CGACCAGAGGCTCGTACACCTCACCCCACAT	####A@?;3'31=B?7?=AEAEFFEEIFEII	AS:i:0	XS:i:0	XN:i:0	XM:i:0	XO:i:0	XG:i:0	NM:i:0	MD:Z:31	YT:Z:UU
HWI-ST515:184:D0PUKACXX:1:1303:13389:4814	256	chromosome:AGPv2:7:1:176764762:1	129565166	1	31M	*	0	0	ATGTGGGGTGAGGTGTACGAGCCTCTGGTCG	IIEFIEEFFEAEA=?7?B=13'3;?@A####	AS:i:0	XS:i:0	XN:i:0	XM:i:0	XO:i:0	XG:i:0	NM:i:0	MD:Z:31	YT:Z:UU
HWI-ST515:184:D0PUKACXX:1:1303:13389:4814	256	chromosome:AGPv2:1:1:301354135:1	234485934	1	31M	*	0	0	ATGTGGGGTGAGGTGTACGAGCCTCTGGTCG	IIEFIEEFFEAEA=?7?B=13'3;?@A####	AS:i:0	XS:i:0	XN:i:0	XM:i:0	XO:i:0	XG:i:0	NM:i:0	MD:Z:31	YT:Z:UU
HWI-ST515:184:D0PUKACXX:1:1303:13389:4814	272	chromosome:AGPv2:1:1:301354135:1	234625327	1	31M	*	0	0	CGACCAGAGGCTCGTACACCTCACCCCACAT	####A@?;3'31=B?7?=AEAEFFEEIFEII	AS:i:0	XS:i:0	XN:i:0	XM:i:0	XO:i:0	XG:i:0	NM:i:0	MD:Z:31	YT:Z:UU
HWI-ST515:184:D0PUKACXX:1:1303:13389:4814	272	chromosome:AGPv2:9:1:156750706:1	60019	1	31M	*	0	0	CGACCAGAGGCTCGTACACCTCACCCCACAT	####A@?;3'31=B?7?=AEAEFFEEIFEII	AS:i:0	XS:i:0	XN:i:0	XM:i:0	XO:i:0	XG:i:0	NM:i:0	MD:Z:31	YT:Z:UU
HWI-ST515:184:D0PUKACXX:1:1303:13389:4814	256	chromosome:AGPv2:9:1:156750706:1	86032	1	31M	*	0	0	ATGTGGGGTGAGGTGTACGAGCCTCTGGTCG	IIEFIEEFFEAEA=?7?B=13'3;?@A####	AS:i:0	XS:i:0	XN:i:0	XM:i:0	XO:i:0	XG:i:0	NM:i:0	MD:Z:31	YT:Z:UU
HWI-ST515:184:D0PUKACXX:1:1303:13389:4814	256	chromosome:AGPv2:UNKNOWN:1:7140151:1	2074956	1	31M	*	0	0	ATGTGGGGTGAGGTGTACGAGCCTCTGGTCG	IIEFIEEFFEAEA=?7?B=13'3;?@A####	AS:i:0	XS:i:0	XN:i:0	XM:i:0	XO:i:0	XG:i:0	NM:i:0	MD:Z:31	YT:Z:UU
HWI-ST515:184:D0PUKACXX:1:1303:13389:4814	256	chromosome:AGPv2:9:1:156750706:1	193803	1	31M	*	0	0	ATGTGGGGTGAGGTGTACGAGCCTCTGGTCG	IIEFIEEFFEAEA=?7?B=13'3;?@A####	AS:i:0	XS:i:0	XN:i:0	XM:i:0	XO:i:0	XG:i:0	NM:i:0	MD:Z:31	YT:Z:UU
HWI-ST515:184:D0PUKACXX:1:1303:13389:4814	256	chromosome:AGPv2:UNKNOWN:1:7140151:1	2416898	1	31M	*	0	0	ATGTGGGGTGAGGTGTACGAGCCTCTGGTCG	IIEFIEEFFEAEA=?7?B=13'3;?@A####	AS:i:0	XS:i:0	XN:i:0	XM:i:0	XO:i:0	XG:i:0	NM:i:0	MD:Z:31	YT:Z:UU
HWI-ST515:184:D0PUKACXX:1:1303:13389:4814	256	chromosome:AGPv2:9:1:156750706:1	203392	1	31M	*	0	0	ATGTGGGGTGAGGTGTACGAGCCTCTGGTCG	IIEFIEEFFEAEA=?7?B=13'3;?@A####	AS:i:0	XS:i:0	XN:i:0	XM:i:0	XO:i:0	XG:i:0	NM:i:0	MD:Z:31	YT:Z:UU
HWI-ST515:184:D0PUKACXX:1:1303:13389:4814	256	chromosome:AGPv2:UNKNOWN:1:7140151:1	4506868	1	31M	*	0	0	ATGTGGGGTGAGGTGTACGAGCCTCTGGTCG	IIEFIEEFFEAEA=?7?B=13'3;?@A####	AS:i:0	XS:i:0	XN:i:0	XM:i:0	XO:i:0	XG:i:0	NM:i:0	MD:Z:31	YT:Z:UU
HWI-ST515:184:D0PUKACXX:1:1303:13389:4814	256	chromosome:AGPv2:UNKNOWN:1:7140151:1	2091687	1	31M	*	0	0	ATGTGGGGTGAGGTGTACGAGCCTCTGGTCG	IIEFIEEFFEAEA=?7?B=13'3;?@A####	AS:i:0	XS:i:0	XN:i:0	XM:i:0	XO:i:0	XG:i:0	NM:i:0	MD:Z:31	YT:Z:UU
HWI-ST515:184:D0PUKACXX:1:1303:13389:4814	256	chromosome:AGPv2:5:1:217872852:1	112774432	1	31M	*	0	0	ATGTGGGGTGAGGTGTACGAGCCTCTGGTCG	IIEFIEEFFEAEA=?7?B=13'3;?@A####	AS:i:0	XS:i:0	XN:i:0	XM:i:0	XO:i:0	XG:i:0	NM:i:0	MD:Z:31	YT:Z:UU
HWI-ST515:184:D0PUKACXX:1:1303:13389:4814	256	chromosome:AGPv2:9:1:156750706:1	203035	1	31M	*	0	0	ATGTGGGGTGAGGTGTACGAGCCTCTGGTCG	IIEFIEEFFEAEA=?7?B=13'3;?@A####	AS:i:0	XS:i:0	XN:i:0	XM:i:0	XO:i:0	XG:i:0	NM:i:0	MD:Z:31	YT:Z:UU
HWI-ST515:184:D0PUKACXX:1:1303:13389:4814	272	chromosome:AGPv2:4:1:241473504:1	179480247	1	31M	*	0	0	CGACCAGAGGCTCGTACACCTCACCCCACAT	####A@?;3'31=B?7?=AEAEFFEEIFEII	AS:i:0	XS:i:0	XN:i:0	XM:i:0	XO:i:0	XG:i:0	NM:i:0	MD:Z:31	YT:Z:UU
HWI-ST515:184:D0PUKACXX:1:1303:13389:4814	256	chromosome:AGPv2:9:1:156750706:1	248173	1	31M	*	0	0	ATGTGGGGTGAGGTGTACGAGCCTCTGGTCG	IIEFIEEFFEAEA=?7?B=13'3;?@A####	AS:i:0	XS:i:0	XN:i:0	XM:i:0	XO:i:0	XG:i:0	NM:i:0	MD:Z:31	YT:Z:UU
HWI-ST515:184:D0PUKACXX:1:1303:13389:4814	256	chromosome:AGPv2:7:1:176764762:1	129593526	1	31M	*	0	0	ATGTGGGGTGAGGTGTACGAGCCTCTGGTCG	IIEFIEEFFEAEA=?7?B=13'3;?@A####	AS:i:0	XS:i:0	XN:i:0	XM:i:0	XO:i:0	XG:i:0	NM:i:0	MD:Z:31	YT:Z:UU
HWI-ST515:184:D0PUKACXX:1:1303:13389:4814	256	chromosome:AGPv2:9:1:156750706:1	96328	1	31M	*	0	0	ATGTGGGGTGAGGTGTACGAGCCTCTGGTCG	IIEFIEEFFEAEA=?7?B=13'3;?@A####	AS:i:0	XS:i:0	XN:i:0	XM:i:0	XO:i:0	XG:i:0	NM:i:0	MD:Z:31	YT:Z:UU
HWI-ST515:184:D0PUKACXX:1:1303:13389:4814	256	chromosome:AGPv2:UNKNOWN:1:7140151:1	2104639	1	31M	*	0	0	ATGTGGGGTGAGGTGTACGAGCCTCTGGTCG	IIEFIEEFFEAEA=?7?B=13'3;?@A####	AS:i:0	XS:i:0	XN:i:0	XM:i:0	XO:i:0	XG:i:0	NM:i:0	MD:Z:31	YT:Z:UU
HWI-ST515:184:D0PUKACXX:1:1303:13389:4814	256	chromosome:AGPv2:UNKNOWN:1:7140151:1	2430350	1	31M	*	0	0	ATGTGGGGTGAGGTGTACGAGCCTCTGGTCG	IIEFIEEFFEAEA=?7?B=13'3;?@A####	AS:i:0	XS:i:0	XN:i:0	XM:i:0	XO:i:0	XG:i:0	NM:i:0	MD:Z:31	YT:Z:UU
HWI-ST515:184:D0PUKACXX:1:1303:13389:4814	272	chromosome:AGPv2:UNKNOWN:1:7140151:1	4328888	1	31M	*	0	0	CGACCAGAGGCTCGTACACCTCACCCCACAT	####A@?;3'31=B?7?=AEAEFFEEIFEII	AS:i:0	XS:i:0	XN:i:0	XM:i:0	XO:i:0	XG:i:0	NM:i:0	MD:Z:31	YT:Z:UU
HWI-ST515:184:D0PUKACXX:1:1303:13389:4814	272	chromosome:AGPv2:UNKNOWN:1:7140151:1	4330686	1	31M	*	0	0	CGACCAGAGGCTCGTACACCTCACCCCACAT	####A@?;3'31=B?7?=AEAEFFEEIFEII	AS:i:0	XS:i:0	XN:i:0	XM:i:0	XO:i:0	XG:i:0	NM:i:0	MD:Z:31	YT:Z:UU
HWI-ST515:184:D0PUKACXX:1:1303:13389:4814	256	chromosome:AGPv2:9:1:156750706:1	298568	1	31M	*	0	0	ATGTGGGGTGAGGTGTACGAGCCTCTGGTCG	IIEFIEEFFEAEA=?7?B=13'3;?@A####	AS:i:0	XS:i:0	XN:i:0	XM:i:0	XO:i:0	XG:i:0	NM:i:0	MD:Z:31	YT:Z:UU
HWI-ST515:184:D0PUKACXX:1:1303:13389:4814	256	chromosome:AGPv2:9:1:156750706:1	165825	1	31M	*	0	0	ATGTGGGGTGAGGTGTACGAGCCTCTGGTCG	IIEFIEEFFEAEA=?7?B=13'3;?@A####	AS:i:0	XS:i:0	XN:i:0	XM:i:0	XO:i:0	XG:i:0	NM:i:0	MD:Z:31	YT:Z:UU
HWI-ST515:184:D0PUKACXX:1:1303:13389:4814	272	chromosome:AGPv2:5:1:217872852:1	47392399	1	31M	*	0	0	CGACCAGAGGCTCGTACACCTCACCCCACAT	####A@?;3'31=B?7?=AEAEFFEEIFEII	AS:i:0	XS:i:0	XN:i:0	XM:i:0	XO:i:0	XG:i:0	NM:i:0	MD:Z:31	YT:Z:UU
HWI-ST515:184:D0PUKACXX:1:1303:13389:4814	256	chromosome:AGPv2:UNKNOWN:1:7140151:1	2119539	1	31M	*	0	0	ATGTGGGGTGAGGTGTACGAGCCTCTGGTCG	IIEFIEEFFEAEA=?7?B=13'3;?@A####	AS:i:0	XS:i:0	XN:i:0	XM:i:0	XO:i:0	XG:i:0	NM:i:0	MD:Z:31	YT:Z:UU
HWI-ST515:184:D0PUKACXX:1:1303:13389:4814	256	chromosome:AGPv2:1:1:301354135:1	234529591	1	31M	*	0	0	ATGTGGGGTGAGGTGTACGAGCCTCTGGTCG	IIEFIEEFFEAEA=?7?B=13'3;?@A####	AS:i:0	XS:i:0	XN:i:0	XM:i:0	XO:i:0	XG:i:0	NM:i:0	MD:Z:31	YT:Z:UU
HWI-ST515:184:D0PUKACXX:1:1303:13389:4814	272	chromosome:AGPv2:1:1:301354135:1	267069368	1	31M	*	0	0	CGACCAGAGGCTCGTACACCTCACCCCACAT	####A@?;3'31=B?7?=AEAEFFEEIFEII	AS:i:0	XS:i:0	XN:i:0	XM:i:0	XO:i:0	XG:i:0	NM:i:0	MD:Z:31	YT:Z:UU
HWI-ST515:184:D0PUKACXX:1:1303:13389:4814	256	chromosome:AGPv2:UNKNOWN:1:7140151:1	2028824	1	31M	*	0	0	ATGTGGGGTGAGGTGTACGAGCCTCTGGTCG	IIEFIEEFFEAEA=?7?B=13'3;?@A####	AS:i:0	XS:i:0	XN:i:0	XM:i:0	XO:i:0	XG:i:0	NM:i:0	MD:Z:31	YT:Z:UU
HWI-ST515:184:D0PUKACXX:1:1303:13389:4814	256	chromosome:AGPv2:UNKNOWN:1:7140151:1	4552607	1	31M	*	0	0	ATGTGGGGTGAGGTGTACGAGCCTCTGGTCG	IIEFIEEFFEAEA=?7?B=13'3;?@A####	AS:i:0	XS:i:0	XN:i:0	XM:i:0	XO:i:0	XG:i:0	NM:i:0	MD:Z:31	YT:Z:UU
HWI-ST515:184:D0PUKACXX:1:1303:13389:4814	256	chromosome:AGPv2:9:1:156750706:1	97951	1	31M	*	0	0	ATGTGGGGTGAGGTGTACGAGCCTCTGGTCG	IIEFIEEFFEAEA=?7?B=13'3;?@A####	AS:i:0	XS:i:0	XN:i:0	XM:i:0	XO:i:0	XG:i:0	NM:i:0	MD:Z:31	YT:Z:UU
HWI-ST515:184:D0PUKACXX:1:1303:13389:4814	272	chromosome:AGPv2:1:1:301354135:1	23797031	1	31M	*	0	0	CGACCAGAGGCTCGTACACCTCACCCCACAT	####A@?;3'31=B?7?=AEAEFFEEIFEII	AS:i:0	XS:i:0	XN:i:0	XM:i:0	XO:i:0	XG:i:0	NM:i:0	MD:Z:31	YT:Z:UU
HWI-ST515:184:D0PUKACXX:1:1303:13389:4814	256	chromosome:AGPv2:2:1:237068873:1	232051411	1	31M	*	0	0	ATGTGGGGTGAGGTGTACGAGCCTCTGGTCG	IIEFIEEFFEAEA=?7?B=13'3;?@A####	AS:i:0	XS:i:0	XN:i:0	XM:i:0	XO:i:0	XG:i:0	NM:i:0	MD:Z:31	YT:Z:UU
HWI-ST515:184:D0PUKACXX:1:1303:13389:4814	272	chromosome:AGPv2:UNKNOWN:1:7140151:1	2149209	1	31M	*	0	0	CGACCAGAGGCTCGTACACCTCACCCCACAT	####A@?;3'31=B?7?=AEAEFFEEIFEII	AS:i:0	XS:i:0	XN:i:0	XM:i:0	XO:i:0	XG:i:0	NM:i:0	MD:Z:31	YT:Z:UU
HWI-ST515:184:D0PUKACXX:1:1303:13389:4814	256	chromosome:AGPv2:7:1:176764762:1	129626519	1	31M	*	0	0	ATGTGGGGTGAGGTGTACGAGCCTCTGGTCG	IIEFIEEFFEAEA=?7?B=13'3;?@A####	AS:i:0	XS:i:0	XN:i:0	XM:i:0	XO:i:0	XG:i:0	NM:i:0	MD:Z:31	YT:Z:UU
HWI-ST515:184:D0PUKACXX:1:1303:13389:4814	256	chromosome:AGPv2:5:1:217872852:1	194949281	1	31M	*	0	0	ATGTGGGGTGAGGTGTACGAGCCTCTGGTCG	IIEFIEEFFEAEA=?7?B=13'3;?@A####	AS:i:0	XS:i:0	XN:i:0	XM:i:0	XO:i:0	XG:i:0	NM:i:0	MD:Z:31	YT:Z:UU
HWI-ST515:184:D0PUKACXX:1:1303:13389:4814	256	chromosome:AGPv2:UNKNOWN:1:7140151:1	2485279	1	31M	*	0	0	ATGTGGGGTGAGGTGTACGAGCCTCTGGTCG	IIEFIEEFFEAEA=?7?B=13'3;?@A####	AS:i:0	XS:i:0	XN:i:0	XM:i:0	XO:i:0	XG:i:0	NM:i:0	MD:Z:31	YT:Z:UU
HWI-ST515:184:D0PUKACXX:1:1303:13389:4814	272	chromosome:AGPv2:7:1:176764762:1	150186763	1	31M	*	0	0	CGACCAGAGGCTCGTACACCTCACCCCACAT	####A@?;3'31=B?7?=AEAEFFEEIFEII	AS:i:0	XS:i:0	XN:i:0	XM:i:0	XO:i:0	XG:i:0	NM:i:0	MD:Z:31	YT:Z:UU
HWI-ST515:184:D0PUKACXX:1:1303:13389:4814	256	chromosome:AGPv2:6:1:169174353:1	53098816	1	31M	*	0	0	ATGTGGGGTGAGGTGTACGAGCCTCTGGTCG	IIEFIEEFFEAEA=?7?B=13'3;?@A####	AS:i:0	XS:i:0	XN:i:0	XM:i:0	XO:i:0	XG:i:0	NM:i:0	MD:Z:31	YT:Z:UU
HWI-ST515:184:D0PUKACXX:1:1303:13389:4814	256	chromosome:AGPv2:UNKNOWN:1:7140151:1	4538255	1	31M	*	0	0	ATGTGGGGTGAGGTGTACGAGCCTCTGGTCG	IIEFIEEFFEAEA=?7?B=13'3;?@A####	AS:i:0	XS:i:0	XN:i:0	XM:i:0	XO:i:0	XG:i:0	NM:i:0	MD:Z:31	YT:Z:UU
HWI-ST515:184:D0PUKACXX:1:1303:13389:4814	272	chromosome:AGPv2:4:1:241473504:1	172377560	1	31M	*	0	0	CGACCAGAGGCTCGTACACCTCACCCCACAT	####A@?;3'31=B?7?=AEAEFFEEIFEII	AS:i:0	XS:i:0	XN:i:0	XM:i:0	XO:i:0	XG:i:0	NM:i:0	MD:Z:31	YT:Z:UU
HWI-ST515:184:D0PUKACXX:1:1303:13389:4814	272	chromosome:AGPv2:7:1:176764762:1	93772018	1	31M	*	0	0	CGACCAGAGGCTCGTACACCTCACCCCACAT	####A@?;3'31=B?7?=AEAEFFEEIFEII	AS:i:0	XS:i:0	XN:i:0	XM:i:0	XO:i:0	XG:i:0	NM:i:0	MD:Z:31	YT:Z:UU
HWI-ST515:184:D0PUKACXX:1:1303:13389:4814	256	chromosome:AGPv2:UNKNOWN:1:7140151:1	4173191	1	31M	*	0	0	ATGTGGGGTGAGGTGTACGAGCCTCTGGTCG	IIEFIEEFFEAEA=?7?B=13'3;?@A####	AS:i:0	XS:i:0	XN:i:0	XM:i:0	XO:i:0	XG:i:0	NM:i:0	MD:Z:31	YT:Z:UU
HWI-ST515:184:D0PUKACXX:1:1303:13389:4814	272	chromosome:AGPv2:UNKNOWN:1:7140151:1	4382815	1	31M	*	0	0	CGACCAGAGGCTCGTACACCTCACCCCACAT	####A@?;3'31=B?7?=AEAEFFEEIFEII	AS:i:0	XS:i:0	XN:i:0	XM:i:0	XO:i:0	XG:i:0	NM:i:0	MD:Z:31	YT:Z:UU
HWI-ST515:184:D0PUKACXX:1:1303:13389:4814	256	chromosome:AGPv2:UNKNOWN:1:7140151:1	652530	1	31M	*	0	0	ATGTGGGGTGAGGTGTACGAGCCTCTGGTCG	IIEFIEEFFEAEA=?7?B=13'3;?@A####	AS:i:0	XS:i:0	XN:i:0	XM:i:0	XO:i:0	XG:i:0	NM:i:0	MD:Z:31	YT:Z:UU
HWI-ST515:184:D0PUKACXX:1:1303:13389:4814	272	chromosome:AGPv2:1:1:301354135:1	267121717	1	31M	*	0	0	CGACCAGAGGCTCGTACACCTCACCCCACAT	####A@?;3'31=B?7?=AEAEFFEEIFEII	AS:i:0	XS:i:0	XN:i:0	XM:i:0	XO:i:0	XG:i:0	NM:i:0	MD:Z:31	YT:Z:UU
HWI-ST515:184:D0PUKACXX:1:1303:13389:4814	256	chromosome:AGPv2:9:1:156750706:1	13239	1	31M	*	0	0	ATGTGGGGTGAGGTGTACGAGCCTCTGGTCG	IIEFIEEFFEAEA=?7?B=13'3;?@A####	AS:i:0	XS:i:0	XN:i:0	XM:i:0	XO:i:0	XG:i:0	NM:i:0	MD:Z:31	YT:Z:UU
HWI-ST515:184:D0PUKACXX:1:1303:13389:4814	272	chromosome:AGPv2:9:1:156750706:1	105148249	1	31M	*	0	0	CGACCAGAGGCTCGTACACCTCACCCCACAT	####A@?;3'31=B?7?=AEAEFFEEIFEII	AS:i:0	XS:i:0	XN:i:0	XM:i:0	XO:i:0	XG:i:0	NM:i:0	MD:Z:31	YT:Z:UU
HWI-ST515:184:D0PUKACXX:1:1303:13389:4814	256	chromosome:AGPv2:8:1:175793759:1	156148135	1	31M	*	0	0	ATGTGGGGTGAGGTGTACGAGCCTCTGGTCG	IIEFIEEFFEAEA=?7?B=13'3;?@A####	AS:i:0	XS:i:0	XN:i:0	XM:i:0	XO:i:0	XG:i:0	NM:i:0	MD:Z:31	YT:Z:UU
HWI-ST515:184:D0PUKACXX:1:1303:13389:4814	256	chromosome:AGPv2:9:1:156750706:1	118333918	1	31M	*	0	0	ATGTGGGGTGAGGTGTACGAGCCTCTGGTCG	IIEFIEEFFEAEA=?7?B=13'3;?@A####	AS:i:0	XS:i:0	XN:i:0	XM:i:0	XO:i:0	XG:i:0	NM:i:0	MD:Z:31	YT:Z:UU
HWI-ST515:184:D0PUKACXX:1:1303:13389:4814	256	chromosome:AGPv2:UNKNOWN:1:7140151:1	4567112	1	31M	*	0	0	ATGTGGGGTGAGGTGTACGAGCCTCTGGTCG	IIEFIEEFFEAEA=?7?B=13'3;?@A####	AS:i:0	XS:i:0	XN:i:0	XM:i:0	XO:i:0	XG:i:0	NM:i:0	MD:Z:31	YT:Z:UU
HWI-ST515:184:D0PUKACXX:1:1303:13389:4814	256	chromosome:AGPv2:5:1:217872852:1	195100599	1	31M	*	0	0	ATGTGGGGTGAGGTGTACGAGCCTCTGGTCG	IIEFIEEFFEAEA=?7?B=13'3;?@A####	AS:i:0	XS:i:0	XN:i:0	XM:i:0	XO:i:0	XG:i:0	NM:i:0	MD:Z:31	YT:Z:UU
HWI-ST515:184:D0PUKACXX:1:1303:13389:4814	256	chromosome:AGPv2:5:1:217872852:1	195100959	1	31M	*	0	0	ATGTGGGGTGAGGTGTACGAGCCTCTGGTCG	IIEFIEEFFEAEA=?7?B=13'3;?@A####	AS:i:0	XS:i:0	XN:i:0	XM:i:0	XO:i:0	XG:i:0	NM:i:0	MD:Z:31	YT:Z:UU
HWI-ST515:184:D0PUKACXX:1:1303:13389:4814	272	chromosome:AGPv2:UNKNOWN:1:7140151:1	4235984	1	31M	*	0	0	CGACCAGAGGCTCGTACACCTCACCCCACAT	####A@?;3'31=B?7?=AEAEFFEEIFEII	AS:i:0	XS:i:0	XN:i:0	XM:i:0	XO:i:0	XG:i:0	NM:i:0	MD:Z:31	YT:Z:UU
HWI-ST515:184:D0PUKACXX:1:1303:13389:4814	272	chromosome:AGPv2:UNKNOWN:1:7140151:1	4331586	1	31M	*	0	0	CGACCAGAGGCTCGTACACCTCACCCCACAT	####A@?;3'31=B?7?=AEAEFFEEIFEII	AS:i:0	XS:i:0	XN:i:0	XM:i:0	XO:i:0	XG:i:0	NM:i:0	MD:Z:31	YT:Z:UU
HWI-ST515:184:D0PUKACXX:1:1303:13389:4814	256	chromosome:AGPv2:UNKNOWN:1:7140151:1	2286752	1	31M	*	0	0	ATGTGGGGTGAGGTGTACGAGCCTCTGGTCG	IIEFIEEFFEAEA=?7?B=13'3;?@A####	AS:i:0	XS:i:0	XN:i:0	XM:i:0	XO:i:0	XG:i:0	NM:i:0	MD:Z:31	YT:Z:UU
HWI-ST515:184:D0PUKACXX:1:1303:13389:4814	272	chromosome:AGPv2:UNKNOWN:1:7140151:1	4238862	1	31M	*	0	0	CGACCAGAGGCTCGTACACCTCACCCCACAT	####A@?;3'31=B?7?=AEAEFFEEIFEII	AS:i:0	XS:i:0	XN:i:0	XM:i:0	XO:i:0	XG:i:0	NM:i:0	MD:Z:31	YT:Z:UU
HWI-ST515:184:D0PUKACXX:1:1303:13389:4814	256	chromosome:AGPv2:5:1:217872852:1	195066107	1	31M	*	0	0	ATGTGGGGTGAGGTGTACGAGCCTCTGGTCG	IIEFIEEFFEAEA=?7?B=13'3;?@A####	AS:i:0	XS:i:0	XN:i:0	XM:i:0	XO:i:0	XG:i:0	NM:i:0	MD:Z:31	YT:Z:UU
HWI-ST515:184:D0PUKACXX:1:1303:13389:4814	256	chromosome:AGPv2:UNKNOWN:1:7140151:1	2481728	1	31M	*	0	0	ATGTGGGGTGAGGTGTACGAGCCTCTGGTCG	IIEFIEEFFEAEA=?7?B=13'3;?@A####	AS:i:0	XS:i:0	XN:i:0	XM:i:0	XO:i:0	XG:i:0	NM:i:0	MD:Z:31	YT:Z:UU
HWI-ST515:184:D0PUKACXX:1:1303:13389:4814	256	chromosome:AGPv2:5:1:217872852:1	195065387	1	31M	*	0	0	ATGTGGGGTGAGGTGTACGAGCCTCTGGTCG	IIEFIEEFFEAEA=?7?B=13'3;?@A####	AS:i:0	XS:i:0	XN:i:0	XM:i:0	XO:i:0	XG:i:0	NM:i:0	MD:Z:31	YT:Z:UU
HWI-ST515:184:D0PUKACXX:1:1303:13389:4814	256	chromosome:AGPv2:UNKNOWN:1:7140151:1	2406003	1	31M	*	0	0	ATGTGGGGTGAGGTGTACGAGCCTCTGGTCG	IIEFIEEFFEAEA=?7?B=13'3;?@A####	AS:i:0	XS:i:0	XN:i:0	XM:i:0	XO:i:0	XG:i:0	NM:i:0	MD:Z:31	YT:Z:UU
HWI-ST515:184:D0PUKACXX:1:1303:13389:4814	256	chromosome:AGPv2:6:1:169174353:1	118898409	1	31M	*	0	0	ATGTGGGGTGAGGTGTACGAGCCTCTGGTCG	IIEFIEEFFEAEA=?7?B=13'3;?@A####	AS:i:0	XS:i:0	XN:i:0	XM:i:0	XO:i:0	XG:i:0	NM:i:0	MD:Z:31	YT:Z:UU
HWI-ST515:184:D0PUKACXX:1:1303:13389:4814	256	chromosome:AGPv2:9:1:156750706:1	295688	1	31M	*	0	0	ATGTGGGGTGAGGTGTACGAGCCTCTGGTCG	IIEFIEEFFEAEA=?7?B=13'3;?@A####	AS:i:0	XS:i:0	XN:i:0	XM:i:0	XO:i:0	XG:i:0	NM:i:0	MD:Z:31	YT:Z:UU
HWI-ST515:184:D0PUKACXX:1:1303:13389:4814	256	chromosome:AGPv2:5:1:217872852:1	194957558	1	31M	*	0	0	ATGTGGGGTGAGGTGTACGAGCCTCTGGTCG	IIEFIEEFFEAEA=?7?B=13'3;?@A####	AS:i:0	XS:i:0	XN:i:0	XM:i:0	XO:i:0	XG:i:0	NM:i:0	MD:Z:31	YT:Z:UU
HWI-ST515:184:D0PUKACXX:1:1303:13389:4814	272	chromosome:AGPv2:6:1:169174353:1	118970628	1	31M	*	0	0	CGACCAGAGGCTCGTACACCTCACCCCACAT	####A@?;3'31=B?7?=AEAEFFEEIFEII	AS:i:0	XS:i:0	XN:i:0	XM:i:0	XO:i:0	XG:i:0	NM:i:0	MD:Z:31	YT:Z:UU
HWI-ST515:184:D0PUKACXX:1:1303:13389:4814	256	chromosome:AGPv2:7:1:176764762:1	129592268	1	31M	*	0	0	ATGTGGGGTGAGGTGTACGAGCCTCTGGTCG	IIEFIEEFFEAEA=?7?B=13'3;?@A####	AS:i:0	XS:i:0	XN:i:0	XM:i:0	XO:i:0	XG:i:0	NM:i:0	MD:Z:31	YT:Z:UU
HWI-ST515:184:D0PUKACXX:1:1303:13389:4814	256	chromosome:AGPv2:UNKNOWN:1:7140151:1	2429811	1	31M	*	0	0	ATGTGGGGTGAGGTGTACGAGCCTCTGGTCG	IIEFIEEFFEAEA=?7?B=13'3;?@A####	AS:i:0	XS:i:0	XN:i:0	XM:i:0	XO:i:0	XG:i:0	NM:i:0	MD:Z:31	YT:Z:UU
HWI-ST515:184:D0PUKACXX:1:1303:13389:4814	256	chromosome:AGPv2:UNKNOWN:1:7140151:1	2087814	1	31M	*	0	0	ATGTGGGGTGAGGTGTACGAGCCTCTGGTCG	IIEFIEEFFEAEA=?7?B=13'3;?@A####	AS:i:0	XS:i:0	XN:i:0	XM:i:0	XO:i:0	XG:i:0	NM:i:0	MD:Z:31	YT:Z:UU
HWI-ST515:184:D0PUKACXX:1:1303:13389:4814	256	chromosome:AGPv2:UNKNOWN:1:7140151:1	3779086	1	31M	*	0	0	ATGTGGGGTGAGGTGTACGAGCCTCTGGTCG	IIEFIEEFFEAEA=?7?B=13'3;?@A####	AS:i:0	XS:i:0	XN:i:0	XM:i:0	XO:i:0	XG:i:0	NM:i:0	MD:Z:31	YT:Z:UU
HWI-ST515:184:D0PUKACXX:1:1303:13389:4814	256	chromosome:AGPv2:UNKNOWN:1:7140151:1	4250250	1	31M	*	0	0	ATGTGGGGTGAGGTGTACGAGCCTCTGGTCG	IIEFIEEFFEAEA=?7?B=13'3;?@A####	AS:i:0	XS:i:0	XN:i:0	XM:i:0	XO:i:0	XG:i:0	NM:i:0	MD:Z:31	YT:Z:UU
HWI-ST515:184:D0PUKACXX:1:1303:13389:4814	256	chromosome:AGPv2:5:1:217872852:1	195053712	1	31M	*	0	0	ATGTGGGGTGAGGTGTACGAGCCTCTGGTCG	IIEFIEEFFEAEA=?7?B=13'3;?@A####	AS:i:0	XS:i:0	XN:i:0	XM:i:0	XO:i:0	XG:i:0	NM:i:0	MD:Z:31	YT:Z:UU
HWI-ST515:184:D0PUKACXX:1:1303:13389:4814	256	chromosome:AGPv2:5:1:217872852:1	17858575	1	31M	*	0	0	ATGTGGGGTGAGGTGTACGAGCCTCTGGTCG	IIEFIEEFFEAEA=?7?B=13'3;?@A####	AS:i:0	XS:i:0	XN:i:0	XM:i:0	XO:i:0	XG:i:0	NM:i:0	MD:Z:31	YT:Z:UU
HWI-ST515:184:D0PUKACXX:1:1303:13389:4814	256	chromosome:AGPv2:9:1:156750706:1	293527	1	31M	*	0	0	ATGTGGGGTGAGGTGTACGAGCCTCTGGTCG	IIEFIEEFFEAEA=?7?B=13'3;?@A####	AS:i:0	XS:i:0	XN:i:0	XM:i:0	XO:i:0	XG:i:0	NM:i:0	MD:Z:31	YT:Z:UU
HWI-ST515:184:D0PUKACXX:1:1303:13389:4814	256	chromosome:AGPv2:9:1:156750706:1	249968	1	31M	*	0	0	ATGTGGGGTGAGGTGTACGAGCCTCTGGTCG	IIEFIEEFFEAEA=?7?B=13'3;?@A####	AS:i:0	XS:i:0	XN:i:0	XM:i:0	XO:i:0	XG:i:0	NM:i:0	MD:Z:31	YT:Z:UU
HWI-ST515:184:D0PUKACXX:1:1303:13389:4814	272	chromosome:AGPv2:9:1:156750706:1	29909	1	31M	*	0	0	CGACCAGAGGCTCGTACACCTCACCCCACAT	####A@?;3'31=B?7?=AEAEFFEEIFEII	AS:i:0	XS:i:0	XN:i:0	XM:i:0	XO:i:0	XG:i:0	NM:i:0	MD:Z:31	YT:Z:UU
HWI-ST515:184:D0PUKACXX:1:1303:13389:4814	256	chromosome:AGPv2:5:1:217872852:1	194949641	1	31M	*	0	0	ATGTGGGGTGAGGTGTACGAGCCTCTGGTCG	IIEFIEEFFEAEA=?7?B=13'3;?@A####	AS:i:0	XS:i:0	XN:i:0	XM:i:0	XO:i:0	XG:i:0	NM:i:0	MD:Z:31	YT:Z:UU
HWI-ST515:184:D0PUKACXX:1:1303:13389:4814	256	chromosome:AGPv2:4:1:241473504:1	167512302	1	31M	*	0	0	ATGTGGGGTGAGGTGTACGAGCCTCTGGTCG	IIEFIEEFFEAEA=?7?B=13'3;?@A####	AS:i:0	XS:i:0	XN:i:0	XM:i:0	XO:i:0	XG:i:0	NM:i:0	MD:Z:31	YT:Z:UU
HWI-ST515:184:D0PUKACXX:1:1303:13389:4814	256	chromosome:AGPv2:UNKNOWN:1:7140151:1	2361984	1	31M	*	0	0	ATGTGGGGTGAGGTGTACGAGCCTCTGGTCG	IIEFIEEFFEAEA=?7?B=13'3;?@A####	AS:i:0	XS:i:0	XN:i:0	XM:i:0	XO:i:0	XG:i:0	NM:i:0	MD:Z:31	YT:Z:UU
HWI-ST515:184:D0PUKACXX:1:1303:13389:4814	256	chromosome:AGPv2:9:1:156750706:1	118095	1	31M	*	0	0	ATGTGGGGTGAGGTGTACGAGCCTCTGGTCG	IIEFIEEFFEAEA=?7?B=13'3;?@A####	AS:i:0	XS:i:0	XN:i:0	XM:i:0	XO:i:0	XG:i:0	NM:i:0	MD:Z:31	YT:Z:UU
HWI-ST515:184:D0PUKACXX:1:1303:13389:4814	256	chromosome:AGPv2:5:1:217872852:1	157920052	1	31M	*	0	0	ATGTGGGGTGAGGTGTACGAGCCTCTGGTCG	IIEFIEEFFEAEA=?7?B=13'3;?@A####	AS:i:0	XS:i:0	XN:i:0	XM:i:0	XO:i:0	XG:i:0	NM:i:0	MD:Z:31	YT:Z:UU
HWI-ST515:184:D0PUKACXX:1:1303:13389:4814	272	chromosome:AGPv2:4:1:241473504:1	193852979	1	31M	*	0	0	CGACCAGAGGCTCGTACACCTCACCCCACAT	####A@?;3'31=B?7?=AEAEFFEEIFEII	AS:i:0	XS:i:0	XN:i:0	XM:i:0	XO:i:0	XG:i:0	NM:i:0	MD:Z:31	YT:Z:UU
HWI-ST515:184:D0PUKACXX:1:1303:13389:4814	256	chromosome:AGPv2:6:1:169174353:1	118910597	1	31M	*	0	0	ATGTGGGGTGAGGTGTACGAGCCTCTGGTCG	IIEFIEEFFEAEA=?7?B=13'3;?@A####	AS:i:0	XS:i:0	XN:i:0	XM:i:0	XO:i:0	XG:i:0	NM:i:0	MD:Z:31	YT:Z:UU
HWI-ST515:184:D0PUKACXX:1:1303:13389:4814	272	chromosome:AGPv2:9:1:156750706:1	18724	1	31M	*	0	0	CGACCAGAGGCTCGTACACCTCACCCCACAT	####A@?;3'31=B?7?=AEAEFFEEIFEII	AS:i:0	XS:i:0	XN:i:0	XM:i:0	XO:i:0	XG:i:0	NM:i:0	MD:Z:31	YT:Z:UU
HWI-ST515:184:D0PUKACXX:1:1303:13389:4814	256	chromosome:AGPv2:7:1:176764762:1	150193461	1	31M	*	0	0	ATGTGGGGTGAGGTGTACGAGCCTCTGGTCG	IIEFIEEFFEAEA=?7?B=13'3;?@A####	AS:i:0	XS:i:0	XN:i:0	XM:i:0	XO:i:0	XG:i:0	NM:i:0	MD:Z:31	YT:Z:UU
HWI-ST515:184:D0PUKACXX:1:1303:13389:4814	256	chromosome:AGPv2:6:1:169174353:1	118886805	1	31M	*	0	0	ATGTGGGGTGAGGTGTACGAGCCTCTGGTCG	IIEFIEEFFEAEA=?7?B=13'3;?@A####	AS:i:0	XS:i:0	XN:i:0	XM:i:0	XO:i:0	XG:i:0	NM:i:0	MD:Z:31	YT:Z:UU
HWI-ST515:184:D0PUKACXX:1:1303:13389:4814	256	chromosome:AGPv2:UNKNOWN:1:7140151:1	2549056	1	31M	*	0	0	ATGTGGGGTGAGGTGTACGAGCCTCTGGTCG	IIEFIEEFFEAEA=?7?B=13'3;?@A####	AS:i:0	XS:i:0	XN:i:0	XM:i:0	XO:i:0	XG:i:0	NM:i:0	MD:Z:31	YT:Z:UU
HWI-ST515:184:D0PUKACXX:1:1303:13389:4814	256	chromosome:AGPv2:UNKNOWN:1:7140151:1	2306778	1	31M	*	0	0	ATGTGGGGTGAGGTGTACGAGCCTCTGGTCG	IIEFIEEFFEAEA=?7?B=13'3;?@A####	AS:i:0	XS:i:0	XN:i:0	XM:i:0	XO:i:0	XG:i:0	NM:i:0	MD:Z:31	YT:Z:UU
HWI-ST515:184:D0PUKACXX:1:1303:13389:4814	256	chromosome:AGPv2:UNKNOWN:1:7140151:1	2055393	1	31M	*	0	0	ATGTGGGGTGAGGTGTACGAGCCTCTGGTCG	IIEFIEEFFEAEA=?7?B=13'3;?@A####	AS:i:0	XS:i:0	XN:i:0	XM:i:0	XO:i:0	XG:i:0	NM:i:0	MD:Z:31	YT:Z:UU
HWI-ST515:184:D0PUKACXX:1:1303:13389:4814	272	chromosome:AGPv2:4:1:241473504:1	179305356	1	31M	*	0	0	CGACCAGAGGCTCGTACACCTCACCCCACAT	####A@?;3'31=B?7?=AEAEFFEEIFEII	AS:i:0	XS:i:0	XN:i:0	XM:i:0	XO:i:0	XG:i:0	NM:i:0	MD:Z:31	YT:Z:UU
HWI-ST515:184:D0PUKACXX:1:1303:13389:4814	272	chromosome:AGPv2:UNKNOWN:1:7140151:1	4299305	1	31M	*	0	0	CGACCAGAGGCTCGTACACCTCACCCCACAT	####A@?;3'31=B?7?=AEAEFFEEIFEII	AS:i:0	XS:i:0	XN:i:0	XM:i:0	XO:i:0	XG:i:0	NM:i:0	MD:Z:31	YT:Z:UU
HWI-ST515:184:D0PUKACXX:1:1303:13389:4814	272	chromosome:AGPv2:1:1:301354135:1	221819007	1	31M	*	0	0	CGACCAGAGGCTCGTACACCTCACCCCACAT	####A@?;3'31=B?7?=AEAEFFEEIFEII	AS:i:0	XS:i:0	XN:i:0	XM:i:0	XO:i:0	XG:i:0	NM:i:0	MD:Z:31	YT:Z:UU
HWI-ST515:184:D0PUKACXX:1:1303:13389:4814	256	chromosome:AGPv2:1:1:301354135:1	234510316	1	31M	*	0	0	ATGTGGGGTGAGGTGTACGAGCCTCTGGTCG	IIEFIEEFFEAEA=?7?B=13'3;?@A####	AS:i:0	XS:i:0	XN:i:0	XM:i:0	XO:i:0	XG:i:0	NM:i:0	MD:Z:31	YT:Z:UU
HWI-ST515:184:D0PUKACXX:1:1303:13389:4814	272	chromosome:AGPv2:3:1:232140174:1	8861839	1	31M	*	0	0	CGACCAGAGGCTCGTACACCTCACCCCACAT	####A@?;3'31=B?7?=AEAEFFEEIFEII	AS:i:0	XS:i:0	XN:i:0	XM:i:0	XO:i:0	XG:i:0	NM:i:0	MD:Z:31	YT:Z:UU
HWI-ST515:184:D0PUKACXX:1:1303:13389:4814	256	chromosome:AGPv2:4:1:241473504:1	179382034	1	31M	*	0	0	ATGTGGGGTGAGGTGTACGAGCCTCTGGTCG	IIEFIEEFFEAEA=?7?B=13'3;?@A####	AS:i:0	XS:i:0	XN:i:0	XM:i:0	XO:i:0	XG:i:0	NM:i:0	MD:Z:31	YT:Z:UU
HWI-ST515:184:D0PUKACXX:1:1303:13389:4814	256	chromosome:AGPv2:9:1:156750706:1	5931901	1	31M	*	0	0	ATGTGGGGTGAGGTGTACGAGCCTCTGGTCG	IIEFIEEFFEAEA=?7?B=13'3;?@A####	AS:i:0	XS:i:0	XN:i:0	XM:i:0	XO:i:0	XG:i:0	NM:i:0	MD:Z:31	YT:Z:UU
HWI-ST515:184:D0PUKACXX:1:1303:13389:4814	272	chromosome:AGPv2:7:1:176764762:1	93770503	1	31M	*	0	0	CGACCAGAGGCTCGTACACCTCACCCCACAT	####A@?;3'31=B?7?=AEAEFFEEIFEII	AS:i:0	XS:i:0	XN:i:0	XM:i:0	XO:i:0	XG:i:0	NM:i:0	MD:Z:31	YT:Z:UU
HWI-ST515:184:D0PUKACXX:1:1303:13389:4814	256	chromosome:AGPv2:UNKNOWN:1:7140151:1	2505561	1	31M	*	0	0	ATGTGGGGTGAGGTGTACGAGCCTCTGGTCG	IIEFIEEFFEAEA=?7?B=13'3;?@A####	AS:i:0	XS:i:0	XN:i:0	XM:i:0	XO:i:0	XG:i:0	NM:i:0	MD:Z:31	YT:Z:UU
HWI-ST515:184:D0PUKACXX:1:1303:13389:4814	272	chromosome:AGPv2:1:1:301354135:1	38264547	1	31M	*	0	0	CGACCAGAGGCTCGTACACCTCACCCCACAT	####A@?;3'31=B?7?=AEAEFFEEIFEII	AS:i:0	XS:i:0	XN:i:0	XM:i:0	XO:i:0	XG:i:0	NM:i:0	MD:Z:31	YT:Z:UU
HWI-ST515:184:D0PUKACXX:1:1303:13389:4814	256	chromosome:AGPv2:UNKNOWN:1:7140151:1	4284598	1	31M	*	0	0	ATGTGGGGTGAGGTGTACGAGCCTCTGGTCG	IIEFIEEFFEAEA=?7?B=13'3;?@A####	AS:i:0	XS:i:0	XN:i:0	XM:i:0	XO:i:0	XG:i:0	NM:i:0	MD:Z:31	YT:Z:UU
HWI-ST515:184:D0PUKACXX:1:1303:13389:4814	256	chromosome:AGPv2:UNKNOWN:1:7140151:1	2515273	1	31M	*	0	0	ATGTGGGGTGAGGTGTACGAGCCTCTGGTCG	IIEFIEEFFEAEA=?7?B=13'3;?@A####	AS:i:0	XS:i:0	XN:i:0	XM:i:0	XO:i:0	XG:i:0	NM:i:0	MD:Z:31	YT:Z:UU
HWI-ST515:184:D0PUKACXX:1:1303:13389:4814	256	chromosome:AGPv2:9:1:156750706:1	198796	1	31M	*	0	0	ATGTGGGGTGAGGTGTACGAGCCTCTGGTCG	IIEFIEEFFEAEA=?7?B=13'3;?@A####	AS:i:0	XS:i:0	XN:i:0	XM:i:0	XO:i:0	XG:i:0	NM:i:0	MD:Z:31	YT:Z:UU
HWI-ST515:184:D0PUKACXX:1:1303:13389:4814	272	chromosome:AGPv2:4:1:241473504:1	172413302	1	31M	*	0	0	CGACCAGAGGCTCGTACACCTCACCCCACAT	####A@?;3'31=B?7?=AEAEFFEEIFEII	AS:i:0	XS:i:0	XN:i:0	XM:i:0	XO:i:0	XG:i:0	NM:i:0	MD:Z:31	YT:Z:UU
HWI-ST515:184:D0PUKACXX:1:1303:13389:4814	256	chromosome:AGPv2:8:1:175793759:1	156148674	1	31M	*	0	0	ATGTGGGGTGAGGTGTACGAGCCTCTGGTCG	IIEFIEEFFEAEA=?7?B=13'3;?@A####	AS:i:0	XS:i:0	XN:i:0	XM:i:0	XO:i:0	XG:i:0	NM:i:0	MD:Z:31	YT:Z:UU
HWI-ST515:184:D0PUKACXX:1:1303:13389:4814	256	chromosome:AGPv2:9:1:156750706:1	298928	1	31M	*	0	0	ATGTGGGGTGAGGTGTACGAGCCTCTGGTCG	IIEFIEEFFEAEA=?7?B=13'3;?@A####	AS:i:0	XS:i:0	XN:i:0	XM:i:0	XO:i:0	XG:i:0	NM:i:0	MD:Z:31	YT:Z:UU
HWI-ST515:184:D0PUKACXX:1:1303:13389:4814	256	chromosome:AGPv2:4:1:241473504:1	221533692	1	31M	*	0	0	ATGTGGGGTGAGGTGTACGAGCCTCTGGTCG	IIEFIEEFFEAEA=?7?B=13'3;?@A####	AS:i:0	XS:i:0	XN:i:0	XM:i:0	XO:i:0	XG:i:0	NM:i:0	MD:Z:31	YT:Z:UU
HWI-ST515:184:D0PUKACXX:1:1303:13389:4814	256	chromosome:AGPv2:5:1:217872852:1	195065747	1	31M	*	0	0	ATGTGGGGTGAGGTGTACGAGCCTCTGGTCG	IIEFIEEFFEAEA=?7?B=13'3;?@A####	AS:i:0	XS:i:0	XN:i:0	XM:i:0	XO:i:0	XG:i:0	NM:i:0	MD:Z:31	YT:Z:UU
HWI-ST515:184:D0PUKACXX:1:1303:13389:4814	256	chromosome:AGPv2:4:1:241473504:1	123476748	1	31M	*	0	0	ATGTGGGGTGAGGTGTACGAGCCTCTGGTCG	IIEFIEEFFEAEA=?7?B=13'3;?@A####	AS:i:0	XS:i:0	XN:i:0	XM:i:0	XO:i:0	XG:i:0	NM:i:0	MD:Z:31	YT:Z:UU
HWI-ST515:184:D0PUKACXX:1:1303:13389:4814	256	chromosome:AGPv2:5:1:217872852:1	47418316	1	31M	*	0	0	ATGTGGGGTGAGGTGTACGAGCCTCTGGTCG	IIEFIEEFFEAEA=?7?B=13'3;?@A####	AS:i:0	XS:i:0	XN:i:0	XM:i:0	XO:i:0	XG:i:0	NM:i:0	MD:Z:31	YT:Z:UU
HWI-ST515:184:D0PUKACXX:1:1303:13389:4814	256	chromosome:AGPv2:4:1:241473504:1	123476029	1	31M	*	0	0	ATGTGGGGTGAGGTGTACGAGCCTCTGGTCG	IIEFIEEFFEAEA=?7?B=13'3;?@A####	AS:i:0	XS:i:0	XN:i:0	XM:i:0	XO:i:0	XG:i:0	NM:i:0	MD:Z:31	YT:Z:UU
HWI-ST515:184:D0PUKACXX:1:1303:13389:4814	272	chromosome:AGPv2:7:1:176764762:1	93769246	1	31M	*	0	0	CGACCAGAGGCTCGTACACCTCACCCCACAT	####A@?;3'31=B?7?=AEAEFFEEIFEII	AS:i:0	XS:i:0	XN:i:0	XM:i:0	XO:i:0	XG:i:0	NM:i:0	MD:Z:31	YT:Z:UU
HWI-ST515:184:D0PUKACXX:1:1303:13389:4814	256	chromosome:AGPv2:UNKNOWN:1:7140151:1	4287269	1	31M	*	0	0	ATGTGGGGTGAGGTGTACGAGCCTCTGGTCG	IIEFIEEFFEAEA=?7?B=13'3;?@A####	AS:i:0	XS:i:0	XN:i:0	XM:i:0	XO:i:0	XG:i:0	NM:i:0	MD:Z:31	YT:Z:UU
HWI-ST515:184:D0PUKACXX:1:1303:13389:4814	272	chromosome:AGPv2:5:1:217872852:1	157934817	1	31M	*	0	0	CGACCAGAGGCTCGTACACCTCACCCCACAT	####A@?;3'31=B?7?=AEAEFFEEIFEII	AS:i:0	XS:i:0	XN:i:0	XM:i:0	XO:i:0	XG:i:0	NM:i:0	MD:Z:31	YT:Z:UU
HWI-ST515:184:D0PUKACXX:1:1303:13389:4814	256	chromosome:AGPv2:5:1:217872852:1	12851757	1	31M	*	0	0	ATGTGGGGTGAGGTGTACGAGCCTCTGGTCG	IIEFIEEFFEAEA=?7?B=13'3;?@A####	AS:i:0	XS:i:0	XN:i:0	XM:i:0	XO:i:0	XG:i:0	NM:i:0	MD:Z:31	YT:Z:UU
HWI-ST515:184:D0PUKACXX:1:1303:13389:4814	256	chromosome:AGPv2:6:1:169174353:1	118908977	1	31M	*	0	0	ATGTGGGGTGAGGTGTACGAGCCTCTGGTCG	IIEFIEEFFEAEA=?7?B=13'3;?@A####	AS:i:0	XS:i:0	XN:i:0	XM:i:0	XO:i:0	XG:i:0	NM:i:0	MD:Z:31	YT:Z:UU
HWI-ST515:184:D0PUKACXX:1:1303:13389:4814	256	chromosome:AGPv2:4:1:241473504:1	167526978	1	31M	*	0	0	ATGTGGGGTGAGGTGTACGAGCCTCTGGTCG	IIEFIEEFFEAEA=?7?B=13'3;?@A####	AS:i:0	XS:i:0	XN:i:0	XM:i:0	XO:i:0	XG:i:0	NM:i:0	MD:Z:31	YT:Z:UU
HWI-ST515:184:D0PUKACXX:1:1303:13389:4814	256	chromosome:AGPv2:5:1:217872852:1	195053532	1	31M	*	0	0	ATGTGGGGTGAGGTGTACGAGCCTCTGGTCG	IIEFIEEFFEAEA=?7?B=13'3;?@A####	AS:i:0	XS:i:0	XN:i:0	XM:i:0	XO:i:0	XG:i:0	NM:i:0	MD:Z:31	YT:Z:UU
HWI-ST515:184:D0PUKACXX:1:1303:13389:4814	256	chromosome:AGPv2:UNKNOWN:1:7140151:1	2123793	1	31M	*	0	0	ATGTGGGGTGAGGTGTACGAGCCTCTGGTCG	IIEFIEEFFEAEA=?7?B=13'3;?@A####	AS:i:0	XS:i:0	XN:i:0	XM:i:0	XO:i:0	XG:i:0	NM:i:0	MD:Z:31	YT:Z:UU
HWI-ST515:184:D0PUKACXX:1:1303:13389:4814	256	chromosome:AGPv2:5:1:217872852:1	195067903	1	31M	*	0	0	ATGTGGGGTGAGGTGTACGAGCCTCTGGTCG	IIEFIEEFFEAEA=?7?B=13'3;?@A####	AS:i:0	XS:i:0	XN:i:0	XM:i:0	XO:i:0	XG:i:0	NM:i:0	MD:Z:31	YT:Z:UU
HWI-ST515:184:D0PUKACXX:1:1303:13389:4814	256	chromosome:AGPv2:6:1:169174353:1	118884290	1	31M	*	0	0	ATGTGGGGTGAGGTGTACGAGCCTCTGGTCG	IIEFIEEFFEAEA=?7?B=13'3;?@A####	AS:i:0	XS:i:0	XN:i:0	XM:i:0	XO:i:0	XG:i:0	NM:i:0	MD:Z:31	YT:Z:UU
HWI-ST515:184:D0PUKACXX:1:1303:13389:4814	256	chromosome:AGPv2:4:1:241473504:1	168960634	1	31M	*	0	0	ATGTGGGGTGAGGTGTACGAGCCTCTGGTCG	IIEFIEEFFEAEA=?7?B=13'3;?@A####	AS:i:0	XS:i:0	XN:i:0	XM:i:0	XO:i:0	XG:i:0	NM:i:0	MD:Z:31	YT:Z:UU
HWI-ST515:184:D0PUKACXX:1:1303:13389:4814	256	chromosome:AGPv2:UNKNOWN:1:7140151:1	2028103	1	31M	*	0	0	ATGTGGGGTGAGGTGTACGAGCCTCTGGTCG	IIEFIEEFFEAEA=?7?B=13'3;?@A####	AS:i:0	XS:i:0	XN:i:0	XM:i:0	XO:i:0	XG:i:0	NM:i:0	MD:Z:31	YT:Z:UU
HWI-ST515:184:D0PUKACXX:1:1303:13389:4814	272	chromosome:AGPv2:4:1:241473504:1	167705566	1	31M	*	0	0	CGACCAGAGGCTCGTACACCTCACCCCACAT	####A@?;3'31=B?7?=AEAEFFEEIFEII	AS:i:0	XS:i:0	XN:i:0	XM:i:0	XO:i:0	XG:i:0	NM:i:0	MD:Z:31	YT:Z:UU
HWI-ST515:184:D0PUKACXX:1:1303:13389:4814	256	chromosome:AGPv2:UNKNOWN:1:7140151:1	2132055	1	31M	*	0	0	ATGTGGGGTGAGGTGTACGAGCCTCTGGTCG	IIEFIEEFFEAEA=?7?B=13'3;?@A####	AS:i:0	XS:i:0	XN:i:0	XM:i:0	XO:i:0	XG:i:0	NM:i:0	MD:Z:31	YT:Z:UU
HWI-ST515:184:D0PUKACXX:1:1303:13389:4814	256	chromosome:AGPv2:7:1:176764762:1	129581717	1	31M	*	0	0	ATGTGGGGTGAGGTGTACGAGCCTCTGGTCG	IIEFIEEFFEAEA=?7?B=13'3;?@A####	AS:i:0	XS:i:0	XN:i:0	XM:i:0	XO:i:0	XG:i:0	NM:i:0	MD:Z:31	YT:Z:UU
HWI-ST515:184:D0PUKACXX:1:1303:13389:4814	256	chromosome:AGPv2:UNKNOWN:1:7140151:1	4281877	1	31M	*	0	0	ATGTGGGGTGAGGTGTACGAGCCTCTGGTCG	IIEFIEEFFEAEA=?7?B=13'3;?@A####	AS:i:0	XS:i:0	XN:i:0	XM:i:0	XO:i:0	XG:i:0	NM:i:0	MD:Z:31	YT:Z:UU
HWI-ST515:184:D0PUKACXX:1:1303:13389:4814	256	chromosome:AGPv2:8:1:175793759:1	156147075	1	31M	*	0	0	ATGTGGGGTGAGGTGTACGAGCCTCTGGTCG	IIEFIEEFFEAEA=?7?B=13'3;?@A####	AS:i:0	XS:i:0	XN:i:0	XM:i:0	XO:i:0	XG:i:0	NM:i:0	MD:Z:31	YT:Z:UU
HWI-ST515:184:D0PUKACXX:1:1303:13389:4814	256	chromosome:AGPv2:9:1:156750706:1	2868052	1	31M	*	0	0	ATGTGGGGTGAGGTGTACGAGCCTCTGGTCG	IIEFIEEFFEAEA=?7?B=13'3;?@A####	AS:i:0	XS:i:0	XN:i:0	XM:i:0	XO:i:0	XG:i:0	NM:i:0	MD:Z:31	YT:Z:UU
HWI-ST515:184:D0PUKACXX:1:1303:13389:4814	272	chromosome:AGPv2:5:1:217872852:1	164070973	1	31M	*	0	0	CGACCAGAGGCTCGTACACCTCACCCCACAT	####A@?;3'31=B?7?=AEAEFFEEIFEII	AS:i:0	XS:i:0	XN:i:0	XM:i:0	XO:i:0	XG:i:0	NM:i:0	MD:Z:31	YT:Z:UU
HWI-ST515:184:D0PUKACXX:1:1303:13389:4814	256	chromosome:AGPv2:6:1:169174353:1	118914915	1	31M	*	0	0	ATGTGGGGTGAGGTGTACGAGCCTCTGGTCG	IIEFIEEFFEAEA=?7?B=13'3;?@A####	AS:i:0	XS:i:0	XN:i:0	XM:i:0	XO:i:0	XG:i:0	NM:i:0	MD:Z:31	YT:Z:UU
HWI-ST515:184:D0PUKACXX:1:1303:13389:4814	272	chromosome:AGPv2:3:1:232140174:1	766616	1	31M	*	0	0	CGACCAGAGGCTCGTACACCTCACCCCACAT	####A@?;3'31=B?7?=AEAEFFEEIFEII	AS:i:0	XS:i:0	XN:i:0	XM:i:0	XO:i:0	XG:i:0	NM:i:0	MD:Z:31	YT:Z:UU
HWI-ST515:184:D0PUKACXX:1:1303:13389:4814	272	chromosome:AGPv2:8:1:175793759:1	60274569	1	31M	*	0	0	CGACCAGAGGCTCGTACACCTCACCCCACAT	####A@?;3'31=B?7?=AEAEFFEEIFEII	AS:i:0	XS:i:0	XN:i:0	XM:i:0	XO:i:0	XG:i:0	NM:i:0	MD:Z:31	YT:Z:UU
HWI-ST515:184:D0PUKACXX:1:1303:13389:4814	272	chromosome:AGPv2:9:1:156750706:1	30102465	1	31M	*	0	0	CGACCAGAGGCTCGTACACCTCACCCCACAT	####A@?;3'31=B?7?=AEAEFFEEIFEII	AS:i:0	XS:i:0	XN:i:0	XM:i:0	XO:i:0	XG:i:0	NM:i:0	MD:Z:31	YT:Z:UU
HWI-ST515:184:D0PUKACXX:1:1303:13389:4814	256	chromosome:AGPv2:9:1:156750706:1	245658	1	31M	*	0	0	ATGTGGGGTGAGGTGTACGAGCCTCTGGTCG	IIEFIEEFFEAEA=?7?B=13'3;?@A####	AS:i:0	XS:i:0	XN:i:0	XM:i:0	XO:i:0	XG:i:0	NM:i:0	MD:Z:31	YT:Z:UU
HWI-ST515:184:D0PUKACXX:1:1303:13389:4814	272	chromosome:AGPv2:1:1:301354135:1	234467358	1	31M	*	0	0	CGACCAGAGGCTCGTACACCTCACCCCACAT	####A@?;3'31=B?7?=AEAEFFEEIFEII	AS:i:0	XS:i:0	XN:i:0	XM:i:0	XO:i:0	XG:i:0	NM:i:0	MD:Z:31	YT:Z:UU
HWI-ST515:184:D0PUKACXX:1:1303:13389:4814	272	chromosome:AGPv2:4:1:241473504:1	193804208	1	31M	*	0	0	CGACCAGAGGCTCGTACACCTCACCCCACAT	####A@?;3'31=B?7?=AEAEFFEEIFEII	AS:i:0	XS:i:0	XN:i:0	XM:i:0	XO:i:0	XG:i:0	NM:i:0	MD:Z:31	YT:Z:UU
HWI-ST515:184:D0PUKACXX:1:1303:13389:4814	256	chromosome:AGPv2:5:1:217872852:1	164083003	1	31M	*	0	0	ATGTGGGGTGAGGTGTACGAGCCTCTGGTCG	IIEFIEEFFEAEA=?7?B=13'3;?@A####	AS:i:0	XS:i:0	XN:i:0	XM:i:0	XO:i:0	XG:i:0	NM:i:0	MD:Z:31	YT:Z:UU
HWI-ST515:184:D0PUKACXX:1:1303:13389:4814	256	chromosome:AGPv2:UNKNOWN:1:7140151:1	4276561	1	31M	*	0	0	ATGTGGGGTGAGGTGTACGAGCCTCTGGTCG	IIEFIEEFFEAEA=?7?B=13'3;?@A####	AS:i:0	XS:i:0	XN:i:0	XM:i:0	XO:i:0	XG:i:0	NM:i:0	MD:Z:31	YT:Z:UU
HWI-ST515:184:D0PUKACXX:1:1303:13389:4814	256	chromosome:AGPv2:5:1:217872852:1	195053172	1	31M	*	0	0	ATGTGGGGTGAGGTGTACGAGCCTCTGGTCG	IIEFIEEFFEAEA=?7?B=13'3;?@A####	AS:i:0	XS:i:0	XN:i:0	XM:i:0	XO:i:0	XG:i:0	NM:i:0	MD:Z:31	YT:Z:UU
HWI-ST515:184:D0PUKACXX:1:1303:13389:4814	272	chromosome:AGPv2:4:1:241473504:1	172409291	1	31M	*	0	0	CGACCAGAGGCTCGTACACCTCACCCCACAT	####A@?;3'31=B?7?=AEAEFFEEIFEII	AS:i:0	XS:i:0	XN:i:0	XM:i:0	XO:i:0	XG:i:0	NM:i:0	MD:Z:31	YT:Z:UU
HWI-ST515:184:D0PUKACXX:1:1303:13389:4814	256	chromosome:AGPv2:4:1:241473504:1	123479493	1	31M	*	0	0	ATGTGGGGTGAGGTGTACGAGCCTCTGGTCG	IIEFIEEFFEAEA=?7?B=13'3;?@A####	AS:i:0	XS:i:0	XN:i:0	XM:i:0	XO:i:0	XG:i:0	NM:i:0	MD:Z:31	YT:Z:UU
HWI-ST515:184:D0PUKACXX:1:1303:13389:4814	256	chromosome:AGPv2:6:1:169174353:1	9748888	1	31M	*	0	0	ATGTGGGGTGAGGTGTACGAGCCTCTGGTCG	IIEFIEEFFEAEA=?7?B=13'3;?@A####	AS:i:0	XS:i:0	XN:i:0	XM:i:0	XO:i:0	XG:i:0	NM:i:0	MD:Z:31	YT:Z:UU
HWI-ST515:184:D0PUKACXX:1:1303:13389:4814	256	chromosome:AGPv2:7:1:176764762:1	129568227	1	31M	*	0	0	ATGTGGGGTGAGGTGTACGAGCCTCTGGTCG	IIEFIEEFFEAEA=?7?B=13'3;?@A####	AS:i:0	XS:i:0	XN:i:0	XM:i:0	XO:i:0	XG:i:0	NM:i:0	MD:Z:31	YT:Z:UU
HWI-ST515:184:D0PUKACXX:1:1303:13389:4814	256	chromosome:AGPv2:UNKNOWN:1:7140151:1	2392210	1	31M	*	0	0	ATGTGGGGTGAGGTGTACGAGCCTCTGGTCG	IIEFIEEFFEAEA=?7?B=13'3;?@A####	AS:i:0	XS:i:0	XN:i:0	XM:i:0	XO:i:0	XG:i:0	NM:i:0	MD:Z:31	YT:Z:UU
HWI-ST515:184:D0PUKACXX:1:1303:13389:4814	272	chromosome:AGPv2:UNKNOWN:1:7140151:1	4488405	1	31M	*	0	0	CGACCAGAGGCTCGTACACCTCACCCCACAT	####A@?;3'31=B?7?=AEAEFFEEIFEII	AS:i:0	XS:i:0	XN:i:0	XM:i:0	XO:i:0	XG:i:0	NM:i:0	MD:Z:31	YT:Z:UU
HWI-ST515:184:D0PUKACXX:1:1303:13389:4814	256	chromosome:AGPv2:7:1:176764762:1	129578841	1	31M	*	0	0	ATGTGGGGTGAGGTGTACGAGCCTCTGGTCG	IIEFIEEFFEAEA=?7?B=13'3;?@A####	AS:i:0	XS:i:0	XN:i:0	XM:i:0	XO:i:0	XG:i:0	NM:i:0	MD:Z:31	YT:Z:UU
HWI-ST515:184:D0PUKACXX:1:1303:13389:4814	272	chromosome:AGPv2:UNKNOWN:1:7140151:1	4364546	1	31M	*	0	0	CGACCAGAGGCTCGTACACCTCACCCCACAT	####A@?;3'31=B?7?=AEAEFFEEIFEII	AS:i:0	XS:i:0	XN:i:0	XM:i:0	XO:i:0	XG:i:0	NM:i:0	MD:Z:31	YT:Z:UU
HWI-ST515:184:D0PUKACXX:1:1303:13389:4814	272	chromosome:AGPv2:UNKNOWN:1:7140151:1	4474005	1	31M	*	0	0	CGACCAGAGGCTCGTACACCTCACCCCACAT	####A@?;3'31=B?7?=AEAEFFEEIFEII	AS:i:0	XS:i:0	XN:i:0	XM:i:0	XO:i:0	XG:i:0	NM:i:0	MD:Z:31	YT:Z:UU
HWI-ST515:184:D0PUKACXX:1:1303:13389:4814	256	chromosome:AGPv2:4:1:241473504:1	179498861	1	31M	*	0	0	ATGTGGGGTGAGGTGTACGAGCCTCTGGTCG	IIEFIEEFFEAEA=?7?B=13'3;?@A####	AS:i:0	XS:i:0	XN:i:0	XM:i:0	XO:i:0	XG:i:0	NM:i:0	MD:Z:31	YT:Z:UU
HWI-ST515:184:D0PUKACXX:1:1303:13389:4814	272	chromosome:AGPv2:9:1:156750706:1	53780	1	31M	*	0	0	CGACCAGAGGCTCGTACACCTCACCCCACAT	####A@?;3'31=B?7?=AEAEFFEEIFEII	AS:i:0	XS:i:0	XN:i:0	XM:i:0	XO:i:0	XG:i:0	NM:i:0	MD:Z:31	YT:Z:UU
HWI-ST515:184:D0PUKACXX:1:1303:13389:4814	272	chromosome:AGPv2:UNKNOWN:1:7140151:1	4194597	1	31M	*	0	0	CGACCAGAGGCTCGTACACCTCACCCCACAT	####A@?;3'31=B?7?=AEAEFFEEIFEII	AS:i:0	XS:i:0	XN:i:0	XM:i:0	XO:i:0	XG:i:0	NM:i:0	MD:Z:31	YT:Z:UU
HWI-ST515:184:D0PUKACXX:1:1303:13389:4814	256	chromosome:AGPv2:4:1:241473504:1	123479313	1	31M	*	0	0	ATGTGGGGTGAGGTGTACGAGCCTCTGGTCG	IIEFIEEFFEAEA=?7?B=13'3;?@A####	AS:i:0	XS:i:0	XN:i:0	XM:i:0	XO:i:0	XG:i:0	NM:i:0	MD:Z:31	YT:Z:UU
HWI-ST515:184:D0PUKACXX:1:1303:13389:4814	272	chromosome:AGPv2:1:1:301354135:1	180989872	1	31M	*	0	0	CGACCAGAGGCTCGTACACCTCACCCCACAT	####A@?;3'31=B?7?=AEAEFFEEIFEII	AS:i:0	XS:i:0	XN:i:0	XM:i:0	XO:i:0	XG:i:0	NM:i:0	MD:Z:31	YT:Z:UU
HWI-ST515:184:D0PUKACXX:1:1303:13389:4814	272	chromosome:AGPv2:4:1:241473504:1	193823163	1	31M	*	0	0	CGACCAGAGGCTCGTACACCTCACCCCACAT	####A@?;3'31=B?7?=AEAEFFEEIFEII	AS:i:0	XS:i:0	XN:i:0	XM:i:0	XO:i:0	XG:i:0	NM:i:0	MD:Z:31	YT:Z:UU
HWI-ST515:184:D0PUKACXX:1:1303:13389:4814	256	chromosome:AGPv2:8:1:175793759:1	156142759	1	31M	*	0	0	ATGTGGGGTGAGGTGTACGAGCCTCTGGTCG	IIEFIEEFFEAEA=?7?B=13'3;?@A####	AS:i:0	XS:i:0	XN:i:0	XM:i:0	XO:i:0	XG:i:0	NM:i:0	MD:Z:31	YT:Z:UU
HWI-ST515:184:D0PUKACXX:1:1303:13389:4814	256	chromosome:AGPv2:5:1:217872852:1	195032779	1	31M	*	0	0	ATGTGGGGTGAGGTGTACGAGCCTCTGGTCG	IIEFIEEFFEAEA=?7?B=13'3;?@A####	AS:i:0	XS:i:0	XN:i:0	XM:i:0	XO:i:0	XG:i:0	NM:i:0	MD:Z:31	YT:Z:UU
HWI-ST515:184:D0PUKACXX:1:1303:13389:4814	272	chromosome:AGPv2:5:1:217872852:1	157943517	1	31M	*	0	0	CGACCAGAGGCTCGTACACCTCACCCCACAT	####A@?;3'31=B?7?=AEAEFFEEIFEII	AS:i:0	XS:i:0	XN:i:0	XM:i:0	XO:i:0	XG:i:0	NM:i:0	MD:Z:31	YT:Z:UU
HWI-ST515:184:D0PUKACXX:1:1303:13389:4814	272	chromosome:AGPv2:3:1:232140174:1	785205	1	31M	*	0	0	CGACCAGAGGCTCGTACACCTCACCCCACAT	####A@?;3'31=B?7?=AEAEFFEEIFEII	AS:i:0	XS:i:0	XN:i:0	XM:i:0	XO:i:0	XG:i:0	NM:i:0	MD:Z:31	YT:Z:UU
HWI-ST515:184:D0PUKACXX:1:1303:13389:4814	256	chromosome:AGPv2:6:1:169174353:1	118881168	1	31M	*	0	0	ATGTGGGGTGAGGTGTACGAGCCTCTGGTCG	IIEFIEEFFEAEA=?7?B=13'3;?@A####	AS:i:0	XS:i:0	XN:i:0	XM:i:0	XO:i:0	XG:i:0	NM:i:0	MD:Z:31	YT:Z:UU
HWI-ST515:184:D0PUKACXX:1:1303:13389:4814	256	chromosome:AGPv2:1:1:301354135:1	181113277	1	31M	*	0	0	ATGTGGGGTGAGGTGTACGAGCCTCTGGTCG	IIEFIEEFFEAEA=?7?B=13'3;?@A####	AS:i:0	XS:i:0	XN:i:0	XM:i:0	XO:i:0	XG:i:0	NM:i:0	MD:Z:31	YT:Z:UU
HWI-ST515:184:D0PUKACXX:1:1303:13389:4814	256	chromosome:AGPv2:UNKNOWN:1:7140151:1	2168790	1	31M	*	0	0	ATGTGGGGTGAGGTGTACGAGCCTCTGGTCG	IIEFIEEFFEAEA=?7?B=13'3;?@A####	AS:i:0	XS:i:0	XN:i:0	XM:i:0	XO:i:0	XG:i:0	NM:i:0	MD:Z:31	YT:Z:UU
HWI-ST515:184:D0PUKACXX:1:1303:13389:4814	256	chromosome:AGPv2:UNKNOWN:1:7140151:1	2118952	1	31M	*	0	0	ATGTGGGGTGAGGTGTACGAGCCTCTGGTCG	IIEFIEEFFEAEA=?7?B=13'3;?@A####	AS:i:0	XS:i:0	XN:i:0	XM:i:0	XO:i:0	XG:i:0	NM:i:0	MD:Z:31	YT:Z:UU
HWI-ST515:184:D0PUKACXX:1:1303:13389:4814	256	chromosome:AGPv2:UNKNOWN:1:7140151:1	4548649	1	31M	*	0	0	ATGTGGGGTGAGGTGTACGAGCCTCTGGTCG	IIEFIEEFFEAEA=?7?B=13'3;?@A####	AS:i:0	XS:i:0	XN:i:0	XM:i:0	XO:i:0	XG:i:0	NM:i:0	MD:Z:31	YT:Z:UU
HWI-ST515:184:D0PUKACXX:1:1303:13389:4814	272	chromosome:AGPv2:8:1:175793759:1	155883862	1	31M	*	0	0	CGACCAGAGGCTCGTACACCTCACCCCACAT	####A@?;3'31=B?7?=AEAEFFEEIFEII	AS:i:0	XS:i:0	XN:i:0	XM:i:0	XO:i:0	XG:i:0	NM:i:0	MD:Z:31	YT:Z:UU
HWI-ST515:184:D0PUKACXX:1:1303:13389:4814	272	chromosome:AGPv2:8:1:175793759:1	60280687	1	31M	*	0	0	CGACCAGAGGCTCGTACACCTCACCCCACAT	####A@?;3'31=B?7?=AEAEFFEEIFEII	AS:i:0	XS:i:0	XN:i:0	XM:i:0	XO:i:0	XG:i:0	NM:i:0	MD:Z:31	YT:Z:UU
HWI-ST515:184:D0PUKACXX:1:1303:13389:4814	256	chromosome:AGPv2:UNKNOWN:1:7140151:1	2308576	1	31M	*	0	0	ATGTGGGGTGAGGTGTACGAGCCTCTGGTCG	IIEFIEEFFEAEA=?7?B=13'3;?@A####	AS:i:0	XS:i:0	XN:i:0	XM:i:0	XO:i:0	XG:i:0	NM:i:0	MD:Z:31	YT:Z:UU
HWI-ST515:184:D0PUKACXX:1:1303:13389:4814	272	chromosome:AGPv2:8:1:175793759:1	155884043	1	31M	*	0	0	CGACCAGAGGCTCGTACACCTCACCCCACAT	####A@?;3'31=B?7?=AEAEFFEEIFEII	AS:i:0	XS:i:0	XN:i:0	XM:i:0	XO:i:0	XG:i:0	NM:i:0	MD:Z:31	YT:Z:UU
HWI-ST515:184:D0PUKACXX:1:1303:13389:4814	256	chromosome:AGPv2:UNKNOWN:1:7140151:1	2344747	1	31M	*	0	0	ATGTGGGGTGAGGTGTACGAGCCTCTGGTCG	IIEFIEEFFEAEA=?7?B=13'3;?@A####	AS:i:0	XS:i:0	XN:i:0	XM:i:0	XO:i:0	XG:i:0	NM:i:0	MD:Z:31	YT:Z:UU
HWI-ST515:184:D0PUKACXX:1:1303:13389:4814	256	chromosome:AGPv2:5:1:217872852:1	195060713	1	31M	*	0	0	ATGTGGGGTGAGGTGTACGAGCCTCTGGTCG	IIEFIEEFFEAEA=?7?B=13'3;?@A####	AS:i:0	XS:i:0	XN:i:0	XM:i:0	XO:i:0	XG:i:0	NM:i:0	MD:Z:31	YT:Z:UU
HWI-ST515:184:D0PUKACXX:1:1303:13389:4814	272	chromosome:AGPv2:6:1:169174353:1	9838322	1	31M	*	0	0	CGACCAGAGGCTCGTACACCTCACCCCACAT	####A@?;3'31=B?7?=AEAEFFEEIFEII	AS:i:0	XS:i:0	XN:i:0	XM:i:0	XO:i:0	XG:i:0	NM:i:0	MD:Z:31	YT:Z:UU
HWI-ST515:184:D0PUKACXX:1:1303:13389:4814	256	chromosome:AGPv2:9:1:156750706:1	2869677	1	31M	*	0	0	ATGTGGGGTGAGGTGTACGAGCCTCTGGTCG	IIEFIEEFFEAEA=?7?B=13'3;?@A####	AS:i:0	XS:i:0	XN:i:0	XM:i:0	XO:i:0	XG:i:0	NM:i:0	MD:Z:31	YT:Z:UU
HWI-ST515:184:D0PUKACXX:1:1303:13389:4814	256	chromosome:AGPv2:UNKNOWN:1:7140151:1	4520307	1	31M	*	0	0	ATGTGGGGTGAGGTGTACGAGCCTCTGGTCG	IIEFIEEFFEAEA=?7?B=13'3;?@A####	AS:i:0	XS:i:0	XN:i:0	XM:i:0	XO:i:0	XG:i:0	NM:i:0	MD:Z:31	YT:Z:UU
HWI-ST515:184:D0PUKACXX:1:1303:13389:4814	256	chromosome:AGPv2:UNKNOWN:1:7140151:1	2433442	1	31M	*	0	0	ATGTGGGGTGAGGTGTACGAGCCTCTGGTCG	IIEFIEEFFEAEA=?7?B=13'3;?@A####	AS:i:0	XS:i:0	XN:i:0	XM:i:0	XO:i:0	XG:i:0	NM:i:0	MD:Z:31	YT:Z:UU
HWI-ST515:184:D0PUKACXX:1:1303:13389:4814	256	chromosome:AGPv2:9:1:156750706:1	265665	1	31M	*	0	0	ATGTGGGGTGAGGTGTACGAGCCTCTGGTCG	IIEFIEEFFEAEA=?7?B=13'3;?@A####	AS:i:0	XS:i:0	XN:i:0	XM:i:0	XO:i:0	XG:i:0	NM:i:0	MD:Z:31	YT:Z:UU
HWI-ST515:184:D0PUKACXX:1:1303:13389:4814	272	chromosome:AGPv2:4:1:241473504:1	167633545	1	31M	*	0	0	CGACCAGAGGCTCGTACACCTCACCCCACAT	####A@?;3'31=B?7?=AEAEFFEEIFEII	AS:i:0	XS:i:0	XN:i:0	XM:i:0	XO:i:0	XG:i:0	NM:i:0	MD:Z:31	YT:Z:UU
HWI-ST515:184:D0PUKACXX:1:1303:13389:4814	272	chromosome:AGPv2:5:1:217872852:1	157940473	1	31M	*	0	0	CGACCAGAGGCTCGTACACCTCACCCCACAT	####A@?;3'31=B?7?=AEAEFFEEIFEII	AS:i:0	XS:i:0	XN:i:0	XM:i:0	XO:i:0	XG:i:0	NM:i:0	MD:Z:31	YT:Z:UU
HWI-ST515:184:D0PUKACXX:1:1303:13389:4814	272	chromosome:AGPv2:7:1:176764762:1	93769964	1	31M	*	0	0	CGACCAGAGGCTCGTACACCTCACCCCACAT	####A@?;3'31=B?7?=AEAEFFEEIFEII	AS:i:0	XS:i:0	XN:i:0	XM:i:0	XO:i:0	XG:i:0	NM:i:0	MD:Z:31	YT:Z:UU
HWI-ST515:184:D0PUKACXX:1:1303:13389:4814	256	chromosome:AGPv2:UNKNOWN:1:7140151:1	4164304	1	31M	*	0	0	ATGTGGGGTGAGGTGTACGAGCCTCTGGTCG	IIEFIEEFFEAEA=?7?B=13'3;?@A####	AS:i:0	XS:i:0	XN:i:0	XM:i:0	XO:i:0	XG:i:0	NM:i:0	MD:Z:31	YT:Z:UU
HWI-ST515:184:D0PUKACXX:1:1303:13389:4814	256	chromosome:AGPv2:9:1:156750706:1	85672	1	31M	*	0	0	ATGTGGGGTGAGGTGTACGAGCCTCTGGTCG	IIEFIEEFFEAEA=?7?B=13'3;?@A####	AS:i:0	XS:i:0	XN:i:0	XM:i:0	XO:i:0	XG:i:0	NM:i:0	MD:Z:31	YT:Z:UU
HWI-ST515:184:D0PUKACXX:1:1303:13389:4814	256	chromosome:AGPv2:UNKNOWN:1:7140151:1	2399707	1	31M	*	0	0	ATGTGGGGTGAGGTGTACGAGCCTCTGGTCG	IIEFIEEFFEAEA=?7?B=13'3;?@A####	AS:i:0	XS:i:0	XN:i:0	XM:i:0	XO:i:0	XG:i:0	NM:i:0	MD:Z:31	YT:Z:UU
HWI-ST515:184:D0PUKACXX:1:1303:13389:4814	256	chromosome:AGPv2:8:1:175793759:1	156142939	1	31M	*	0	0	ATGTGGGGTGAGGTGTACGAGCCTCTGGTCG	IIEFIEEFFEAEA=?7?B=13'3;?@A####	AS:i:0	XS:i:0	XN:i:0	XM:i:0	XO:i:0	XG:i:0	NM:i:0	MD:Z:31	YT:Z:UU
HWI-ST515:184:D0PUKACXX:1:1303:13389:4814	256	chromosome:AGPv2:UNKNOWN:1:7140151:1	2412406	1	31M	*	0	0	ATGTGGGGTGAGGTGTACGAGCCTCTGGTCG	IIEFIEEFFEAEA=?7?B=13'3;?@A####	AS:i:0	XS:i:0	XN:i:0	XM:i:0	XO:i:0	XG:i:0	NM:i:0	MD:Z:31	YT:Z:UU
HWI-ST515:184:D0PUKACXX:1:1303:13389:4814	256	chromosome:AGPv2:9:1:156750706:1	156641905	1	31M	*	0	0	ATGTGGGGTGAGGTGTACGAGCCTCTGGTCG	IIEFIEEFFEAEA=?7?B=13'3;?@A####	AS:i:0	XS:i:0	XN:i:0	XM:i:0	XO:i:0	XG:i:0	NM:i:0	MD:Z:31	YT:Z:UU
HWI-ST515:184:D0PUKACXX:1:1303:13389:4814	256	chromosome:AGPv2:9:1:156750706:1	204471	1	31M	*	0	0	ATGTGGGGTGAGGTGTACGAGCCTCTGGTCG	IIEFIEEFFEAEA=?7?B=13'3;?@A####	AS:i:0	XS:i:0	XN:i:0	XM:i:0	XO:i:0	XG:i:0	NM:i:0	MD:Z:31	YT:Z:UU
HWI-ST515:184:D0PUKACXX:1:1303:13389:4814	256	chromosome:AGPv2:UNKNOWN:1:7140151:1	2047192	1	31M	*	0	0	ATGTGGGGTGAGGTGTACGAGCCTCTGGTCG	IIEFIEEFFEAEA=?7?B=13'3;?@A####	AS:i:0	XS:i:0	XN:i:0	XM:i:0	XO:i:0	XG:i:0	NM:i:0	MD:Z:31	YT:Z:UU
HWI-ST515:184:D0PUKACXX:1:1303:13389:4814	256	chromosome:AGPv2:UNKNOWN:1:7140151:1	2030801	1	31M	*	0	0	ATGTGGGGTGAGGTGTACGAGCCTCTGGTCG	IIEFIEEFFEAEA=?7?B=13'3;?@A####	AS:i:0	XS:i:0	XN:i:0	XM:i:0	XO:i:0	XG:i:0	NM:i:0	MD:Z:31	YT:Z:UU
HWI-ST515:184:D0PUKACXX:1:1303:13389:4814	272	chromosome:AGPv2:6:1:169174353:1	118970988	1	31M	*	0	0	CGACCAGAGGCTCGTACACCTCACCCCACAT	####A@?;3'31=B?7?=AEAEFFEEIFEII	AS:i:0	XS:i:0	XN:i:0	XM:i:0	XO:i:0	XG:i:0	NM:i:0	MD:Z:31	YT:Z:UU
HWI-ST515:184:D0PUKACXX:1:1303:13389:4814	256	chromosome:AGPv2:UNKNOWN:1:7140151:1	4418816	1	31M	*	0	0	ATGTGGGGTGAGGTGTACGAGCCTCTGGTCG	IIEFIEEFFEAEA=?7?B=13'3;?@A####	AS:i:0	XS:i:0	XN:i:0	XM:i:0	XO:i:0	XG:i:0	NM:i:0	MD:Z:31	YT:Z:UU
HWI-ST515:184:D0PUKACXX:1:1303:13389:4814	256	chromosome:AGPv2:UNKNOWN:1:7140151:1	2505742	1	31M	*	0	0	ATGTGGGGTGAGGTGTACGAGCCTCTGGTCG	IIEFIEEFFEAEA=?7?B=13'3;?@A####	AS:i:0	XS:i:0	XN:i:0	XM:i:0	XO:i:0	XG:i:0	NM:i:0	MD:Z:31	YT:Z:UU
HWI-ST515:184:D0PUKACXX:1:1303:13389:4814	256	chromosome:AGPv2:5:1:217872852:1	195058022	1	31M	*	0	0	ATGTGGGGTGAGGTGTACGAGCCTCTGGTCG	IIEFIEEFFEAEA=?7?B=13'3;?@A####	AS:i:0	XS:i:0	XN:i:0	XM:i:0	XO:i:0	XG:i:0	NM:i:0	MD:Z:31	YT:Z:UU
HWI-ST515:184:D0PUKACXX:1:1303:13389:4814	256	chromosome:AGPv2:6:1:169174353:1	81104501	1	31M	*	0	0	ATGTGGGGTGAGGTGTACGAGCCTCTGGTCG	IIEFIEEFFEAEA=?7?B=13'3;?@A####	AS:i:0	XS:i:0	XN:i:0	XM:i:0	XO:i:0	XG:i:0	NM:i:0	MD:Z:31	YT:Z:UU
HWI-ST515:184:D0PUKACXX:1:1303:13389:4814	256	chromosome:AGPv2:UNKNOWN:1:7140151:1	2308036	1	31M	*	0	0	ATGTGGGGTGAGGTGTACGAGCCTCTGGTCG	IIEFIEEFFEAEA=?7?B=13'3;?@A####	AS:i:0	XS:i:0	XN:i:0	XM:i:0	XO:i:0	XG:i:0	NM:i:0	MD:Z:31	YT:Z:UU
HWI-ST515:184:D0PUKACXX:1:1303:13389:4814	256	chromosome:AGPv2:9:1:156750706:1	200785	1	31M	*	0	0	ATGTGGGGTGAGGTGTACGAGCCTCTGGTCG	IIEFIEEFFEAEA=?7?B=13'3;?@A####	AS:i:0	XS:i:0	XN:i:0	XM:i:0	XO:i:0	XG:i:0	NM:i:0	MD:Z:31	YT:Z:UU
HWI-ST515:184:D0PUKACXX:1:1303:13389:4814	256	chromosome:AGPv2:UNKNOWN:1:7140151:1	2391310	1	31M	*	0	0	ATGTGGGGTGAGGTGTACGAGCCTCTGGTCG	IIEFIEEFFEAEA=?7?B=13'3;?@A####	AS:i:0	XS:i:0	XN:i:0	XM:i:0	XO:i:0	XG:i:0	NM:i:0	MD:Z:31	YT:Z:UU
HWI-ST515:184:D0PUKACXX:1:1303:13389:4814	256	chromosome:AGPv2:5:1:217872852:1	47375071	1	31M	*	0	0	ATGTGGGGTGAGGTGTACGAGCCTCTGGTCG	IIEFIEEFFEAEA=?7?B=13'3;?@A####	AS:i:0	XS:i:0	XN:i:0	XM:i:0	XO:i:0	XG:i:0	NM:i:0	MD:Z:31	YT:Z:UU
HWI-ST515:184:D0PUKACXX:1:1303:13389:4814	272	chromosome:AGPv2:9:1:156750706:1	105154311	1	31M	*	0	0	CGACCAGAGGCTCGTACACCTCACCCCACAT	####A@?;3'31=B?7?=AEAEFFEEIFEII	AS:i:0	XS:i:0	XN:i:0	XM:i:0	XO:i:0	XG:i:0	NM:i:0	MD:Z:31	YT:Z:UU
HWI-ST515:184:D0PUKACXX:1:1303:13389:4814	272	chromosome:AGPv2:9:1:156750706:1	284536	1	31M	*	0	0	CGACCAGAGGCTCGTACACCTCACCCCACAT	####A@?;3'31=B?7?=AEAEFFEEIFEII	AS:i:0	XS:i:0	XN:i:0	XM:i:0	XO:i:0	XG:i:0	NM:i:0	MD:Z:31	YT:Z:UU
HWI-ST515:184:D0PUKACXX:1:1303:13389:4814	272	chromosome:AGPv2:UNKNOWN:1:7140151:1	4177653	1	31M	*	0	0	CGACCAGAGGCTCGTACACCTCACCCCACAT	####A@?;3'31=B?7?=AEAEFFEEIFEII	AS:i:0	XS:i:0	XN:i:0	XM:i:0	XO:i:0	XG:i:0	NM:i:0	MD:Z:31	YT:Z:UU
HWI-ST515:184:D0PUKACXX:1:1303:13389:4814	272	chromosome:AGPv2:7:1:176764762:1	93773095	1	31M	*	0	0	CGACCAGAGGCTCGTACACCTCACCCCACAT	####A@?;3'31=B?7?=AEAEFFEEIFEII	AS:i:0	XS:i:0	XN:i:0	XM:i:0	XO:i:0	XG:i:0	NM:i:0	MD:Z:31	YT:Z:UU
HWI-ST515:184:D0PUKACXX:1:1303:13389:4814	256	chromosome:AGPv2:6:1:169174353:1	118910058	1	31M	*	0	0	ATGTGGGGTGAGGTGTACGAGCCTCTGGTCG	IIEFIEEFFEAEA=?7?B=13'3;?@A####	AS:i:0	XS:i:0	XN:i:0	XM:i:0	XO:i:0	XG:i:0	NM:i:0	MD:Z:31	YT:Z:UU
HWI-ST515:184:D0PUKACXX:1:1303:13389:4814	256	chromosome:AGPv2:9:1:156750706:1	197718	1	31M	*	0	0	ATGTGGGGTGAGGTGTACGAGCCTCTGGTCG	IIEFIEEFFEAEA=?7?B=13'3;?@A####	AS:i:0	XS:i:0	XN:i:0	XM:i:0	XO:i:0	XG:i:0	NM:i:0	MD:Z:31	YT:Z:UU
HWI-ST515:184:D0PUKACXX:1:1303:13389:4814	272	chromosome:AGPv2:9:1:156750706:1	5971641	1	31M	*	0	0	CGACCAGAGGCTCGTACACCTCACCCCACAT	####A@?;3'31=B?7?=AEAEFFEEIFEII	AS:i:0	XS:i:0	XN:i:0	XM:i:0	XO:i:0	XG:i:0	NM:i:0	MD:Z:31	YT:Z:UU
HWI-ST515:184:D0PUKACXX:1:1303:13389:4814	256	chromosome:AGPv2:UNKNOWN:1:7140151:1	4417374	1	31M	*	0	0	ATGTGGGGTGAGGTGTACGAGCCTCTGGTCG	IIEFIEEFFEAEA=?7?B=13'3;?@A####	AS:i:0	XS:i:0	XN:i:0	XM:i:0	XO:i:0	XG:i:0	NM:i:0	MD:Z:31	YT:Z:UU
HWI-ST515:184:D0PUKACXX:1:1303:13389:4814	272	chromosome:AGPv2:6:1:169174353:1	19522864	1	31M	*	0	0	CGACCAGAGGCTCGTACACCTCACCCCACAT	####A@?;3'31=B?7?=AEAEFFEEIFEII	AS:i:0	XS:i:0	XN:i:0	XM:i:0	XO:i:0	XG:i:0	NM:i:0	MD:Z:31	YT:Z:UU
HWI-ST515:184:D0PUKACXX:1:1303:13389:4814	272	chromosome:AGPv2:7:1:176764762:1	93770323	1	31M	*	0	0	CGACCAGAGGCTCGTACACCTCACCCCACAT	####A@?;3'31=B?7?=AEAEFFEEIFEII	AS:i:0	XS:i:0	XN:i:0	XM:i:0	XO:i:0	XG:i:0	NM:i:0	MD:Z:31	YT:Z:UU
HWI-ST515:184:D0PUKACXX:1:1303:13389:4814	256	chromosome:AGPv2:UNKNOWN:1:7140151:1	2085439	1	31M	*	0	0	ATGTGGGGTGAGGTGTACGAGCCTCTGGTCG	IIEFIEEFFEAEA=?7?B=13'3;?@A####	AS:i:0	XS:i:0	XN:i:0	XM:i:0	XO:i:0	XG:i:0	NM:i:0	MD:Z:31	YT:Z:UU
HWI-ST515:184:D0PUKACXX:1:1303:13389:4814	272	chromosome:AGPv2:UNKNOWN:1:7140151:1	4101650	1	31M	*	0	0	CGACCAGAGGCTCGTACACCTCACCCCACAT	####A@?;3'31=B?7?=AEAEFFEEIFEII	AS:i:0	XS:i:0	XN:i:0	XM:i:0	XO:i:0	XG:i:0	NM:i:0	MD:Z:31	YT:Z:UU
HWI-ST515:184:D0PUKACXX:1:1303:13389:4814	256	chromosome:AGPv2:8:1:175793759:1	87899826	1	31M	*	0	0	ATGTGGGGTGAGGTGTACGAGCCTCTGGTCG	IIEFIEEFFEAEA=?7?B=13'3;?@A####	AS:i:0	XS:i:0	XN:i:0	XM:i:0	XO:i:0	XG:i:0	NM:i:0	MD:Z:31	YT:Z:UU
HWI-ST515:184:D0PUKACXX:1:1303:13389:4814	256	chromosome:AGPv2:6:1:169174353:1	9951335	1	31M	*	0	0	ATGTGGGGTGAGGTGTACGAGCCTCTGGTCG	IIEFIEEFFEAEA=?7?B=13'3;?@A####	AS:i:0	XS:i:0	XN:i:0	XM:i:0	XO:i:0	XG:i:0	NM:i:0	MD:Z:31	YT:Z:UU
HWI-ST515:184:D0PUKACXX:1:1303:13389:4814	256	chromosome:AGPv2:UNKNOWN:1:7140151:1	4161071	1	31M	*	0	0	ATGTGGGGTGAGGTGTACGAGCCTCTGGTCG	IIEFIEEFFEAEA=?7?B=13'3;?@A####	AS:i:0	XS:i:0	XN:i:0	XM:i:0	XO:i:0	XG:i:0	NM:i:0	MD:Z:31	YT:Z:UU
HWI-ST515:184:D0PUKACXX:1:1303:13389:4814	256	chromosome:AGPv2:6:1:169174353:1	118897502	1	31M	*	0	0	ATGTGGGGTGAGGTGTACGAGCCTCTGGTCG	IIEFIEEFFEAEA=?7?B=13'3;?@A####	AS:i:0	XS:i:0	XN:i:0	XM:i:0	XO:i:0	XG:i:0	NM:i:0	MD:Z:31	YT:Z:UU
HWI-ST515:184:D0PUKACXX:1:1303:13389:4814	256	chromosome:AGPv2:UNKNOWN:1:7140151:1	2492685	1	31M	*	0	0	ATGTGGGGTGAGGTGTACGAGCCTCTGGTCG	IIEFIEEFFEAEA=?7?B=13'3;?@A####	AS:i:0	XS:i:0	XN:i:0	XM:i:0	XO:i:0	XG:i:0	NM:i:0	MD:Z:31	YT:Z:UU
HWI-ST515:184:D0PUKACXX:1:1303:13389:4814	256	chromosome:AGPv2:9:1:156750706:1	250328	1	31M	*	0	0	ATGTGGGGTGAGGTGTACGAGCCTCTGGTCG	IIEFIEEFFEAEA=?7?B=13'3;?@A####	AS:i:0	XS:i:0	XN:i:0	XM:i:0	XO:i:0	XG:i:0	NM:i:0	MD:Z:31	YT:Z:UU
HWI-ST515:184:D0PUKACXX:1:1303:13389:4814	256	chromosome:AGPv2:1:1:301354135:1	234489775	1	31M	*	0	0	ATGTGGGGTGAGGTGTACGAGCCTCTGGTCG	IIEFIEEFFEAEA=?7?B=13'3;?@A####	AS:i:0	XS:i:0	XN:i:0	XM:i:0	XO:i:0	XG:i:0	NM:i:0	MD:Z:31	YT:Z:UU
HWI-ST515:184:D0PUKACXX:1:1303:13389:4814	256	chromosome:AGPv2:4:1:241473504:1	179495042	1	31M	*	0	0	ATGTGGGGTGAGGTGTACGAGCCTCTGGTCG	IIEFIEEFFEAEA=?7?B=13'3;?@A####	AS:i:0	XS:i:0	XN:i:0	XM:i:0	XO:i:0	XG:i:0	NM:i:0	MD:Z:31	YT:Z:UU
HWI-ST515:184:D0PUKACXX:1:1303:13389:4814	272	chromosome:AGPv2:4:1:241473504:1	179242414	1	31M	*	0	0	CGACCAGAGGCTCGTACACCTCACCCCACAT	####A@?;3'31=B?7?=AEAEFFEEIFEII	AS:i:0	XS:i:0	XN:i:0	XM:i:0	XO:i:0	XG:i:0	NM:i:0	MD:Z:31	YT:Z:UU
HWI-ST515:184:D0PUKACXX:1:1303:13389:4814	256	chromosome:AGPv2:UNKNOWN:1:7140151:1	2202958	1	31M	*	0	0	ATGTGGGGTGAGGTGTACGAGCCTCTGGTCG	IIEFIEEFFEAEA=?7?B=13'3;?@A####	AS:i:0	XS:i:0	XN:i:0	XM:i:0	XO:i:0	XG:i:0	NM:i:0	MD:Z:31	YT:Z:UU
HWI-ST515:184:D0PUKACXX:1:1303:13389:4814	272	chromosome:AGPv2:UNKNOWN:1:7140151:1	4321876	1	31M	*	0	0	CGACCAGAGGCTCGTACACCTCACCCCACAT	####A@?;3'31=B?7?=AEAEFFEEIFEII	AS:i:0	XS:i:0	XN:i:0	XM:i:0	XO:i:0	XG:i:0	NM:i:0	MD:Z:31	YT:Z:UU
HWI-ST515:184:D0PUKACXX:1:1303:13389:4814	256	chromosome:AGPv2:9:1:156750706:1	76852	1	31M	*	0	0	ATGTGGGGTGAGGTGTACGAGCCTCTGGTCG	IIEFIEEFFEAEA=?7?B=13'3;?@A####	AS:i:0	XS:i:0	XN:i:0	XM:i:0	XO:i:0	XG:i:0	NM:i:0	MD:Z:31	YT:Z:UU
HWI-ST515:184:D0PUKACXX:1:1303:13389:4814	256	chromosome:AGPv2:UNKNOWN:1:7140151:1	4167533	1	31M	*	0	0	ATGTGGGGTGAGGTGTACGAGCCTCTGGTCG	IIEFIEEFFEAEA=?7?B=13'3;?@A####	AS:i:0	XS:i:0	XN:i:0	XM:i:0	XO:i:0	XG:i:0	NM:i:0	MD:Z:31	YT:Z:UU
HWI-ST515:184:D0PUKACXX:1:1303:13389:4814	256	chromosome:AGPv2:5:1:217872852:1	112773313	1	31M	*	0	0	ATGTGGGGTGAGGTGTACGAGCCTCTGGTCG	IIEFIEEFFEAEA=?7?B=13'3;?@A####	AS:i:0	XS:i:0	XN:i:0	XM:i:0	XO:i:0	XG:i:0	NM:i:0	MD:Z:31	YT:Z:UU
HWI-ST515:184:D0PUKACXX:1:1303:13389:4814	256	chromosome:AGPv2:UNKNOWN:1:7140151:1	2285854	1	31M	*	0	0	ATGTGGGGTGAGGTGTACGAGCCTCTGGTCG	IIEFIEEFFEAEA=?7?B=13'3;?@A####	AS:i:0	XS:i:0	XN:i:0	XM:i:0	XO:i:0	XG:i:0	NM:i:0	MD:Z:31	YT:Z:UU
HWI-ST515:184:D0PUKACXX:1:1303:13389:4814	272	chromosome:AGPv2:5:1:217872852:1	195424669	1	31M	*	0	0	CGACCAGAGGCTCGTACACCTCACCCCACAT	####A@?;3'31=B?7?=AEAEFFEEIFEII	AS:i:0	XS:i:0	XN:i:0	XM:i:0	XO:i:0	XG:i:0	NM:i:0	MD:Z:31	YT:Z:UU
HWI-ST515:184:D0PUKACXX:1:1303:13389:4814	272	chromosome:AGPv2:UNKNOWN:1:7140151:1	4378398	1	31M	*	0	0	CGACCAGAGGCTCGTACACCTCACCCCACAT	####A@?;3'31=B?7?=AEAEFFEEIFEII	AS:i:0	XS:i:0	XN:i:0	XM:i:0	XO:i:0	XG:i:0	NM:i:0	MD:Z:31	YT:Z:UU
HWI-ST515:184:D0PUKACXX:1:1303:13389:4814	256	chromosome:AGPv2:UNKNOWN:1:7140151:1	2426065	1	31M	*	0	0	ATGTGGGGTGAGGTGTACGAGCCTCTGGTCG	IIEFIEEFFEAEA=?7?B=13'3;?@A####	AS:i:0	XS:i:0	XN:i:0	XM:i:0	XO:i:0	XG:i:0	NM:i:0	MD:Z:31	YT:Z:UU
HWI-ST515:184:D0PUKACXX:1:1303:13389:4814	256	chromosome:AGPv2:UNKNOWN:1:7140151:1	2346186	1	31M	*	0	0	ATGTGGGGTGAGGTGTACGAGCCTCTGGTCG	IIEFIEEFFEAEA=?7?B=13'3;?@A####	AS:i:0	XS:i:0	XN:i:0	XM:i:0	XO:i:0	XG:i:0	NM:i:0	MD:Z:31	YT:Z:UU
HWI-ST515:184:D0PUKACXX:1:1303:13389:4814	256	chromosome:AGPv2:5:1:217872852:1	157968449	1	31M	*	0	0	ATGTGGGGTGAGGTGTACGAGCCTCTGGTCG	IIEFIEEFFEAEA=?7?B=13'3;?@A####	AS:i:0	XS:i:0	XN:i:0	XM:i:0	XO:i:0	XG:i:0	NM:i:0	MD:Z:31	YT:Z:UU
HWI-ST515:184:D0PUKACXX:1:1303:13389:4814	272	chromosome:AGPv2:9:1:156750706:1	40045	1	31M	*	0	0	CGACCAGAGGCTCGTACACCTCACCCCACAT	####A@?;3'31=B?7?=AEAEFFEEIFEII	AS:i:0	XS:i:0	XN:i:0	XM:i:0	XO:i:0	XG:i:0	NM:i:0	MD:Z:31	YT:Z:UU
HWI-ST515:184:D0PUKACXX:1:1303:13389:4814	256	chromosome:AGPv2:UNKNOWN:1:7140151:1	4564933	1	31M	*	0	0	ATGTGGGGTGAGGTGTACGAGCCTCTGGTCG	IIEFIEEFFEAEA=?7?B=13'3;?@A####	AS:i:0	XS:i:0	XN:i:0	XM:i:0	XO:i:0	XG:i:0	NM:i:0	MD:Z:31	YT:Z:UU
HWI-ST515:184:D0PUKACXX:1:1303:13389:4814	256	chromosome:AGPv2:UNKNOWN:1:7140151:1	2033316	1	31M	*	0	0	ATGTGGGGTGAGGTGTACGAGCCTCTGGTCG	IIEFIEEFFEAEA=?7?B=13'3;?@A####	AS:i:0	XS:i:0	XN:i:0	XM:i:0	XO:i:0	XG:i:0	NM:i:0	MD:Z:31	YT:Z:UU
HWI-ST515:184:D0PUKACXX:1:1303:13389:4814	272	chromosome:AGPv2:10:1:150189435:1	121003207	1	31M	*	0	0	CGACCAGAGGCTCGTACACCTCACCCCACAT	####A@?;3'31=B?7?=AEAEFFEEIFEII	AS:i:0	XS:i:0	XN:i:0	XM:i:0	XO:i:0	XG:i:0	NM:i:0	MD:Z:31	YT:Z:UU
HWI-ST515:184:D0PUKACXX:1:1303:13389:4814	256	chromosome:AGPv2:9:1:156750706:1	108038	1	31M	*	0	0	ATGTGGGGTGAGGTGTACGAGCCTCTGGTCG	IIEFIEEFFEAEA=?7?B=13'3;?@A####	AS:i:0	XS:i:0	XN:i:0	XM:i:0	XO:i:0	XG:i:0	NM:i:0	MD:Z:31	YT:Z:UU
HWI-ST515:184:D0PUKACXX:1:1303:13389:4814	256	chromosome:AGPv2:7:1:176764762:1	129612165	1	31M	*	0	0	ATGTGGGGTGAGGTGTACGAGCCTCTGGTCG	IIEFIEEFFEAEA=?7?B=13'3;?@A####	AS:i:0	XS:i:0	XN:i:0	XM:i:0	XO:i:0	XG:i:0	NM:i:0	MD:Z:31	YT:Z:UU
HWI-ST515:184:D0PUKACXX:1:1303:13389:4814	256	chromosome:AGPv2:9:1:156750706:1	45974	1	31M	*	0	0	ATGTGGGGTGAGGTGTACGAGCCTCTGGTCG	IIEFIEEFFEAEA=?7?B=13'3;?@A####	AS:i:0	XS:i:0	XN:i:0	XM:i:0	XO:i:0	XG:i:0	NM:i:0	MD:Z:31	YT:Z:UU
HWI-ST515:184:D0PUKACXX:1:1303:13389:4814	256	chromosome:AGPv2:5:1:217872852:1	195032419	1	31M	*	0	0	ATGTGGGGTGAGGTGTACGAGCCTCTGGTCG	IIEFIEEFFEAEA=?7?B=13'3;?@A####	AS:i:0	XS:i:0	XN:i:0	XM:i:0	XO:i:0	XG:i:0	NM:i:0	MD:Z:31	YT:Z:UU
HWI-ST515:184:D0PUKACXX:1:1303:13389:4814	256	chromosome:AGPv2:5:1:217872852:1	195054610	1	31M	*	0	0	ATGTGGGGTGAGGTGTACGAGCCTCTGGTCG	IIEFIEEFFEAEA=?7?B=13'3;?@A####	AS:i:0	XS:i:0	XN:i:0	XM:i:0	XO:i:0	XG:i:0	NM:i:0	MD:Z:31	YT:Z:UU
HWI-ST515:184:D0PUKACXX:1:1303:13389:4814	256	chromosome:AGPv2:6:1:169174353:1	19445456	1	31M	*	0	0	ATGTGGGGTGAGGTGTACGAGCCTCTGGTCG	IIEFIEEFFEAEA=?7?B=13'3;?@A####	AS:i:0	XS:i:0	XN:i:0	XM:i:0	XO:i:0	XG:i:0	NM:i:0	MD:Z:31	YT:Z:UU
HWI-ST515:184:D0PUKACXX:1:1303:13389:4814	256	chromosome:AGPv2:UNKNOWN:1:7140151:1	4421698	1	31M	*	0	0	ATGTGGGGTGAGGTGTACGAGCCTCTGGTCG	IIEFIEEFFEAEA=?7?B=13'3;?@A####	AS:i:0	XS:i:0	XN:i:0	XM:i:0	XO:i:0	XG:i:0	NM:i:0	MD:Z:31	YT:Z:UU
HWI-ST515:184:D0PUKACXX:1:1303:13389:4814	256	chromosome:AGPv2:UNKNOWN:1:7140151:1	2491965	1	31M	*	0	0	ATGTGGGGTGAGGTGTACGAGCCTCTGGTCG	IIEFIEEFFEAEA=?7?B=13'3;?@A####	AS:i:0	XS:i:0	XN:i:0	XM:i:0	XO:i:0	XG:i:0	NM:i:0	MD:Z:31	YT:Z:UU
HWI-ST515:184:D0PUKACXX:1:1303:13389:4814	256	chromosome:AGPv2:UNKNOWN:1:7140151:1	4257064	1	31M	*	0	0	ATGTGGGGTGAGGTGTACGAGCCTCTGGTCG	IIEFIEEFFEAEA=?7?B=13'3;?@A####	AS:i:0	XS:i:0	XN:i:0	XM:i:0	XO:i:0	XG:i:0	NM:i:0	MD:Z:31	YT:Z:UU
HWI-ST515:184:D0PUKACXX:1:1303:13389:4814	256	chromosome:AGPv2:5:1:217872852:1	47313916	1	31M	*	0	0	ATGTGGGGTGAGGTGTACGAGCCTCTGGTCG	IIEFIEEFFEAEA=?7?B=13'3;?@A####	AS:i:0	XS:i:0	XN:i:0	XM:i:0	XO:i:0	XG:i:0	NM:i:0	MD:Z:31	YT:Z:UU
HWI-ST515:184:D0PUKACXX:1:1303:13389:4814	256	chromosome:AGPv2:UNKNOWN:1:7140151:1	2408877	1	31M	*	0	0	ATGTGGGGTGAGGTGTACGAGCCTCTGGTCG	IIEFIEEFFEAEA=?7?B=13'3;?@A####	AS:i:0	XS:i:0	XN:i:0	XM:i:0	XO:i:0	XG:i:0	NM:i:0	MD:Z:31	YT:Z:UU
HWI-ST515:184:D0PUKACXX:1:1303:13389:4814	256	chromosome:AGPv2:5:1:217872852:1	195045618	1	31M	*	0	0	ATGTGGGGTGAGGTGTACGAGCCTCTGGTCG	IIEFIEEFFEAEA=?7?B=13'3;?@A####	AS:i:0	XS:i:0	XN:i:0	XM:i:0	XO:i:0	XG:i:0	NM:i:0	MD:Z:31	YT:Z:UU
HWI-ST515:184:D0PUKACXX:1:1303:13389:4814	256	chromosome:AGPv2:9:1:156750706:1	300750	1	31M	*	0	0	ATGTGGGGTGAGGTGTACGAGCCTCTGGTCG	IIEFIEEFFEAEA=?7?B=13'3;?@A####	AS:i:0	XS:i:0	XN:i:0	XM:i:0	XO:i:0	XG:i:0	NM:i:0	MD:Z:31	YT:Z:UU
HWI-ST515:184:D0PUKACXX:1:1303:13389:4814	256	chromosome:AGPv2:UNKNOWN:1:7140151:1	2512367	1	31M	*	0	0	ATGTGGGGTGAGGTGTACGAGCCTCTGGTCG	IIEFIEEFFEAEA=?7?B=13'3;?@A####	AS:i:0	XS:i:0	XN:i:0	XM:i:0	XO:i:0	XG:i:0	NM:i:0	MD:Z:31	YT:Z:UU
HWI-ST515:184:D0PUKACXX:1:1303:13389:4814	256	chromosome:AGPv2:UNKNOWN:1:7140151:1	2345106	1	31M	*	0	0	ATGTGGGGTGAGGTGTACGAGCCTCTGGTCG	IIEFIEEFFEAEA=?7?B=13'3;?@A####	AS:i:0	XS:i:0	XN:i:0	XM:i:0	XO:i:0	XG:i:0	NM:i:0	MD:Z:31	YT:Z:UU
HWI-ST515:184:D0PUKACXX:1:1303:13389:4814	272	chromosome:AGPv2:7:1:176764762:1	150186583	1	31M	*	0	0	CGACCAGAGGCTCGTACACCTCACCCCACAT	####A@?;3'31=B?7?=AEAEFFEEIFEII	AS:i:0	XS:i:0	XN:i:0	XM:i:0	XO:i:0	XG:i:0	NM:i:0	MD:Z:31	YT:Z:UU
HWI-ST515:184:D0PUKACXX:1:1303:13389:4814	272	chromosome:AGPv2:UNKNOWN:1:7140151:1	4531638	1	31M	*	0	0	CGACCAGAGGCTCGTACACCTCACCCCACAT	####A@?;3'31=B?7?=AEAEFFEEIFEII	AS:i:0	XS:i:0	XN:i:0	XM:i:0	XO:i:0	XG:i:0	NM:i:0	MD:Z:31	YT:Z:UU
HWI-ST515:184:D0PUKACXX:1:1303:13389:4814	256	chromosome:AGPv2:4:1:241473504:1	168962070	1	31M	*	0	0	ATGTGGGGTGAGGTGTACGAGCCTCTGGTCG	IIEFIEEFFEAEA=?7?B=13'3;?@A####	AS:i:0	XS:i:0	XN:i:0	XM:i:0	XO:i:0	XG:i:0	NM:i:0	MD:Z:31	YT:Z:UU
HWI-ST515:184:D0PUKACXX:1:1303:13389:4814	272	chromosome:AGPv2:UNKNOWN:1:7140151:1	4205524	1	31M	*	0	0	CGACCAGAGGCTCGTACACCTCACCCCACAT	####A@?;3'31=B?7?=AEAEFFEEIFEII	AS:i:0	XS:i:0	XN:i:0	XM:i:0	XO:i:0	XG:i:0	NM:i:0	MD:Z:31	YT:Z:UU
HWI-ST515:184:D0PUKACXX:1:1303:13389:4814	256	chromosome:AGPv2:9:1:156750706:1	93275	1	31M	*	0	0	ATGTGGGGTGAGGTGTACGAGCCTCTGGTCG	IIEFIEEFFEAEA=?7?B=13'3;?@A####	AS:i:0	XS:i:0	XN:i:0	XM:i:0	XO:i:0	XG:i:0	NM:i:0	MD:Z:31	YT:Z:UU
HWI-ST515:184:D0PUKACXX:1:1303:13389:4814	256	chromosome:AGPv2:UNKNOWN:1:7140151:1	4528145	1	31M	*	0	0	ATGTGGGGTGAGGTGTACGAGCCTCTGGTCG	IIEFIEEFFEAEA=?7?B=13'3;?@A####	AS:i:0	XS:i:0	XN:i:0	XM:i:0	XO:i:0	XG:i:0	NM:i:0	MD:Z:31	YT:Z:UU
HWI-ST515:184:D0PUKACXX:1:1303:13389:4814	256	chromosome:AGPv2:9:1:156750706:1	48315	1	31M	*	0	0	ATGTGGGGTGAGGTGTACGAGCCTCTGGTCG	IIEFIEEFFEAEA=?7?B=13'3;?@A####	AS:i:0	XS:i:0	XN:i:0	XM:i:0	XO:i:0	XG:i:0	NM:i:0	MD:Z:31	YT:Z:UU
HWI-ST515:184:D0PUKACXX:1:1303:13389:4814	272	chromosome:AGPv2:UNKNOWN:1:7140151:1	4533793	1	31M	*	0	0	CGACCAGAGGCTCGTACACCTCACCCCACAT	####A@?;3'31=B?7?=AEAEFFEEIFEII	AS:i:0	XS:i:0	XN:i:0	XM:i:0	XO:i:0	XG:i:0	NM:i:0	MD:Z:31	YT:Z:UU
HWI-ST515:184:D0PUKACXX:1:1303:13389:4814	256	chromosome:AGPv2:UNKNOWN:1:7140151:1	2391130	1	31M	*	0	0	ATGTGGGGTGAGGTGTACGAGCCTCTGGTCG	IIEFIEEFFEAEA=?7?B=13'3;?@A####	AS:i:0	XS:i:0	XN:i:0	XM:i:0	XO:i:0	XG:i:0	NM:i:0	MD:Z:31	YT:Z:UU
HWI-ST515:184:D0PUKACXX:1:1303:13389:4814	272	chromosome:AGPv2:4:1:241473504:1	172404186	1	31M	*	0	0	CGACCAGAGGCTCGTACACCTCACCCCACAT	####A@?;3'31=B?7?=AEAEFFEEIFEII	AS:i:0	XS:i:0	XN:i:0	XM:i:0	XO:i:0	XG:i:0	NM:i:0	MD:Z:31	YT:Z:UU
HWI-ST515:184:D0PUKACXX:1:1303:13389:4814	272	chromosome:AGPv2:9:1:156750706:1	53959	1	31M	*	0	0	CGACCAGAGGCTCGTACACCTCACCCCACAT	####A@?;3'31=B?7?=AEAEFFEEIFEII	AS:i:0	XS:i:0	XN:i:0	XM:i:0	XO:i:0	XG:i:0	NM:i:0	MD:Z:31	YT:Z:UU
HWI-ST515:184:D0PUKACXX:1:1303:13389:4814	256	chromosome:AGPv2:UNKNOWN:1:7140151:1	2206893	1	31M	*	0	0	ATGTGGGGTGAGGTGTACGAGCCTCTGGTCG	IIEFIEEFFEAEA=?7?B=13'3;?@A####	AS:i:0	XS:i:0	XN:i:0	XM:i:0	XO:i:0	XG:i:0	NM:i:0	MD:Z:31	YT:Z:UU
HWI-ST515:184:D0PUKACXX:1:1303:13389:4814	272	chromosome:AGPv2:UNKNOWN:1:7140151:1	4365992	1	31M	*	0	0	CGACCAGAGGCTCGTACACCTCACCCCACAT	####A@?;3'31=B?7?=AEAEFFEEIFEII	AS:i:0	XS:i:0	XN:i:0	XM:i:0	XO:i:0	XG:i:0	NM:i:0	MD:Z:31	YT:Z:UU
HWI-ST515:184:D0PUKACXX:1:1303:13389:4814	272	chromosome:AGPv2:5:1:217872852:1	195423590	1	31M	*	0	0	CGACCAGAGGCTCGTACACCTCACCCCACAT	####A@?;3'31=B?7?=AEAEFFEEIFEII	AS:i:0	XS:i:0	XN:i:0	XM:i:0	XO:i:0	XG:i:0	NM:i:0	MD:Z:31	YT:Z:UU
HWI-ST515:184:D0PUKACXX:1:1303:13389:4814	256	chromosome:AGPv2:9:1:156750706:1	92376	1	31M	*	0	0	ATGTGGGGTGAGGTGTACGAGCCTCTGGTCG	IIEFIEEFFEAEA=?7?B=13'3;?@A####	AS:i:0	XS:i:0	XN:i:0	XM:i:0	XO:i:0	XG:i:0	NM:i:0	MD:Z:31	YT:Z:UU
HWI-ST515:184:D0PUKACXX:1:1303:13389:4814	272	chromosome:AGPv2:4:1:241473504:1	119378208	1	31M	*	0	0	CGACCAGAGGCTCGTACACCTCACCCCACAT	####A@?;3'31=B?7?=AEAEFFEEIFEII	AS:i:0	XS:i:0	XN:i:0	XM:i:0	XO:i:0	XG:i:0	NM:i:0	MD:Z:31	YT:Z:UU
HWI-ST515:184:D0PUKACXX:1:1303:13389:4814	256	chromosome:AGPv2:UNKNOWN:1:7140151:1	2429272	1	31M	*	0	0	ATGTGGGGTGAGGTGTACGAGCCTCTGGTCG	IIEFIEEFFEAEA=?7?B=13'3;?@A####	AS:i:0	XS:i:0	XN:i:0	XM:i:0	XO:i:0	XG:i:0	NM:i:0	MD:Z:31	YT:Z:UU
HWI-ST515:184:D0PUKACXX:1:1303:13389:4814	256	chromosome:AGPv2:9:1:156750706:1	112336	1	31M	*	0	0	ATGTGGGGTGAGGTGTACGAGCCTCTGGTCG	IIEFIEEFFEAEA=?7?B=13'3;?@A####	AS:i:0	XS:i:0	XN:i:0	XM:i:0	XO:i:0	XG:i:0	NM:i:0	MD:Z:31	YT:Z:UU
HWI-ST515:184:D0PUKACXX:1:1303:13389:4814	256	chromosome:AGPv2:7:1:176764762:1	129623791	1	31M	*	0	0	ATGTGGGGTGAGGTGTACGAGCCTCTGGTCG	IIEFIEEFFEAEA=?7?B=13'3;?@A####	AS:i:0	XS:i:0	XN:i:0	XM:i:0	XO:i:0	XG:i:0	NM:i:0	MD:Z:31	YT:Z:UU
HWI-ST515:184:D0PUKACXX:1:1303:13389:4814	256	chromosome:AGPv2:7:1:176764762:1	129571825	1	31M	*	0	0	ATGTGGGGTGAGGTGTACGAGCCTCTGGTCG	IIEFIEEFFEAEA=?7?B=13'3;?@A####	AS:i:0	XS:i:0	XN:i:0	XM:i:0	XO:i:0	XG:i:0	NM:i:0	MD:Z:31	YT:Z:UU
HWI-ST515:184:D0PUKACXX:1:1303:13389:4814	272	chromosome:AGPv2:UNKNOWN:1:7140151:1	4303108	1	31M	*	0	0	CGACCAGAGGCTCGTACACCTCACCCCACAT	####A@?;3'31=B?7?=AEAEFFEEIFEII	AS:i:0	XS:i:0	XN:i:0	XM:i:0	XO:i:0	XG:i:0	NM:i:0	MD:Z:31	YT:Z:UU
HWI-ST515:184:D0PUKACXX:1:1303:13389:4814	256	chromosome:AGPv2:8:1:175793759:1	87900007	1	31M	*	0	0	ATGTGGGGTGAGGTGTACGAGCCTCTGGTCG	IIEFIEEFFEAEA=?7?B=13'3;?@A####	AS:i:0	XS:i:0	XN:i:0	XM:i:0	XO:i:0	XG:i:0	NM:i:0	MD:Z:31	YT:Z:UU
HWI-ST515:184:D0PUKACXX:1:1303:13389:4814	272	chromosome:AGPv2:4:1:241473504:1	188612632	1	31M	*	0	0	CGACCAGAGGCTCGTACACCTCACCCCACAT	####A@?;3'31=B?7?=AEAEFFEEIFEII	AS:i:0	XS:i:0	XN:i:0	XM:i:0	XO:i:0	XG:i:0	NM:i:0	MD:Z:31	YT:Z:UU
HWI-ST515:184:D0PUKACXX:1:1303:13389:4814	256	chromosome:AGPv2:6:1:169174353:1	118968380	1	31M	*	0	0	ATGTGGGGTGAGGTGTACGAGCCTCTGGTCG	IIEFIEEFFEAEA=?7?B=13'3;?@A####	AS:i:0	XS:i:0	XN:i:0	XM:i:0	XO:i:0	XG:i:0	NM:i:0	MD:Z:31	YT:Z:UU
HWI-ST515:184:D0PUKACXX:1:1303:13389:4814	256	chromosome:AGPv2:6:1:169174353:1	118909517	1	31M	*	0	0	ATGTGGGGTGAGGTGTACGAGCCTCTGGTCG	IIEFIEEFFEAEA=?7?B=13'3;?@A####	AS:i:0	XS:i:0	XN:i:0	XM:i:0	XO:i:0	XG:i:0	NM:i:0	MD:Z:31	YT:Z:UU
HWI-ST515:184:D0PUKACXX:1:1303:13389:4814	256	chromosome:AGPv2:UNKNOWN:1:7140151:1	2492865	1	31M	*	0	0	ATGTGGGGTGAGGTGTACGAGCCTCTGGTCG	IIEFIEEFFEAEA=?7?B=13'3;?@A####	AS:i:0	XS:i:0	XN:i:0	XM:i:0	XO:i:0	XG:i:0	NM:i:0	MD:Z:31	YT:Z:UU
HWI-ST515:184:D0PUKACXX:1:1303:13389:4814	256	chromosome:AGPv2:9:1:156750706:1	14318	1	31M	*	0	0	ATGTGGGGTGAGGTGTACGAGCCTCTGGTCG	IIEFIEEFFEAEA=?7?B=13'3;?@A####	AS:i:0	XS:i:0	XN:i:0	XM:i:0	XO:i:0	XG:i:0	NM:i:0	MD:Z:31	YT:Z:UU
HWI-ST515:184:D0PUKACXX:1:1303:13389:4814	272	chromosome:AGPv2:UNKNOWN:1:7140151:1	4300206	1	31M	*	0	0	CGACCAGAGGCTCGTACACCTCACCCCACAT	####A@?;3'31=B?7?=AEAEFFEEIFEII	AS:i:0	XS:i:0	XN:i:0	XM:i:0	XO:i:0	XG:i:0	NM:i:0	MD:Z:31	YT:Z:UU
HWI-ST515:184:D0PUKACXX:1:1303:13389:4814	272	chromosome:AGPv2:UNKNOWN:1:7140151:1	2154596	1	31M	*	0	0	CGACCAGAGGCTCGTACACCTCACCCCACAT	####A@?;3'31=B?7?=AEAEFFEEIFEII	AS:i:0	XS:i:0	XN:i:0	XM:i:0	XO:i:0	XG:i:0	NM:i:0	MD:Z:31	YT:Z:UU
HWI-ST515:184:D0PUKACXX:1:1303:13389:4814	272	chromosome:AGPv2:1:1:301354135:1	234531793	1	31M	*	0	0	CGACCAGAGGCTCGTACACCTCACCCCACAT	####A@?;3'31=B?7?=AEAEFFEEIFEII	AS:i:0	XS:i:0	XN:i:0	XM:i:0	XO:i:0	XG:i:0	NM:i:0	MD:Z:31	YT:Z:UU
HWI-ST515:184:D0PUKACXX:1:1303:13389:4814	256	chromosome:AGPv2:5:1:217872852:1	194944051	1	31M	*	0	0	ATGTGGGGTGAGGTGTACGAGCCTCTGGTCG	IIEFIEEFFEAEA=?7?B=13'3;?@A####	AS:i:0	XS:i:0	XN:i:0	XM:i:0	XO:i:0	XG:i:0	NM:i:0	MD:Z:31	YT:Z:UU
HWI-ST515:184:D0PUKACXX:1:1303:13389:4814	272	chromosome:AGPv2:9:1:156750706:1	60199	1	31M	*	0	0	CGACCAGAGGCTCGTACACCTCACCCCACAT	####A@?;3'31=B?7?=AEAEFFEEIFEII	AS:i:0	XS:i:0	XN:i:0	XM:i:0	XO:i:0	XG:i:0	NM:i:0	MD:Z:31	YT:Z:UU
HWI-ST515:184:D0PUKACXX:1:1303:13389:4814	256	chromosome:AGPv2:6:1:169174353:1	39310134	1	31M	*	0	0	ATGTGGGGTGAGGTGTACGAGCCTCTGGTCG	IIEFIEEFFEAEA=?7?B=13'3;?@A####	AS:i:0	XS:i:0	XN:i:0	XM:i:0	XO:i:0	XG:i:0	NM:i:0	MD:Z:31	YT:Z:UU
HWI-ST515:184:D0PUKACXX:1:1303:13389:4814	256	chromosome:AGPv2:9:1:156750706:1	148476	1	31M	*	0	0	ATGTGGGGTGAGGTGTACGAGCCTCTGGTCG	IIEFIEEFFEAEA=?7?B=13'3;?@A####	AS:i:0	XS:i:0	XN:i:0	XM:i:0	XO:i:0	XG:i:0	NM:i:0	MD:Z:31	YT:Z:UU
HWI-ST515:184:D0PUKACXX:1:1303:13389:4814	256	chromosome:AGPv2:5:1:217872852:1	194939976	1	31M	*	0	0	ATGTGGGGTGAGGTGTACGAGCCTCTGGTCG	IIEFIEEFFEAEA=?7?B=13'3;?@A####	AS:i:0	XS:i:0	XN:i:0	XM:i:0	XO:i:0	XG:i:0	NM:i:0	MD:Z:31	YT:Z:UU
HWI-ST515:184:D0PUKACXX:1:1303:13389:4814	256	chromosome:AGPv2:UNKNOWN:1:7140151:1	2063776	1	31M	*	0	0	ATGTGGGGTGAGGTGTACGAGCCTCTGGTCG	IIEFIEEFFEAEA=?7?B=13'3;?@A####	AS:i:0	XS:i:0	XN:i:0	XM:i:0	XO:i:0	XG:i:0	NM:i:0	MD:Z:31	YT:Z:UU
HWI-ST515:184:D0PUKACXX:1:1303:13389:4814	256	chromosome:AGPv2:UNKNOWN:1:7140151:1	4255290	1	31M	*	0	0	ATGTGGGGTGAGGTGTACGAGCCTCTGGTCG	IIEFIEEFFEAEA=?7?B=13'3;?@A####	AS:i:0	XS:i:0	XN:i:0	XM:i:0	XO:i:0	XG:i:0	NM:i:0	MD:Z:31	YT:Z:UU
HWI-ST515:184:D0PUKACXX:1:1303:13389:4814	256	chromosome:AGPv2:UNKNOWN:1:7140151:1	4246299	1	31M	*	0	0	ATGTGGGGTGAGGTGTACGAGCCTCTGGTCG	IIEFIEEFFEAEA=?7?B=13'3;?@A####	AS:i:0	XS:i:0	XN:i:0	XM:i:0	XO:i:0	XG:i:0	NM:i:0	MD:Z:31	YT:Z:UU
HWI-ST515:184:D0PUKACXX:1:1303:13389:4814	256	chromosome:AGPv2:UNKNOWN:1:7140151:1	2417257	1	31M	*	0	0	ATGTGGGGTGAGGTGTACGAGCCTCTGGTCG	IIEFIEEFFEAEA=?7?B=13'3;?@A####	AS:i:0	XS:i:0	XN:i:0	XM:i:0	XO:i:0	XG:i:0	NM:i:0	MD:Z:31	YT:Z:UU
HWI-ST515:184:D0PUKACXX:1:1303:13389:4814	256	chromosome:AGPv2:UNKNOWN:1:7140151:1	2284235	1	31M	*	0	0	ATGTGGGGTGAGGTGTACGAGCCTCTGGTCG	IIEFIEEFFEAEA=?7?B=13'3;?@A####	AS:i:0	XS:i:0	XN:i:0	XM:i:0	XO:i:0	XG:i:0	NM:i:0	MD:Z:31	YT:Z:UU
HWI-ST515:184:D0PUKACXX:1:1303:13389:4814	256	chromosome:AGPv2:UNKNOWN:1:7140151:1	4559980	1	31M	*	0	0	ATGTGGGGTGAGGTGTACGAGCCTCTGGTCG	IIEFIEEFFEAEA=?7?B=13'3;?@A####	AS:i:0	XS:i:0	XN:i:0	XM:i:0	XO:i:0	XG:i:0	NM:i:0	MD:Z:31	YT:Z:UU
HWI-ST515:184:D0PUKACXX:1:1303:13389:4814	256	chromosome:AGPv2:7:1:176764762:1	129627777	1	31M	*	0	0	ATGTGGGGTGAGGTGTACGAGCCTCTGGTCG	IIEFIEEFFEAEA=?7?B=13'3;?@A####	AS:i:0	XS:i:0	XN:i:0	XM:i:0	XO:i:0	XG:i:0	NM:i:0	MD:Z:31	YT:Z:UU
HWI-ST515:184:D0PUKACXX:1:1303:13389:4814	256	chromosome:AGPv2:UNKNOWN:1:7140151:1	4357422	1	31M	*	0	0	ATGTGGGGTGAGGTGTACGAGCCTCTGGTCG	IIEFIEEFFEAEA=?7?B=13'3;?@A####	AS:i:0	XS:i:0	XN:i:0	XM:i:0	XO:i:0	XG:i:0	NM:i:0	MD:Z:31	YT:Z:UU
HWI-ST515:184:D0PUKACXX:1:1303:13389:4814	272	chromosome:AGPv2:UNKNOWN:1:7140151:1	4360881	1	31M	*	0	0	CGACCAGAGGCTCGTACACCTCACCCCACAT	####A@?;3'31=B?7?=AEAEFFEEIFEII	AS:i:0	XS:i:0	XN:i:0	XM:i:0	XO:i:0	XG:i:0	NM:i:0	MD:Z:31	YT:Z:UU
HWI-ST515:184:D0PUKACXX:1:1303:13389:4814	256	chromosome:AGPv2:5:1:217872852:1	157973253	1	31M	*	0	0	ATGTGGGGTGAGGTGTACGAGCCTCTGGTCG	IIEFIEEFFEAEA=?7?B=13'3;?@A####	AS:i:0	XS:i:0	XN:i:0	XM:i:0	XO:i:0	XG:i:0	NM:i:0	MD:Z:31	YT:Z:UU
HWI-ST515:184:D0PUKACXX:1:1303:13389:4814	272	chromosome:AGPv2:6:1:169174353:1	19480430	1	31M	*	0	0	CGACCAGAGGCTCGTACACCTCACCCCACAT	####A@?;3'31=B?7?=AEAEFFEEIFEII	AS:i:0	XS:i:0	XN:i:0	XM:i:0	XO:i:0	XG:i:0	NM:i:0	MD:Z:31	YT:Z:UU
HWI-ST515:184:D0PUKACXX:1:1303:13389:4814	256	chromosome:AGPv2:5:1:217872852:1	195056407	1	31M	*	0	0	ATGTGGGGTGAGGTGTACGAGCCTCTGGTCG	IIEFIEEFFEAEA=?7?B=13'3;?@A####	AS:i:0	XS:i:0	XN:i:0	XM:i:0	XO:i:0	XG:i:0	NM:i:0	MD:Z:31	YT:Z:UU
HWI-ST515:184:D0PUKACXX:1:1303:13389:4814	256	chromosome:AGPv2:5:1:217872852:1	195094382	1	31M	*	0	0	ATGTGGGGTGAGGTGTACGAGCCTCTGGTCG	IIEFIEEFFEAEA=?7?B=13'3;?@A####	AS:i:0	XS:i:0	XN:i:0	XM:i:0	XO:i:0	XG:i:0	NM:i:0	MD:Z:31	YT:Z:UU
HWI-ST515:184:D0PUKACXX:1:1303:13389:4814	256	chromosome:AGPv2:5:1:217872852:1	195054429	1	31M	*	0	0	ATGTGGGGTGAGGTGTACGAGCCTCTGGTCG	IIEFIEEFFEAEA=?7?B=13'3;?@A####	AS:i:0	XS:i:0	XN:i:0	XM:i:0	XO:i:0	XG:i:0	NM:i:0	MD:Z:31	YT:Z:UU
HWI-ST515:184:D0PUKACXX:1:1303:13389:4814	256	chromosome:AGPv2:UNKNOWN:1:7140151:1	2424195	1	31M	*	0	0	ATGTGGGGTGAGGTGTACGAGCCTCTGGTCG	IIEFIEEFFEAEA=?7?B=13'3;?@A####	AS:i:0	XS:i:0	XN:i:0	XM:i:0	XO:i:0	XG:i:0	NM:i:0	MD:Z:31	YT:Z:UU
HWI-ST515:184:D0PUKACXX:1:1303:13389:4814	256	chromosome:AGPv2:7:1:176764762:1	129600536	1	31M	*	0	0	ATGTGGGGTGAGGTGTACGAGCCTCTGGTCG	IIEFIEEFFEAEA=?7?B=13'3;?@A####	AS:i:0	XS:i:0	XN:i:0	XM:i:0	XO:i:0	XG:i:0	NM:i:0	MD:Z:31	YT:Z:UU
HWI-ST515:184:D0PUKACXX:1:1303:13389:4814	272	chromosome:AGPv2:1:1:301354135:1	181164686	1	31M	*	0	0	CGACCAGAGGCTCGTACACCTCACCCCACAT	####A@?;3'31=B?7?=AEAEFFEEIFEII	AS:i:0	XS:i:0	XN:i:0	XM:i:0	XO:i:0	XG:i:0	NM:i:0	MD:Z:31	YT:Z:UU
HWI-ST515:184:D0PUKACXX:1:1303:13389:4814	256	chromosome:AGPv2:UNKNOWN:1:7140151:1	4555483	1	31M	*	0	0	ATGTGGGGTGAGGTGTACGAGCCTCTGGTCG	IIEFIEEFFEAEA=?7?B=13'3;?@A####	AS:i:0	XS:i:0	XN:i:0	XM:i:0	XO:i:0	XG:i:0	NM:i:0	MD:Z:31	YT:Z:UU
HWI-ST515:184:D0PUKACXX:1:1303:13389:4814	256	chromosome:AGPv2:9:1:156750706:1	5936765	1	31M	*	0	0	ATGTGGGGTGAGGTGTACGAGCCTCTGGTCG	IIEFIEEFFEAEA=?7?B=13'3;?@A####	AS:i:0	XS:i:0	XN:i:0	XM:i:0	XO:i:0	XG:i:0	NM:i:0	MD:Z:31	YT:Z:UU
HWI-ST515:184:D0PUKACXX:1:1303:13389:4814	256	chromosome:AGPv2:9:1:156750706:1	121077	1	31M	*	0	0	ATGTGGGGTGAGGTGTACGAGCCTCTGGTCG	IIEFIEEFFEAEA=?7?B=13'3;?@A####	AS:i:0	XS:i:0	XN:i:0	XM:i:0	XO:i:0	XG:i:0	NM:i:0	MD:Z:31	YT:Z:UU
HWI-ST515:184:D0PUKACXX:1:1303:13389:4814	272	chromosome:AGPv2:4:1:241473504:1	123466740	1	31M	*	0	0	CGACCAGAGGCTCGTACACCTCACCCCACAT	####A@?;3'31=B?7?=AEAEFFEEIFEII	AS:i:0	XS:i:0	XN:i:0	XM:i:0	XO:i:0	XG:i:0	NM:i:0	MD:Z:31	YT:Z:UU
HWI-ST515:184:D0PUKACXX:1:1303:13389:4814	272	chromosome:AGPv2:UNKNOWN:1:7140151:1	2535034	1	31M	*	0	0	CGACCAGAGGCTCGTACACCTCACCCCACAT	####A@?;3'31=B?7?=AEAEFFEEIFEII	AS:i:0	XS:i:0	XN:i:0	XM:i:0	XO:i:0	XG:i:0	NM:i:0	MD:Z:31	YT:Z:UU
HWI-ST515:184:D0PUKACXX:1:1303:13389:4814	256	chromosome:AGPv2:UNKNOWN:1:7140151:1	2285315	1	31M	*	0	0	ATGTGGGGTGAGGTGTACGAGCCTCTGGTCG	IIEFIEEFFEAEA=?7?B=13'3;?@A####	AS:i:0	XS:i:0	XN:i:0	XM:i:0	XO:i:0	XG:i:0	NM:i:0	MD:Z:31	YT:Z:UU
HWI-ST515:184:D0PUKACXX:1:1303:13389:4814	256	chromosome:AGPv2:UNKNOWN:1:7140151:1	2511466	1	31M	*	0	0	ATGTGGGGTGAGGTGTACGAGCCTCTGGTCG	IIEFIEEFFEAEA=?7?B=13'3;?@A####	AS:i:0	XS:i:0	XN:i:0	XM:i:0	XO:i:0	XG:i:0	NM:i:0	MD:Z:31	YT:Z:UU
HWI-ST515:184:D0PUKACXX:1:1303:13389:4814	272	chromosome:AGPv2:1:1:301354135:1	38264727	1	31M	*	0	0	CGACCAGAGGCTCGTACACCTCACCCCACAT	####A@?;3'31=B?7?=AEAEFFEEIFEII	AS:i:0	XS:i:0	XN:i:0	XM:i:0	XO:i:0	XG:i:0	NM:i:0	MD:Z:31	YT:Z:UU
HWI-ST515:184:D0PUKACXX:1:1303:13389:4814	256	chromosome:AGPv2:6:1:169174353:1	118885726	1	31M	*	0	0	ATGTGGGGTGAGGTGTACGAGCCTCTGGTCG	IIEFIEEFFEAEA=?7?B=13'3;?@A####	AS:i:0	XS:i:0	XN:i:0	XM:i:0	XO:i:0	XG:i:0	NM:i:0	MD:Z:31	YT:Z:UU
HWI-ST515:184:D0PUKACXX:1:1303:13389:4814	256	chromosome:AGPv2:1:1:301354135:1	234488674	1	31M	*	0	0	ATGTGGGGTGAGGTGTACGAGCCTCTGGTCG	IIEFIEEFFEAEA=?7?B=13'3;?@A####	AS:i:0	XS:i:0	XN:i:0	XM:i:0	XO:i:0	XG:i:0	NM:i:0	MD:Z:31	YT:Z:UU
HWI-ST515:184:D0PUKACXX:1:1303:13389:4814	256	chromosome:AGPv2:9:1:156750706:1	205382	1	31M	*	0	0	ATGTGGGGTGAGGTGTACGAGCCTCTGGTCG	IIEFIEEFFEAEA=?7?B=13'3;?@A####	AS:i:0	XS:i:0	XN:i:0	XM:i:0	XO:i:0	XG:i:0	NM:i:0	MD:Z:31	YT:Z:UU
HWI-ST515:184:D0PUKACXX:1:1303:13389:4814	256	chromosome:AGPv2:UNKNOWN:1:7140151:1	2048922	1	31M	*	0	0	ATGTGGGGTGAGGTGTACGAGCCTCTGGTCG	IIEFIEEFFEAEA=?7?B=13'3;?@A####	AS:i:0	XS:i:0	XN:i:0	XM:i:0	XO:i:0	XG:i:0	NM:i:0	MD:Z:31	YT:Z:UU
HWI-ST515:184:D0PUKACXX:1:1303:13389:4814	256	chromosome:AGPv2:UNKNOWN:1:7140151:1	4529580	1	31M	*	0	0	ATGTGGGGTGAGGTGTACGAGCCTCTGGTCG	IIEFIEEFFEAEA=?7?B=13'3;?@A####	AS:i:0	XS:i:0	XN:i:0	XM:i:0	XO:i:0	XG:i:0	NM:i:0	MD:Z:31	YT:Z:UU
HWI-ST515:184:D0PUKACXX:1:1303:13389:4814	272	chromosome:AGPv2:1:1:301354135:1	38260785	1	31M	*	0	0	CGACCAGAGGCTCGTACACCTCACCCCACAT	####A@?;3'31=B?7?=AEAEFFEEIFEII	AS:i:0	XS:i:0	XN:i:0	XM:i:0	XO:i:0	XG:i:0	NM:i:0	MD:Z:31	YT:Z:UU
HWI-ST515:184:D0PUKACXX:1:1303:13389:4814	256	chromosome:AGPv2:UNKNOWN:1:7140151:1	4354729	1	31M	*	0	0	ATGTGGGGTGAGGTGTACGAGCCTCTGGTCG	IIEFIEEFFEAEA=?7?B=13'3;?@A####	AS:i:0	XS:i:0	XN:i:0	XM:i:0	XO:i:0	XG:i:0	NM:i:0	MD:Z:31	YT:Z:UU
HWI-ST515:184:D0PUKACXX:1:1303:13389:4814	272	chromosome:AGPv2:UNKNOWN:1:7140151:1	2539048	1	31M	*	0	0	CGACCAGAGGCTCGTACACCTCACCCCACAT	####A@?;3'31=B?7?=AEAEFFEEIFEII	AS:i:0	XS:i:0	XN:i:0	XM:i:0	XO:i:0	XG:i:0	NM:i:0	MD:Z:31	YT:Z:UU
HWI-ST515:184:D0PUKACXX:1:1303:13389:4814	272	chromosome:AGPv2:9:1:156750706:1	156665522	1	31M	*	0	0	CGACCAGAGGCTCGTACACCTCACCCCACAT	####A@?;3'31=B?7?=AEAEFFEEIFEII	AS:i:0	XS:i:0	XN:i:0	XM:i:0	XO:i:0	XG:i:0	NM:i:0	MD:Z:31	YT:Z:UU
HWI-ST515:184:D0PUKACXX:1:1303:13389:4814	272	chromosome:AGPv2:UNKNOWN:1:7140151:1	433383	1	31M	*	0	0	CGACCAGAGGCTCGTACACCTCACCCCACAT	####A@?;3'31=B?7?=AEAEFFEEIFEII	AS:i:0	XS:i:0	XN:i:0	XM:i:0	XO:i:0	XG:i:0	NM:i:0	MD:Z:31	YT:Z:UU
HWI-ST515:184:D0PUKACXX:1:1303:13389:4814	256	chromosome:AGPv2:UNKNOWN:1:7140151:1	2419885	1	31M	*	0	0	ATGTGGGGTGAGGTGTACGAGCCTCTGGTCG	IIEFIEEFFEAEA=?7?B=13'3;?@A####	AS:i:0	XS:i:0	XN:i:0	XM:i:0	XO:i:0	XG:i:0	NM:i:0	MD:Z:31	YT:Z:UU
HWI-ST515:184:D0PUKACXX:1:1303:13389:4814	272	chromosome:AGPv2:4:1:241473504:1	167720802	1	31M	*	0	0	CGACCAGAGGCTCGTACACCTCACCCCACAT	####A@?;3'31=B?7?=AEAEFFEEIFEII	AS:i:0	XS:i:0	XN:i:0	XM:i:0	XO:i:0	XG:i:0	NM:i:0	MD:Z:31	YT:Z:UU
HWI-ST515:184:D0PUKACXX:1:1303:13389:4814	256	chromosome:AGPv2:7:1:176764762:1	129577401	1	31M	*	0	0	ATGTGGGGTGAGGTGTACGAGCCTCTGGTCG	IIEFIEEFFEAEA=?7?B=13'3;?@A####	AS:i:0	XS:i:0	XN:i:0	XM:i:0	XO:i:0	XG:i:0	NM:i:0	MD:Z:31	YT:Z:UU
HWI-ST515:184:D0PUKACXX:1:1303:13389:4814	256	chromosome:AGPv2:4:1:241473504:1	179371829	1	31M	*	0	0	ATGTGGGGTGAGGTGTACGAGCCTCTGGTCG	IIEFIEEFFEAEA=?7?B=13'3;?@A####	AS:i:0	XS:i:0	XN:i:0	XM:i:0	XO:i:0	XG:i:0	NM:i:0	MD:Z:31	YT:Z:UU
HWI-ST515:184:D0PUKACXX:1:1303:13389:4814	256	chromosome:AGPv2:9:1:156750706:1	77029	1	31M	*	0	0	ATGTGGGGTGAGGTGTACGAGCCTCTGGTCG	IIEFIEEFFEAEA=?7?B=13'3;?@A####	AS:i:0	XS:i:0	XN:i:0	XM:i:0	XO:i:0	XG:i:0	NM:i:0	MD:Z:31	YT:Z:UU
HWI-ST515:184:D0PUKACXX:1:1303:13389:4814	272	chromosome:AGPv2:4:1:241473504:1	182869044	1	31M	*	0	0	CGACCAGAGGCTCGTACACCTCACCCCACAT	####A@?;3'31=B?7?=AEAEFFEEIFEII	AS:i:0	XS:i:0	XN:i:0	XM:i:0	XO:i:0	XG:i:0	NM:i:0	MD:Z:31	YT:Z:UU
HWI-ST515:184:D0PUKACXX:1:1303:13389:4814	256	chromosome:AGPv2:7:1:176764762:1	129629938	1	31M	*	0	0	ATGTGGGGTGAGGTGTACGAGCCTCTGGTCG	IIEFIEEFFEAEA=?7?B=13'3;?@A####	AS:i:0	XS:i:0	XN:i:0	XM:i:0	XO:i:0	XG:i:0	NM:i:0	MD:Z:31	YT:Z:UU
HWI-ST515:184:D0PUKACXX:1:1303:13389:4814	256	chromosome:AGPv2:UNKNOWN:1:7140151:1	2282966	1	31M	*	0	0	ATGTGGGGTGAGGTGTACGAGCCTCTGGTCG	IIEFIEEFFEAEA=?7?B=13'3;?@A####	AS:i:0	XS:i:0	XN:i:0	XM:i:0	XO:i:0	XG:i:0	NM:i:0	MD:Z:31	YT:Z:UU
HWI-ST515:184:D0PUKACXX:1:1303:13389:4814	256	chromosome:AGPv2:UNKNOWN:1:7140151:1	4250968	1	31M	*	0	0	ATGTGGGGTGAGGTGTACGAGCCTCTGGTCG	IIEFIEEFFEAEA=?7?B=13'3;?@A####	AS:i:0	XS:i:0	XN:i:0	XM:i:0	XO:i:0	XG:i:0	NM:i:0	MD:Z:31	YT:Z:UU
HWI-ST515:184:D0PUKACXX:1:1303:13389:4814	256	chromosome:AGPv2:5:1:217872852:1	195049036	1	31M	*	0	0	ATGTGGGGTGAGGTGTACGAGCCTCTGGTCG	IIEFIEEFFEAEA=?7?B=13'3;?@A####	AS:i:0	XS:i:0	XN:i:0	XM:i:0	XO:i:0	XG:i:0	NM:i:0	MD:Z:31	YT:Z:UU
HWI-ST515:184:D0PUKACXX:1:1303:13389:4814	256	chromosome:AGPv2:UNKNOWN:1:7140151:1	4263589	1	31M	*	0	0	ATGTGGGGTGAGGTGTACGAGCCTCTGGTCG	IIEFIEEFFEAEA=?7?B=13'3;?@A####	AS:i:0	XS:i:0	XN:i:0	XM:i:0	XO:i:0	XG:i:0	NM:i:0	MD:Z:31	YT:Z:UU
HWI-ST515:184:D0PUKACXX:1:1303:13389:4814	256	chromosome:AGPv2:5:1:217872852:1	195043277	1	31M	*	0	0	ATGTGGGGTGAGGTGTACGAGCCTCTGGTCG	IIEFIEEFFEAEA=?7?B=13'3;?@A####	AS:i:0	XS:i:0	XN:i:0	XM:i:0	XO:i:0	XG:i:0	NM:i:0	MD:Z:31	YT:Z:UU
HWI-ST515:184:D0PUKACXX:1:1303:13389:4814	256	chromosome:AGPv2:6:1:169174353:1	118897142	1	31M	*	0	0	ATGTGGGGTGAGGTGTACGAGCCTCTGGTCG	IIEFIEEFFEAEA=?7?B=13'3;?@A####	AS:i:0	XS:i:0	XN:i:0	XM:i:0	XO:i:0	XG:i:0	NM:i:0	MD:Z:31	YT:Z:UU
HWI-ST515:184:D0PUKACXX:1:1303:13389:4814	256	chromosome:AGPv2:UNKNOWN:1:7140151:1	4163944	1	31M	*	0	0	ATGTGGGGTGAGGTGTACGAGCCTCTGGTCG	IIEFIEEFFEAEA=?7?B=13'3;?@A####	AS:i:0	XS:i:0	XN:i:0	XM:i:0	XO:i:0	XG:i:0	NM:i:0	MD:Z:31	YT:Z:UU
HWI-ST515:184:D0PUKACXX:1:1303:13389:4814	256	chromosome:AGPv2:5:1:217872852:1	195065927	1	31M	*	0	0	ATGTGGGGTGAGGTGTACGAGCCTCTGGTCG	IIEFIEEFFEAEA=?7?B=13'3;?@A####	AS:i:0	XS:i:0	XN:i:0	XM:i:0	XO:i:0	XG:i:0	NM:i:0	MD:Z:31	YT:Z:UU
HWI-ST515:184:D0PUKACXX:1:1303:13389:4814	256	chromosome:AGPv2:5:1:217872852:1	194951257	1	31M	*	0	0	ATGTGGGGTGAGGTGTACGAGCCTCTGGTCG	IIEFIEEFFEAEA=?7?B=13'3;?@A####	AS:i:0	XS:i:0	XN:i:0	XM:i:0	XO:i:0	XG:i:0	NM:i:0	MD:Z:31	YT:Z:UU
HWI-ST515:184:D0PUKACXX:1:1303:13389:4814	256	chromosome:AGPv2:7:1:176764762:1	129575243	1	31M	*	0	0	ATGTGGGGTGAGGTGTACGAGCCTCTGGTCG	IIEFIEEFFEAEA=?7?B=13'3;?@A####	AS:i:0	XS:i:0	XN:i:0	XM:i:0	XO:i:0	XG:i:0	NM:i:0	MD:Z:31	YT:Z:UU
HWI-ST515:184:D0PUKACXX:1:1303:13389:4814	272	chromosome:AGPv2:UNKNOWN:1:7140151:1	1998675	1	31M	*	0	0	CGACCAGAGGCTCGTACACCTCACCCCACAT	####A@?;3'31=B?7?=AEAEFFEEIFEII	AS:i:0	XS:i:0	XN:i:0	XM:i:0	XO:i:0	XG:i:0	NM:i:0	MD:Z:31	YT:Z:UU
HWI-ST515:184:D0PUKACXX:1:1303:13389:4814	256	chromosome:AGPv2:UNKNOWN:1:7140151:1	2425634	1	31M	*	0	0	ATGTGGGGTGAGGTGTACGAGCCTCTGGTCG	IIEFIEEFFEAEA=?7?B=13'3;?@A####	AS:i:0	XS:i:0	XN:i:0	XM:i:0	XO:i:0	XG:i:0	NM:i:0	MD:Z:31	YT:Z:UU
HWI-ST515:184:D0PUKACXX:1:1303:13389:4814	272	chromosome:AGPv2:5:1:217872852:1	195425388	1	31M	*	0	0	CGACCAGAGGCTCGTACACCTCACCCCACAT	####A@?;3'31=B?7?=AEAEFFEEIFEII	AS:i:0	XS:i:0	XN:i:0	XM:i:0	XO:i:0	XG:i:0	NM:i:0	MD:Z:31	YT:Z:UU
HWI-ST515:184:D0PUKACXX:1:1303:13389:4814	256	chromosome:AGPv2:UNKNOWN:1:7140151:1	2082563	1	31M	*	0	0	ATGTGGGGTGAGGTGTACGAGCCTCTGGTCG	IIEFIEEFFEAEA=?7?B=13'3;?@A####	AS:i:0	XS:i:0	XN:i:0	XM:i:0	XO:i:0	XG:i:0	NM:i:0	MD:Z:31	YT:Z:UU
HWI-ST515:184:D0PUKACXX:1:1303:13389:4814	256	chromosome:AGPv2:4:1:241473504:1	167499874	1	31M	*	0	0	ATGTGGGGTGAGGTGTACGAGCCTCTGGTCG	IIEFIEEFFEAEA=?7?B=13'3;?@A####	AS:i:0	XS:i:0	XN:i:0	XM:i:0	XO:i:0	XG:i:0	NM:i:0	MD:Z:31	YT:Z:UU
HWI-ST515:184:D0PUKACXX:1:1303:13389:4814	256	chromosome:AGPv2:6:1:169174353:1	118918073	1	31M	*	0	0	ATGTGGGGTGAGGTGTACGAGCCTCTGGTCG	IIEFIEEFFEAEA=?7?B=13'3;?@A####	AS:i:0	XS:i:0	XN:i:0	XM:i:0	XO:i:0	XG:i:0	NM:i:0	MD:Z:31	YT:Z:UU
HWI-ST515:184:D0PUKACXX:1:1303:13389:4814	256	chromosome:AGPv2:UNKNOWN:1:7140151:1	2159861	1	31M	*	0	0	ATGTGGGGTGAGGTGTACGAGCCTCTGGTCG	IIEFIEEFFEAEA=?7?B=13'3;?@A####	AS:i:0	XS:i:0	XN:i:0	XM:i:0	XO:i:0	XG:i:0	NM:i:0	MD:Z:31	YT:Z:UU
HWI-ST515:184:D0PUKACXX:1:1303:13389:4814	256	chromosome:AGPv2:UNKNOWN:1:7140151:1	2505380	1	31M	*	0	0	ATGTGGGGTGAGGTGTACGAGCCTCTGGTCG	IIEFIEEFFEAEA=?7?B=13'3;?@A####	AS:i:0	XS:i:0	XN:i:0	XM:i:0	XO:i:0	XG:i:0	NM:i:0	MD:Z:31	YT:Z:UU
HWI-ST515:184:D0PUKACXX:1:1303:13389:4814	256	chromosome:AGPv2:9:1:156750706:1	248532	1	31M	*	0	0	ATGTGGGGTGAGGTGTACGAGCCTCTGGTCG	IIEFIEEFFEAEA=?7?B=13'3;?@A####	AS:i:0	XS:i:0	XN:i:0	XM:i:0	XO:i:0	XG:i:0	NM:i:0	MD:Z:31	YT:Z:UU
HWI-ST515:184:D0PUKACXX:1:1303:13389:4814	256	chromosome:AGPv2:UNKNOWN:1:7140151:1	2052875	1	31M	*	0	0	ATGTGGGGTGAGGTGTACGAGCCTCTGGTCG	IIEFIEEFFEAEA=?7?B=13'3;?@A####	AS:i:0	XS:i:0	XN:i:0	XM:i:0	XO:i:0	XG:i:0	NM:i:0	MD:Z:31	YT:Z:UU
HWI-ST515:184:D0PUKACXX:1:1303:13389:4814	256	chromosome:AGPv2:UNKNOWN:1:7140151:1	2123973	1	31M	*	0	0	ATGTGGGGTGAGGTGTACGAGCCTCTGGTCG	IIEFIEEFFEAEA=?7?B=13'3;?@A####	AS:i:0	XS:i:0	XN:i:0	XM:i:0	XO:i:0	XG:i:0	NM:i:0	MD:Z:31	YT:Z:UU
HWI-ST515:184:D0PUKACXX:1:1303:13389:4814	272	chromosome:AGPv2:UNKNOWN:1:7140151:1	4337278	1	31M	*	0	0	CGACCAGAGGCTCGTACACCTCACCCCACAT	####A@?;3'31=B?7?=AEAEFFEEIFEII	AS:i:0	XS:i:0	XN:i:0	XM:i:0	XO:i:0	XG:i:0	NM:i:0	MD:Z:31	YT:Z:UU
HWI-ST515:184:D0PUKACXX:1:1303:13389:4814	256	chromosome:AGPv2:7:1:176764762:1	129631518	1	31M	*	0	0	ATGTGGGGTGAGGTGTACGAGCCTCTGGTCG	IIEFIEEFFEAEA=?7?B=13'3;?@A####	AS:i:0	XS:i:0	XN:i:0	XM:i:0	XO:i:0	XG:i:0	NM:i:0	MD:Z:31	YT:Z:UU
HWI-ST515:184:D0PUKACXX:1:1303:13389:4814	256	chromosome:AGPv2:6:1:169174353:1	169169632	1	31M	*	0	0	ATGTGGGGTGAGGTGTACGAGCCTCTGGTCG	IIEFIEEFFEAEA=?7?B=13'3;?@A####	AS:i:0	XS:i:0	XN:i:0	XM:i:0	XO:i:0	XG:i:0	NM:i:0	MD:Z:31	YT:Z:UU
HWI-ST515:184:D0PUKACXX:1:1303:13389:4814	256	chromosome:AGPv2:UNKNOWN:1:7140151:1	2164587	1	31M	*	0	0	ATGTGGGGTGAGGTGTACGAGCCTCTGGTCG	IIEFIEEFFEAEA=?7?B=13'3;?@A####	AS:i:0	XS:i:0	XN:i:0	XM:i:0	XO:i:0	XG:i:0	NM:i:0	MD:Z:31	YT:Z:UU
HWI-ST515:184:D0PUKACXX:1:1303:13389:4814	256	chromosome:AGPv2:5:1:217872852:1	195058202	1	31M	*	0	0	ATGTGGGGTGAGGTGTACGAGCCTCTGGTCG	IIEFIEEFFEAEA=?7?B=13'3;?@A####	AS:i:0	XS:i:0	XN:i:0	XM:i:0	XO:i:0	XG:i:0	NM:i:0	MD:Z:31	YT:Z:UU
HWI-ST515:184:D0PUKACXX:1:1303:13389:4814	256	chromosome:AGPv2:UNKNOWN:1:7140151:1	427756	1	31M	*	0	0	ATGTGGGGTGAGGTGTACGAGCCTCTGGTCG	IIEFIEEFFEAEA=?7?B=13'3;?@A####	AS:i:0	XS:i:0	XN:i:0	XM:i:0	XO:i:0	XG:i:0	NM:i:0	MD:Z:31	YT:Z:UU
HWI-ST515:184:D0PUKACXX:1:1303:13389:4814	256	chromosome:AGPv2:6:1:169174353:1	19468654	1	31M	*	0	0	ATGTGGGGTGAGGTGTACGAGCCTCTGGTCG	IIEFIEEFFEAEA=?7?B=13'3;?@A####	AS:i:0	XS:i:0	XN:i:0	XM:i:0	XO:i:0	XG:i:0	NM:i:0	MD:Z:31	YT:Z:UU
HWI-ST515:184:D0PUKACXX:1:1303:13389:4814	256	chromosome:AGPv2:7:1:176764762:1	129599996	1	31M	*	0	0	ATGTGGGGTGAGGTGTACGAGCCTCTGGTCG	IIEFIEEFFEAEA=?7?B=13'3;?@A####	AS:i:0	XS:i:0	XN:i:0	XM:i:0	XO:i:0	XG:i:0	NM:i:0	MD:Z:31	YT:Z:UU
HWI-ST515:184:D0PUKACXX:1:1303:13389:4814	256	chromosome:AGPv2:6:1:169174353:1	19448102	1	31M	*	0	0	ATGTGGGGTGAGGTGTACGAGCCTCTGGTCG	IIEFIEEFFEAEA=?7?B=13'3;?@A####	AS:i:0	XS:i:0	XN:i:0	XM:i:0	XO:i:0	XG:i:0	NM:i:0	MD:Z:31	YT:Z:UU
HWI-ST515:184:D0PUKACXX:1:1303:13389:4814	256	chromosome:AGPv2:UNKNOWN:1:7140151:1	2163507	1	31M	*	0	0	ATGTGGGGTGAGGTGTACGAGCCTCTGGTCG	IIEFIEEFFEAEA=?7?B=13'3;?@A####	AS:i:0	XS:i:0	XN:i:0	XM:i:0	XO:i:0	XG:i:0	NM:i:0	MD:Z:31	YT:Z:UU
HWI-ST515:184:D0PUKACXX:1:1303:13389:4814	272	chromosome:AGPv2:1:1:301354135:1	23801889	1	31M	*	0	0	CGACCAGAGGCTCGTACACCTCACCCCACAT	####A@?;3'31=B?7?=AEAEFFEEIFEII	AS:i:0	XS:i:0	XN:i:0	XM:i:0	XO:i:0	XG:i:0	NM:i:0	MD:Z:31	YT:Z:UU
HWI-ST515:184:D0PUKACXX:1:1303:13389:4814	256	chromosome:AGPv2:5:1:217872852:1	157954208	1	31M	*	0	0	ATGTGGGGTGAGGTGTACGAGCCTCTGGTCG	IIEFIEEFFEAEA=?7?B=13'3;?@A####	AS:i:0	XS:i:0	XN:i:0	XM:i:0	XO:i:0	XG:i:0	NM:i:0	MD:Z:31	YT:Z:UU
HWI-ST515:184:D0PUKACXX:1:1303:13389:4814	272	chromosome:AGPv2:6:1:169174353:1	118973148	1	31M	*	0	0	CGACCAGAGGCTCGTACACCTCACCCCACAT	####A@?;3'31=B?7?=AEAEFFEEIFEII	AS:i:0	XS:i:0	XN:i:0	XM:i:0	XO:i:0	XG:i:0	NM:i:0	MD:Z:31	YT:Z:UU
HWI-ST515:184:D0PUKACXX:1:1303:13389:4814	256	chromosome:AGPv2:5:1:217872852:1	164090153	1	31M	*	0	0	ATGTGGGGTGAGGTGTACGAGCCTCTGGTCG	IIEFIEEFFEAEA=?7?B=13'3;?@A####	AS:i:0	XS:i:0	XN:i:0	XM:i:0	XO:i:0	XG:i:0	NM:i:0	MD:Z:31	YT:Z:UU
HWI-ST515:184:D0PUKACXX:1:1303:13389:4814	272	chromosome:AGPv2:UNKNOWN:1:7140151:1	4327090	1	31M	*	0	0	CGACCAGAGGCTCGTACACCTCACCCCACAT	####A@?;3'31=B?7?=AEAEFFEEIFEII	AS:i:0	XS:i:0	XN:i:0	XM:i:0	XO:i:0	XG:i:0	NM:i:0	MD:Z:31	YT:Z:UU
HWI-ST515:184:D0PUKACXX:1:1303:13389:4814	272	chromosome:AGPv2:9:1:156750706:1	283455	1	31M	*	0	0	CGACCAGAGGCTCGTACACCTCACCCCACAT	####A@?;3'31=B?7?=AEAEFFEEIFEII	AS:i:0	XS:i:0	XN:i:0	XM:i:0	XO:i:0	XG:i:0	NM:i:0	MD:Z:31	YT:Z:UU
HWI-ST515:184:D0PUKACXX:1:1303:13389:4814	256	chromosome:AGPv2:UNKNOWN:1:7140151:1	2484202	1	31M	*	0	0	ATGTGGGGTGAGGTGTACGAGCCTCTGGTCG	IIEFIEEFFEAEA=?7?B=13'3;?@A####	AS:i:0	XS:i:0	XN:i:0	XM:i:0	XO:i:0	XG:i:0	NM:i:0	MD:Z:31	YT:Z:UU
HWI-ST515:184:D0PUKACXX:1:1303:13389:4814	256	chromosome:AGPv2:1:1:301354135:1	181690483	1	31M	*	0	0	ATGTGGGGTGAGGTGTACGAGCCTCTGGTCG	IIEFIEEFFEAEA=?7?B=13'3;?@A####	AS:i:0	XS:i:0	XN:i:0	XM:i:0	XO:i:0	XG:i:0	NM:i:0	MD:Z:31	YT:Z:UU
HWI-ST515:184:D0PUKACXX:1:1303:13389:4814	256	chromosome:AGPv2:UNKNOWN:1:7140151:1	2121098	1	31M	*	0	0	ATGTGGGGTGAGGTGTACGAGCCTCTGGTCG	IIEFIEEFFEAEA=?7?B=13'3;?@A####	AS:i:0	XS:i:0	XN:i:0	XM:i:0	XO:i:0	XG:i:0	NM:i:0	MD:Z:31	YT:Z:UU
HWI-ST515:184:D0PUKACXX:1:1303:13389:4814	256	chromosome:AGPv2:6:1:169174353:1	10011762	1	31M	*	0	0	ATGTGGGGTGAGGTGTACGAGCCTCTGGTCG	IIEFIEEFFEAEA=?7?B=13'3;?@A####	AS:i:0	XS:i:0	XN:i:0	XM:i:0	XO:i:0	XG:i:0	NM:i:0	MD:Z:31	YT:Z:UU
HWI-ST515:184:D0PUKACXX:1:1303:13389:4814	256	chromosome:AGPv2:7:1:176764762:1	129625440	1	31M	*	0	0	ATGTGGGGTGAGGTGTACGAGCCTCTGGTCG	IIEFIEEFFEAEA=?7?B=13'3;?@A####	AS:i:0	XS:i:0	XN:i:0	XM:i:0	XO:i:0	XG:i:0	NM:i:0	MD:Z:31	YT:Z:UU
HWI-ST515:184:D0PUKACXX:1:1303:13389:4814	256	chromosome:AGPv2:9:1:156750706:1	5937101	1	31M	*	0	0	ATGTGGGGTGAGGTGTACGAGCCTCTGGTCG	IIEFIEEFFEAEA=?7?B=13'3;?@A####	AS:i:0	XS:i:0	XN:i:0	XM:i:0	XO:i:0	XG:i:0	NM:i:0	MD:Z:31	YT:Z:UU
HWI-ST515:184:D0PUKACXX:1:1303:13389:4814	256	chromosome:AGPv2:4:1:241473504:1	123484326	1	31M	*	0	0	ATGTGGGGTGAGGTGTACGAGCCTCTGGTCG	IIEFIEEFFEAEA=?7?B=13'3;?@A####	AS:i:0	XS:i:0	XN:i:0	XM:i:0	XO:i:0	XG:i:0	NM:i:0	MD:Z:31	YT:Z:UU
HWI-ST515:184:D0PUKACXX:1:1303:13389:4814	272	chromosome:AGPv2:1:1:301354135:1	267086262	1	31M	*	0	0	CGACCAGAGGCTCGTACACCTCACCCCACAT	####A@?;3'31=B?7?=AEAEFFEEIFEII	AS:i:0	XS:i:0	XN:i:0	XM:i:0	XO:i:0	XG:i:0	NM:i:0	MD:Z:31	YT:Z:UU
HWI-ST515:184:D0PUKACXX:1:1303:13389:4814	272	chromosome:AGPv2:UNKNOWN:1:7140151:1	4179089	1	31M	*	0	0	CGACCAGAGGCTCGTACACCTCACCCCACAT	####A@?;3'31=B?7?=AEAEFFEEIFEII	AS:i:0	XS:i:0	XN:i:0	XM:i:0	XO:i:0	XG:i:0	NM:i:0	MD:Z:31	YT:Z:UU
HWI-ST515:184:D0PUKACXX:1:1303:13389:4814	256	chromosome:AGPv2:9:1:156750706:1	82977	1	31M	*	0	0	ATGTGGGGTGAGGTGTACGAGCCTCTGGTCG	IIEFIEEFFEAEA=?7?B=13'3;?@A####	AS:i:0	XS:i:0	XN:i:0	XM:i:0	XO:i:0	XG:i:0	NM:i:0	MD:Z:31	YT:Z:UU
HWI-ST515:184:D0PUKACXX:1:1303:13389:4814	272	chromosome:AGPv2:9:1:156750706:1	56294	1	31M	*	0	0	CGACCAGAGGCTCGTACACCTCACCCCACAT	####A@?;3'31=B?7?=AEAEFFEEIFEII	AS:i:0	XS:i:0	XN:i:0	XM:i:0	XO:i:0	XG:i:0	NM:i:0	MD:Z:31	YT:Z:UU
HWI-ST515:184:D0PUKACXX:1:1303:13389:4814	256	chromosome:AGPv2:5:1:217872852:1	157960887	1	31M	*	0	0	ATGTGGGGTGAGGTGTACGAGCCTCTGGTCG	IIEFIEEFFEAEA=?7?B=13'3;?@A####	AS:i:0	XS:i:0	XN:i:0	XM:i:0	XO:i:0	XG:i:0	NM:i:0	MD:Z:31	YT:Z:UU
HWI-ST515:184:D0PUKACXX:1:1303:13389:4814	272	chromosome:AGPv2:9:1:156750706:1	28974	1	31M	*	0	0	CGACCAGAGGCTCGTACACCTCACCCCACAT	####A@?;3'31=B?7?=AEAEFFEEIFEII	AS:i:0	XS:i:0	XN:i:0	XM:i:0	XO:i:0	XG:i:0	NM:i:0	MD:Z:31	YT:Z:UU
HWI-ST515:184:D0PUKACXX:1:1303:13389:4814	256	chromosome:AGPv2:6:1:169174353:1	19583541	1	31M	*	0	0	ATGTGGGGTGAGGTGTACGAGCCTCTGGTCG	IIEFIEEFFEAEA=?7?B=13'3;?@A####	AS:i:0	XS:i:0	XN:i:0	XM:i:0	XO:i:0	XG:i:0	NM:i:0	MD:Z:31	YT:Z:UU
HWI-ST515:184:D0PUKACXX:1:1303:13389:4814	272	chromosome:AGPv2:UNKNOWN:1:7140151:1	4220295	1	31M	*	0	0	CGACCAGAGGCTCGTACACCTCACCCCACAT	####A@?;3'31=B?7?=AEAEFFEEIFEII	AS:i:0	XS:i:0	XN:i:0	XM:i:0	XO:i:0	XG:i:0	NM:i:0	MD:Z:31	YT:Z:UU
HWI-ST515:184:D0PUKACXX:1:1303:13389:4814	256	chromosome:AGPv2:5:1:217872852:1	194944411	1	31M	*	0	0	ATGTGGGGTGAGGTGTACGAGCCTCTGGTCG	IIEFIEEFFEAEA=?7?B=13'3;?@A####	AS:i:0	XS:i:0	XN:i:0	XM:i:0	XO:i:0	XG:i:0	NM:i:0	MD:Z:31	YT:Z:UU
HWI-ST515:184:D0PUKACXX:1:1303:13389:4814	272	chromosome:AGPv2:9:1:156750706:1	5972533	1	31M	*	0	0	CGACCAGAGGCTCGTACACCTCACCCCACAT	####A@?;3'31=B?7?=AEAEFFEEIFEII	AS:i:0	XS:i:0	XN:i:0	XM:i:0	XO:i:0	XG:i:0	NM:i:0	MD:Z:31	YT:Z:UU
HWI-ST515:184:D0PUKACXX:1:1303:13389:4814	256	chromosome:AGPv2:UNKNOWN:1:7140151:1	2075185	1	31M	*	0	0	ATGTGGGGTGAGGTGTACGAGCCTCTGGTCG	IIEFIEEFFEAEA=?7?B=13'3;?@A####	AS:i:0	XS:i:0	XN:i:0	XM:i:0	XO:i:0	XG:i:0	NM:i:0	MD:Z:31	YT:Z:UU
HWI-ST515:184:D0PUKACXX:1:1303:13389:4814	256	chromosome:AGPv2:UNKNOWN:1:7140151:1	2283146	1	31M	*	0	0	ATGTGGGGTGAGGTGTACGAGCCTCTGGTCG	IIEFIEEFFEAEA=?7?B=13'3;?@A####	AS:i:0	XS:i:0	XN:i:0	XM:i:0	XO:i:0	XG:i:0	NM:i:0	MD:Z:31	YT:Z:UU
HWI-ST515:184:D0PUKACXX:1:1303:13389:4814	272	chromosome:AGPv2:UNKNOWN:1:7140151:1	4337998	1	31M	*	0	0	CGACCAGAGGCTCGTACACCTCACCCCACAT	####A@?;3'31=B?7?=AEAEFFEEIFEII	AS:i:0	XS:i:0	XN:i:0	XM:i:0	XO:i:0	XG:i:0	NM:i:0	MD:Z:31	YT:Z:UU
HWI-ST515:184:D0PUKACXX:1:1303:13389:4814	256	chromosome:AGPv2:9:1:156750706:1	75595	1	31M	*	0	0	ATGTGGGGTGAGGTGTACGAGCCTCTGGTCG	IIEFIEEFFEAEA=?7?B=13'3;?@A####	AS:i:0	XS:i:0	XN:i:0	XM:i:0	XO:i:0	XG:i:0	NM:i:0	MD:Z:31	YT:Z:UU
HWI-ST515:184:D0PUKACXX:1:1303:13389:4814	256	chromosome:AGPv2:4:1:241473504:1	179204168	1	31M	*	0	0	ATGTGGGGTGAGGTGTACGAGCCTCTGGTCG	IIEFIEEFFEAEA=?7?B=13'3;?@A####	AS:i:0	XS:i:0	XN:i:0	XM:i:0	XO:i:0	XG:i:0	NM:i:0	MD:Z:31	YT:Z:UU
HWI-ST515:184:D0PUKACXX:1:1303:13389:4814	272	chromosome:AGPv2:UNKNOWN:1:7140151:1	2147897	1	31M	*	0	0	CGACCAGAGGCTCGTACACCTCACCCCACAT	####A@?;3'31=B?7?=AEAEFFEEIFEII	AS:i:0	XS:i:0	XN:i:0	XM:i:0	XO:i:0	XG:i:0	NM:i:0	MD:Z:31	YT:Z:UU
HWI-ST515:184:D0PUKACXX:1:1303:13389:4814	256	chromosome:AGPv2:UNKNOWN:1:7140151:1	2401324	1	31M	*	0	0	ATGTGGGGTGAGGTGTACGAGCCTCTGGTCG	IIEFIEEFFEAEA=?7?B=13'3;?@A####	AS:i:0	XS:i:0	XN:i:0	XM:i:0	XO:i:0	XG:i:0	NM:i:0	MD:Z:31	YT:Z:UU
HWI-ST515:184:D0PUKACXX:1:1303:13389:4814	256	chromosome:AGPv2:9:1:156750706:1	4566	1	31M	*	0	0	ATGTGGGGTGAGGTGTACGAGCCTCTGGTCG	IIEFIEEFFEAEA=?7?B=13'3;?@A####	AS:i:0	XS:i:0	XN:i:0	XM:i:0	XO:i:0	XG:i:0	NM:i:0	MD:Z:31	YT:Z:UU
HWI-ST515:184:D0PUKACXX:1:1303:13389:4814	256	chromosome:AGPv2:UNKNOWN:1:7140151:1	4541850	1	31M	*	0	0	ATGTGGGGTGAGGTGTACGAGCCTCTGGTCG	IIEFIEEFFEAEA=?7?B=13'3;?@A####	AS:i:0	XS:i:0	XN:i:0	XM:i:0	XO:i:0	XG:i:0	NM:i:0	MD:Z:31	YT:Z:UU
HWI-ST515:184:D0PUKACXX:1:1303:13389:4814	272	chromosome:AGPv2:4:1:241473504:1	167706103	1	31M	*	0	0	CGACCAGAGGCTCGTACACCTCACCCCACAT	####A@?;3'31=B?7?=AEAEFFEEIFEII	AS:i:0	XS:i:0	XN:i:0	XM:i:0	XO:i:0	XG:i:0	NM:i:0	MD:Z:31	YT:Z:UU
HWI-ST515:184:D0PUKACXX:1:1303:13389:4814	256	chromosome:AGPv2:9:1:156750706:1	206646	1	31M	*	0	0	ATGTGGGGTGAGGTGTACGAGCCTCTGGTCG	IIEFIEEFFEAEA=?7?B=13'3;?@A####	AS:i:0	XS:i:0	XN:i:0	XM:i:0	XO:i:0	XG:i:0	NM:i:0	MD:Z:31	YT:Z:UU
HWI-ST515:184:D0PUKACXX:1:1303:13389:4814	256	chromosome:AGPv2:UNKNOWN:1:7140151:1	4551707	1	31M	*	0	0	ATGTGGGGTGAGGTGTACGAGCCTCTGGTCG	IIEFIEEFFEAEA=?7?B=13'3;?@A####	AS:i:0	XS:i:0	XN:i:0	XM:i:0	XO:i:0	XG:i:0	NM:i:0	MD:Z:31	YT:Z:UU
HWI-ST515:184:D0PUKACXX:1:1303:13389:4814	256	chromosome:AGPv2:UNKNOWN:1:7140151:1	3781059	1	31M	*	0	0	ATGTGGGGTGAGGTGTACGAGCCTCTGGTCG	IIEFIEEFFEAEA=?7?B=13'3;?@A####	AS:i:0	XS:i:0	XN:i:0	XM:i:0	XO:i:0	XG:i:0	NM:i:0	MD:Z:31	YT:Z:UU
HWI-ST515:184:D0PUKACXX:1:1303:13389:4814	272	chromosome:AGPv2:5:1:217872852:1	12896462	1	31M	*	0	0	CGACCAGAGGCTCGTACACCTCACCCCACAT	####A@?;3'31=B?7?=AEAEFFEEIFEII	AS:i:0	XS:i:0	XN:i:0	XM:i:0	XO:i:0	XG:i:0	NM:i:0	MD:Z:31	YT:Z:UU
HWI-ST515:184:D0PUKACXX:1:1303:13389:4814	272	chromosome:AGPv2:UNKNOWN:1:7140151:1	4376420	1	31M	*	0	0	CGACCAGAGGCTCGTACACCTCACCCCACAT	####A@?;3'31=B?7?=AEAEFFEEIFEII	AS:i:0	XS:i:0	XN:i:0	XM:i:0	XO:i:0	XG:i:0	NM:i:0	MD:Z:31	YT:Z:UU
HWI-ST515:184:D0PUKACXX:1:1303:13389:4814	272	chromosome:AGPv2:9:1:156750706:1	94421737	1	31M	*	0	0	CGACCAGAGGCTCGTACACCTCACCCCACAT	####A@?;3'31=B?7?=AEAEFFEEIFEII	AS:i:0	XS:i:0	XN:i:0	XM:i:0	XO:i:0	XG:i:0	NM:i:0	MD:Z:31	YT:Z:UU
HWI-ST515:184:D0PUKACXX:1:1303:13389:4814	256	chromosome:AGPv2:9:1:156750706:1	265845	1	31M	*	0	0	ATGTGGGGTGAGGTGTACGAGCCTCTGGTCG	IIEFIEEFFEAEA=?7?B=13'3;?@A####	AS:i:0	XS:i:0	XN:i:0	XM:i:0	XO:i:0	XG:i:0	NM:i:0	MD:Z:31	YT:Z:UU
HWI-ST515:184:D0PUKACXX:1:1303:13389:4814	256	chromosome:AGPv2:UNKNOWN:1:7140151:1	4286729	1	31M	*	0	0	ATGTGGGGTGAGGTGTACGAGCCTCTGGTCG	IIEFIEEFFEAEA=?7?B=13'3;?@A####	AS:i:0	XS:i:0	XN:i:0	XM:i:0	XO:i:0	XG:i:0	NM:i:0	MD:Z:31	YT:Z:UU
HWI-ST515:184:D0PUKACXX:1:1303:13389:4814	272	chromosome:AGPv2:UNKNOWN:1:7140151:1	4479238	1	31M	*	0	0	CGACCAGAGGCTCGTACACCTCACCCCACAT	####A@?;3'31=B?7?=AEAEFFEEIFEII	AS:i:0	XS:i:0	XN:i:0	XM:i:0	XO:i:0	XG:i:0	NM:i:0	MD:Z:31	YT:Z:UU
HWI-ST515:184:D0PUKACXX:1:1303:13389:4814	256	chromosome:AGPv2:7:1:176764762:1	129566066	1	31M	*	0	0	ATGTGGGGTGAGGTGTACGAGCCTCTGGTCG	IIEFIEEFFEAEA=?7?B=13'3;?@A####	AS:i:0	XS:i:0	XN:i:0	XM:i:0	XO:i:0	XG:i:0	NM:i:0	MD:Z:31	YT:Z:UU
HWI-ST515:184:D0PUKACXX:1:1303:13389:4814	272	chromosome:AGPv2:UNKNOWN:1:7140151:1	2264424	1	31M	*	0	0	CGACCAGAGGCTCGTACACCTCACCCCACAT	####A@?;3'31=B?7?=AEAEFFEEIFEII	AS:i:0	XS:i:0	XN:i:0	XM:i:0	XO:i:0	XG:i:0	NM:i:0	MD:Z:31	YT:Z:UU
HWI-ST515:184:D0PUKACXX:1:1303:13389:4814	272	chromosome:AGPv2:4:1:241473504:1	179437759	1	31M	*	0	0	CGACCAGAGGCTCGTACACCTCACCCCACAT	####A@?;3'31=B?7?=AEAEFFEEIFEII	AS:i:0	XS:i:0	XN:i:0	XM:i:0	XO:i:0	XG:i:0	NM:i:0	MD:Z:31	YT:Z:UU
HWI-ST515:184:D0PUKACXX:1:1303:13389:4814	272	chromosome:AGPv2:4:1:241473504:1	179196287	1	31M	*	0	0	CGACCAGAGGCTCGTACACCTCACCCCACAT	####A@?;3'31=B?7?=AEAEFFEEIFEII	AS:i:0	XS:i:0	XN:i:0	XM:i:0	XO:i:0	XG:i:0	NM:i:0	MD:Z:31	YT:Z:UU
HWI-ST515:184:D0PUKACXX:1:1303:13389:4814	256	chromosome:AGPv2:5:1:217872852:1	112772953	1	31M	*	0	0	ATGTGGGGTGAGGTGTACGAGCCTCTGGTCG	IIEFIEEFFEAEA=?7?B=13'3;?@A####	AS:i:0	XS:i:0	XN:i:0	XM:i:0	XO:i:0	XG:i:0	NM:i:0	MD:Z:31	YT:Z:UU
HWI-ST515:184:D0PUKACXX:1:1303:13389:4814	256	chromosome:AGPv2:4:1:241473504:1	123484739	1	31M	*	0	0	ATGTGGGGTGAGGTGTACGAGCCTCTGGTCG	IIEFIEEFFEAEA=?7?B=13'3;?@A####	AS:i:0	XS:i:0	XN:i:0	XM:i:0	XO:i:0	XG:i:0	NM:i:0	MD:Z:31	YT:Z:UU
HWI-ST515:184:D0PUKACXX:1:1303:13389:4814	256	chromosome:AGPv2:UNKNOWN:1:7140151:1	2129991	1	31M	*	0	0	ATGTGGGGTGAGGTGTACGAGCCTCTGGTCG	IIEFIEEFFEAEA=?7?B=13'3;?@A####	AS:i:0	XS:i:0	XN:i:0	XM:i:0	XO:i:0	XG:i:0	NM:i:0	MD:Z:31	YT:Z:UU
HWI-ST515:184:D0PUKACXX:1:1303:13389:4814	256	chromosome:AGPv2:6:1:169174353:1	118976237	1	31M	*	0	0	ATGTGGGGTGAGGTGTACGAGCCTCTGGTCG	IIEFIEEFFEAEA=?7?B=13'3;?@A####	AS:i:0	XS:i:0	XN:i:0	XM:i:0	XO:i:0	XG:i:0	NM:i:0	MD:Z:31	YT:Z:UU
HWI-ST515:184:D0PUKACXX:1:1303:13389:4814	256	chromosome:AGPv2:8:1:175793759:1	87900186	1	31M	*	0	0	ATGTGGGGTGAGGTGTACGAGCCTCTGGTCG	IIEFIEEFFEAEA=?7?B=13'3;?@A####	AS:i:0	XS:i:0	XN:i:0	XM:i:0	XO:i:0	XG:i:0	NM:i:0	MD:Z:31	YT:Z:UU
HWI-ST515:184:D0PUKACXX:1:1303:13389:4814	256	chromosome:AGPv2:UNKNOWN:1:7140151:1	2357153	1	31M	*	0	0	ATGTGGGGTGAGGTGTACGAGCCTCTGGTCG	IIEFIEEFFEAEA=?7?B=13'3;?@A####	AS:i:0	XS:i:0	XN:i:0	XM:i:0	XO:i:0	XG:i:0	NM:i:0	MD:Z:31	YT:Z:UU
HWI-ST515:184:D0PUKACXX:1:1303:13389:4814	272	chromosome:AGPv2:UNKNOWN:1:7140151:1	4103269	1	31M	*	0	0	CGACCAGAGGCTCGTACACCTCACCCCACAT	####A@?;3'31=B?7?=AEAEFFEEIFEII	AS:i:0	XS:i:0	XN:i:0	XM:i:0	XO:i:0	XG:i:0	NM:i:0	MD:Z:31	YT:Z:UU
HWI-ST515:184:D0PUKACXX:1:1303:13389:4814	272	chromosome:AGPv2:UNKNOWN:1:7140151:1	4237783	1	31M	*	0	0	CGACCAGAGGCTCGTACACCTCACCCCACAT	####A@?;3'31=B?7?=AEAEFFEEIFEII	AS:i:0	XS:i:0	XN:i:0	XM:i:0	XO:i:0	XG:i:0	NM:i:0	MD:Z:31	YT:Z:UU
HWI-ST515:184:D0PUKACXX:1:1303:13389:4814	256	chromosome:AGPv2:UNKNOWN:1:7140151:1	2203137	1	31M	*	0	0	ATGTGGGGTGAGGTGTACGAGCCTCTGGTCG	IIEFIEEFFEAEA=?7?B=13'3;?@A####	AS:i:0	XS:i:0	XN:i:0	XM:i:0	XO:i:0	XG:i:0	NM:i:0	MD:Z:31	YT:Z:UU
HWI-ST515:184:D0PUKACXX:1:1303:13389:4814	272	chromosome:AGPv2:6:1:169174353:1	104234573	1	31M	*	0	0	CGACCAGAGGCTCGTACACCTCACCCCACAT	####A@?;3'31=B?7?=AEAEFFEEIFEII	AS:i:0	XS:i:0	XN:i:0	XM:i:0	XO:i:0	XG:i:0	NM:i:0	MD:Z:31	YT:Z:UU
HWI-ST515:184:D0PUKACXX:1:1303:13389:4814	272	chromosome:AGPv2:UNKNOWN:1:7140151:1	2531076	1	31M	*	0	0	CGACCAGAGGCTCGTACACCTCACCCCACAT	####A@?;3'31=B?7?=AEAEFFEEIFEII	AS:i:0	XS:i:0	XN:i:0	XM:i:0	XO:i:0	XG:i:0	NM:i:0	MD:Z:31	YT:Z:UU
HWI-ST515:184:D0PUKACXX:1:1303:13389:4814	256	chromosome:AGPv2:UNKNOWN:1:7140151:1	2124334	1	31M	*	0	0	ATGTGGGGTGAGGTGTACGAGCCTCTGGTCG	IIEFIEEFFEAEA=?7?B=13'3;?@A####	AS:i:0	XS:i:0	XN:i:0	XM:i:0	XO:i:0	XG:i:0	NM:i:0	MD:Z:31	YT:Z:UU
HWI-ST515:184:D0PUKACXX:1:1303:13389:4814	256	chromosome:AGPv2:6:1:169174353:1	10003905	1	31M	*	0	0	ATGTGGGGTGAGGTGTACGAGCCTCTGGTCG	IIEFIEEFFEAEA=?7?B=13'3;?@A####	AS:i:0	XS:i:0	XN:i:0	XM:i:0	XO:i:0	XG:i:0	NM:i:0	MD:Z:31	YT:Z:UU
HWI-ST515:184:D0PUKACXX:1:1303:13389:4814	256	chromosome:AGPv2:UNKNOWN:1:7140151:1	2088458	1	31M	*	0	0	ATGTGGGGTGAGGTGTACGAGCCTCTGGTCG	IIEFIEEFFEAEA=?7?B=13'3;?@A####	AS:i:0	XS:i:0	XN:i:0	XM:i:0	XO:i:0	XG:i:0	NM:i:0	MD:Z:31	YT:Z:UU
HWI-ST515:184:D0PUKACXX:1:1303:13389:4814	272	chromosome:AGPv2:5:1:217872852:1	12791474	1	31M	*	0	0	CGACCAGAGGCTCGTACACCTCACCCCACAT	####A@?;3'31=B?7?=AEAEFFEEIFEII	AS:i:0	XS:i:0	XN:i:0	XM:i:0	XO:i:0	XG:i:0	NM:i:0	MD:Z:31	YT:Z:UU
HWI-ST515:184:D0PUKACXX:1:1303:13389:4814	256	chromosome:AGPv2:5:1:217872852:1	157983673	1	31M	*	0	0	ATGTGGGGTGAGGTGTACGAGCCTCTGGTCG	IIEFIEEFFEAEA=?7?B=13'3;?@A####	AS:i:0	XS:i:0	XN:i:0	XM:i:0	XO:i:0	XG:i:0	NM:i:0	MD:Z:31	YT:Z:UU
HWI-ST515:184:D0PUKACXX:1:1303:13389:4814	256	chromosome:AGPv2:6:1:169174353:1	10037518	1	31M	*	0	0	ATGTGGGGTGAGGTGTACGAGCCTCTGGTCG	IIEFIEEFFEAEA=?7?B=13'3;?@A####	AS:i:0	XS:i:0	XN:i:0	XM:i:0	XO:i:0	XG:i:0	NM:i:0	MD:Z:31	YT:Z:UU
HWI-ST515:184:D0PUKACXX:1:1303:13389:4814	256	chromosome:AGPv2:5:1:217872852:1	157924916	1	31M	*	0	0	ATGTGGGGTGAGGTGTACGAGCCTCTGGTCG	IIEFIEEFFEAEA=?7?B=13'3;?@A####	AS:i:0	XS:i:0	XN:i:0	XM:i:0	XO:i:0	XG:i:0	NM:i:0	MD:Z:31	YT:Z:UU
HWI-ST515:184:D0PUKACXX:1:1303:13389:4814	256	chromosome:AGPv2:5:1:217872852:1	195104899	1	31M	*	0	0	ATGTGGGGTGAGGTGTACGAGCCTCTGGTCG	IIEFIEEFFEAEA=?7?B=13'3;?@A####	AS:i:0	XS:i:0	XN:i:0	XM:i:0	XO:i:0	XG:i:0	NM:i:0	MD:Z:31	YT:Z:UU
HWI-ST515:184:D0PUKACXX:1:1303:13389:4814	256	chromosome:AGPv2:5:1:217872852:1	194939436	1	31M	*	0	0	ATGTGGGGTGAGGTGTACGAGCCTCTGGTCG	IIEFIEEFFEAEA=?7?B=13'3;?@A####	AS:i:0	XS:i:0	XN:i:0	XM:i:0	XO:i:0	XG:i:0	NM:i:0	MD:Z:31	YT:Z:UU
HWI-ST515:184:D0PUKACXX:1:1303:13389:4814	256	chromosome:AGPv2:1:1:301354135:1	146604077	1	31M	*	0	0	ATGTGGGGTGAGGTGTACGAGCCTCTGGTCG	IIEFIEEFFEAEA=?7?B=13'3;?@A####	AS:i:0	XS:i:0	XN:i:0	XM:i:0	XO:i:0	XG:i:0	NM:i:0	MD:Z:31	YT:Z:UU
HWI-ST515:184:D0PUKACXX:1:1303:13389:4814	256	chromosome:AGPv2:UNKNOWN:1:7140151:1	2495029	1	31M	*	0	0	ATGTGGGGTGAGGTGTACGAGCCTCTGGTCG	IIEFIEEFFEAEA=?7?B=13'3;?@A####	AS:i:0	XS:i:0	XN:i:0	XM:i:0	XO:i:0	XG:i:0	NM:i:0	MD:Z:31	YT:Z:UU
HWI-ST515:184:D0PUKACXX:1:1303:13389:4814	256	chromosome:AGPv2:9:1:156750706:1	241270	1	31M	*	0	0	ATGTGGGGTGAGGTGTACGAGCCTCTGGTCG	IIEFIEEFFEAEA=?7?B=13'3;?@A####	AS:i:0	XS:i:0	XN:i:0	XM:i:0	XO:i:0	XG:i:0	NM:i:0	MD:Z:31	YT:Z:UU
HWI-ST515:184:D0PUKACXX:1:1303:13389:4814	256	chromosome:AGPv2:1:1:301354135:1	290055950	1	31M	*	0	0	ATGTGGGGTGAGGTGTACGAGCCTCTGGTCG	IIEFIEEFFEAEA=?7?B=13'3;?@A####	AS:i:0	XS:i:0	XN:i:0	XM:i:0	XO:i:0	XG:i:0	NM:i:0	MD:Z:31	YT:Z:UU
HWI-ST515:184:D0PUKACXX:1:1303:13389:4814	256	chromosome:AGPv2:4:1:241473504:1	167792493	1	31M	*	0	0	ATGTGGGGTGAGGTGTACGAGCCTCTGGTCG	IIEFIEEFFEAEA=?7?B=13'3;?@A####	AS:i:0	XS:i:0	XN:i:0	XM:i:0	XO:i:0	XG:i:0	NM:i:0	MD:Z:31	YT:Z:UU
HWI-ST515:184:D0PUKACXX:1:1303:13389:4814	256	chromosome:AGPv2:UNKNOWN:1:7140151:1	2290017	1	31M	*	0	0	ATGTGGGGTGAGGTGTACGAGCCTCTGGTCG	IIEFIEEFFEAEA=?7?B=13'3;?@A####	AS:i:0	XS:i:0	XN:i:0	XM:i:0	XO:i:0	XG:i:0	NM:i:0	MD:Z:31	YT:Z:UU
HWI-ST515:184:D0PUKACXX:1:1303:13389:4814	272	chromosome:AGPv2:7:1:176764762:1	150202678	1	31M	*	0	0	CGACCAGAGGCTCGTACACCTCACCCCACAT	####A@?;3'31=B?7?=AEAEFFEEIFEII	AS:i:0	XS:i:0	XN:i:0	XM:i:0	XO:i:0	XG:i:0	NM:i:0	MD:Z:31	YT:Z:UU
HWI-ST515:184:D0PUKACXX:1:1303:13389:4814	256	chromosome:AGPv2:UNKNOWN:1:7140151:1	2549773	1	31M	*	0	0	ATGTGGGGTGAGGTGTACGAGCCTCTGGTCG	IIEFIEEFFEAEA=?7?B=13'3;?@A####	AS:i:0	XS:i:0	XN:i:0	XM:i:0	XO:i:0	XG:i:0	NM:i:0	MD:Z:31	YT:Z:UU
HWI-ST515:184:D0PUKACXX:1:1303:13389:4814	256	chromosome:AGPv2:5:1:217872852:1	157959447	1	31M	*	0	0	ATGTGGGGTGAGGTGTACGAGCCTCTGGTCG	IIEFIEEFFEAEA=?7?B=13'3;?@A####	AS:i:0	XS:i:0	XN:i:0	XM:i:0	XO:i:0	XG:i:0	NM:i:0	MD:Z:31	YT:Z:UU
HWI-ST515:184:D0PUKACXX:1:1303:13389:4814	256	chromosome:AGPv2:5:1:217872852:1	157961609	1	31M	*	0	0	ATGTGGGGTGAGGTGTACGAGCCTCTGGTCG	IIEFIEEFFEAEA=?7?B=13'3;?@A####	AS:i:0	XS:i:0	XN:i:0	XM:i:0	XO:i:0	XG:i:0	NM:i:0	MD:Z:31	YT:Z:UU
HWI-ST515:184:D0PUKACXX:1:1303:13389:4814	272	chromosome:AGPv2:4:1:241473504:1	179199109	1	31M	*	0	0	CGACCAGAGGCTCGTACACCTCACCCCACAT	####A@?;3'31=B?7?=AEAEFFEEIFEII	AS:i:0	XS:i:0	XN:i:0	XM:i:0	XO:i:0	XG:i:0	NM:i:0	MD:Z:31	YT:Z:UU
HWI-ST515:184:D0PUKACXX:1:1303:13389:4814	256	chromosome:AGPv2:UNKNOWN:1:7140151:1	2196436	1	31M	*	0	0	ATGTGGGGTGAGGTGTACGAGCCTCTGGTCG	IIEFIEEFFEAEA=?7?B=13'3;?@A####	AS:i:0	XS:i:0	XN:i:0	XM:i:0	XO:i:0	XG:i:0	NM:i:0	MD:Z:31	YT:Z:UU
HWI-ST515:184:D0PUKACXX:1:1303:13389:4814	256	chromosome:AGPv2:9:1:156750706:1	82798	1	31M	*	0	0	ATGTGGGGTGAGGTGTACGAGCCTCTGGTCG	IIEFIEEFFEAEA=?7?B=13'3;?@A####	AS:i:0	XS:i:0	XN:i:0	XM:i:0	XO:i:0	XG:i:0	NM:i:0	MD:Z:31	YT:Z:UU
HWI-ST515:184:D0PUKACXX:1:1303:13389:4814	256	chromosome:AGPv2:4:1:241473504:1	167506693	1	31M	*	0	0	ATGTGGGGTGAGGTGTACGAGCCTCTGGTCG	IIEFIEEFFEAEA=?7?B=13'3;?@A####	AS:i:0	XS:i:0	XN:i:0	XM:i:0	XO:i:0	XG:i:0	NM:i:0	MD:Z:31	YT:Z:UU
HWI-ST515:184:D0PUKACXX:1:1303:13389:4814	256	chromosome:AGPv2:UNKNOWN:1:7140151:1	2077744	1	31M	*	0	0	ATGTGGGGTGAGGTGTACGAGCCTCTGGTCG	IIEFIEEFFEAEA=?7?B=13'3;?@A####	AS:i:0	XS:i:0	XN:i:0	XM:i:0	XO:i:0	XG:i:0	NM:i:0	MD:Z:31	YT:Z:UU
HWI-ST515:184:D0PUKACXX:1:1303:13389:4814	272	chromosome:AGPv2:8:1:175793759:1	60275108	1	31M	*	0	0	CGACCAGAGGCTCGTACACCTCACCCCACAT	####A@?;3'31=B?7?=AEAEFFEEIFEII	AS:i:0	XS:i:0	XN:i:0	XM:i:0	XO:i:0	XG:i:0	NM:i:0	MD:Z:31	YT:Z:UU
HWI-ST515:184:D0PUKACXX:1:1303:13389:4814	272	chromosome:AGPv2:6:1:169174353:1	19887236	1	31M	*	0	0	CGACCAGAGGCTCGTACACCTCACCCCACAT	####A@?;3'31=B?7?=AEAEFFEEIFEII	AS:i:0	XS:i:0	XN:i:0	XM:i:0	XO:i:0	XG:i:0	NM:i:0	MD:Z:31	YT:Z:UU
HWI-ST515:184:D0PUKACXX:1:1303:13389:4814	256	chromosome:AGPv2:UNKNOWN:1:7140151:1	2198953	1	31M	*	0	0	ATGTGGGGTGAGGTGTACGAGCCTCTGGTCG	IIEFIEEFFEAEA=?7?B=13'3;?@A####	AS:i:0	XS:i:0	XN:i:0	XM:i:0	XO:i:0	XG:i:0	NM:i:0	MD:Z:31	YT:Z:UU
HWI-ST515:184:D0PUKACXX:1:1303:13389:4814	256	chromosome:AGPv2:9:1:156750706:1	193623	1	31M	*	0	0	ATGTGGGGTGAGGTGTACGAGCCTCTGGTCG	IIEFIEEFFEAEA=?7?B=13'3;?@A####	AS:i:0	XS:i:0	XN:i:0	XM:i:0	XO:i:0	XG:i:0	NM:i:0	MD:Z:31	YT:Z:UU
HWI-ST515:184:D0PUKACXX:1:1303:13389:4814	256	chromosome:AGPv2:UNKNOWN:1:7140151:1	2281888	1	31M	*	0	0	ATGTGGGGTGAGGTGTACGAGCCTCTGGTCG	IIEFIEEFFEAEA=?7?B=13'3;?@A####	AS:i:0	XS:i:0	XN:i:0	XM:i:0	XO:i:0	XG:i:0	NM:i:0	MD:Z:31	YT:Z:UU
HWI-ST515:184:D0PUKACXX:1:1303:13389:4814	256	chromosome:AGPv2:5:1:217872852:1	195068981	1	31M	*	0	0	ATGTGGGGTGAGGTGTACGAGCCTCTGGTCG	IIEFIEEFFEAEA=?7?B=13'3;?@A####	AS:i:0	XS:i:0	XN:i:0	XM:i:0	XO:i:0	XG:i:0	NM:i:0	MD:Z:31	YT:Z:UU
HWI-ST515:184:D0PUKACXX:1:1303:13389:4814	256	chromosome:AGPv2:UNKNOWN:1:7140151:1	2130975	1	31M	*	0	0	ATGTGGGGTGAGGTGTACGAGCCTCTGGTCG	IIEFIEEFFEAEA=?7?B=13'3;?@A####	AS:i:0	XS:i:0	XN:i:0	XM:i:0	XO:i:0	XG:i:0	NM:i:0	MD:Z:31	YT:Z:UU
HWI-ST515:184:D0PUKACXX:1:1303:13389:4814	256	chromosome:AGPv2:UNKNOWN:1:7140151:1	2350675	1	31M	*	0	0	ATGTGGGGTGAGGTGTACGAGCCTCTGGTCG	IIEFIEEFFEAEA=?7?B=13'3;?@A####	AS:i:0	XS:i:0	XN:i:0	XM:i:0	XO:i:0	XG:i:0	NM:i:0	MD:Z:31	YT:Z:UU
HWI-ST515:184:D0PUKACXX:1:1303:13389:4814	272	chromosome:AGPv2:4:1:241473504:1	167770893	1	31M	*	0	0	CGACCAGAGGCTCGTACACCTCACCCCACAT	####A@?;3'31=B?7?=AEAEFFEEIFEII	AS:i:0	XS:i:0	XN:i:0	XM:i:0	XO:i:0	XG:i:0	NM:i:0	MD:Z:31	YT:Z:UU
HWI-ST515:184:D0PUKACXX:1:1303:13389:4814	256	chromosome:AGPv2:4:1:241473504:1	123475491	1	31M	*	0	0	ATGTGGGGTGAGGTGTACGAGCCTCTGGTCG	IIEFIEEFFEAEA=?7?B=13'3;?@A####	AS:i:0	XS:i:0	XN:i:0	XM:i:0	XO:i:0	XG:i:0	NM:i:0	MD:Z:31	YT:Z:UU
HWI-ST515:184:D0PUKACXX:1:1303:13389:4814	256	chromosome:AGPv2:UNKNOWN:1:7140151:1	2498318	1	31M	*	0	0	ATGTGGGGTGAGGTGTACGAGCCTCTGGTCG	IIEFIEEFFEAEA=?7?B=13'3;?@A####	AS:i:0	XS:i:0	XN:i:0	XM:i:0	XO:i:0	XG:i:0	NM:i:0	MD:Z:31	YT:Z:UU
HWI-ST515:184:D0PUKACXX:1:1303:13389:4814	256	chromosome:AGPv2:UNKNOWN:1:7140151:1	3769624	1	31M	*	0	0	ATGTGGGGTGAGGTGTACGAGCCTCTGGTCG	IIEFIEEFFEAEA=?7?B=13'3;?@A####	AS:i:0	XS:i:0	XN:i:0	XM:i:0	XO:i:0	XG:i:0	NM:i:0	MD:Z:31	YT:Z:UU
HWI-ST515:184:D0PUKACXX:1:1303:13389:4814	256	chromosome:AGPv2:4:1:241473504:1	179380781	1	31M	*	0	0	ATGTGGGGTGAGGTGTACGAGCCTCTGGTCG	IIEFIEEFFEAEA=?7?B=13'3;?@A####	AS:i:0	XS:i:0	XN:i:0	XM:i:0	XO:i:0	XG:i:0	NM:i:0	MD:Z:31	YT:Z:UU
HWI-ST515:184:D0PUKACXX:1:1303:13389:4814	256	chromosome:AGPv2:9:1:156750706:1	88356	1	31M	*	0	0	ATGTGGGGTGAGGTGTACGAGCCTCTGGTCG	IIEFIEEFFEAEA=?7?B=13'3;?@A####	AS:i:0	XS:i:0	XN:i:0	XM:i:0	XO:i:0	XG:i:0	NM:i:0	MD:Z:31	YT:Z:UU
HWI-ST515:184:D0PUKACXX:1:1303:13389:4814	256	chromosome:AGPv2:5:1:217872852:1	194947657	1	31M	*	0	0	ATGTGGGGTGAGGTGTACGAGCCTCTGGTCG	IIEFIEEFFEAEA=?7?B=13'3;?@A####	AS:i:0	XS:i:0	XN:i:0	XM:i:0	XO:i:0	XG:i:0	NM:i:0	MD:Z:31	YT:Z:UU
HWI-ST515:184:D0PUKACXX:1:1303:13389:4814	256	chromosome:AGPv2:9:1:156750706:1	299288	1	31M	*	0	0	ATGTGGGGTGAGGTGTACGAGCCTCTGGTCG	IIEFIEEFFEAEA=?7?B=13'3;?@A####	AS:i:0	XS:i:0	XN:i:0	XM:i:0	XO:i:0	XG:i:0	NM:i:0	MD:Z:31	YT:Z:UU
HWI-ST515:184:D0PUKACXX:1:1303:13389:4814	272	chromosome:AGPv2:6:1:169174353:1	8262	1	31M	*	0	0	CGACCAGAGGCTCGTACACCTCACCCCACAT	####A@?;3'31=B?7?=AEAEFFEEIFEII	AS:i:0	XS:i:0	XN:i:0	XM:i:0	XO:i:0	XG:i:0	NM:i:0	MD:Z:31	YT:Z:UU
HWI-ST515:184:D0PUKACXX:1:1303:13389:4814	256	chromosome:AGPv2:UNKNOWN:1:7140151:1	2424914	1	31M	*	0	0	ATGTGGGGTGAGGTGTACGAGCCTCTGGTCG	IIEFIEEFFEAEA=?7?B=13'3;?@A####	AS:i:0	XS:i:0	XN:i:0	XM:i:0	XO:i:0	XG:i:0	NM:i:0	MD:Z:31	YT:Z:UU
HWI-ST515:184:D0PUKACXX:1:1303:13389:4814	256	chromosome:AGPv2:9:1:156750706:1	78827	1	31M	*	0	0	ATGTGGGGTGAGGTGTACGAGCCTCTGGTCG	IIEFIEEFFEAEA=?7?B=13'3;?@A####	AS:i:0	XS:i:0	XN:i:0	XM:i:0	XO:i:0	XG:i:0	NM:i:0	MD:Z:31	YT:Z:UU
HWI-ST515:184:D0PUKACXX:1:1303:13389:4814	272	chromosome:AGPv2:1:1:301354135:1	38258810	1	31M	*	0	0	CGACCAGAGGCTCGTACACCTCACCCCACAT	####A@?;3'31=B?7?=AEAEFFEEIFEII	AS:i:0	XS:i:0	XN:i:0	XM:i:0	XO:i:0	XG:i:0	NM:i:0	MD:Z:31	YT:Z:UU
HWI-ST515:184:D0PUKACXX:1:1303:13389:4814	272	chromosome:AGPv2:1:1:301354135:1	23796852	1	31M	*	0	0	CGACCAGAGGCTCGTACACCTCACCCCACAT	####A@?;3'31=B?7?=AEAEFFEEIFEII	AS:i:0	XS:i:0	XN:i:0	XM:i:0	XO:i:0	XG:i:0	NM:i:0	MD:Z:31	YT:Z:UU
HWI-ST515:184:D0PUKACXX:1:1303:13389:4814	256	chromosome:AGPv2:5:1:217872852:1	195030619	1	31M	*	0	0	ATGTGGGGTGAGGTGTACGAGCCTCTGGTCG	IIEFIEEFFEAEA=?7?B=13'3;?@A####	AS:i:0	XS:i:0	XN:i:0	XM:i:0	XO:i:0	XG:i:0	NM:i:0	MD:Z:31	YT:Z:UU
HWI-ST515:184:D0PUKACXX:1:1303:13389:4814	256	chromosome:AGPv2:5:1:217872852:1	194953418	1	31M	*	0	0	ATGTGGGGTGAGGTGTACGAGCCTCTGGTCG	IIEFIEEFFEAEA=?7?B=13'3;?@A####	AS:i:0	XS:i:0	XN:i:0	XM:i:0	XO:i:0	XG:i:0	NM:i:0	MD:Z:31	YT:Z:UU
HWI-ST515:184:D0PUKACXX:1:1303:13389:4814	256	chromosome:AGPv2:9:1:156750706:1	89253	1	31M	*	0	0	ATGTGGGGTGAGGTGTACGAGCCTCTGGTCG	IIEFIEEFFEAEA=?7?B=13'3;?@A####	AS:i:0	XS:i:0	XN:i:0	XM:i:0	XO:i:0	XG:i:0	NM:i:0	MD:Z:31	YT:Z:UU
HWI-ST515:184:D0PUKACXX:1:1303:13389:4814	256	chromosome:AGPv2:6:1:169174353:1	10063009	1	31M	*	0	0	ATGTGGGGTGAGGTGTACGAGCCTCTGGTCG	IIEFIEEFFEAEA=?7?B=13'3;?@A####	AS:i:0	XS:i:0	XN:i:0	XM:i:0	XO:i:0	XG:i:0	NM:i:0	MD:Z:31	YT:Z:UU
HWI-ST515:184:D0PUKACXX:1:1303:13389:4814	256	chromosome:AGPv2:5:1:217872852:1	177503658	1	31M	*	0	0	ATGTGGGGTGAGGTGTACGAGCCTCTGGTCG	IIEFIEEFFEAEA=?7?B=13'3;?@A####	AS:i:0	XS:i:0	XN:i:0	XM:i:0	XO:i:0	XG:i:0	NM:i:0	MD:Z:31	YT:Z:UU
HWI-ST515:184:D0PUKACXX:1:1303:13389:4814	256	chromosome:AGPv2:1:1:301354135:1	234479708	1	31M	*	0	0	ATGTGGGGTGAGGTGTACGAGCCTCTGGTCG	IIEFIEEFFEAEA=?7?B=13'3;?@A####	AS:i:0	XS:i:0	XN:i:0	XM:i:0	XO:i:0	XG:i:0	NM:i:0	MD:Z:31	YT:Z:UU
HWI-ST515:184:D0PUKACXX:1:1303:13389:4814	256	chromosome:AGPv2:UNKNOWN:1:7140151:1	2137867	1	31M	*	0	0	ATGTGGGGTGAGGTGTACGAGCCTCTGGTCG	IIEFIEEFFEAEA=?7?B=13'3;?@A####	AS:i:0	XS:i:0	XN:i:0	XM:i:0	XO:i:0	XG:i:0	NM:i:0	MD:Z:31	YT:Z:UU
HWI-ST515:184:D0PUKACXX:1:1303:13389:4814	256	chromosome:AGPv2:UNKNOWN:1:7140151:1	4409992	1	31M	*	0	0	ATGTGGGGTGAGGTGTACGAGCCTCTGGTCG	IIEFIEEFFEAEA=?7?B=13'3;?@A####	AS:i:0	XS:i:0	XN:i:0	XM:i:0	XO:i:0	XG:i:0	NM:i:0	MD:Z:31	YT:Z:UU
HWI-ST515:184:D0PUKACXX:1:1303:13389:4814	256	chromosome:AGPv2:UNKNOWN:1:7140151:1	2284775	1	31M	*	0	0	ATGTGGGGTGAGGTGTACGAGCCTCTGGTCG	IIEFIEEFFEAEA=?7?B=13'3;?@A####	AS:i:0	XS:i:0	XN:i:0	XM:i:0	XO:i:0	XG:i:0	NM:i:0	MD:Z:31	YT:Z:UU
HWI-ST515:184:D0PUKACXX:1:1303:13389:4814	256	chromosome:AGPv2:9:1:156750706:1	150458	1	31M	*	0	0	ATGTGGGGTGAGGTGTACGAGCCTCTGGTCG	IIEFIEEFFEAEA=?7?B=13'3;?@A####	AS:i:0	XS:i:0	XN:i:0	XM:i:0	XO:i:0	XG:i:0	NM:i:0	MD:Z:31	YT:Z:UU
HWI-ST515:184:D0PUKACXX:1:1303:13389:4814	256	chromosome:AGPv2:1:1:301354135:1	181056427	1	31M	*	0	0	ATGTGGGGTGAGGTGTACGAGCCTCTGGTCG	IIEFIEEFFEAEA=?7?B=13'3;?@A####	AS:i:0	XS:i:0	XN:i:0	XM:i:0	XO:i:0	XG:i:0	NM:i:0	MD:Z:31	YT:Z:UU
HWI-ST515:184:D0PUKACXX:1:1303:13389:4814	256	chromosome:AGPv2:UNKNOWN:1:7140151:1	2514162	1	31M	*	0	0	ATGTGGGGTGAGGTGTACGAGCCTCTGGTCG	IIEFIEEFFEAEA=?7?B=13'3;?@A####	AS:i:0	XS:i:0	XN:i:0	XM:i:0	XO:i:0	XG:i:0	NM:i:0	MD:Z:31	YT:Z:UU
HWI-ST515:184:D0PUKACXX:1:1303:13389:4814	256	chromosome:AGPv2:4:1:241473504:1	179249943	1	31M	*	0	0	ATGTGGGGTGAGGTGTACGAGCCTCTGGTCG	IIEFIEEFFEAEA=?7?B=13'3;?@A####	AS:i:0	XS:i:0	XN:i:0	XM:i:0	XO:i:0	XG:i:0	NM:i:0	MD:Z:31	YT:Z:UU
HWI-ST515:184:D0PUKACXX:1:1303:13389:4814	256	chromosome:AGPv2:8:1:175793759:1	30409396	1	31M	*	0	0	ATGTGGGGTGAGGTGTACGAGCCTCTGGTCG	IIEFIEEFFEAEA=?7?B=13'3;?@A####	AS:i:0	XS:i:0	XN:i:0	XM:i:0	XO:i:0	XG:i:0	NM:i:0	MD:Z:31	YT:Z:UU
HWI-ST515:184:D0PUKACXX:1:1303:13389:4814	256	chromosome:AGPv2:8:1:175793759:1	156148314	1	31M	*	0	0	ATGTGGGGTGAGGTGTACGAGCCTCTGGTCG	IIEFIEEFFEAEA=?7?B=13'3;?@A####	AS:i:0	XS:i:0	XN:i:0	XM:i:0	XO:i:0	XG:i:0	NM:i:0	MD:Z:31	YT:Z:UU
HWI-ST515:184:D0PUKACXX:1:1303:13389:4814	272	chromosome:AGPv2:5:1:217872852:1	47247967	1	31M	*	0	0	CGACCAGAGGCTCGTACACCTCACCCCACAT	####A@?;3'31=B?7?=AEAEFFEEIFEII	AS:i:0	XS:i:0	XN:i:0	XM:i:0	XO:i:0	XG:i:0	NM:i:0	MD:Z:31	YT:Z:UU
HWI-ST515:184:D0PUKACXX:1:1303:13389:4814	256	chromosome:AGPv2:7:1:176764762:1	129576142	1	31M	*	0	0	ATGTGGGGTGAGGTGTACGAGCCTCTGGTCG	IIEFIEEFFEAEA=?7?B=13'3;?@A####	AS:i:0	XS:i:0	XN:i:0	XM:i:0	XO:i:0	XG:i:0	NM:i:0	MD:Z:31	YT:Z:UU
HWI-ST515:184:D0PUKACXX:1:1303:13389:4814	272	chromosome:AGPv2:6:1:169174353:1	92208168	1	31M	*	0	0	CGACCAGAGGCTCGTACACCTCACCCCACAT	####A@?;3'31=B?7?=AEAEFFEEIFEII	AS:i:0	XS:i:0	XN:i:0	XM:i:0	XO:i:0	XG:i:0	NM:i:0	MD:Z:31	YT:Z:UU
HWI-ST515:184:D0PUKACXX:1:1303:13389:4814	272	chromosome:AGPv2:UNKNOWN:1:7140151:1	4425254	1	31M	*	0	0	CGACCAGAGGCTCGTACACCTCACCCCACAT	####A@?;3'31=B?7?=AEAEFFEEIFEII	AS:i:0	XS:i:0	XN:i:0	XM:i:0	XO:i:0	XG:i:0	NM:i:0	MD:Z:31	YT:Z:UU
HWI-ST515:184:D0PUKACXX:1:1303:13389:4814	272	chromosome:AGPv2:4:1:241473504:1	179311833	1	31M	*	0	0	CGACCAGAGGCTCGTACACCTCACCCCACAT	####A@?;3'31=B?7?=AEAEFFEEIFEII	AS:i:0	XS:i:0	XN:i:0	XM:i:0	XO:i:0	XG:i:0	NM:i:0	MD:Z:31	YT:Z:UU
HWI-ST515:184:D0PUKACXX:1:1303:13389:4814	256	chromosome:AGPv2:9:1:156750706:1	5941778	1	31M	*	0	0	ATGTGGGGTGAGGTGTACGAGCCTCTGGTCG	IIEFIEEFFEAEA=?7?B=13'3;?@A####	AS:i:0	XS:i:0	XN:i:0	XM:i:0	XO:i:0	XG:i:0	NM:i:0	MD:Z:31	YT:Z:UU
HWI-ST515:184:D0PUKACXX:1:1303:13389:4814	272	chromosome:AGPv2:UNKNOWN:1:7140151:1	2171107	1	31M	*	0	0	CGACCAGAGGCTCGTACACCTCACCCCACAT	####A@?;3'31=B?7?=AEAEFFEEIFEII	AS:i:0	XS:i:0	XN:i:0	XM:i:0	XO:i:0	XG:i:0	NM:i:0	MD:Z:31	YT:Z:UU
HWI-ST515:184:D0PUKACXX:1:1303:13389:4814	256	chromosome:AGPv2:9:1:156750706:1	201324	1	31M	*	0	0	ATGTGGGGTGAGGTGTACGAGCCTCTGGTCG	IIEFIEEFFEAEA=?7?B=13'3;?@A####	AS:i:0	XS:i:0	XN:i:0	XM:i:0	XO:i:0	XG:i:0	NM:i:0	MD:Z:31	YT:Z:UU
HWI-ST515:184:D0PUKACXX:1:1303:13389:4814	256	chromosome:AGPv2:UNKNOWN:1:7140151:1	2198412	1	31M	*	0	0	ATGTGGGGTGAGGTGTACGAGCCTCTGGTCG	IIEFIEEFFEAEA=?7?B=13'3;?@A####	AS:i:0	XS:i:0	XN:i:0	XM:i:0	XO:i:0	XG:i:0	NM:i:0	MD:Z:31	YT:Z:UU
HWI-ST515:184:D0PUKACXX:1:1303:13389:4814	272	chromosome:AGPv2:UNKNOWN:1:7140151:1	4535771	1	31M	*	0	0	CGACCAGAGGCTCGTACACCTCACCCCACAT	####A@?;3'31=B?7?=AEAEFFEEIFEII	AS:i:0	XS:i:0	XN:i:0	XM:i:0	XO:i:0	XG:i:0	NM:i:0	MD:Z:31	YT:Z:UU
HWI-ST515:184:D0PUKACXX:1:1303:13389:4814	272	chromosome:AGPv2:UNKNOWN:1:7140151:1	4340156	1	31M	*	0	0	CGACCAGAGGCTCGTACACCTCACCCCACAT	####A@?;3'31=B?7?=AEAEFFEEIFEII	AS:i:0	XS:i:0	XN:i:0	XM:i:0	XO:i:0	XG:i:0	NM:i:0	MD:Z:31	YT:Z:UU
HWI-ST515:184:D0PUKACXX:1:1303:13389:4814	256	chromosome:AGPv2:UNKNOWN:1:7140151:1	4275662	1	31M	*	0	0	ATGTGGGGTGAGGTGTACGAGCCTCTGGTCG	IIEFIEEFFEAEA=?7?B=13'3;?@A####	AS:i:0	XS:i:0	XN:i:0	XM:i:0	XO:i:0	XG:i:0	NM:i:0	MD:Z:31	YT:Z:UU
HWI-ST515:184:D0PUKACXX:1:1303:13389:4814	272	chromosome:AGPv2:3:1:232140174:1	198781692	1	31M	*	0	0	CGACCAGAGGCTCGTACACCTCACCCCACAT	####A@?;3'31=B?7?=AEAEFFEEIFEII	AS:i:0	XS:i:0	XN:i:0	XM:i:0	XO:i:0	XG:i:0	NM:i:0	MD:Z:31	YT:Z:UU
HWI-ST515:184:D0PUKACXX:1:1303:13389:4814	256	chromosome:AGPv2:3:1:232140174:1	8864415	1	31M	*	0	0	ATGTGGGGTGAGGTGTACGAGCCTCTGGTCG	IIEFIEEFFEAEA=?7?B=13'3;?@A####	AS:i:0	XS:i:0	XN:i:0	XM:i:0	XO:i:0	XG:i:0	NM:i:0	MD:Z:31	YT:Z:UU
HWI-ST515:184:D0PUKACXX:1:1303:13389:4814	256	chromosome:AGPv2:4:1:241473504:1	167797836	1	31M	*	0	0	ATGTGGGGTGAGGTGTACGAGCCTCTGGTCG	IIEFIEEFFEAEA=?7?B=13'3;?@A####	AS:i:0	XS:i:0	XN:i:0	XM:i:0	XO:i:0	XG:i:0	NM:i:0	MD:Z:31	YT:Z:UU
HWI-ST515:184:D0PUKACXX:1:1303:13389:4814	256	chromosome:AGPv2:9:1:156750706:1	281473	1	31M	*	0	0	ATGTGGGGTGAGGTGTACGAGCCTCTGGTCG	IIEFIEEFFEAEA=?7?B=13'3;?@A####	AS:i:0	XS:i:0	XN:i:0	XM:i:0	XO:i:0	XG:i:0	NM:i:0	MD:Z:31	YT:Z:UU
HWI-ST515:184:D0PUKACXX:1:1303:13389:4814	256	chromosome:AGPv2:7:1:176764762:1	129563724	1	31M	*	0	0	ATGTGGGGTGAGGTGTACGAGCCTCTGGTCG	IIEFIEEFFEAEA=?7?B=13'3;?@A####	AS:i:0	XS:i:0	XN:i:0	XM:i:0	XO:i:0	XG:i:0	NM:i:0	MD:Z:31	YT:Z:UU
HWI-ST515:184:D0PUKACXX:1:1303:13389:4814	256	chromosome:AGPv2:4:1:241473504:1	168963147	1	31M	*	0	0	ATGTGGGGTGAGGTGTACGAGCCTCTGGTCG	IIEFIEEFFEAEA=?7?B=13'3;?@A####	AS:i:0	XS:i:0	XN:i:0	XM:i:0	XO:i:0	XG:i:0	NM:i:0	MD:Z:31	YT:Z:UU
HWI-ST515:184:D0PUKACXX:1:1303:13389:4814	256	chromosome:AGPv2:9:1:156750706:1	193984	1	31M	*	0	0	ATGTGGGGTGAGGTGTACGAGCCTCTGGTCG	IIEFIEEFFEAEA=?7?B=13'3;?@A####	AS:i:0	XS:i:0	XN:i:0	XM:i:0	XO:i:0	XG:i:0	NM:i:0	MD:Z:31	YT:Z:UU
HWI-ST515:184:D0PUKACXX:1:1303:13389:4814	256	chromosome:AGPv2:6:1:169174353:1	118901971	1	31M	*	0	0	ATGTGGGGTGAGGTGTACGAGCCTCTGGTCG	IIEFIEEFFEAEA=?7?B=13'3;?@A####	AS:i:0	XS:i:0	XN:i:0	XM:i:0	XO:i:0	XG:i:0	NM:i:0	MD:Z:31	YT:Z:UU
HWI-ST515:184:D0PUKACXX:1:1303:13389:4814	256	chromosome:AGPv2:UNKNOWN:1:7140151:1	2099650	1	31M	*	0	0	ATGTGGGGTGAGGTGTACGAGCCTCTGGTCG	IIEFIEEFFEAEA=?7?B=13'3;?@A####	AS:i:0	XS:i:0	XN:i:0	XM:i:0	XO:i:0	XG:i:0	NM:i:0	MD:Z:31	YT:Z:UU
HWI-ST515:184:D0PUKACXX:1:1303:13389:4814	272	chromosome:AGPv2:9:1:156750706:1	105150212	1	31M	*	0	0	CGACCAGAGGCTCGTACACCTCACCCCACAT	####A@?;3'31=B?7?=AEAEFFEEIFEII	AS:i:0	XS:i:0	XN:i:0	XM:i:0	XO:i:0	XG:i:0	NM:i:0	MD:Z:31	YT:Z:UU
HWI-ST515:184:D0PUKACXX:1:1303:13389:4814	272	chromosome:AGPv2:UNKNOWN:1:7140151:1	2521201	1	31M	*	0	0	CGACCAGAGGCTCGTACACCTCACCCCACAT	####A@?;3'31=B?7?=AEAEFFEEIFEII	AS:i:0	XS:i:0	XN:i:0	XM:i:0	XO:i:0	XG:i:0	NM:i:0	MD:Z:31	YT:Z:UU
HWI-ST515:184:D0PUKACXX:1:1303:13389:4814	256	chromosome:AGPv2:5:1:217872852:1	195055510	1	31M	*	0	0	ATGTGGGGTGAGGTGTACGAGCCTCTGGTCG	IIEFIEEFFEAEA=?7?B=13'3;?@A####	AS:i:0	XS:i:0	XN:i:0	XM:i:0	XO:i:0	XG:i:0	NM:i:0	MD:Z:31	YT:Z:UU
HWI-ST515:184:D0PUKACXX:1:1303:13389:4814	256	chromosome:AGPv2:5:1:217872852:1	195058920	1	31M	*	0	0	ATGTGGGGTGAGGTGTACGAGCCTCTGGTCG	IIEFIEEFFEAEA=?7?B=13'3;?@A####	AS:i:0	XS:i:0	XN:i:0	XM:i:0	XO:i:0	XG:i:0	NM:i:0	MD:Z:31	YT:Z:UU
HWI-ST515:184:D0PUKACXX:1:1303:13389:4814	256	chromosome:AGPv2:6:1:169174353:1	81105397	1	31M	*	0	0	ATGTGGGGTGAGGTGTACGAGCCTCTGGTCG	IIEFIEEFFEAEA=?7?B=13'3;?@A####	AS:i:0	XS:i:0	XN:i:0	XM:i:0	XO:i:0	XG:i:0	NM:i:0	MD:Z:31	YT:Z:UU
HWI-ST515:184:D0PUKACXX:1:1303:13389:4814	272	chromosome:AGPv2:UNKNOWN:1:7140151:1	4325291	1	31M	*	0	0	CGACCAGAGGCTCGTACACCTCACCCCACAT	####A@?;3'31=B?7?=AEAEFFEEIFEII	AS:i:0	XS:i:0	XN:i:0	XM:i:0	XO:i:0	XG:i:0	NM:i:0	MD:Z:31	YT:Z:UU
HWI-ST515:184:D0PUKACXX:1:1303:13389:4814	256	chromosome:AGPv2:9:1:156750706:1	163843	1	31M	*	0	0	ATGTGGGGTGAGGTGTACGAGCCTCTGGTCG	IIEFIEEFFEAEA=?7?B=13'3;?@A####	AS:i:0	XS:i:0	XN:i:0	XM:i:0	XO:i:0	XG:i:0	NM:i:0	MD:Z:31	YT:Z:UU
HWI-ST515:184:D0PUKACXX:1:1303:13389:4814	256	chromosome:AGPv2:UNKNOWN:1:7140151:1	4209197	1	31M	*	0	0	ATGTGGGGTGAGGTGTACGAGCCTCTGGTCG	IIEFIEEFFEAEA=?7?B=13'3;?@A####	AS:i:0	XS:i:0	XN:i:0	XM:i:0	XO:i:0	XG:i:0	NM:i:0	MD:Z:31	YT:Z:UU
HWI-ST515:184:D0PUKACXX:1:1303:13389:4814	256	chromosome:AGPv2:5:1:217872852:1	194945492	1	31M	*	0	0	ATGTGGGGTGAGGTGTACGAGCCTCTGGTCG	IIEFIEEFFEAEA=?7?B=13'3;?@A####	AS:i:0	XS:i:0	XN:i:0	XM:i:0	XO:i:0	XG:i:0	NM:i:0	MD:Z:31	YT:Z:UU
HWI-ST515:184:D0PUKACXX:1:1303:13389:4814	256	chromosome:AGPv2:9:1:156750706:1	194164	1	31M	*	0	0	ATGTGGGGTGAGGTGTACGAGCCTCTGGTCG	IIEFIEEFFEAEA=?7?B=13'3;?@A####	AS:i:0	XS:i:0	XN:i:0	XM:i:0	XO:i:0	XG:i:0	NM:i:0	MD:Z:31	YT:Z:UU
HWI-ST515:184:D0PUKACXX:1:1303:13389:4814	272	chromosome:AGPv2:UNKNOWN:1:7140151:1	4332484	1	31M	*	0	0	CGACCAGAGGCTCGTACACCTCACCCCACAT	####A@?;3'31=B?7?=AEAEFFEEIFEII	AS:i:0	XS:i:0	XN:i:0	XM:i:0	XO:i:0	XG:i:0	NM:i:0	MD:Z:31	YT:Z:UU
HWI-ST515:184:D0PUKACXX:1:1303:13389:4814	256	chromosome:AGPv2:4:1:241473504:1	179377423	1	31M	*	0	0	ATGTGGGGTGAGGTGTACGAGCCTCTGGTCG	IIEFIEEFFEAEA=?7?B=13'3;?@A####	AS:i:0	XS:i:0	XN:i:0	XM:i:0	XO:i:0	XG:i:0	NM:i:0	MD:Z:31	YT:Z:UU
HWI-ST515:184:D0PUKACXX:1:1303:13389:4814	256	chromosome:AGPv2:5:1:217872852:1	157951151	1	31M	*	0	0	ATGTGGGGTGAGGTGTACGAGCCTCTGGTCG	IIEFIEEFFEAEA=?7?B=13'3;?@A####	AS:i:0	XS:i:0	XN:i:0	XM:i:0	XO:i:0	XG:i:0	NM:i:0	MD:Z:31	YT:Z:UU
HWI-ST515:184:D0PUKACXX:1:1303:13389:4814	272	chromosome:AGPv2:5:1:217872852:1	146460739	1	31M	*	0	0	CGACCAGAGGCTCGTACACCTCACCCCACAT	####A@?;3'31=B?7?=AEAEFFEEIFEII	AS:i:0	XS:i:0	XN:i:0	XM:i:0	XO:i:0	XG:i:0	NM:i:0	MD:Z:31	YT:Z:UU
HWI-ST515:184:D0PUKACXX:1:1303:13389:4814	256	chromosome:AGPv2:4:1:241473504:1	123483247	1	31M	*	0	0	ATGTGGGGTGAGGTGTACGAGCCTCTGGTCG	IIEFIEEFFEAEA=?7?B=13'3;?@A####	AS:i:0	XS:i:0	XN:i:0	XM:i:0	XO:i:0	XG:i:0	NM:i:0	MD:Z:31	YT:Z:UU
HWI-ST515:184:D0PUKACXX:1:1303:13389:4814	272	chromosome:AGPv2:UNKNOWN:1:7140151:1	2151417	1	31M	*	0	0	CGACCAGAGGCTCGTACACCTCACCCCACAT	####A@?;3'31=B?7?=AEAEFFEEIFEII	AS:i:0	XS:i:0	XN:i:0	XM:i:0	XO:i:0	XG:i:0	NM:i:0	MD:Z:31	YT:Z:UU
HWI-ST515:184:D0PUKACXX:1:1303:13389:4814	256	chromosome:AGPv2:UNKNOWN:1:7140151:1	3775001	1	31M	*	0	0	ATGTGGGGTGAGGTGTACGAGCCTCTGGTCG	IIEFIEEFFEAEA=?7?B=13'3;?@A####	AS:i:0	XS:i:0	XN:i:0	XM:i:0	XO:i:0	XG:i:0	NM:i:0	MD:Z:31	YT:Z:UU
HWI-ST515:184:D0PUKACXX:1:1303:13389:4814	272	chromosome:AGPv2:3:1:232140174:1	8860585	1	31M	*	0	0	CGACCAGAGGCTCGTACACCTCACCCCACAT	####A@?;3'31=B?7?=AEAEFFEEIFEII	AS:i:0	XS:i:0	XN:i:0	XM:i:0	XO:i:0	XG:i:0	NM:i:0	MD:Z:31	YT:Z:UU
HWI-ST515:184:D0PUKACXX:1:1303:13389:4814	272	chromosome:AGPv2:4:1:241473504:1	167703999	1	31M	*	0	0	CGACCAGAGGCTCGTACACCTCACCCCACAT	####A@?;3'31=B?7?=AEAEFFEEIFEII	AS:i:0	XS:i:0	XN:i:0	XM:i:0	XO:i:0	XG:i:0	NM:i:0	MD:Z:31	YT:Z:UU
HWI-ST515:184:D0PUKACXX:1:1303:13389:4814	272	chromosome:AGPv2:1:1:301354135:1	234470163	1	31M	*	0	0	CGACCAGAGGCTCGTACACCTCACCCCACAT	####A@?;3'31=B?7?=AEAEFFEEIFEII	AS:i:0	XS:i:0	XN:i:0	XM:i:0	XO:i:0	XG:i:0	NM:i:0	MD:Z:31	YT:Z:UU
HWI-ST515:184:D0PUKACXX:1:1303:13389:4814	272	chromosome:AGPv2:5:1:217872852:1	195425567	1	31M	*	0	0	CGACCAGAGGCTCGTACACCTCACCCCACAT	####A@?;3'31=B?7?=AEAEFFEEIFEII	AS:i:0	XS:i:0	XN:i:0	XM:i:0	XO:i:0	XG:i:0	NM:i:0	MD:Z:31	YT:Z:UU
HWI-ST515:184:D0PUKACXX:1:1303:13389:4814	272	chromosome:AGPv2:9:1:156750706:1	59330	1	31M	*	0	0	CGACCAGAGGCTCGTACACCTCACCCCACAT	####A@?;3'31=B?7?=AEAEFFEEIFEII	AS:i:0	XS:i:0	XN:i:0	XM:i:0	XO:i:0	XG:i:0	NM:i:0	MD:Z:31	YT:Z:UU
HWI-ST515:184:D0PUKACXX:1:1303:13389:4814	256	chromosome:AGPv2:9:1:156750706:1	156637182	1	31M	*	0	0	ATGTGGGGTGAGGTGTACGAGCCTCTGGTCG	IIEFIEEFFEAEA=?7?B=13'3;?@A####	AS:i:0	XS:i:0	XN:i:0	XM:i:0	XO:i:0	XG:i:0	NM:i:0	MD:Z:31	YT:Z:UU
HWI-ST515:184:D0PUKACXX:1:1303:13389:4814	256	chromosome:AGPv2:9:1:156750706:1	7441	1	31M	*	0	0	ATGTGGGGTGAGGTGTACGAGCCTCTGGTCG	IIEFIEEFFEAEA=?7?B=13'3;?@A####	AS:i:0	XS:i:0	XN:i:0	XM:i:0	XO:i:0	XG:i:0	NM:i:0	MD:Z:31	YT:Z:UU
HWI-ST515:184:D0PUKACXX:1:1303:13389:4814	256	chromosome:AGPv2:UNKNOWN:1:7140151:1	4267557	1	31M	*	0	0	ATGTGGGGTGAGGTGTACGAGCCTCTGGTCG	IIEFIEEFFEAEA=?7?B=13'3;?@A####	AS:i:0	XS:i:0	XN:i:0	XM:i:0	XO:i:0	XG:i:0	NM:i:0	MD:Z:31	YT:Z:UU
HWI-ST515:184:D0PUKACXX:1:1303:13389:4814	272	chromosome:AGPv2:UNKNOWN:1:7140151:1	3846535	1	31M	*	0	0	CGACCAGAGGCTCGTACACCTCACCCCACAT	####A@?;3'31=B?7?=AEAEFFEEIFEII	AS:i:0	XS:i:0	XN:i:0	XM:i:0	XO:i:0	XG:i:0	NM:i:0	MD:Z:31	YT:Z:UU
HWI-ST515:184:D0PUKACXX:1:1303:13389:4814	272	chromosome:AGPv2:4:1:241473504:1	179436864	1	31M	*	0	0	CGACCAGAGGCTCGTACACCTCACCCCACAT	####A@?;3'31=B?7?=AEAEFFEEIFEII	AS:i:0	XS:i:0	XN:i:0	XM:i:0	XO:i:0	XG:i:0	NM:i:0	MD:Z:31	YT:Z:UU
HWI-ST515:184:D0PUKACXX:1:1303:13389:4814	256	chromosome:AGPv2:7:1:176764762:1	129570207	1	31M	*	0	0	ATGTGGGGTGAGGTGTACGAGCCTCTGGTCG	IIEFIEEFFEAEA=?7?B=13'3;?@A####	AS:i:0	XS:i:0	XN:i:0	XM:i:0	XO:i:0	XG:i:0	NM:i:0	MD:Z:31	YT:Z:UU
HWI-ST515:184:D0PUKACXX:1:1303:13389:4814	256	chromosome:AGPv2:UNKNOWN:1:7140151:1	2138404	1	31M	*	0	0	ATGTGGGGTGAGGTGTACGAGCCTCTGGTCG	IIEFIEEFFEAEA=?7?B=13'3;?@A####	AS:i:0	XS:i:0	XN:i:0	XM:i:0	XO:i:0	XG:i:0	NM:i:0	MD:Z:31	YT:Z:UU
HWI-ST515:184:D0PUKACXX:1:1303:13389:4814	272	chromosome:AGPv2:UNKNOWN:1:7140151:1	2517604	1	31M	*	0	0	CGACCAGAGGCTCGTACACCTCACCCCACAT	####A@?;3'31=B?7?=AEAEFFEEIFEII	AS:i:0	XS:i:0	XN:i:0	XM:i:0	XO:i:0	XG:i:0	NM:i:0	MD:Z:31	YT:Z:UU
HWI-ST515:184:D0PUKACXX:1:1303:13389:4814	256	chromosome:AGPv2:1:1:301354135:1	154913427	1	31M	*	0	0	ATGTGGGGTGAGGTGTACGAGCCTCTGGTCG	IIEFIEEFFEAEA=?7?B=13'3;?@A####	AS:i:0	XS:i:0	XN:i:0	XM:i:0	XO:i:0	XG:i:0	NM:i:0	MD:Z:31	YT:Z:UU
HWI-ST515:184:D0PUKACXX:1:1303:13389:4814	272	chromosome:AGPv2:UNKNOWN:1:7140151:1	2519223	1	31M	*	0	0	CGACCAGAGGCTCGTACACCTCACCCCACAT	####A@?;3'31=B?7?=AEAEFFEEIFEII	AS:i:0	XS:i:0	XN:i:0	XM:i:0	XO:i:0	XG:i:0	NM:i:0	MD:Z:31	YT:Z:UU
HWI-ST515:184:D0PUKACXX:1:1303:13389:4814	256	chromosome:AGPv2:7:1:176764762:1	129629036	1	31M	*	0	0	ATGTGGGGTGAGGTGTACGAGCCTCTGGTCG	IIEFIEEFFEAEA=?7?B=13'3;?@A####	AS:i:0	XS:i:0	XN:i:0	XM:i:0	XO:i:0	XG:i:0	NM:i:0	MD:Z:31	YT:Z:UU
HWI-ST515:184:D0PUKACXX:1:1303:13389:4814	256	chromosome:AGPv2:5:1:217872852:1	194942074	1	31M	*	0	0	ATGTGGGGTGAGGTGTACGAGCCTCTGGTCG	IIEFIEEFFEAEA=?7?B=13'3;?@A####	AS:i:0	XS:i:0	XN:i:0	XM:i:0	XO:i:0	XG:i:0	NM:i:0	MD:Z:31	YT:Z:UU
HWI-ST515:184:D0PUKACXX:1:1303:13389:4814	256	chromosome:AGPv2:UNKNOWN:1:7140151:1	2099290	1	31M	*	0	0	ATGTGGGGTGAGGTGTACGAGCCTCTGGTCG	IIEFIEEFFEAEA=?7?B=13'3;?@A####	AS:i:0	XS:i:0	XN:i:0	XM:i:0	XO:i:0	XG:i:0	NM:i:0	MD:Z:31	YT:Z:UU
HWI-ST515:184:D0PUKACXX:1:1303:13389:4814	256	chromosome:AGPv2:UNKNOWN:1:7140151:1	2121996	1	31M	*	0	0	ATGTGGGGTGAGGTGTACGAGCCTCTGGTCG	IIEFIEEFFEAEA=?7?B=13'3;?@A####	AS:i:0	XS:i:0	XN:i:0	XM:i:0	XO:i:0	XG:i:0	NM:i:0	MD:Z:31	YT:Z:UU
HWI-ST515:184:D0PUKACXX:1:1303:13389:4814	256	chromosome:AGPv2:UNKNOWN:1:7140151:1	2395096	1	31M	*	0	0	ATGTGGGGTGAGGTGTACGAGCCTCTGGTCG	IIEFIEEFFEAEA=?7?B=13'3;?@A####	AS:i:0	XS:i:0	XN:i:0	XM:i:0	XO:i:0	XG:i:0	NM:i:0	MD:Z:31	YT:Z:UU
HWI-ST515:184:D0PUKACXX:1:1303:13389:4814	256	chromosome:AGPv2:9:1:156750706:1	85312	1	31M	*	0	0	ATGTGGGGTGAGGTGTACGAGCCTCTGGTCG	IIEFIEEFFEAEA=?7?B=13'3;?@A####	AS:i:0	XS:i:0	XN:i:0	XM:i:0	XO:i:0	XG:i:0	NM:i:0	MD:Z:31	YT:Z:UU
HWI-ST515:184:D0PUKACXX:1:1303:13389:4814	272	chromosome:AGPv2:5:1:217872852:1	12790409	1	31M	*	0	0	CGACCAGAGGCTCGTACACCTCACCCCACAT	####A@?;3'31=B?7?=AEAEFFEEIFEII	AS:i:0	XS:i:0	XN:i:0	XM:i:0	XO:i:0	XG:i:0	NM:i:0	MD:Z:31	YT:Z:UU
HWI-ST515:184:D0PUKACXX:1:1303:13389:4814	256	chromosome:AGPv2:UNKNOWN:1:7140151:1	2468006	1	31M	*	0	0	ATGTGGGGTGAGGTGTACGAGCCTCTGGTCG	IIEFIEEFFEAEA=?7?B=13'3;?@A####	AS:i:0	XS:i:0	XN:i:0	XM:i:0	XO:i:0	XG:i:0	NM:i:0	MD:Z:31	YT:Z:UU
HWI-ST515:184:D0PUKACXX:1:1303:13389:4814	256	chromosome:AGPv2:7:1:176764762:1	39477295	1	31M	*	0	0	ATGTGGGGTGAGGTGTACGAGCCTCTGGTCG	IIEFIEEFFEAEA=?7?B=13'3;?@A####	AS:i:0	XS:i:0	XN:i:0	XM:i:0	XO:i:0	XG:i:0	NM:i:0	MD:Z:31	YT:Z:UU
HWI-ST515:184:D0PUKACXX:1:1303:13389:4814	256	chromosome:AGPv2:UNKNOWN:1:7140151:1	2288189	1	31M	*	0	0	ATGTGGGGTGAGGTGTACGAGCCTCTGGTCG	IIEFIEEFFEAEA=?7?B=13'3;?@A####	AS:i:0	XS:i:0	XN:i:0	XM:i:0	XO:i:0	XG:i:0	NM:i:0	MD:Z:31	YT:Z:UU
HWI-ST515:184:D0PUKACXX:1:1303:13389:4814	256	chromosome:AGPv2:9:1:156750706:1	166365	1	31M	*	0	0	ATGTGGGGTGAGGTGTACGAGCCTCTGGTCG	IIEFIEEFFEAEA=?7?B=13'3;?@A####	AS:i:0	XS:i:0	XN:i:0	XM:i:0	XO:i:0	XG:i:0	NM:i:0	MD:Z:31	YT:Z:UU
HWI-ST515:184:D0PUKACXX:1:1303:13389:4814	256	chromosome:AGPv2:UNKNOWN:1:7140151:1	2016315	1	31M	*	0	0	ATGTGGGGTGAGGTGTACGAGCCTCTGGTCG	IIEFIEEFFEAEA=?7?B=13'3;?@A####	AS:i:0	XS:i:0	XN:i:0	XM:i:0	XO:i:0	XG:i:0	NM:i:0	MD:Z:31	YT:Z:UU
HWI-ST515:184:D0PUKACXX:1:1303:13389:4814	256	chromosome:AGPv2:9:1:156750706:1	196998	1	31M	*	0	0	ATGTGGGGTGAGGTGTACGAGCCTCTGGTCG	IIEFIEEFFEAEA=?7?B=13'3;?@A####	AS:i:0	XS:i:0	XN:i:0	XM:i:0	XO:i:0	XG:i:0	NM:i:0	MD:Z:31	YT:Z:UU
HWI-ST515:184:D0PUKACXX:1:1303:13389:4814	256	chromosome:AGPv2:UNKNOWN:1:7140151:1	2392390	1	31M	*	0	0	ATGTGGGGTGAGGTGTACGAGCCTCTGGTCG	IIEFIEEFFEAEA=?7?B=13'3;?@A####	AS:i:0	XS:i:0	XN:i:0	XM:i:0	XO:i:0	XG:i:0	NM:i:0	MD:Z:31	YT:Z:UU
HWI-ST515:184:D0PUKACXX:1:1303:13389:4814	272	chromosome:AGPv2:UNKNOWN:1:7140151:1	4243182	1	31M	*	0	0	CGACCAGAGGCTCGTACACCTCACCCCACAT	####A@?;3'31=B?7?=AEAEFFEEIFEII	AS:i:0	XS:i:0	XN:i:0	XM:i:0	XO:i:0	XG:i:0	NM:i:0	MD:Z:31	YT:Z:UU
HWI-ST515:184:D0PUKACXX:1:1303:13389:4814	256	chromosome:AGPv2:9:1:156750706:1	5107	1	31M	*	0	0	ATGTGGGGTGAGGTGTACGAGCCTCTGGTCG	IIEFIEEFFEAEA=?7?B=13'3;?@A####	AS:i:0	XS:i:0	XN:i:0	XM:i:0	XO:i:0	XG:i:0	NM:i:0	MD:Z:31	YT:Z:UU
HWI-ST515:184:D0PUKACXX:1:1303:13389:4814	256	chromosome:AGPv2:UNKNOWN:1:7140151:1	2414561	1	31M	*	0	0	ATGTGGGGTGAGGTGTACGAGCCTCTGGTCG	IIEFIEEFFEAEA=?7?B=13'3;?@A####	AS:i:0	XS:i:0	XN:i:0	XM:i:0	XO:i:0	XG:i:0	NM:i:0	MD:Z:31	YT:Z:UU
HWI-ST515:184:D0PUKACXX:1:1303:13389:4814	256	chromosome:AGPv2:5:1:217872852:1	157921676	1	31M	*	0	0	ATGTGGGGTGAGGTGTACGAGCCTCTGGTCG	IIEFIEEFFEAEA=?7?B=13'3;?@A####	AS:i:0	XS:i:0	XN:i:0	XM:i:0	XO:i:0	XG:i:0	NM:i:0	MD:Z:31	YT:Z:UU
HWI-ST515:184:D0PUKACXX:1:1303:13389:4814	256	chromosome:AGPv2:5:1:217872852:1	157926176	1	31M	*	0	0	ATGTGGGGTGAGGTGTACGAGCCTCTGGTCG	IIEFIEEFFEAEA=?7?B=13'3;?@A####	AS:i:0	XS:i:0	XN:i:0	XM:i:0	XO:i:0	XG:i:0	NM:i:0	MD:Z:31	YT:Z:UU
HWI-ST515:184:D0PUKACXX:1:1303:13389:4814	256	chromosome:AGPv2:9:1:156750706:1	189319	1	31M	*	0	0	ATGTGGGGTGAGGTGTACGAGCCTCTGGTCG	IIEFIEEFFEAEA=?7?B=13'3;?@A####	AS:i:0	XS:i:0	XN:i:0	XM:i:0	XO:i:0	XG:i:0	NM:i:0	MD:Z:31	YT:Z:UU
HWI-ST515:184:D0PUKACXX:1:1303:13389:4814	256	chromosome:AGPv2:UNKNOWN:1:7140151:1	2377171	1	31M	*	0	0	ATGTGGGGTGAGGTGTACGAGCCTCTGGTCG	IIEFIEEFFEAEA=?7?B=13'3;?@A####	AS:i:0	XS:i:0	XN:i:0	XM:i:0	XO:i:0	XG:i:0	NM:i:0	MD:Z:31	YT:Z:UU
HWI-ST515:184:D0PUKACXX:1:1303:13389:4814	256	chromosome:AGPv2:6:1:169174353:1	19443522	1	31M	*	0	0	ATGTGGGGTGAGGTGTACGAGCCTCTGGTCG	IIEFIEEFFEAEA=?7?B=13'3;?@A####	AS:i:0	XS:i:0	XN:i:0	XM:i:0	XO:i:0	XG:i:0	NM:i:0	MD:Z:31	YT:Z:UU
HWI-ST515:184:D0PUKACXX:1:1303:13389:4814	272	chromosome:AGPv2:8:1:175793759:1	60273130	1	31M	*	0	0	CGACCAGAGGCTCGTACACCTCACCCCACAT	####A@?;3'31=B?7?=AEAEFFEEIFEII	AS:i:0	XS:i:0	XN:i:0	XM:i:0	XO:i:0	XG:i:0	NM:i:0	MD:Z:31	YT:Z:UU
HWI-ST515:184:D0PUKACXX:1:1303:13389:4814	272	chromosome:AGPv2:4:1:241473504:1	167709945	1	31M	*	0	0	CGACCAGAGGCTCGTACACCTCACCCCACAT	####A@?;3'31=B?7?=AEAEFFEEIFEII	AS:i:0	XS:i:0	XN:i:0	XM:i:0	XO:i:0	XG:i:0	NM:i:0	MD:Z:31	YT:Z:UU
HWI-ST515:184:D0PUKACXX:1:1303:13389:4814	256	chromosome:AGPv2:UNKNOWN:1:7140151:1	2391489	1	31M	*	0	0	ATGTGGGGTGAGGTGTACGAGCCTCTGGTCG	IIEFIEEFFEAEA=?7?B=13'3;?@A####	AS:i:0	XS:i:0	XN:i:0	XM:i:0	XO:i:0	XG:i:0	NM:i:0	MD:Z:31	YT:Z:UU
HWI-ST515:184:D0PUKACXX:1:1303:13389:4814	256	chromosome:AGPv2:1:1:301354135:1	290097503	1	31M	*	0	0	ATGTGGGGTGAGGTGTACGAGCCTCTGGTCG	IIEFIEEFFEAEA=?7?B=13'3;?@A####	AS:i:0	XS:i:0	XN:i:0	XM:i:0	XO:i:0	XG:i:0	NM:i:0	MD:Z:31	YT:Z:UU
HWI-ST515:184:D0PUKACXX:1:1303:13389:4814	256	chromosome:AGPv2:UNKNOWN:1:7140151:1	4279475	1	31M	*	0	0	ATGTGGGGTGAGGTGTACGAGCCTCTGGTCG	IIEFIEEFFEAEA=?7?B=13'3;?@A####	AS:i:0	XS:i:0	XN:i:0	XM:i:0	XO:i:0	XG:i:0	NM:i:0	MD:Z:31	YT:Z:UU
HWI-ST515:184:D0PUKACXX:1:1303:13389:4814	256	chromosome:AGPv2:5:1:217872852:1	157966832	1	31M	*	0	0	ATGTGGGGTGAGGTGTACGAGCCTCTGGTCG	IIEFIEEFFEAEA=?7?B=13'3;?@A####	AS:i:0	XS:i:0	XN:i:0	XM:i:0	XO:i:0	XG:i:0	NM:i:0	MD:Z:31	YT:Z:UU
HWI-ST515:184:D0PUKACXX:1:1303:13389:4814	272	chromosome:AGPv2:UNKNOWN:1:7140151:1	4303648	1	31M	*	0	0	CGACCAGAGGCTCGTACACCTCACCCCACAT	####A@?;3'31=B?7?=AEAEFFEEIFEII	AS:i:0	XS:i:0	XN:i:0	XM:i:0	XO:i:0	XG:i:0	NM:i:0	MD:Z:31	YT:Z:UU
HWI-ST515:184:D0PUKACXX:1:1303:13389:4814	256	chromosome:AGPv2:5:1:217872852:1	157921496	1	31M	*	0	0	ATGTGGGGTGAGGTGTACGAGCCTCTGGTCG	IIEFIEEFFEAEA=?7?B=13'3;?@A####	AS:i:0	XS:i:0	XN:i:0	XM:i:0	XO:i:0	XG:i:0	NM:i:0	MD:Z:31	YT:Z:UU
HWI-ST515:184:D0PUKACXX:1:1303:13389:4814	272	chromosome:AGPv2:UNKNOWN:1:7140151:1	4238683	1	31M	*	0	0	CGACCAGAGGCTCGTACACCTCACCCCACAT	####A@?;3'31=B?7?=AEAEFFEEIFEII	AS:i:0	XS:i:0	XN:i:0	XM:i:0	XO:i:0	XG:i:0	NM:i:0	MD:Z:31	YT:Z:UU
HWI-ST515:184:D0PUKACXX:1:1303:13389:4814	272	chromosome:AGPv2:UNKNOWN:1:7140151:1	2155950	1	31M	*	0	0	CGACCAGAGGCTCGTACACCTCACCCCACAT	####A@?;3'31=B?7?=AEAEFFEEIFEII	AS:i:0	XS:i:0	XN:i:0	XM:i:0	XO:i:0	XG:i:0	NM:i:0	MD:Z:31	YT:Z:UU
HWI-ST515:184:D0PUKACXX:1:1303:13389:4814	272	chromosome:AGPv2:6:1:169174353:1	118971707	1	31M	*	0	0	CGACCAGAGGCTCGTACACCTCACCCCACAT	####A@?;3'31=B?7?=AEAEFFEEIFEII	AS:i:0	XS:i:0	XN:i:0	XM:i:0	XO:i:0	XG:i:0	NM:i:0	MD:Z:31	YT:Z:UU
HWI-ST515:184:D0PUKACXX:1:1303:13389:4814	272	chromosome:AGPv2:UNKNOWN:1:7140151:1	2205685	1	31M	*	0	0	CGACCAGAGGCTCGTACACCTCACCCCACAT	####A@?;3'31=B?7?=AEAEFFEEIFEII	AS:i:0	XS:i:0	XN:i:0	XM:i:0	XO:i:0	XG:i:0	NM:i:0	MD:Z:31	YT:Z:UU
HWI-ST515:184:D0PUKACXX:1:1303:13389:4814	256	chromosome:AGPv2:UNKNOWN:1:7140151:1	2097006	1	31M	*	0	0	ATGTGGGGTGAGGTGTACGAGCCTCTGGTCG	IIEFIEEFFEAEA=?7?B=13'3;?@A####	AS:i:0	XS:i:0	XN:i:0	XM:i:0	XO:i:0	XG:i:0	NM:i:0	MD:Z:31	YT:Z:UU
HWI-ST515:184:D0PUKACXX:1:1303:13389:4814	256	chromosome:AGPv2:7:1:176764762:1	129577581	1	31M	*	0	0	ATGTGGGGTGAGGTGTACGAGCCTCTGGTCG	IIEFIEEFFEAEA=?7?B=13'3;?@A####	AS:i:0	XS:i:0	XN:i:0	XM:i:0	XO:i:0	XG:i:0	NM:i:0	MD:Z:31	YT:Z:UU
HWI-ST515:184:D0PUKACXX:1:1303:13389:4814	256	chromosome:AGPv2:UNKNOWN:1:7140151:1	2499870	1	31M	*	0	0	ATGTGGGGTGAGGTGTACGAGCCTCTGGTCG	IIEFIEEFFEAEA=?7?B=13'3;?@A####	AS:i:0	XS:i:0	XN:i:0	XM:i:0	XO:i:0	XG:i:0	NM:i:0	MD:Z:31	YT:Z:UU
HWI-ST515:184:D0PUKACXX:1:1303:13389:4814	272	chromosome:AGPv2:4:1:241473504:1	123466920	1	31M	*	0	0	CGACCAGAGGCTCGTACACCTCACCCCACAT	####A@?;3'31=B?7?=AEAEFFEEIFEII	AS:i:0	XS:i:0	XN:i:0	XM:i:0	XO:i:0	XG:i:0	NM:i:0	MD:Z:31	YT:Z:UU
HWI-ST515:184:D0PUKACXX:1:1303:13389:4814	272	chromosome:AGPv2:UNKNOWN:1:7140151:1	4531817	1	31M	*	0	0	CGACCAGAGGCTCGTACACCTCACCCCACAT	####A@?;3'31=B?7?=AEAEFFEEIFEII	AS:i:0	XS:i:0	XN:i:0	XM:i:0	XO:i:0	XG:i:0	NM:i:0	MD:Z:31	YT:Z:UU
HWI-ST515:184:D0PUKACXX:1:1303:13389:4814	256	chromosome:AGPv2:5:1:217872852:1	157929308	1	31M	*	0	0	ATGTGGGGTGAGGTGTACGAGCCTCTGGTCG	IIEFIEEFFEAEA=?7?B=13'3;?@A####	AS:i:0	XS:i:0	XN:i:0	XM:i:0	XO:i:0	XG:i:0	NM:i:0	MD:Z:31	YT:Z:UU
HWI-ST515:184:D0PUKACXX:1:1303:13389:4814	272	chromosome:AGPv2:UNKNOWN:1:7140151:1	4306344	1	31M	*	0	0	CGACCAGAGGCTCGTACACCTCACCCCACAT	####A@?;3'31=B?7?=AEAEFFEEIFEII	AS:i:0	XS:i:0	XN:i:0	XM:i:0	XO:i:0	XG:i:0	NM:i:0	MD:Z:31	YT:Z:UU
HWI-ST515:184:D0PUKACXX:1:1303:13389:4814	272	chromosome:AGPv2:6:1:169174353:1	19580016	1	31M	*	0	0	CGACCAGAGGCTCGTACACCTCACCCCACAT	####A@?;3'31=B?7?=AEAEFFEEIFEII	AS:i:0	XS:i:0	XN:i:0	XM:i:0	XO:i:0	XG:i:0	NM:i:0	MD:Z:31	YT:Z:UU
HWI-ST515:184:D0PUKACXX:1:1303:13389:4814	272	chromosome:AGPv2:8:1:175793759:1	155881156	1	31M	*	0	0	CGACCAGAGGCTCGTACACCTCACCCCACAT	####A@?;3'31=B?7?=AEAEFFEEIFEII	AS:i:0	XS:i:0	XN:i:0	XM:i:0	XO:i:0	XG:i:0	NM:i:0	MD:Z:31	YT:Z:UU
HWI-ST515:184:D0PUKACXX:1:1303:13389:4814	256	chromosome:AGPv2:6:1:169174353:1	9715171	1	31M	*	0	0	ATGTGGGGTGAGGTGTACGAGCCTCTGGTCG	IIEFIEEFFEAEA=?7?B=13'3;?@A####	AS:i:0	XS:i:0	XN:i:0	XM:i:0	XO:i:0	XG:i:0	NM:i:0	MD:Z:31	YT:Z:UU
HWI-ST515:184:D0PUKACXX:1:1303:13389:4814	256	chromosome:AGPv2:9:1:156750706:1	204651	1	31M	*	0	0	ATGTGGGGTGAGGTGTACGAGCCTCTGGTCG	IIEFIEEFFEAEA=?7?B=13'3;?@A####	AS:i:0	XS:i:0	XN:i:0	XM:i:0	XO:i:0	XG:i:0	NM:i:0	MD:Z:31	YT:Z:UU
HWI-ST515:184:D0PUKACXX:1:1303:13389:4814	256	chromosome:AGPv2:7:1:176764762:1	129626159	1	31M	*	0	0	ATGTGGGGTGAGGTGTACGAGCCTCTGGTCG	IIEFIEEFFEAEA=?7?B=13'3;?@A####	AS:i:0	XS:i:0	XN:i:0	XM:i:0	XO:i:0	XG:i:0	NM:i:0	MD:Z:31	YT:Z:UU
HWI-ST515:184:D0PUKACXX:1:1303:13389:4814	272	chromosome:AGPv2:9:1:156750706:1	16138	1	31M	*	0	0	CGACCAGAGGCTCGTACACCTCACCCCACAT	####A@?;3'31=B?7?=AEAEFFEEIFEII	AS:i:0	XS:i:0	XN:i:0	XM:i:0	XO:i:0	XG:i:0	NM:i:0	MD:Z:31	YT:Z:UU
HWI-ST515:184:D0PUKACXX:1:1303:13389:4814	256	chromosome:AGPv2:9:1:156750706:1	89972	1	31M	*	0	0	ATGTGGGGTGAGGTGTACGAGCCTCTGGTCG	IIEFIEEFFEAEA=?7?B=13'3;?@A####	AS:i:0	XS:i:0	XN:i:0	XM:i:0	XO:i:0	XG:i:0	NM:i:0	MD:Z:31	YT:Z:UU
HWI-ST515:184:D0PUKACXX:1:1303:13389:4814	256	chromosome:AGPv2:UNKNOWN:1:7140151:1	4283675	1	31M	*	0	0	ATGTGGGGTGAGGTGTACGAGCCTCTGGTCG	IIEFIEEFFEAEA=?7?B=13'3;?@A####	AS:i:0	XS:i:0	XN:i:0	XM:i:0	XO:i:0	XG:i:0	NM:i:0	MD:Z:31	YT:Z:UU
HWI-ST515:184:D0PUKACXX:1:1303:13389:4814	256	chromosome:AGPv2:6:1:169174353:1	118895157	1	31M	*	0	0	ATGTGGGGTGAGGTGTACGAGCCTCTGGTCG	IIEFIEEFFEAEA=?7?B=13'3;?@A####	AS:i:0	XS:i:0	XN:i:0	XM:i:0	XO:i:0	XG:i:0	NM:i:0	MD:Z:31	YT:Z:UU
HWI-ST515:184:D0PUKACXX:1:1303:13389:4814	256	chromosome:AGPv2:7:1:176764762:1	129562826	1	31M	*	0	0	ATGTGGGGTGAGGTGTACGAGCCTCTGGTCG	IIEFIEEFFEAEA=?7?B=13'3;?@A####	AS:i:0	XS:i:0	XN:i:0	XM:i:0	XO:i:0	XG:i:0	NM:i:0	MD:Z:31	YT:Z:UU
HWI-ST515:184:D0PUKACXX:1:1303:13389:4814	256	chromosome:AGPv2:5:1:217872852:1	194950360	1	31M	*	0	0	ATGTGGGGTGAGGTGTACGAGCCTCTGGTCG	IIEFIEEFFEAEA=?7?B=13'3;?@A####	AS:i:0	XS:i:0	XN:i:0	XM:i:0	XO:i:0	XG:i:0	NM:i:0	MD:Z:31	YT:Z:UU
HWI-ST515:184:D0PUKACXX:1:1303:13389:4814	272	chromosome:AGPv2:8:1:175793759:1	60276905	1	31M	*	0	0	CGACCAGAGGCTCGTACACCTCACCCCACAT	####A@?;3'31=B?7?=AEAEFFEEIFEII	AS:i:0	XS:i:0	XN:i:0	XM:i:0	XO:i:0	XG:i:0	NM:i:0	MD:Z:31	YT:Z:UU
HWI-ST515:184:D0PUKACXX:1:1303:13389:4814	272	chromosome:AGPv2:10:1:150189435:1	150115381	1	31M	*	0	0	CGACCAGAGGCTCGTACACCTCACCCCACAT	####A@?;3'31=B?7?=AEAEFFEEIFEII	AS:i:0	XS:i:0	XN:i:0	XM:i:0	XO:i:0	XG:i:0	NM:i:0	MD:Z:31	YT:Z:UU
HWI-ST515:184:D0PUKACXX:1:1303:13389:4814	272	chromosome:AGPv2:6:1:169174353:1	7197	1	31M	*	0	0	CGACCAGAGGCTCGTACACCTCACCCCACAT	####A@?;3'31=B?7?=AEAEFFEEIFEII	AS:i:0	XS:i:0	XN:i:0	XM:i:0	XO:i:0	XG:i:0	NM:i:0	MD:Z:31	YT:Z:UU
HWI-ST515:184:D0PUKACXX:1:1303:13389:4814	256	chromosome:AGPv2:UNKNOWN:1:7140151:1	2405823	1	31M	*	0	0	ATGTGGGGTGAGGTGTACGAGCCTCTGGTCG	IIEFIEEFFEAEA=?7?B=13'3;?@A####	AS:i:0	XS:i:0	XN:i:0	XM:i:0	XO:i:0	XG:i:0	NM:i:0	MD:Z:31	YT:Z:UU
HWI-ST515:184:D0PUKACXX:1:1303:13389:4814	256	chromosome:AGPv2:9:1:156750706:1	116045	1	31M	*	0	0	ATGTGGGGTGAGGTGTACGAGCCTCTGGTCG	IIEFIEEFFEAEA=?7?B=13'3;?@A####	AS:i:0	XS:i:0	XN:i:0	XM:i:0	XO:i:0	XG:i:0	NM:i:0	MD:Z:31	YT:Z:UU
HWI-ST515:184:D0PUKACXX:1:1303:13389:4814	256	chromosome:AGPv2:UNKNOWN:1:7140151:1	4537180	1	31M	*	0	0	ATGTGGGGTGAGGTGTACGAGCCTCTGGTCG	IIEFIEEFFEAEA=?7?B=13'3;?@A####	AS:i:0	XS:i:0	XN:i:0	XM:i:0	XO:i:0	XG:i:0	NM:i:0	MD:Z:31	YT:Z:UU
HWI-ST515:184:D0PUKACXX:1:1303:13389:4814	256	chromosome:AGPv2:UNKNOWN:1:7140151:1	2098397	1	31M	*	0	0	ATGTGGGGTGAGGTGTACGAGCCTCTGGTCG	IIEFIEEFFEAEA=?7?B=13'3;?@A####	AS:i:0	XS:i:0	XN:i:0	XM:i:0	XO:i:0	XG:i:0	NM:i:0	MD:Z:31	YT:Z:UU
HWI-ST515:184:D0PUKACXX:1:1303:13389:4814	272	chromosome:AGPv2:4:1:241473504:1	172403264	1	31M	*	0	0	CGACCAGAGGCTCGTACACCTCACCCCACAT	####A@?;3'31=B?7?=AEAEFFEEIFEII	AS:i:0	XS:i:0	XN:i:0	XM:i:0	XO:i:0	XG:i:0	NM:i:0	MD:Z:31	YT:Z:UU
HWI-ST515:184:D0PUKACXX:1:1303:13389:4814	256	chromosome:AGPv2:1:1:301354135:1	234508295	1	31M	*	0	0	ATGTGGGGTGAGGTGTACGAGCCTCTGGTCG	IIEFIEEFFEAEA=?7?B=13'3;?@A####	AS:i:0	XS:i:0	XN:i:0	XM:i:0	XO:i:0	XG:i:0	NM:i:0	MD:Z:31	YT:Z:UU
HWI-ST515:184:D0PUKACXX:1:1303:13389:4814	256	chromosome:AGPv2:UNKNOWN:1:7140151:1	2078822	1	31M	*	0	0	ATGTGGGGTGAGGTGTACGAGCCTCTGGTCG	IIEFIEEFFEAEA=?7?B=13'3;?@A####	AS:i:0	XS:i:0	XN:i:0	XM:i:0	XO:i:0	XG:i:0	NM:i:0	MD:Z:31	YT:Z:UU
HWI-ST515:184:D0PUKACXX:1:1303:13389:4814	256	chromosome:AGPv2:UNKNOWN:1:7140151:1	4269873	1	31M	*	0	0	ATGTGGGGTGAGGTGTACGAGCCTCTGGTCG	IIEFIEEFFEAEA=?7?B=13'3;?@A####	AS:i:0	XS:i:0	XN:i:0	XM:i:0	XO:i:0	XG:i:0	NM:i:0	MD:Z:31	YT:Z:UU
HWI-ST515:184:D0PUKACXX:1:1303:13389:4814	256	chromosome:AGPv2:UNKNOWN:1:7140151:1	4262692	1	31M	*	0	0	ATGTGGGGTGAGGTGTACGAGCCTCTGGTCG	IIEFIEEFFEAEA=?7?B=13'3;?@A####	AS:i:0	XS:i:0	XN:i:0	XM:i:0	XO:i:0	XG:i:0	NM:i:0	MD:Z:31	YT:Z:UU
HWI-ST515:184:D0PUKACXX:1:1303:13389:4814	272	chromosome:AGPv2:3:1:232140174:1	831779	1	31M	*	0	0	CGACCAGAGGCTCGTACACCTCACCCCACAT	####A@?;3'31=B?7?=AEAEFFEEIFEII	AS:i:0	XS:i:0	XN:i:0	XM:i:0	XO:i:0	XG:i:0	NM:i:0	MD:Z:31	YT:Z:UU
HWI-ST515:184:D0PUKACXX:1:1303:13389:4814	272	chromosome:AGPv2:5:1:217872852:1	12770074	1	31M	*	0	0	CGACCAGAGGCTCGTACACCTCACCCCACAT	####A@?;3'31=B?7?=AEAEFFEEIFEII	AS:i:0	XS:i:0	XN:i:0	XM:i:0	XO:i:0	XG:i:0	NM:i:0	MD:Z:31	YT:Z:UU
HWI-ST515:184:D0PUKACXX:1:1303:13389:4814	256	chromosome:AGPv2:5:1:217872852:1	157968629	1	31M	*	0	0	ATGTGGGGTGAGGTGTACGAGCCTCTGGTCG	IIEFIEEFFEAEA=?7?B=13'3;?@A####	AS:i:0	XS:i:0	XN:i:0	XM:i:0	XO:i:0	XG:i:0	NM:i:0	MD:Z:31	YT:Z:UU
HWI-ST515:184:D0PUKACXX:1:1303:13389:4814	256	chromosome:AGPv2:9:1:156750706:1	79011	1	31M	*	0	0	ATGTGGGGTGAGGTGTACGAGCCTCTGGTCG	IIEFIEEFFEAEA=?7?B=13'3;?@A####	AS:i:0	XS:i:0	XN:i:0	XM:i:0	XO:i:0	XG:i:0	NM:i:0	MD:Z:31	YT:Z:UU
HWI-ST515:184:D0PUKACXX:1:1303:13389:4814	272	chromosome:AGPv2:UNKNOWN:1:7140151:1	2533592	1	31M	*	0	0	CGACCAGAGGCTCGTACACCTCACCCCACAT	####A@?;3'31=B?7?=AEAEFFEEIFEII	AS:i:0	XS:i:0	XN:i:0	XM:i:0	XO:i:0	XG:i:0	NM:i:0	MD:Z:31	YT:Z:UU
HWI-ST515:184:D0PUKACXX:1:1303:13389:4814	256	chromosome:AGPv2:UNKNOWN:1:7140151:1	2422937	1	31M	*	0	0	ATGTGGGGTGAGGTGTACGAGCCTCTGGTCG	IIEFIEEFFEAEA=?7?B=13'3;?@A####	AS:i:0	XS:i:0	XN:i:0	XM:i:0	XO:i:0	XG:i:0	NM:i:0	MD:Z:31	YT:Z:UU
HWI-ST515:184:D0PUKACXX:1:1303:13389:4814	256	chromosome:AGPv2:5:1:217872852:1	195052454	1	31M	*	0	0	ATGTGGGGTGAGGTGTACGAGCCTCTGGTCG	IIEFIEEFFEAEA=?7?B=13'3;?@A####	AS:i:0	XS:i:0	XN:i:0	XM:i:0	XO:i:0	XG:i:0	NM:i:0	MD:Z:31	YT:Z:UU
HWI-ST515:184:D0PUKACXX:1:1303:13389:4814	256	chromosome:AGPv2:9:1:156750706:1	87814	1	31M	*	0	0	ATGTGGGGTGAGGTGTACGAGCCTCTGGTCG	IIEFIEEFFEAEA=?7?B=13'3;?@A####	AS:i:0	XS:i:0	XN:i:0	XM:i:0	XO:i:0	XG:i:0	NM:i:0	MD:Z:31	YT:Z:UU
HWI-ST515:184:D0PUKACXX:1:1303:13389:4814	272	chromosome:AGPv2:UNKNOWN:1:7140151:1	4113487	1	31M	*	0	0	CGACCAGAGGCTCGTACACCTCACCCCACAT	####A@?;3'31=B?7?=AEAEFFEEIFEII	AS:i:0	XS:i:0	XN:i:0	XM:i:0	XO:i:0	XG:i:0	NM:i:0	MD:Z:31	YT:Z:UU
HWI-ST515:184:D0PUKACXX:1:1303:13389:4814	272	chromosome:AGPv2:UNKNOWN:1:7140151:1	4329067	1	31M	*	0	0	CGACCAGAGGCTCGTACACCTCACCCCACAT	####A@?;3'31=B?7?=AEAEFFEEIFEII	AS:i:0	XS:i:0	XN:i:0	XM:i:0	XO:i:0	XG:i:0	NM:i:0	MD:Z:31	YT:Z:UU
HWI-ST515:184:D0PUKACXX:1:1303:13389:4814	272	chromosome:AGPv2:1:1:301354135:1	181727500	1	31M	*	0	0	CGACCAGAGGCTCGTACACCTCACCCCACAT	####A@?;3'31=B?7?=AEAEFFEEIFEII	AS:i:0	XS:i:0	XN:i:0	XM:i:0	XO:i:0	XG:i:0	NM:i:0	MD:Z:31	YT:Z:UU
HWI-ST515:184:D0PUKACXX:1:1303:13389:4814	256	chromosome:AGPv2:UNKNOWN:1:7140151:1	2398206	1	31M	*	0	0	ATGTGGGGTGAGGTGTACGAGCCTCTGGTCG	IIEFIEEFFEAEA=?7?B=13'3;?@A####	AS:i:0	XS:i:0	XN:i:0	XM:i:0	XO:i:0	XG:i:0	NM:i:0	MD:Z:31	YT:Z:UU
HWI-ST515:184:D0PUKACXX:1:1303:13389:4814	256	chromosome:AGPv2:1:1:301354135:1	234478653	1	31M	*	0	0	ATGTGGGGTGAGGTGTACGAGCCTCTGGTCG	IIEFIEEFFEAEA=?7?B=13'3;?@A####	AS:i:0	XS:i:0	XN:i:0	XM:i:0	XO:i:0	XG:i:0	NM:i:0	MD:Z:31	YT:Z:UU
HWI-ST515:184:D0PUKACXX:1:1303:13389:4814	272	chromosome:AGPv2:1:1:301354135:1	38265087	1	31M	*	0	0	CGACCAGAGGCTCGTACACCTCACCCCACAT	####A@?;3'31=B?7?=AEAEFFEEIFEII	AS:i:0	XS:i:0	XN:i:0	XM:i:0	XO:i:0	XG:i:0	NM:i:0	MD:Z:31	YT:Z:UU
HWI-ST515:184:D0PUKACXX:1:1303:13389:4814	256	chromosome:AGPv2:1:1:301354135:1	290097859	1	31M	*	0	0	ATGTGGGGTGAGGTGTACGAGCCTCTGGTCG	IIEFIEEFFEAEA=?7?B=13'3;?@A####	AS:i:0	XS:i:0	XN:i:0	XM:i:0	XO:i:0	XG:i:0	NM:i:0	MD:Z:31	YT:Z:UU
HWI-ST515:184:D0PUKACXX:1:1303:13389:4814	272	chromosome:AGPv2:4:1:241473504:1	179425853	1	31M	*	0	0	CGACCAGAGGCTCGTACACCTCACCCCACAT	####A@?;3'31=B?7?=AEAEFFEEIFEII	AS:i:0	XS:i:0	XN:i:0	XM:i:0	XO:i:0	XG:i:0	NM:i:0	MD:Z:31	YT:Z:UU
HWI-ST515:184:D0PUKACXX:1:1303:13389:4814	256	chromosome:AGPv2:9:1:156750706:1	48495	1	31M	*	0	0	ATGTGGGGTGAGGTGTACGAGCCTCTGGTCG	IIEFIEEFFEAEA=?7?B=13'3;?@A####	AS:i:0	XS:i:0	XN:i:0	XM:i:0	XO:i:0	XG:i:0	NM:i:0	MD:Z:31	YT:Z:UU
HWI-ST515:184:D0PUKACXX:1:1303:13389:4814	256	chromosome:AGPv2:5:1:217872852:1	194956478	1	31M	*	0	0	ATGTGGGGTGAGGTGTACGAGCCTCTGGTCG	IIEFIEEFFEAEA=?7?B=13'3;?@A####	AS:i:0	XS:i:0	XN:i:0	XM:i:0	XO:i:0	XG:i:0	NM:i:0	MD:Z:31	YT:Z:UU
HWI-ST515:184:D0PUKACXX:1:1303:13389:4814	272	chromosome:AGPv2:4:1:241473504:1	179306431	1	31M	*	0	0	CGACCAGAGGCTCGTACACCTCACCCCACAT	####A@?;3'31=B?7?=AEAEFFEEIFEII	AS:i:0	XS:i:0	XN:i:0	XM:i:0	XO:i:0	XG:i:0	NM:i:0	MD:Z:31	YT:Z:UU
HWI-ST515:184:D0PUKACXX:1:1303:13389:4814	256	chromosome:AGPv2:5:1:217872852:1	195049395	1	31M	*	0	0	ATGTGGGGTGAGGTGTACGAGCCTCTGGTCG	IIEFIEEFFEAEA=?7?B=13'3;?@A####	AS:i:0	XS:i:0	XN:i:0	XM:i:0	XO:i:0	XG:i:0	NM:i:0	MD:Z:31	YT:Z:UU
HWI-ST515:184:D0PUKACXX:1:1303:13389:4814	256	chromosome:AGPv2:9:1:156750706:1	93814	1	31M	*	0	0	ATGTGGGGTGAGGTGTACGAGCCTCTGGTCG	IIEFIEEFFEAEA=?7?B=13'3;?@A####	AS:i:0	XS:i:0	XN:i:0	XM:i:0	XO:i:0	XG:i:0	NM:i:0	MD:Z:31	YT:Z:UU
HWI-ST515:184:D0PUKACXX:1:1303:13389:4814	256	chromosome:AGPv2:9:1:156750706:1	80630	1	31M	*	0	0	ATGTGGGGTGAGGTGTACGAGCCTCTGGTCG	IIEFIEEFFEAEA=?7?B=13'3;?@A####	AS:i:0	XS:i:0	XN:i:0	XM:i:0	XO:i:0	XG:i:0	NM:i:0	MD:Z:31	YT:Z:UU
HWI-ST515:184:D0PUKACXX:1:1303:13389:4814	256	chromosome:AGPv2:4:1:241473504:1	179155094	1	31M	*	0	0	ATGTGGGGTGAGGTGTACGAGCCTCTGGTCG	IIEFIEEFFEAEA=?7?B=13'3;?@A####	AS:i:0	XS:i:0	XN:i:0	XM:i:0	XO:i:0	XG:i:0	NM:i:0	MD:Z:31	YT:Z:UU
HWI-ST515:184:D0PUKACXX:1:1303:13389:4814	256	chromosome:AGPv2:7:1:176764762:1	129597119	1	31M	*	0	0	ATGTGGGGTGAGGTGTACGAGCCTCTGGTCG	IIEFIEEFFEAEA=?7?B=13'3;?@A####	AS:i:0	XS:i:0	XN:i:0	XM:i:0	XO:i:0	XG:i:0	NM:i:0	MD:Z:31	YT:Z:UU
HWI-ST515:184:D0PUKACXX:1:1303:13389:4814	256	chromosome:AGPv2:9:1:156750706:1	8338	1	31M	*	0	0	ATGTGGGGTGAGGTGTACGAGCCTCTGGTCG	IIEFIEEFFEAEA=?7?B=13'3;?@A####	AS:i:0	XS:i:0	XN:i:0	XM:i:0	XO:i:0	XG:i:0	NM:i:0	MD:Z:31	YT:Z:UU
HWI-ST515:184:D0PUKACXX:1:1303:13389:4814	256	chromosome:AGPv2:UNKNOWN:1:7140151:1	4399865	1	31M	*	0	0	ATGTGGGGTGAGGTGTACGAGCCTCTGGTCG	IIEFIEEFFEAEA=?7?B=13'3;?@A####	AS:i:0	XS:i:0	XN:i:0	XM:i:0	XO:i:0	XG:i:0	NM:i:0	MD:Z:31	YT:Z:UU
HWI-ST515:184:D0PUKACXX:1:1303:13389:4814	256	chromosome:AGPv2:5:1:217872852:1	157974510	1	31M	*	0	0	ATGTGGGGTGAGGTGTACGAGCCTCTGGTCG	IIEFIEEFFEAEA=?7?B=13'3;?@A####	AS:i:0	XS:i:0	XN:i:0	XM:i:0	XO:i:0	XG:i:0	NM:i:0	MD:Z:31	YT:Z:UU
HWI-ST515:184:D0PUKACXX:1:1303:13389:4814	272	chromosome:AGPv2:10:1:150189435:1	109468421	1	31M	*	0	0	CGACCAGAGGCTCGTACACCTCACCCCACAT	####A@?;3'31=B?7?=AEAEFFEEIFEII	AS:i:0	XS:i:0	XN:i:0	XM:i:0	XO:i:0	XG:i:0	NM:i:0	MD:Z:31	YT:Z:UU
HWI-ST515:184:D0PUKACXX:1:1303:13389:4814	272	chromosome:AGPv2:9:1:156750706:1	156664446	1	31M	*	0	0	CGACCAGAGGCTCGTACACCTCACCCCACAT	####A@?;3'31=B?7?=AEAEFFEEIFEII	AS:i:0	XS:i:0	XN:i:0	XM:i:0	XO:i:0	XG:i:0	NM:i:0	MD:Z:31	YT:Z:UU
HWI-ST515:184:D0PUKACXX:1:1303:13389:4814	256	chromosome:AGPv2:7:1:176764762:1	129633746	1	31M	*	0	0	ATGTGGGGTGAGGTGTACGAGCCTCTGGTCG	IIEFIEEFFEAEA=?7?B=13'3;?@A####	AS:i:0	XS:i:0	XN:i:0	XM:i:0	XO:i:0	XG:i:0	NM:i:0	MD:Z:31	YT:Z:UU
HWI-ST515:184:D0PUKACXX:1:1303:13389:4814	256	chromosome:AGPv2:9:1:156750706:1	202497	1	31M	*	0	0	ATGTGGGGTGAGGTGTACGAGCCTCTGGTCG	IIEFIEEFFEAEA=?7?B=13'3;?@A####	AS:i:0	XS:i:0	XN:i:0	XM:i:0	XO:i:0	XG:i:0	NM:i:0	MD:Z:31	YT:Z:UU
HWI-ST515:184:D0PUKACXX:1:1303:13389:4814	256	chromosome:AGPv2:UNKNOWN:1:7140151:1	2431610	1	31M	*	0	0	ATGTGGGGTGAGGTGTACGAGCCTCTGGTCG	IIEFIEEFFEAEA=?7?B=13'3;?@A####	AS:i:0	XS:i:0	XN:i:0	XM:i:0	XO:i:0	XG:i:0	NM:i:0	MD:Z:31	YT:Z:UU
HWI-ST515:184:D0PUKACXX:1:1303:13389:4814	272	chromosome:AGPv2:9:1:156750706:1	41120	1	31M	*	0	0	CGACCAGAGGCTCGTACACCTCACCCCACAT	####A@?;3'31=B?7?=AEAEFFEEIFEII	AS:i:0	XS:i:0	XN:i:0	XM:i:0	XO:i:0	XG:i:0	NM:i:0	MD:Z:31	YT:Z:UU
HWI-ST515:184:D0PUKACXX:1:1303:13389:4814	272	chromosome:AGPv2:8:1:175793759:1	175765871	1	31M	*	0	0	CGACCAGAGGCTCGTACACCTCACCCCACAT	####A@?;3'31=B?7?=AEAEFFEEIFEII	AS:i:0	XS:i:0	XN:i:0	XM:i:0	XO:i:0	XG:i:0	NM:i:0	MD:Z:31	YT:Z:UU
HWI-ST515:184:D0PUKACXX:1:1303:13389:4814	272	chromosome:AGPv2:9:1:156750706:1	105150392	1	31M	*	0	0	CGACCAGAGGCTCGTACACCTCACCCCACAT	####A@?;3'31=B?7?=AEAEFFEEIFEII	AS:i:0	XS:i:0	XN:i:0	XM:i:0	XO:i:0	XG:i:0	NM:i:0	MD:Z:31	YT:Z:UU
HWI-ST515:184:D0PUKACXX:1:1303:13389:4814	272	chromosome:AGPv2:UNKNOWN:1:7140151:1	4207278	1	31M	*	0	0	CGACCAGAGGCTCGTACACCTCACCCCACAT	####A@?;3'31=B?7?=AEAEFFEEIFEII	AS:i:0	XS:i:0	XN:i:0	XM:i:0	XO:i:0	XG:i:0	NM:i:0	MD:Z:31	YT:Z:UU
HWI-ST515:184:D0PUKACXX:1:1303:13389:4814	272	chromosome:AGPv2:5:1:217872852:1	157940293	1	31M	*	0	0	CGACCAGAGGCTCGTACACCTCACCCCACAT	####A@?;3'31=B?7?=AEAEFFEEIFEII	AS:i:0	XS:i:0	XN:i:0	XM:i:0	XO:i:0	XG:i:0	NM:i:0	MD:Z:31	YT:Z:UU
HWI-ST515:184:D0PUKACXX:1:1303:13389:4814	256	chromosome:AGPv2:9:1:156750706:1	269819	1	31M	*	0	0	ATGTGGGGTGAGGTGTACGAGCCTCTGGTCG	IIEFIEEFFEAEA=?7?B=13'3;?@A####	AS:i:0	XS:i:0	XN:i:0	XM:i:0	XO:i:0	XG:i:0	NM:i:0	MD:Z:31	YT:Z:UU
HWI-ST515:184:D0PUKACXX:1:1303:13389:4814	256	chromosome:AGPv2:9:1:156750706:1	269639	1	31M	*	0	0	ATGTGGGGTGAGGTGTACGAGCCTCTGGTCG	IIEFIEEFFEAEA=?7?B=13'3;?@A####	AS:i:0	XS:i:0	XN:i:0	XM:i:0	XO:i:0	XG:i:0	NM:i:0	MD:Z:31	YT:Z:UU
HWI-ST515:184:D0PUKACXX:1:1303:13389:4814	256	chromosome:AGPv2:UNKNOWN:1:7140151:1	2357692	1	31M	*	0	0	ATGTGGGGTGAGGTGTACGAGCCTCTGGTCG	IIEFIEEFFEAEA=?7?B=13'3;?@A####	AS:i:0	XS:i:0	XN:i:0	XM:i:0	XO:i:0	XG:i:0	NM:i:0	MD:Z:31	YT:Z:UU
HWI-ST515:184:D0PUKACXX:1:1303:13389:4814	272	chromosome:AGPv2:1:1:301354135:1	267118281	1	31M	*	0	0	CGACCAGAGGCTCGTACACCTCACCCCACAT	####A@?;3'31=B?7?=AEAEFFEEIFEII	AS:i:0	XS:i:0	XN:i:0	XM:i:0	XO:i:0	XG:i:0	NM:i:0	MD:Z:31	YT:Z:UU
HWI-ST515:184:D0PUKACXX:1:1303:13389:4814	256	chromosome:AGPv2:9:1:156750706:1	164563	1	31M	*	0	0	ATGTGGGGTGAGGTGTACGAGCCTCTGGTCG	IIEFIEEFFEAEA=?7?B=13'3;?@A####	AS:i:0	XS:i:0	XN:i:0	XM:i:0	XO:i:0	XG:i:0	NM:i:0	MD:Z:31	YT:Z:UU
HWI-ST515:184:D0PUKACXX:1:1303:13389:4814	256	chromosome:AGPv2:5:1:217872852:1	195106159	1	31M	*	0	0	ATGTGGGGTGAGGTGTACGAGCCTCTGGTCG	IIEFIEEFFEAEA=?7?B=13'3;?@A####	AS:i:0	XS:i:0	XN:i:0	XM:i:0	XO:i:0	XG:i:0	NM:i:0	MD:Z:31	YT:Z:UU
HWI-ST515:184:D0PUKACXX:1:1303:13389:4814	256	chromosome:AGPv2:UNKNOWN:1:7140151:1	2030442	1	31M	*	0	0	ATGTGGGGTGAGGTGTACGAGCCTCTGGTCG	IIEFIEEFFEAEA=?7?B=13'3;?@A####	AS:i:0	XS:i:0	XN:i:0	XM:i:0	XO:i:0	XG:i:0	NM:i:0	MD:Z:31	YT:Z:UU
HWI-ST515:184:D0PUKACXX:1:1303:13389:4814	256	chromosome:AGPv2:4:1:241473504:1	179247477	1	31M	*	0	0	ATGTGGGGTGAGGTGTACGAGCCTCTGGTCG	IIEFIEEFFEAEA=?7?B=13'3;?@A####	AS:i:0	XS:i:0	XN:i:0	XM:i:0	XO:i:0	XG:i:0	NM:i:0	MD:Z:31	YT:Z:UU
HWI-ST515:184:D0PUKACXX:1:1303:13389:4814	272	chromosome:AGPv2:10:1:150189435:1	109472872	1	31M	*	0	0	CGACCAGAGGCTCGTACACCTCACCCCACAT	####A@?;3'31=B?7?=AEAEFFEEIFEII	AS:i:0	XS:i:0	XN:i:0	XM:i:0	XO:i:0	XG:i:0	NM:i:0	MD:Z:31	YT:Z:UU
HWI-ST515:184:D0PUKACXX:1:1303:13389:4814	256	chromosome:AGPv2:5:1:217872852:1	194950720	1	31M	*	0	0	ATGTGGGGTGAGGTGTACGAGCCTCTGGTCG	IIEFIEEFFEAEA=?7?B=13'3;?@A####	AS:i:0	XS:i:0	XN:i:0	XM:i:0	XO:i:0	XG:i:0	NM:i:0	MD:Z:31	YT:Z:UU
HWI-ST515:184:D0PUKACXX:1:1303:13389:4814	256	chromosome:AGPv2:5:1:217872852:1	157919156	1	31M	*	0	0	ATGTGGGGTGAGGTGTACGAGCCTCTGGTCG	IIEFIEEFFEAEA=?7?B=13'3;?@A####	AS:i:0	XS:i:0	XN:i:0	XM:i:0	XO:i:0	XG:i:0	NM:i:0	MD:Z:31	YT:Z:UU
HWI-ST515:184:D0PUKACXX:1:1303:13389:4814	272	chromosome:AGPv2:9:1:156750706:1	673	1	31M	*	0	0	CGACCAGAGGCTCGTACACCTCACCCCACAT	####A@?;3'31=B?7?=AEAEFFEEIFEII	AS:i:0	XS:i:0	XN:i:0	XM:i:0	XO:i:0	XG:i:0	NM:i:0	MD:Z:31	YT:Z:UU
HWI-ST515:184:D0PUKACXX:1:1303:13389:4814	272	chromosome:AGPv2:1:1:301354135:1	38258989	1	31M	*	0	0	CGACCAGAGGCTCGTACACCTCACCCCACAT	####A@?;3'31=B?7?=AEAEFFEEIFEII	AS:i:0	XS:i:0	XN:i:0	XM:i:0	XO:i:0	XG:i:0	NM:i:0	MD:Z:31	YT:Z:UU
HWI-ST515:184:D0PUKACXX:1:1303:13389:4814	256	chromosome:AGPv2:9:1:156750706:1	5932260	1	31M	*	0	0	ATGTGGGGTGAGGTGTACGAGCCTCTGGTCG	IIEFIEEFFEAEA=?7?B=13'3;?@A####	AS:i:0	XS:i:0	XN:i:0	XM:i:0	XO:i:0	XG:i:0	NM:i:0	MD:Z:31	YT:Z:UU
HWI-ST515:184:D0PUKACXX:1:1303:13389:4814	272	chromosome:AGPv2:6:1:169174353:1	9812117	1	31M	*	0	0	CGACCAGAGGCTCGTACACCTCACCCCACAT	####A@?;3'31=B?7?=AEAEFFEEIFEII	AS:i:0	XS:i:0	XN:i:0	XM:i:0	XO:i:0	XG:i:0	NM:i:0	MD:Z:31	YT:Z:UU
HWI-ST515:184:D0PUKACXX:1:1303:13389:4814	272	chromosome:AGPv2:1:1:301354135:1	180989154	1	31M	*	0	0	CGACCAGAGGCTCGTACACCTCACCCCACAT	####A@?;3'31=B?7?=AEAEFFEEIFEII	AS:i:0	XS:i:0	XN:i:0	XM:i:0	XO:i:0	XG:i:0	NM:i:0	MD:Z:31	YT:Z:UU
HWI-ST515:184:D0PUKACXX:1:1303:13389:4814	256	chromosome:AGPv2:UNKNOWN:1:7140151:1	2498498	1	31M	*	0	0	ATGTGGGGTGAGGTGTACGAGCCTCTGGTCG	IIEFIEEFFEAEA=?7?B=13'3;?@A####	AS:i:0	XS:i:0	XN:i:0	XM:i:0	XO:i:0	XG:i:0	NM:i:0	MD:Z:31	YT:Z:UU
HWI-ST515:184:D0PUKACXX:1:1303:13389:4814	256	chromosome:AGPv2:4:1:241473504:1	123489759	1	31M	*	0	0	ATGTGGGGTGAGGTGTACGAGCCTCTGGTCG	IIEFIEEFFEAEA=?7?B=13'3;?@A####	AS:i:0	XS:i:0	XN:i:0	XM:i:0	XO:i:0	XG:i:0	NM:i:0	MD:Z:31	YT:Z:UU
HWI-ST515:184:D0PUKACXX:1:1303:13389:4814	256	chromosome:AGPv2:5:1:217872852:1	157953848	1	31M	*	0	0	ATGTGGGGTGAGGTGTACGAGCCTCTGGTCG	IIEFIEEFFEAEA=?7?B=13'3;?@A####	AS:i:0	XS:i:0	XN:i:0	XM:i:0	XO:i:0	XG:i:0	NM:i:0	MD:Z:31	YT:Z:UU
HWI-ST515:184:D0PUKACXX:1:1303:13389:4814	256	chromosome:AGPv2:9:1:156750706:1	296948	1	31M	*	0	0	ATGTGGGGTGAGGTGTACGAGCCTCTGGTCG	IIEFIEEFFEAEA=?7?B=13'3;?@A####	AS:i:0	XS:i:0	XN:i:0	XM:i:0	XO:i:0	XG:i:0	NM:i:0	MD:Z:31	YT:Z:UU
HWI-ST515:184:D0PUKACXX:1:1303:13389:4814	256	chromosome:AGPv2:UNKNOWN:1:7140151:1	2174637	1	31M	*	0	0	ATGTGGGGTGAGGTGTACGAGCCTCTGGTCG	IIEFIEEFFEAEA=?7?B=13'3;?@A####	AS:i:0	XS:i:0	XN:i:0	XM:i:0	XO:i:0	XG:i:0	NM:i:0	MD:Z:31	YT:Z:UU
HWI-ST515:184:D0PUKACXX:1:1303:13389:4814	272	chromosome:AGPv2:4:1:241473504:1	172414223	1	31M	*	0	0	CGACCAGAGGCTCGTACACCTCACCCCACAT	####A@?;3'31=B?7?=AEAEFFEEIFEII	AS:i:0	XS:i:0	XN:i:0	XM:i:0	XO:i:0	XG:i:0	NM:i:0	MD:Z:31	YT:Z:UU
HWI-ST515:184:D0PUKACXX:1:1303:13389:4814	256	chromosome:AGPv2:5:1:217872852:1	44477627	1	31M	*	0	0	ATGTGGGGTGAGGTGTACGAGCCTCTGGTCG	IIEFIEEFFEAEA=?7?B=13'3;?@A####	AS:i:0	XS:i:0	XN:i:0	XM:i:0	XO:i:0	XG:i:0	NM:i:0	MD:Z:31	YT:Z:UU
HWI-ST515:184:D0PUKACXX:1:1303:13389:4814	256	chromosome:AGPv2:UNKNOWN:1:7140151:1	4259322	1	31M	*	0	0	ATGTGGGGTGAGGTGTACGAGCCTCTGGTCG	IIEFIEEFFEAEA=?7?B=13'3;?@A####	AS:i:0	XS:i:0	XN:i:0	XM:i:0	XO:i:0	XG:i:0	NM:i:0	MD:Z:31	YT:Z:UU
HWI-ST515:184:D0PUKACXX:1:1303:13389:4814	272	chromosome:AGPv2:6:1:169174353:1	118958987	1	31M	*	0	0	CGACCAGAGGCTCGTACACCTCACCCCACAT	####A@?;3'31=B?7?=AEAEFFEEIFEII	AS:i:0	XS:i:0	XN:i:0	XM:i:0	XO:i:0	XG:i:0	NM:i:0	MD:Z:31	YT:Z:UU
HWI-ST515:184:D0PUKACXX:1:1303:13389:4814	256	chromosome:AGPv2:1:1:301354135:1	234519578	1	31M	*	0	0	ATGTGGGGTGAGGTGTACGAGCCTCTGGTCG	IIEFIEEFFEAEA=?7?B=13'3;?@A####	AS:i:0	XS:i:0	XN:i:0	XM:i:0	XO:i:0	XG:i:0	NM:i:0	MD:Z:31	YT:Z:UU
HWI-ST515:184:D0PUKACXX:1:1303:13389:4814	256	chromosome:AGPv2:UNKNOWN:1:7140151:1	2506511	1	31M	*	0	0	ATGTGGGGTGAGGTGTACGAGCCTCTGGTCG	IIEFIEEFFEAEA=?7?B=13'3;?@A####	AS:i:0	XS:i:0	XN:i:0	XM:i:0	XO:i:0	XG:i:0	NM:i:0	MD:Z:31	YT:Z:UU
HWI-ST515:184:D0PUKACXX:1:1303:13389:4814	256	chromosome:AGPv2:UNKNOWN:1:7140151:1	4560340	1	31M	*	0	0	ATGTGGGGTGAGGTGTACGAGCCTCTGGTCG	IIEFIEEFFEAEA=?7?B=13'3;?@A####	AS:i:0	XS:i:0	XN:i:0	XM:i:0	XO:i:0	XG:i:0	NM:i:0	MD:Z:31	YT:Z:UU
HWI-ST515:184:D0PUKACXX:1:1303:13389:4814	256	chromosome:AGPv2:1:1:301354135:1	181158209	1	31M	*	0	0	ATGTGGGGTGAGGTGTACGAGCCTCTGGTCG	IIEFIEEFFEAEA=?7?B=13'3;?@A####	AS:i:0	XS:i:0	XN:i:0	XM:i:0	XO:i:0	XG:i:0	NM:i:0	MD:Z:31	YT:Z:UU
HWI-ST515:184:D0PUKACXX:1:1303:13389:4814	256	chromosome:AGPv2:5:1:217872852:1	194939616	1	31M	*	0	0	ATGTGGGGTGAGGTGTACGAGCCTCTGGTCG	IIEFIEEFFEAEA=?7?B=13'3;?@A####	AS:i:0	XS:i:0	XN:i:0	XM:i:0	XO:i:0	XG:i:0	NM:i:0	MD:Z:31	YT:Z:UU
HWI-ST515:184:D0PUKACXX:1:1303:13389:4814	256	chromosome:AGPv2:9:1:156750706:1	94174	1	31M	*	0	0	ATGTGGGGTGAGGTGTACGAGCCTCTGGTCG	IIEFIEEFFEAEA=?7?B=13'3;?@A####	AS:i:0	XS:i:0	XN:i:0	XM:i:0	XO:i:0	XG:i:0	NM:i:0	MD:Z:31	YT:Z:UU
HWI-ST515:184:D0PUKACXX:1:1303:13389:4814	272	chromosome:AGPv2:4:1:241473504:1	167703281	1	31M	*	0	0	CGACCAGAGGCTCGTACACCTCACCCCACAT	####A@?;3'31=B?7?=AEAEFFEEIFEII	AS:i:0	XS:i:0	XN:i:0	XM:i:0	XO:i:0	XG:i:0	NM:i:0	MD:Z:31	YT:Z:UU
HWI-ST515:184:D0PUKACXX:1:1303:13389:4814	256	chromosome:AGPv2:6:1:169174353:1	118887345	1	31M	*	0	0	ATGTGGGGTGAGGTGTACGAGCCTCTGGTCG	IIEFIEEFFEAEA=?7?B=13'3;?@A####	AS:i:0	XS:i:0	XN:i:0	XM:i:0	XO:i:0	XG:i:0	NM:i:0	MD:Z:31	YT:Z:UU
HWI-ST515:184:D0PUKACXX:1:1303:13389:4814	256	chromosome:AGPv2:5:1:217872852:1	195066644	1	31M	*	0	0	ATGTGGGGTGAGGTGTACGAGCCTCTGGTCG	IIEFIEEFFEAEA=?7?B=13'3;?@A####	AS:i:0	XS:i:0	XN:i:0	XM:i:0	XO:i:0	XG:i:0	NM:i:0	MD:Z:31	YT:Z:UU
HWI-ST515:184:D0PUKACXX:1:1303:13389:4814	272	chromosome:AGPv2:1:1:301354135:1	267088237	1	31M	*	0	0	CGACCAGAGGCTCGTACACCTCACCCCACAT	####A@?;3'31=B?7?=AEAEFFEEIFEII	AS:i:0	XS:i:0	XN:i:0	XM:i:0	XO:i:0	XG:i:0	NM:i:0	MD:Z:31	YT:Z:UU
HWI-ST515:184:D0PUKACXX:1:1303:13389:4814	272	chromosome:AGPv2:7:1:176764762:1	150189462	1	31M	*	0	0	CGACCAGAGGCTCGTACACCTCACCCCACAT	####A@?;3'31=B?7?=AEAEFFEEIFEII	AS:i:0	XS:i:0	XN:i:0	XM:i:0	XO:i:0	XG:i:0	NM:i:0	MD:Z:31	YT:Z:UU
HWI-ST515:184:D0PUKACXX:1:1303:13389:4814	256	chromosome:AGPv2:UNKNOWN:1:7140151:1	2476588	1	31M	*	0	0	ATGTGGGGTGAGGTGTACGAGCCTCTGGTCG	IIEFIEEFFEAEA=?7?B=13'3;?@A####	AS:i:0	XS:i:0	XN:i:0	XM:i:0	XO:i:0	XG:i:0	NM:i:0	MD:Z:31	YT:Z:UU
HWI-ST515:184:D0PUKACXX:1:1303:13389:4814	256	chromosome:AGPv2:2:1:237068873:1	159552588	1	31M	*	0	0	ATGTGGGGTGAGGTGTACGAGCCTCTGGTCG	IIEFIEEFFEAEA=?7?B=13'3;?@A####	AS:i:0	XS:i:0	XN:i:0	XM:i:0	XO:i:0	XG:i:0	NM:i:0	MD:Z:31	YT:Z:UU
HWI-ST515:184:D0PUKACXX:1:1303:13389:4814	272	chromosome:AGPv2:4:1:241473504:1	172402366	1	31M	*	0	0	CGACCAGAGGCTCGTACACCTCACCCCACAT	####A@?;3'31=B?7?=AEAEFFEEIFEII	AS:i:0	XS:i:0	XN:i:0	XM:i:0	XO:i:0	XG:i:0	NM:i:0	MD:Z:31	YT:Z:UU
HWI-ST515:184:D0PUKACXX:1:1303:13389:4814	256	chromosome:AGPv2:4:1:241473504:1	123481339	1	31M	*	0	0	ATGTGGGGTGAGGTGTACGAGCCTCTGGTCG	IIEFIEEFFEAEA=?7?B=13'3;?@A####	AS:i:0	XS:i:0	XN:i:0	XM:i:0	XO:i:0	XG:i:0	NM:i:0	MD:Z:31	YT:Z:UU
HWI-ST515:184:D0PUKACXX:1:1303:13389:4814	272	chromosome:AGPv2:4:1:241473504:1	123471855	1	31M	*	0	0	CGACCAGAGGCTCGTACACCTCACCCCACAT	####A@?;3'31=B?7?=AEAEFFEEIFEII	AS:i:0	XS:i:0	XN:i:0	XM:i:0	XO:i:0	XG:i:0	NM:i:0	MD:Z:31	YT:Z:UU
HWI-ST515:184:D0PUKACXX:1:1303:13389:4814	272	chromosome:AGPv2:9:1:156750706:1	37874	1	31M	*	0	0	CGACCAGAGGCTCGTACACCTCACCCCACAT	####A@?;3'31=B?7?=AEAEFFEEIFEII	AS:i:0	XS:i:0	XN:i:0	XM:i:0	XO:i:0	XG:i:0	NM:i:0	MD:Z:31	YT:Z:UU
HWI-ST515:184:D0PUKACXX:1:1303:13389:4814	256	chromosome:AGPv2:UNKNOWN:1:7140151:1	4256885	1	31M	*	0	0	ATGTGGGGTGAGGTGTACGAGCCTCTGGTCG	IIEFIEEFFEAEA=?7?B=13'3;?@A####	AS:i:0	XS:i:0	XN:i:0	XM:i:0	XO:i:0	XG:i:0	NM:i:0	MD:Z:31	YT:Z:UU
HWI-ST515:184:D0PUKACXX:1:1303:13389:4814	256	chromosome:AGPv2:9:1:156750706:1	132358074	1	31M	*	0	0	ATGTGGGGTGAGGTGTACGAGCCTCTGGTCG	IIEFIEEFFEAEA=?7?B=13'3;?@A####	AS:i:0	XS:i:0	XN:i:0	XM:i:0	XO:i:0	XG:i:0	NM:i:0	MD:Z:31	YT:Z:UU
HWI-ST515:184:D0PUKACXX:1:1303:13389:4814	256	chromosome:AGPv2:4:1:241473504:1	167527157	1	31M	*	0	0	ATGTGGGGTGAGGTGTACGAGCCTCTGGTCG	IIEFIEEFFEAEA=?7?B=13'3;?@A####	AS:i:0	XS:i:0	XN:i:0	XM:i:0	XO:i:0	XG:i:0	NM:i:0	MD:Z:31	YT:Z:UU
HWI-ST515:184:D0PUKACXX:1:1303:13389:4814	256	chromosome:AGPv2:UNKNOWN:1:7140151:1	2496291	1	31M	*	0	0	ATGTGGGGTGAGGTGTACGAGCCTCTGGTCG	IIEFIEEFFEAEA=?7?B=13'3;?@A####	AS:i:0	XS:i:0	XN:i:0	XM:i:0	XO:i:0	XG:i:0	NM:i:0	MD:Z:31	YT:Z:UU
HWI-ST515:184:D0PUKACXX:1:1303:13389:4814	256	chromosome:AGPv2:UNKNOWN:1:7140151:1	2344027	1	31M	*	0	0	ATGTGGGGTGAGGTGTACGAGCCTCTGGTCG	IIEFIEEFFEAEA=?7?B=13'3;?@A####	AS:i:0	XS:i:0	XN:i:0	XM:i:0	XO:i:0	XG:i:0	NM:i:0	MD:Z:31	YT:Z:UU
HWI-ST515:184:D0PUKACXX:1:1303:13389:4814	256	chromosome:AGPv2:5:1:217872852:1	195033139	1	31M	*	0	0	ATGTGGGGTGAGGTGTACGAGCCTCTGGTCG	IIEFIEEFFEAEA=?7?B=13'3;?@A####	AS:i:0	XS:i:0	XN:i:0	XM:i:0	XO:i:0	XG:i:0	NM:i:0	MD:Z:31	YT:Z:UU
HWI-ST515:184:D0PUKACXX:1:1303:13389:4814	272	chromosome:AGPv2:8:1:175793759:1	60272950	1	31M	*	0	0	CGACCAGAGGCTCGTACACCTCACCCCACAT	####A@?;3'31=B?7?=AEAEFFEEIFEII	AS:i:0	XS:i:0	XN:i:0	XM:i:0	XO:i:0	XG:i:0	NM:i:0	MD:Z:31	YT:Z:UU
HWI-ST515:184:D0PUKACXX:1:1303:13389:4814	256	chromosome:AGPv2:9:1:156750706:1	114427	1	31M	*	0	0	ATGTGGGGTGAGGTGTACGAGCCTCTGGTCG	IIEFIEEFFEAEA=?7?B=13'3;?@A####	AS:i:0	XS:i:0	XN:i:0	XM:i:0	XO:i:0	XG:i:0	NM:i:0	MD:Z:31	YT:Z:UU
HWI-ST515:184:D0PUKACXX:1:1303:13389:4814	272	chromosome:AGPv2:4:1:241473504:1	179439010	1	31M	*	0	0	CGACCAGAGGCTCGTACACCTCACCCCACAT	####A@?;3'31=B?7?=AEAEFFEEIFEII	AS:i:0	XS:i:0	XN:i:0	XM:i:0	XO:i:0	XG:i:0	NM:i:0	MD:Z:31	YT:Z:UU
HWI-ST515:184:D0PUKACXX:1:1303:13389:4814	272	chromosome:AGPv2:2:1:237068873:1	85286020	1	31M	*	0	0	CGACCAGAGGCTCGTACACCTCACCCCACAT	####A@?;3'31=B?7?=AEAEFFEEIFEII	AS:i:0	XS:i:0	XN:i:0	XM:i:0	XO:i:0	XG:i:0	NM:i:0	MD:Z:31	YT:Z:UU
HWI-ST515:184:D0PUKACXX:1:1303:13389:4814	256	chromosome:AGPv2:UNKNOWN:1:7140151:1	2038152	1	31M	*	0	0	ATGTGGGGTGAGGTGTACGAGCCTCTGGTCG	IIEFIEEFFEAEA=?7?B=13'3;?@A####	AS:i:0	XS:i:0	XN:i:0	XM:i:0	XO:i:0	XG:i:0	NM:i:0	MD:Z:31	YT:Z:UU
HWI-ST515:184:D0PUKACXX:1:1303:13389:4814	256	chromosome:AGPv2:9:1:156750706:1	151899	1	31M	*	0	0	ATGTGGGGTGAGGTGTACGAGCCTCTGGTCG	IIEFIEEFFEAEA=?7?B=13'3;?@A####	AS:i:0	XS:i:0	XN:i:0	XM:i:0	XO:i:0	XG:i:0	NM:i:0	MD:Z:31	YT:Z:UU
HWI-ST515:184:D0PUKACXX:1:1303:13389:4814	272	chromosome:AGPv2:9:1:156750706:1	105148070	1	31M	*	0	0	CGACCAGAGGCTCGTACACCTCACCCCACAT	####A@?;3'31=B?7?=AEAEFFEEIFEII	AS:i:0	XS:i:0	XN:i:0	XM:i:0	XO:i:0	XG:i:0	NM:i:0	MD:Z:31	YT:Z:UU
HWI-ST515:184:D0PUKACXX:1:1303:13389:4814	256	chromosome:AGPv2:9:1:156750706:1	267824	1	31M	*	0	0	ATGTGGGGTGAGGTGTACGAGCCTCTGGTCG	IIEFIEEFFEAEA=?7?B=13'3;?@A####	AS:i:0	XS:i:0	XN:i:0	XM:i:0	XO:i:0	XG:i:0	NM:i:0	MD:Z:31	YT:Z:UU
HWI-ST515:184:D0PUKACXX:1:1303:13389:4814	256	chromosome:AGPv2:9:1:156750706:1	85492	1	31M	*	0	0	ATGTGGGGTGAGGTGTACGAGCCTCTGGTCG	IIEFIEEFFEAEA=?7?B=13'3;?@A####	AS:i:0	XS:i:0	XN:i:0	XM:i:0	XO:i:0	XG:i:0	NM:i:0	MD:Z:31	YT:Z:UU
HWI-ST515:184:D0PUKACXX:1:1303:13389:4814	256	chromosome:AGPv2:UNKNOWN:1:7140151:1	2087634	1	31M	*	0	0	ATGTGGGGTGAGGTGTACGAGCCTCTGGTCG	IIEFIEEFFEAEA=?7?B=13'3;?@A####	AS:i:0	XS:i:0	XN:i:0	XM:i:0	XO:i:0	XG:i:0	NM:i:0	MD:Z:31	YT:Z:UU
HWI-ST515:184:D0PUKACXX:1:1303:13389:4814	256	chromosome:AGPv2:4:1:241473504:1	179370046	1	31M	*	0	0	ATGTGGGGTGAGGTGTACGAGCCTCTGGTCG	IIEFIEEFFEAEA=?7?B=13'3;?@A####	AS:i:0	XS:i:0	XN:i:0	XM:i:0	XO:i:0	XG:i:0	NM:i:0	MD:Z:31	YT:Z:UU
HWI-ST515:184:D0PUKACXX:1:1303:13389:4814	272	chromosome:AGPv2:9:1:156750706:1	27169	1	31M	*	0	0	CGACCAGAGGCTCGTACACCTCACCCCACAT	####A@?;3'31=B?7?=AEAEFFEEIFEII	AS:i:0	XS:i:0	XN:i:0	XM:i:0	XO:i:0	XG:i:0	NM:i:0	MD:Z:31	YT:Z:UU
HWI-ST515:184:D0PUKACXX:1:1303:13389:4814	256	chromosome:AGPv2:4:1:241473504:1	179154218	1	31M	*	0	0	ATGTGGGGTGAGGTGTACGAGCCTCTGGTCG	IIEFIEEFFEAEA=?7?B=13'3;?@A####	AS:i:0	XS:i:0	XN:i:0	XM:i:0	XO:i:0	XG:i:0	NM:i:0	MD:Z:31	YT:Z:UU
HWI-ST515:184:D0PUKACXX:1:1303:13389:4814	272	chromosome:AGPv2:2:1:237068873:1	85284762	1	31M	*	0	0	CGACCAGAGGCTCGTACACCTCACCCCACAT	####A@?;3'31=B?7?=AEAEFFEEIFEII	AS:i:0	XS:i:0	XN:i:0	XM:i:0	XO:i:0	XG:i:0	NM:i:0	MD:Z:31	YT:Z:UU
HWI-ST515:184:D0PUKACXX:1:1303:13389:4814	272	chromosome:AGPv2:3:1:232140174:1	837930	1	31M	*	0	0	CGACCAGAGGCTCGTACACCTCACCCCACAT	####A@?;3'31=B?7?=AEAEFFEEIFEII	AS:i:0	XS:i:0	XN:i:0	XM:i:0	XO:i:0	XG:i:0	NM:i:0	MD:Z:31	YT:Z:UU
HWI-ST515:184:D0PUKACXX:1:1303:13389:4814	256	chromosome:AGPv2:9:1:156750706:1	246736	1	31M	*	0	0	ATGTGGGGTGAGGTGTACGAGCCTCTGGTCG	IIEFIEEFFEAEA=?7?B=13'3;?@A####	AS:i:0	XS:i:0	XN:i:0	XM:i:0	XO:i:0	XG:i:0	NM:i:0	MD:Z:31	YT:Z:UU
HWI-ST515:184:D0PUKACXX:1:1303:13389:4814	256	chromosome:AGPv2:UNKNOWN:1:7140151:1	2162426	1	31M	*	0	0	ATGTGGGGTGAGGTGTACGAGCCTCTGGTCG	IIEFIEEFFEAEA=?7?B=13'3;?@A####	AS:i:0	XS:i:0	XN:i:0	XM:i:0	XO:i:0	XG:i:0	NM:i:0	MD:Z:31	YT:Z:UU
HWI-ST515:184:D0PUKACXX:1:1303:13389:4814	256	chromosome:AGPv2:9:1:156750706:1	132605881	1	31M	*	0	0	ATGTGGGGTGAGGTGTACGAGCCTCTGGTCG	IIEFIEEFFEAEA=?7?B=13'3;?@A####	AS:i:0	XS:i:0	XN:i:0	XM:i:0	XO:i:0	XG:i:0	NM:i:0	MD:Z:31	YT:Z:UU
HWI-ST515:184:D0PUKACXX:1:1303:13389:4814	272	chromosome:AGPv2:9:1:156750706:1	29549	1	31M	*	0	0	CGACCAGAGGCTCGTACACCTCACCCCACAT	####A@?;3'31=B?7?=AEAEFFEEIFEII	AS:i:0	XS:i:0	XN:i:0	XM:i:0	XO:i:0	XG:i:0	NM:i:0	MD:Z:31	YT:Z:UU
HWI-ST515:184:D0PUKACXX:1:1303:13389:4814	256	chromosome:AGPv2:UNKNOWN:1:7140151:1	2407979	1	31M	*	0	0	ATGTGGGGTGAGGTGTACGAGCCTCTGGTCG	IIEFIEEFFEAEA=?7?B=13'3;?@A####	AS:i:0	XS:i:0	XN:i:0	XM:i:0	XO:i:0	XG:i:0	NM:i:0	MD:Z:31	YT:Z:UU
HWI-ST515:184:D0PUKACXX:1:1303:13389:4814	256	chromosome:AGPv2:UNKNOWN:1:7140151:1	2494133	1	31M	*	0	0	ATGTGGGGTGAGGTGTACGAGCCTCTGGTCG	IIEFIEEFFEAEA=?7?B=13'3;?@A####	AS:i:0	XS:i:0	XN:i:0	XM:i:0	XO:i:0	XG:i:0	NM:i:0	MD:Z:31	YT:Z:UU
HWI-ST515:184:D0PUKACXX:1:1303:13389:4814	272	chromosome:AGPv2:UNKNOWN:1:7140151:1	4326190	1	31M	*	0	0	CGACCAGAGGCTCGTACACCTCACCCCACAT	####A@?;3'31=B?7?=AEAEFFEEIFEII	AS:i:0	XS:i:0	XN:i:0	XM:i:0	XO:i:0	XG:i:0	NM:i:0	MD:Z:31	YT:Z:UU
HWI-ST515:184:D0PUKACXX:1:1303:13389:4814	256	chromosome:AGPv2:UNKNOWN:1:7140151:1	4400583	1	31M	*	0	0	ATGTGGGGTGAGGTGTACGAGCCTCTGGTCG	IIEFIEEFFEAEA=?7?B=13'3;?@A####	AS:i:0	XS:i:0	XN:i:0	XM:i:0	XO:i:0	XG:i:0	NM:i:0	MD:Z:31	YT:Z:UU
HWI-ST515:184:D0PUKACXX:1:1303:13389:4814	272	chromosome:AGPv2:9:1:156750706:1	1034	1	31M	*	0	0	CGACCAGAGGCTCGTACACCTCACCCCACAT	####A@?;3'31=B?7?=AEAEFFEEIFEII	AS:i:0	XS:i:0	XN:i:0	XM:i:0	XO:i:0	XG:i:0	NM:i:0	MD:Z:31	YT:Z:UU
HWI-ST515:184:D0PUKACXX:1:1303:13389:4814	272	chromosome:AGPv2:6:1:169174353:1	19514870	1	31M	*	0	0	CGACCAGAGGCTCGTACACCTCACCCCACAT	####A@?;3'31=B?7?=AEAEFFEEIFEII	AS:i:0	XS:i:0	XN:i:0	XM:i:0	XO:i:0	XG:i:0	NM:i:0	MD:Z:31	YT:Z:UU
HWI-ST515:184:D0PUKACXX:1:1303:13389:4814	256	chromosome:AGPv2:9:1:156750706:1	164384	1	31M	*	0	0	ATGTGGGGTGAGGTGTACGAGCCTCTGGTCG	IIEFIEEFFEAEA=?7?B=13'3;?@A####	AS:i:0	XS:i:0	XN:i:0	XM:i:0	XO:i:0	XG:i:0	NM:i:0	MD:Z:31	YT:Z:UU
HWI-ST515:184:D0PUKACXX:1:1303:13389:4814	256	chromosome:AGPv2:9:1:156750706:1	206467	1	31M	*	0	0	ATGTGGGGTGAGGTGTACGAGCCTCTGGTCG	IIEFIEEFFEAEA=?7?B=13'3;?@A####	AS:i:0	XS:i:0	XN:i:0	XM:i:0	XO:i:0	XG:i:0	NM:i:0	MD:Z:31	YT:Z:UU
HWI-ST515:184:D0PUKACXX:1:1303:13389:4814	256	chromosome:AGPv2:UNKNOWN:1:7140151:1	2414381	1	31M	*	0	0	ATGTGGGGTGAGGTGTACGAGCCTCTGGTCG	IIEFIEEFFEAEA=?7?B=13'3;?@A####	AS:i:0	XS:i:0	XN:i:0	XM:i:0	XO:i:0	XG:i:0	NM:i:0	MD:Z:31	YT:Z:UU
HWI-ST515:184:D0PUKACXX:1:1303:13389:4814	256	chromosome:AGPv2:UNKNOWN:1:7140151:1	2228658	1	31M	*	0	0	ATGTGGGGTGAGGTGTACGAGCCTCTGGTCG	IIEFIEEFFEAEA=?7?B=13'3;?@A####	AS:i:0	XS:i:0	XN:i:0	XM:i:0	XO:i:0	XG:i:0	NM:i:0	MD:Z:31	YT:Z:UU
HWI-ST515:184:D0PUKACXX:1:1303:13389:4814	256	chromosome:AGPv2:UNKNOWN:1:7140151:1	2302204	1	31M	*	0	0	ATGTGGGGTGAGGTGTACGAGCCTCTGGTCG	IIEFIEEFFEAEA=?7?B=13'3;?@A####	AS:i:0	XS:i:0	XN:i:0	XM:i:0	XO:i:0	XG:i:0	NM:i:0	MD:Z:31	YT:Z:UU
HWI-ST515:184:D0PUKACXX:1:1303:13389:4814	256	chromosome:AGPv2:5:1:217872852:1	47374715	1	31M	*	0	0	ATGTGGGGTGAGGTGTACGAGCCTCTGGTCG	IIEFIEEFFEAEA=?7?B=13'3;?@A####	AS:i:0	XS:i:0	XN:i:0	XM:i:0	XO:i:0	XG:i:0	NM:i:0	MD:Z:31	YT:Z:UU
HWI-ST515:184:D0PUKACXX:1:1303:13389:4814	256	chromosome:AGPv2:9:1:156750706:1	91592	1	31M	*	0	0	ATGTGGGGTGAGGTGTACGAGCCTCTGGTCG	IIEFIEEFFEAEA=?7?B=13'3;?@A####	AS:i:0	XS:i:0	XN:i:0	XM:i:0	XO:i:0	XG:i:0	NM:i:0	MD:Z:31	YT:Z:UU
HWI-ST515:184:D0PUKACXX:1:1303:13389:4814	272	chromosome:AGPv2:9:1:156750706:1	31395	1	31M	*	0	0	CGACCAGAGGCTCGTACACCTCACCCCACAT	####A@?;3'31=B?7?=AEAEFFEEIFEII	AS:i:0	XS:i:0	XN:i:0	XM:i:0	XO:i:0	XG:i:0	NM:i:0	MD:Z:31	YT:Z:UU
HWI-ST515:184:D0PUKACXX:1:1303:13389:4814	256	chromosome:AGPv2:5:1:217872852:1	194951437	1	31M	*	0	0	ATGTGGGGTGAGGTGTACGAGCCTCTGGTCG	IIEFIEEFFEAEA=?7?B=13'3;?@A####	AS:i:0	XS:i:0	XN:i:0	XM:i:0	XO:i:0	XG:i:0	NM:i:0	MD:Z:31	YT:Z:UU
HWI-ST515:184:D0PUKACXX:1:1303:13389:4814	256	chromosome:AGPv2:6:1:169174353:1	118895337	1	31M	*	0	0	ATGTGGGGTGAGGTGTACGAGCCTCTGGTCG	IIEFIEEFFEAEA=?7?B=13'3;?@A####	AS:i:0	XS:i:0	XN:i:0	XM:i:0	XO:i:0	XG:i:0	NM:i:0	MD:Z:31	YT:Z:UU
HWI-ST515:184:D0PUKACXX:1:1303:13389:4814	272	chromosome:AGPv2:5:1:217872852:1	17701917	1	31M	*	0	0	CGACCAGAGGCTCGTACACCTCACCCCACAT	####A@?;3'31=B?7?=AEAEFFEEIFEII	AS:i:0	XS:i:0	XN:i:0	XM:i:0	XO:i:0	XG:i:0	NM:i:0	MD:Z:31	YT:Z:UU
HWI-ST515:184:D0PUKACXX:1:1303:13389:4814	256	chromosome:AGPv2:UNKNOWN:1:7140151:1	2508128	1	31M	*	0	0	ATGTGGGGTGAGGTGTACGAGCCTCTGGTCG	IIEFIEEFFEAEA=?7?B=13'3;?@A####	AS:i:0	XS:i:0	XN:i:0	XM:i:0	XO:i:0	XG:i:0	NM:i:0	MD:Z:31	YT:Z:UU
HWI-ST515:184:D0PUKACXX:1:1303:13389:4814	256	chromosome:AGPv2:7:1:176764762:1	129580277	1	31M	*	0	0	ATGTGGGGTGAGGTGTACGAGCCTCTGGTCG	IIEFIEEFFEAEA=?7?B=13'3;?@A####	AS:i:0	XS:i:0	XN:i:0	XM:i:0	XO:i:0	XG:i:0	NM:i:0	MD:Z:31	YT:Z:UU
HWI-ST515:184:D0PUKACXX:1:1303:13389:4814	256	chromosome:AGPv2:9:1:156750706:1	117375	1	31M	*	0	0	ATGTGGGGTGAGGTGTACGAGCCTCTGGTCG	IIEFIEEFFEAEA=?7?B=13'3;?@A####	AS:i:0	XS:i:0	XN:i:0	XM:i:0	XO:i:0	XG:i:0	NM:i:0	MD:Z:31	YT:Z:UU
HWI-ST515:184:D0PUKACXX:1:1303:13389:4814	256	chromosome:AGPv2:9:1:156750706:1	96508	1	31M	*	0	0	ATGTGGGGTGAGGTGTACGAGCCTCTGGTCG	IIEFIEEFFEAEA=?7?B=13'3;?@A####	AS:i:0	XS:i:0	XN:i:0	XM:i:0	XO:i:0	XG:i:0	NM:i:0	MD:Z:31	YT:Z:UU
HWI-ST515:184:D0PUKACXX:1:1303:13389:4814	272	chromosome:AGPv2:5:1:217872852:1	164025680	1	31M	*	0	0	CGACCAGAGGCTCGTACACCTCACCCCACAT	####A@?;3'31=B?7?=AEAEFFEEIFEII	AS:i:0	XS:i:0	XN:i:0	XM:i:0	XO:i:0	XG:i:0	NM:i:0	MD:Z:31	YT:Z:UU
HWI-ST515:184:D0PUKACXX:1:1303:13389:4814	256	chromosome:AGPv2:6:1:169174353:1	9880890	1	31M	*	0	0	ATGTGGGGTGAGGTGTACGAGCCTCTGGTCG	IIEFIEEFFEAEA=?7?B=13'3;?@A####	AS:i:0	XS:i:0	XN:i:0	XM:i:0	XO:i:0	XG:i:0	NM:i:0	MD:Z:31	YT:Z:UU
HWI-ST515:184:D0PUKACXX:1:1303:13389:4814	256	chromosome:AGPv2:UNKNOWN:1:7140151:1	2302744	1	31M	*	0	0	ATGTGGGGTGAGGTGTACGAGCCTCTGGTCG	IIEFIEEFFEAEA=?7?B=13'3;?@A####	AS:i:0	XS:i:0	XN:i:0	XM:i:0	XO:i:0	XG:i:0	NM:i:0	MD:Z:31	YT:Z:UU
HWI-ST515:184:D0PUKACXX:1:1303:13389:4814	256	chromosome:AGPv2:UNKNOWN:1:7140151:1	4160958	1	31M	*	0	0	ATGTGGGGTGAGGTGTACGAGCCTCTGGTCG	IIEFIEEFFEAEA=?7?B=13'3;?@A####	AS:i:0	XS:i:0	XN:i:0	XM:i:0	XO:i:0	XG:i:0	NM:i:0	MD:Z:31	YT:Z:UU
HWI-ST515:184:D0PUKACXX:1:1303:13389:4814	256	chromosome:AGPv2:5:1:217872852:1	157963592	1	31M	*	0	0	ATGTGGGGTGAGGTGTACGAGCCTCTGGTCG	IIEFIEEFFEAEA=?7?B=13'3;?@A####	AS:i:0	XS:i:0	XN:i:0	XM:i:0	XO:i:0	XG:i:0	NM:i:0	MD:Z:31	YT:Z:UU
HWI-ST515:184:D0PUKACXX:1:1303:13389:4814	272	chromosome:AGPv2:UNKNOWN:1:7140151:1	4103990	1	31M	*	0	0	CGACCAGAGGCTCGTACACCTCACCCCACAT	####A@?;3'31=B?7?=AEAEFFEEIFEII	AS:i:0	XS:i:0	XN:i:0	XM:i:0	XO:i:0	XG:i:0	NM:i:0	MD:Z:31	YT:Z:UU
HWI-ST515:184:D0PUKACXX:1:1303:13389:4814	256	chromosome:AGPv2:UNKNOWN:1:7140151:1	2306059	1	31M	*	0	0	ATGTGGGGTGAGGTGTACGAGCCTCTGGTCG	IIEFIEEFFEAEA=?7?B=13'3;?@A####	AS:i:0	XS:i:0	XN:i:0	XM:i:0	XO:i:0	XG:i:0	NM:i:0	MD:Z:31	YT:Z:UU
HWI-ST515:184:D0PUKACXX:1:1303:13389:4814	256	chromosome:AGPv2:9:1:156750706:1	153517	1	31M	*	0	0	ATGTGGGGTGAGGTGTACGAGCCTCTGGTCG	IIEFIEEFFEAEA=?7?B=13'3;?@A####	AS:i:0	XS:i:0	XN:i:0	XM:i:0	XO:i:0	XG:i:0	NM:i:0	MD:Z:31	YT:Z:UU
HWI-ST515:184:D0PUKACXX:1:1303:13389:4814	256	chromosome:AGPv2:UNKNOWN:1:7140151:1	2015956	1	31M	*	0	0	ATGTGGGGTGAGGTGTACGAGCCTCTGGTCG	IIEFIEEFFEAEA=?7?B=13'3;?@A####	AS:i:0	XS:i:0	XN:i:0	XM:i:0	XO:i:0	XG:i:0	NM:i:0	MD:Z:31	YT:Z:UU
HWI-ST515:184:D0PUKACXX:1:1303:13389:4814	256	chromosome:AGPv2:UNKNOWN:1:7140151:1	2343848	1	31M	*	0	0	ATGTGGGGTGAGGTGTACGAGCCTCTGGTCG	IIEFIEEFFEAEA=?7?B=13'3;?@A####	AS:i:0	XS:i:0	XN:i:0	XM:i:0	XO:i:0	XG:i:0	NM:i:0	MD:Z:31	YT:Z:UU
HWI-ST515:184:D0PUKACXX:1:1303:13389:4814	256	chromosome:AGPv2:9:1:156750706:1	13779	1	31M	*	0	0	ATGTGGGGTGAGGTGTACGAGCCTCTGGTCG	IIEFIEEFFEAEA=?7?B=13'3;?@A####	AS:i:0	XS:i:0	XN:i:0	XM:i:0	XO:i:0	XG:i:0	NM:i:0	MD:Z:31	YT:Z:UU
HWI-ST515:184:D0PUKACXX:1:1303:13389:4814	272	chromosome:AGPv2:UNKNOWN:1:7140151:1	2537248	1	31M	*	0	0	CGACCAGAGGCTCGTACACCTCACCCCACAT	####A@?;3'31=B?7?=AEAEFFEEIFEII	AS:i:0	XS:i:0	XN:i:0	XM:i:0	XO:i:0	XG:i:0	NM:i:0	MD:Z:31	YT:Z:UU
HWI-ST515:184:D0PUKACXX:1:1303:13389:4814	256	chromosome:AGPv2:UNKNOWN:1:7140151:1	2414920	1	31M	*	0	0	ATGTGGGGTGAGGTGTACGAGCCTCTGGTCG	IIEFIEEFFEAEA=?7?B=13'3;?@A####	AS:i:0	XS:i:0	XN:i:0	XM:i:0	XO:i:0	XG:i:0	NM:i:0	MD:Z:31	YT:Z:UU
HWI-ST515:184:D0PUKACXX:1:1303:13389:4814	272	chromosome:AGPv2:9:1:156750706:1	105153049	1	31M	*	0	0	CGACCAGAGGCTCGTACACCTCACCCCACAT	####A@?;3'31=B?7?=AEAEFFEEIFEII	AS:i:0	XS:i:0	XN:i:0	XM:i:0	XO:i:0	XG:i:0	NM:i:0	MD:Z:31	YT:Z:UU
HWI-ST515:184:D0PUKACXX:1:1303:13389:4814	272	chromosome:AGPv2:3:1:232140174:1	868843	1	31M	*	0	0	CGACCAGAGGCTCGTACACCTCACCCCACAT	####A@?;3'31=B?7?=AEAEFFEEIFEII	AS:i:0	XS:i:0	XN:i:0	XM:i:0	XO:i:0	XG:i:0	NM:i:0	MD:Z:31	YT:Z:UU
HWI-ST515:184:D0PUKACXX:1:1303:13389:4814	256	chromosome:AGPv2:UNKNOWN:1:7140151:1	2488193	1	31M	*	0	0	ATGTGGGGTGAGGTGTACGAGCCTCTGGTCG	IIEFIEEFFEAEA=?7?B=13'3;?@A####	AS:i:0	XS:i:0	XN:i:0	XM:i:0	XO:i:0	XG:i:0	NM:i:0	MD:Z:31	YT:Z:UU
HWI-ST515:184:D0PUKACXX:1:1303:13389:4814	272	chromosome:AGPv2:5:1:217872852:1	12771869	1	31M	*	0	0	CGACCAGAGGCTCGTACACCTCACCCCACAT	####A@?;3'31=B?7?=AEAEFFEEIFEII	AS:i:0	XS:i:0	XN:i:0	XM:i:0	XO:i:0	XG:i:0	NM:i:0	MD:Z:31	YT:Z:UU
HWI-ST515:184:D0PUKACXX:1:1303:13389:4814	256	chromosome:AGPv2:5:1:217872852:1	157925276	1	31M	*	0	0	ATGTGGGGTGAGGTGTACGAGCCTCTGGTCG	IIEFIEEFFEAEA=?7?B=13'3;?@A####	AS:i:0	XS:i:0	XN:i:0	XM:i:0	XO:i:0	XG:i:0	NM:i:0	MD:Z:31	YT:Z:UU
HWI-ST515:184:D0PUKACXX:1:1303:13389:4814	256	chromosome:AGPv2:UNKNOWN:1:7140151:1	2377890	1	31M	*	0	0	ATGTGGGGTGAGGTGTACGAGCCTCTGGTCG	IIEFIEEFFEAEA=?7?B=13'3;?@A####	AS:i:0	XS:i:0	XN:i:0	XM:i:0	XO:i:0	XG:i:0	NM:i:0	MD:Z:31	YT:Z:UU
HWI-ST515:184:D0PUKACXX:1:1303:13389:4814	256	chromosome:AGPv2:UNKNOWN:1:7140151:1	2085079	1	31M	*	0	0	ATGTGGGGTGAGGTGTACGAGCCTCTGGTCG	IIEFIEEFFEAEA=?7?B=13'3;?@A####	AS:i:0	XS:i:0	XN:i:0	XM:i:0	XO:i:0	XG:i:0	NM:i:0	MD:Z:31	YT:Z:UU
HWI-ST515:184:D0PUKACXX:1:1303:13389:4814	256	chromosome:AGPv2:9:1:156750706:1	4386	1	31M	*	0	0	ATGTGGGGTGAGGTGTACGAGCCTCTGGTCG	IIEFIEEFFEAEA=?7?B=13'3;?@A####	AS:i:0	XS:i:0	XN:i:0	XM:i:0	XO:i:0	XG:i:0	NM:i:0	MD:Z:31	YT:Z:UU
HWI-ST515:184:D0PUKACXX:1:1303:13389:4814	256	chromosome:AGPv2:UNKNOWN:1:7140151:1	2428732	1	31M	*	0	0	ATGTGGGGTGAGGTGTACGAGCCTCTGGTCG	IIEFIEEFFEAEA=?7?B=13'3;?@A####	AS:i:0	XS:i:0	XN:i:0	XM:i:0	XO:i:0	XG:i:0	NM:i:0	MD:Z:31	YT:Z:UU
HWI-ST515:184:D0PUKACXX:1:1303:13389:4814	256	chromosome:AGPv2:5:1:217872852:1	194954498	1	31M	*	0	0	ATGTGGGGTGAGGTGTACGAGCCTCTGGTCG	IIEFIEEFFEAEA=?7?B=13'3;?@A####	AS:i:0	XS:i:0	XN:i:0	XM:i:0	XO:i:0	XG:i:0	NM:i:0	MD:Z:31	YT:Z:UU
HWI-ST515:184:D0PUKACXX:1:1303:13389:4814	272	chromosome:AGPv2:1:1:301354135:1	234533434	1	31M	*	0	0	CGACCAGAGGCTCGTACACCTCACCCCACAT	####A@?;3'31=B?7?=AEAEFFEEIFEII	AS:i:0	XS:i:0	XN:i:0	XM:i:0	XO:i:0	XG:i:0	NM:i:0	MD:Z:31	YT:Z:UU
HWI-ST515:184:D0PUKACXX:1:1303:13389:4814	272	chromosome:AGPv2:UNKNOWN:1:7140151:1	2380339	1	31M	*	0	0	CGACCAGAGGCTCGTACACCTCACCCCACAT	####A@?;3'31=B?7?=AEAEFFEEIFEII	AS:i:0	XS:i:0	XN:i:0	XM:i:0	XO:i:0	XG:i:0	NM:i:0	MD:Z:31	YT:Z:UU
HWI-ST515:184:D0PUKACXX:1:1303:13389:4814	272	chromosome:AGPv2:4:1:241473504:1	172419381	1	31M	*	0	0	CGACCAGAGGCTCGTACACCTCACCCCACAT	####A@?;3'31=B?7?=AEAEFFEEIFEII	AS:i:0	XS:i:0	XN:i:0	XM:i:0	XO:i:0	XG:i:0	NM:i:0	MD:Z:31	YT:Z:UU
HWI-ST515:184:D0PUKACXX:1:1303:13389:4814	256	chromosome:AGPv2:UNKNOWN:1:7140151:1	2294339	1	31M	*	0	0	ATGTGGGGTGAGGTGTACGAGCCTCTGGTCG	IIEFIEEFFEAEA=?7?B=13'3;?@A####	AS:i:0	XS:i:0	XN:i:0	XM:i:0	XO:i:0	XG:i:0	NM:i:0	MD:Z:31	YT:Z:UU
HWI-ST515:184:D0PUKACXX:1:1303:13389:4814	256	chromosome:AGPv2:6:1:169174353:1	140128473	1	31M	*	0	0	ATGTGGGGTGAGGTGTACGAGCCTCTGGTCG	IIEFIEEFFEAEA=?7?B=13'3;?@A####	AS:i:0	XS:i:0	XN:i:0	XM:i:0	XO:i:0	XG:i:0	NM:i:0	MD:Z:31	YT:Z:UU
HWI-ST515:184:D0PUKACXX:1:1303:13389:4814	256	chromosome:AGPv2:UNKNOWN:1:7140151:1	4420974	1	31M	*	0	0	ATGTGGGGTGAGGTGTACGAGCCTCTGGTCG	IIEFIEEFFEAEA=?7?B=13'3;?@A####	AS:i:0	XS:i:0	XN:i:0	XM:i:0	XO:i:0	XG:i:0	NM:i:0	MD:Z:31	YT:Z:UU
HWI-ST515:184:D0PUKACXX:1:1303:13389:4814	272	chromosome:AGPv2:6:1:169174353:1	26882	1	31M	*	0	0	CGACCAGAGGCTCGTACACCTCACCCCACAT	####A@?;3'31=B?7?=AEAEFFEEIFEII	AS:i:0	XS:i:0	XN:i:0	XM:i:0	XO:i:0	XG:i:0	NM:i:0	MD:Z:31	YT:Z:UU
HWI-ST515:184:D0PUKACXX:1:1303:13389:4814	256	chromosome:AGPv2:UNKNOWN:1:7140151:1	2489990	1	31M	*	0	0	ATGTGGGGTGAGGTGTACGAGCCTCTGGTCG	IIEFIEEFFEAEA=?7?B=13'3;?@A####	AS:i:0	XS:i:0	XN:i:0	XM:i:0	XO:i:0	XG:i:0	NM:i:0	MD:Z:31	YT:Z:UU
HWI-ST515:184:D0PUKACXX:1:1303:13389:4814	256	chromosome:AGPv2:5:1:217872852:1	195064669	1	31M	*	0	0	ATGTGGGGTGAGGTGTACGAGCCTCTGGTCG	IIEFIEEFFEAEA=?7?B=13'3;?@A####	AS:i:0	XS:i:0	XN:i:0	XM:i:0	XO:i:0	XG:i:0	NM:i:0	MD:Z:31	YT:Z:UU
HWI-ST515:184:D0PUKACXX:1:1303:13389:4814	272	chromosome:AGPv2:1:1:301354135:1	181727142	1	31M	*	0	0	CGACCAGAGGCTCGTACACCTCACCCCACAT	####A@?;3'31=B?7?=AEAEFFEEIFEII	AS:i:0	XS:i:0	XN:i:0	XM:i:0	XO:i:0	XG:i:0	NM:i:0	MD:Z:31	YT:Z:UU
HWI-ST515:184:D0PUKACXX:1:1303:13389:4814	256	chromosome:AGPv2:UNKNOWN:1:7140151:1	2433801	1	31M	*	0	0	ATGTGGGGTGAGGTGTACGAGCCTCTGGTCG	IIEFIEEFFEAEA=?7?B=13'3;?@A####	AS:i:0	XS:i:0	XN:i:0	XM:i:0	XO:i:0	XG:i:0	NM:i:0	MD:Z:31	YT:Z:UU
HWI-ST515:184:D0PUKACXX:1:1303:13389:4814	256	chromosome:AGPv2:1:1:301354135:1	234481911	1	31M	*	0	0	ATGTGGGGTGAGGTGTACGAGCCTCTGGTCG	IIEFIEEFFEAEA=?7?B=13'3;?@A####	AS:i:0	XS:i:0	XN:i:0	XM:i:0	XO:i:0	XG:i:0	NM:i:0	MD:Z:31	YT:Z:UU
HWI-ST515:184:D0PUKACXX:1:1303:13389:4814	256	chromosome:AGPv2:6:1:169174353:1	10083238	1	31M	*	0	0	ATGTGGGGTGAGGTGTACGAGCCTCTGGTCG	IIEFIEEFFEAEA=?7?B=13'3;?@A####	AS:i:0	XS:i:0	XN:i:0	XM:i:0	XO:i:0	XG:i:0	NM:i:0	MD:Z:31	YT:Z:UU
HWI-ST515:184:D0PUKACXX:1:1303:13389:4814	272	chromosome:AGPv2:1:1:301354135:1	267106119	1	31M	*	0	0	CGACCAGAGGCTCGTACACCTCACCCCACAT	####A@?;3'31=B?7?=AEAEFFEEIFEII	AS:i:0	XS:i:0	XN:i:0	XM:i:0	XO:i:0	XG:i:0	NM:i:0	MD:Z:31	YT:Z:UU
HWI-ST515:184:D0PUKACXX:1:1303:13389:4814	256	chromosome:AGPv2:9:1:156750706:1	84235	1	31M	*	0	0	ATGTGGGGTGAGGTGTACGAGCCTCTGGTCG	IIEFIEEFFEAEA=?7?B=13'3;?@A####	AS:i:0	XS:i:0	XN:i:0	XM:i:0	XO:i:0	XG:i:0	NM:i:0	MD:Z:31	YT:Z:UU
HWI-ST515:184:D0PUKACXX:1:1303:13389:4814	272	chromosome:AGPv2:8:1:175793759:1	60276545	1	31M	*	0	0	CGACCAGAGGCTCGTACACCTCACCCCACAT	####A@?;3'31=B?7?=AEAEFFEEIFEII	AS:i:0	XS:i:0	XN:i:0	XM:i:0	XO:i:0	XG:i:0	NM:i:0	MD:Z:31	YT:Z:UU
HWI-ST515:184:D0PUKACXX:1:1303:13389:4814	256	chromosome:AGPv2:9:1:156750706:1	5286	1	31M	*	0	0	ATGTGGGGTGAGGTGTACGAGCCTCTGGTCG	IIEFIEEFFEAEA=?7?B=13'3;?@A####	AS:i:0	XS:i:0	XN:i:0	XM:i:0	XO:i:0	XG:i:0	NM:i:0	MD:Z:31	YT:Z:UU
HWI-ST515:184:D0PUKACXX:1:1303:13389:4814	256	chromosome:AGPv2:9:1:156750706:1	280933	1	31M	*	0	0	ATGTGGGGTGAGGTGTACGAGCCTCTGGTCG	IIEFIEEFFEAEA=?7?B=13'3;?@A####	AS:i:0	XS:i:0	XN:i:0	XM:i:0	XO:i:0	XG:i:0	NM:i:0	MD:Z:31	YT:Z:UU
HWI-ST515:184:D0PUKACXX:1:1303:13389:4814	272	chromosome:AGPv2:UNKNOWN:1:7140151:1	2203364	1	31M	*	0	0	CGACCAGAGGCTCGTACACCTCACCCCACAT	####A@?;3'31=B?7?=AEAEFFEEIFEII	AS:i:0	XS:i:0	XN:i:0	XM:i:0	XO:i:0	XG:i:0	NM:i:0	MD:Z:31	YT:Z:UU
HWI-ST515:184:D0PUKACXX:1:1303:13389:4814	272	chromosome:AGPv2:6:1:169174353:1	92208886	1	31M	*	0	0	CGACCAGAGGCTCGTACACCTCACCCCACAT	####A@?;3'31=B?7?=AEAEFFEEIFEII	AS:i:0	XS:i:0	XN:i:0	XM:i:0	XO:i:0	XG:i:0	NM:i:0	MD:Z:31	YT:Z:UU
HWI-ST515:184:D0PUKACXX:1:1303:13389:4814	272	chromosome:AGPv2:UNKNOWN:1:7140151:1	4425433	1	31M	*	0	0	CGACCAGAGGCTCGTACACCTCACCCCACAT	####A@?;3'31=B?7?=AEAEFFEEIFEII	AS:i:0	XS:i:0	XN:i:0	XM:i:0	XO:i:0	XG:i:0	NM:i:0	MD:Z:31	YT:Z:UU
HWI-ST515:184:D0PUKACXX:1:1303:13389:4814	272	chromosome:AGPv2:UNKNOWN:1:7140151:1	2170561	1	31M	*	0	0	CGACCAGAGGCTCGTACACCTCACCCCACAT	####A@?;3'31=B?7?=AEAEFFEEIFEII	AS:i:0	XS:i:0	XN:i:0	XM:i:0	XO:i:0	XG:i:0	NM:i:0	MD:Z:31	YT:Z:UU
HWI-ST515:184:D0PUKACXX:1:1303:13389:4814	256	chromosome:AGPv2:6:1:169174353:1	118896780	1	31M	*	0	0	ATGTGGGGTGAGGTGTACGAGCCTCTGGTCG	IIEFIEEFFEAEA=?7?B=13'3;?@A####	AS:i:0	XS:i:0	XN:i:0	XM:i:0	XO:i:0	XG:i:0	NM:i:0	MD:Z:31	YT:Z:UU
HWI-ST515:184:D0PUKACXX:1:1303:13389:4814	272	chromosome:AGPv2:4:1:241473504:1	182869743	1	31M	*	0	0	CGACCAGAGGCTCGTACACCTCACCCCACAT	####A@?;3'31=B?7?=AEAEFFEEIFEII	AS:i:0	XS:i:0	XN:i:0	XM:i:0	XO:i:0	XG:i:0	NM:i:0	MD:Z:31	YT:Z:UU
HWI-ST515:184:D0PUKACXX:1:1303:13389:4814	256	chromosome:AGPv2:1:1:301354135:1	181112030	1	31M	*	0	0	ATGTGGGGTGAGGTGTACGAGCCTCTGGTCG	IIEFIEEFFEAEA=?7?B=13'3;?@A####	AS:i:0	XS:i:0	XN:i:0	XM:i:0	XO:i:0	XG:i:0	NM:i:0	MD:Z:31	YT:Z:UU
HWI-ST515:184:D0PUKACXX:1:1303:13389:4814	272	chromosome:AGPv2:8:1:175793759:1	155883139	1	31M	*	0	0	CGACCAGAGGCTCGTACACCTCACCCCACAT	####A@?;3'31=B?7?=AEAEFFEEIFEII	AS:i:0	XS:i:0	XN:i:0	XM:i:0	XO:i:0	XG:i:0	NM:i:0	MD:Z:31	YT:Z:UU
HWI-ST515:184:D0PUKACXX:1:1303:13389:4814	256	chromosome:AGPv2:UNKNOWN:1:7140151:1	2413303	1	31M	*	0	0	ATGTGGGGTGAGGTGTACGAGCCTCTGGTCG	IIEFIEEFFEAEA=?7?B=13'3;?@A####	AS:i:0	XS:i:0	XN:i:0	XM:i:0	XO:i:0	XG:i:0	NM:i:0	MD:Z:31	YT:Z:UU
HWI-ST515:184:D0PUKACXX:1:1303:13389:4814	256	chromosome:AGPv2:5:1:217872852:1	194955938	1	31M	*	0	0	ATGTGGGGTGAGGTGTACGAGCCTCTGGTCG	IIEFIEEFFEAEA=?7?B=13'3;?@A####	AS:i:0	XS:i:0	XN:i:0	XM:i:0	XO:i:0	XG:i:0	NM:i:0	MD:Z:31	YT:Z:UU
HWI-ST515:184:D0PUKACXX:1:1303:13389:4814	272	chromosome:AGPv2:UNKNOWN:1:7140151:1	4306883	1	31M	*	0	0	CGACCAGAGGCTCGTACACCTCACCCCACAT	####A@?;3'31=B?7?=AEAEFFEEIFEII	AS:i:0	XS:i:0	XN:i:0	XM:i:0	XO:i:0	XG:i:0	NM:i:0	MD:Z:31	YT:Z:UU
HWI-ST515:184:D0PUKACXX:1:1303:13389:4814	256	chromosome:AGPv2:9:1:156750706:1	95074	1	31M	*	0	0	ATGTGGGGTGAGGTGTACGAGCCTCTGGTCG	IIEFIEEFFEAEA=?7?B=13'3;?@A####	AS:i:0	XS:i:0	XN:i:0	XM:i:0	XO:i:0	XG:i:0	NM:i:0	MD:Z:31	YT:Z:UU
HWI-ST515:184:D0PUKACXX:1:1303:13389:4814	256	chromosome:AGPv2:9:1:156750706:1	280754	1	31M	*	0	0	ATGTGGGGTGAGGTGTACGAGCCTCTGGTCG	IIEFIEEFFEAEA=?7?B=13'3;?@A####	AS:i:0	XS:i:0	XN:i:0	XM:i:0	XO:i:0	XG:i:0	NM:i:0	MD:Z:31	YT:Z:UU
HWI-ST515:184:D0PUKACXX:1:1303:13389:4814	256	chromosome:AGPv2:9:1:156750706:1	267465	1	31M	*	0	0	ATGTGGGGTGAGGTGTACGAGCCTCTGGTCG	IIEFIEEFFEAEA=?7?B=13'3;?@A####	AS:i:0	XS:i:0	XN:i:0	XM:i:0	XO:i:0	XG:i:0	NM:i:0	MD:Z:31	YT:Z:UU
HWI-ST515:184:D0PUKACXX:1:1303:13389:4814	272	chromosome:AGPv2:8:1:175793759:1	60281996	1	31M	*	0	0	CGACCAGAGGCTCGTACACCTCACCCCACAT	####A@?;3'31=B?7?=AEAEFFEEIFEII	AS:i:0	XS:i:0	XN:i:0	XM:i:0	XO:i:0	XG:i:0	NM:i:0	MD:Z:31	YT:Z:UU
HWI-ST515:184:D0PUKACXX:1:1303:13389:4814	256	chromosome:AGPv2:9:1:156750706:1	118814	1	31M	*	0	0	ATGTGGGGTGAGGTGTACGAGCCTCTGGTCG	IIEFIEEFFEAEA=?7?B=13'3;?@A####	AS:i:0	XS:i:0	XN:i:0	XM:i:0	XO:i:0	XG:i:0	NM:i:0	MD:Z:31	YT:Z:UU
HWI-ST515:184:D0PUKACXX:1:1303:13389:4814	256	chromosome:AGPv2:6:1:169174353:1	19539978	1	31M	*	0	0	ATGTGGGGTGAGGTGTACGAGCCTCTGGTCG	IIEFIEEFFEAEA=?7?B=13'3;?@A####	AS:i:0	XS:i:0	XN:i:0	XM:i:0	XO:i:0	XG:i:0	NM:i:0	MD:Z:31	YT:Z:UU
HWI-ST515:184:D0PUKACXX:1:1303:13389:4814	272	chromosome:AGPv2:1:1:301354135:1	38261145	1	31M	*	0	0	CGACCAGAGGCTCGTACACCTCACCCCACAT	####A@?;3'31=B?7?=AEAEFFEEIFEII	AS:i:0	XS:i:0	XN:i:0	XM:i:0	XO:i:0	XG:i:0	NM:i:0	MD:Z:31	YT:Z:UU
HWI-ST515:184:D0PUKACXX:1:1303:13389:4814	272	chromosome:AGPv2:UNKNOWN:1:7140151:1	2519402	1	31M	*	0	0	CGACCAGAGGCTCGTACACCTCACCCCACAT	####A@?;3'31=B?7?=AEAEFFEEIFEII	AS:i:0	XS:i:0	XN:i:0	XM:i:0	XO:i:0	XG:i:0	NM:i:0	MD:Z:31	YT:Z:UU
HWI-ST515:184:D0PUKACXX:1:1303:13389:4814	256	chromosome:AGPv2:9:1:156750706:1	300211	1	31M	*	0	0	ATGTGGGGTGAGGTGTACGAGCCTCTGGTCG	IIEFIEEFFEAEA=?7?B=13'3;?@A####	AS:i:0	XS:i:0	XN:i:0	XM:i:0	XO:i:0	XG:i:0	NM:i:0	MD:Z:31	YT:Z:UU
HWI-ST515:184:D0PUKACXX:1:1303:13389:4814	256	chromosome:AGPv2:UNKNOWN:1:7140151:1	4313124	1	31M	*	0	0	ATGTGGGGTGAGGTGTACGAGCCTCTGGTCG	IIEFIEEFFEAEA=?7?B=13'3;?@A####	AS:i:0	XS:i:0	XN:i:0	XM:i:0	XO:i:0	XG:i:0	NM:i:0	MD:Z:31	YT:Z:UU
HWI-ST515:184:D0PUKACXX:1:1303:13389:4814	256	chromosome:AGPv2:5:1:217872852:1	157925815	1	31M	*	0	0	ATGTGGGGTGAGGTGTACGAGCCTCTGGTCG	IIEFIEEFFEAEA=?7?B=13'3;?@A####	AS:i:0	XS:i:0	XN:i:0	XM:i:0	XO:i:0	XG:i:0	NM:i:0	MD:Z:31	YT:Z:UU
HWI-ST515:184:D0PUKACXX:1:1303:13389:4814	256	chromosome:AGPv2:UNKNOWN:1:7140151:1	2197516	1	31M	*	0	0	ATGTGGGGTGAGGTGTACGAGCCTCTGGTCG	IIEFIEEFFEAEA=?7?B=13'3;?@A####	AS:i:0	XS:i:0	XN:i:0	XM:i:0	XO:i:0	XG:i:0	NM:i:0	MD:Z:31	YT:Z:UU
HWI-ST515:184:D0PUKACXX:1:1303:13389:4814	272	chromosome:AGPv2:9:1:156750706:1	30268	1	31M	*	0	0	CGACCAGAGGCTCGTACACCTCACCCCACAT	####A@?;3'31=B?7?=AEAEFFEEIFEII	AS:i:0	XS:i:0	XN:i:0	XM:i:0	XO:i:0	XG:i:0	NM:i:0	MD:Z:31	YT:Z:UU
HWI-ST515:184:D0PUKACXX:1:1303:13389:4814	256	chromosome:AGPv2:1:1:301354135:1	234515091	1	31M	*	0	0	ATGTGGGGTGAGGTGTACGAGCCTCTGGTCG	IIEFIEEFFEAEA=?7?B=13'3;?@A####	AS:i:0	XS:i:0	XN:i:0	XM:i:0	XO:i:0	XG:i:0	NM:i:0	MD:Z:31	YT:Z:UU
HWI-ST515:184:D0PUKACXX:1:1303:13389:4814	272	chromosome:AGPv2:UNKNOWN:1:7140151:1	4236163	1	31M	*	0	0	CGACCAGAGGCTCGTACACCTCACCCCACAT	####A@?;3'31=B?7?=AEAEFFEEIFEII	AS:i:0	XS:i:0	XN:i:0	XM:i:0	XO:i:0	XG:i:0	NM:i:0	MD:Z:31	YT:Z:UU
HWI-ST515:184:D0PUKACXX:1:1303:13389:4814	256	chromosome:AGPv2:9:1:156750706:1	5938182	1	31M	*	0	0	ATGTGGGGTGAGGTGTACGAGCCTCTGGTCG	IIEFIEEFFEAEA=?7?B=13'3;?@A####	AS:i:0	XS:i:0	XN:i:0	XM:i:0	XO:i:0	XG:i:0	NM:i:0	MD:Z:31	YT:Z:UU
HWI-ST515:184:D0PUKACXX:1:1303:13389:4814	256	chromosome:AGPv2:UNKNOWN:1:7140151:1	4408068	1	31M	*	0	0	ATGTGGGGTGAGGTGTACGAGCCTCTGGTCG	IIEFIEEFFEAEA=?7?B=13'3;?@A####	AS:i:0	XS:i:0	XN:i:0	XM:i:0	XO:i:0	XG:i:0	NM:i:0	MD:Z:31	YT:Z:UU
HWI-ST515:184:D0PUKACXX:1:1303:13389:4814	256	chromosome:AGPv2:5:1:217872852:1	195042556	1	31M	*	0	0	ATGTGGGGTGAGGTGTACGAGCCTCTGGTCG	IIEFIEEFFEAEA=?7?B=13'3;?@A####	AS:i:0	XS:i:0	XN:i:0	XM:i:0	XO:i:0	XG:i:0	NM:i:0	MD:Z:31	YT:Z:UU
HWI-ST515:184:D0PUKACXX:1:1303:13389:4814	272	chromosome:AGPv2:8:1:175793759:1	117031410	1	31M	*	0	0	CGACCAGAGGCTCGTACACCTCACCCCACAT	####A@?;3'31=B?7?=AEAEFFEEIFEII	AS:i:0	XS:i:0	XN:i:0	XM:i:0	XO:i:0	XG:i:0	NM:i:0	MD:Z:31	YT:Z:UU
HWI-ST515:184:D0PUKACXX:1:1303:13389:4814	256	chromosome:AGPv2:8:1:175793759:1	156141866	1	31M	*	0	0	ATGTGGGGTGAGGTGTACGAGCCTCTGGTCG	IIEFIEEFFEAEA=?7?B=13'3;?@A####	AS:i:0	XS:i:0	XN:i:0	XM:i:0	XO:i:0	XG:i:0	NM:i:0	MD:Z:31	YT:Z:UU
HWI-ST515:184:D0PUKACXX:1:1303:13389:4814	272	chromosome:AGPv2:UNKNOWN:1:7140151:1	2148980	1	31M	*	0	0	CGACCAGAGGCTCGTACACCTCACCCCACAT	####A@?;3'31=B?7?=AEAEFFEEIFEII	AS:i:0	XS:i:0	XN:i:0	XM:i:0	XO:i:0	XG:i:0	NM:i:0	MD:Z:31	YT:Z:UU
HWI-ST515:184:D0PUKACXX:1:1303:13389:4814	272	chromosome:AGPv2:UNKNOWN:1:7140151:1	4366172	1	31M	*	0	0	CGACCAGAGGCTCGTACACCTCACCCCACAT	####A@?;3'31=B?7?=AEAEFFEEIFEII	AS:i:0	XS:i:0	XN:i:0	XM:i:0	XO:i:0	XG:i:0	NM:i:0	MD:Z:31	YT:Z:UU
HWI-ST515:184:D0PUKACXX:1:1303:13389:4814	256	chromosome:AGPv2:9:1:156750706:1	11452	1	31M	*	0	0	ATGTGGGGTGAGGTGTACGAGCCTCTGGTCG	IIEFIEEFFEAEA=?7?B=13'3;?@A####	AS:i:0	XS:i:0	XN:i:0	XM:i:0	XO:i:0	XG:i:0	NM:i:0	MD:Z:31	YT:Z:UU
HWI-ST515:184:D0PUKACXX:1:1303:13389:4814	256	chromosome:AGPv2:1:1:301354135:1	234522476	1	31M	*	0	0	ATGTGGGGTGAGGTGTACGAGCCTCTGGTCG	IIEFIEEFFEAEA=?7?B=13'3;?@A####	AS:i:0	XS:i:0	XN:i:0	XM:i:0	XO:i:0	XG:i:0	NM:i:0	MD:Z:31	YT:Z:UU
HWI-ST515:184:D0PUKACXX:1:1303:13389:4814	256	chromosome:AGPv2:UNKNOWN:1:7140151:1	2365944	1	31M	*	0	0	ATGTGGGGTGAGGTGTACGAGCCTCTGGTCG	IIEFIEEFFEAEA=?7?B=13'3;?@A####	AS:i:0	XS:i:0	XN:i:0	XM:i:0	XO:i:0	XG:i:0	NM:i:0	MD:Z:31	YT:Z:UU
HWI-ST515:184:D0PUKACXX:1:1303:13389:4814	272	chromosome:AGPv2:5:1:217872852:1	146460199	1	31M	*	0	0	CGACCAGAGGCTCGTACACCTCACCCCACAT	####A@?;3'31=B?7?=AEAEFFEEIFEII	AS:i:0	XS:i:0	XN:i:0	XM:i:0	XO:i:0	XG:i:0	NM:i:0	MD:Z:31	YT:Z:UU
HWI-ST515:184:D0PUKACXX:1:1303:13389:4814	272	chromosome:AGPv2:9:1:156750706:1	28069	1	31M	*	0	0	CGACCAGAGGCTCGTACACCTCACCCCACAT	####A@?;3'31=B?7?=AEAEFFEEIFEII	AS:i:0	XS:i:0	XN:i:0	XM:i:0	XO:i:0	XG:i:0	NM:i:0	MD:Z:31	YT:Z:UU
HWI-ST515:184:D0PUKACXX:1:1303:13389:4814	256	chromosome:AGPv2:9:1:156750706:1	243251	1	31M	*	0	0	ATGTGGGGTGAGGTGTACGAGCCTCTGGTCG	IIEFIEEFFEAEA=?7?B=13'3;?@A####	AS:i:0	XS:i:0	XN:i:0	XM:i:0	XO:i:0	XG:i:0	NM:i:0	MD:Z:31	YT:Z:UU
HWI-ST515:184:D0PUKACXX:1:1303:13389:4814	256	chromosome:AGPv2:6:1:169174353:1	9717367	1	31M	*	0	0	ATGTGGGGTGAGGTGTACGAGCCTCTGGTCG	IIEFIEEFFEAEA=?7?B=13'3;?@A####	AS:i:0	XS:i:0	XN:i:0	XM:i:0	XO:i:0	XG:i:0	NM:i:0	MD:Z:31	YT:Z:UU
HWI-ST515:184:D0PUKACXX:1:1303:13389:4814	272	chromosome:AGPv2:UNKNOWN:1:7140151:1	4196668	1	31M	*	0	0	CGACCAGAGGCTCGTACACCTCACCCCACAT	####A@?;3'31=B?7?=AEAEFFEEIFEII	AS:i:0	XS:i:0	XN:i:0	XM:i:0	XO:i:0	XG:i:0	NM:i:0	MD:Z:31	YT:Z:UU
HWI-ST515:184:D0PUKACXX:1:1303:13389:4814	256	chromosome:AGPv2:UNKNOWN:1:7140151:1	4171211	1	31M	*	0	0	ATGTGGGGTGAGGTGTACGAGCCTCTGGTCG	IIEFIEEFFEAEA=?7?B=13'3;?@A####	AS:i:0	XS:i:0	XN:i:0	XM:i:0	XO:i:0	XG:i:0	NM:i:0	MD:Z:31	YT:Z:UU
HWI-ST515:184:D0PUKACXX:1:1303:13389:4814	256	chromosome:AGPv2:UNKNOWN:1:7140151:1	2420244	1	31M	*	0	0	ATGTGGGGTGAGGTGTACGAGCCTCTGGTCG	IIEFIEEFFEAEA=?7?B=13'3;?@A####	AS:i:0	XS:i:0	XN:i:0	XM:i:0	XO:i:0	XG:i:0	NM:i:0	MD:Z:31	YT:Z:UU
HWI-ST515:184:D0PUKACXX:1:1303:13389:4814	272	chromosome:AGPv2:7:1:176764762:1	93771476	1	31M	*	0	0	CGACCAGAGGCTCGTACACCTCACCCCACAT	####A@?;3'31=B?7?=AEAEFFEEIFEII	AS:i:0	XS:i:0	XN:i:0	XM:i:0	XO:i:0	XG:i:0	NM:i:0	MD:Z:31	YT:Z:UU
HWI-ST515:184:D0PUKACXX:1:1303:13389:4814	256	chromosome:AGPv2:9:1:156750706:1	90692	1	31M	*	0	0	ATGTGGGGTGAGGTGTACGAGCCTCTGGTCG	IIEFIEEFFEAEA=?7?B=13'3;?@A####	AS:i:0	XS:i:0	XN:i:0	XM:i:0	XO:i:0	XG:i:0	NM:i:0	MD:Z:31	YT:Z:UU
HWI-ST515:184:D0PUKACXX:1:1303:13389:4814	256	chromosome:AGPv2:5:1:217872852:1	47313387	1	31M	*	0	0	ATGTGGGGTGAGGTGTACGAGCCTCTGGTCG	IIEFIEEFFEAEA=?7?B=13'3;?@A####	AS:i:0	XS:i:0	XN:i:0	XM:i:0	XO:i:0	XG:i:0	NM:i:0	MD:Z:31	YT:Z:UU
HWI-ST515:184:D0PUKACXX:1:1303:13389:4814	256	chromosome:AGPv2:UNKNOWN:1:7140151:1	2362343	1	31M	*	0	0	ATGTGGGGTGAGGTGTACGAGCCTCTGGTCG	IIEFIEEFFEAEA=?7?B=13'3;?@A####	AS:i:0	XS:i:0	XN:i:0	XM:i:0	XO:i:0	XG:i:0	NM:i:0	MD:Z:31	YT:Z:UU
HWI-ST515:184:D0PUKACXX:1:1303:13389:4814	272	chromosome:AGPv2:UNKNOWN:1:7140151:1	4486071	1	31M	*	0	0	CGACCAGAGGCTCGTACACCTCACCCCACAT	####A@?;3'31=B?7?=AEAEFFEEIFEII	AS:i:0	XS:i:0	XN:i:0	XM:i:0	XO:i:0	XG:i:0	NM:i:0	MD:Z:31	YT:Z:UU
HWI-ST515:184:D0PUKACXX:1:1303:13389:4814	256	chromosome:AGPv2:UNKNOWN:1:7140151:1	2491605	1	31M	*	0	0	ATGTGGGGTGAGGTGTACGAGCCTCTGGTCG	IIEFIEEFFEAEA=?7?B=13'3;?@A####	AS:i:0	XS:i:0	XN:i:0	XM:i:0	XO:i:0	XG:i:0	NM:i:0	MD:Z:31	YT:Z:UU
HWI-ST515:184:D0PUKACXX:1:1303:13389:4814	256	chromosome:AGPv2:7:1:176764762:1	129595325	1	31M	*	0	0	ATGTGGGGTGAGGTGTACGAGCCTCTGGTCG	IIEFIEEFFEAEA=?7?B=13'3;?@A####	AS:i:0	XS:i:0	XN:i:0	XM:i:0	XO:i:0	XG:i:0	NM:i:0	MD:Z:31	YT:Z:UU
HWI-ST515:184:D0PUKACXX:1:1303:13389:4814	272	chromosome:AGPv2:9:1:156750706:1	118374276	1	31M	*	0	0	CGACCAGAGGCTCGTACACCTCACCCCACAT	####A@?;3'31=B?7?=AEAEFFEEIFEII	AS:i:0	XS:i:0	XN:i:0	XM:i:0	XO:i:0	XG:i:0	NM:i:0	MD:Z:31	YT:Z:UU
HWI-ST515:184:D0PUKACXX:1:1303:13389:4814	272	chromosome:AGPv2:6:1:169174353:1	19526393	1	31M	*	0	0	CGACCAGAGGCTCGTACACCTCACCCCACAT	####A@?;3'31=B?7?=AEAEFFEEIFEII	AS:i:0	XS:i:0	XN:i:0	XM:i:0	XO:i:0	XG:i:0	NM:i:0	MD:Z:31	YT:Z:UU
HWI-ST515:184:D0PUKACXX:1:1303:13389:4814	256	chromosome:AGPv2:9:1:156750706:1	156637002	1	31M	*	0	0	ATGTGGGGTGAGGTGTACGAGCCTCTGGTCG	IIEFIEEFFEAEA=?7?B=13'3;?@A####	AS:i:0	XS:i:0	XN:i:0	XM:i:0	XO:i:0	XG:i:0	NM:i:0	MD:Z:31	YT:Z:UU
HWI-ST515:184:D0PUKACXX:1:1303:13389:4814	256	chromosome:AGPv2:UNKNOWN:1:7140151:1	2059940	1	31M	*	0	0	ATGTGGGGTGAGGTGTACGAGCCTCTGGTCG	IIEFIEEFFEAEA=?7?B=13'3;?@A####	AS:i:0	XS:i:0	XN:i:0	XM:i:0	XO:i:0	XG:i:0	NM:i:0	MD:Z:31	YT:Z:UU
HWI-ST515:184:D0PUKACXX:1:1303:13389:4814	256	chromosome:AGPv2:4:1:241473504:1	179248551	1	31M	*	0	0	ATGTGGGGTGAGGTGTACGAGCCTCTGGTCG	IIEFIEEFFEAEA=?7?B=13'3;?@A####	AS:i:0	XS:i:0	XN:i:0	XM:i:0	XO:i:0	XG:i:0	NM:i:0	MD:Z:31	YT:Z:UU
HWI-ST515:184:D0PUKACXX:1:1303:13389:4814	272	chromosome:AGPv2:5:1:217872852:1	173998598	1	31M	*	0	0	CGACCAGAGGCTCGTACACCTCACCCCACAT	####A@?;3'31=B?7?=AEAEFFEEIFEII	AS:i:0	XS:i:0	XN:i:0	XM:i:0	XO:i:0	XG:i:0	NM:i:0	MD:Z:31	YT:Z:UU
HWI-ST515:184:D0PUKACXX:1:1303:13389:4814	256	chromosome:AGPv2:4:1:241473504:1	193876773	1	31M	*	0	0	ATGTGGGGTGAGGTGTACGAGCCTCTGGTCG	IIEFIEEFFEAEA=?7?B=13'3;?@A####	AS:i:0	XS:i:0	XN:i:0	XM:i:0	XO:i:0	XG:i:0	NM:i:0	MD:Z:31	YT:Z:UU
HWI-ST515:184:D0PUKACXX:1:1303:13389:4814	256	chromosome:AGPv2:UNKNOWN:1:7140151:1	2545794	1	31M	*	0	0	ATGTGGGGTGAGGTGTACGAGCCTCTGGTCG	IIEFIEEFFEAEA=?7?B=13'3;?@A####	AS:i:0	XS:i:0	XN:i:0	XM:i:0	XO:i:0	XG:i:0	NM:i:0	MD:Z:31	YT:Z:UU
HWI-ST515:184:D0PUKACXX:1:1303:13389:4814	256	chromosome:AGPv2:9:1:156750706:1	192011	1	31M	*	0	0	ATGTGGGGTGAGGTGTACGAGCCTCTGGTCG	IIEFIEEFFEAEA=?7?B=13'3;?@A####	AS:i:0	XS:i:0	XN:i:0	XM:i:0	XO:i:0	XG:i:0	NM:i:0	MD:Z:31	YT:Z:UU
HWI-ST515:184:D0PUKACXX:1:1303:13389:4814	272	chromosome:AGPv2:6:1:169174353:1	81432933	1	31M	*	0	0	CGACCAGAGGCTCGTACACCTCACCCCACAT	####A@?;3'31=B?7?=AEAEFFEEIFEII	AS:i:0	XS:i:0	XN:i:0	XM:i:0	XO:i:0	XG:i:0	NM:i:0	MD:Z:31	YT:Z:UU
HWI-ST515:184:D0PUKACXX:1:1303:13389:4814	272	chromosome:AGPv2:UNKNOWN:1:7140151:1	4333024	1	31M	*	0	0	CGACCAGAGGCTCGTACACCTCACCCCACAT	####A@?;3'31=B?7?=AEAEFFEEIFEII	AS:i:0	XS:i:0	XN:i:0	XM:i:0	XO:i:0	XG:i:0	NM:i:0	MD:Z:31	YT:Z:UU
HWI-ST515:184:D0PUKACXX:1:1303:13389:4814	256	chromosome:AGPv2:5:1:217872852:1	194954318	1	31M	*	0	0	ATGTGGGGTGAGGTGTACGAGCCTCTGGTCG	IIEFIEEFFEAEA=?7?B=13'3;?@A####	AS:i:0	XS:i:0	XN:i:0	XM:i:0	XO:i:0	XG:i:0	NM:i:0	MD:Z:31	YT:Z:UU
HWI-ST515:184:D0PUKACXX:1:1303:13389:4814	272	chromosome:AGPv2:4:1:241473504:1	179448891	1	31M	*	0	0	CGACCAGAGGCTCGTACACCTCACCCCACAT	####A@?;3'31=B?7?=AEAEFFEEIFEII	AS:i:0	XS:i:0	XN:i:0	XM:i:0	XO:i:0	XG:i:0	NM:i:0	MD:Z:31	YT:Z:UU
HWI-ST515:184:D0PUKACXX:1:1303:13389:4814	272	chromosome:AGPv2:1:1:301354135:1	234465718	1	31M	*	0	0	CGACCAGAGGCTCGTACACCTCACCCCACAT	####A@?;3'31=B?7?=AEAEFFEEIFEII	AS:i:0	XS:i:0	XN:i:0	XM:i:0	XO:i:0	XG:i:0	NM:i:0	MD:Z:31	YT:Z:UU
HWI-ST515:184:D0PUKACXX:1:1303:13389:4814	272	chromosome:AGPv2:4:1:241473504:1	172393591	1	31M	*	0	0	CGACCAGAGGCTCGTACACCTCACCCCACAT	####A@?;3'31=B?7?=AEAEFFEEIFEII	AS:i:0	XS:i:0	XN:i:0	XM:i:0	XO:i:0	XG:i:0	NM:i:0	MD:Z:31	YT:Z:UU
HWI-ST515:184:D0PUKACXX:1:1303:13389:4814	256	chromosome:AGPv2:9:1:156750706:1	5938541	1	31M	*	0	0	ATGTGGGGTGAGGTGTACGAGCCTCTGGTCG	IIEFIEEFFEAEA=?7?B=13'3;?@A####	AS:i:0	XS:i:0	XN:i:0	XM:i:0	XO:i:0	XG:i:0	NM:i:0	MD:Z:31	YT:Z:UU
HWI-ST515:184:D0PUKACXX:1:1303:13389:4814	256	chromosome:AGPv2:5:1:217872852:1	194940695	1	31M	*	0	0	ATGTGGGGTGAGGTGTACGAGCCTCTGGTCG	IIEFIEEFFEAEA=?7?B=13'3;?@A####	AS:i:0	XS:i:0	XN:i:0	XM:i:0	XO:i:0	XG:i:0	NM:i:0	MD:Z:31	YT:Z:UU
HWI-ST515:184:D0PUKACXX:1:1303:13389:4814	272	chromosome:AGPv2:4:1:241473504:1	179308044	1	31M	*	0	0	CGACCAGAGGCTCGTACACCTCACCCCACAT	####A@?;3'31=B?7?=AEAEFFEEIFEII	AS:i:0	XS:i:0	XN:i:0	XM:i:0	XO:i:0	XG:i:0	NM:i:0	MD:Z:31	YT:Z:UU
HWI-ST515:184:D0PUKACXX:1:1303:13389:4814	272	chromosome:AGPv2:1:1:301354135:1	38268916	1	31M	*	0	0	CGACCAGAGGCTCGTACACCTCACCCCACAT	####A@?;3'31=B?7?=AEAEFFEEIFEII	AS:i:0	XS:i:0	XN:i:0	XM:i:0	XO:i:0	XG:i:0	NM:i:0	MD:Z:31	YT:Z:UU
HWI-ST515:184:D0PUKACXX:1:1303:13389:4814	256	chromosome:AGPv2:5:1:217872852:1	177502939	1	31M	*	0	0	ATGTGGGGTGAGGTGTACGAGCCTCTGGTCG	IIEFIEEFFEAEA=?7?B=13'3;?@A####	AS:i:0	XS:i:0	XN:i:0	XM:i:0	XO:i:0	XG:i:0	NM:i:0	MD:Z:31	YT:Z:UU
HWI-ST515:184:D0PUKACXX:1:1303:13389:4814	256	chromosome:AGPv2:7:1:176764762:1	129627058	1	31M	*	0	0	ATGTGGGGTGAGGTGTACGAGCCTCTGGTCG	IIEFIEEFFEAEA=?7?B=13'3;?@A####	AS:i:0	XS:i:0	XN:i:0	XM:i:0	XO:i:0	XG:i:0	NM:i:0	MD:Z:31	YT:Z:UU
HWI-ST515:184:D0PUKACXX:1:1303:13389:4814	256	chromosome:AGPv2:6:1:169174353:1	118911676	1	31M	*	0	0	ATGTGGGGTGAGGTGTACGAGCCTCTGGTCG	IIEFIEEFFEAEA=?7?B=13'3;?@A####	AS:i:0	XS:i:0	XN:i:0	XM:i:0	XO:i:0	XG:i:0	NM:i:0	MD:Z:31	YT:Z:UU
HWI-ST515:184:D0PUKACXX:1:1303:13389:4814	256	chromosome:AGPv2:UNKNOWN:1:7140151:1	2492145	1	31M	*	0	0	ATGTGGGGTGAGGTGTACGAGCCTCTGGTCG	IIEFIEEFFEAEA=?7?B=13'3;?@A####	AS:i:0	XS:i:0	XN:i:0	XM:i:0	XO:i:0	XG:i:0	NM:i:0	MD:Z:31	YT:Z:UU
HWI-ST515:184:D0PUKACXX:1:1303:13389:4814	256	chromosome:AGPv2:UNKNOWN:1:7140151:1	2160450	1	31M	*	0	0	ATGTGGGGTGAGGTGTACGAGCCTCTGGTCG	IIEFIEEFFEAEA=?7?B=13'3;?@A####	AS:i:0	XS:i:0	XN:i:0	XM:i:0	XO:i:0	XG:i:0	NM:i:0	MD:Z:31	YT:Z:UU
HWI-ST515:184:D0PUKACXX:1:1303:13389:4814	256	chromosome:AGPv2:9:1:156750706:1	87454	1	31M	*	0	0	ATGTGGGGTGAGGTGTACGAGCCTCTGGTCG	IIEFIEEFFEAEA=?7?B=13'3;?@A####	AS:i:0	XS:i:0	XN:i:0	XM:i:0	XO:i:0	XG:i:0	NM:i:0	MD:Z:31	YT:Z:UU
HWI-ST515:184:D0PUKACXX:1:1303:13389:4814	256	chromosome:AGPv2:7:1:176764762:1	129611086	1	31M	*	0	0	ATGTGGGGTGAGGTGTACGAGCCTCTGGTCG	IIEFIEEFFEAEA=?7?B=13'3;?@A####	AS:i:0	XS:i:0	XN:i:0	XM:i:0	XO:i:0	XG:i:0	NM:i:0	MD:Z:31	YT:Z:UU
HWI-ST515:184:D0PUKACXX:1:1303:13389:4814	256	chromosome:AGPv2:9:1:156750706:1	51227	1	31M	*	0	0	ATGTGGGGTGAGGTGTACGAGCCTCTGGTCG	IIEFIEEFFEAEA=?7?B=13'3;?@A####	AS:i:0	XS:i:0	XN:i:0	XM:i:0	XO:i:0	XG:i:0	NM:i:0	MD:Z:31	YT:Z:UU
HWI-ST515:184:D0PUKACXX:1:1303:13389:4814	256	chromosome:AGPv2:4:1:241473504:1	123486937	1	31M	*	0	0	ATGTGGGGTGAGGTGTACGAGCCTCTGGTCG	IIEFIEEFFEAEA=?7?B=13'3;?@A####	AS:i:0	XS:i:0	XN:i:0	XM:i:0	XO:i:0	XG:i:0	NM:i:0	MD:Z:31	YT:Z:UU
HWI-ST515:184:D0PUKACXX:1:1303:13389:4814	256	chromosome:AGPv2:4:1:241473504:1	179370939	1	31M	*	0	0	ATGTGGGGTGAGGTGTACGAGCCTCTGGTCG	IIEFIEEFFEAEA=?7?B=13'3;?@A####	AS:i:0	XS:i:0	XN:i:0	XM:i:0	XO:i:0	XG:i:0	NM:i:0	MD:Z:31	YT:Z:UU
HWI-ST515:184:D0PUKACXX:1:1303:13389:4814	256	chromosome:AGPv2:5:1:217872852:1	157975048	1	31M	*	0	0	ATGTGGGGTGAGGTGTACGAGCCTCTGGTCG	IIEFIEEFFEAEA=?7?B=13'3;?@A####	AS:i:0	XS:i:0	XN:i:0	XM:i:0	XO:i:0	XG:i:0	NM:i:0	MD:Z:31	YT:Z:UU
HWI-ST515:184:D0PUKACXX:1:1303:13389:4814	272	chromosome:AGPv2:UNKNOWN:1:7140151:1	2204439	1	31M	*	0	0	CGACCAGAGGCTCGTACACCTCACCCCACAT	####A@?;3'31=B?7?=AEAEFFEEIFEII	AS:i:0	XS:i:0	XN:i:0	XM:i:0	XO:i:0	XG:i:0	NM:i:0	MD:Z:31	YT:Z:UU
HWI-ST515:184:D0PUKACXX:1:1303:13389:4814	272	chromosome:AGPv2:4:1:241473504:1	179198035	1	31M	*	0	0	CGACCAGAGGCTCGTACACCTCACCCCACAT	####A@?;3'31=B?7?=AEAEFFEEIFEII	AS:i:0	XS:i:0	XN:i:0	XM:i:0	XO:i:0	XG:i:0	NM:i:0	MD:Z:31	YT:Z:UU
HWI-ST515:184:D0PUKACXX:1:1303:13389:4814	256	chromosome:AGPv2:5:1:217872852:1	195067363	1	31M	*	0	0	ATGTGGGGTGAGGTGTACGAGCCTCTGGTCG	IIEFIEEFFEAEA=?7?B=13'3;?@A####	AS:i:0	XS:i:0	XN:i:0	XM:i:0	XO:i:0	XG:i:0	NM:i:0	MD:Z:31	YT:Z:UU
HWI-ST515:184:D0PUKACXX:1:1303:13389:4814	272	chromosome:AGPv2:7:1:176764762:1	150188563	1	31M	*	0	0	CGACCAGAGGCTCGTACACCTCACCCCACAT	####A@?;3'31=B?7?=AEAEFFEEIFEII	AS:i:0	XS:i:0	XN:i:0	XM:i:0	XO:i:0	XG:i:0	NM:i:0	MD:Z:31	YT:Z:UU
HWI-ST515:184:D0PUKACXX:1:1303:13389:4814	272	chromosome:AGPv2:3:1:232140174:1	874136	1	31M	*	0	0	CGACCAGAGGCTCGTACACCTCACCCCACAT	####A@?;3'31=B?7?=AEAEFFEEIFEII	AS:i:0	XS:i:0	XN:i:0	XM:i:0	XO:i:0	XG:i:0	NM:i:0	MD:Z:31	YT:Z:UU
HWI-ST515:184:D0PUKACXX:1:1303:13389:4814	256	chromosome:AGPv2:4:1:241473504:1	123489580	1	31M	*	0	0	ATGTGGGGTGAGGTGTACGAGCCTCTGGTCG	IIEFIEEFFEAEA=?7?B=13'3;?@A####	AS:i:0	XS:i:0	XN:i:0	XM:i:0	XO:i:0	XG:i:0	NM:i:0	MD:Z:31	YT:Z:UU
HWI-ST515:184:D0PUKACXX:1:1303:13389:4814	256	chromosome:AGPv2:UNKNOWN:1:7140151:1	2195359	1	31M	*	0	0	ATGTGGGGTGAGGTGTACGAGCCTCTGGTCG	IIEFIEEFFEAEA=?7?B=13'3;?@A####	AS:i:0	XS:i:0	XN:i:0	XM:i:0	XO:i:0	XG:i:0	NM:i:0	MD:Z:31	YT:Z:UU
HWI-ST515:184:D0PUKACXX:1:1303:13389:4814	256	chromosome:AGPv2:5:1:217872852:1	195066824	1	31M	*	0	0	ATGTGGGGTGAGGTGTACGAGCCTCTGGTCG	IIEFIEEFFEAEA=?7?B=13'3;?@A####	AS:i:0	XS:i:0	XN:i:0	XM:i:0	XO:i:0	XG:i:0	NM:i:0	MD:Z:31	YT:Z:UU
HWI-ST515:184:D0PUKACXX:1:1303:13389:4814	256	chromosome:AGPv2:4:1:241473504:1	123474410	1	31M	*	0	0	ATGTGGGGTGAGGTGTACGAGCCTCTGGTCG	IIEFIEEFFEAEA=?7?B=13'3;?@A####	AS:i:0	XS:i:0	XN:i:0	XM:i:0	XO:i:0	XG:i:0	NM:i:0	MD:Z:31	YT:Z:UU
HWI-ST515:184:D0PUKACXX:1:1303:13389:4814	256	chromosome:AGPv2:6:1:169174353:1	81100884	1	31M	*	0	0	ATGTGGGGTGAGGTGTACGAGCCTCTGGTCG	IIEFIEEFFEAEA=?7?B=13'3;?@A####	AS:i:0	XS:i:0	XN:i:0	XM:i:0	XO:i:0	XG:i:0	NM:i:0	MD:Z:31	YT:Z:UU
HWI-ST515:184:D0PUKACXX:1:1303:13389:4814	272	chromosome:AGPv2:UNKNOWN:1:7140151:1	2005677	1	31M	*	0	0	CGACCAGAGGCTCGTACACCTCACCCCACAT	####A@?;3'31=B?7?=AEAEFFEEIFEII	AS:i:0	XS:i:0	XN:i:0	XM:i:0	XO:i:0	XG:i:0	NM:i:0	MD:Z:31	YT:Z:UU
HWI-ST515:184:D0PUKACXX:1:1303:13389:4814	256	chromosome:AGPv2:UNKNOWN:1:7140151:1	2058322	1	31M	*	0	0	ATGTGGGGTGAGGTGTACGAGCCTCTGGTCG	IIEFIEEFFEAEA=?7?B=13'3;?@A####	AS:i:0	XS:i:0	XN:i:0	XM:i:0	XO:i:0	XG:i:0	NM:i:0	MD:Z:31	YT:Z:UU
HWI-ST515:184:D0PUKACXX:1:1303:13389:4814	272	chromosome:AGPv2:4:1:241473504:1	167771456	1	31M	*	0	0	CGACCAGAGGCTCGTACACCTCACCCCACAT	####A@?;3'31=B?7?=AEAEFFEEIFEII	AS:i:0	XS:i:0	XN:i:0	XM:i:0	XO:i:0	XG:i:0	NM:i:0	MD:Z:31	YT:Z:UU
HWI-ST515:184:D0PUKACXX:1:1303:13389:4814	256	chromosome:AGPv2:5:1:217872852:1	157962328	1	31M	*	0	0	ATGTGGGGTGAGGTGTACGAGCCTCTGGTCG	IIEFIEEFFEAEA=?7?B=13'3;?@A####	AS:i:0	XS:i:0	XN:i:0	XM:i:0	XO:i:0	XG:i:0	NM:i:0	MD:Z:31	YT:Z:UU
HWI-ST515:184:D0PUKACXX:1:1303:13389:4814	272	chromosome:AGPv2:UNKNOWN:1:7140151:1	4301105	1	31M	*	0	0	CGACCAGAGGCTCGTACACCTCACCCCACAT	####A@?;3'31=B?7?=AEAEFFEEIFEII	AS:i:0	XS:i:0	XN:i:0	XM:i:0	XO:i:0	XG:i:0	NM:i:0	MD:Z:31	YT:Z:UU
HWI-ST515:184:D0PUKACXX:1:1303:13389:4814	256	chromosome:AGPv2:5:1:217872852:1	195060175	1	31M	*	0	0	ATGTGGGGTGAGGTGTACGAGCCTCTGGTCG	IIEFIEEFFEAEA=?7?B=13'3;?@A####	AS:i:0	XS:i:0	XN:i:0	XM:i:0	XO:i:0	XG:i:0	NM:i:0	MD:Z:31	YT:Z:UU
HWI-ST515:184:D0PUKACXX:1:1303:13389:4814	272	chromosome:AGPv2:1:1:301354135:1	181169017	1	31M	*	0	0	CGACCAGAGGCTCGTACACCTCACCCCACAT	####A@?;3'31=B?7?=AEAEFFEEIFEII	AS:i:0	XS:i:0	XN:i:0	XM:i:0	XO:i:0	XG:i:0	NM:i:0	MD:Z:31	YT:Z:UU
HWI-ST515:184:D0PUKACXX:1:1303:13389:4814	256	chromosome:AGPv2:9:1:156750706:1	101920	1	31M	*	0	0	ATGTGGGGTGAGGTGTACGAGCCTCTGGTCG	IIEFIEEFFEAEA=?7?B=13'3;?@A####	AS:i:0	XS:i:0	XN:i:0	XM:i:0	XO:i:0	XG:i:0	NM:i:0	MD:Z:31	YT:Z:UU
HWI-ST515:184:D0PUKACXX:1:1303:13389:4814	272	chromosome:AGPv2:9:1:156750706:1	29205	1	31M	*	0	0	CGACCAGAGGCTCGTACACCTCACCCCACAT	####A@?;3'31=B?7?=AEAEFFEEIFEII	AS:i:0	XS:i:0	XN:i:0	XM:i:0	XO:i:0	XG:i:0	NM:i:0	MD:Z:31	YT:Z:UU
HWI-ST515:184:D0PUKACXX:1:1303:13389:4814	272	chromosome:AGPv2:9:1:156750706:1	31934	1	31M	*	0	0	CGACCAGAGGCTCGTACACCTCACCCCACAT	####A@?;3'31=B?7?=AEAEFFEEIFEII	AS:i:0	XS:i:0	XN:i:0	XM:i:0	XO:i:0	XG:i:0	NM:i:0	MD:Z:31	YT:Z:UU
HWI-ST515:184:D0PUKACXX:1:1303:13389:4814	256	chromosome:AGPv2:7:1:176764762:1	129635546	1	31M	*	0	0	ATGTGGGGTGAGGTGTACGAGCCTCTGGTCG	IIEFIEEFFEAEA=?7?B=13'3;?@A####	AS:i:0	XS:i:0	XN:i:0	XM:i:0	XO:i:0	XG:i:0	NM:i:0	MD:Z:31	YT:Z:UU
HWI-ST515:184:D0PUKACXX:1:1303:13389:4814	272	chromosome:AGPv2:UNKNOWN:1:7140151:1	2004957	1	31M	*	0	0	CGACCAGAGGCTCGTACACCTCACCCCACAT	####A@?;3'31=B?7?=AEAEFFEEIFEII	AS:i:0	XS:i:0	XN:i:0	XM:i:0	XO:i:0	XG:i:0	NM:i:0	MD:Z:31	YT:Z:UU
HWI-ST515:184:D0PUKACXX:1:1303:13389:4814	256	chromosome:AGPv2:UNKNOWN:1:7140151:1	4353830	1	31M	*	0	0	ATGTGGGGTGAGGTGTACGAGCCTCTGGTCG	IIEFIEEFFEAEA=?7?B=13'3;?@A####	AS:i:0	XS:i:0	XN:i:0	XM:i:0	XO:i:0	XG:i:0	NM:i:0	MD:Z:31	YT:Z:UU
HWI-ST515:184:D0PUKACXX:1:1303:13389:4814	256	chromosome:AGPv2:9:1:156750706:1	258375	1	31M	*	0	0	ATGTGGGGTGAGGTGTACGAGCCTCTGGTCG	IIEFIEEFFEAEA=?7?B=13'3;?@A####	AS:i:0	XS:i:0	XN:i:0	XM:i:0	XO:i:0	XG:i:0	NM:i:0	MD:Z:31	YT:Z:UU
HWI-ST515:184:D0PUKACXX:1:1303:13389:4814	272	chromosome:AGPv2:5:1:217872852:1	157941370	1	31M	*	0	0	CGACCAGAGGCTCGTACACCTCACCCCACAT	####A@?;3'31=B?7?=AEAEFFEEIFEII	AS:i:0	XS:i:0	XN:i:0	XM:i:0	XO:i:0	XG:i:0	NM:i:0	MD:Z:31	YT:Z:UU
HWI-ST515:184:D0PUKACXX:1:1303:13389:4814	256	chromosome:AGPv2:4:1:241473504:1	123478774	1	31M	*	0	0	ATGTGGGGTGAGGTGTACGAGCCTCTGGTCG	IIEFIEEFFEAEA=?7?B=13'3;?@A####	AS:i:0	XS:i:0	XN:i:0	XM:i:0	XO:i:0	XG:i:0	NM:i:0	MD:Z:31	YT:Z:UU
HWI-ST515:184:D0PUKACXX:1:1303:13389:4814	256	chromosome:AGPv2:7:1:176764762:1	129601975	1	31M	*	0	0	ATGTGGGGTGAGGTGTACGAGCCTCTGGTCG	IIEFIEEFFEAEA=?7?B=13'3;?@A####	AS:i:0	XS:i:0	XN:i:0	XM:i:0	XO:i:0	XG:i:0	NM:i:0	MD:Z:31	YT:Z:UU
HWI-ST515:184:D0PUKACXX:1:1303:13389:4814	256	chromosome:AGPv2:UNKNOWN:1:7140151:1	2202729	1	31M	*	0	0	ATGTGGGGTGAGGTGTACGAGCCTCTGGTCG	IIEFIEEFFEAEA=?7?B=13'3;?@A####	AS:i:0	XS:i:0	XN:i:0	XM:i:0	XO:i:0	XG:i:0	NM:i:0	MD:Z:31	YT:Z:UU
HWI-ST515:184:D0PUKACXX:1:1303:13389:4814	272	chromosome:AGPv2:5:1:217872852:1	157935584	1	31M	*	0	0	CGACCAGAGGCTCGTACACCTCACCCCACAT	####A@?;3'31=B?7?=AEAEFFEEIFEII	AS:i:0	XS:i:0	XN:i:0	XM:i:0	XO:i:0	XG:i:0	NM:i:0	MD:Z:31	YT:Z:UU
HWI-ST515:184:D0PUKACXX:1:1303:13389:4814	272	chromosome:AGPv2:UNKNOWN:1:7140151:1	2523966	1	31M	*	0	0	CGACCAGAGGCTCGTACACCTCACCCCACAT	####A@?;3'31=B?7?=AEAEFFEEIFEII	AS:i:0	XS:i:0	XN:i:0	XM:i:0	XO:i:0	XG:i:0	NM:i:0	MD:Z:31	YT:Z:UU
HWI-ST515:184:D0PUKACXX:1:1303:13389:4814	256	chromosome:AGPv2:7:1:176764762:1	129634286	1	31M	*	0	0	ATGTGGGGTGAGGTGTACGAGCCTCTGGTCG	IIEFIEEFFEAEA=?7?B=13'3;?@A####	AS:i:0	XS:i:0	XN:i:0	XM:i:0	XO:i:0	XG:i:0	NM:i:0	MD:Z:31	YT:Z:UU
HWI-ST515:184:D0PUKACXX:1:1303:13389:4814	256	chromosome:AGPv2:UNKNOWN:1:7140151:1	2422578	1	31M	*	0	0	ATGTGGGGTGAGGTGTACGAGCCTCTGGTCG	IIEFIEEFFEAEA=?7?B=13'3;?@A####	AS:i:0	XS:i:0	XN:i:0	XM:i:0	XO:i:0	XG:i:0	NM:i:0	MD:Z:31	YT:Z:UU
HWI-ST515:184:D0PUKACXX:1:1303:13389:4814	256	chromosome:AGPv2:9:1:156750706:1	207186	1	31M	*	0	0	ATGTGGGGTGAGGTGTACGAGCCTCTGGTCG	IIEFIEEFFEAEA=?7?B=13'3;?@A####	AS:i:0	XS:i:0	XN:i:0	XM:i:0	XO:i:0	XG:i:0	NM:i:0	MD:Z:31	YT:Z:UU
HWI-ST515:184:D0PUKACXX:1:1303:13389:4814	256	chromosome:AGPv2:5:1:217872852:1	112774611	1	31M	*	0	0	ATGTGGGGTGAGGTGTACGAGCCTCTGGTCG	IIEFIEEFFEAEA=?7?B=13'3;?@A####	AS:i:0	XS:i:0	XN:i:0	XM:i:0	XO:i:0	XG:i:0	NM:i:0	MD:Z:31	YT:Z:UU
HWI-ST515:184:D0PUKACXX:1:1303:13389:4814	272	chromosome:AGPv2:4:1:241473504:1	179444274	1	31M	*	0	0	CGACCAGAGGCTCGTACACCTCACCCCACAT	####A@?;3'31=B?7?=AEAEFFEEIFEII	AS:i:0	XS:i:0	XN:i:0	XM:i:0	XO:i:0	XG:i:0	NM:i:0	MD:Z:31	YT:Z:UU
HWI-ST515:184:D0PUKACXX:1:1303:13389:4814	272	chromosome:AGPv2:9:1:156750706:1	493	1	31M	*	0	0	CGACCAGAGGCTCGTACACCTCACCCCACAT	####A@?;3'31=B?7?=AEAEFFEEIFEII	AS:i:0	XS:i:0	XN:i:0	XM:i:0	XO:i:0	XG:i:0	NM:i:0	MD:Z:31	YT:Z:UU
HWI-ST515:184:D0PUKACXX:1:1303:13389:4814	256	chromosome:AGPv2:4:1:241473504:1	123475311	1	31M	*	0	0	ATGTGGGGTGAGGTGTACGAGCCTCTGGTCG	IIEFIEEFFEAEA=?7?B=13'3;?@A####	AS:i:0	XS:i:0	XN:i:0	XM:i:0	XO:i:0	XG:i:0	NM:i:0	MD:Z:31	YT:Z:UU
HWI-ST515:184:D0PUKACXX:1:1303:13389:4814	256	chromosome:AGPv2:5:1:217872852:1	112775331	1	31M	*	0	0	ATGTGGGGTGAGGTGTACGAGCCTCTGGTCG	IIEFIEEFFEAEA=?7?B=13'3;?@A####	AS:i:0	XS:i:0	XN:i:0	XM:i:0	XO:i:0	XG:i:0	NM:i:0	MD:Z:31	YT:Z:UU
HWI-ST515:184:D0PUKACXX:1:1303:13389:4814	272	chromosome:AGPv2:6:1:169174353:1	131578179	1	31M	*	0	0	CGACCAGAGGCTCGTACACCTCACCCCACAT	####A@?;3'31=B?7?=AEAEFFEEIFEII	AS:i:0	XS:i:0	XN:i:0	XM:i:0	XO:i:0	XG:i:0	NM:i:0	MD:Z:31	YT:Z:UU
HWI-ST515:184:D0PUKACXX:1:1303:13389:4814	256	chromosome:AGPv2:5:1:217872852:1	157933983	1	31M	*	0	0	ATGTGGGGTGAGGTGTACGAGCCTCTGGTCG	IIEFIEEFFEAEA=?7?B=13'3;?@A####	AS:i:0	XS:i:0	XN:i:0	XM:i:0	XO:i:0	XG:i:0	NM:i:0	MD:Z:31	YT:Z:UU
HWI-ST515:184:D0PUKACXX:1:1303:13389:4814	256	chromosome:AGPv2:7:1:176764762:1	150195256	1	31M	*	0	0	ATGTGGGGTGAGGTGTACGAGCCTCTGGTCG	IIEFIEEFFEAEA=?7?B=13'3;?@A####	AS:i:0	XS:i:0	XN:i:0	XM:i:0	XO:i:0	XG:i:0	NM:i:0	MD:Z:31	YT:Z:UU
HWI-ST515:184:D0PUKACXX:1:1303:13389:4814	256	chromosome:AGPv2:UNKNOWN:1:7140151:1	2295558	1	31M	*	0	0	ATGTGGGGTGAGGTGTACGAGCCTCTGGTCG	IIEFIEEFFEAEA=?7?B=13'3;?@A####	AS:i:0	XS:i:0	XN:i:0	XM:i:0	XO:i:0	XG:i:0	NM:i:0	MD:Z:31	YT:Z:UU
HWI-ST515:184:D0PUKACXX:1:1303:13389:4814	256	chromosome:AGPv2:1:1:301354135:1	181116673	1	31M	*	0	0	ATGTGGGGTGAGGTGTACGAGCCTCTGGTCG	IIEFIEEFFEAEA=?7?B=13'3;?@A####	AS:i:0	XS:i:0	XN:i:0	XM:i:0	XO:i:0	XG:i:0	NM:i:0	MD:Z:31	YT:Z:UU
HWI-ST515:184:D0PUKACXX:1:1303:13389:4814	256	chromosome:AGPv2:4:1:241473504:1	167807266	1	31M	*	0	0	ATGTGGGGTGAGGTGTACGAGCCTCTGGTCG	IIEFIEEFFEAEA=?7?B=13'3;?@A####	AS:i:0	XS:i:0	XN:i:0	XM:i:0	XO:i:0	XG:i:0	NM:i:0	MD:Z:31	YT:Z:UU
HWI-ST515:184:D0PUKACXX:1:1303:13389:4814	256	chromosome:AGPv2:5:1:217872852:1	194945672	1	31M	*	0	0	ATGTGGGGTGAGGTGTACGAGCCTCTGGTCG	IIEFIEEFFEAEA=?7?B=13'3;?@A####	AS:i:0	XS:i:0	XN:i:0	XM:i:0	XO:i:0	XG:i:0	NM:i:0	MD:Z:31	YT:Z:UU
HWI-ST515:184:D0PUKACXX:1:1303:13389:4814	272	chromosome:AGPv2:UNKNOWN:1:7140151:1	4494313	1	31M	*	0	0	CGACCAGAGGCTCGTACACCTCACCCCACAT	####A@?;3'31=B?7?=AEAEFFEEIFEII	AS:i:0	XS:i:0	XN:i:0	XM:i:0	XO:i:0	XG:i:0	NM:i:0	MD:Z:31	YT:Z:UU
HWI-ST515:184:D0PUKACXX:1:1303:13389:4814	256	chromosome:AGPv2:1:1:301354135:1	181065932	1	31M	*	0	0	ATGTGGGGTGAGGTGTACGAGCCTCTGGTCG	IIEFIEEFFEAEA=?7?B=13'3;?@A####	AS:i:0	XS:i:0	XN:i:0	XM:i:0	XO:i:0	XG:i:0	NM:i:0	MD:Z:31	YT:Z:UU
HWI-ST515:184:D0PUKACXX:1:1303:13389:4814	272	chromosome:AGPv2:1:1:301354135:1	23800630	1	31M	*	0	0	CGACCAGAGGCTCGTACACCTCACCCCACAT	####A@?;3'31=B?7?=AEAEFFEEIFEII	AS:i:0	XS:i:0	XN:i:0	XM:i:0	XO:i:0	XG:i:0	NM:i:0	MD:Z:31	YT:Z:UU
HWI-ST515:184:D0PUKACXX:1:1303:13389:4814	256	chromosome:AGPv2:7:1:176764762:1	129596225	1	31M	*	0	0	ATGTGGGGTGAGGTGTACGAGCCTCTGGTCG	IIEFIEEFFEAEA=?7?B=13'3;?@A####	AS:i:0	XS:i:0	XN:i:0	XM:i:0	XO:i:0	XG:i:0	NM:i:0	MD:Z:31	YT:Z:UU
HWI-ST515:184:D0PUKACXX:1:1303:13389:4814	256	chromosome:AGPv2:6:1:169174353:1	118888603	1	31M	*	0	0	ATGTGGGGTGAGGTGTACGAGCCTCTGGTCG	IIEFIEEFFEAEA=?7?B=13'3;?@A####	AS:i:0	XS:i:0	XN:i:0	XM:i:0	XO:i:0	XG:i:0	NM:i:0	MD:Z:31	YT:Z:UU
HWI-ST515:184:D0PUKACXX:1:1303:13389:4814	272	chromosome:AGPv2:1:1:301354135:1	23798650	1	31M	*	0	0	CGACCAGAGGCTCGTACACCTCACCCCACAT	####A@?;3'31=B?7?=AEAEFFEEIFEII	AS:i:0	XS:i:0	XN:i:0	XM:i:0	XO:i:0	XG:i:0	NM:i:0	MD:Z:31	YT:Z:UU
HWI-ST515:184:D0PUKACXX:1:1303:13389:4814	256	chromosome:AGPv2:UNKNOWN:1:7140151:1	2417437	1	31M	*	0	0	ATGTGGGGTGAGGTGTACGAGCCTCTGGTCG	IIEFIEEFFEAEA=?7?B=13'3;?@A####	AS:i:0	XS:i:0	XN:i:0	XM:i:0	XO:i:0	XG:i:0	NM:i:0	MD:Z:31	YT:Z:UU
HWI-ST515:184:D0PUKACXX:1:1303:13389:4814	256	chromosome:AGPv2:4:1:241473504:1	167505521	1	31M	*	0	0	ATGTGGGGTGAGGTGTACGAGCCTCTGGTCG	IIEFIEEFFEAEA=?7?B=13'3;?@A####	AS:i:0	XS:i:0	XN:i:0	XM:i:0	XO:i:0	XG:i:0	NM:i:0	MD:Z:31	YT:Z:UU
HWI-ST515:184:D0PUKACXX:1:1303:13389:4814	272	chromosome:AGPv2:UNKNOWN:1:7140151:1	2276702	1	31M	*	0	0	CGACCAGAGGCTCGTACACCTCACCCCACAT	####A@?;3'31=B?7?=AEAEFFEEIFEII	AS:i:0	XS:i:0	XN:i:0	XM:i:0	XO:i:0	XG:i:0	NM:i:0	MD:Z:31	YT:Z:UU
HWI-ST515:184:D0PUKACXX:1:1303:13389:4814	272	chromosome:AGPv2:6:1:169174353:1	19518075	1	31M	*	0	0	CGACCAGAGGCTCGTACACCTCACCCCACAT	####A@?;3'31=B?7?=AEAEFFEEIFEII	AS:i:0	XS:i:0	XN:i:0	XM:i:0	XO:i:0	XG:i:0	NM:i:0	MD:Z:31	YT:Z:UU
HWI-ST515:184:D0PUKACXX:1:1303:13389:4814	256	chromosome:AGPv2:6:1:169174353:1	118912755	1	31M	*	0	0	ATGTGGGGTGAGGTGTACGAGCCTCTGGTCG	IIEFIEEFFEAEA=?7?B=13'3;?@A####	AS:i:0	XS:i:0	XN:i:0	XM:i:0	XO:i:0	XG:i:0	NM:i:0	MD:Z:31	YT:Z:UU
HWI-ST515:184:D0PUKACXX:1:1303:13389:4814	272	chromosome:AGPv2:UNKNOWN:1:7140151:1	4178193	1	31M	*	0	0	CGACCAGAGGCTCGTACACCTCACCCCACAT	####A@?;3'31=B?7?=AEAEFFEEIFEII	AS:i:0	XS:i:0	XN:i:0	XM:i:0	XO:i:0	XG:i:0	NM:i:0	MD:Z:31	YT:Z:UU
HWI-ST515:184:D0PUKACXX:1:1303:13389:4814	256	chromosome:AGPv2:UNKNOWN:1:7140151:1	4265208	1	31M	*	0	0	ATGTGGGGTGAGGTGTACGAGCCTCTGGTCG	IIEFIEEFFEAEA=?7?B=13'3;?@A####	AS:i:0	XS:i:0	XN:i:0	XM:i:0	XO:i:0	XG:i:0	NM:i:0	MD:Z:31	YT:Z:UU
HWI-ST515:184:D0PUKACXX:1:1303:13389:4814	272	chromosome:AGPv2:1:1:301354135:1	267076354	1	31M	*	0	0	CGACCAGAGGCTCGTACACCTCACCCCACAT	####A@?;3'31=B?7?=AEAEFFEEIFEII	AS:i:0	XS:i:0	XN:i:0	XM:i:0	XO:i:0	XG:i:0	NM:i:0	MD:Z:31	YT:Z:UU
HWI-ST515:184:D0PUKACXX:1:1303:13389:4814	272	chromosome:AGPv2:4:1:241473504:1	172382344	1	31M	*	0	0	CGACCAGAGGCTCGTACACCTCACCCCACAT	####A@?;3'31=B?7?=AEAEFFEEIFEII	AS:i:0	XS:i:0	XN:i:0	XM:i:0	XO:i:0	XG:i:0	NM:i:0	MD:Z:31	YT:Z:UU
HWI-ST515:184:D0PUKACXX:1:1303:13389:4814	256	chromosome:AGPv2:UNKNOWN:1:7140151:1	3766109	1	31M	*	0	0	ATGTGGGGTGAGGTGTACGAGCCTCTGGTCG	IIEFIEEFFEAEA=?7?B=13'3;?@A####	AS:i:0	XS:i:0	XN:i:0	XM:i:0	XO:i:0	XG:i:0	NM:i:0	MD:Z:31	YT:Z:UU
HWI-ST515:184:D0PUKACXX:1:1303:13389:4814	256	chromosome:AGPv2:UNKNOWN:1:7140151:1	2509388	1	31M	*	0	0	ATGTGGGGTGAGGTGTACGAGCCTCTGGTCG	IIEFIEEFFEAEA=?7?B=13'3;?@A####	AS:i:0	XS:i:0	XN:i:0	XM:i:0	XO:i:0	XG:i:0	NM:i:0	MD:Z:31	YT:Z:UU
HWI-ST515:184:D0PUKACXX:1:1303:13389:4814	272	chromosome:AGPv2:UNKNOWN:1:7140151:1	4100754	1	31M	*	0	0	CGACCAGAGGCTCGTACACCTCACCCCACAT	####A@?;3'31=B?7?=AEAEFFEEIFEII	AS:i:0	XS:i:0	XN:i:0	XM:i:0	XO:i:0	XG:i:0	NM:i:0	MD:Z:31	YT:Z:UU
HWI-ST515:184:D0PUKACXX:1:1303:13389:4814	272	chromosome:AGPv2:9:1:156750706:1	55037	1	31M	*	0	0	CGACCAGAGGCTCGTACACCTCACCCCACAT	####A@?;3'31=B?7?=AEAEFFEEIFEII	AS:i:0	XS:i:0	XN:i:0	XM:i:0	XO:i:0	XG:i:0	NM:i:0	MD:Z:31	YT:Z:UU
HWI-ST515:184:D0PUKACXX:1:1303:13389:4814	256	chromosome:AGPv2:5:1:217872852:1	195104537	1	31M	*	0	0	ATGTGGGGTGAGGTGTACGAGCCTCTGGTCG	IIEFIEEFFEAEA=?7?B=13'3;?@A####	AS:i:0	XS:i:0	XN:i:0	XM:i:0	XO:i:0	XG:i:0	NM:i:0	MD:Z:31	YT:Z:UU
HWI-ST515:184:D0PUKACXX:1:1303:13389:4814	256	chromosome:AGPv2:9:1:156750706:1	5933877	1	31M	*	0	0	ATGTGGGGTGAGGTGTACGAGCCTCTGGTCG	IIEFIEEFFEAEA=?7?B=13'3;?@A####	AS:i:0	XS:i:0	XN:i:0	XM:i:0	XO:i:0	XG:i:0	NM:i:0	MD:Z:31	YT:Z:UU
HWI-ST515:184:D0PUKACXX:1:1303:13389:4814	272	chromosome:AGPv2:UNKNOWN:1:7140151:1	4534332	1	31M	*	0	0	CGACCAGAGGCTCGTACACCTCACCCCACAT	####A@?;3'31=B?7?=AEAEFFEEIFEII	AS:i:0	XS:i:0	XN:i:0	XM:i:0	XO:i:0	XG:i:0	NM:i:0	MD:Z:31	YT:Z:UU
HWI-ST515:184:D0PUKACXX:1:1303:13389:4814	256	chromosome:AGPv2:4:1:241473504:1	123476928	1	31M	*	0	0	ATGTGGGGTGAGGTGTACGAGCCTCTGGTCG	IIEFIEEFFEAEA=?7?B=13'3;?@A####	AS:i:0	XS:i:0	XN:i:0	XM:i:0	XO:i:0	XG:i:0	NM:i:0	MD:Z:31	YT:Z:UU
HWI-ST515:184:D0PUKACXX:1:1303:13389:4814	256	chromosome:AGPv2:6:1:169174353:1	10083968	1	31M	*	0	0	ATGTGGGGTGAGGTGTACGAGCCTCTGGTCG	IIEFIEEFFEAEA=?7?B=13'3;?@A####	AS:i:0	XS:i:0	XN:i:0	XM:i:0	XO:i:0	XG:i:0	NM:i:0	MD:Z:31	YT:Z:UU
HWI-ST515:184:D0PUKACXX:1:1303:13389:4814	256	chromosome:AGPv2:UNKNOWN:1:7140151:1	4278198	1	31M	*	0	0	ATGTGGGGTGAGGTGTACGAGCCTCTGGTCG	IIEFIEEFFEAEA=?7?B=13'3;?@A####	AS:i:0	XS:i:0	XN:i:0	XM:i:0	XO:i:0	XG:i:0	NM:i:0	MD:Z:31	YT:Z:UU
HWI-ST515:184:D0PUKACXX:1:1303:13389:4814	272	chromosome:AGPv2:5:1:217872852:1	157939753	1	31M	*	0	0	CGACCAGAGGCTCGTACACCTCACCCCACAT	####A@?;3'31=B?7?=AEAEFFEEIFEII	AS:i:0	XS:i:0	XN:i:0	XM:i:0	XO:i:0	XG:i:0	NM:i:0	MD:Z:31	YT:Z:UU
HWI-ST515:184:D0PUKACXX:1:1303:13389:4814	256	chromosome:AGPv2:UNKNOWN:1:7140151:1	4411432	1	31M	*	0	0	ATGTGGGGTGAGGTGTACGAGCCTCTGGTCG	IIEFIEEFFEAEA=?7?B=13'3;?@A####	AS:i:0	XS:i:0	XN:i:0	XM:i:0	XO:i:0	XG:i:0	NM:i:0	MD:Z:31	YT:Z:UU
HWI-ST515:184:D0PUKACXX:1:1303:13389:4814	272	chromosome:AGPv2:4:1:241473504:1	188590286	1	31M	*	0	0	CGACCAGAGGCTCGTACACCTCACCCCACAT	####A@?;3'31=B?7?=AEAEFFEEIFEII	AS:i:0	XS:i:0	XN:i:0	XM:i:0	XO:i:0	XG:i:0	NM:i:0	MD:Z:31	YT:Z:UU
HWI-ST515:184:D0PUKACXX:1:1303:13389:4814	272	chromosome:AGPv2:UNKNOWN:1:7140151:1	4572132	1	31M	*	0	0	CGACCAGAGGCTCGTACACCTCACCCCACAT	####A@?;3'31=B?7?=AEAEFFEEIFEII	AS:i:0	XS:i:0	XN:i:0	XM:i:0	XO:i:0	XG:i:0	NM:i:0	MD:Z:31	YT:Z:UU
HWI-ST515:184:D0PUKACXX:1:1303:13389:4814	256	chromosome:AGPv2:UNKNOWN:1:7140151:1	2416001	1	31M	*	0	0	ATGTGGGGTGAGGTGTACGAGCCTCTGGTCG	IIEFIEEFFEAEA=?7?B=13'3;?@A####	AS:i:0	XS:i:0	XN:i:0	XM:i:0	XO:i:0	XG:i:0	NM:i:0	MD:Z:31	YT:Z:UU
HWI-ST515:184:D0PUKACXX:1:1303:13389:4814	272	chromosome:AGPv2:10:1:150189435:1	121002286	1	31M	*	0	0	CGACCAGAGGCTCGTACACCTCACCCCACAT	####A@?;3'31=B?7?=AEAEFFEEIFEII	AS:i:0	XS:i:0	XN:i:0	XM:i:0	XO:i:0	XG:i:0	NM:i:0	MD:Z:31	YT:Z:UU
HWI-ST515:184:D0PUKACXX:1:1303:13389:4814	272	chromosome:AGPv2:5:1:217872852:1	47428732	1	31M	*	0	0	CGACCAGAGGCTCGTACACCTCACCCCACAT	####A@?;3'31=B?7?=AEAEFFEEIFEII	AS:i:0	XS:i:0	XN:i:0	XM:i:0	XO:i:0	XG:i:0	NM:i:0	MD:Z:31	YT:Z:UU
HWI-ST515:184:D0PUKACXX:1:1303:13389:4814	272	chromosome:AGPv2:UNKNOWN:1:7140151:1	3894840	1	31M	*	0	0	CGACCAGAGGCTCGTACACCTCACCCCACAT	####A@?;3'31=B?7?=AEAEFFEEIFEII	AS:i:0	XS:i:0	XN:i:0	XM:i:0	XO:i:0	XG:i:0	NM:i:0	MD:Z:31	YT:Z:UU
HWI-ST515:184:D0PUKACXX:1:1303:13389:4814	272	chromosome:AGPv2:4:1:241473504:1	172401466	1	31M	*	0	0	CGACCAGAGGCTCGTACACCTCACCCCACAT	####A@?;3'31=B?7?=AEAEFFEEIFEII	AS:i:0	XS:i:0	XN:i:0	XM:i:0	XO:i:0	XG:i:0	NM:i:0	MD:Z:31	YT:Z:UU
HWI-ST515:184:D0PUKACXX:1:1303:13389:4814	256	chromosome:AGPv2:5:1:217872852:1	194944772	1	31M	*	0	0	ATGTGGGGTGAGGTGTACGAGCCTCTGGTCG	IIEFIEEFFEAEA=?7?B=13'3;?@A####	AS:i:0	XS:i:0	XN:i:0	XM:i:0	XO:i:0	XG:i:0	NM:i:0	MD:Z:31	YT:Z:UU
HWI-ST515:184:D0PUKACXX:1:1303:13389:4814	256	chromosome:AGPv2:UNKNOWN:1:7140151:1	2462319	1	31M	*	0	0	ATGTGGGGTGAGGTGTACGAGCCTCTGGTCG	IIEFIEEFFEAEA=?7?B=13'3;?@A####	AS:i:0	XS:i:0	XN:i:0	XM:i:0	XO:i:0	XG:i:0	NM:i:0	MD:Z:31	YT:Z:UU
HWI-ST515:184:D0PUKACXX:1:1303:13389:4814	272	chromosome:AGPv2:9:1:156750706:1	105149312	1	31M	*	0	0	CGACCAGAGGCTCGTACACCTCACCCCACAT	####A@?;3'31=B?7?=AEAEFFEEIFEII	AS:i:0	XS:i:0	XN:i:0	XM:i:0	XO:i:0	XG:i:0	NM:i:0	MD:Z:31	YT:Z:UU
HWI-ST515:184:D0PUKACXX:1:1303:13389:4814	272	chromosome:AGPv2:6:1:169174353:1	169168613	1	31M	*	0	0	CGACCAGAGGCTCGTACACCTCACCCCACAT	####A@?;3'31=B?7?=AEAEFFEEIFEII	AS:i:0	XS:i:0	XN:i:0	XM:i:0	XO:i:0	XG:i:0	NM:i:0	MD:Z:31	YT:Z:UU
HWI-ST515:184:D0PUKACXX:1:1303:13389:4814	272	chromosome:AGPv2:UNKNOWN:1:7140151:1	4377319	1	31M	*	0	0	CGACCAGAGGCTCGTACACCTCACCCCACAT	####A@?;3'31=B?7?=AEAEFFEEIFEII	AS:i:0	XS:i:0	XN:i:0	XM:i:0	XO:i:0	XG:i:0	NM:i:0	MD:Z:31	YT:Z:UU
HWI-ST515:184:D0PUKACXX:1:1303:13389:4814	256	chromosome:AGPv2:5:1:217872852:1	157958188	1	31M	*	0	0	ATGTGGGGTGAGGTGTACGAGCCTCTGGTCG	IIEFIEEFFEAEA=?7?B=13'3;?@A####	AS:i:0	XS:i:0	XN:i:0	XM:i:0	XO:i:0	XG:i:0	NM:i:0	MD:Z:31	YT:Z:UU
HWI-ST515:184:D0PUKACXX:1:1303:13389:4814	272	chromosome:AGPv2:6:1:169174353:1	118971527	1	31M	*	0	0	CGACCAGAGGCTCGTACACCTCACCCCACAT	####A@?;3'31=B?7?=AEAEFFEEIFEII	AS:i:0	XS:i:0	XN:i:0	XM:i:0	XO:i:0	XG:i:0	NM:i:0	MD:Z:31	YT:Z:UU
HWI-ST515:184:D0PUKACXX:1:1303:13389:4814	272	chromosome:AGPv2:8:1:175793759:1	117032491	1	31M	*	0	0	CGACCAGAGGCTCGTACACCTCACCCCACAT	####A@?;3'31=B?7?=AEAEFFEEIFEII	AS:i:0	XS:i:0	XN:i:0	XM:i:0	XO:i:0	XG:i:0	NM:i:0	MD:Z:31	YT:Z:UU
HWI-ST515:184:D0PUKACXX:1:1303:13389:4814	272	chromosome:AGPv2:9:1:156750706:1	56473	1	31M	*	0	0	CGACCAGAGGCTCGTACACCTCACCCCACAT	####A@?;3'31=B?7?=AEAEFFEEIFEII	AS:i:0	XS:i:0	XN:i:0	XM:i:0	XO:i:0	XG:i:0	NM:i:0	MD:Z:31	YT:Z:UU
HWI-ST515:184:D0PUKACXX:1:1303:13389:4814	272	chromosome:AGPv2:4:1:241473504:1	172423418	1	31M	*	0	0	CGACCAGAGGCTCGTACACCTCACCCCACAT	####A@?;3'31=B?7?=AEAEFFEEIFEII	AS:i:0	XS:i:0	XN:i:0	XM:i:0	XO:i:0	XG:i:0	NM:i:0	MD:Z:31	YT:Z:UU
HWI-ST515:184:D0PUKACXX:1:1303:13389:4814	256	chromosome:AGPv2:5:1:217872852:1	157952410	1	31M	*	0	0	ATGTGGGGTGAGGTGTACGAGCCTCTGGTCG	IIEFIEEFFEAEA=?7?B=13'3;?@A####	AS:i:0	XS:i:0	XN:i:0	XM:i:0	XO:i:0	XG:i:0	NM:i:0	MD:Z:31	YT:Z:UU
HWI-ST515:184:D0PUKACXX:1:1303:13389:4814	256	chromosome:AGPv2:UNKNOWN:1:7140151:1	2035274	1	31M	*	0	0	ATGTGGGGTGAGGTGTACGAGCCTCTGGTCG	IIEFIEEFFEAEA=?7?B=13'3;?@A####	AS:i:0	XS:i:0	XN:i:0	XM:i:0	XO:i:0	XG:i:0	NM:i:0	MD:Z:31	YT:Z:UU
HWI-ST515:184:D0PUKACXX:1:1303:13389:4814	256	chromosome:AGPv2:UNKNOWN:1:7140151:1	4316005	1	31M	*	0	0	ATGTGGGGTGAGGTGTACGAGCCTCTGGTCG	IIEFIEEFFEAEA=?7?B=13'3;?@A####	AS:i:0	XS:i:0	XN:i:0	XM:i:0	XO:i:0	XG:i:0	NM:i:0	MD:Z:31	YT:Z:UU
HWI-ST515:184:D0PUKACXX:1:1303:13389:4814	256	chromosome:AGPv2:8:1:175793759:1	156140787	1	31M	*	0	0	ATGTGGGGTGAGGTGTACGAGCCTCTGGTCG	IIEFIEEFFEAEA=?7?B=13'3;?@A####	AS:i:0	XS:i:0	XN:i:0	XM:i:0	XO:i:0	XG:i:0	NM:i:0	MD:Z:31	YT:Z:UU
HWI-ST515:184:D0PUKACXX:1:1303:13389:4814	272	chromosome:AGPv2:5:1:217872852:1	12772228	1	31M	*	0	0	CGACCAGAGGCTCGTACACCTCACCCCACAT	####A@?;3'31=B?7?=AEAEFFEEIFEII	AS:i:0	XS:i:0	XN:i:0	XM:i:0	XO:i:0	XG:i:0	NM:i:0	MD:Z:31	YT:Z:UU
HWI-ST515:184:D0PUKACXX:1:1303:13389:4814	272	chromosome:AGPv2:5:1:217872852:1	17701203	1	31M	*	0	0	CGACCAGAGGCTCGTACACCTCACCCCACAT	####A@?;3'31=B?7?=AEAEFFEEIFEII	AS:i:0	XS:i:0	XN:i:0	XM:i:0	XO:i:0	XG:i:0	NM:i:0	MD:Z:31	YT:Z:UU
HWI-ST515:184:D0PUKACXX:1:1303:13389:4814	256	chromosome:AGPv2:5:1:217872852:1	157959267	1	31M	*	0	0	ATGTGGGGTGAGGTGTACGAGCCTCTGGTCG	IIEFIEEFFEAEA=?7?B=13'3;?@A####	AS:i:0	XS:i:0	XN:i:0	XM:i:0	XO:i:0	XG:i:0	NM:i:0	MD:Z:31	YT:Z:UU
HWI-ST515:184:D0PUKACXX:1:1303:13389:4814	272	chromosome:AGPv2:9:1:156750706:1	283636	1	31M	*	0	0	CGACCAGAGGCTCGTACACCTCACCCCACAT	####A@?;3'31=B?7?=AEAEFFEEIFEII	AS:i:0	XS:i:0	XN:i:0	XM:i:0	XO:i:0	XG:i:0	NM:i:0	MD:Z:31	YT:Z:UU
HWI-ST515:184:D0PUKACXX:1:1303:13389:4814	256	chromosome:AGPv2:6:1:169174353:1	118901431	1	31M	*	0	0	ATGTGGGGTGAGGTGTACGAGCCTCTGGTCG	IIEFIEEFFEAEA=?7?B=13'3;?@A####	AS:i:0	XS:i:0	XN:i:0	XM:i:0	XO:i:0	XG:i:0	NM:i:0	MD:Z:31	YT:Z:UU
HWI-ST515:184:D0PUKACXX:1:1303:13389:4814	272	chromosome:AGPv2:UNKNOWN:1:7140151:1	4572923	1	31M	*	0	0	CGACCAGAGGCTCGTACACCTCACCCCACAT	####A@?;3'31=B?7?=AEAEFFEEIFEII	AS:i:0	XS:i:0	XN:i:0	XM:i:0	XO:i:0	XG:i:0	NM:i:0	MD:Z:31	YT:Z:UU
HWI-ST515:184:D0PUKACXX:1:1303:13389:4814	256	chromosome:AGPv2:UNKNOWN:1:7140151:1	3770519	1	31M	*	0	0	ATGTGGGGTGAGGTGTACGAGCCTCTGGTCG	IIEFIEEFFEAEA=?7?B=13'3;?@A####	AS:i:0	XS:i:0	XN:i:0	XM:i:0	XO:i:0	XG:i:0	NM:i:0	MD:Z:31	YT:Z:UU
HWI-ST515:184:D0PUKACXX:1:1303:13389:4814	272	chromosome:AGPv2:8:1:175793759:1	60278526	1	31M	*	0	0	CGACCAGAGGCTCGTACACCTCACCCCACAT	####A@?;3'31=B?7?=AEAEFFEEIFEII	AS:i:0	XS:i:0	XN:i:0	XM:i:0	XO:i:0	XG:i:0	NM:i:0	MD:Z:31	YT:Z:UU
HWI-ST515:184:D0PUKACXX:1:1303:13389:4814	256	chromosome:AGPv2:1:1:301354135:1	234491437	1	31M	*	0	0	ATGTGGGGTGAGGTGTACGAGCCTCTGGTCG	IIEFIEEFFEAEA=?7?B=13'3;?@A####	AS:i:0	XS:i:0	XN:i:0	XM:i:0	XO:i:0	XG:i:0	NM:i:0	MD:Z:31	YT:Z:UU
HWI-ST515:184:D0PUKACXX:1:1303:13389:4814	256	chromosome:AGPv2:5:1:217872852:1	195098976	1	31M	*	0	0	ATGTGGGGTGAGGTGTACGAGCCTCTGGTCG	IIEFIEEFFEAEA=?7?B=13'3;?@A####	AS:i:0	XS:i:0	XN:i:0	XM:i:0	XO:i:0	XG:i:0	NM:i:0	MD:Z:31	YT:Z:UU
HWI-ST515:184:D0PUKACXX:1:1303:13389:4814	256	chromosome:AGPv2:UNKNOWN:1:7140151:1	2077516	1	31M	*	0	0	ATGTGGGGTGAGGTGTACGAGCCTCTGGTCG	IIEFIEEFFEAEA=?7?B=13'3;?@A####	AS:i:0	XS:i:0	XN:i:0	XM:i:0	XO:i:0	XG:i:0	NM:i:0	MD:Z:31	YT:Z:UU
HWI-ST515:184:D0PUKACXX:1:1303:13389:4814	256	chromosome:AGPv2:9:1:156750706:1	188061	1	31M	*	0	0	ATGTGGGGTGAGGTGTACGAGCCTCTGGTCG	IIEFIEEFFEAEA=?7?B=13'3;?@A####	AS:i:0	XS:i:0	XN:i:0	XM:i:0	XO:i:0	XG:i:0	NM:i:0	MD:Z:31	YT:Z:UU
HWI-ST515:184:D0PUKACXX:1:1303:13389:4814	272	chromosome:AGPv2:UNKNOWN:1:7140151:1	3891374	1	31M	*	0	0	CGACCAGAGGCTCGTACACCTCACCCCACAT	####A@?;3'31=B?7?=AEAEFFEEIFEII	AS:i:0	XS:i:0	XN:i:0	XM:i:0	XO:i:0	XG:i:0	NM:i:0	MD:Z:31	YT:Z:UU
HWI-ST515:184:D0PUKACXX:1:1303:13389:4814	256	chromosome:AGPv2:4:1:241473504:1	179501540	1	31M	*	0	0	ATGTGGGGTGAGGTGTACGAGCCTCTGGTCG	IIEFIEEFFEAEA=?7?B=13'3;?@A####	AS:i:0	XS:i:0	XN:i:0	XM:i:0	XO:i:0	XG:i:0	NM:i:0	MD:Z:31	YT:Z:UU
HWI-ST515:184:D0PUKACXX:1:1303:13389:4814	256	chromosome:AGPv2:9:1:156750706:1	205748	1	31M	*	0	0	ATGTGGGGTGAGGTGTACGAGCCTCTGGTCG	IIEFIEEFFEAEA=?7?B=13'3;?@A####	AS:i:0	XS:i:0	XN:i:0	XM:i:0	XO:i:0	XG:i:0	NM:i:0	MD:Z:31	YT:Z:UU
HWI-ST515:184:D0PUKACXX:1:1303:13389:4814	256	chromosome:AGPv2:UNKNOWN:1:7140151:1	3889279	1	31M	*	0	0	ATGTGGGGTGAGGTGTACGAGCCTCTGGTCG	IIEFIEEFFEAEA=?7?B=13'3;?@A####	AS:i:0	XS:i:0	XN:i:0	XM:i:0	XO:i:0	XG:i:0	NM:i:0	MD:Z:31	YT:Z:UU
HWI-ST515:184:D0PUKACXX:1:1303:13389:4814	256	chromosome:AGPv2:1:1:301354135:1	181158567	1	31M	*	0	0	ATGTGGGGTGAGGTGTACGAGCCTCTGGTCG	IIEFIEEFFEAEA=?7?B=13'3;?@A####	AS:i:0	XS:i:0	XN:i:0	XM:i:0	XO:i:0	XG:i:0	NM:i:0	MD:Z:31	YT:Z:UU
HWI-ST515:184:D0PUKACXX:1:1303:13389:4814	272	chromosome:AGPv2:4:1:241473504:1	179448001	1	31M	*	0	0	CGACCAGAGGCTCGTACACCTCACCCCACAT	####A@?;3'31=B?7?=AEAEFFEEIFEII	AS:i:0	XS:i:0	XN:i:0	XM:i:0	XO:i:0	XG:i:0	NM:i:0	MD:Z:31	YT:Z:UU
HWI-ST515:184:D0PUKACXX:1:1303:13389:4814	272	chromosome:AGPv2:1:1:301354135:1	181726603	1	31M	*	0	0	CGACCAGAGGCTCGTACACCTCACCCCACAT	####A@?;3'31=B?7?=AEAEFFEEIFEII	AS:i:0	XS:i:0	XN:i:0	XM:i:0	XO:i:0	XG:i:0	NM:i:0	MD:Z:31	YT:Z:UU
HWI-ST515:184:D0PUKACXX:1:1303:13389:4814	256	chromosome:AGPv2:9:1:156750706:1	263216	1	31M	*	0	0	ATGTGGGGTGAGGTGTACGAGCCTCTGGTCG	IIEFIEEFFEAEA=?7?B=13'3;?@A####	AS:i:0	XS:i:0	XN:i:0	XM:i:0	XO:i:0	XG:i:0	NM:i:0	MD:Z:31	YT:Z:UU
HWI-ST515:184:D0PUKACXX:1:1303:13389:4814	256	chromosome:AGPv2:7:1:176764762:1	129611985	1	31M	*	0	0	ATGTGGGGTGAGGTGTACGAGCCTCTGGTCG	IIEFIEEFFEAEA=?7?B=13'3;?@A####	AS:i:0	XS:i:0	XN:i:0	XM:i:0	XO:i:0	XG:i:0	NM:i:0	MD:Z:31	YT:Z:UU
HWI-ST515:184:D0PUKACXX:1:1303:13389:4814	272	chromosome:AGPv2:UNKNOWN:1:7140151:1	2150111	1	31M	*	0	0	CGACCAGAGGCTCGTACACCTCACCCCACAT	####A@?;3'31=B?7?=AEAEFFEEIFEII	AS:i:0	XS:i:0	XN:i:0	XM:i:0	XO:i:0	XG:i:0	NM:i:0	MD:Z:31	YT:Z:UU
HWI-ST515:184:D0PUKACXX:1:1303:13389:4814	256	chromosome:AGPv2:7:1:176764762:1	129573443	1	31M	*	0	0	ATGTGGGGTGAGGTGTACGAGCCTCTGGTCG	IIEFIEEFFEAEA=?7?B=13'3;?@A####	AS:i:0	XS:i:0	XN:i:0	XM:i:0	XO:i:0	XG:i:0	NM:i:0	MD:Z:31	YT:Z:UU
HWI-ST515:184:D0PUKACXX:1:1303:13389:4814	272	chromosome:AGPv2:UNKNOWN:1:7140151:1	2173821	1	31M	*	0	0	CGACCAGAGGCTCGTACACCTCACCCCACAT	####A@?;3'31=B?7?=AEAEFFEEIFEII	AS:i:0	XS:i:0	XN:i:0	XM:i:0	XO:i:0	XG:i:0	NM:i:0	MD:Z:31	YT:Z:UU
HWI-ST515:184:D0PUKACXX:1:1303:13389:4814	256	chromosome:AGPv2:UNKNOWN:1:7140151:1	2465970	1	31M	*	0	0	ATGTGGGGTGAGGTGTACGAGCCTCTGGTCG	IIEFIEEFFEAEA=?7?B=13'3;?@A####	AS:i:0	XS:i:0	XN:i:0	XM:i:0	XO:i:0	XG:i:0	NM:i:0	MD:Z:31	YT:Z:UU
HWI-ST515:184:D0PUKACXX:1:1303:13389:4814	272	chromosome:AGPv2:8:1:175793759:1	155880798	1	31M	*	0	0	CGACCAGAGGCTCGTACACCTCACCCCACAT	####A@?;3'31=B?7?=AEAEFFEEIFEII	AS:i:0	XS:i:0	XN:i:0	XM:i:0	XO:i:0	XG:i:0	NM:i:0	MD:Z:31	YT:Z:UU
HWI-ST515:184:D0PUKACXX:1:1303:13389:4814	256	chromosome:AGPv2:9:1:156750706:1	294608	1	31M	*	0	0	ATGTGGGGTGAGGTGTACGAGCCTCTGGTCG	IIEFIEEFFEAEA=?7?B=13'3;?@A####	AS:i:0	XS:i:0	XN:i:0	XM:i:0	XO:i:0	XG:i:0	NM:i:0	MD:Z:31	YT:Z:UU
HWI-ST515:184:D0PUKACXX:1:1303:13389:4814	256	chromosome:AGPv2:7:1:176764762:1	129601255	1	31M	*	0	0	ATGTGGGGTGAGGTGTACGAGCCTCTGGTCG	IIEFIEEFFEAEA=?7?B=13'3;?@A####	AS:i:0	XS:i:0	XN:i:0	XM:i:0	XO:i:0	XG:i:0	NM:i:0	MD:Z:31	YT:Z:UU
HWI-ST515:184:D0PUKACXX:1:1303:13389:4814	256	chromosome:AGPv2:4:1:241473504:1	167512481	1	31M	*	0	0	ATGTGGGGTGAGGTGTACGAGCCTCTGGTCG	IIEFIEEFFEAEA=?7?B=13'3;?@A####	AS:i:0	XS:i:0	XN:i:0	XM:i:0	XO:i:0	XG:i:0	NM:i:0	MD:Z:31	YT:Z:UU
HWI-ST515:184:D0PUKACXX:1:1303:13389:4814	256	chromosome:AGPv2:UNKNOWN:1:7140151:1	2122535	1	31M	*	0	0	ATGTGGGGTGAGGTGTACGAGCCTCTGGTCG	IIEFIEEFFEAEA=?7?B=13'3;?@A####	AS:i:0	XS:i:0	XN:i:0	XM:i:0	XO:i:0	XG:i:0	NM:i:0	MD:Z:31	YT:Z:UU
HWI-ST515:184:D0PUKACXX:1:1303:13389:4814	272	chromosome:AGPv2:UNKNOWN:1:7140151:1	4361960	1	31M	*	0	0	CGACCAGAGGCTCGTACACCTCACCCCACAT	####A@?;3'31=B?7?=AEAEFFEEIFEII	AS:i:0	XS:i:0	XN:i:0	XM:i:0	XO:i:0	XG:i:0	NM:i:0	MD:Z:31	YT:Z:UU
HWI-ST515:184:D0PUKACXX:1:1303:13389:4814	256	chromosome:AGPv2:UNKNOWN:1:7140151:1	2046831	1	31M	*	0	0	ATGTGGGGTGAGGTGTACGAGCCTCTGGTCG	IIEFIEEFFEAEA=?7?B=13'3;?@A####	AS:i:0	XS:i:0	XN:i:0	XM:i:0	XO:i:0	XG:i:0	NM:i:0	MD:Z:31	YT:Z:UU
HWI-ST515:184:D0PUKACXX:1:1303:13389:4814	256	chromosome:AGPv2:9:1:156750706:1	292441	1	31M	*	0	0	ATGTGGGGTGAGGTGTACGAGCCTCTGGTCG	IIEFIEEFFEAEA=?7?B=13'3;?@A####	AS:i:0	XS:i:0	XN:i:0	XM:i:0	XO:i:0	XG:i:0	NM:i:0	MD:Z:31	YT:Z:UU
HWI-ST515:184:D0PUKACXX:1:1303:13389:4814	272	chromosome:AGPv2:1:1:301354135:1	267085903	1	31M	*	0	0	CGACCAGAGGCTCGTACACCTCACCCCACAT	####A@?;3'31=B?7?=AEAEFFEEIFEII	AS:i:0	XS:i:0	XN:i:0	XM:i:0	XO:i:0	XG:i:0	NM:i:0	MD:Z:31	YT:Z:UU
HWI-ST515:184:D0PUKACXX:1:1303:13389:4814	256	chromosome:AGPv2:5:1:217872852:1	164026911	1	31M	*	0	0	ATGTGGGGTGAGGTGTACGAGCCTCTGGTCG	IIEFIEEFFEAEA=?7?B=13'3;?@A####	AS:i:0	XS:i:0	XN:i:0	XM:i:0	XO:i:0	XG:i:0	NM:i:0	MD:Z:31	YT:Z:UU
HWI-ST515:184:D0PUKACXX:1:1303:13389:4814	256	chromosome:AGPv2:4:1:241473504:1	167800704	1	31M	*	0	0	ATGTGGGGTGAGGTGTACGAGCCTCTGGTCG	IIEFIEEFFEAEA=?7?B=13'3;?@A####	AS:i:0	XS:i:0	XN:i:0	XM:i:0	XO:i:0	XG:i:0	NM:i:0	MD:Z:31	YT:Z:UU
HWI-ST515:184:D0PUKACXX:1:1303:13389:4814	256	chromosome:AGPv2:UNKNOWN:1:7140151:1	2513444	1	31M	*	0	0	ATGTGGGGTGAGGTGTACGAGCCTCTGGTCG	IIEFIEEFFEAEA=?7?B=13'3;?@A####	AS:i:0	XS:i:0	XN:i:0	XM:i:0	XO:i:0	XG:i:0	NM:i:0	MD:Z:31	YT:Z:UU
HWI-ST515:184:D0PUKACXX:1:1303:13389:4814	272	chromosome:AGPv2:1:1:301354135:1	38265987	1	31M	*	0	0	CGACCAGAGGCTCGTACACCTCACCCCACAT	####A@?;3'31=B?7?=AEAEFFEEIFEII	AS:i:0	XS:i:0	XN:i:0	XM:i:0	XO:i:0	XG:i:0	NM:i:0	MD:Z:31	YT:Z:UU
HWI-ST515:184:D0PUKACXX:1:1303:13389:4814	256	chromosome:AGPv2:4:1:241473504:1	123486576	1	31M	*	0	0	ATGTGGGGTGAGGTGTACGAGCCTCTGGTCG	IIEFIEEFFEAEA=?7?B=13'3;?@A####	AS:i:0	XS:i:0	XN:i:0	XM:i:0	XO:i:0	XG:i:0	NM:i:0	MD:Z:31	YT:Z:UU
HWI-ST515:184:D0PUKACXX:1:1303:13389:4814	256	chromosome:AGPv2:UNKNOWN:1:7140151:1	4550807	1	31M	*	0	0	ATGTGGGGTGAGGTGTACGAGCCTCTGGTCG	IIEFIEEFFEAEA=?7?B=13'3;?@A####	AS:i:0	XS:i:0	XN:i:0	XM:i:0	XO:i:0	XG:i:0	NM:i:0	MD:Z:31	YT:Z:UU
HWI-ST515:184:D0PUKACXX:1:1303:13389:4814	256	chromosome:AGPv2:6:1:169174353:1	10017042	1	31M	*	0	0	ATGTGGGGTGAGGTGTACGAGCCTCTGGTCG	IIEFIEEFFEAEA=?7?B=13'3;?@A####	AS:i:0	XS:i:0	XN:i:0	XM:i:0	XO:i:0	XG:i:0	NM:i:0	MD:Z:31	YT:Z:UU
HWI-ST515:184:D0PUKACXX:1:1303:13389:4814	256	chromosome:AGPv2:5:1:217872852:1	17858400	1	31M	*	0	0	ATGTGGGGTGAGGTGTACGAGCCTCTGGTCG	IIEFIEEFFEAEA=?7?B=13'3;?@A####	AS:i:0	XS:i:0	XN:i:0	XM:i:0	XO:i:0	XG:i:0	NM:i:0	MD:Z:31	YT:Z:UU
HWI-ST515:184:D0PUKACXX:1:1303:13389:4814	272	chromosome:AGPv2:4:1:241473504:1	179481452	1	31M	*	0	0	CGACCAGAGGCTCGTACACCTCACCCCACAT	####A@?;3'31=B?7?=AEAEFFEEIFEII	AS:i:0	XS:i:0	XN:i:0	XM:i:0	XO:i:0	XG:i:0	NM:i:0	MD:Z:31	YT:Z:UU
HWI-ST515:184:D0PUKACXX:1:1303:13389:4814	272	chromosome:AGPv2:5:1:217872852:1	146460019	1	31M	*	0	0	CGACCAGAGGCTCGTACACCTCACCCCACAT	####A@?;3'31=B?7?=AEAEFFEEIFEII	AS:i:0	XS:i:0	XN:i:0	XM:i:0	XO:i:0	XG:i:0	NM:i:0	MD:Z:31	YT:Z:UU
HWI-ST515:184:D0PUKACXX:1:1303:13389:4814	256	chromosome:AGPv2:UNKNOWN:1:7140151:1	2501672	1	31M	*	0	0	ATGTGGGGTGAGGTGTACGAGCCTCTGGTCG	IIEFIEEFFEAEA=?7?B=13'3;?@A####	AS:i:0	XS:i:0	XN:i:0	XM:i:0	XO:i:0	XG:i:0	NM:i:0	MD:Z:31	YT:Z:UU
HWI-ST515:184:D0PUKACXX:1:1303:13389:4814	256	chromosome:AGPv2:UNKNOWN:1:7140151:1	4286549	1	31M	*	0	0	ATGTGGGGTGAGGTGTACGAGCCTCTGGTCG	IIEFIEEFFEAEA=?7?B=13'3;?@A####	AS:i:0	XS:i:0	XN:i:0	XM:i:0	XO:i:0	XG:i:0	NM:i:0	MD:Z:31	YT:Z:UU
HWI-ST515:184:D0PUKACXX:1:1303:13389:4814	256	chromosome:AGPv2:UNKNOWN:1:7140151:1	2090254	1	31M	*	0	0	ATGTGGGGTGAGGTGTACGAGCCTCTGGTCG	IIEFIEEFFEAEA=?7?B=13'3;?@A####	AS:i:0	XS:i:0	XN:i:0	XM:i:0	XO:i:0	XG:i:0	NM:i:0	MD:Z:31	YT:Z:UU
HWI-ST515:184:D0PUKACXX:1:1303:13389:4814	256	chromosome:AGPv2:UNKNOWN:1:7140151:1	4560702	1	31M	*	0	0	ATGTGGGGTGAGGTGTACGAGCCTCTGGTCG	IIEFIEEFFEAEA=?7?B=13'3;?@A####	AS:i:0	XS:i:0	XN:i:0	XM:i:0	XO:i:0	XG:i:0	NM:i:0	MD:Z:31	YT:Z:UU
HWI-ST515:184:D0PUKACXX:1:1303:13389:4814	256	chromosome:AGPv2:9:1:156750706:1	165286	1	31M	*	0	0	ATGTGGGGTGAGGTGTACGAGCCTCTGGTCG	IIEFIEEFFEAEA=?7?B=13'3;?@A####	AS:i:0	XS:i:0	XN:i:0	XM:i:0	XO:i:0	XG:i:0	NM:i:0	MD:Z:31	YT:Z:UU
HWI-ST515:184:D0PUKACXX:1:1303:13389:4814	272	chromosome:AGPv2:UNKNOWN:1:7140151:1	4379298	1	31M	*	0	0	CGACCAGAGGCTCGTACACCTCACCCCACAT	####A@?;3'31=B?7?=AEAEFFEEIFEII	AS:i:0	XS:i:0	XN:i:0	XM:i:0	XO:i:0	XG:i:0	NM:i:0	MD:Z:31	YT:Z:UU
HWI-ST515:184:D0PUKACXX:1:1303:13389:4814	256	chromosome:AGPv2:9:1:156750706:1	112156	1	31M	*	0	0	ATGTGGGGTGAGGTGTACGAGCCTCTGGTCG	IIEFIEEFFEAEA=?7?B=13'3;?@A####	AS:i:0	XS:i:0	XN:i:0	XM:i:0	XO:i:0	XG:i:0	NM:i:0	MD:Z:31	YT:Z:UU
HWI-ST515:184:D0PUKACXX:1:1303:13389:4814	272	chromosome:AGPv2:4:1:241473504:1	167718139	1	31M	*	0	0	CGACCAGAGGCTCGTACACCTCACCCCACAT	####A@?;3'31=B?7?=AEAEFFEEIFEII	AS:i:0	XS:i:0	XN:i:0	XM:i:0	XO:i:0	XG:i:0	NM:i:0	MD:Z:31	YT:Z:UU
HWI-ST515:184:D0PUKACXX:1:1303:13389:4814	272	chromosome:AGPv2:UNKNOWN:1:7140151:1	4361241	1	31M	*	0	0	CGACCAGAGGCTCGTACACCTCACCCCACAT	####A@?;3'31=B?7?=AEAEFFEEIFEII	AS:i:0	XS:i:0	XN:i:0	XM:i:0	XO:i:0	XG:i:0	NM:i:0	MD:Z:31	YT:Z:UU
HWI-ST515:184:D0PUKACXX:1:1303:13389:4814	256	chromosome:AGPv2:5:1:217872852:1	157966290	1	31M	*	0	0	ATGTGGGGTGAGGTGTACGAGCCTCTGGTCG	IIEFIEEFFEAEA=?7?B=13'3;?@A####	AS:i:0	XS:i:0	XN:i:0	XM:i:0	XO:i:0	XG:i:0	NM:i:0	MD:Z:31	YT:Z:UU
HWI-ST515:184:D0PUKACXX:1:1303:13389:4814	272	chromosome:AGPv2:9:1:156750706:1	16498	1	31M	*	0	0	CGACCAGAGGCTCGTACACCTCACCCCACAT	####A@?;3'31=B?7?=AEAEFFEEIFEII	AS:i:0	XS:i:0	XN:i:0	XM:i:0	XO:i:0	XG:i:0	NM:i:0	MD:Z:31	YT:Z:UU
HWI-ST515:184:D0PUKACXX:1:1303:13389:4814	256	chromosome:AGPv2:4:1:241473504:1	123479855	1	31M	*	0	0	ATGTGGGGTGAGGTGTACGAGCCTCTGGTCG	IIEFIEEFFEAEA=?7?B=13'3;?@A####	AS:i:0	XS:i:0	XN:i:0	XM:i:0	XO:i:0	XG:i:0	NM:i:0	MD:Z:31	YT:Z:UU
HWI-ST515:184:D0PUKACXX:1:1303:13389:4814	256	chromosome:AGPv2:UNKNOWN:1:7140151:1	2506150	1	31M	*	0	0	ATGTGGGGTGAGGTGTACGAGCCTCTGGTCG	IIEFIEEFFEAEA=?7?B=13'3;?@A####	AS:i:0	XS:i:0	XN:i:0	XM:i:0	XO:i:0	XG:i:0	NM:i:0	MD:Z:31	YT:Z:UU
HWI-ST515:184:D0PUKACXX:1:1303:13389:4814	256	chromosome:AGPv2:9:1:156750706:1	297848	1	31M	*	0	0	ATGTGGGGTGAGGTGTACGAGCCTCTGGTCG	IIEFIEEFFEAEA=?7?B=13'3;?@A####	AS:i:0	XS:i:0	XN:i:0	XM:i:0	XO:i:0	XG:i:0	NM:i:0	MD:Z:31	YT:Z:UU
HWI-ST515:184:D0PUKACXX:1:1303:13389:4814	256	chromosome:AGPv2:9:1:156750706:1	103539	1	31M	*	0	0	ATGTGGGGTGAGGTGTACGAGCCTCTGGTCG	IIEFIEEFFEAEA=?7?B=13'3;?@A####	AS:i:0	XS:i:0	XN:i:0	XM:i:0	XO:i:0	XG:i:0	NM:i:0	MD:Z:31	YT:Z:UU
HWI-ST515:184:D0PUKACXX:1:1303:13389:4814	256	chromosome:AGPv2:9:1:156750706:1	257835	1	31M	*	0	0	ATGTGGGGTGAGGTGTACGAGCCTCTGGTCG	IIEFIEEFFEAEA=?7?B=13'3;?@A####	AS:i:0	XS:i:0	XN:i:0	XM:i:0	XO:i:0	XG:i:0	NM:i:0	MD:Z:31	YT:Z:UU
HWI-ST515:184:D0PUKACXX:1:1303:13389:4814	256	chromosome:AGPv2:UNKNOWN:1:7140151:1	2062875	1	31M	*	0	0	ATGTGGGGTGAGGTGTACGAGCCTCTGGTCG	IIEFIEEFFEAEA=?7?B=13'3;?@A####	AS:i:0	XS:i:0	XN:i:0	XM:i:0	XO:i:0	XG:i:0	NM:i:0	MD:Z:31	YT:Z:UU
HWI-ST515:184:D0PUKACXX:1:1303:13389:4814	272	chromosome:AGPv2:UNKNOWN:1:7140151:1	4378218	1	31M	*	0	0	CGACCAGAGGCTCGTACACCTCACCCCACAT	####A@?;3'31=B?7?=AEAEFFEEIFEII	AS:i:0	XS:i:0	XN:i:0	XM:i:0	XO:i:0	XG:i:0	NM:i:0	MD:Z:31	YT:Z:UU
HWI-ST515:184:D0PUKACXX:1:1303:13389:4814	256	chromosome:AGPv2:9:1:156750706:1	300571	1	31M	*	0	0	ATGTGGGGTGAGGTGTACGAGCCTCTGGTCG	IIEFIEEFFEAEA=?7?B=13'3;?@A####	AS:i:0	XS:i:0	XN:i:0	XM:i:0	XO:i:0	XG:i:0	NM:i:0	MD:Z:31	YT:Z:UU
HWI-ST515:184:D0PUKACXX:1:1303:13389:4814	256	chromosome:AGPv2:UNKNOWN:1:7140151:1	2090968	1	31M	*	0	0	ATGTGGGGTGAGGTGTACGAGCCTCTGGTCG	IIEFIEEFFEAEA=?7?B=13'3;?@A####	AS:i:0	XS:i:0	XN:i:0	XM:i:0	XO:i:0	XG:i:0	NM:i:0	MD:Z:31	YT:Z:UU
HWI-ST515:184:D0PUKACXX:1:1303:13389:4814	256	chromosome:AGPv2:UNKNOWN:1:7140151:1	2487294	1	31M	*	0	0	ATGTGGGGTGAGGTGTACGAGCCTCTGGTCG	IIEFIEEFFEAEA=?7?B=13'3;?@A####	AS:i:0	XS:i:0	XN:i:0	XM:i:0	XO:i:0	XG:i:0	NM:i:0	MD:Z:31	YT:Z:UU
HWI-ST515:184:D0PUKACXX:1:1303:13389:4814	256	chromosome:AGPv2:6:1:169174353:1	39311216	1	31M	*	0	0	ATGTGGGGTGAGGTGTACGAGCCTCTGGTCG	IIEFIEEFFEAEA=?7?B=13'3;?@A####	AS:i:0	XS:i:0	XN:i:0	XM:i:0	XO:i:0	XG:i:0	NM:i:0	MD:Z:31	YT:Z:UU
HWI-ST515:184:D0PUKACXX:1:1303:13389:4814	256	chromosome:AGPv2:UNKNOWN:1:7140151:1	2086014	1	31M	*	0	0	ATGTGGGGTGAGGTGTACGAGCCTCTGGTCG	IIEFIEEFFEAEA=?7?B=13'3;?@A####	AS:i:0	XS:i:0	XN:i:0	XM:i:0	XO:i:0	XG:i:0	NM:i:0	MD:Z:31	YT:Z:UU
HWI-ST515:184:D0PUKACXX:1:1303:13389:4814	256	chromosome:AGPv2:7:1:176764762:1	150198950	1	31M	*	0	0	ATGTGGGGTGAGGTGTACGAGCCTCTGGTCG	IIEFIEEFFEAEA=?7?B=13'3;?@A####	AS:i:0	XS:i:0	XN:i:0	XM:i:0	XO:i:0	XG:i:0	NM:i:0	MD:Z:31	YT:Z:UU
HWI-ST515:184:D0PUKACXX:1:1303:13389:4814	256	chromosome:AGPv2:5:1:217872852:1	194954859	1	31M	*	0	0	ATGTGGGGTGAGGTGTACGAGCCTCTGGTCG	IIEFIEEFFEAEA=?7?B=13'3;?@A####	AS:i:0	XS:i:0	XN:i:0	XM:i:0	XO:i:0	XG:i:0	NM:i:0	MD:Z:31	YT:Z:UU
HWI-ST515:184:D0PUKACXX:1:1303:13389:4814	256	chromosome:AGPv2:5:1:217872852:1	157920412	1	31M	*	0	0	ATGTGGGGTGAGGTGTACGAGCCTCTGGTCG	IIEFIEEFFEAEA=?7?B=13'3;?@A####	AS:i:0	XS:i:0	XN:i:0	XM:i:0	XO:i:0	XG:i:0	NM:i:0	MD:Z:31	YT:Z:UU
HWI-ST515:184:D0PUKACXX:1:1303:13389:4814	256	chromosome:AGPv2:9:1:156750706:1	123233	1	31M	*	0	0	ATGTGGGGTGAGGTGTACGAGCCTCTGGTCG	IIEFIEEFFEAEA=?7?B=13'3;?@A####	AS:i:0	XS:i:0	XN:i:0	XM:i:0	XO:i:0	XG:i:0	NM:i:0	MD:Z:31	YT:Z:UU
HWI-ST515:184:D0PUKACXX:1:1303:13389:4814	256	chromosome:AGPv2:6:1:169174353:1	118977498	1	31M	*	0	0	ATGTGGGGTGAGGTGTACGAGCCTCTGGTCG	IIEFIEEFFEAEA=?7?B=13'3;?@A####	AS:i:0	XS:i:0	XN:i:0	XM:i:0	XO:i:0	XG:i:0	NM:i:0	MD:Z:31	YT:Z:UU
HWI-ST515:184:D0PUKACXX:1:1303:13389:4814	256	chromosome:AGPv2:9:1:156750706:1	119713	1	31M	*	0	0	ATGTGGGGTGAGGTGTACGAGCCTCTGGTCG	IIEFIEEFFEAEA=?7?B=13'3;?@A####	AS:i:0	XS:i:0	XN:i:0	XM:i:0	XO:i:0	XG:i:0	NM:i:0	MD:Z:31	YT:Z:UU
HWI-ST515:184:D0PUKACXX:1:1303:13389:4814	256	chromosome:AGPv2:UNKNOWN:1:7140151:1	2354276	1	31M	*	0	0	ATGTGGGGTGAGGTGTACGAGCCTCTGGTCG	IIEFIEEFFEAEA=?7?B=13'3;?@A####	AS:i:0	XS:i:0	XN:i:0	XM:i:0	XO:i:0	XG:i:0	NM:i:0	MD:Z:31	YT:Z:UU
HWI-ST515:184:D0PUKACXX:1:1303:13389:4814	272	chromosome:AGPv2:4:1:241473504:1	172418481	1	31M	*	0	0	CGACCAGAGGCTCGTACACCTCACCCCACAT	####A@?;3'31=B?7?=AEAEFFEEIFEII	AS:i:0	XS:i:0	XN:i:0	XM:i:0	XO:i:0	XG:i:0	NM:i:0	MD:Z:31	YT:Z:UU
HWI-ST515:184:D0PUKACXX:1:1303:13389:4814	256	chromosome:AGPv2:UNKNOWN:1:7140151:1	4556561	1	31M	*	0	0	ATGTGGGGTGAGGTGTACGAGCCTCTGGTCG	IIEFIEEFFEAEA=?7?B=13'3;?@A####	AS:i:0	XS:i:0	XN:i:0	XM:i:0	XO:i:0	XG:i:0	NM:i:0	MD:Z:31	YT:Z:UU
HWI-ST515:184:D0PUKACXX:1:1303:13389:4814	256	chromosome:AGPv2:9:1:156750706:1	5937822	1	31M	*	0	0	ATGTGGGGTGAGGTGTACGAGCCTCTGGTCG	IIEFIEEFFEAEA=?7?B=13'3;?@A####	AS:i:0	XS:i:0	XN:i:0	XM:i:0	XO:i:0	XG:i:0	NM:i:0	MD:Z:31	YT:Z:UU
HWI-ST515:184:D0PUKACXX:1:1303:13389:4814	256	chromosome:AGPv2:UNKNOWN:1:7140151:1	2299494	1	31M	*	0	0	ATGTGGGGTGAGGTGTACGAGCCTCTGGTCG	IIEFIEEFFEAEA=?7?B=13'3;?@A####	AS:i:0	XS:i:0	XN:i:0	XM:i:0	XO:i:0	XG:i:0	NM:i:0	MD:Z:31	YT:Z:UU
HWI-ST515:184:D0PUKACXX:1:1303:13389:4814	256	chromosome:AGPv2:7:1:176764762:1	129579380	1	31M	*	0	0	ATGTGGGGTGAGGTGTACGAGCCTCTGGTCG	IIEFIEEFFEAEA=?7?B=13'3;?@A####	AS:i:0	XS:i:0	XN:i:0	XM:i:0	XO:i:0	XG:i:0	NM:i:0	MD:Z:31	YT:Z:UU
HWI-ST515:184:D0PUKACXX:1:1303:13389:4814	256	chromosome:AGPv2:9:1:156750706:1	118332943	1	31M	*	0	0	ATGTGGGGTGAGGTGTACGAGCCTCTGGTCG	IIEFIEEFFEAEA=?7?B=13'3;?@A####	AS:i:0	XS:i:0	XN:i:0	XM:i:0	XO:i:0	XG:i:0	NM:i:0	MD:Z:31	YT:Z:UU
HWI-ST515:184:D0PUKACXX:1:1303:13389:4814	256	chromosome:AGPv2:UNKNOWN:1:7140151:1	4352802	1	31M	*	0	0	ATGTGGGGTGAGGTGTACGAGCCTCTGGTCG	IIEFIEEFFEAEA=?7?B=13'3;?@A####	AS:i:0	XS:i:0	XN:i:0	XM:i:0	XO:i:0	XG:i:0	NM:i:0	MD:Z:31	YT:Z:UU
HWI-ST515:184:D0PUKACXX:1:1303:13389:4814	256	chromosome:AGPv2:UNKNOWN:1:7140151:1	4566571	1	31M	*	0	0	ATGTGGGGTGAGGTGTACGAGCCTCTGGTCG	IIEFIEEFFEAEA=?7?B=13'3;?@A####	AS:i:0	XS:i:0	XN:i:0	XM:i:0	XO:i:0	XG:i:0	NM:i:0	MD:Z:31	YT:Z:UU
HWI-ST515:184:D0PUKACXX:1:1303:13389:4814	272	chromosome:AGPv2:UNKNOWN:1:7140151:1	4482837	1	31M	*	0	0	CGACCAGAGGCTCGTACACCTCACCCCACAT	####A@?;3'31=B?7?=AEAEFFEEIFEII	AS:i:0	XS:i:0	XN:i:0	XM:i:0	XO:i:0	XG:i:0	NM:i:0	MD:Z:31	YT:Z:UU
HWI-ST515:184:D0PUKACXX:1:1303:13389:4814	256	chromosome:AGPv2:UNKNOWN:1:7140151:1	2300395	1	31M	*	0	0	ATGTGGGGTGAGGTGTACGAGCCTCTGGTCG	IIEFIEEFFEAEA=?7?B=13'3;?@A####	AS:i:0	XS:i:0	XN:i:0	XM:i:0	XO:i:0	XG:i:0	NM:i:0	MD:Z:31	YT:Z:UU
HWI-ST515:184:D0PUKACXX:1:1303:13389:4814	272	chromosome:AGPv2:9:1:156750706:1	59840	1	31M	*	0	0	CGACCAGAGGCTCGTACACCTCACCCCACAT	####A@?;3'31=B?7?=AEAEFFEEIFEII	AS:i:0	XS:i:0	XN:i:0	XM:i:0	XO:i:0	XG:i:0	NM:i:0	MD:Z:31	YT:Z:UU
HWI-ST515:184:D0PUKACXX:1:1303:13389:4814	256	chromosome:AGPv2:UNKNOWN:1:7140151:1	2162967	1	31M	*	0	0	ATGTGGGGTGAGGTGTACGAGCCTCTGGTCG	IIEFIEEFFEAEA=?7?B=13'3;?@A####	AS:i:0	XS:i:0	XN:i:0	XM:i:0	XO:i:0	XG:i:0	NM:i:0	MD:Z:31	YT:Z:UU
HWI-ST515:184:D0PUKACXX:1:1303:13389:4814	256	chromosome:AGPv2:UNKNOWN:1:7140151:1	4281158	1	31M	*	0	0	ATGTGGGGTGAGGTGTACGAGCCTCTGGTCG	IIEFIEEFFEAEA=?7?B=13'3;?@A####	AS:i:0	XS:i:0	XN:i:0	XM:i:0	XO:i:0	XG:i:0	NM:i:0	MD:Z:31	YT:Z:UU
HWI-ST515:184:D0PUKACXX:1:1303:13389:4814	256	chromosome:AGPv2:UNKNOWN:1:7140151:1	2062336	1	31M	*	0	0	ATGTGGGGTGAGGTGTACGAGCCTCTGGTCG	IIEFIEEFFEAEA=?7?B=13'3;?@A####	AS:i:0	XS:i:0	XN:i:0	XM:i:0	XO:i:0	XG:i:0	NM:i:0	MD:Z:31	YT:Z:UU
HWI-ST515:184:D0PUKACXX:1:1303:13389:4814	272	chromosome:AGPv2:UNKNOWN:1:7140151:1	4487508	1	31M	*	0	0	CGACCAGAGGCTCGTACACCTCACCCCACAT	####A@?;3'31=B?7?=AEAEFFEEIFEII	AS:i:0	XS:i:0	XN:i:0	XM:i:0	XO:i:0	XG:i:0	NM:i:0	MD:Z:31	YT:Z:UU
HWI-ST515:184:D0PUKACXX:1:1303:13389:4814	272	chromosome:AGPv2:4:1:241473504:1	123473110	1	31M	*	0	0	CGACCAGAGGCTCGTACACCTCACCCCACAT	####A@?;3'31=B?7?=AEAEFFEEIFEII	AS:i:0	XS:i:0	XN:i:0	XM:i:0	XO:i:0	XG:i:0	NM:i:0	MD:Z:31	YT:Z:UU
HWI-ST515:184:D0PUKACXX:1:1303:13389:4814	256	chromosome:AGPv2:UNKNOWN:1:7140151:1	2421322	1	31M	*	0	0	ATGTGGGGTGAGGTGTACGAGCCTCTGGTCG	IIEFIEEFFEAEA=?7?B=13'3;?@A####	AS:i:0	XS:i:0	XN:i:0	XM:i:0	XO:i:0	XG:i:0	NM:i:0	MD:Z:31	YT:Z:UU
HWI-ST515:184:D0PUKACXX:1:1303:13389:4814	256	chromosome:AGPv2:UNKNOWN:1:7140151:1	4248453	1	31M	*	0	0	ATGTGGGGTGAGGTGTACGAGCCTCTGGTCG	IIEFIEEFFEAEA=?7?B=13'3;?@A####	AS:i:0	XS:i:0	XN:i:0	XM:i:0	XO:i:0	XG:i:0	NM:i:0	MD:Z:31	YT:Z:UU
HWI-ST515:184:D0PUKACXX:1:1303:13389:4814	256	chromosome:AGPv2:9:1:156750706:1	49788	1	31M	*	0	0	ATGTGGGGTGAGGTGTACGAGCCTCTGGTCG	IIEFIEEFFEAEA=?7?B=13'3;?@A####	AS:i:0	XS:i:0	XN:i:0	XM:i:0	XO:i:0	XG:i:0	NM:i:0	MD:Z:31	YT:Z:UU
HWI-ST515:184:D0PUKACXX:1:1303:13389:4814	272	chromosome:AGPv2:1:1:301354135:1	23800090	1	31M	*	0	0	CGACCAGAGGCTCGTACACCTCACCCCACAT	####A@?;3'31=B?7?=AEAEFFEEIFEII	AS:i:0	XS:i:0	XN:i:0	XM:i:0	XO:i:0	XG:i:0	NM:i:0	MD:Z:31	YT:Z:UU
HWI-ST515:184:D0PUKACXX:1:1303:13389:4814	256	chromosome:AGPv2:5:1:217872852:1	195102017	1	31M	*	0	0	ATGTGGGGTGAGGTGTACGAGCCTCTGGTCG	IIEFIEEFFEAEA=?7?B=13'3;?@A####	AS:i:0	XS:i:0	XN:i:0	XM:i:0	XO:i:0	XG:i:0	NM:i:0	MD:Z:31	YT:Z:UU
HWI-ST515:184:D0PUKACXX:1:1303:13389:4814	256	chromosome:AGPv2:5:1:217872852:1	47377203	1	31M	*	0	0	ATGTGGGGTGAGGTGTACGAGCCTCTGGTCG	IIEFIEEFFEAEA=?7?B=13'3;?@A####	AS:i:0	XS:i:0	XN:i:0	XM:i:0	XO:i:0	XG:i:0	NM:i:0	MD:Z:31	YT:Z:UU
HWI-ST515:184:D0PUKACXX:1:1303:13389:4814	256	chromosome:AGPv2:5:1:217872852:1	157966652	1	31M	*	0	0	ATGTGGGGTGAGGTGTACGAGCCTCTGGTCG	IIEFIEEFFEAEA=?7?B=13'3;?@A####	AS:i:0	XS:i:0	XN:i:0	XM:i:0	XO:i:0	XG:i:0	NM:i:0	MD:Z:31	YT:Z:UU
HWI-ST515:184:D0PUKACXX:1:1303:13389:4814	256	chromosome:AGPv2:5:1:217872852:1	194950540	1	31M	*	0	0	ATGTGGGGTGAGGTGTACGAGCCTCTGGTCG	IIEFIEEFFEAEA=?7?B=13'3;?@A####	AS:i:0	XS:i:0	XN:i:0	XM:i:0	XO:i:0	XG:i:0	NM:i:0	MD:Z:31	YT:Z:UU
HWI-ST515:184:D0PUKACXX:1:1303:13389:4814	256	chromosome:AGPv2:9:1:156750706:1	152260	1	31M	*	0	0	ATGTGGGGTGAGGTGTACGAGCCTCTGGTCG	IIEFIEEFFEAEA=?7?B=13'3;?@A####	AS:i:0	XS:i:0	XN:i:0	XM:i:0	XO:i:0	XG:i:0	NM:i:0	MD:Z:31	YT:Z:UU
HWI-ST515:184:D0PUKACXX:1:1303:13389:4814	256	chromosome:AGPv2:UNKNOWN:1:7140151:1	2548874	1	31M	*	0	0	ATGTGGGGTGAGGTGTACGAGCCTCTGGTCG	IIEFIEEFFEAEA=?7?B=13'3;?@A####	AS:i:0	XS:i:0	XN:i:0	XM:i:0	XO:i:0	XG:i:0	NM:i:0	MD:Z:31	YT:Z:UU
HWI-ST515:184:D0PUKACXX:1:1303:13389:4814	256	chromosome:AGPv2:9:1:156750706:1	198974	1	31M	*	0	0	ATGTGGGGTGAGGTGTACGAGCCTCTGGTCG	IIEFIEEFFEAEA=?7?B=13'3;?@A####	AS:i:0	XS:i:0	XN:i:0	XM:i:0	XO:i:0	XG:i:0	NM:i:0	MD:Z:31	YT:Z:UU
HWI-ST515:184:D0PUKACXX:1:1303:13389:4814	256	chromosome:AGPv2:7:1:176764762:1	129570386	1	31M	*	0	0	ATGTGGGGTGAGGTGTACGAGCCTCTGGTCG	IIEFIEEFFEAEA=?7?B=13'3;?@A####	AS:i:0	XS:i:0	XN:i:0	XM:i:0	XO:i:0	XG:i:0	NM:i:0	MD:Z:31	YT:Z:UU
HWI-ST515:184:D0PUKACXX:1:1303:13389:4814	272	chromosome:AGPv2:UNKNOWN:1:7140151:1	2527927	1	31M	*	0	0	CGACCAGAGGCTCGTACACCTCACCCCACAT	####A@?;3'31=B?7?=AEAEFFEEIFEII	AS:i:0	XS:i:0	XN:i:0	XM:i:0	XO:i:0	XG:i:0	NM:i:0	MD:Z:31	YT:Z:UU
HWI-ST515:184:D0PUKACXX:1:1303:13389:4814	256	chromosome:AGPv2:UNKNOWN:1:7140151:1	2364685	1	31M	*	0	0	ATGTGGGGTGAGGTGTACGAGCCTCTGGTCG	IIEFIEEFFEAEA=?7?B=13'3;?@A####	AS:i:0	XS:i:0	XN:i:0	XM:i:0	XO:i:0	XG:i:0	NM:i:0	MD:Z:31	YT:Z:UU
HWI-ST515:184:D0PUKACXX:1:1303:13389:4814	256	chromosome:AGPv2:5:1:217872852:1	195036486	1	31M	*	0	0	ATGTGGGGTGAGGTGTACGAGCCTCTGGTCG	IIEFIEEFFEAEA=?7?B=13'3;?@A####	AS:i:0	XS:i:0	XN:i:0	XM:i:0	XO:i:0	XG:i:0	NM:i:0	MD:Z:31	YT:Z:UU
HWI-ST515:184:D0PUKACXX:1:1303:13389:4814	272	chromosome:AGPv2:5:1:217872852:1	47383648	1	31M	*	0	0	CGACCAGAGGCTCGTACACCTCACCCCACAT	####A@?;3'31=B?7?=AEAEFFEEIFEII	AS:i:0	XS:i:0	XN:i:0	XM:i:0	XO:i:0	XG:i:0	NM:i:0	MD:Z:31	YT:Z:UU
HWI-ST515:184:D0PUKACXX:1:1303:13389:4814	272	chromosome:AGPv2:9:1:156750706:1	35713	1	31M	*	0	0	CGACCAGAGGCTCGTACACCTCACCCCACAT	####A@?;3'31=B?7?=AEAEFFEEIFEII	AS:i:0	XS:i:0	XN:i:0	XM:i:0	XO:i:0	XG:i:0	NM:i:0	MD:Z:31	YT:Z:UU
HWI-ST515:184:D0PUKACXX:1:1303:13389:4814	272	chromosome:AGPv2:9:1:156750706:1	61506	1	31M	*	0	0	CGACCAGAGGCTCGTACACCTCACCCCACAT	####A@?;3'31=B?7?=AEAEFFEEIFEII	AS:i:0	XS:i:0	XN:i:0	XM:i:0	XO:i:0	XG:i:0	NM:i:0	MD:Z:31	YT:Z:UU
HWI-ST515:184:D0PUKACXX:1:1303:13389:4814	256	chromosome:AGPv2:8:1:175793759:1	156141686	1	31M	*	0	0	ATGTGGGGTGAGGTGTACGAGCCTCTGGTCG	IIEFIEEFFEAEA=?7?B=13'3;?@A####	AS:i:0	XS:i:0	XN:i:0	XM:i:0	XO:i:0	XG:i:0	NM:i:0	MD:Z:31	YT:Z:UU
HWI-ST515:184:D0PUKACXX:1:1303:13389:4814	272	chromosome:AGPv2:UNKNOWN:1:7140151:1	4243542	1	31M	*	0	0	CGACCAGAGGCTCGTACACCTCACCCCACAT	####A@?;3'31=B?7?=AEAEFFEEIFEII	AS:i:0	XS:i:0	XN:i:0	XM:i:0	XO:i:0	XG:i:0	NM:i:0	MD:Z:31	YT:Z:UU
HWI-ST515:184:D0PUKACXX:1:1303:13389:4814	272	chromosome:AGPv2:UNKNOWN:1:7140151:1	4571589	1	31M	*	0	0	CGACCAGAGGCTCGTACACCTCACCCCACAT	####A@?;3'31=B?7?=AEAEFFEEIFEII	AS:i:0	XS:i:0	XN:i:0	XM:i:0	XO:i:0	XG:i:0	NM:i:0	MD:Z:31	YT:Z:UU
HWI-ST515:184:D0PUKACXX:1:1303:13389:4814	256	chromosome:AGPv2:5:1:217872852:1	195098796	1	31M	*	0	0	ATGTGGGGTGAGGTGTACGAGCCTCTGGTCG	IIEFIEEFFEAEA=?7?B=13'3;?@A####	AS:i:0	XS:i:0	XN:i:0	XM:i:0	XO:i:0	XG:i:0	NM:i:0	MD:Z:31	YT:Z:UU
HWI-ST515:184:D0PUKACXX:1:1303:13389:4814	256	chromosome:AGPv2:10:1:150189435:1	130612608	1	31M	*	0	0	ATGTGGGGTGAGGTGTACGAGCCTCTGGTCG	IIEFIEEFFEAEA=?7?B=13'3;?@A####	AS:i:0	XS:i:0	XN:i:0	XM:i:0	XO:i:0	XG:i:0	NM:i:0	MD:Z:31	YT:Z:UU
HWI-ST515:184:D0PUKACXX:1:1303:13389:4814	272	chromosome:AGPv2:7:1:176764762:1	93774176	1	31M	*	0	0	CGACCAGAGGCTCGTACACCTCACCCCACAT	####A@?;3'31=B?7?=AEAEFFEEIFEII	AS:i:0	XS:i:0	XN:i:0	XM:i:0	XO:i:0	XG:i:0	NM:i:0	MD:Z:31	YT:Z:UU
HWI-ST515:184:D0PUKACXX:1:1303:13389:4814	256	chromosome:AGPv2:9:1:156750706:1	87634	1	31M	*	0	0	ATGTGGGGTGAGGTGTACGAGCCTCTGGTCG	IIEFIEEFFEAEA=?7?B=13'3;?@A####	AS:i:0	XS:i:0	XN:i:0	XM:i:0	XO:i:0	XG:i:0	NM:i:0	MD:Z:31	YT:Z:UU
HWI-ST515:184:D0PUKACXX:1:1303:13389:4814	272	chromosome:AGPv2:5:1:217872852:1	47263762	1	31M	*	0	0	CGACCAGAGGCTCGTACACCTCACCCCACAT	####A@?;3'31=B?7?=AEAEFFEEIFEII	AS:i:0	XS:i:0	XN:i:0	XM:i:0	XO:i:0	XG:i:0	NM:i:0	MD:Z:31	YT:Z:UU
HWI-ST515:184:D0PUKACXX:1:1303:13389:4814	272	chromosome:AGPv2:UNKNOWN:1:7140151:1	2151189	1	31M	*	0	0	CGACCAGAGGCTCGTACACCTCACCCCACAT	####A@?;3'31=B?7?=AEAEFFEEIFEII	AS:i:0	XS:i:0	XN:i:0	XM:i:0	XO:i:0	XG:i:0	NM:i:0	MD:Z:31	YT:Z:UU
HWI-ST515:184:D0PUKACXX:1:1303:13389:4814	256	chromosome:AGPv2:UNKNOWN:1:7140151:1	2100911	1	31M	*	0	0	ATGTGGGGTGAGGTGTACGAGCCTCTGGTCG	IIEFIEEFFEAEA=?7?B=13'3;?@A####	AS:i:0	XS:i:0	XN:i:0	XM:i:0	XO:i:0	XG:i:0	NM:i:0	MD:Z:31	YT:Z:UU
HWI-ST515:184:D0PUKACXX:1:1303:13389:4814	256	chromosome:AGPv2:1:1:301354135:1	234512910	1	31M	*	0	0	ATGTGGGGTGAGGTGTACGAGCCTCTGGTCG	IIEFIEEFFEAEA=?7?B=13'3;?@A####	AS:i:0	XS:i:0	XN:i:0	XM:i:0	XO:i:0	XG:i:0	NM:i:0	MD:Z:31	YT:Z:UU
HWI-ST515:184:D0PUKACXX:1:1303:13389:4814	272	chromosome:AGPv2:UNKNOWN:1:7140151:1	4574003	1	31M	*	0	0	CGACCAGAGGCTCGTACACCTCACCCCACAT	####A@?;3'31=B?7?=AEAEFFEEIFEII	AS:i:0	XS:i:0	XN:i:0	XM:i:0	XO:i:0	XG:i:0	NM:i:0	MD:Z:31	YT:Z:UU
HWI-ST515:184:D0PUKACXX:1:1303:13389:4814	272	chromosome:AGPv2:9:1:156750706:1	55935	1	31M	*	0	0	CGACCAGAGGCTCGTACACCTCACCCCACAT	####A@?;3'31=B?7?=AEAEFFEEIFEII	AS:i:0	XS:i:0	XN:i:0	XM:i:0	XO:i:0	XG:i:0	NM:i:0	MD:Z:31	YT:Z:UU
HWI-ST515:184:D0PUKACXX:1:1303:13389:4814	256	chromosome:AGPv2:5:1:217872852:1	194948739	1	31M	*	0	0	ATGTGGGGTGAGGTGTACGAGCCTCTGGTCG	IIEFIEEFFEAEA=?7?B=13'3;?@A####	AS:i:0	XS:i:0	XN:i:0	XM:i:0	XO:i:0	XG:i:0	NM:i:0	MD:Z:31	YT:Z:UU
HWI-ST515:184:D0PUKACXX:1:1303:13389:4814	256	chromosome:AGPv2:9:1:156750706:1	282191	1	31M	*	0	0	ATGTGGGGTGAGGTGTACGAGCCTCTGGTCG	IIEFIEEFFEAEA=?7?B=13'3;?@A####	AS:i:0	XS:i:0	XN:i:0	XM:i:0	XO:i:0	XG:i:0	NM:i:0	MD:Z:31	YT:Z:UU
HWI-ST515:184:D0PUKACXX:1:1303:13389:4814	256	chromosome:AGPv2:UNKNOWN:1:7140151:1	2470579	1	31M	*	0	0	ATGTGGGGTGAGGTGTACGAGCCTCTGGTCG	IIEFIEEFFEAEA=?7?B=13'3;?@A####	AS:i:0	XS:i:0	XN:i:0	XM:i:0	XO:i:0	XG:i:0	NM:i:0	MD:Z:31	YT:Z:UU
HWI-ST515:184:D0PUKACXX:1:1303:13389:4814	256	chromosome:AGPv2:5:1:217872852:1	195049934	1	31M	*	0	0	ATGTGGGGTGAGGTGTACGAGCCTCTGGTCG	IIEFIEEFFEAEA=?7?B=13'3;?@A####	AS:i:0	XS:i:0	XN:i:0	XM:i:0	XO:i:0	XG:i:0	NM:i:0	MD:Z:31	YT:Z:UU
HWI-ST515:184:D0PUKACXX:1:1303:13389:4814	256	chromosome:AGPv2:UNKNOWN:1:7140151:1	3765570	1	31M	*	0	0	ATGTGGGGTGAGGTGTACGAGCCTCTGGTCG	IIEFIEEFFEAEA=?7?B=13'3;?@A####	AS:i:0	XS:i:0	XN:i:0	XM:i:0	XO:i:0	XG:i:0	NM:i:0	MD:Z:31	YT:Z:UU
HWI-ST515:184:D0PUKACXX:1:1303:13389:4814	256	chromosome:AGPv2:5:1:217872852:1	195044898	1	31M	*	0	0	ATGTGGGGTGAGGTGTACGAGCCTCTGGTCG	IIEFIEEFFEAEA=?7?B=13'3;?@A####	AS:i:0	XS:i:0	XN:i:0	XM:i:0	XO:i:0	XG:i:0	NM:i:0	MD:Z:31	YT:Z:UU
HWI-ST515:184:D0PUKACXX:1:1303:13389:4814	256	chromosome:AGPv2:5:1:217872852:1	164032097	1	31M	*	0	0	ATGTGGGGTGAGGTGTACGAGCCTCTGGTCG	IIEFIEEFFEAEA=?7?B=13'3;?@A####	AS:i:0	XS:i:0	XN:i:0	XM:i:0	XO:i:0	XG:i:0	NM:i:0	MD:Z:31	YT:Z:UU
HWI-ST515:184:D0PUKACXX:1:1303:13389:4814	256	chromosome:AGPv2:UNKNOWN:1:7140151:1	2547434	1	31M	*	0	0	ATGTGGGGTGAGGTGTACGAGCCTCTGGTCG	IIEFIEEFFEAEA=?7?B=13'3;?@A####	AS:i:0	XS:i:0	XN:i:0	XM:i:0	XO:i:0	XG:i:0	NM:i:0	MD:Z:31	YT:Z:UU
HWI-ST515:184:D0PUKACXX:1:1303:13389:4814	256	chromosome:AGPv2:UNKNOWN:1:7140151:1	2207121	1	31M	*	0	0	ATGTGGGGTGAGGTGTACGAGCCTCTGGTCG	IIEFIEEFFEAEA=?7?B=13'3;?@A####	AS:i:0	XS:i:0	XN:i:0	XM:i:0	XO:i:0	XG:i:0	NM:i:0	MD:Z:31	YT:Z:UU
HWI-ST515:184:D0PUKACXX:1:1303:13389:4814	272	chromosome:AGPv2:2:1:237068873:1	85290921	1	31M	*	0	0	CGACCAGAGGCTCGTACACCTCACCCCACAT	####A@?;3'31=B?7?=AEAEFFEEIFEII	AS:i:0	XS:i:0	XN:i:0	XM:i:0	XO:i:0	XG:i:0	NM:i:0	MD:Z:31	YT:Z:UU
HWI-ST515:184:D0PUKACXX:1:1303:13389:4814	256	chromosome:AGPv2:5:1:217872852:1	157922583	1	31M	*	0	0	ATGTGGGGTGAGGTGTACGAGCCTCTGGTCG	IIEFIEEFFEAEA=?7?B=13'3;?@A####	AS:i:0	XS:i:0	XN:i:0	XM:i:0	XO:i:0	XG:i:0	NM:i:0	MD:Z:31	YT:Z:UU
HWI-ST515:184:D0PUKACXX:1:1303:13389:4814	256	chromosome:AGPv2:UNKNOWN:1:7140151:1	2200573	1	31M	*	0	0	ATGTGGGGTGAGGTGTACGAGCCTCTGGTCG	IIEFIEEFFEAEA=?7?B=13'3;?@A####	AS:i:0	XS:i:0	XN:i:0	XM:i:0	XO:i:0	XG:i:0	NM:i:0	MD:Z:31	YT:Z:UU
HWI-ST515:184:D0PUKACXX:1:1303:13389:4814	256	chromosome:AGPv2:9:1:156750706:1	107138	1	31M	*	0	0	ATGTGGGGTGAGGTGTACGAGCCTCTGGTCG	IIEFIEEFFEAEA=?7?B=13'3;?@A####	AS:i:0	XS:i:0	XN:i:0	XM:i:0	XO:i:0	XG:i:0	NM:i:0	MD:Z:31	YT:Z:UU
HWI-ST515:184:D0PUKACXX:1:1303:13389:4814	272	chromosome:AGPv2:6:1:169174353:1	19809104	1	31M	*	0	0	CGACCAGAGGCTCGTACACCTCACCCCACAT	####A@?;3'31=B?7?=AEAEFFEEIFEII	AS:i:0	XS:i:0	XN:i:0	XM:i:0	XO:i:0	XG:i:0	NM:i:0	MD:Z:31	YT:Z:UU
HWI-ST515:184:D0PUKACXX:1:1303:13389:4814	272	chromosome:AGPv2:10:1:150189435:1	130545601	1	31M	*	0	0	CGACCAGAGGCTCGTACACCTCACCCCACAT	####A@?;3'31=B?7?=AEAEFFEEIFEII	AS:i:0	XS:i:0	XN:i:0	XM:i:0	XO:i:0	XG:i:0	NM:i:0	MD:Z:31	YT:Z:UU
HWI-ST515:184:D0PUKACXX:1:1303:13389:4814	256	chromosome:AGPv2:5:1:217872852:1	195057664	1	31M	*	0	0	ATGTGGGGTGAGGTGTACGAGCCTCTGGTCG	IIEFIEEFFEAEA=?7?B=13'3;?@A####	AS:i:0	XS:i:0	XN:i:0	XM:i:0	XO:i:0	XG:i:0	NM:i:0	MD:Z:31	YT:Z:UU
HWI-ST515:184:D0PUKACXX:1:1303:13389:4814	256	chromosome:AGPv2:9:1:156750706:1	250659	1	31M	*	0	0	ATGTGGGGTGAGGTGTACGAGCCTCTGGTCG	IIEFIEEFFEAEA=?7?B=13'3;?@A####	AS:i:0	XS:i:0	XN:i:0	XM:i:0	XO:i:0	XG:i:0	NM:i:0	MD:Z:31	YT:Z:UU
HWI-ST515:184:D0PUKACXX:1:1303:13389:4814	256	chromosome:AGPv2:9:1:156750706:1	84414	1	31M	*	0	0	ATGTGGGGTGAGGTGTACGAGCCTCTGGTCG	IIEFIEEFFEAEA=?7?B=13'3;?@A####	AS:i:0	XS:i:0	XN:i:0	XM:i:0	XO:i:0	XG:i:0	NM:i:0	MD:Z:31	YT:Z:UU
HWI-ST515:184:D0PUKACXX:1:1303:13389:4814	256	chromosome:AGPv2:9:1:156750706:1	150277	1	31M	*	0	0	ATGTGGGGTGAGGTGTACGAGCCTCTGGTCG	IIEFIEEFFEAEA=?7?B=13'3;?@A####	AS:i:0	XS:i:0	XN:i:0	XM:i:0	XO:i:0	XG:i:0	NM:i:0	MD:Z:31	YT:Z:UU
HWI-ST515:184:D0PUKACXX:1:1303:13389:4814	272	chromosome:AGPv2:5:1:217872852:1	195423410	1	31M	*	0	0	CGACCAGAGGCTCGTACACCTCACCCCACAT	####A@?;3'31=B?7?=AEAEFFEEIFEII	AS:i:0	XS:i:0	XN:i:0	XM:i:0	XO:i:0	XG:i:0	NM:i:0	MD:Z:31	YT:Z:UU
HWI-ST515:184:D0PUKACXX:1:1303:13389:4814	256	chromosome:AGPv2:5:1:217872852:1	17807184	1	31M	*	0	0	ATGTGGGGTGAGGTGTACGAGCCTCTGGTCG	IIEFIEEFFEAEA=?7?B=13'3;?@A####	AS:i:0	XS:i:0	XN:i:0	XM:i:0	XO:i:0	XG:i:0	NM:i:0	MD:Z:31	YT:Z:UU
HWI-ST515:184:D0PUKACXX:1:1303:13389:4814	256	chromosome:AGPv2:UNKNOWN:1:7140151:1	2342228	1	31M	*	0	0	ATGTGGGGTGAGGTGTACGAGCCTCTGGTCG	IIEFIEEFFEAEA=?7?B=13'3;?@A####	AS:i:0	XS:i:0	XN:i:0	XM:i:0	XO:i:0	XG:i:0	NM:i:0	MD:Z:31	YT:Z:UU
HWI-ST515:184:D0PUKACXX:1:1303:13389:4814	256	chromosome:AGPv2:9:1:156750706:1	155056	1	31M	*	0	0	ATGTGGGGTGAGGTGTACGAGCCTCTGGTCG	IIEFIEEFFEAEA=?7?B=13'3;?@A####	AS:i:0	XS:i:0	XN:i:0	XM:i:0	XO:i:0	XG:i:0	NM:i:0	MD:Z:31	YT:Z:UU
HWI-ST515:184:D0PUKACXX:1:1303:13389:4814	256	chromosome:AGPv2:2:1:237068873:1	232051771	1	31M	*	0	0	ATGTGGGGTGAGGTGTACGAGCCTCTGGTCG	IIEFIEEFFEAEA=?7?B=13'3;?@A####	AS:i:0	XS:i:0	XN:i:0	XM:i:0	XO:i:0	XG:i:0	NM:i:0	MD:Z:31	YT:Z:UU
HWI-ST515:184:D0PUKACXX:1:1303:13389:4814	256	chromosome:AGPv2:9:1:156750706:1	10317	1	31M	*	0	0	ATGTGGGGTGAGGTGTACGAGCCTCTGGTCG	IIEFIEEFFEAEA=?7?B=13'3;?@A####	AS:i:0	XS:i:0	XN:i:0	XM:i:0	XO:i:0	XG:i:0	NM:i:0	MD:Z:31	YT:Z:UU
HWI-ST515:184:D0PUKACXX:1:1303:13389:4814	256	chromosome:AGPv2:UNKNOWN:1:7140151:1	2083822	1	31M	*	0	0	ATGTGGGGTGAGGTGTACGAGCCTCTGGTCG	IIEFIEEFFEAEA=?7?B=13'3;?@A####	AS:i:0	XS:i:0	XN:i:0	XM:i:0	XO:i:0	XG:i:0	NM:i:0	MD:Z:31	YT:Z:UU
HWI-ST515:184:D0PUKACXX:1:1303:13389:4814	256	chromosome:AGPv2:4:1:241473504:1	179461783	1	31M	*	0	0	ATGTGGGGTGAGGTGTACGAGCCTCTGGTCG	IIEFIEEFFEAEA=?7?B=13'3;?@A####	AS:i:0	XS:i:0	XN:i:0	XM:i:0	XO:i:0	XG:i:0	NM:i:0	MD:Z:31	YT:Z:UU
HWI-ST515:184:D0PUKACXX:1:1303:13389:4814	256	chromosome:AGPv2:9:1:156750706:1	261956	1	31M	*	0	0	ATGTGGGGTGAGGTGTACGAGCCTCTGGTCG	IIEFIEEFFEAEA=?7?B=13'3;?@A####	AS:i:0	XS:i:0	XN:i:0	XM:i:0	XO:i:0	XG:i:0	NM:i:0	MD:Z:31	YT:Z:UU
HWI-ST515:184:D0PUKACXX:1:1303:13389:4814	272	chromosome:AGPv2:4:1:241473504:1	167770011	1	31M	*	0	0	CGACCAGAGGCTCGTACACCTCACCCCACAT	####A@?;3'31=B?7?=AEAEFFEEIFEII	AS:i:0	XS:i:0	XN:i:0	XM:i:0	XO:i:0	XG:i:0	NM:i:0	MD:Z:31	YT:Z:UU
HWI-ST515:184:D0PUKACXX:1:1303:13389:4814	272	chromosome:AGPv2:6:1:169174353:1	104233090	1	31M	*	0	0	CGACCAGAGGCTCGTACACCTCACCCCACAT	####A@?;3'31=B?7?=AEAEFFEEIFEII	AS:i:0	XS:i:0	XN:i:0	XM:i:0	XO:i:0	XG:i:0	NM:i:0	MD:Z:31	YT:Z:UU
HWI-ST515:184:D0PUKACXX:1:1303:13389:4814	272	chromosome:AGPv2:4:1:241473504:1	172422518	1	31M	*	0	0	CGACCAGAGGCTCGTACACCTCACCCCACAT	####A@?;3'31=B?7?=AEAEFFEEIFEII	AS:i:0	XS:i:0	XN:i:0	XM:i:0	XO:i:0	XG:i:0	NM:i:0	MD:Z:31	YT:Z:UU
HWI-ST515:184:D0PUKACXX:1:1303:13389:4814	256	chromosome:AGPv2:5:1:217872852:1	157923660	1	31M	*	0	0	ATGTGGGGTGAGGTGTACGAGCCTCTGGTCG	IIEFIEEFFEAEA=?7?B=13'3;?@A####	AS:i:0	XS:i:0	XN:i:0	XM:i:0	XO:i:0	XG:i:0	NM:i:0	MD:Z:31	YT:Z:UU
HWI-ST515:184:D0PUKACXX:1:1303:13389:4814	256	chromosome:AGPv2:UNKNOWN:1:7140151:1	4270960	1	31M	*	0	0	ATGTGGGGTGAGGTGTACGAGCCTCTGGTCG	IIEFIEEFFEAEA=?7?B=13'3;?@A####	AS:i:0	XS:i:0	XN:i:0	XM:i:0	XO:i:0	XG:i:0	NM:i:0	MD:Z:31	YT:Z:UU
HWI-ST515:184:D0PUKACXX:1:1303:13389:4814	272	chromosome:AGPv2:UNKNOWN:1:7140151:1	4202816	1	31M	*	0	0	CGACCAGAGGCTCGTACACCTCACCCCACAT	####A@?;3'31=B?7?=AEAEFFEEIFEII	AS:i:0	XS:i:0	XN:i:0	XM:i:0	XO:i:0	XG:i:0	NM:i:0	MD:Z:31	YT:Z:UU
HWI-ST515:184:D0PUKACXX:1:1303:13389:4814	256	chromosome:AGPv2:UNKNOWN:1:7140151:1	2400605	1	31M	*	0	0	ATGTGGGGTGAGGTGTACGAGCCTCTGGTCG	IIEFIEEFFEAEA=?7?B=13'3;?@A####	AS:i:0	XS:i:0	XN:i:0	XM:i:0	XO:i:0	XG:i:0	NM:i:0	MD:Z:31	YT:Z:UU
HWI-ST515:184:D0PUKACXX:1:1303:13389:4814	256	chromosome:AGPv2:9:1:156750706:1	47595	1	31M	*	0	0	ATGTGGGGTGAGGTGTACGAGCCTCTGGTCG	IIEFIEEFFEAEA=?7?B=13'3;?@A####	AS:i:0	XS:i:0	XN:i:0	XM:i:0	XO:i:0	XG:i:0	NM:i:0	MD:Z:31	YT:Z:UU
HWI-ST515:184:D0PUKACXX:1:1303:13389:4814	256	chromosome:AGPv2:5:1:217872852:1	157954747	1	31M	*	0	0	ATGTGGGGTGAGGTGTACGAGCCTCTGGTCG	IIEFIEEFFEAEA=?7?B=13'3;?@A####	AS:i:0	XS:i:0	XN:i:0	XM:i:0	XO:i:0	XG:i:0	NM:i:0	MD:Z:31	YT:Z:UU
HWI-ST515:184:D0PUKACXX:1:1303:13389:4814	256	chromosome:AGPv2:4:1:241473504:1	123484506	1	31M	*	0	0	ATGTGGGGTGAGGTGTACGAGCCTCTGGTCG	IIEFIEEFFEAEA=?7?B=13'3;?@A####	AS:i:0	XS:i:0	XN:i:0	XM:i:0	XO:i:0	XG:i:0	NM:i:0	MD:Z:31	YT:Z:UU
HWI-ST515:184:D0PUKACXX:1:1303:13389:4814	272	chromosome:AGPv2:5:1:217872852:1	12777975	1	31M	*	0	0	CGACCAGAGGCTCGTACACCTCACCCCACAT	####A@?;3'31=B?7?=AEAEFFEEIFEII	AS:i:0	XS:i:0	XN:i:0	XM:i:0	XO:i:0	XG:i:0	NM:i:0	MD:Z:31	YT:Z:UU
HWI-ST515:184:D0PUKACXX:1:1303:13389:4814	256	chromosome:AGPv2:5:1:217872852:1	195062871	1	31M	*	0	0	ATGTGGGGTGAGGTGTACGAGCCTCTGGTCG	IIEFIEEFFEAEA=?7?B=13'3;?@A####	AS:i:0	XS:i:0	XN:i:0	XM:i:0	XO:i:0	XG:i:0	NM:i:0	MD:Z:31	YT:Z:UU
HWI-ST515:184:D0PUKACXX:1:1303:13389:4814	272	chromosome:AGPv2:9:1:156750706:1	37694	1	31M	*	0	0	CGACCAGAGGCTCGTACACCTCACCCCACAT	####A@?;3'31=B?7?=AEAEFFEEIFEII	AS:i:0	XS:i:0	XN:i:0	XM:i:0	XO:i:0	XG:i:0	NM:i:0	MD:Z:31	YT:Z:UU
HWI-ST515:184:D0PUKACXX:1:1303:13389:4814	272	chromosome:AGPv2:3:1:232140174:1	198781333	1	31M	*	0	0	CGACCAGAGGCTCGTACACCTCACCCCACAT	####A@?;3'31=B?7?=AEAEFFEEIFEII	AS:i:0	XS:i:0	XN:i:0	XM:i:0	XO:i:0	XG:i:0	NM:i:0	MD:Z:31	YT:Z:UU
HWI-ST515:184:D0PUKACXX:1:1303:13389:4814	256	chromosome:AGPv2:5:1:217872852:1	195059280	1	31M	*	0	0	ATGTGGGGTGAGGTGTACGAGCCTCTGGTCG	IIEFIEEFFEAEA=?7?B=13'3;?@A####	AS:i:0	XS:i:0	XN:i:0	XM:i:0	XO:i:0	XG:i:0	NM:i:0	MD:Z:31	YT:Z:UU
HWI-ST515:184:D0PUKACXX:1:1303:13389:4814	272	chromosome:AGPv2:UNKNOWN:1:7140151:1	4384072	1	31M	*	0	0	CGACCAGAGGCTCGTACACCTCACCCCACAT	####A@?;3'31=B?7?=AEAEFFEEIFEII	AS:i:0	XS:i:0	XN:i:0	XM:i:0	XO:i:0	XG:i:0	NM:i:0	MD:Z:31	YT:Z:UU
HWI-ST515:184:D0PUKACXX:1:1303:13389:4814	256	chromosome:AGPv2:UNKNOWN:1:7140151:1	429014	1	31M	*	0	0	ATGTGGGGTGAGGTGTACGAGCCTCTGGTCG	IIEFIEEFFEAEA=?7?B=13'3;?@A####	AS:i:0	XS:i:0	XN:i:0	XM:i:0	XO:i:0	XG:i:0	NM:i:0	MD:Z:31	YT:Z:UU
HWI-ST515:184:D0PUKACXX:1:1303:13389:4814	272	chromosome:AGPv2:9:1:156750706:1	58016	1	31M	*	0	0	CGACCAGAGGCTCGTACACCTCACCCCACAT	####A@?;3'31=B?7?=AEAEFFEEIFEII	AS:i:0	XS:i:0	XN:i:0	XM:i:0	XO:i:0	XG:i:0	NM:i:0	MD:Z:31	YT:Z:UU
HWI-ST515:184:D0PUKACXX:1:1303:13389:4814	256	chromosome:AGPv2:9:1:156750706:1	62719	1	31M	*	0	0	ATGTGGGGTGAGGTGTACGAGCCTCTGGTCG	IIEFIEEFFEAEA=?7?B=13'3;?@A####	AS:i:0	XS:i:0	XN:i:0	XM:i:0	XO:i:0	XG:i:0	NM:i:0	MD:Z:31	YT:Z:UU
HWI-ST515:184:D0PUKACXX:1:1303:13389:4814	272	chromosome:AGPv2:UNKNOWN:1:7140151:1	4106865	1	31M	*	0	0	CGACCAGAGGCTCGTACACCTCACCCCACAT	####A@?;3'31=B?7?=AEAEFFEEIFEII	AS:i:0	XS:i:0	XN:i:0	XM:i:0	XO:i:0	XG:i:0	NM:i:0	MD:Z:31	YT:Z:UU
HWI-ST515:184:D0PUKACXX:1:1303:13389:4814	256	chromosome:AGPv2:UNKNOWN:1:7140151:1	4542894	1	31M	*	0	0	ATGTGGGGTGAGGTGTACGAGCCTCTGGTCG	IIEFIEEFFEAEA=?7?B=13'3;?@A####	AS:i:0	XS:i:0	XN:i:0	XM:i:0	XO:i:0	XG:i:0	NM:i:0	MD:Z:31	YT:Z:UU
HWI-ST515:184:D0PUKACXX:1:1303:13389:4814	256	chromosome:AGPv2:5:1:217872852:1	195053892	1	31M	*	0	0	ATGTGGGGTGAGGTGTACGAGCCTCTGGTCG	IIEFIEEFFEAEA=?7?B=13'3;?@A####	AS:i:0	XS:i:0	XN:i:0	XM:i:0	XO:i:0	XG:i:0	NM:i:0	MD:Z:31	YT:Z:UU
HWI-ST515:184:D0PUKACXX:1:1303:13389:4814	272	chromosome:AGPv2:UNKNOWN:1:7140151:1	4322773	1	31M	*	0	0	CGACCAGAGGCTCGTACACCTCACCCCACAT	####A@?;3'31=B?7?=AEAEFFEEIFEII	AS:i:0	XS:i:0	XN:i:0	XM:i:0	XO:i:0	XG:i:0	NM:i:0	MD:Z:31	YT:Z:UU
HWI-ST515:184:D0PUKACXX:1:1303:13389:4814	256	chromosome:AGPv2:4:1:241473504:1	179493432	1	31M	*	0	0	ATGTGGGGTGAGGTGTACGAGCCTCTGGTCG	IIEFIEEFFEAEA=?7?B=13'3;?@A####	AS:i:0	XS:i:0	XN:i:0	XM:i:0	XO:i:0	XG:i:0	NM:i:0	MD:Z:31	YT:Z:UU
HWI-ST515:184:D0PUKACXX:1:1303:13389:4814	256	chromosome:AGPv2:UNKNOWN:1:7140151:1	2032418	1	31M	*	0	0	ATGTGGGGTGAGGTGTACGAGCCTCTGGTCG	IIEFIEEFFEAEA=?7?B=13'3;?@A####	AS:i:0	XS:i:0	XN:i:0	XM:i:0	XO:i:0	XG:i:0	NM:i:0	MD:Z:31	YT:Z:UU
HWI-ST515:184:D0PUKACXX:1:1303:13389:4814	256	chromosome:AGPv2:UNKNOWN:1:7140151:1	2469139	1	31M	*	0	0	ATGTGGGGTGAGGTGTACGAGCCTCTGGTCG	IIEFIEEFFEAEA=?7?B=13'3;?@A####	AS:i:0	XS:i:0	XN:i:0	XM:i:0	XO:i:0	XG:i:0	NM:i:0	MD:Z:31	YT:Z:UU
HWI-ST515:184:D0PUKACXX:1:1303:13389:4814	256	chromosome:AGPv2:5:1:217872852:1	195030260	1	31M	*	0	0	ATGTGGGGTGAGGTGTACGAGCCTCTGGTCG	IIEFIEEFFEAEA=?7?B=13'3;?@A####	AS:i:0	XS:i:0	XN:i:0	XM:i:0	XO:i:0	XG:i:0	NM:i:0	MD:Z:31	YT:Z:UU
HWI-ST515:184:D0PUKACXX:1:1303:13389:4814	272	chromosome:AGPv2:UNKNOWN:1:7140151:1	4490534	1	31M	*	0	0	CGACCAGAGGCTCGTACACCTCACCCCACAT	####A@?;3'31=B?7?=AEAEFFEEIFEII	AS:i:0	XS:i:0	XN:i:0	XM:i:0	XO:i:0	XG:i:0	NM:i:0	MD:Z:31	YT:Z:UU
HWI-ST515:184:D0PUKACXX:1:1303:13389:4814	272	chromosome:AGPv2:8:1:175793759:1	175765156	1	31M	*	0	0	CGACCAGAGGCTCGTACACCTCACCCCACAT	####A@?;3'31=B?7?=AEAEFFEEIFEII	AS:i:0	XS:i:0	XN:i:0	XM:i:0	XO:i:0	XG:i:0	NM:i:0	MD:Z:31	YT:Z:UU
HWI-ST515:184:D0PUKACXX:1:1303:13389:4814	272	chromosome:AGPv2:UNKNOWN:1:7140151:1	4385546	1	31M	*	0	0	CGACCAGAGGCTCGTACACCTCACCCCACAT	####A@?;3'31=B?7?=AEAEFFEEIFEII	AS:i:0	XS:i:0	XN:i:0	XM:i:0	XO:i:0	XG:i:0	NM:i:0	MD:Z:31	YT:Z:UU
HWI-ST515:184:D0PUKACXX:1:1303:13389:4814	256	chromosome:AGPv2:6:1:169174353:1	118894799	1	31M	*	0	0	ATGTGGGGTGAGGTGTACGAGCCTCTGGTCG	IIEFIEEFFEAEA=?7?B=13'3;?@A####	AS:i:0	XS:i:0	XN:i:0	XM:i:0	XO:i:0	XG:i:0	NM:i:0	MD:Z:31	YT:Z:UU
HWI-ST515:184:D0PUKACXX:1:1303:13389:4814	256	chromosome:AGPv2:UNKNOWN:1:7140151:1	2131336	1	31M	*	0	0	ATGTGGGGTGAGGTGTACGAGCCTCTGGTCG	IIEFIEEFFEAEA=?7?B=13'3;?@A####	AS:i:0	XS:i:0	XN:i:0	XM:i:0	XO:i:0	XG:i:0	NM:i:0	MD:Z:31	YT:Z:UU
HWI-ST515:184:D0PUKACXX:1:1303:13389:4814	272	chromosome:AGPv2:UNKNOWN:1:7140151:1	4337638	1	31M	*	0	0	CGACCAGAGGCTCGTACACCTCACCCCACAT	####A@?;3'31=B?7?=AEAEFFEEIFEII	AS:i:0	XS:i:0	XN:i:0	XM:i:0	XO:i:0	XG:i:0	NM:i:0	MD:Z:31	YT:Z:UU
HWI-ST515:184:D0PUKACXX:1:1303:13389:4814	272	chromosome:AGPv2:8:1:175793759:1	155881516	1	31M	*	0	0	CGACCAGAGGCTCGTACACCTCACCCCACAT	####A@?;3'31=B?7?=AEAEFFEEIFEII	AS:i:0	XS:i:0	XN:i:0	XM:i:0	XO:i:0	XG:i:0	NM:i:0	MD:Z:31	YT:Z:UU
HWI-ST515:184:D0PUKACXX:1:1303:13389:4814	272	chromosome:AGPv2:9:1:156750706:1	60608	1	31M	*	0	0	CGACCAGAGGCTCGTACACCTCACCCCACAT	####A@?;3'31=B?7?=AEAEFFEEIFEII	AS:i:0	XS:i:0	XN:i:0	XM:i:0	XO:i:0	XG:i:0	NM:i:0	MD:Z:31	YT:Z:UU
HWI-ST515:184:D0PUKACXX:1:1303:13389:4814	256	chromosome:AGPv2:9:1:156750706:1	97048	1	31M	*	0	0	ATGTGGGGTGAGGTGTACGAGCCTCTGGTCG	IIEFIEEFFEAEA=?7?B=13'3;?@A####	AS:i:0	XS:i:0	XN:i:0	XM:i:0	XO:i:0	XG:i:0	NM:i:0	MD:Z:31	YT:Z:UU
HWI-ST515:184:D0PUKACXX:1:1303:13389:4814	256	chromosome:AGPv2:UNKNOWN:1:7140151:1	4258784	1	31M	*	0	0	ATGTGGGGTGAGGTGTACGAGCCTCTGGTCG	IIEFIEEFFEAEA=?7?B=13'3;?@A####	AS:i:0	XS:i:0	XN:i:0	XM:i:0	XO:i:0	XG:i:0	NM:i:0	MD:Z:31	YT:Z:UU
HWI-ST515:184:D0PUKACXX:1:1303:13389:4814	256	chromosome:AGPv2:4:1:241473504:1	179514069	1	31M	*	0	0	ATGTGGGGTGAGGTGTACGAGCCTCTGGTCG	IIEFIEEFFEAEA=?7?B=13'3;?@A####	AS:i:0	XS:i:0	XN:i:0	XM:i:0	XO:i:0	XG:i:0	NM:i:0	MD:Z:31	YT:Z:UU
HWI-ST515:184:D0PUKACXX:1:1303:13389:4814	256	chromosome:AGPv2:UNKNOWN:1:7140151:1	4506133	1	31M	*	0	0	ATGTGGGGTGAGGTGTACGAGCCTCTGGTCG	IIEFIEEFFEAEA=?7?B=13'3;?@A####	AS:i:0	XS:i:0	XN:i:0	XM:i:0	XO:i:0	XG:i:0	NM:i:0	MD:Z:31	YT:Z:UU
HWI-ST515:184:D0PUKACXX:1:1303:13389:4814	256	chromosome:AGPv2:UNKNOWN:1:7140151:1	2431790	1	31M	*	0	0	ATGTGGGGTGAGGTGTACGAGCCTCTGGTCG	IIEFIEEFFEAEA=?7?B=13'3;?@A####	AS:i:0	XS:i:0	XN:i:0	XM:i:0	XO:i:0	XG:i:0	NM:i:0	MD:Z:31	YT:Z:UU
HWI-ST515:184:D0PUKACXX:1:1303:13389:4814	256	chromosome:AGPv2:1:1:301354135:1	234520476	1	31M	*	0	0	ATGTGGGGTGAGGTGTACGAGCCTCTGGTCG	IIEFIEEFFEAEA=?7?B=13'3;?@A####	AS:i:0	XS:i:0	XN:i:0	XM:i:0	XO:i:0	XG:i:0	NM:i:0	MD:Z:31	YT:Z:UU
HWI-ST515:184:D0PUKACXX:1:1303:13389:4814	256	chromosome:AGPv2:9:1:156750706:1	101553	1	31M	*	0	0	ATGTGGGGTGAGGTGTACGAGCCTCTGGTCG	IIEFIEEFFEAEA=?7?B=13'3;?@A####	AS:i:0	XS:i:0	XN:i:0	XM:i:0	XO:i:0	XG:i:0	NM:i:0	MD:Z:31	YT:Z:UU
HWI-ST515:184:D0PUKACXX:1:1303:13389:4814	256	chromosome:AGPv2:9:1:156750706:1	5931537	1	31M	*	0	0	ATGTGGGGTGAGGTGTACGAGCCTCTGGTCG	IIEFIEEFFEAEA=?7?B=13'3;?@A####	AS:i:0	XS:i:0	XN:i:0	XM:i:0	XO:i:0	XG:i:0	NM:i:0	MD:Z:31	YT:Z:UU
HWI-ST515:184:D0PUKACXX:1:1303:13389:4814	256	chromosome:AGPv2:4:1:241473504:1	179460530	1	31M	*	0	0	ATGTGGGGTGAGGTGTACGAGCCTCTGGTCG	IIEFIEEFFEAEA=?7?B=13'3;?@A####	AS:i:0	XS:i:0	XN:i:0	XM:i:0	XO:i:0	XG:i:0	NM:i:0	MD:Z:31	YT:Z:UU
HWI-ST515:184:D0PUKACXX:1:1303:13389:4814	272	chromosome:AGPv2:1:1:301354135:1	180990052	1	31M	*	0	0	CGACCAGAGGCTCGTACACCTCACCCCACAT	####A@?;3'31=B?7?=AEAEFFEEIFEII	AS:i:0	XS:i:0	XN:i:0	XM:i:0	XO:i:0	XG:i:0	NM:i:0	MD:Z:31	YT:Z:UU
HWI-ST515:184:D0PUKACXX:1:1303:13389:4814	256	chromosome:AGPv2:9:1:156750706:1	9598	1	31M	*	0	0	ATGTGGGGTGAGGTGTACGAGCCTCTGGTCG	IIEFIEEFFEAEA=?7?B=13'3;?@A####	AS:i:0	XS:i:0	XN:i:0	XM:i:0	XO:i:0	XG:i:0	NM:i:0	MD:Z:31	YT:Z:UU
HWI-ST515:184:D0PUKACXX:1:1303:13389:4814	256	chromosome:AGPv2:5:1:217872852:1	157960347	1	31M	*	0	0	ATGTGGGGTGAGGTGTACGAGCCTCTGGTCG	IIEFIEEFFEAEA=?7?B=13'3;?@A####	AS:i:0	XS:i:0	XN:i:0	XM:i:0	XO:i:0	XG:i:0	NM:i:0	MD:Z:31	YT:Z:UU
HWI-ST515:184:D0PUKACXX:1:1303:13389:4814	272	chromosome:AGPv2:4:1:241473504:1	172416244	1	31M	*	0	0	CGACCAGAGGCTCGTACACCTCACCCCACAT	####A@?;3'31=B?7?=AEAEFFEEIFEII	AS:i:0	XS:i:0	XN:i:0	XM:i:0	XO:i:0	XG:i:0	NM:i:0	MD:Z:31	YT:Z:UU
HWI-ST515:184:D0PUKACXX:1:1303:13389:4814	272	chromosome:AGPv2:9:1:156750706:1	58556	1	31M	*	0	0	CGACCAGAGGCTCGTACACCTCACCCCACAT	####A@?;3'31=B?7?=AEAEFFEEIFEII	AS:i:0	XS:i:0	XN:i:0	XM:i:0	XO:i:0	XG:i:0	NM:i:0	MD:Z:31	YT:Z:UU
HWI-ST515:184:D0PUKACXX:1:1303:13389:4814	256	chromosome:AGPv2:9:1:156750706:1	162405	1	31M	*	0	0	ATGTGGGGTGAGGTGTACGAGCCTCTGGTCG	IIEFIEEFFEAEA=?7?B=13'3;?@A####	AS:i:0	XS:i:0	XN:i:0	XM:i:0	XO:i:0	XG:i:0	NM:i:0	MD:Z:31	YT:Z:UU
HWI-ST515:184:D0PUKACXX:1:1303:13389:4814	256	chromosome:AGPv2:7:1:176764762:1	129599816	1	31M	*	0	0	ATGTGGGGTGAGGTGTACGAGCCTCTGGTCG	IIEFIEEFFEAEA=?7?B=13'3;?@A####	AS:i:0	XS:i:0	XN:i:0	XM:i:0	XO:i:0	XG:i:0	NM:i:0	MD:Z:31	YT:Z:UU
HWI-ST515:184:D0PUKACXX:1:1303:13389:4814	272	chromosome:AGPv2:UNKNOWN:1:7140151:1	4235084	1	31M	*	0	0	CGACCAGAGGCTCGTACACCTCACCCCACAT	####A@?;3'31=B?7?=AEAEFFEEIFEII	AS:i:0	XS:i:0	XN:i:0	XM:i:0	XO:i:0	XG:i:0	NM:i:0	MD:Z:31	YT:Z:UU
HWI-ST515:184:D0PUKACXX:1:1303:13389:4814	256	chromosome:AGPv2:UNKNOWN:1:7140151:1	2097365	1	31M	*	0	0	ATGTGGGGTGAGGTGTACGAGCCTCTGGTCG	IIEFIEEFFEAEA=?7?B=13'3;?@A####	AS:i:0	XS:i:0	XN:i:0	XM:i:0	XO:i:0	XG:i:0	NM:i:0	MD:Z:31	YT:Z:UU
HWI-ST515:184:D0PUKACXX:1:1303:13389:4814	256	chromosome:AGPv2:7:1:176764762:1	129570745	1	31M	*	0	0	ATGTGGGGTGAGGTGTACGAGCCTCTGGTCG	IIEFIEEFFEAEA=?7?B=13'3;?@A####	AS:i:0	XS:i:0	XN:i:0	XM:i:0	XO:i:0	XG:i:0	NM:i:0	MD:Z:31	YT:Z:UU
HWI-ST515:184:D0PUKACXX:1:1303:13389:4814	256	chromosome:AGPv2:9:1:156750706:1	49608	1	31M	*	0	0	ATGTGGGGTGAGGTGTACGAGCCTCTGGTCG	IIEFIEEFFEAEA=?7?B=13'3;?@A####	AS:i:0	XS:i:0	XN:i:0	XM:i:0	XO:i:0	XG:i:0	NM:i:0	MD:Z:31	YT:Z:UU
HWI-ST515:184:D0PUKACXX:1:1303:13389:4814	256	chromosome:AGPv2:5:1:217872852:1	195042197	1	31M	*	0	0	ATGTGGGGTGAGGTGTACGAGCCTCTGGTCG	IIEFIEEFFEAEA=?7?B=13'3;?@A####	AS:i:0	XS:i:0	XN:i:0	XM:i:0	XO:i:0	XG:i:0	NM:i:0	MD:Z:31	YT:Z:UU
HWI-ST515:184:D0PUKACXX:1:1303:13389:4814	256	chromosome:AGPv2:UNKNOWN:1:7140151:1	2510386	1	31M	*	0	0	ATGTGGGGTGAGGTGTACGAGCCTCTGGTCG	IIEFIEEFFEAEA=?7?B=13'3;?@A####	AS:i:0	XS:i:0	XN:i:0	XM:i:0	XO:i:0	XG:i:0	NM:i:0	MD:Z:31	YT:Z:UU
HWI-ST515:184:D0PUKACXX:1:1303:13389:4814	272	chromosome:AGPv2:1:1:301354135:1	234626070	1	31M	*	0	0	CGACCAGAGGCTCGTACACCTCACCCCACAT	####A@?;3'31=B?7?=AEAEFFEEIFEII	AS:i:0	XS:i:0	XN:i:0	XM:i:0	XO:i:0	XG:i:0	NM:i:0	MD:Z:31	YT:Z:UU
HWI-ST515:184:D0PUKACXX:1:1303:13389:4814	272	chromosome:AGPv2:8:1:175793759:1	60282177	1	31M	*	0	0	CGACCAGAGGCTCGTACACCTCACCCCACAT	####A@?;3'31=B?7?=AEAEFFEEIFEII	AS:i:0	XS:i:0	XN:i:0	XM:i:0	XO:i:0	XG:i:0	NM:i:0	MD:Z:31	YT:Z:UU
HWI-ST515:184:D0PUKACXX:1:1303:13389:4814	272	chromosome:AGPv2:3:1:232140174:1	198781513	1	31M	*	0	0	CGACCAGAGGCTCGTACACCTCACCCCACAT	####A@?;3'31=B?7?=AEAEFFEEIFEII	AS:i:0	XS:i:0	XN:i:0	XM:i:0	XO:i:0	XG:i:0	NM:i:0	MD:Z:31	YT:Z:UU
HWI-ST515:184:D0PUKACXX:1:1303:13389:4814	256	chromosome:AGPv2:UNKNOWN:1:7140151:1	2089535	1	31M	*	0	0	ATGTGGGGTGAGGTGTACGAGCCTCTGGTCG	IIEFIEEFFEAEA=?7?B=13'3;?@A####	AS:i:0	XS:i:0	XN:i:0	XM:i:0	XO:i:0	XG:i:0	NM:i:0	MD:Z:31	YT:Z:UU
HWI-ST515:184:D0PUKACXX:1:1303:13389:4814	256	chromosome:AGPv2:5:1:217872852:1	195064849	1	31M	*	0	0	ATGTGGGGTGAGGTGTACGAGCCTCTGGTCG	IIEFIEEFFEAEA=?7?B=13'3;?@A####	AS:i:0	XS:i:0	XN:i:0	XM:i:0	XO:i:0	XG:i:0	NM:i:0	MD:Z:31	YT:Z:UU
HWI-ST515:184:D0PUKACXX:1:1303:13389:4814	256	chromosome:AGPv2:9:1:156750706:1	246916	1	31M	*	0	0	ATGTGGGGTGAGGTGTACGAGCCTCTGGTCG	IIEFIEEFFEAEA=?7?B=13'3;?@A####	AS:i:0	XS:i:0	XN:i:0	XM:i:0	XO:i:0	XG:i:0	NM:i:0	MD:Z:31	YT:Z:UU
HWI-ST515:184:D0PUKACXX:1:1303:13389:4814	256	chromosome:AGPv2:UNKNOWN:1:7140151:1	4250071	1	31M	*	0	0	ATGTGGGGTGAGGTGTACGAGCCTCTGGTCG	IIEFIEEFFEAEA=?7?B=13'3;?@A####	AS:i:0	XS:i:0	XN:i:0	XM:i:0	XO:i:0	XG:i:0	NM:i:0	MD:Z:31	YT:Z:UU
HWI-ST515:184:D0PUKACXX:1:1303:13389:4814	272	chromosome:AGPv2:1:1:301354135:1	221818469	1	31M	*	0	0	CGACCAGAGGCTCGTACACCTCACCCCACAT	####A@?;3'31=B?7?=AEAEFFEEIFEII	AS:i:0	XS:i:0	XN:i:0	XM:i:0	XO:i:0	XG:i:0	NM:i:0	MD:Z:31	YT:Z:UU
HWI-ST515:184:D0PUKACXX:1:1303:13389:4814	256	chromosome:AGPv2:UNKNOWN:1:7140151:1	2485821	1	31M	*	0	0	ATGTGGGGTGAGGTGTACGAGCCTCTGGTCG	IIEFIEEFFEAEA=?7?B=13'3;?@A####	AS:i:0	XS:i:0	XN:i:0	XM:i:0	XO:i:0	XG:i:0	NM:i:0	MD:Z:31	YT:Z:UU
HWI-ST515:184:D0PUKACXX:1:1303:13389:4814	256	chromosome:AGPv2:4:1:241473504:1	123484559	1	31M	*	0	0	ATGTGGGGTGAGGTGTACGAGCCTCTGGTCG	IIEFIEEFFEAEA=?7?B=13'3;?@A####	AS:i:0	XS:i:0	XN:i:0	XM:i:0	XO:i:0	XG:i:0	NM:i:0	MD:Z:31	YT:Z:UU
HWI-ST515:184:D0PUKACXX:1:1303:13389:4814	256	chromosome:AGPv2:6:1:169174353:1	10041582	1	31M	*	0	0	ATGTGGGGTGAGGTGTACGAGCCTCTGGTCG	IIEFIEEFFEAEA=?7?B=13'3;?@A####	AS:i:0	XS:i:0	XN:i:0	XM:i:0	XO:i:0	XG:i:0	NM:i:0	MD:Z:31	YT:Z:UU
HWI-ST515:184:D0PUKACXX:1:1303:13389:4814	256	chromosome:AGPv2:7:1:176764762:1	150191479	1	31M	*	0	0	ATGTGGGGTGAGGTGTACGAGCCTCTGGTCG	IIEFIEEFFEAEA=?7?B=13'3;?@A####	AS:i:0	XS:i:0	XN:i:0	XM:i:0	XO:i:0	XG:i:0	NM:i:0	MD:Z:31	YT:Z:UU
HWI-ST515:184:D0PUKACXX:1:1303:13389:4814	256	chromosome:AGPv2:9:1:156750706:1	5942918	1	31M	*	0	0	ATGTGGGGTGAGGTGTACGAGCCTCTGGTCG	IIEFIEEFFEAEA=?7?B=13'3;?@A####	AS:i:0	XS:i:0	XN:i:0	XM:i:0	XO:i:0	XG:i:0	NM:i:0	MD:Z:31	YT:Z:UU
HWI-ST515:184:D0PUKACXX:1:1303:13389:4814	256	chromosome:AGPv2:UNKNOWN:1:7140151:1	2403485	1	31M	*	0	0	ATGTGGGGTGAGGTGTACGAGCCTCTGGTCG	IIEFIEEFFEAEA=?7?B=13'3;?@A####	AS:i:0	XS:i:0	XN:i:0	XM:i:0	XO:i:0	XG:i:0	NM:i:0	MD:Z:31	YT:Z:UU
HWI-ST515:184:D0PUKACXX:1:1303:13389:4814	272	chromosome:AGPv2:9:1:156750706:1	38775	1	31M	*	0	0	CGACCAGAGGCTCGTACACCTCACCCCACAT	####A@?;3'31=B?7?=AEAEFFEEIFEII	AS:i:0	XS:i:0	XN:i:0	XM:i:0	XO:i:0	XG:i:0	NM:i:0	MD:Z:31	YT:Z:UU
HWI-ST515:184:D0PUKACXX:1:1303:13389:4814	272	chromosome:AGPv2:4:1:241473504:1	167769475	1	31M	*	0	0	CGACCAGAGGCTCGTACACCTCACCCCACAT	####A@?;3'31=B?7?=AEAEFFEEIFEII	AS:i:0	XS:i:0	XN:i:0	XM:i:0	XO:i:0	XG:i:0	NM:i:0	MD:Z:31	YT:Z:UU
HWI-ST515:184:D0PUKACXX:1:1303:13389:4814	256	chromosome:AGPv2:UNKNOWN:1:7140151:1	4287987	1	31M	*	0	0	ATGTGGGGTGAGGTGTACGAGCCTCTGGTCG	IIEFIEEFFEAEA=?7?B=13'3;?@A####	AS:i:0	XS:i:0	XN:i:0	XM:i:0	XO:i:0	XG:i:0	NM:i:0	MD:Z:31	YT:Z:UU
HWI-ST515:184:D0PUKACXX:1:1303:13389:4814	256	chromosome:AGPv2:4:1:241473504:1	179154398	1	31M	*	0	0	ATGTGGGGTGAGGTGTACGAGCCTCTGGTCG	IIEFIEEFFEAEA=?7?B=13'3;?@A####	AS:i:0	XS:i:0	XN:i:0	XM:i:0	XO:i:0	XG:i:0	NM:i:0	MD:Z:31	YT:Z:UU
HWI-ST515:184:D0PUKACXX:1:1303:13389:4814	272	chromosome:AGPv2:9:1:156750706:1	42793	1	31M	*	0	0	CGACCAGAGGCTCGTACACCTCACCCCACAT	####A@?;3'31=B?7?=AEAEFFEEIFEII	AS:i:0	XS:i:0	XN:i:0	XM:i:0	XO:i:0	XG:i:0	NM:i:0	MD:Z:31	YT:Z:UU
HWI-ST515:184:D0PUKACXX:1:1303:13389:4814	256	chromosome:AGPv2:UNKNOWN:1:7140151:1	2465610	1	31M	*	0	0	ATGTGGGGTGAGGTGTACGAGCCTCTGGTCG	IIEFIEEFFEAEA=?7?B=13'3;?@A####	AS:i:0	XS:i:0	XN:i:0	XM:i:0	XO:i:0	XG:i:0	NM:i:0	MD:Z:31	YT:Z:UU
HWI-ST515:184:D0PUKACXX:1:1303:13389:4814	272	chromosome:AGPv2:UNKNOWN:1:7140151:1	4304727	1	31M	*	0	0	CGACCAGAGGCTCGTACACCTCACCCCACAT	####A@?;3'31=B?7?=AEAEFFEEIFEII	AS:i:0	XS:i:0	XN:i:0	XM:i:0	XO:i:0	XG:i:0	NM:i:0	MD:Z:31	YT:Z:UU
HWI-ST515:184:D0PUKACXX:1:1303:13389:4814	256	chromosome:AGPv2:UNKNOWN:1:7140151:1	3773744	1	31M	*	0	0	ATGTGGGGTGAGGTGTACGAGCCTCTGGTCG	IIEFIEEFFEAEA=?7?B=13'3;?@A####	AS:i:0	XS:i:0	XN:i:0	XM:i:0	XO:i:0	XG:i:0	NM:i:0	MD:Z:31	YT:Z:UU
HWI-ST515:184:D0PUKACXX:1:1303:13389:4814	272	chromosome:AGPv2:1:1:301354135:1	234530872	1	31M	*	0	0	CGACCAGAGGCTCGTACACCTCACCCCACAT	####A@?;3'31=B?7?=AEAEFFEEIFEII	AS:i:0	XS:i:0	XN:i:0	XM:i:0	XO:i:0	XG:i:0	NM:i:0	MD:Z:31	YT:Z:UU
HWI-ST515:184:D0PUKACXX:1:1303:13389:4814	256	chromosome:AGPv2:UNKNOWN:1:7140151:1	2492505	1	31M	*	0	0	ATGTGGGGTGAGGTGTACGAGCCTCTGGTCG	IIEFIEEFFEAEA=?7?B=13'3;?@A####	AS:i:0	XS:i:0	XN:i:0	XM:i:0	XO:i:0	XG:i:0	NM:i:0	MD:Z:31	YT:Z:UU
HWI-ST515:184:D0PUKACXX:1:1303:13389:4814	272	chromosome:AGPv2:5:1:217872852:1	47429269	1	31M	*	0	0	CGACCAGAGGCTCGTACACCTCACCCCACAT	####A@?;3'31=B?7?=AEAEFFEEIFEII	AS:i:0	XS:i:0	XN:i:0	XM:i:0	XO:i:0	XG:i:0	NM:i:0	MD:Z:31	YT:Z:UU
HWI-ST515:184:D0PUKACXX:1:1303:13389:4814	256	chromosome:AGPv2:6:1:169174353:1	140128834	1	31M	*	0	0	ATGTGGGGTGAGGTGTACGAGCCTCTGGTCG	IIEFIEEFFEAEA=?7?B=13'3;?@A####	AS:i:0	XS:i:0	XN:i:0	XM:i:0	XO:i:0	XG:i:0	NM:i:0	MD:Z:31	YT:Z:UU
HWI-ST515:184:D0PUKACXX:1:1303:13389:4814	256	chromosome:AGPv2:1:1:301354135:1	290054418	1	31M	*	0	0	ATGTGGGGTGAGGTGTACGAGCCTCTGGTCG	IIEFIEEFFEAEA=?7?B=13'3;?@A####	AS:i:0	XS:i:0	XN:i:0	XM:i:0	XO:i:0	XG:i:0	NM:i:0	MD:Z:31	YT:Z:UU
HWI-ST515:184:D0PUKACXX:1:1303:13389:4814	256	chromosome:AGPv2:UNKNOWN:1:7140151:1	430986	1	31M	*	0	0	ATGTGGGGTGAGGTGTACGAGCCTCTGGTCG	IIEFIEEFFEAEA=?7?B=13'3;?@A####	AS:i:0	XS:i:0	XN:i:0	XM:i:0	XO:i:0	XG:i:0	NM:i:0	MD:Z:31	YT:Z:UU
HWI-ST515:184:D0PUKACXX:1:1303:13389:4814	272	chromosome:AGPv2:4:1:241473504:1	179480604	1	31M	*	0	0	CGACCAGAGGCTCGTACACCTCACCCCACAT	####A@?;3'31=B?7?=AEAEFFEEIFEII	AS:i:0	XS:i:0	XN:i:0	XM:i:0	XO:i:0	XG:i:0	NM:i:0	MD:Z:31	YT:Z:UU
HWI-ST515:184:D0PUKACXX:1:1303:13389:4814	256	chromosome:AGPv2:1:1:301354135:1	154914170	1	31M	*	0	0	ATGTGGGGTGAGGTGTACGAGCCTCTGGTCG	IIEFIEEFFEAEA=?7?B=13'3;?@A####	AS:i:0	XS:i:0	XN:i:0	XM:i:0	XO:i:0	XG:i:0	NM:i:0	MD:Z:31	YT:Z:UU
HWI-ST515:184:D0PUKACXX:1:1303:13389:4814	256	chromosome:AGPv2:UNKNOWN:1:7140151:1	2229556	1	31M	*	0	0	ATGTGGGGTGAGGTGTACGAGCCTCTGGTCG	IIEFIEEFFEAEA=?7?B=13'3;?@A####	AS:i:0	XS:i:0	XN:i:0	XM:i:0	XO:i:0	XG:i:0	NM:i:0	MD:Z:31	YT:Z:UU
[truncated: 1,515,285 more chars]
