# Supplementary material for: Identification of the Maize Gravitropism Gene lazy plant1 by a Transposon-Tagging Genome Resequencing Strategy
Source: PLoS One. 2014 Jan 31;9(1):e87053. doi: 10.1371/journal.pone.0087053 (PMC3909067; doi:10.1371/journal.pone.0087053)
Supplement: File S1 — MuTaq Supplementals. (ZIP) [file pone.0087053.s005.zip › MuTaq_Supplementals/MuTaq_Sam/AGGA.sam]

@SQ	SN:chromosome:AGPv2:1:1:301354135:1	LN:301354135
@SQ	SN:chromosome:AGPv2:2:1:237068873:1	LN:237068873
@SQ	SN:chromosome:AGPv2:3:1:232140174:1	LN:232140174
@SQ	SN:chromosome:AGPv2:4:1:241473504:1	LN:241473504
@SQ	SN:chromosome:AGPv2:5:1:217872852:1	LN:217872852
@SQ	SN:chromosome:AGPv2:6:1:169174353:1	LN:169174353
@SQ	SN:chromosome:AGPv2:7:1:176764762:1	LN:176764762
@SQ	SN:chromosome:AGPv2:8:1:175793759:1	LN:175793759
@SQ	SN:chromosome:AGPv2:9:1:156750706:1	LN:156750706
@SQ	SN:chromosome:AGPv2:10:1:150189435:1	LN:150189435
@SQ	SN:chromosome:AGPv2:mitochondrion:1:569630:1	LN:569630
@SQ	SN:chromosome:AGPv2:chloroplast:1:140384:1	LN:140384
@SQ	SN:chromosome:AGPv2:UNKNOWN:1:7140151:1	LN:7140151
@PG	ID:bwa	PN:bwa	VN:0.6.1-r104
D2D0JJN1:133:D0BCAACXX:1:1101:4356:193113	83	chromosome:AGPv2:9:1:156750706:1	154551752	29	18M2I5M2I40M4S	=	154551456	-359	ACTATAACAATAATAATAATAAAAGTTTTTTTTATCCTAAGCAAGTTGAAATAGATTAAAATTAAAATTCG	7FEDHGHEDFFHIGIIIIGIIIIHEIIHIGEHFEIGGIIIIIIIGGIIIIIHGDHFGGIIIGGHHHDBBFF	XT:A:M	NM:i:7	SM:i:29	AM:i:29	XM:i:3	XO:i:2	XG:i:4	MD:Z:23A29T2G6
D2D0JJN1:133:D0BCAACXX:1:1101:4356:193113	163	chromosome:AGPv2:9:1:156750706:1	154551456	29	31M	=	154551752	359	CTCCTCTCCTGTGGTCTGGTCCCGTCGTGCG	GBEHIG@GHGC@AG@DGDH@DHBH?DB8=@B	XT:A:U	NM:i:0	SM:i:29	AM:i:29	X0:i:1	X1:i:0	XM:i:0	XO:i:0	XG:i:0	MD:Z:31
D2D0JJN1:133:D0BCAACXX:1:1103:12690:26544	83	chromosome:AGPv2:6:1:169174353:1	142567981	60	71M	=	142567924	-128	TCTCTTCTCTGCAATCTGTACCCCCTCTCGTCTTCACATGACGCCGAAGACAAACGAAGATCATCACCTCG	?DDDDDDDDCDDDDDDCC;3DFGHHGIHIJJIJIJJJIHDGJJJJJJJIHFJIHJJJIJJJJIHF@HHFFF	XT:A:U	NM:i:0	SM:i:37	AM:i:37	X0:i:1	X1:i:0	XM:i:0	XO:i:0	XG:i:0	MD:Z:71
D2D0JJN1:133:D0BCAACXX:1:1103:12690:26544	163	chromosome:AGPv2:6:1:169174353:1	142567924	60	31M	=	142567981	128	AAGACAGGAGGCTTTCCCAGCAGAGAATATC	IJIJJHIJEIJJJGIJJJIIECHHFED@@DA	XT:A:U	NM:i:0	SM:i:37	AM:i:37	X0:i:1	X1:i:0	XM:i:0	XO:i:0	XG:i:0	MD:Z:31
D2D0JJN1:133:D0BCAACXX:1:1103:9178:101524	99	chromosome:AGPv2:4:1:241473504:1	74369462	60	31M	=	74369520	129	GCCGTGGGGGCTAGAGTATGCTGTGGGGATC	JJJJIJJJHFDDDDDDDDDEDEDDDDDDDD@	XT:A:U	NM:i:0	SM:i:37	AM:i:37	X0:i:1	X1:i:0	XM:i:0	XO:i:0	XG:i:0	MD:Z:31
D2D0JJN1:133:D0BCAACXX:1:1103:9178:101524	147	chromosome:AGPv2:4:1:241473504:1	74369520	60	71M	=	74369462	-129	GCTGTTATCGCATACCGGTTCGGTCCTAATCTATGTGCATCGGTTTATAATCCGATGGCCCATATTCATCG	ADDDDDDDDDDB?>DDFFHEJJJJJJJJJJJJIJJJJJJJGJIJJJJJJJIJJJJIGHGIIJJHHHHHFFF	XT:A:U	NM:i:0	SM:i:37	AM:i:37	X0:i:1	X1:i:0	XM:i:0	XO:i:0	XG:i:0	MD:Z:71
D2D0JJN1:133:D0BCAACXX:1:1103:17144:113271	99	chromosome:AGPv2:2:1:237068873:1	45419085	60	71M	=	45419308	254	CGACTTCTCTTCACGGTCACGCGCATTGGGCTGCTACGTCCGCTGCAAAGCCGCGTTTCCGCCATTATTGC	FFFHHHHHJJJJJJJJJJIJJJJJJJJJJJEGIJFJJJJJJJHHFFFFEDCDDDD?BDDDDDDBBCDDECC	XT:A:U	NM:i:0	SM:i:37	AM:i:37	X0:i:1	X1:i:0	XM:i:0	XO:i:0	XG:i:0	MD:Z:71
D2D0JJN1:133:D0BCAACXX:1:1103:17144:113271	147	chromosome:AGPv2:2:1:237068873:1	45419308	60	31M	=	45419085	-254	CCATGCGTGACACCTCCGACCTCCCACCGAG	BDDDDBDECCA=FDEGHE@HCDIGFDIIGIJ	XT:A:U	NM:i:0	SM:i:37	AM:i:37	X0:i:1	X1:i:0	XM:i:0	XO:i:0	XG:i:0	MD:Z:31
D2D0JJN1:133:D0BCAACXX:1:1104:9251:24436	99	chromosome:AGPv2:8:1:175793759:1	121107464	60	31M	=	121107535	142	CCTGACCTCCCTTCCCTCATCGGCTCCTCCT	JJJJJJJJJJJJJJIIIJIIIFFHFFFEEE6	XT:A:U	NM:i:0	SM:i:37	AM:i:37	X0:i:1	X1:i:0	XM:i:0	XO:i:0	XG:i:0	MD:Z:31
D2D0JJN1:133:D0BCAACXX:1:1104:9251:24436	147	chromosome:AGPv2:8:1:175793759:1	121107535	60	71M	=	121107464	-142	AGCGGCCGGAATGCCCGCGCAGAAGCGCCCGCTCCCGTCGTCTGCCTCGCCCGGCTCCGACGCCGACGTCG	B@@>9DDEDDDBDDDDDBDDDDDB@<BB@9BBDDDDDBDDDDDBDDFFJIJIHDIIJJIHHDJGHHHHFFF	XT:A:U	NM:i:0	SM:i:37	AM:i:37	X0:i:1	X1:i:0	XM:i:0	XO:i:0	XG:i:0	MD:Z:71
D2D0JJN1:133:D0BCAACXX:1:1104:7993:57985	83	chromosome:AGPv2:4:1:241473504:1	17981478	60	5M1I25M	=	17981409	-99	CCCGGCCCGCCGTTGCTATCCCGCGGCTGCT	######B>B@?DDDDDDDCFHGGGIIJJIJI	XT:A:U	NM:i:2	SM:i:37	AM:i:37	X0:i:1	X1:i:0	XM:i:1	XO:i:1	XG:i:1	MD:Z:0G29
D2D0JJN1:133:D0BCAACXX:1:1104:7993:57985	163	chromosome:AGPv2:4:1:241473504:1	17981409	60	71M	=	17981478	99	CGACGGCGACGAGCGCCACCTTCTCTTCGGCGAAGCGCGTGCGCATGAACAGCTCGCCGAGCGAGGTGCGC	FFFHHGGHGIGGGEHGG@GIIFHHHHHFFF<?BBDBDDB9@@B@BBBCDDDDBCCDDDB@D>@>BD5A>@5	XT:A:U	NM:i:1	SM:i:37	AM:i:37	X0:i:1	X1:i:0	XM:i:1	XO:i:0	XG:i:0	MD:Z:31A39
D2D0JJN1:133:D0BCAACXX:1:1104:8878:89579	99	chromosome:AGPv2:8:1:175793759:1	166674984	60	31M	=	166675112	199	GGAACGAGGTGTTGACTGGTGAGCCGACGAG	IJJJJJJJJAEHIHHHGHFDFFFEEDDDDDB	XT:A:U	NM:i:1	SM:i:37	AM:i:37	X0:i:1	X1:i:0	XM:i:1	XO:i:0	XG:i:0	MD:Z:11C19
D2D0JJN1:133:D0BCAACXX:1:1104:8878:89579	147	chromosome:AGPv2:8:1:175793759:1	166675112	60	71M	=	166674984	-199	GGTAGCAGCACCGGCAGCCGCGTTCCCCTCCGCCATGGATCCCGCGAACAGCAGCGCGGGCGCCGAGCTCG	?DDDCCCB>5DDDDDBDDDDDDDBDDDB9DDDDDDDDDDDDFFJJJJHJJJJIJIIIJJJJJIHHHHHFFF	XT:A:U	NM:i:1	SM:i:37	AM:i:37	X0:i:1	X1:i:0	XM:i:1	XO:i:0	XG:i:0	MD:Z:26T44
D2D0JJN1:133:D0BCAACXX:1:1104:17624:99938	77	*	0	0	*	*	0	0	CGATCATCGCTTGCCCGAAGCAGCGACGGCGGCCTCCGGGGGGCAAGTACGTCGCCCGCCCGACCGACCAC	DDDDDDDDDEIE;?FEF8)1C;;D68?:AAA########################################
D2D0JJN1:133:D0BCAACXX:1:1104:17624:99938	141	*	0	0	*	*	0	0	CACACGGCCACACCCACACTGGAAGCCTGCC	9/BBB##########################
D2D0JJN1:133:D0BCAACXX:1:1104:5704:159273	83	chromosome:AGPv2:9:1:156750706:1	153884122	29	31M	=	153883984	-169	CCGTACTGGCCGTGCGGGGCCTACCGCTGGA	BBCA>A:?:??DDFHHGGIIGGAGEHGGGII	XT:A:R	NM:i:1	SM:i:0	AM:i:0	X0:i:2	X1:i:0	XM:i:1	XO:i:0	XG:i:0	MD:Z:13A17	XA:Z:chromosome:AGPv2:1:1:301354135:1,+4356883,31M,1;
D2D0JJN1:133:D0BCAACXX:1:1104:5704:159273	163	chromosome:AGPv2:9:1:156750706:1	153883984	37	71M	=	153884122	169	CGACTCGGAGAGCAGCTCGTCGGGGCCGCCGACGGTGAAGAGGTCGGCCGCGGTGGCCGCGTTGTTGCCGC	FFFGFHGG>ECFGGGIGIICFHIIJ<FH<BB<A@D2<?CC>AA9<5<-7558B)05287578@;8<AA355	XT:A:U	NM:i:1	SM:i:37	AM:i:0	X0:i:1	X1:i:0	XM:i:1	XO:i:0	XG:i:0	MD:Z:64C6
D2D0JJN1:133:D0BCAACXX:1:1104:6386:192889	99	chromosome:AGPv2:3:1:232140174:1	165735237	29	60M11S	=	165735504	298	CGATCCAACGCGCGCACAGGTGCGACGCTGCGAAAGAAAATAACCCAGGTGATGATGATGATGATGCGTCA	FFFHHHGHIIJJDIIJJIJJ?FAGIEGHGHFFCDDDDDDCCDDDDDDDDCACACEEDCCCEEDDEDDDDD>	XT:A:M	NM:i:1	SM:i:29	AM:i:29	XM:i:1	XO:i:0	XG:i:0	MD:Z:7C52
D2D0JJN1:133:D0BCAACXX:1:1104:6386:192889	147	chromosome:AGPv2:3:1:232140174:1	165735504	29	31M	=	165735237	-298	CGATCCATGGTTCATTTGTCCTGCCACTAGG	=?;3D?>>FEDGDCHGF=;IGIIJIIHGGJJ	XT:A:U	NM:i:1	SM:i:29	AM:i:29	X0:i:1	X1:i:0	XM:i:1	XO:i:0	XG:i:0	MD:Z:28C2
D2D0JJN1:133:D0BCAACXX:1:1105:8307:30119	83	chromosome:AGPv2:1:1:301354135:1	222551437	60	71M	=	222550880	-628	CTAGCCTAATCAAACATGACCTCACACTATCGTTGAAGCTCGTAGATGATGTAGTGTAGATCATCTCGTCG	####@;>?;)??7.7;??.(=;=7=88C@B@9F?/>?:@)D@?EGD?9??3GE?<?4BGF>DE@D?F?DDD	XT:A:U	NM:i:2	SM:i:37	AM:i:37	X0:i:1	X1:i:0	XM:i:2	XO:i:0	XG:i:0	MD:Z:14G4G51
D2D0JJN1:133:D0BCAACXX:1:1105:8307:30119	163	chromosome:AGPv2:1:1:301354135:1	222550880	60	31M	=	222551437	628	ATCCCTTCGTTATCCAGTGTGTGGAGACGCG	?D09BB4)8=88=@D>F=C=CGIF;2=B;B>	XT:A:U	NM:i:0	SM:i:37	AM:i:37	X0:i:1	X1:i:0	XM:i:0	XO:i:0	XG:i:0	MD:Z:31
D2D0JJN1:133:D0BCAACXX:1:1105:9075:86802	99	chromosome:AGPv2:7:1:176764762:1	81714596	29	71M	=	81714807	247	CGAGAGTAAACCTGAGTCAAACACAAATTGTTCAAAATATTGCATTATAAATTTCAATCAAGACGAATCAT	FFFFFDDBGIIJJJIJBHIIJIJIIJGIGGCBDGIJIIIJJJJIJJIJJIEIEGGIIIJJJJIJIIEECHC	XT:A:U	NM:i:2	SM:i:29	AM:i:29	X0:i:1	X1:i:0	XM:i:2	XO:i:0	XG:i:0	MD:Z:44G8C17
D2D0JJN1:133:D0BCAACXX:1:1105:9075:86802	147	chromosome:AGPv2:7:1:176764762:1	81714807	29	20M5D11M	=	81714596	-247	CTCAGATTTTTTTCAGCGTCCTCTTCGCGCG	DDDCC?;>BCDC@@;DBAA?@?8EGGJHEIH	XT:A:M	NM:i:5	SM:i:29	AM:i:29	XM:i:0	XO:i:1	XG:i:5	MD:Z:20^CATAT11
D2D0JJN1:133:D0BCAACXX:1:1105:6432:103724	99	chromosome:AGPv2:3:1:232140174:1	194349388	60	71M	=	194349637	280	CGATTTTGGCATGTGCCAGGTGTTCGTTTTCCAGGATTGACTCATCCTGGTGTTGTGGGAACTGCACCGTC	FFDHGHHFGIGGIEHIIIJJHDHICGIEGCHGBHIFGIIJIJJJI>BDCEBGIE;FHI<?EHECEFFFCDD	XT:A:U	NM:i:0	SM:i:37	AM:i:37	X0:i:1	X1:i:0	XM:i:0	XO:i:0	XG:i:0	MD:Z:71
D2D0JJN1:133:D0BCAACXX:1:1105:6432:103724	147	chromosome:AGPv2:3:1:232140174:1	194349637	60	31M	=	194349388	-280	TGGGAGATTGTCTGTGTCACCTACAAATTAA	EFHHHFHEHEHEGGDH@F=CCGDDAIIJIJI	XT:A:U	NM:i:0	SM:i:37	AM:i:37	X0:i:1	X1:i:0	XM:i:0	XO:i:0	XG:i:0	MD:Z:31
D2D0JJN1:133:D0BCAACXX:1:1105:3800:119295	99	chromosome:AGPv2:6:1:169174353:1	109880245	60	71M	=	109880363	149	CGAGGATGTTGGACGGCGCCGCCGTTGACAATTTGATGGATTGCGTGGAGACCATCGCTGGGTTCAGGGAT	FFFBD<FDEF>EHIEGGG@HFEEEA@=CCCHDFE@@);A;CCCDB8>:85:8?CC??BDDDD98<AC>A89	XT:A:U	NM:i:1	SM:i:37	AM:i:37	X0:i:1	X1:i:0	XM:i:1	XO:i:0	XG:i:0	MD:Z:60C10
D2D0JJN1:133:D0BCAACXX:1:1105:3800:119295	147	chromosome:AGPv2:6:1:169174353:1	109880363	60	31M	=	109880245	-149	GGTCTCAGTCAACCCTGTGTACATGAAGGCC	573;>B;;7:AEC9F@HCC>DCGBCB<DCBB	XT:A:U	NM:i:0	SM:i:37	AM:i:37	X0:i:1	X1:i:0	XM:i:0	XO:i:0	XG:i:0	MD:Z:31
D2D0JJN1:133:D0BCAACXX:1:1105:19101:180884	99	chromosome:AGPv2:9:1:156750706:1	153508327	60	71M	=	153508530	234	CGACCAAAACAATCACTTATTCAGTAACAAATCTAAATACAATTTACAAATGAAGCTGCGCCACAGTAAAG	FFFHHHHHJJJJJJJJJJJJJJJJHGIJJJJJJJJJJJJJGIJJJJJJJJJIIIIIIJIJJHHHFFCBFF>	XT:A:U	NM:i:1	SM:i:37	AM:i:23	X0:i:1	X1:i:0	XM:i:1	XO:i:0	XG:i:0	MD:Z:13G57
D2D0JJN1:133:D0BCAACXX:1:1105:19101:180884	147	chromosome:AGPv2:9:1:156750706:1	153508530	60	31M	=	153508327	-234	AACGGACTCCAAGAACTGTACCACCTCTGCC	EDDFEBFEHHHHFHEIGHC4GB8JIIJJJJJ	XT:A:U	NM:i:1	SM:i:23	AM:i:23	X0:i:1	X1:i:1	XM:i:1	XO:i:0	XG:i:0	MD:Z:24T6	XA:Z:chromosome:AGPv2:1:1:301354135:1,+5812683,31M,2;
D2D0JJN1:133:D0BCAACXX:1:1106:11699:64482	77	*	0	0	*	*	0	0	CGATCAAACCCACCACCCGCGGTTTCGTCACCAAAACCTGGAGAAGCAGGGGCTTCAGCCGTTCAGCGGCG	AAA=>CB7+2?+2)?=?<8800=<<<1.72=>AAB####################################
D2D0JJN1:133:D0BCAACXX:1:1106:11699:64482	141	*	0	0	*	*	0	0	GCCGCTGAACGGCTGAAGTCCAGGCTTCTCC	BB#############################
D2D0JJN1:133:D0BCAACXX:1:1106:20655:77281	83	chromosome:AGPv2:6:1:169174353:1	142567981	60	71M	=	142567924	-128	TCTCTTCTCTGCAATCTGTACCCCCTCTCGTCTTCACATGACGCCGAAGACAAACGAAGATCATCACCTCG	<A><DDDDDDCCC<CDC@=;DFEHEBIIJIIIJIIGJJJGGJJIIGJIHGGJJJIIJJJJJJIHFDHHFFF	XT:A:U	NM:i:0	SM:i:37	AM:i:37	X0:i:1	X1:i:0	XM:i:0	XO:i:0	XG:i:0	MD:Z:71
D2D0JJN1:133:D0BCAACXX:1:1106:20655:77281	163	chromosome:AGPv2:6:1:169174353:1	142567924	60	31M	=	142567981	128	AAGACAGGAGGCTTTCCCAGCAGAGAATATC	JJIHEDGGGCHIJJJIJIIIFFHF??DDFF>	XT:A:U	NM:i:0	SM:i:37	AM:i:37	X0:i:1	X1:i:0	XM:i:0	XO:i:0	XG:i:0	MD:Z:31
D2D0JJN1:133:D0BCAACXX:1:1106:19032:113941	117	chromosome:AGPv2:6:1:169174353:1	99884820	0	*	=	99884820	0	GGCAGGCTTCCAGTGTGGGTGTGGCCGTGTG	9DDDDDDDDEECDFFFFHHHJJJJIIJJJIJ
D2D0JJN1:133:D0BCAACXX:1:1106:19032:113941	153	chromosome:AGPv2:6:1:169174353:1	99884820	25	71M	=	99884820	0	GTGGTCGGTCGGGCGGGCGACGTACTTGCGCCCCGGAGGCCGCCGTCGCTGCTTCGGGCAAGCGATGATCG	A<BB;DDDBBDB;BDDDBA?@CC>B<88B8DDDDDB?;'BE8JJJIJJIJIJIJJJJJJIJJJHHHFHFFF	XT:A:U	NM:i:4	SM:i:25	AM:i:0	X0:i:1	X1:i:0	XM:i:4	XO:i:0	XG:i:0	MD:Z:0T0C2G3G62
D2D0JJN1:133:D0BCAACXX:1:1106:13633:144418	99	chromosome:AGPv2:6:1:169174353:1	88922765	29	31M	=	88923018	312	GCGAGCCGAGGACTGGGGGATCGGGTTGTGG	IHA@F>AHFBCCBAA?@BB77?@BDDDB9<8	XT:A:U	NM:i:0	SM:i:29	AM:i:29	X0:i:1	X1:i:0	XM:i:0	XO:i:0	XG:i:0	MD:Z:31
D2D0JJN1:133:D0BCAACXX:1:1106:13633:144418	147	chromosome:AGPv2:6:1:169174353:1	88923018	29	7S59M5S	=	88922765	-312	AACCCGGCCGCTAGACACGATTAGAAAACCGTGTCGGGTCGTATAAGTCCGCGGACTCAATTTTCTAGTCG	<0BB9;0)&43CDBBDD@C>CDCCB>=5C?CBEABHABGHCGF@JHEHIGFF<EC@E<GGGGGD?DFHFFF	XT:A:M	NM:i:1	SM:i:29	AM:i:29	XM:i:1	XO:i:0	XG:i:0	MD:Z:31C27
D2D0JJN1:133:D0BCAACXX:1:1106:13725:185290	99	chromosome:AGPv2:4:1:241473504:1	153498699	60	31M	=	153498851	223	CTCGCCCGCCGTCTGCACCGGCCTTGAAAGA	GIIEBHGBHGHDFDDEDCEDDBDDDDDC:AC	XT:A:U	NM:i:0	SM:i:37	AM:i:37	X0:i:1	X1:i:0	XM:i:0	XO:i:0	XG:i:0	MD:Z:31
D2D0JJN1:133:D0BCAACXX:1:1106:13725:185290	147	chromosome:AGPv2:4:1:241473504:1	153498851	60	71M	=	153498699	-223	GCCCTTCTCGTCCTCGCACCCTGTGAAACGCGGCCCGCGACCGACAGCAGCTCGCTCGCTGTCATCTCTCG	DBBC>;;>@A;BDB@??<DDDDDDAB<7B@B;8BFEGIHFIHD<GHGHGBGDD1GBIGFEHGADBGHHFFF	XT:A:U	NM:i:0	SM:i:37	AM:i:37	X0:i:1	X1:i:0	XM:i:0	XO:i:0	XG:i:0	MD:Z:71
D2D0JJN1:133:D0BCAACXX:1:1107:13678:177587	99	chromosome:AGPv2:5:1:217872852:1	179015219	60	71M	=	179015526	338	CGATCCTCATCGCATTGCTGATGCTATGTGCTTCCCTCCTCATCTGAATGTAGTCCTGCACAACATCATAT	FFFHHDHHJIIJIIHIHJJIIGGICGIIFHCHGIJJBHIIJEEGIEGHIG=FEFI@FHGEHEGJGEAEHFA	XT:A:U	NM:i:1	SM:i:37	AM:i:37	X0:i:1	X1:i:0	XM:i:1	XO:i:0	XG:i:0	MD:Z:48G22
D2D0JJN1:133:D0BCAACXX:1:1107:13678:177587	147	chromosome:AGPv2:5:1:217872852:1	179015526	60	31M	=	179015219	-338	GGCCCGGAGGGCAAAAATATTCACTCCAAAC	#####BHE@7=JHGG@HCFAF=<FCFD?BF9	XT:A:U	NM:i:1	SM:i:37	AM:i:37	X0:i:1	X1:i:0	XM:i:1	XO:i:0	XG:i:0	MD:Z:25G5
D2D0JJN1:133:D0BCAACXX:1:1108:2280:77053	99	chromosome:AGPv2:1:1:301354135:1	265163133	29	31M	=	265163218	156	TTAGGTCGGCCCTCTCCGGTGCTGGCCTGGT	IIJGHHGEGIJHHDEFFDCA?BCDDBDDDDA	XT:A:R	NM:i:0	SM:i:0	AM:i:0	X0:i:2	X1:i:0	XM:i:0	XO:i:0	XG:i:0	MD:Z:31	XA:Z:chromosome:AGPv2:2:1:237068873:1,+217973779,31M,0;
D2D0JJN1:133:D0BCAACXX:1:1108:2280:77053	147	chromosome:AGPv2:1:1:301354135:1	265163218	37	71M	=	265163133	-156	CTCCACTGGCACTCGGTGGGCGAAGTGGGGTGGAGAACTGGACGTATGGAGGTGAAGCGGGCAATGCCTCG	AC?>:DDDCB@DDDDDFDDHHFHEBGHEEJIHGEIJIIHGGBHGCJIIGIIIIJIIIIIGIGGHGHDD;@F	XT:A:U	NM:i:0	SM:i:37	AM:i:0	X0:i:1	X1:i:0	XM:i:0	XO:i:0	XG:i:0	MD:Z:71
D2D0JJN1:133:D0BCAACXX:1:1108:15294:89539	99	chromosome:AGPv2:3:1:232140174:1	194349659	60	31M	=	194349682	94	ACAAATTAAGCATTGCGGGTTTGTTTGGTTT	BDCG@EHGIIIIIIIGBBE5?AC;@?C?###	XT:A:U	NM:i:0	SM:i:37	AM:i:37	X0:i:1	X1:i:0	XM:i:0	XO:i:0	XG:i:0	MD:Z:31
D2D0JJN1:133:D0BCAACXX:1:1108:15294:89539	147	chromosome:AGPv2:3:1:232140174:1	194349682	60	71M	=	194349659	-94	TTTGGTTTGCTGCCTAGATTGTCATAGTTTGTCTAACTTTTTCTGCATAAGGTTATTTTTCAATTTGGTCG	=FED?9FHEFGIHF>GEJIIHJHECGGGIGEGGHB?F@IJJJIGIJJIIHGHDHFC<GIIHFHGHHHHFFF	XT:A:U	NM:i:0	SM:i:37	AM:i:37	X0:i:1	X1:i:0	XM:i:0	XO:i:0	XG:i:0	MD:Z:71
D2D0JJN1:133:D0BCAACXX:1:1108:8008:110687	83	chromosome:AGPv2:2:1:237068873:1	137772789	60	31M	=	137772686	-134	ATACTTCCCTTGGGCTCCACCAGGCTGGCGG	@C@C@2DFFFGHHHIIIIHIJJIIGJIJJJJ	XT:A:U	NM:i:0	SM:i:23	AM:i:23	X0:i:1	X1:i:1	XM:i:0	XO:i:0	XG:i:0	MD:Z:31	XA:Z:chromosome:AGPv2:8:1:175793759:1,+26865555,31M,1;
D2D0JJN1:133:D0BCAACXX:1:1108:8008:110687	163	chromosome:AGPv2:2:1:237068873:1	137772686	60	71M	=	137772789	134	CGAGCTGCAACTGAGGGGCATCAACCTCAGAGGCTACATTCCGGTTGCTTTGTTTGACGTCGGGCTTGAGA	FFFFHHHHIJJIJCHIJIGIIJJBHIJGIIIIIEIGGGGEHIGIHBHEIHHHHGF>@@B5=@@BBBDBA>1	XT:A:U	NM:i:0	SM:i:37	AM:i:23	X0:i:1	X1:i:0	XM:i:0	XO:i:0	XG:i:0	MD:Z:71
D2D0JJN1:133:D0BCAACXX:1:1108:19489:154380	83	chromosome:AGPv2:5:1:217872852:1	202315903	60	31M	=	202315710	-224	CTGAAATTACAGTTCACACCTCGTCGGTCTA	DECEDDCCADDCEDB@?9EDHFIHIIIIJJI	XT:A:U	NM:i:0	SM:i:37	AM:i:37	X0:i:1	X1:i:0	XM:i:0	XO:i:0	XG:i:0	MD:Z:31
D2D0JJN1:133:D0BCAACXX:1:1108:19489:154380	163	chromosome:AGPv2:5:1:217872852:1	202315710	60	71M	=	202315903	224	CGAAGAGCACAGGCTTGAGCTCCGCGCGGGCCGCGTAGATGGCTGCCGTGTGCGCAGCGGGACCGCTCCCG	FFFGGHDBHIIIIJGGFGHI>DHEEF<:FGHD39?=B;?CCDCCBBBD5<8?:<BBD<BBD3-?5>BBBB5	XT:A:U	NM:i:0	SM:i:37	AM:i:37	X0:i:1	X1:i:0	XM:i:0	XO:i:0	XG:i:0	MD:Z:71
D2D0JJN1:133:D0BCAACXX:1:1201:12248:6827	99	chromosome:AGPv2:5:1:217872852:1	202315710	60	71M	=	202315903	224	CGAAGAGCACAGGCTTGAGCTCCGCGCGGGCCGCGTAGATGGCTGCCGTGTGCGCAGCGGGACCGCTCCCG	FFFHHHHGJJJJJJJJBFHHIIJGGGG@GIGECB?8;?BDCCCCDBD<588A@7<7<BBDD37BB999B?<	XT:A:U	NM:i:0	SM:i:37	AM:i:37	X0:i:1	X1:i:0	XM:i:0	XO:i:0	XG:i:0	MD:Z:71
D2D0JJN1:133:D0BCAACXX:1:1201:12248:6827	147	chromosome:AGPv2:5:1:217872852:1	202315903	60	31M	=	202315710	-224	CTGAAATTACAGTTCACACCTCGTCGGTCTA	CEDEEDEDCDDDDCA>?9FFEGJIIIJIJJJ	XT:A:U	NM:i:0	SM:i:37	AM:i:37	X0:i:1	X1:i:0	XM:i:0	XO:i:0	XG:i:0	MD:Z:31
D2D0JJN1:133:D0BCAACXX:1:1201:18573:51014	69	chromosome:AGPv2:6:1:169174353:1	147655847	0	*	=	147655847	0	CGATATATAACTATATATAGAGATAGTGCTCTGTTTTGTTAGTCATCGTCCATGATGGGCTGAGATAATTG	FFFHHHHHJJJJJIJJJJJIHIIJIJIJJJJJJHJJJIIJIJHJJJIJJJIJJIIJJJJJJIIJJJJIJHF
D2D0JJN1:133:D0BCAACXX:1:1201:18573:51014	137	chromosome:AGPv2:6:1:169174353:1	147655847	37	31M	=	147655847	0	AGCCCATCATGGACGATGACTAACAAAACAG	JJJJJIIIFHJIJIIIFHHHHFFFFFEDED@	XT:A:U	NM:i:0	SM:i:37	AM:i:0	X0:i:1	X1:i:0	XM:i:0	XO:i:0	XG:i:0	MD:Z:31
D2D0JJN1:133:D0BCAACXX:1:1201:18309:171626	83	chromosome:AGPv2:4:1:241473504:1	74369520	60	71M	=	74369462	-129	GCTGTTATCGCATACCGGTTCGGTCCTAATCTATGTGCATCGGTTTATAATCCGATGGCCCATATTCATCG	BDDDDDDDDCDBB?BA=@A=JIIHBJJJJIJHGEJJJJIGJJJJJJJIJHFJJJIIIIHJJJJHHHHHFFF	XT:A:U	NM:i:0	SM:i:37	AM:i:37	X0:i:1	X1:i:0	XM:i:0	XO:i:0	XG:i:0	MD:Z:71
D2D0JJN1:133:D0BCAACXX:1:1201:18309:171626	163	chromosome:AGPv2:4:1:241473504:1	74369462	60	31M	=	74369520	129	GCCGTGGGGGCTAGAGTATGCTGTGGGGATC	GIIJHHJJHFDDDDDD>CDEDECDCDDDBBB	XT:A:U	NM:i:0	SM:i:37	AM:i:37	X0:i:1	X1:i:0	XM:i:0	XO:i:0	XG:i:0	MD:Z:31
D2D0JJN1:133:D0BCAACXX:1:1202:12066:80594	99	chromosome:AGPv2:2:1:237068873:1	18249875	60	71M	=	18250124	280	CGACGAAGGGGTCTCCATCCTGGCATGTACCGACCGGACCGGCGCACGCGGTTGTGCTGGTGGCGGACAGG	FFFHHHHHIII?GHIIEHIIIIIIIIIIIIIIHHIIGHHFACBBDDDDDDD09BBDDDCD<CB?BB9@7??	XT:A:U	NM:i:1	SM:i:37	AM:i:37	X0:i:1	X1:i:0	XM:i:1	XO:i:0	XG:i:0	MD:Z:35A35
D2D0JJN1:133:D0BCAACXX:1:1202:12066:80594	147	chromosome:AGPv2:2:1:237068873:1	18250124	60	31M	=	18249875	-280	GATGAGGTACGCCCGGCCCCTACTTTACGCT	DDCCCDDB@DDDCDEIIGIIGCHHEFCHDII	XT:A:U	NM:i:0	SM:i:37	AM:i:37	X0:i:1	X1:i:0	XM:i:0	XO:i:0	XG:i:0	MD:Z:31
D2D0JJN1:133:D0BCAACXX:1:1202:7324:160830	83	chromosome:AGPv2:3:1:232140174:1	199650062	29	31M	=	199649863	-230	GTATATATATACCCCTTGCTCCTCCCAGCGG	;CD>;D@>CD?DCE>GGGGHBGDEGHBIEJI	XT:A:M	NM:i:3	SM:i:29	AM:i:29	XM:i:3	XO:i:0	XG:i:0	MD:Z:15G3C4G6
D2D0JJN1:133:D0BCAACXX:1:1202:7324:160830	163	chromosome:AGPv2:3:1:232140174:1	199649863	29	71M	=	199650062	230	CGATGGGGTCCATGTCAGTGTCCTAGAAAAACCTAACAATTAGGCCATGTTGGCAGACAGCAAGATGGTGA	FFFHHHHHIIJJEHIJIIGGHIG@HGGJCIGFGGDHEIEHGGGIJFH@=FGI==CFGIJJIHHDEABE;?3	XT:A:U	NM:i:0	SM:i:29	AM:i:29	X0:i:1	X1:i:0	XM:i:0	XO:i:0	XG:i:0	MD:Z:71
D2D0JJN1:133:D0BCAACXX:1:1202:18247:169208	77	*	0	0	*	*	0	0	GCCCAGCGCACTCCTCAGACCTCCCCCTCTT	D70'-@@########################
D2D0JJN1:133:D0BCAACXX:1:1202:18247:169208	141	*	0	0	*	*	0	0	CGACAAGTACGGCGCGGAGGCGTTCCTGGTCAACTTCGCCGCGCTCCGCGGCGTGCCTCTCGCCCCCGTCC	DDFHHA32<AECF1?)07;F@@#################################################
D2D0JJN1:133:D0BCAACXX:1:1203:11007:18884	99	chromosome:AGPv2:9:1:156750706:1	144496658	60	31M	=	144496682	95	TTCTCAGCCTCGTCCATGCTTGCCAGCTGTG	JJJJJIGIJJJIIJJJJJJJJHHHHHFFFD;	XT:A:U	NM:i:0	SM:i:37	AM:i:37	X0:i:1	X1:i:0	XM:i:0	XO:i:0	XG:i:0	MD:Z:31
D2D0JJN1:133:D0BCAACXX:1:1203:11007:18884	147	chromosome:AGPv2:9:1:156750706:1	144496682	60	71M	=	144496658	-95	AGCTGTGCTTCCTGCCGCTCCTCTAGTCTCCACAATCCAGTCCTTCTCCAGTCTGCCCGCTCATTCTGTCG	##########B;?@DBA?9EDEDD@CAC;HGCGGGCJIJIGIGHGHGJJJIIJIJJJJJJIJJHHHHHFFF	XT:A:U	NM:i:0	SM:i:37	AM:i:37	X0:i:1	X1:i:0	XM:i:0	XO:i:0	XG:i:0	MD:Z:71
D2D0JJN1:133:D0BCAACXX:1:1203:4495:91793	99	chromosome:AGPv2:2:1:237068873:1	45419085	60	71M	=	45419308	254	CGACTTCTCTTCACGGTCACGCGCATTGGGCTGCTACGTCCGCTGCAAAGCCGCGTTTCCGCCATTATTGC	FFFGHFDHGHGGIGCGEFEHDHGIGGIFIIGEHIJEIH@CHHHEDFFFCEEE@B:@BDCDDDDBDCCDEDC	XT:A:U	NM:i:0	SM:i:37	AM:i:25	X0:i:1	X1:i:0	XM:i:0	XO:i:0	XG:i:0	MD:Z:71
D2D0JJN1:133:D0BCAACXX:1:1203:4495:91793	147	chromosome:AGPv2:2:1:237068873:1	45419308	60	31M	=	45419085	-254	CCATGCGTGACCCCTCCGGCCTCCCACCGAG	###############E@5(/F=F@?0BF?*E	XT:A:U	NM:i:2	SM:i:25	AM:i:25	X0:i:1	X1:i:0	XM:i:2	XO:i:0	XG:i:0	MD:Z:11A6A12
D2D0JJN1:133:D0BCAACXX:1:1203:18595:103421	99	chromosome:AGPv2:10:1:150189435:1	129123567	29	31M	=	129123675	179	GGTGGGTGTAGGTGGTGATGCGGCGGCCGGC	HI(7<@GBB;CH=?E:B?C;39>B=B#####	XT:A:R	NM:i:0	SM:i:0	AM:i:0	X0:i:2	X1:i:0	XM:i:0	XO:i:0	XG:i:0	MD:Z:31	XA:Z:chromosome:AGPv2:10:1:150189435:1,+129014350,31M,0;
D2D0JJN1:133:D0BCAACXX:1:1203:18595:103421	147	chromosome:AGPv2:10:1:150189435:1	129123675	37	71M	=	129123567	-179	GGCTGGGCCGCGGACTTGCCGTTCGTTGACGGGGTTCTATCTCTTTTCCTTTTTGGAATAAAAAAACTTCG	#####B;>BBDC>:(B@@A8?;5:A;1;8GGGFB<9DCGEGAIHF>?BC8DIHCEHABEBIGBCA<;FFFF	XT:A:U	NM:i:1	SM:i:37	AM:i:0	X0:i:1	X1:i:0	XM:i:1	XO:i:0	XG:i:0	MD:Z:55T15
D2D0JJN1:133:D0BCAACXX:1:1204:9633:48591	99	chromosome:AGPv2:8:1:175793759:1	157408603	29	33M38S	=	157408636	64	CGACGTCCATGGCCGGCGCGGAGGCCGAGGAAATGGGAACTGGTGCCCTGAGCCCCTGACCCTGGAGATAA	DDDFFDDBEEEAEBBE?F:FGEGEFEBB@8?BC@:C@CCBCCC39C<CC8C<C?8;?BCCC?CCBB?CAC@	XT:A:M	NM:i:0	SM:i:29	AM:i:29	XM:i:0	XO:i:0	XG:i:0	MD:Z:33
D2D0JJN1:133:D0BCAACXX:1:1204:9633:48591	147	chromosome:AGPv2:8:1:175793759:1	157408636	29	31M	=	157408603	-64	TGGGAACTGGTGCCCTGAGCCCCTGACCCTG	####@6A;A;5;2?7:EAA6=78;CBF9CF<	XT:A:U	NM:i:0	SM:i:29	AM:i:29	X0:i:1	X1:i:0	XM:i:0	XO:i:0	XG:i:0	MD:Z:31
D2D0JJN1:133:D0BCAACXX:1:1205:14122:129467	99	chromosome:AGPv2:8:1:175793759:1	47431537	60	31M	=	47431877	411	TGCAGTACACAGCAACAACTGATCATCCTCG	GCHGG)8CC=;=DGHIFEEADDDFFD:@CCC	XT:A:U	NM:i:0	SM:i:23	AM:i:23	X0:i:1	X1:i:1	XM:i:0	XO:i:0	XG:i:0	MD:Z:31	XA:Z:chromosome:AGPv2:1:1:301354135:1,-122757563,31M,1;
D2D0JJN1:133:D0BCAACXX:1:1205:14122:129467	147	chromosome:AGPv2:8:1:175793759:1	47431877	60	71M	=	47431537	-411	CTGGCTAGGAGCTGGAGCAGGTGCGCAGCAGAGAGCCAGGGCCGGAGCGCACCGAGCTGGAGCAGAGATCG	BCA@:ACDDCCCCDC>BDDDDDDBEAA3HFIIGGAGIGHBIGHFEGE@BFEIIGGDIIHGIGIHHHDFAFF	XT:A:U	NM:i:0	SM:i:37	AM:i:23	X0:i:1	X1:i:0	XM:i:0	XO:i:0	XG:i:0	MD:Z:71
D2D0JJN1:133:D0BCAACXX:1:1205:16097:186426	69	chromosome:AGPv2:6:1:169174353:1	147655847	0	*	=	147655847	0	CGATATATAACTATATATAGAGATAGTGCTCTGTTTTGTTAGTCATCGTCCATGATGGGCTGAGATAATTG	FFFHFHGHJJJJJJJJJIIJHJHIGJHGHIJJIGHHIIJJEIIIJJIJHGHIJIJIHGGIJJIJIGIGIGE
D2D0JJN1:133:D0BCAACXX:1:1205:16097:186426	137	chromosome:AGPv2:6:1:169174353:1	147655847	37	31M	=	147655847	0	AGCCCATCATGGACGATGACTAACAAAACAG	JBHIJBGIGGIJJJJGFHGHGDFFFFCDDD>	XT:A:U	NM:i:0	SM:i:37	AM:i:0	X0:i:1	X1:i:0	XM:i:0	XO:i:0	XG:i:0	MD:Z:31
D2D0JJN1:133:D0BCAACXX:1:1205:17264:195435	99	chromosome:AGPv2:7:1:176764762:1	12802438	37	71M	=	12802550	143	CGAAATCAAAAATGGGAAAAGGAAATAAAAAAAGAAAAGAAGAAAGAACCTGAATGGGCCCAAACTTTTCC	FFFHHHHHJJJGIJIIIJJJJJFGIJJJJJJJJJIIJJJJIJIIJJIJJHHHHHFFFFFDDD?BDDDDDDC	XT:A:U	NM:i:0	SM:i:37	AM:i:0	X0:i:1	X1:i:0	XM:i:0	XO:i:0	XG:i:0	MD:Z:71
D2D0JJN1:133:D0BCAACXX:1:1205:17264:195435	147	chromosome:AGPv2:7:1:176764762:1	12802550	29	31M	=	12802438	-143	ATACCGCACGGCCAGGCTCACGCCTCCCTAG	?>8DDDD?DEEDEFFFFFHEJIJHGIJIJJJ	XT:A:U	NM:i:1	SM:i:0	AM:i:0	X0:i:1	X1:i:2	XM:i:1	XO:i:0	XG:i:0	MD:Z:29G1	XA:Z:chromosome:AGPv2:7:1:176764762:1,-12643273,31M,0;chromosome:AGPv2:7:1:176764762:1,-12650371,31M,1;
D2D0JJN1:133:D0BCAACXX:1:1206:19823:83841	83	chromosome:AGPv2:6:1:169174353:1	147655825	60	31M	=	147655746	-110	AGAAAGAACAGCCACGGTAACCAGCCCATCA	######?;;?':6-'@7/==5'89BFB<D9G	XT:A:U	NM:i:1	SM:i:37	AM:i:37	X0:i:1	X1:i:0	XM:i:1	XO:i:0	XG:i:0	MD:Z:2T28
D2D0JJN1:133:D0BCAACXX:1:1206:19823:83841	163	chromosome:AGPv2:6:1:169174353:1	147655746	60	71M	=	147655825	110	CGAAGAAGCTGCTTCTCTACAAAAACTAAAGCCAGAGTTTTTAGAGTCATAGCCCCGCTGAACTGGTCCTA	DFFHBHD+AC@9AH@?AC9<<CFHIA>*?DFGG9?;B*9D@GG>8*?CC)=8@7=@EEHF?B7@63.6;@@	XT:A:U	NM:i:1	SM:i:37	AM:i:37	X0:i:1	X1:i:0	XM:i:1	XO:i:0	XG:i:0	MD:Z:59A11
D2D0JJN1:133:D0BCAACXX:1:1206:4034:98247	99	chromosome:AGPv2:4:1:241473504:1	2053280	46	71M	=	2053328	79	CGATCATCCAGCGAGTGAAACCAAGAAATTCATGGCGGGTTGAAGGATACACTGGGGGGGGGGACGCACGT	FFFHHHHHJJJJJJJHIJJJJJJIHIJJIJJJJJJIJJH################################	XT:A:U	NM:i:3	SM:i:23	AM:i:23	X0:i:1	X1:i:1	XM:i:3	XO:i:0	XG:i:0	MD:Z:55A3A2T8	XA:Z:chromosome:AGPv2:4:1:241473504:1,+3555203,71M,4;
D2D0JJN1:133:D0BCAACXX:1:1206:4034:98247	147	chromosome:AGPv2:4:1:241473504:1	2053328	46	31M	=	2053280	-79	ACACTGGAGGGAGGTACGCACGTTCCTGGCG	@A>CCDCEDDECDB;?<IIHHHFGGJIIIGI	XT:A:U	NM:i:0	SM:i:23	AM:i:23	X0:i:1	X1:i:1	XM:i:0	XO:i:0	XG:i:0	MD:Z:31	XA:Z:chromosome:AGPv2:4:1:241473504:1,-3555251,31M,1;
D2D0JJN1:133:D0BCAACXX:1:1206:3180:104414	99	chromosome:AGPv2:8:1:175793759:1	154130326	60	31M	=	154130376	121	ATTGAAAAGAGTCTAAGATCAGTTTGTTTAA	DFG>GHIGE=F?BBFFG<FF@@FGIII@EH=	XT:A:U	NM:i:0	SM:i:37	AM:i:37	X0:i:1	X1:i:0	XM:i:0	XO:i:0	XG:i:0	MD:Z:31
D2D0JJN1:133:D0BCAACXX:1:1206:3180:104414	147	chromosome:AGPv2:8:1:175793759:1	154130376	60	71M	=	154130326	-121	TTTGGTTCTTTTAGAGGTTGTTTGGTTTATAGGGACTAAACATTAGTCCCTCTACTTTTGTCGGCGTTTCG	BDA9CABACA@>>;3DFDEDEHA=)EG@7>EEF=)9EFC=CGC?>D?AADB<D?GIJIJHFEEHHDHFFFF	XT:A:U	NM:i:1	SM:i:37	AM:i:37	X0:i:1	X1:i:0	XM:i:1	XO:i:0	XG:i:0	MD:Z:14G56
D2D0JJN1:133:D0BCAACXX:1:1207:18351:69459	77	*	0	0	*	*	0	0	CGATTTGGCCCCATATCGGGATAGAGAGGCTGGATCGGTGGTTTTGAAGTGGGTGGGGGGGGGGCTGGGCC	DDD3?C<AB<2)2A;4CFA1))1:D*?;1)BDD######################################
D2D0JJN1:133:D0BCAACXX:1:1207:18351:69459	141	*	0	0	*	*	0	0	TCCCTCGCTACTGCCTTCGTCCAAGCCTTGG	?FB*0?:6;;F=)=.@=C#############
D2D0JJN1:133:D0BCAACXX:1:1208:7414:23024	83	chromosome:AGPv2:2:1:237068873:1	38574832	60	71M	=	38574810	-93	ATGAAACGTGGTTAATCGTTTGTGTCTGTGTGAGCAAGAACAGGGAGCAGTGAGGAAGGCGCACGGCTTCG	@@DDABDDEDEEDFFFFHGFJJJJJJJJJJJJIJJJJIIHJJJJJJJIJIIJJIIJIHHEEC2)HHHHFFF	XT:A:U	NM:i:0	SM:i:37	AM:i:37	X0:i:1	X1:i:0	XM:i:0	XO:i:0	XG:i:0	MD:Z:71
D2D0JJN1:133:D0BCAACXX:1:1208:7414:23024	163	chromosome:AGPv2:2:1:237068873:1	38574810	60	31M	=	38574832	93	GTGGTAGGGAGATTAAGCGTAGATGAAACGG	GFHHAFHIJGGFHIIIIDH??<BBCCDC@A#	XT:A:U	NM:i:1	SM:i:37	AM:i:37	X0:i:1	X1:i:0	XM:i:1	XO:i:0	XG:i:0	MD:Z:30T0
D2D0JJN1:133:D0BCAACXX:1:1208:9582:56661	99	chromosome:AGPv2:2:1:237068873:1	203057940	60	71M	=	203058121	212	CGAACAGCGACCGCATCTAGAGCCCCATCCGCGGATCCGAAACCCAATTCCCAGCGAGCAAGCGAGCCCGG	DDDAHHFF:CGHB<DGBGICHCEHEHIH)BFGGGB9AC;=?B8A?B<C:ACCCCBB<B7;C38?#######	XT:A:U	NM:i:0	SM:i:37	AM:i:25	X0:i:1	X1:i:0	XM:i:0	XO:i:0	XG:i:0	MD:Z:71
D2D0JJN1:133:D0BCAACXX:1:1208:9582:56661	147	chromosome:AGPv2:2:1:237068873:1	203058121	60	31M	=	203057940	-212	TTCTGCTGCTCCCTCTCCTCTTCGTTAGGAG	###################G@AHF>A@@HFB	XT:A:U	NM:i:2	SM:i:25	AM:i:25	X0:i:1	X1:i:0	XM:i:2	XO:i:0	XG:i:0	MD:Z:4T4C21
D2D0JJN1:133:D0BCAACXX:1:1208:2164:108992	83	chromosome:AGPv2:8:1:175793759:1	154130376	60	71M	=	154130326	-121	TTTGGTTCTTTTAGGGGTTGTTTGGTTTATAGGGACTAAACATTAGTCCCTCTACTTTTGTCGTCGTTTCG	ABDDDDDDDDDDDCAB;FFHHHJIIJIIHGHG@HBIIJHHGGGFAHDDIHA@IIIIIIHEFF@)HHHHFFF	XT:A:U	NM:i:1	SM:i:37	AM:i:37	X0:i:1	X1:i:0	XM:i:1	XO:i:0	XG:i:0	MD:Z:63G7
D2D0JJN1:133:D0BCAACXX:1:1208:2164:108992	163	chromosome:AGPv2:8:1:175793759:1	154130326	60	31M	=	154130376	121	ATTGAAAAGAGTCTAAGATCAGTTTGTTTAA	JJJJJIJJGHJ*?FHIGGIJJJGJJJJJIIJ	XT:A:U	NM:i:0	SM:i:37	AM:i:37	X0:i:1	X1:i:0	XM:i:0	XO:i:0	XG:i:0	MD:Z:31
D2D0JJN1:133:D0BCAACXX:1:1208:2327:139224	83	chromosome:AGPv2:4:1:241473504:1	34467686	60	71M	=	34467674	-83	CCTCCGACACCTCCCAATAAAAACGTTCCTCCCCGTCCCACTCGCCGGAGCCTGGCCGACGGGATGCCTCG	>B;;@A>?8BDDBC>A>ADDDC?DDDDDBBDDDDECFE@9HHEIGJJIJIJJGJJJJJJJJJIFGHHHFFF	XT:A:U	NM:i:0	SM:i:37	AM:i:37	X0:i:1	X1:i:0	XM:i:0	XO:i:0	XG:i:0	MD:Z:71
D2D0JJN1:133:D0BCAACXX:1:1208:2327:139224	163	chromosome:AGPv2:4:1:241473504:1	34467674	60	31M	=	34467686	83	CTCCGTTCAGGGCCTCCGACACCTCCCAATA	JJIJFHIEBGGIGIHGIIFHFDDEEDDDDDD	XT:A:U	NM:i:0	SM:i:37	AM:i:37	X0:i:1	X1:i:0	XM:i:0	XO:i:0	XG:i:0	MD:Z:31
D2D0JJN1:133:D0BCAACXX:1:1301:19965:32182	83	chromosome:AGPv2:5:1:217872852:1	211766700	60	34M2I35M	=	211766681	-88	ATCCAGCCTTGAGGCCCATGCTCATGACATTCCTGACCTCTCTTGAACTTCGGCTTCACCCCAACAAGTCG	A<BBDDCDDCEDDEFFFFHEECHHJHGJIJJJIGHFIICHGJJJJIGJIGIJJJIHGCJJJJIHHHHHFFF	XT:A:U	NM:i:2	SM:i:37	AM:i:37	X0:i:1	X1:i:0	XM:i:0	XO:i:1	XG:i:2	MD:Z:69
D2D0JJN1:133:D0BCAACXX:1:1301:19965:32182	163	chromosome:AGPv2:5:1:217872852:1	211766681	60	31M	=	211766700	88	TCTGAAAACCAGCCCATAAATCCAGCCTTGA	FIGGHHGGHGIIJIJJJGIJIIIJJIHHHEA	XT:A:U	NM:i:1	SM:i:37	AM:i:37	X0:i:1	X1:i:0	XM:i:1	XO:i:0	XG:i:0	MD:Z:3T27
D2D0JJN1:133:D0BCAACXX:1:1301:18174:170931	83	chromosome:AGPv2:8:1:175793759:1	121107535	60	71M	=	121107464	-142	AGCGGCCGGAATGCCCGCGCAGAAGCGCCCGCTCCCGTCGTCTGCCTCGCCCGGCTCCGACGCCGACGTCG	5DDBDDDDCC?;;DDB<7CCDBDBDDDDDDD@BDDDDDDDDDDDDDEFJJJJJJIEIIHJJIIHHHHHFFF	XT:A:U	NM:i:0	SM:i:37	AM:i:37	X0:i:1	X1:i:0	XM:i:0	XO:i:0	XG:i:0	MD:Z:71
D2D0JJN1:133:D0BCAACXX:1:1301:18174:170931	163	chromosome:AGPv2:8:1:175793759:1	121107464	60	31M	=	121107535	142	CCTGACCTCCCTTCCCTCATCGGCTCCTCCT	JJJIIJHIIJIJJJIJGIIJJHHHFFF@AC#	XT:A:U	NM:i:0	SM:i:37	AM:i:37	X0:i:1	X1:i:0	XM:i:0	XO:i:0	XG:i:0	MD:Z:31
D2D0JJN1:133:D0BCAACXX:1:1302:9476:6575	83	chromosome:AGPv2:4:1:241473504:1	74369520	60	71M	=	74369462	-129	GCTGTTATCGCATACCGGTTCGGTCCTAATCTATGTGCATCGGTTTATAATCCGATGGCCCATATTCATCG	?>>@D?BBB@C=>/BCBB=:IGIIJJJIJIJJJJIJJJJJIJIIJJJIJJIJJJJIHHHHGJJHHHHHFFF	XT:A:U	NM:i:0	SM:i:37	AM:i:37	X0:i:1	X1:i:0	XM:i:0	XO:i:0	XG:i:0	MD:Z:71
D2D0JJN1:133:D0BCAACXX:1:1302:9476:6575	163	chromosome:AGPv2:4:1:241473504:1	74369462	60	31M	=	74369520	129	GCCGTGGGGGCTAGAGTATGCTGTGGGGATC	EHHGAFHIHFDDDDDDACCEDCCDDDDD<@<	XT:A:U	NM:i:0	SM:i:37	AM:i:37	X0:i:1	X1:i:0	XM:i:0	XO:i:0	XG:i:0	MD:Z:31
D2D0JJN1:133:D0BCAACXX:1:1302:1878:18376	99	chromosome:AGPv2:8:1:175793759:1	4807687	29	31M	=	4807718	63	AACTCAGACGAAGGAGCTCCAATGGAAGGGG	FIGGHDGGFFH@GA=DCEHH>?@EB@CC?<8	XT:A:U	NM:i:0	SM:i:29	AM:i:29	X0:i:1	X1:i:0	XM:i:0	XO:i:0	XG:i:0	MD:Z:31
D2D0JJN1:133:D0BCAACXX:1:1302:1878:18376	147	chromosome:AGPv2:8:1:175793759:1	4807718	29	39S32M	=	4807687	-63	TTATCTCAAATCAGACGAAGCAGCTCCAATGGAAGGGGGGGGTGTGAGGTTGGAAACGGGGATAGATCTCG	#######################################D6C9:1)C8*?+2A?A23+@HE<A,2<3?FFD	XT:A:M	NM:i:0	SM:i:29	AM:i:29	XM:i:0	XO:i:0	XG:i:0	MD:Z:32
D2D0JJN1:133:D0BCAACXX:1:1302:13415:50077	77	*	0	0	*	*	0	0	GCTGCGAAGGATGTAGGAGAGGCGCCAGGGA	JIIBEHIJJIGIFEHBEHFFFDBDDDDDDDB
D2D0JJN1:133:D0BCAACXX:1:1302:13415:50077	141	*	0	0	*	*	0	0	CGACCCCTCCCACGCCCCTCCCTAGCGGCCACCCTCATCGTGGCCGGCTTGGCCGCCCCTGGGTGCTGGTC	FFFHHHHHIJJJJIJJJIJJIJJDIJG>BHHIIJCEFHCB;BBCEBBD?D:89C-5;@D<(8<(02:AC##
D2D0JJN1:133:D0BCAACXX:1:1303:14278:16711	99	chromosome:AGPv2:6:1:169174353:1	149476727	29	11M8D60M	=	149476832	136	CGACGCCTCTGGGCTGGTCGGCAGGCACACGGCTGGCTCCTTGAGCGAAAGGCCGTGGTGGTGCCAAGATT	FFFHFDDHHID@?@DFGDDHFGGII8;FGGGIBBAEB?BD>C>>CEB6=?;A9?-)0728<)2>?@>8<A@	XT:A:M	NM:i:8	SM:i:29	AM:i:29	XM:i:0	XO:i:1	XG:i:8	MD:Z:11^GGCTGGAC60
D2D0JJN1:133:D0BCAACXX:1:1303:14278:16711	147	chromosome:AGPv2:6:1:169174353:1	149476832	29	31M	=	149476727	-136	TTCGCGCGATGAGCCGACGACCCTTGGTGGG	59;83=CDCCA;'<95-'EC;IHF=@HGEGG	XT:A:U	NM:i:0	SM:i:29	AM:i:29	X0:i:1	X1:i:0	XM:i:0	XO:i:0	XG:i:0	MD:Z:31
D2D0JJN1:133:D0BCAACXX:1:1303:3537:94533	83	chromosome:AGPv2:3:1:232140174:1	199650247	60	71M	=	199650084	-234	GGGCGGGTTCAGCCTCAGCGGCGCTACAGGTCTCGCGGCGTCCCGCGAGGAAGAAGACGAGGAGCTGTTCG	0953B?:4+22?80@<B;8BB@AABA?A<,88''<==:8@-'?:<@<>FD<EFA3;EBC?<+AF?8??DDD	XT:A:U	NM:i:2	SM:i:37	AM:i:37	X0:i:1	X1:i:0	XM:i:2	XO:i:0	XG:i:0	MD:Z:41A12C16
D2D0JJN1:133:D0BCAACXX:1:1303:3537:94533	163	chromosome:AGPv2:3:1:232140174:1	199650084	60	31M	=	199650247	234	TCCCAGCGGCCCTGGCAAAGGTCGTGGAAGA	<GGHEHI0@'5@DDBA93(7;.;<'9;;AC=	XT:A:U	NM:i:1	SM:i:37	AM:i:37	X0:i:1	X1:i:0	XM:i:1	XO:i:0	XG:i:0	MD:Z:2G28
D2D0JJN1:133:D0BCAACXX:1:1303:16196:144451	83	chromosome:AGPv2:9:1:156750706:1	146011978	29	31M	=	146011700	-309	CCGCCGTGGACCATCATCACCCACGGGAAAC	@DDDDDCEEEEFFEFDBB:HIGHJJIJJJJJ	XT:A:U	NM:i:0	SM:i:29	AM:i:29	X0:i:1	X1:i:0	XM:i:0	XO:i:0	XG:i:0	MD:Z:31
D2D0JJN1:133:D0BCAACXX:1:1303:16196:144451	163	chromosome:AGPv2:9:1:156750706:1	146011700	29	2S37M1D32M	=	146011978	309	CGATATATGCCTATTTTAATATTAAATTTATTTTTTATCATATCAAATATGATTAACACGCGTTAACATGA	FFDHHHHHJJJJIIJJJHGJIIJIIIIJJIJJJJJJIJFHGHIJIHIIJJGHJGIJJIIIJIGGEFFFFEC	XT:A:M	NM:i:3	SM:i:29	AM:i:29	XM:i:2	XO:i:1	XG:i:1	MD:Z:6A15C14^A32
D2D0JJN1:133:D0BCAACXX:1:1303:14095:153039	83	chromosome:AGPv2:4:1:241473504:1	160458156	60	31M	=	160457975	-212	ACAGATCAGGTATTCTCTTCCTGCCGTGCGA	>CDCDCDDDCDCECECEEBFHHJJJJJJJJI	XT:A:U	NM:i:0	SM:i:37	AM:i:37	X0:i:1	X1:i:0	XM:i:0	XO:i:0	XG:i:0	MD:Z:31
D2D0JJN1:133:D0BCAACXX:1:1303:14095:153039	163	chromosome:AGPv2:4:1:241473504:1	160457975	60	71M	=	160458156	212	CGAAACGCCGACAATTATATTTCGGTTTTCGGTTAATCCGGTTTTTTAATCTAGAACAGAAAGTATCTCAT	FFFHHHHHJJJJJJIGHIIIJJJJJDGIJJJJDHIIJJIGH=BEFCDBDDDDDCCDDDDDCDDCCEEEDDC	XT:A:U	NM:i:2	SM:i:37	AM:i:37	X0:i:1	X1:i:0	XM:i:2	XO:i:0	XG:i:0	MD:Z:37T1A31
D2D0JJN1:133:D0BCAACXX:1:1304:18860:4530	99	chromosome:AGPv2:7:1:176764762:1	33997419	60	71M	=	33997497	110	CGACACCGAAACCGACCCATGAGCAAGGGCAAACACACGTGGTTGGCGTGACCCTGACCCCGCAGTGACTA	FFFHHHHHJIIJJIJJJJIIFGIGHHGGJJJGGGHGAHHHEFBFDDCDBDDDDDDCDDCDDBDDD@CDDCA	XT:A:U	NM:i:0	SM:i:37	AM:i:37	X0:i:1	X1:i:0	XM:i:0	XO:i:0	XG:i:0	MD:Z:71
D2D0JJN1:133:D0BCAACXX:1:1304:18860:4530	147	chromosome:AGPv2:7:1:176764762:1	33997497	60	11M1D20M	=	33997419	-110	ATATCCGAAGTAAAAGTGCGCTCAACAGAAC	CDDDDDFFFFFFHHHHIJJJIIHIJIIGIHJ	XT:A:U	NM:i:1	SM:i:37	AM:i:37	X0:i:1	X1:i:0	XM:i:0	XO:i:1	XG:i:1	MD:Z:11^A20
D2D0JJN1:133:D0BCAACXX:1:1304:11846:33420	99	chromosome:AGPv2:4:1:241473504:1	54608888	29	71M	=	54608959	94	CGAGCAGTTTCTGTTGCACCTACTCCGCGGCGTCGCCGGCGAGGAGAGAGTCGGGAGAGGAAACGGCGTAA	DDDDDD++24CEEFIIIICEFIEIIIDDDDDAAADDD>>?=5:<<?=?<=3:7?;5500<>?A########	XT:A:U	NM:i:1	SM:i:29	AM:i:29	X0:i:1	X1:i:0	XM:i:1	XO:i:0	XG:i:0	MD:Z:70G0
D2D0JJN1:133:D0BCAACXX:1:1304:11846:33420	147	chromosome:AGPv2:4:1:241473504:1	54608959	29	8S23M	=	54608888	-94	GTAAAGGGGAACAGAGAGCACACCACGCGGA	>C@AA9@DBDDDFCHCA;;6(6GA@@<AGHF	XT:A:M	NM:i:0	SM:i:29	AM:i:29	XM:i:0	XO:i:0	XG:i:0	MD:Z:23
D2D0JJN1:133:D0BCAACXX:1:1304:14045:54624	99	chromosome:AGPv2:6:1:169174353:1	114189307	60	31M	=	114189547	311	GTTTTTCGGGGTCGCTGGTGCCCGTCGCCGC	IGHIIIJIJJIEHFDDDD=ACDD@B@@DDD@	XT:A:U	NM:i:0	SM:i:37	AM:i:37	X0:i:1	X1:i:0	XM:i:0	XO:i:0	XG:i:0	MD:Z:31
D2D0JJN1:133:D0BCAACXX:1:1304:14045:54624	147	chromosome:AGPv2:6:1:169174353:1	114189547	60	71M	=	114189307	-311	ATAATAAAAAACAATATTTTGTACGATCATGTACACAATGTGCTGAGACATCCTTATTCGGTGATGCGTCG	CDDC?DDFFFFFGHHHHHJIIIHIIGGJJIIGHGBIJJJIEIJIJJIHJIGJJJJIHGEJJJJHHHHHFFF	XT:A:U	NM:i:0	SM:i:37	AM:i:37	X0:i:1	X1:i:0	XM:i:0	XO:i:0	XG:i:0	MD:Z:71
D2D0JJN1:133:D0BCAACXX:1:1304:16845:72809	99	chromosome:AGPv2:1:1:301354135:1	265163133	36	31M	=	265163218	156	TTAGGTCGGCCCTCTCCGGTGCTGGCCTGGT	JJIIJIFJJJJHHFFFFDDCDDDDDDDDDDA	XT:A:R	NM:i:0	SM:i:0	AM:i:0	X0:i:2	X1:i:0	XM:i:0	XO:i:0	XG:i:0	MD:Z:31	XA:Z:chromosome:AGPv2:2:1:237068873:1,+217973779,31M,0;
D2D0JJN1:133:D0BCAACXX:1:1304:16845:72809	147	chromosome:AGPv2:1:1:301354135:1	265163218	37	71M	=	265163133	-156	CTCCACTGGCACTCGGTGGGCGAAGTGGGGTGGAGAACTGGACGTATGGAGGTGAAGCGGGCAATGCCTCG	<ADCCDDDDDDDBDDDFFFGFHJIHDJJJJIIIIJIIJIIHGJJJJJJJIJJJJJIJJJJJJJHHHHHFFF	XT:A:U	NM:i:0	SM:i:37	AM:i:0	X0:i:1	X1:i:0	XM:i:0	XO:i:0	XG:i:0	MD:Z:71
D2D0JJN1:133:D0BCAACXX:1:1304:14755:96367	99	chromosome:AGPv2:10:1:150189435:1	78128488	60	31M	=	78128571	154	AATGCAATGCGGTCTGCGAACTGCGTTCTGA	JJJJJJIIIGJJGIIJJJEHFFFEDA?BDDD	XT:A:U	NM:i:0	SM:i:37	AM:i:37	X0:i:1	X1:i:0	XM:i:0	XO:i:0	XG:i:0	MD:Z:31
D2D0JJN1:133:D0BCAACXX:1:1304:14755:96367	147	chromosome:AGPv2:10:1:150189435:1	78128571	60	71M	=	78128488	-154	GGGGACCATCCGTTTACGCTGCGCCTACGCGGCAGCGGCCGTGGGGCGGCTATATGAGAGGGAATTCATCG	<BC@>?DBDDDDDDDDDDDDDDCDB@>CFDEFGIIJJIJJJJJJJJJIJJJJJJIJJJJJJJJHHHHHFFF	XT:A:U	NM:i:0	SM:i:37	AM:i:37	X0:i:1	X1:i:0	XM:i:0	XO:i:0	XG:i:0	MD:Z:71
D2D0JJN1:133:D0BCAACXX:1:1305:19105:111942	77	*	0	0	*	*	0	0	CTCGTGACCCCTGAACAAACAACAGGGGGGA	G@H6FGGG9@F@D@H@472=CDDBFDBD?B<
D2D0JJN1:133:D0BCAACXX:1:1305:19105:111942	141	*	0	0	*	*	0	0	CGATCTATATAAATTGAGAGTAACCGAAACTGGGTTTTCAACTAGCCCTAAATAGCTCCTTTCACCATGCA	FFFHHHB>FHCDFBJCHHDF@FHIIIFCCDE<FGDHGIIJFG*?CCCFGEHGAGCCEH>@?ACE;EEBDDD
D2D0JJN1:133:D0BCAACXX:1:1305:17100:144589	77	*	0	0	*	*	0	0	CGAAGCTATGAACCCAATGAGATAATTGCCATTATGGACGAAGAGAGAAGCGGATTGGATCCTAGATCGGA	FFFBHDBH@BGGE?FEEGG@F9?CFFFICHGCHGGGF?BF@DHIFIICCF>'4'9<)..;@>@AC<>CBB<
D2D0JJN1:133:D0BCAACXX:1:1305:17100:144589	141	*	0	0	*	*	0	0	ATTGGGTTCATAGCTTCGATCCTAGATCGGA	B<DA>D(;CG=FCGII4'6=CC>EEDFBBA;
D2D0JJN1:133:D0BCAACXX:1:1306:18312:76203	99	chromosome:AGPv2:2:1:237068873:1	196961936	0	31M	=	196962086	221	GCCGGGGGCGGCCGCCGGGGGGCGGCGGCTT	GDHIGEBBB88B@<5<<;@BDD>@>5;B5<<	XT:A:R	NM:i:0	SM:i:0	AM:i:0	X0:i:4	X1:i:0	XM:i:0	XO:i:0	XG:i:0	MD:Z:31	XA:Z:chromosome:AGPv2:2:1:237068873:1,-196989864,31M,0;chromosome:AGPv2:7:1:176764762:1,+69634123,31M,0;chromosome:AGPv2:10:1:150189435:1,-96672286,31M,0;
D2D0JJN1:133:D0BCAACXX:1:1306:18312:76203	147	chromosome:AGPv2:2:1:237068873:1	196962086	0	71M	=	196961936	-221	TGTGTCACGCCAAGGGCCACATGCTCCTATCAATTTTGTTTATCTATTTGTTACTCTCTCCTCGGGACTCG	=@>BBA9>;BCCEFEGEACGE=2ACCB8)<=D?HAGDHF?GEGD<BAFC9C91F=GFF:GE:GHDDHHFFF	XT:A:R	NM:i:0	SM:i:0	AM:i:0	X0:i:2	X1:i:1	XM:i:0	XO:i:0	XG:i:0	MD:Z:71	XA:Z:chromosome:AGPv2:2:1:237068873:1,+196989674,71M,0;chromosome:AGPv2:7:1:176764762:1,-69634273,71M,1;
D2D0JJN1:133:D0BCAACXX:1:1306:9433:100751	83	chromosome:AGPv2:1:1:301354135:1	1203414	60	31M	=	1203306	-139	TTTTTGAACTTGCCTTTCTCCCCTCCTAGGC	##############A@9/A=A@7=C;@:?(C	XT:A:U	NM:i:1	SM:i:37	AM:i:37	X0:i:1	X1:i:0	XM:i:1	XO:i:0	XG:i:0	MD:Z:29A1
D2D0JJN1:133:D0BCAACXX:1:1306:9433:100751	163	chromosome:AGPv2:1:1:301354135:1	1203306	60	71M	=	1203414	139	CGAGCACGGCGGCGGCGAGGGAGGACGCGTCGGCCCCGGGCGGCATGGCGGCGGCGGCCGGGGACGTGAGG	FFFAFH?HBF:@D::96@230&&0(8:8305988BBB&0:8:@BB-?<?558<B;B;5;7@B#########	XT:A:U	NM:i:0	SM:i:37	AM:i:37	X0:i:1	X1:i:0	XM:i:0	XO:i:0	XG:i:0	MD:Z:71
D2D0JJN1:133:D0BCAACXX:1:1306:7696:116992	83	chromosome:AGPv2:2:1:237068873:1	208854445	60	71M	=	208854314	-202	CAACGGGTGCCGCGTGCTTCGCAAGGGGTGTAGCGACGCGTGCGTGCTGCGACCGAGCCTGCAGTGGATCG	0A9BDBDDDDDDBCCDDDDDDDB@DDDDDDDDDCDBFIIIIIIJIIGGFDFCJGJJJJJJJJJHHHHHFFF	XT:A:U	NM:i:3	SM:i:37	AM:i:37	X0:i:1	X1:i:0	XM:i:3	XO:i:0	XG:i:0	MD:Z:13A4G32G19
D2D0JJN1:133:D0BCAACXX:1:1306:7696:116992	163	chromosome:AGPv2:2:1:237068873:1	208854314	60	31M	=	208854445	202	CCCGAGAAGGGAAGACCCCAGCCCTTGTTTG	JJJJJIJJJJIJJE>EHFFFFEDDEDDDDDA	XT:A:U	NM:i:0	SM:i:37	AM:i:37	X0:i:1	X1:i:0	XM:i:0	XO:i:0	XG:i:0	MD:Z:31
D2D0JJN1:133:D0BCAACXX:1:1307:2706:21907	99	chromosome:AGPv2:4:1:241473504:1	34467469	60	71M	=	34467652	214	CGATATTGAGATATATTGTGTACACATAAGAAAAAAACAGGATTTTGCTAAGAAAGTCCCTATTGCTCATT	FFFHDHFGIJF<A?CHEHCFAFFHIIIJIHIIGIIIF0?BFEHGHFFGHGEHCHIIGGEHHGE:@BDFFD@	XT:A:U	NM:i:0	SM:i:37	AM:i:37	X0:i:1	X1:i:0	XM:i:0	XO:i:0	XG:i:0	MD:Z:71
D2D0JJN1:133:D0BCAACXX:1:1307:2706:21907	147	chromosome:AGPv2:4:1:241473504:1	34467652	60	31M	=	34467469	-214	CCCGATAAATAAGAAGCGCTGCCTCCGTTCA	BDDCCEDDC@EC<<EEHBGGCAFCF;GD@GE	XT:A:U	NM:i:0	SM:i:37	AM:i:37	X0:i:1	X1:i:0	XM:i:0	XO:i:0	XG:i:0	MD:Z:31
D2D0JJN1:133:D0BCAACXX:1:1307:4307:50967	99	chromosome:AGPv2:4:1:241473504:1	2053280	46	71M	=	2053328	79	CGATCATCCAGCGAGTGAAACCAAGAAATTCATGGCGGGTTGAAGGATATACTGGAGGGGGGGACGCACGT	DDBFFD?FEHBGIEG@EFHIIIIGDGHGII@ABG9DFEE################################	XT:A:U	NM:i:3	SM:i:23	AM:i:23	X0:i:1	X1:i:1	XM:i:3	XO:i:0	XG:i:0	MD:Z:49C9A2T8	XA:Z:chromosome:AGPv2:4:1:241473504:1,+3555203,71M,4;
D2D0JJN1:133:D0BCAACXX:1:1307:4307:50967	147	chromosome:AGPv2:4:1:241473504:1	2053328	46	31M	=	2053280	-79	ACACTGGAGGGAGGTACGCACGTTCCTGGCG	;@;AC=A;5ACCBEDHBGCC8C2IGDIGJIG	XT:A:U	NM:i:0	SM:i:23	AM:i:23	X0:i:1	X1:i:1	XM:i:0	XO:i:0	XG:i:0	MD:Z:31	XA:Z:chromosome:AGPv2:4:1:241473504:1,-3555251,31M,1;
D2D0JJN1:133:D0BCAACXX:1:1307:16190:93336	117	chromosome:AGPv2:3:1:232140174:1	67988320	0	*	=	67988320	0	CGCCCTCCCCTGTGATTTTTCATCGCTTGTG	B?>>DEEHHHDHGEHEH@IGHCIIGJIJIIJ
D2D0JJN1:133:D0BCAACXX:1:1307:16190:93336	153	chromosome:AGPv2:3:1:232140174:1	67988320	0	71M	=	67988320	0	GATATAATTTAATTTAGCGGATACTCTGGAATTTAGAGGAATTTTTACCAGTTACATATATCCGAAGATTT	=CEDFIIGIJIJIJIIGIHGJHEIIGGIIJJJJJJJIIJJJJJIHGHJJJIIIHIIHIGGHIIHHHHHFFF	XT:A:R	NM:i:4	SM:i:0	AM:i:0	X0:i:2	X1:i:0	XM:i:4	XO:i:0	XG:i:0	MD:Z:4G22A5C3T33	XA:Z:chromosome:AGPv2:6:1:169174353:1,-48607941,71M,4;
D2D0JJN1:133:D0BCAACXX:1:1307:15815:129102	99	chromosome:AGPv2:2:1:237068873:1	177651305	29	31M	=	177651338	56	GCTGAAAAGCGGCCCGGTTCGCGTGGGCTAC	JGIGI>GHHJJIJJJHFDCDCDDBDDDBDD9	XT:A:U	NM:i:0	SM:i:29	AM:i:29	X0:i:1	X1:i:0	XM:i:0	XO:i:0	XG:i:0	MD:Z:31
D2D0JJN1:133:D0BCAACXX:1:1307:15815:129102	147	chromosome:AGPv2:2:1:237068873:1	177651338	29	48S23M	=	177651305	-56	GATGGCAATTATCTCGCTGAAAAGCGGCCCGGTTCGCGTGGGCTACCGAAAGCGAGCCAGGCAGGGTTTCG	DDDCAADDDDDDDDBC@DCCB@-BDDBDDCCDE>GJIIJJJGJIIJJIIJIJIJIJJJIJJJIHHHHHFFF	XT:A:M	NM:i:0	SM:i:29	AM:i:29	XM:i:0	XO:i:0	XG:i:0	MD:Z:23
D2D0JJN1:133:D0BCAACXX:1:1307:20241:183235	77	*	0	0	*	*	0	0	CGATCTATATAAATTGAGAGTAACCGAAACTGGGTTTTCAACTAGCCCTAAATAGCTCCTTTCACCATGCA	DDB3DFFADB>G:CBCB?FD<<CBAF@DAGB@DD)?F6?BFB@B@@FE<CFGCF474@;=3=>AAA>7?DB
D2D0JJN1:133:D0BCAACXX:1:1307:20241:183235	141	*	0	0	*	*	0	0	CTCGTGACCCCTGAACAAACAACAGGGGGGA	FH3@8=EH@=;FHHG@D7;6=6?D26;8>@#
D2D0JJN1:133:D0BCAACXX:1:1307:7671:197872	83	chromosome:AGPv2:4:1:241473504:1	36441482	29	71M	=	36441415	-138	AACCGACTCGCCAGGTCTCCTCCGGATCGCCACGCGCCGCGCGCCACCCGCCCGCCTCCCCGAATCTCTCG	##B;90>>88??3<8<@?@92DB@<58<5@70:-@6656B1:<:7-DB>/IIJIIIGIJJJJIFHHFGFFF	XT:A:U	NM:i:1	SM:i:29	AM:i:29	X0:i:1	X1:i:0	XM:i:1	XO:i:0	XG:i:0	MD:Z:42A28
D2D0JJN1:133:D0BCAACXX:1:1307:7671:197872	163	chromosome:AGPv2:4:1:241473504:1	36441415	29	12M8D19M	=	36441482	138	ACTTCGCCTGGGTTCTGGGTGGCTGGTTCTT	GGHIGIGH<FEEFHGGEG@7ABEFDC>CDCC	XT:A:M	NM:i:8	SM:i:29	AM:i:29	XM:i:0	XO:i:1	XG:i:8	MD:Z:12^TTCTGGCC19
D2D0JJN1:133:D0BCAACXX:1:1308:6795:12853	83	chromosome:AGPv2:6:1:169174353:1	116578764	29	71M	=	116578534	-301	AAAAAGGGAGCGCCTTGGTCTGCGGGGGCTACGGAAGATGCGTCCTTTTGGGTTTTGGCATTGAAGGATCG	@CCCDB>50'@<???A=@DB=4'GB=@E=BBBC?GHGIGFICHGFJJJJJJGIJIHGJJIGIIHFHHFDFF	XT:A:R	NM:i:0	SM:i:0	AM:i:0	X0:i:2	X1:i:0	XM:i:0	XO:i:0	XG:i:0	MD:Z:71	XA:Z:chromosome:AGPv2:6:1:169174353:1,-116657540,71M,0;
D2D0JJN1:133:D0BCAACXX:1:1308:6795:12853	163	chromosome:AGPv2:6:1:169174353:1	116578534	37	31M	=	116578764	301	CCCTCTGGCGGGTTTGCCTGTTTAGCCCTCG	GIJHHIC9@EHD3<B7:ACA:>C>::@C?<5	XT:A:U	NM:i:0	SM:i:37	AM:i:0	X0:i:1	X1:i:0	XM:i:0	XO:i:0	XG:i:0	MD:Z:31
D2D0JJN1:133:D0BCAACXX:1:1308:6090:48292	83	chromosome:AGPv2:5:1:217872852:1	211766659	17	31M	=	211766523	-167	GTGCAGGTGCTGCCTAAGGCCCTCTGAAAAC	DFFFEHHHHJJIGIJJJJJJJIJIJJJJJIJ	XT:A:U	NM:i:2	SM:i:17	AM:i:17	X0:i:1	X1:i:0	XM:i:2	XO:i:0	XG:i:0	MD:Z:14A10T5
D2D0JJN1:133:D0BCAACXX:1:1308:6090:48292	163	chromosome:AGPv2:5:1:217872852:1	211766523	17	44M6D27M	=	211766659	167	CGAGAAGAATCAGAGGGAAACAGGCTGAGGATAGCAGGATGAATAGAGAGATAGCAAGAACAGCAGTACAC	FFDHHHHHJJJJIGHJJJIJJJJJJJJFHIHIGIFJJJJJIGHJFGFGFGFCHE@GGAEE===6?@7?AC#	XT:A:M	NM:i:7	SM:i:17	AM:i:17	XM:i:1	XO:i:1	XG:i:6	MD:Z:27G16^AGAGAG27
D2D0JJN1:133:D0BCAACXX:1:1308:17981:88428	83	chromosome:AGPv2:4:1:241473504:1	74369520	60	71M	=	74369462	-129	GCTGTTATCGCATACCGGTTCGGTCCTAATCTATGTGCATCGGTTTATAATCCGATGGCCCATATTCATCG	ACDDDDDDDDCD@>BCD=:BJJJJJIJIJHGJIJJJIJJJJJJIIGIIJHGJIJIJIHFIJJJHGHHHFFF	XT:A:U	NM:i:0	SM:i:37	AM:i:37	X0:i:1	X1:i:0	XM:i:0	XO:i:0	XG:i:0	MD:Z:71
D2D0JJN1:133:D0BCAACXX:1:1308:17981:88428	163	chromosome:AGPv2:4:1:241473504:1	74369462	60	31M	=	74369520	129	GCCGTGGGGGCTAGAGTATGCTGTGGGGATC	JJJIAFGIHFDDDDDD@CCEDEDCDDBDDD@	XT:A:U	NM:i:0	SM:i:37	AM:i:37	X0:i:1	X1:i:0	XM:i:0	XO:i:0	XG:i:0	MD:Z:31
D2D0JJN1:133:D0BCAACXX:1:2101:12731:144146	99	chromosome:AGPv2:6:1:169174353:1	69450986	60	31M	=	69451039	124	GGGCTGGAGATAGCGACACTGGAGGAGGCGC	EFBFIEB@ECC@@CHHE>BEC2>AB;?B89>	XT:A:U	NM:i:0	SM:i:37	AM:i:37	X0:i:1	X1:i:0	XM:i:0	XO:i:0	XG:i:0	MD:Z:31
D2D0JJN1:133:D0BCAACXX:1:2101:12731:144146	147	chromosome:AGPv2:6:1:169174353:1	69451039	60	71M	=	69450986	-124	GTAACACCGTGCCCAACACCCGGATTATCAGAACGACCCGGCTGTTCCGTACTTTACTAAACATTCGGTCG	CCB>A<BDBCA7BB?;8'B@AECED@FDFDEEAGA;IGIHJJJJIGIIGIHIIHGGIJIIHIJHGHHHFFF	XT:A:U	NM:i:2	SM:i:37	AM:i:37	X0:i:1	X1:i:0	XM:i:2	XO:i:0	XG:i:0	MD:Z:5C47G17
D2D0JJN1:133:D0BCAACXX:1:2102:8034:66241	83	chromosome:AGPv2:6:1:169174353:1	86338963	60	71M	=	86338605	-429	AGTCTCCGTACAATGTTTGAAGTAAACAATTCTCTTTGCCCGTGTATCAATTGTGTTGTCTTATGTGTTCG	>?8A;DEC@@EFEHEIIGGIHGHHGCJJGIIJIGIIHGIIJJJIIGEEJJIHEGIIJIJJJJJHFHDGFFF	XT:A:U	NM:i:0	SM:i:37	AM:i:37	X0:i:1	X1:i:0	XM:i:0	XO:i:0	XG:i:0	MD:Z:71
D2D0JJN1:133:D0BCAACXX:1:2102:8034:66241	163	chromosome:AGPv2:6:1:169174353:1	86338605	60	31M	=	86338963	429	CTTATTTTGATGGATTGATAAGATGGCTCAT	GGICHIIIIIIEIIGCHGIIIIFCGIHHGHC	XT:A:U	NM:i:0	SM:i:37	AM:i:37	X0:i:1	X1:i:0	XM:i:0	XO:i:0	XG:i:0	MD:Z:31
D2D0JJN1:133:D0BCAACXX:1:2102:11862:75725	83	chromosome:AGPv2:2:1:237068873:1	177651338	29	48S23M	=	177651305	-56	GGTGGCAATTATCTCGCTGAAAAGCGGCCCGGTTCGCGTGGGCTACCGAAAGCGAGCCAGGCACGGTTTCG	##DDDDDCDDB>DDDDDDDDDDDDDDDDDDDFFHHGIJJGJIJIIJIJJJIJIJJJJJIHHGC0HHHHFFF	XT:A:M	NM:i:1	SM:i:29	AM:i:29	XM:i:1	XO:i:0	XG:i:0	MD:Z:15G7
D2D0JJN1:133:D0BCAACXX:1:2102:11862:75725	163	chromosome:AGPv2:2:1:237068873:1	177651305	29	31M	=	177651338	56	GCTGAAAAGCGGCCCGGTTCGCGTGGGCTAC	JJJGIHIJGHEIIGHHFBCDDDD=@DBBDDD	XT:A:U	NM:i:0	SM:i:29	AM:i:29	X0:i:1	X1:i:0	XM:i:0	XO:i:0	XG:i:0	MD:Z:31
D2D0JJN1:133:D0BCAACXX:1:2102:9442:138090	99	chromosome:AGPv2:4:1:241473504:1	183207737	60	71M	=	183207988	282	CGATCCTGCCTGCCTGCCTGCTTGTAACAGCAACAGCAGCAGAAGTGGCGCACTGTGCTTTGCGGTGGCGG	FFFHHGFHEIJGHI>CFIHH@FFGFHGGIJJIJIHGBHEEBD;?FBFGFGGII<AAHEEBCCCBA=;;?==	XT:A:U	NM:i:0	SM:i:37	AM:i:37	X0:i:1	X1:i:0	XM:i:0	XO:i:0	XG:i:0	MD:Z:71
D2D0JJN1:133:D0BCAACXX:1:2102:9442:138090	147	chromosome:AGPv2:4:1:241473504:1	183207988	60	31M	=	183207737	-282	TTTTAATTTCCCCTGGTTGTTTTGTTTAGGG	CCAC>>@C<D>CAC?GGHEHHEEEHEHIIHI	XT:A:U	NM:i:0	SM:i:37	AM:i:37	X0:i:1	X1:i:0	XM:i:0	XO:i:0	XG:i:0	MD:Z:31
D2D0JJN1:133:D0BCAACXX:1:2102:15229:138546	83	chromosome:AGPv2:4:1:241473504:1	160458156	60	31M	=	160457975	-212	ACAGATCAGGTATTCTCTTCCTGCCGTGCGA	;BEDDDCCDCDDCEEABEBFHEJIJIIIJJJ	XT:A:U	NM:i:0	SM:i:37	AM:i:37	X0:i:1	X1:i:0	XM:i:0	XO:i:0	XG:i:0	MD:Z:31
D2D0JJN1:133:D0BCAACXX:1:2102:15229:138546	163	chromosome:AGPv2:4:1:241473504:1	160457975	60	71M	=	160458156	212	CGAAACGCCGACAATTATATTTCGGTTTTCGGTTAATCCGGTTTTTTAATCTAGAACAGAAAGTATCTCAT	FFFHHHHHJJIJIJJJIIFHJJJJJHIIIIEIHIJJJJJHHEFFFCDDDDDDCDCCDDDCDDDCDECDDCC	XT:A:U	NM:i:2	SM:i:37	AM:i:37	X0:i:1	X1:i:0	XM:i:2	XO:i:0	XG:i:0	MD:Z:37T1A31
D2D0JJN1:133:D0BCAACXX:1:2102:20320:139408	99	chromosome:AGPv2:5:1:217872852:1	117016009	60	31M	=	117016042	104	TCACCCGAGGTTAGCAAGACCGACAGTGGTG	FHADDDA6FHAC>CHGEH@?EF<ABB;AC><	XT:A:U	NM:i:0	SM:i:37	AM:i:37	X0:i:1	X1:i:0	XM:i:0	XO:i:0	XG:i:0	MD:Z:31
D2D0JJN1:133:D0BCAACXX:1:2102:20320:139408	147	chromosome:AGPv2:5:1:217872852:1	117016042	60	71M	=	117016009	-104	AGAGAGGCCTCCTCCGTATCTACCACAGGAGGGCACCTGCAGCAACAATTTTGGCCGCAAGGATCACCTCG	C?:?CB??==>B?;BAA=?==.GDDHHHFFEGGGFDIIHHABFFDHF<D:C0<GE@GEBJIIHFD<FADFF	XT:A:U	NM:i:0	SM:i:37	AM:i:37	X0:i:1	X1:i:0	XM:i:0	XO:i:0	XG:i:0	MD:Z:71
D2D0JJN1:133:D0BCAACXX:1:2102:21016:149913	83	chromosome:AGPv2:1:1:301354135:1	285980520	15	31M	=	285980398	-153	TTGTACATGGACTCCTCGGTCTGGTACTCGG	:;AC;>3;-;.5'B?/A2GEHHHIGC;@AED	XT:A:R	NM:i:0	SM:i:0	AM:i:0	X0:i:2	X1:i:0	XM:i:0	XO:i:0	XG:i:0	MD:Z:31	XA:Z:chromosome:AGPv2:5:1:217872852:1,+4666328,31M,0;
D2D0JJN1:133:D0BCAACXX:1:2102:21016:149913	163	chromosome:AGPv2:1:1:301354135:1	285980398	23	71M	=	285980520	153	CGAAGAGGTAGGCGGAGCCCTCGCCCTGGCCGAACTTGACGGAGCCGTCGGCCTCCCGCGCCACTACCTTG	FFFDAHHFFGIGGGE)??DF;BG:FF;(=2@A@E8;@@BB<>3>888@?@#####################	XT:A:U	NM:i:1	SM:i:23	AM:i:0	X0:i:1	X1:i:1	XM:i:1	XO:i:0	XG:i:0	MD:Z:64G6	XA:Z:chromosome:AGPv2:5:1:217872852:1,-4666410,71M,2;
D2D0JJN1:133:D0BCAACXX:1:2103:2394:11776	77	*	0	0	*	*	0	0	CGATCTATATAAATTGAGAGTAACCGAAACTGGGTTTTCAACTAGCCCTAAATAGCTCCTTTCACCATGCA	FFFFFHHFIJJIJJGGIJHIHGIJJIIIIJJJJJGHIJIJIGIJJJJIJGGIGCHIGGIHHHEEHHFFFFE
D2D0JJN1:133:D0BCAACXX:1:2103:2394:11776	141	*	0	0	*	*	0	0	CTCGTGACCCCTGAACAAACAACAGGGGGGA	JIIIJIDGIJJJJIJHJHCEEDDEFDDCDDB
D2D0JJN1:133:D0BCAACXX:1:2103:8581:14558	77	*	0	0	*	*	0	0	TCCCTCGCTACTGCCTTCGTCCAGGCCTTGG	JJJJJJJJJJJJJJJJJHHHHFFFFDDEEEC
D2D0JJN1:133:D0BCAACXX:1:2103:8581:14558	141	*	0	0	*	*	0	0	CGATTTGGCCCTATATCGGGATAGAGAGGCTGGATCGGCTGCTGGGAAGGGGGGGGGGGGGGGGGGGGTCC	FFFHHHHHJJJJJJIJJJJJFHJJIJGGIJJJJ><B@F:;@##############################
D2D0JJN1:133:D0BCAACXX:1:2103:19894:67601	99	chromosome:AGPv2:8:1:175793759:1	47428568	37	71M	=	47428628	91	CGAGTACTTGACAGATGCTACACGGACCTCACTTTCCCTTACATCTAACTCAGTCTTCACACCTCCAGGCT	FFFHHHHHJJJGIJJJJJJJJJGIIHJGIIJJGIIJJIJJJIJIIDHGIIJJJJIHIIIIIJHHHHFEFF@	XT:A:U	NM:i:0	SM:i:37	AM:i:0	X0:i:1	X1:i:0	XM:i:0	XO:i:0	XG:i:0	MD:Z:71
D2D0JJN1:133:D0BCAACXX:1:2103:19894:67601	147	chromosome:AGPv2:8:1:175793759:1	47428628	29	31M	=	47428568	-91	CCCTCCAGGCTTTCTCCACCCATGCAGTACA	#DE@CEDB;FHHEHEHGDJJJIGIDIJJIGH	XT:A:R	NM:i:1	SM:i:0	AM:i:0	X0:i:2	X1:i:0	XM:i:1	XO:i:0	XG:i:0	MD:Z:0A30	XA:Z:chromosome:AGPv2:1:1:301354135:1,+122757585,31M,1;
D2D0JJN1:133:D0BCAACXX:1:2103:20717:116961	99	chromosome:AGPv2:8:1:175793759:1	4807687	29	31M	=	4807718	63	AACTCAGACGAAGGAGCTCCAATGGAAGGGG	JIIHJCIJJIGBHHCGG<EHFHFF:?B>?B>	XT:A:U	NM:i:0	SM:i:29	AM:i:29	X0:i:1	X1:i:0	XM:i:0	XO:i:0	XG:i:0	MD:Z:31
D2D0JJN1:133:D0BCAACXX:1:2103:20717:116961	147	chromosome:AGPv2:8:1:175793759:1	4807718	29	39S32M	=	4807687	-63	TTATCTCAACTCAGACGAAGGAGCTCCAATGGAAGGGGGGGGTGTGAGGTTGGAAACGGGGATAGATCTCG	4CABCA>:CC@BDBCBACCCDDDECCC>?9FFFFHEJJJJJIIJIIIGJGJIGGGCIHHGJGJHHHHFFFF	XT:A:M	NM:i:0	SM:i:29	AM:i:29	XM:i:0	XO:i:0	XG:i:0	MD:Z:32
D2D0JJN1:133:D0BCAACXX:1:2104:11314:164165	99	chromosome:AGPv2:3:1:232140174:1	165735237	29	51M6I14M	=	165735504	298	CGATCCAACGCGCGCACAGGTGCGACGCTGCGAAAGAAAATAACCCAGGTGATGATTATGATGATGCGTCA	FFFHHHHHGIGIIIJIJIIJDHIJIGIHHHFFCDDDDDDDDDDDDDDDD@CCDCCA+3>ACDDEEDDDBB<	XT:A:M	NM:i:7	SM:i:29	AM:i:29	XM:i:1	XO:i:1	XG:i:6	MD:Z:7C57
D2D0JJN1:133:D0BCAACXX:1:2104:11314:164165	147	chromosome:AGPv2:3:1:232140174:1	165735504	29	31M	=	165735237	-298	CGATCCATGGTTCATTTGTCCTGCCACTAGG	AB?7ECA?A>GAGGHCHC7JIIIJIJJIJJJ	XT:A:U	NM:i:1	SM:i:29	AM:i:29	X0:i:1	X1:i:0	XM:i:1	XO:i:0	XG:i:0	MD:Z:28C2
D2D0JJN1:133:D0BCAACXX:1:2104:7389:172971	99	chromosome:AGPv2:5:1:217872852:1	202315710	60	27M1D44M	=	202315903	224	CGAAGAGCACAGGCTTGAGCTCCGCGCGGCCGCGTAGATGGCTGCCGTGTGCGCAGCGGGACCGCTCCCGA	FFFHHHFHIJJJJIIIGEGHCGIEGBGGH'@=:9'3;=@ACC98?@:00+23:737<BDD@7B;;99;B##	XT:A:U	NM:i:1	SM:i:37	AM:i:37	X0:i:1	X1:i:0	XM:i:0	XO:i:1	XG:i:1	MD:Z:27^G44
D2D0JJN1:133:D0BCAACXX:1:2104:7389:172971	147	chromosome:AGPv2:5:1:217872852:1	202315903	60	31M	=	202315710	-224	CTGAAATTACAGTTCACACCTCGTCGGTCTA	C@CEDDDCCCCDDCAAC>FEEEHEHFFBGCG	XT:A:U	NM:i:0	SM:i:37	AM:i:37	X0:i:1	X1:i:0	XM:i:0	XO:i:0	XG:i:0	MD:Z:31
D2D0JJN1:133:D0BCAACXX:1:2105:13447:5266	99	chromosome:AGPv2:4:1:241473504:1	165672722	60	71M	=	165672862	171	CGACTCACGCCCGCTCCAGCTCCGCCAGCGCCTCTGCCAGGTGCGCCCACGTCGGCGGCGGCGAGGCGCGT	FFFGHHFFIJJJJIJJIJJJIIJJJIGIHI>GBHGJIIHFHAEHFFDDDDD=B?BBDDDD@BB>@BBDB@#	XT:A:U	NM:i:0	SM:i:37	AM:i:37	X0:i:1	X1:i:0	XM:i:0	XO:i:0	XG:i:0	MD:Z:71
D2D0JJN1:133:D0BCAACXX:1:2105:13447:5266	147	chromosome:AGPv2:4:1:241473504:1	165672862	60	31M	=	165672722	-171	CTGCGAGCGAGAGAAGCCGACAGGCGAGGGA	=?BBB?DBCFEFFFHHJIHDGIIGIGJJIII	XT:A:U	NM:i:0	SM:i:37	AM:i:37	X0:i:1	X1:i:0	XM:i:0	XO:i:0	XG:i:0	MD:Z:31
D2D0JJN1:133:D0BCAACXX:1:2105:12852:24653	73	chromosome:AGPv2:6:1:169174353:1	24318228	37	31M	=	24318228	0	GTCGCCCCCATGGTCGGAGTGCTTGCGAGGC	JIIIGIIEGGAC?7=?A<=,;>CCCB8?@@<	XT:A:U	NM:i:0	SM:i:37	AM:i:0	X0:i:1	X1:i:0	XM:i:0	XO:i:0	XG:i:0	MD:Z:31
D2D0JJN1:133:D0BCAACXX:1:2105:12852:24653	133	chromosome:AGPv2:6:1:169174353:1	24318228	0	*	=	24318228	0	CGAAAGCCTCGCAAGCACTCCGACCATGGGGGCGACGAGATAATTGCCATTATGGACGAAGAGGGAAGGGG	EFFF;CBFDDG<?FA;?@E;?C@GHGDDFGGHICB?@BB=8>CCCC9@@CCDEDD@A7;;<@B@>5?<?B9
D2D0JJN1:133:D0BCAACXX:1:2105:11865:38611	99	chromosome:AGPv2:6:1:169174353:1	142567844	60	71M	=	142567902	89	CGAGGAGACCACCCCTGTATTATCACCAAGGATCAACGAAAATTACATATAACCGTAACGAGTGTGTGTAC	DDDD:FHFEDGIIIG??FHFIGIEGDDBF?FG>FHIC@D@GH@GHGIIIGHEH@5-?##############	XT:A:U	NM:i:0	SM:i:37	AM:i:23	X0:i:1	X1:i:0	XM:i:0	XO:i:0	XG:i:0	MD:Z:71
D2D0JJN1:133:D0BCAACXX:1:2105:11865:38611	147	chromosome:AGPv2:6:1:169174353:1	142567902	60	31M	=	142567844	-89	CGAGTGTGTGTACAAGCACCCCAAGACAGGA	559AAB@@?CDB=???:'@@.4===*3BD??	XT:A:U	NM:i:0	SM:i:23	AM:i:23	X0:i:1	X1:i:1	XM:i:0	XO:i:0	XG:i:0	MD:Z:31	XA:Z:chromosome:AGPv2:6:1:169174353:1,-65755941,31M,1;
D2D0JJN1:133:D0BCAACXX:1:2105:7024:66948	117	chromosome:AGPv2:2:1:237068873:1	22971735	0	*	=	22971735	0	TAGGCACAAGGGCACGAGCTTTTTGGAACCGTGATATCGCTAACATTGGGCTTCTGAAAATAGGTATCTCG	;ECCECCFDDDDHEEIEC@;=7CIIGEHFGBEHIHEIHDEDIJJJJIHGHBHEGHFIIFJJIIHHADHFFF
D2D0JJN1:133:D0BCAACXX:1:2105:7024:66948	153	chromosome:AGPv2:2:1:237068873:1	22971735	37	31M	=	22971735	0	ACACAGCTGCCCTCTTCTGACTGCCCAGCGA	CC;CDCDCFFDA7EECDGGEGEGEIGIGGIG	XT:A:U	NM:i:0	SM:i:37	AM:i:0	X0:i:1	X1:i:0	XM:i:0	XO:i:0	XG:i:0	MD:Z:31
D2D0JJN1:133:D0BCAACXX:1:2105:11950:95548	83	chromosome:AGPv2:6:1:169174353:1	26908548	60	71M	=	26908494	-125	GCCGACGACCCCCGGCGCGGGCGCAGATCAGCGTGCGCCGTGACCTGCCCGCCCTGCCTCCGCTGCTTTCG	5B;@9@;5DB@DDDDDDDBDDDDDEDDBDBBDDDDDDDDCCCADDB>FGIGIIGGGIIIJJIJGHHHGFFF	XT:A:U	NM:i:0	SM:i:37	AM:i:37	X0:i:1	X1:i:0	XM:i:0	XO:i:0	XG:i:0	MD:Z:71
D2D0JJN1:133:D0BCAACXX:1:2105:11950:95548	163	chromosome:AGPv2:6:1:169174353:1	26908494	60	31M	=	26908548	125	CTCCCGCTCACCTCTTCCACCTCTCTACGCT	IGIIJIHIJJIIJIJHEHHHHFFFFEEEDD?	XT:A:U	NM:i:0	SM:i:37	AM:i:37	X0:i:1	X1:i:0	XM:i:0	XO:i:0	XG:i:0	MD:Z:31
D2D0JJN1:133:D0BCAACXX:1:2105:18259:113774	99	chromosome:AGPv2:4:1:241473504:1	74369462	60	31M	=	74369520	129	GCCGTGGGGGCTAGAGTATGCTGTGGGGATC	AFBH;;;BH6A65?;@;>CCCDC@C<=>BBB	XT:A:U	NM:i:0	SM:i:37	AM:i:37	X0:i:1	X1:i:0	XM:i:0	XO:i:0	XG:i:0	MD:Z:31
D2D0JJN1:133:D0BCAACXX:1:2105:18259:113774	147	chromosome:AGPv2:4:1:241473504:1	74369520	60	71M	=	74369462	-129	GCTGTTATCGCATACCGGTTCGGTCCTAATCTATGTGCATCGGTTTATAATCCGATGGCCCATATTCATCG	8:>C@;<DBC@BB>?CB?A:@IGAHGGCFFEGAGDGGIGGHGHIFIGGHGFIIGGCFFBIGIEDHFHGFFF	XT:A:U	NM:i:0	SM:i:37	AM:i:37	X0:i:1	X1:i:0	XM:i:0	XO:i:0	XG:i:0	MD:Z:71
D2D0JJN1:133:D0BCAACXX:1:2105:17742:129048	99	chromosome:AGPv2:6:1:169174353:1	147655746	60	71M	=	147655825	110	CGAAGAAGCTGCTTCTCTACAAAAACTAAAGCCAGAGTTTTTAGAGTCATAGCCCCGCTGAACTGGTCCTA	FFFGHHDHGEGEIIJJIIFIJJJJJJJJIJJJJFIDA??GDEICEHHGGEGGIFCGIGHF8?D@CE;>AC>	XT:A:U	NM:i:1	SM:i:37	AM:i:37	X0:i:1	X1:i:0	XM:i:1	XO:i:0	XG:i:0	MD:Z:59A11
D2D0JJN1:133:D0BCAACXX:1:2105:17742:129048	147	chromosome:AGPv2:6:1:169174353:1	147655825	60	31M	=	147655746	-110	AGTAAGAACAGCCACGGTAACCAGCCCATCA	ECCEDEFDEFFEEGIHHHCFGGGFB39>GCG	XT:A:U	NM:i:0	SM:i:37	AM:i:37	X0:i:1	X1:i:0	XM:i:0	XO:i:0	XG:i:0	MD:Z:31
D2D0JJN1:133:D0BCAACXX:1:2105:7040:177545	83	chromosome:AGPv2:1:1:301354135:1	265163218	37	71M	=	265163133	-156	CTCCACTGGCACTCGGTGGGCGAAGTGGGGTGGAGAACTGGACGTATGGAGGTGAAGCGGGCAATGCCTCG	<@?:>DDCCBB??BAA>BEAEEGGGEBHCGGHGGGIIGGHIIEIGGGJHGEEDBIIJIIIGGJGHHHHFFF	XT:A:U	NM:i:0	SM:i:37	AM:i:0	X0:i:1	X1:i:0	XM:i:0	XO:i:0	XG:i:0	MD:Z:71
D2D0JJN1:133:D0BCAACXX:1:2105:7040:177545	163	chromosome:AGPv2:1:1:301354135:1	265163133	29	31M	=	265163218	156	TTAGGTCGGCCCTCTCCGGTGCTGGCCTGGT	HIGDE=CBBHHEHFFFFDBC@DDDDDDDDD>	XT:A:R	NM:i:0	SM:i:0	AM:i:0	X0:i:2	X1:i:0	XM:i:0	XO:i:0	XG:i:0	MD:Z:31	XA:Z:chromosome:AGPv2:2:1:237068873:1,+217973779,31M,0;
D2D0JJN1:133:D0BCAACXX:1:2106:21189:125694	81	chromosome:AGPv2:2:1:237068873:1	196957041	0	31M	=	196957005	-67	AAGTATAGACAGAGAGTGCCGCGCCGGGGGC	##########????;576==69'AA:0AAA9	XT:A:R	NM:i:1	SM:i:0	AM:i:0	X0:i:3	X1:i:0	XM:i:1	XO:i:0	XG:i:0	MD:Z:3G27	XA:Z:chromosome:AGPv2:7:1:176764762:1,-69634101,31M,1;chromosome:AGPv2:10:1:150189435:1,+96672308,31M,1;
D2D0JJN1:133:D0BCAACXX:1:2106:21189:125694	161	chromosome:AGPv2:2:1:237068873:1	196957005	37	71M	=	196957041	67	CGAAGCAGTACGACCAGGAGCCAAGGGAGGAAGGAGAAGGATAGACAGAGAGTGCCGCGCCGGGGGCGAGA	FFFB=?F;2A++AC:8CG3?GG3B8?786(?BGIGG=C@FG;EG###########################	XT:A:U	NM:i:1	SM:i:37	AM:i:0	X0:i:1	X1:i:0	XM:i:1	XO:i:0	XG:i:0	MD:Z:29T41
D2D0JJN1:133:D0BCAACXX:1:2106:12019:172147	83	chromosome:AGPv2:3:1:232140174:1	222320798	0	71M	=	222320712	-157	GGCTTCATCCACTCCGGTCATGATCCTCTCCCAGTGAATCTCCCTGCTCGCCTCCATGGCCCTGGTCGTCG	8:DCCCCCB?2DDDDDDDDDDCC?DDDDEDEFFFFFFFEHFIIIIIIIIIIHCIIIIIIIIIIHHHHHDFF	XT:A:R	NM:i:0	SM:i:0	AM:i:0	X0:i:2	X1:i:2	XM:i:0	XO:i:0	XG:i:0	MD:Z:71	XA:Z:chromosome:AGPv2:3:1:232140174:1,-222328363,71M,0;chromosome:AGPv2:7:1:176764762:1,+92895467,71M,1;chromosome:AGPv2:7:1:176764762:1,+92887139,71M,1;
D2D0JJN1:133:D0BCAACXX:1:2106:12019:172147	163	chromosome:AGPv2:3:1:232140174:1	222320712	0	31M	=	222320798	157	GGTGGCCACCGCATACAAGCTTCTTCCTCAC	JJIIIJIIGIIJIJGGHHHFFFFFEEEDCCA	XT:A:R	NM:i:0	SM:i:0	AM:i:0	X0:i:4	X1:i:0	XM:i:0	XO:i:0	XG:i:0	MD:Z:31	XA:Z:chromosome:AGPv2:7:1:176764762:1,-92895593,31M,0;chromosome:AGPv2:7:1:176764762:1,-92887265,31M,0;chromosome:AGPv2:3:1:232140174:1,+222328277,31M,0;
D2D0JJN1:133:D0BCAACXX:1:2107:20190:9187	99	chromosome:AGPv2:4:1:241473504:1	34467469	60	71M	=	34467652	214	CGATATTGAGATATATTGTGTACACATAAGAAAAAAACAGGATTTTGCTAAGAAAGTCCCTATTGCTCATT	FFFHHHHDHIJIFHHGIDBHHIIJIJJJJJJJJJJJJBIJJJJGJJJJJJJJJIIJGHHHHHHFFDFFFFC	XT:A:U	NM:i:0	SM:i:37	AM:i:37	X0:i:1	X1:i:0	XM:i:0	XO:i:0	XG:i:0	MD:Z:71
D2D0JJN1:133:D0BCAACXX:1:2107:20190:9187	147	chromosome:AGPv2:4:1:241473504:1	34467652	60	31M	=	34467469	-214	CCCGATAAATAAGAAGCGCTGCCTCCGTTCA	@DDCCAEDECFFFFHHHIGHCGIGJJIJJJJ	XT:A:U	NM:i:0	SM:i:37	AM:i:37	X0:i:1	X1:i:0	XM:i:0	XO:i:0	XG:i:0	MD:Z:31
D2D0JJN1:133:D0BCAACXX:1:2107:13974:34543	117	chromosome:AGPv2:3:1:232140174:1	190782434	0	*	=	190782434	0	GCGCCGCCGGGACAACCCACCCGCCGTGCGG	####################BDEAIGAGIIH
D2D0JJN1:133:D0BCAACXX:1:2107:13974:34543	153	chromosome:AGPv2:3:1:232140174:1	190782434	37	71M	=	190782434	0	GGTTTGTCCCGTCGGCTCCAGCCAAGGCTCAAGGACAAACAAGCGAACTACTCCGCGGGCGGCGCGAATCG	289A<B>7BDB;@?9887BCCA@CCCCAACC@C@;EC>>CD<<C?=3EC;H@GBD?AIIIGAHDFADDFFF	XT:A:U	NM:i:0	SM:i:37	AM:i:0	X0:i:1	X1:i:0	XM:i:0	XO:i:0	XG:i:0	MD:Z:71
D2D0JJN1:133:D0BCAACXX:1:2107:14644:77570	83	chromosome:AGPv2:8:1:175793759:1	154128258	60	31M	=	154128184	-105	GACAATAATAAAGGAGGGGACCATTGAAAGG	?HJJJJJIGGJJJJJJJIJIJIIIGHJJJJJ	XT:A:U	NM:i:0	SM:i:37	AM:i:37	X0:i:1	X1:i:0	XM:i:0	XO:i:0	XG:i:0	MD:Z:31
D2D0JJN1:133:D0BCAACXX:1:2107:14644:77570	163	chromosome:AGPv2:8:1:175793759:1	154128184	60	71M	=	154128258	105	CGAAAACGGGAGGGGAGAGGAGGAAGGGGATGCAGTGAACGATGGAGAGGCGACATTGTAGCTGCTATACG	FFFHHHHHJJDHIJJBHFHIFHIEHIJJJGHIJJHHHHGFFFDDCDECDDDDDDDDDDDDDDDDDDDEED<	XT:A:U	NM:i:0	SM:i:37	AM:i:37	X0:i:1	X1:i:0	XM:i:0	XO:i:0	XG:i:0	MD:Z:71
D2D0JJN1:133:D0BCAACXX:1:2107:6556:90524	83	chromosome:AGPv2:4:1:241473504:1	74369520	60	71M	=	74369462	-129	GCTGTTATCGCATACCGGTTCGGTCCTAATCTATGTGCATCGGTTTATAATCCGATGGCCCATATTCATCG	<>>558982@:?39>8><AAGF==)<=F@F=DCIHFB88?@HAIHB>GAFC?BBBC:9<EADFBHDDFDDD	XT:A:U	NM:i:0	SM:i:37	AM:i:37	X0:i:1	X1:i:0	XM:i:0	XO:i:0	XG:i:0	MD:Z:71
D2D0JJN1:133:D0BCAACXX:1:2107:6556:90524	163	chromosome:AGPv2:4:1:241473504:1	74369462	60	31M	=	74369520	129	GCCGTGGGGGCTAGAGGATGCTGTGGGGATC	EGIA@@@@BDA>BBDC(9?@A>:CC?9>?<8	XT:A:U	NM:i:1	SM:i:37	AM:i:37	X0:i:1	X1:i:0	XM:i:1	XO:i:0	XG:i:0	MD:Z:16T14
D2D0JJN1:133:D0BCAACXX:1:2107:20150:182847	83	chromosome:AGPv2:4:1:241473504:1	78784067	29	31M	=	78783943	-155	CTCTTGTCGCGTTGCTGCTTCCAATCAGAAC	9C<=?BA>B=6)=(@IGGG@CIFIHHGDADB	XT:A:U	NM:i:0	SM:i:29	AM:i:29	X0:i:1	X1:i:0	XM:i:0	XO:i:0	XG:i:0	MD:Z:31
D2D0JJN1:133:D0BCAACXX:1:2107:20150:182847	163	chromosome:AGPv2:4:1:241473504:1	78783943	29	69M2S	=	78784067	155	CGAGGTCCGTTATATGTGCCTAGTCAAAAAAATTCTGTGTAAGGAATTTTTTGAGAGCAGAAGTACTGGAA	DDD?###################################################################	XT:A:M	NM:i:5	SM:i:29	AM:i:29	XM:i:5	XO:i:0	XG:i:0	MD:Z:4C7C16G13C1C23
D2D0JJN1:133:D0BCAACXX:1:2108:15443:113544	77	*	0	0	*	*	0	0	GCTCAACGGTGTGTCAGCAGAGGCCATGGCA	IJJJGIIJJ@@5CEHEEHGFEDFCDCCCCDD
D2D0JJN1:133:D0BCAACXX:1:2108:15443:113544	141	*	0	0	*	*	0	0	CGAGATCTCAGAGTGATTTATTCCTACTTTAGACAGGGGACTCCTTTAGGCTTATCTCAAATAAGAACAAA	2ADFHHHGJJJBHAFHGHIJIJIJJJJCGIIJIJJIEGIGEGHHJEHAHIIHJHIIIGHIGGEIEGIHHHH
D2D0JJN1:133:D0BCAACXX:1:2108:15441:113564	77	*	0	0	*	*	0	0	GCTCAACGGTGTGTCAGCAGAGGCCATGGCA	D(BF68@@A(==;A;@>CDB3(5;?2;@###
D2D0JJN1:133:D0BCAACXX:1:2108:15441:113564	141	*	0	0	*	*	0	0	CGAGATCTCAGAGTGATTTATTCCTACTTTAGACAGGGGACTCCTTTAGGCTTATCTCAAATAAGTACAAA	2ADB?:C,AB:A<+3+A,CHIB<<+2CDHIJ>G<D)80))0?F389?*/B=B83)=CD;FHH#########
D2D0JJN1:133:D0BCAACXX:1:2108:13930:148531	99	chromosome:AGPv2:7:1:176764762:1	147717782	60	71M	=	147717875	124	CGAAATTCAAAATAGATGTGATAAAAAACAATCAAGGGGTAATGAGCTGCCAAAGCATGTAACATGGCCTC	FFFHHHHHJJJJJJJIJJHGHIIJIJJJJJJJJIJJJIJDFHIJJIIIJJJJIIIIIJHHHHGHHFFFFFB	XT:A:U	NM:i:0	SM:i:37	AM:i:37	X0:i:1	X1:i:0	XM:i:0	XO:i:0	XG:i:0	MD:Z:71
D2D0JJN1:133:D0BCAACXX:1:2108:13930:148531	147	chromosome:AGPv2:7:1:176764762:1	147717875	60	31M	=	147717782	-124	TCCCCTCCCAGCTCCAACCCCTCCCCTCCCC	#DDDDDDDDDDCADDB?DDDC@FHGB/JIJJ	XT:A:U	NM:i:0	SM:i:37	AM:i:37	X0:i:1	X1:i:0	XM:i:0	XO:i:0	XG:i:0	MD:Z:31
D2D0JJN1:133:D0BCAACXX:1:2108:1781:151184	99	chromosome:AGPv2:10:1:150189435:1	129123567	29	31M	=	129123675	179	GGTGGGTGTAGGTGGTGATGCGGCGGCCGGC	IIFGHI;FBHIJ=CEABEFFFBDDDD595@#	XT:A:R	NM:i:0	SM:i:0	AM:i:0	X0:i:2	X1:i:0	XM:i:0	XO:i:0	XG:i:0	MD:Z:31	XA:Z:chromosome:AGPv2:10:1:150189435:1,+129014350,31M,0;
D2D0JJN1:133:D0BCAACXX:1:2108:1781:151184	147	chromosome:AGPv2:10:1:150189435:1	129123675	37	71M	=	129123567	-179	GGCTGGGCCGCGGACTTGCCGTTCGTTGACGGGGTTCTATCTCTTTTCCTTTTTGGAATAAAAAAACTTCG	@BABBBDBBB?C@@?DDDCDFBHHFGGHFFGHBAGEJIGGJJGIGGEJJHGIIJIJJGIJIJJHGHHHDA2	XT:A:U	NM:i:1	SM:i:37	AM:i:0	X0:i:1	X1:i:0	XM:i:1	XO:i:0	XG:i:0	MD:Z:55T15
D2D0JJN1:133:D0BCAACXX:1:2108:9329:191256	99	chromosome:AGPv2:2:1:237068873:1	45419085	60	71M	=	45419308	254	CGACTTCTCTTCACGGTCACGCGCATTGGGATGCTACGTCCGCTGCAAAGCCGCGTTTCCGCCATTATTGC	DDDDDF?AC<ECDAC@E?@F)1):6?FB3B(=(()=4-==DE:E/?DBD3((,3=BBB34<B05?A>@###	XT:A:U	NM:i:1	SM:i:37	AM:i:37	X0:i:1	X1:i:0	XM:i:1	XO:i:0	XG:i:0	MD:Z:30C40
D2D0JJN1:133:D0BCAACXX:1:2108:9329:191256	147	chromosome:AGPv2:2:1:237068873:1	45419308	60	31M	=	45419085	-254	CCATGCGTGACACCTCCGACCTCCCACCGAG	########################?)D@D?0	XT:A:U	NM:i:0	SM:i:37	AM:i:37	X0:i:1	X1:i:0	XM:i:0	XO:i:0	XG:i:0	MD:Z:31
D2D0JJN1:133:D0BCAACXX:1:2201:13537:12731	83	chromosome:AGPv2:10:1:150189435:1	3908083	9	31M	=	3907883	-231	CTCATGCTCGTCCAACAAGTCCTCGGCATCA	>>>>=?;:B@DDBECEDHEIIHBF>BGBDIF	XT:A:R	NM:i:0	SM:i:0	AM:i:0	X0:i:5	X1:i:1	XM:i:0	XO:i:0	XG:i:0	MD:Z:31
D2D0JJN1:133:D0BCAACXX:1:2201:13537:12731	163	chromosome:AGPv2:10:1:150189435:1	3907883	17	71M	=	3908083	231	CGAAGTTGTTGGGCTTCTGTCAGGATTGCTTTGAGCTCGTTCATCTTGCTAAGTAGCCTTCTGTTTTGAGG	FFD;FCFHFE?GHGEHGHGHHCHHGGG?BEHI@F6*9?FDD;DFFEFGH:B>@FHC@DADHEA3;AE<1?C	XT:A:U	NM:i:0	SM:i:17	AM:i:0	X0:i:1	X1:i:4	XM:i:0	XO:i:0	XG:i:0	MD:Z:71
D2D0JJN1:133:D0BCAACXX:1:2201:6363:45051	83	chromosome:AGPv2:10:1:150189435:1	129123675	37	71M	=	129123567	-179	GGCTGGGCCGCGGACTTGCCGTTCGTTGACGGGGTTCTATCTCTTTTCCTTTTTGGAATAAAAAAACTTCG	8?<BB@@;>BBCCC@@DBADFDE>HJJIHHIF@CIGHGHIIJJJJIJJHGJJJJGGJJJJJIIHHDHGFFF	XT:A:U	NM:i:1	SM:i:37	AM:i:0	X0:i:1	X1:i:0	XM:i:1	XO:i:0	XG:i:0	MD:Z:55T15
D2D0JJN1:133:D0BCAACXX:1:2201:6363:45051	163	chromosome:AGPv2:10:1:150189435:1	129123567	29	31M	=	129123675	179	GGTGGGTGTAGGTGGTGATGCGGCGGCCGGC	IIDBGG@AGGG:7?C=B;3??AA########	XT:A:R	NM:i:0	SM:i:0	AM:i:0	X0:i:2	X1:i:0	XM:i:0	XO:i:0	XG:i:0	MD:Z:31	XA:Z:chromosome:AGPv2:10:1:150189435:1,+129014350,31M,0;
D2D0JJN1:133:D0BCAACXX:1:2201:6076:72594	97	chromosome:AGPv2:2:1:237068873:1	196957005	37	71M	chromosome:AGPv2:7:1:176764762:1	69634101	0	CGAAGCAGTACGACCAGGAGCCAAGGGAGTAAGGAGAAGGATAGACAGAGAGTGCCGCGCCGGGGGCGAGA	FFFHHGHHJJJJGIJJJJIIJIGIJJJGI?FHIIEGGIIIGGGCGGGG@ECE?EC@BCDDDDDDDD;B>BB	XT:A:U	NM:i:0	SM:i:37	AM:i:0	X0:i:1	X1:i:0	XM:i:0	XO:i:0	XG:i:0	MD:Z:71
D2D0JJN1:133:D0BCAACXX:1:2201:6076:72594	145	chromosome:AGPv2:7:1:176764762:1	69634101	0	31M	chromosome:AGPv2:2:1:237068873:1	196957005	0	AAGGATAGACAGAGAGTGCCGCGCCGGGGGC	::>CA:4@:CCC@?35&@BB@>EEEJJJIIE	XT:A:R	NM:i:0	SM:i:0	AM:i:0	X0:i:3	X1:i:0	XM:i:0	XO:i:0	XG:i:0	MD:Z:31	XA:Z:chromosome:AGPv2:2:1:237068873:1,-196957041,31M,0;chromosome:AGPv2:10:1:150189435:1,+96672308,31M,0;
D2D0JJN1:133:D0BCAACXX:1:2202:11129:14610	99	chromosome:AGPv2:5:1:217872852:1	21579677	60	71M	=	21579805	159	CGAGGGACATTTTAGGAACGCCACCCACTAGGCCACTAGGGCAGCGTGCGGTGCAGACTGCAGGGTGCAGT	DDDFFF?C@BFFFIII?E@@ADAFFIFIE;9B3BFFF@<FEFF<=:EA66=33'5>A;,:?BB@B<?7::@	XT:A:U	NM:i:0	SM:i:37	AM:i:37	X0:i:1	X1:i:0	XM:i:0	XO:i:0	XG:i:0	MD:Z:71
D2D0JJN1:133:D0BCAACXX:1:2202:11129:14610	147	chromosome:AGPv2:5:1:217872852:1	21579805	60	31M	=	21579677	-159	CAAGCTCAAATGACGCCATGCCGGCGCCACC	###################?B8FGGF:?6GE	XT:A:U	NM:i:1	SM:i:37	AM:i:37	X0:i:1	X1:i:0	XM:i:1	XO:i:0	XG:i:0	MD:Z:1G29
D2D0JJN1:133:D0BCAACXX:1:2202:10207:42128	73	chromosome:AGPv2:7:1:176764762:1	94609631	37	31M	=	94609631	0	GGCAAAATCAAATCATACATTGTTAGATGAC	HIJIGJJHDGCHFEACEHHA?HCH);BD;;?	XT:A:U	NM:i:0	SM:i:37	AM:i:0	X0:i:1	X1:i:0	XM:i:0	XO:i:0	XG:i:0	MD:Z:31
D2D0JJN1:133:D0BCAACXX:1:2202:10207:42128	133	chromosome:AGPv2:7:1:176764762:1	94609631	0	*	=	94609631	0	CGACGCCGCCAGCGGCCAGCCCCGGACTCTCGCACTCCACCAGCAGAGAGTGATTCGTCATCGTGATTCGG	FFFFAHHFJIB8?GGGGF=DGGGHEEB6@EC>@BBBCDCCBBBB3<CBAB:@CC::<3<AAC?########
D2D0JJN1:133:D0BCAACXX:1:2203:11283:33339	83	chromosome:AGPv2:7:1:176764762:1	83460251	60	31M	=	83460167	-115	GGACTGTGGGGACGCTATGCCGCTATGCGAT	##############BBAAFFBCAB;7D?89B	XT:A:U	NM:i:0	SM:i:37	AM:i:37	X0:i:1	X1:i:0	XM:i:0	XO:i:0	XG:i:0	MD:Z:31
D2D0JJN1:133:D0BCAACXX:1:2203:11283:33339	163	chromosome:AGPv2:7:1:176764762:1	83460167	60	71M	=	83460251	115	CGAACGGGCTCTTCTCGGACTCAGGTTCCGGGAAGCAGAGAGATGAGACGGCGGTTGGACTTGTTGGATTC	FFF>AFFH6CDGBHHGHJ>?GHEHEBG9B@DD6-;2=FDCEH<;C)=37;B####################	XT:A:U	NM:i:0	SM:i:37	AM:i:37	X0:i:1	X1:i:0	XM:i:0	XO:i:0	XG:i:0	MD:Z:71
D2D0JJN1:133:D0BCAACXX:1:2203:16415:161230	77	*	0	0	*	*	0	0	TGCGCGTAGAGGAGGCGGCTTTAAACTAAAC	GIEGGE';A?EF@DFDD@@BDDCDDDDDAC?
D2D0JJN1:133:D0BCAACXX:1:2203:16415:161230	141	*	0	0	*	*	0	0	CGAGATAGTTTGCATTGTTTTTTTACTACGAAATAAAGCTGTACGAGCTTCTTTCATGAGCAATATGCGAT	FFDFDHFHCHGIIGIJGHIJJJIIIIJIECHJIIJIEEHGD<B<CFA@@GHHHG@EA7;CDB;@@>CC###
D2D0JJN1:133:D0BCAACXX:1:2204:2731:70259	69	chromosome:AGPv2:6:1:169174353:1	147655847	0	*	=	147655847	0	CGATATATAACTATATATAGAGATAGTGCTCTGTTTTGTTAGTCATCGTCCATGATGGGCTGAGATAATTG	FFFHHHHHJJJJIJJJIGIGHHHHJICHHIJJJHJJJJJJJIIJJIJJJJJJJJJIJJJJIIIJAGGIGHE
D2D0JJN1:133:D0BCAACXX:1:2204:2731:70259	137	chromosome:AGPv2:6:1:169174353:1	147655847	37	31M	=	147655847	0	AGCCCATCATGGACGATGACTAACAAAACAG	IGIJJIHIJJJHIHGIHE?EHFFDEFECE=6	XT:A:U	NM:i:0	SM:i:37	AM:i:0	X0:i:1	X1:i:0	XM:i:0	XO:i:0	XG:i:0	MD:Z:31
D2D0JJN1:133:D0BCAACXX:1:2204:7260:142791	99	chromosome:AGPv2:4:1:241473504:1	2053350	60	31M	=	2053363	84	TTCCTGGCGAGGTGCTCCTAGCGGCGGTGGT	GIJJGHEHIAEGAEHHEEHDDDFDBBD9B@<	XT:A:U	NM:i:0	SM:i:37	AM:i:37	X0:i:1	X1:i:0	XM:i:0	XO:i:0	XG:i:0	MD:Z:31
D2D0JJN1:133:D0BCAACXX:1:2204:7260:142791	147	chromosome:AGPv2:4:1:241473504:1	2053363	60	71M	=	2053350	-84	GCTCCTAGCGGCGGTGGTCACTAGCCTGTTGATTCATGGGGACAAGGTCATAGTCGGCGTCGGCTTGCTCG	2?>B@@9@BDB@BBCAA>C@EC@?B@DCFHEEAAECGHGHFCGEIHF9HFBF?:JIIGGFGFBFDFAFFFF	XT:A:U	NM:i:0	SM:i:37	AM:i:37	X0:i:1	X1:i:0	XM:i:0	XO:i:0	XG:i:0	MD:Z:71
D2D0JJN1:133:D0BCAACXX:1:2205:19073:99581	83	chromosome:AGPv2:7:1:176764762:1	136868256	60	71M	=	136868041	-286	CATGTGTATAGTGTACAGGGTAGGGATGGCACAGCATGTGTATAGCGTACAGGGTAGGGATGGCAACGGGA	CFFHHHHHHIIHHGDIJIIGGJJJIEGGIGGIJJJJGFIJIGHCGHIGGJJJIJIJIIJIIIIHGHHHFFF	XT:A:U	NM:i:0	SM:i:37	AM:i:23	X0:i:1	X1:i:0	XM:i:0	XO:i:0	XG:i:0	MD:Z:71
D2D0JJN1:133:D0BCAACXX:1:2205:19073:99581	163	chromosome:AGPv2:7:1:176764762:1	136868041	60	31M	=	136868256	286	GGCCAGGGACGGTGGCGGGCGGTGGACCGGG	IJJJIHGI1;BHAHDFCDBBDD5>B8>A;BB	XT:A:U	NM:i:0	SM:i:23	AM:i:23	X0:i:1	X1:i:1	XM:i:0	XO:i:0	XG:i:0	MD:Z:31	XA:Z:chromosome:AGPv2:2:1:237068873:1,+191818778,31M,1;
D2D0JJN1:133:D0BCAACXX:1:2205:9309:111269	83	chromosome:AGPv2:6:1:169174353:1	142567902	60	31M	=	142567844	-89	CGAGTGTGTGTACAAGCACCCCAAGACAGGA	@CCA=CEFFFFECHHEA;GGCHEGIHGJIJJ	XT:A:U	NM:i:0	SM:i:23	AM:i:23	X0:i:1	X1:i:1	XM:i:0	XO:i:0	XG:i:0	MD:Z:31	XA:Z:chromosome:AGPv2:6:1:169174353:1,-65755941,31M,1;
D2D0JJN1:133:D0BCAACXX:1:2205:9309:111269	163	chromosome:AGPv2:6:1:169174353:1	142567844	60	71M	=	142567902	89	CGAGGAGACCACCCCTGTATTATCACCAAGGATCAACGAAAATTACATATAACCGTAACGAGTGTGTGTAC	FFFFHGHHIFIJJJJJIJIIIGGIJJJGIHIEGGFHGEHEGIGIJHIEHGHJJIFHFFFECA=A;A?A;@;	XT:A:U	NM:i:0	SM:i:37	AM:i:23	X0:i:1	X1:i:0	XM:i:0	XO:i:0	XG:i:0	MD:Z:71
D2D0JJN1:133:D0BCAACXX:1:2206:14837:168267	99	chromosome:AGPv2:2:1:237068873:1	45419085	60	71M	=	45419308	254	CGACTTCTCTTCACGGTCACGCGCATTGGGCTGCTACGTCCGCTGCAAAGCCGCGTTTCCGCCATTATTGC	FFFHHHHHJJJIJJHIJIBHGIJJIJJIJJJIIJJJJJJJJJHHFFFFEEEEDDDDBBDDDDDDDDDEDDC	XT:A:U	NM:i:0	SM:i:37	AM:i:37	X0:i:1	X1:i:0	XM:i:0	XO:i:0	XG:i:0	MD:Z:71
D2D0JJN1:133:D0BCAACXX:1:2206:14837:168267	147	chromosome:AGPv2:2:1:237068873:1	45419308	60	31M	=	45419085	-254	CCATGCGTGACACCTCCGACCTCCCACCGAG	?DBB?>CCEEA=FEEHHE@GHGJHGFJIIII	XT:A:U	NM:i:0	SM:i:37	AM:i:37	X0:i:1	X1:i:0	XM:i:0	XO:i:0	XG:i:0	MD:Z:31
D2D0JJN1:133:D0BCAACXX:1:2206:15999:176599	83	chromosome:AGPv2:2:1:237068873:1	212803678	60	71M	=	212803312	-437	TCACCATCACCACTCACCAGTCCCTCCTACCCGCTTCCCATAAAATCTTCTGATCTGTAACGCATTCGTCG	C@:DDC@?:@>:?:?5DB??=DBC;BEBAIHGHGCEIIIJIJJJIDIHCCJJHGIJJIGGIJIHHHHFDFF	XT:A:U	NM:i:0	SM:i:37	AM:i:37	X0:i:1	X1:i:0	XM:i:0	XO:i:0	XG:i:0	MD:Z:71
D2D0JJN1:133:D0BCAACXX:1:2206:15999:176599	163	chromosome:AGPv2:2:1:237068873:1	212803312	60	31M	=	212803678	437	TTTCCTGGGAGGCTGGTACCATTTCTCTCCG	JJJHEEGIJBGFGCGE).=ACAE>;?CDEED	XT:A:U	NM:i:0	SM:i:37	AM:i:37	X0:i:1	X1:i:0	XM:i:0	XO:i:0	XG:i:0	MD:Z:31
D2D0JJN1:133:D0BCAACXX:1:2207:1690:64806	81	chromosome:AGPv2:1:1:301354135:1	176838117	37	71M	=	176838117	-71	GCCGGGATCAGCGTCTGACTGGCCCGCCCATTTTTCTCCTTATCCGGTTGGCCTGGCTAGGTCCGGGTTCG	##?<@@450&;7CCCCC><0B@B==6;@7?;E?DACEFCGA@BIIHGBHFD8BD3D9HHGF?@)@F>HDDD	XT:A:U	NM:i:0	SM:i:37	AM:i:37	X0:i:1	X1:i:0	XM:i:0	XO:i:0	XG:i:0	MD:Z:71
D2D0JJN1:133:D0BCAACXX:1:2207:1690:64806	161	chromosome:AGPv2:1:1:301354135:1	176838117	37	31M	=	176838117	71	GCCGGGATCAGCGTCTGACTGGCCCGCCCAT	D@FHE@BHEH3A/5?9=AA(-(5=?::=B##	XT:A:U	NM:i:0	SM:i:37	AM:i:37	X0:i:1	X1:i:0	XM:i:0	XO:i:0	XG:i:0	MD:Z:31
D2D0JJN1:133:D0BCAACXX:1:2207:13207:128736	65	chromosome:AGPv2:9:1:156750706:1	145129569	0	31M	chromosome:AGPv2:4:1:241473504:1	54771439	0	CCCTGGGAAGGGCCATTCATCATCGCCAAGG	GCGHIJGGHIIJGDEHFHHHHEFFFFDD:BB	XT:A:R	NM:i:0	SM:i:0	AM:i:0	X0:i:42	XM:i:0	XO:i:0	XG:i:0	MD:Z:31
D2D0JJN1:133:D0BCAACXX:1:2207:13207:128736	129	chromosome:AGPv2:4:1:241473504:1	54771439	0	71M	chromosome:AGPv2:9:1:156750706:1	145129569	0	CGAGGAAAATTTTGACGAGGAGGGGGTGCCCCCCTTCTAGCCCCCGAGGGAGGGTCGGGCTTTGCCGAGGC	FFFFFFAHIGIJJGIGG?FEDHGIIB@A@DEFH>BC?@CCCDDDBBBBDBBDDB8?77@@;B?@CCB>B##	XT:A:R	NM:i:1	SM:i:0	AM:i:0	X0:i:4	X1:i:298	XM:i:1	XO:i:0	XG:i:0	MD:Z:17C53
D2D0JJN1:133:D0BCAACXX:1:2207:10752:143940	73	chromosome:AGPv2:6:1:169174353:1	147655847	37	31M	=	147655847	0	AGCCCATCATGGACGATGACTAACAAAACAG	DEHGHBGHEHIE=FH<AC@EHFFF@DACEC@	XT:A:U	NM:i:0	SM:i:37	AM:i:0	X0:i:1	X1:i:0	XM:i:0	XO:i:0	XG:i:0	MD:Z:31
D2D0JJN1:133:D0BCAACXX:1:2207:10752:143940	133	chromosome:AGPv2:6:1:169174353:1	147655847	0	*	=	147655847	0	CGATATATAACTATATATAGAGATAGTGCTCTGTTTTGTTAGTCATCGTCCATGATGGGCTGAGATAATTG	FFDFHHGHJJJIGIHIIIIIIIEHIIHGHIICE?DFIIEIIJJJ<GHIIJJEI@FHIIJJIJGGEHIIGE3
D2D0JJN1:133:D0BCAACXX:1:2207:13248:175417	83	chromosome:AGPv2:3:1:232140174:1	202931425	60	31M	=	202931160	-296	ATTCTAAGATGATATATGATTCAATTCTGGG	3A>EEHE>GGIIIGGG@@:ECGHDCGF>IJI	XT:A:U	NM:i:0	SM:i:37	AM:i:37	X0:i:1	X1:i:0	XM:i:0	XO:i:0	XG:i:0	MD:Z:31
D2D0JJN1:133:D0BCAACXX:1:2207:13248:175417	163	chromosome:AGPv2:3:1:232140174:1	202931160	60	58M1D13M	=	202931425	296	CGAATTACTTAAAATTATTCACGTTTTATTCAAGTTTGGCAGACATATGATTTAAAAGTTTTTTTTGGTAT	FFFGFDBFH@GIGJGGDHIGIEGDEGHEFD@4?CGGIGHCGI;DBD<BD4B@BDH@F=FBHIJBEE#####	XT:A:U	NM:i:1	SM:i:37	AM:i:37	X0:i:1	X1:i:0	XM:i:0	XO:i:1	XG:i:1	MD:Z:58^T13
D2D0JJN1:133:D0BCAACXX:1:2208:1574:39066	77	*	0	0	*	*	0	0	GCTGCAAATTGGCGGCGGCCTTTCAGAAAAC	05=AABBB9>BA###################
D2D0JJN1:133:D0BCAACXX:1:2208:1574:39066	141	*	0	0	*	*	0	0	CGAGGGCCAGAACGCGACACCGGGGCTTCTTTCGTGTTTGTGCGACAGGATCGAGTCCCAGGAGTCGGGCG	DFFA1)@;A:+AA):?8:8?(70'-:A=;?;>?=A7;;;((,58?B??#######################
D2D0JJN1:133:D0BCAACXX:1:2208:8235:154670	77	*	0	0	*	*	0	0	CTCGTGACCCCTGAACAAACAACAGGGGGGA	?BBGDH9?FHGII9.=DH;EGCCHED?B@39
D2D0JJN1:133:D0BCAACXX:1:2208:8235:154670	141	*	0	0	*	*	0	0	CGATCTATATAAATTGAGAGTAACCGAAACTGGGTTTTCAACTAGCCCTAAATAGCTCCTTTCACCATGCA	FFFH?F?DHGHHEHIIGIGG<CFHIGGBAFEHFE?;DC@>4FHGEEHGGDGDGHIGEGGIFGFEEHCB;?@
D2D0JJN1:133:D0BCAACXX:1:2208:12381:173446	117	chromosome:AGPv2:7:1:176764762:1	9527752	0	*	=	9527752	0	TTCAGCCTGTTTTTATAAAAATTATTTTGTTAAAACTGTCCAAAACAAACATAAACATAAACAGATAATCG	=>HHGCEJJJJJIIIIJIDHHGGDGHDHFBGGHHDJIIIJJJIIGIIGHIHGIHEJIIJIHGC,HHHHFFF
D2D0JJN1:133:D0BCAACXX:1:2208:12381:173446	153	chromosome:AGPv2:7:1:176764762:1	9527752	37	31M	=	9527752	0	AGGACGATGTGATGGACTGCTGCCCATAGCC	=AAEFCBFHHHHHIHHEHCAJIIIGGIIJJI	XT:A:U	NM:i:1	SM:i:37	AM:i:0	X0:i:1	X1:i:0	XM:i:1	XO:i:0	XG:i:0	MD:Z:11C19
D2D0JJN1:133:D0BCAACXX:1:2301:4808:62570	83	chromosome:AGPv2:2:1:237068873:1	38574788	60	31M	=	38574639	-180	TTATATTATACTGGCTTCAGCTGTGGTAGGG	CDEDDBFDEHHHHHCJIJJJJJJIJJJIJJI	XT:A:U	NM:i:0	SM:i:37	AM:i:37	X0:i:1	X1:i:0	XM:i:0	XO:i:0	XG:i:0	MD:Z:31
D2D0JJN1:133:D0BCAACXX:1:2301:4808:62570	163	chromosome:AGPv2:2:1:237068873:1	38574639	60	71M	=	38574788	180	CGAATCTACATTTTCCGGAAACTTAATCAGGTTACAGTGGCACATCAATAATTGGCATCAGCTCTTAGAAT	FFFHGGGHIJIJJJIJIJIJJJJJIIIFIJI?BGIIGFGIGGIJGGHGIIIJDIGJIJJIGIIJHHHHHGE	XT:A:U	NM:i:0	SM:i:37	AM:i:37	X0:i:1	X1:i:0	XM:i:0	XO:i:0	XG:i:0	MD:Z:71
D2D0JJN1:133:D0BCAACXX:1:2301:8692:184410	99	chromosome:AGPv2:5:1:217872852:1	9650347	60	31M	=	9650483	207	GGGAGCGACCAGACCGCGTGGGGCAGGGCGC	IF:785@EAEBFFC??B88=@BB7;BBB?B9	XT:A:U	NM:i:0	SM:i:37	AM:i:23	X0:i:1	X1:i:0	XM:i:0	XO:i:0	XG:i:0	MD:Z:31
D2D0JJN1:133:D0BCAACXX:1:2301:8692:184410	147	chromosome:AGPv2:5:1:217872852:1	9650483	60	71M	=	9650347	-207	TGGTGAGGTTGCCGAGGCCCAGGAGCGCGGAGGCCGGGATCTCCCCGGAGACGGCGCAGGCGGAGATGTCG	#B?CDC?@@B?B70??DDCA95<5=88??;:A=BDCEE?8AGIJIGHDG@FFC:GGFF?EHF??FHDDFFF	XT:A:U	NM:i:0	SM:i:23	AM:i:23	X0:i:1	X1:i:1	XM:i:0	XO:i:0	XG:i:0	MD:Z:71	XA:Z:chromosome:AGPv2:1:1:301354135:1,-270668891,71M,1;
D2D0JJN1:133:D0BCAACXX:1:2303:6258:7837	99	chromosome:AGPv2:6:1:169174353:1	142567844	60	71M	=	142567902	89	CGAGGAGACCACCCCTGTATTATCACCAAGGATCAACGAAAATTACATATAACCGTAACGAGTGTGTGTAC	FFFGHHHHIIIJJJJIIGGIIIHGIIJJJIIGHJCHIGJJIHIGIIJJJJJJIIFEHFBDDD(=>;=A2@;	XT:A:U	NM:i:0	SM:i:37	AM:i:23	X0:i:1	X1:i:0	XM:i:0	XO:i:0	XG:i:0	MD:Z:71
D2D0JJN1:133:D0BCAACXX:1:2303:6258:7837	147	chromosome:AGPv2:6:1:169174353:1	142567902	60	31M	=	142567844	-89	CGAGTGTGTGTACAAGCACCCCAAGACAGGA	<DDDDDFFFFFFEHGHEBIGGGJIGJIIJIJ	XT:A:U	NM:i:0	SM:i:23	AM:i:23	X0:i:1	X1:i:1	XM:i:0	XO:i:0	XG:i:0	MD:Z:31	XA:Z:chromosome:AGPv2:6:1:169174353:1,-65755941,31M,1;
D2D0JJN1:133:D0BCAACXX:1:2303:3779:22312	99	chromosome:AGPv2:9:1:156750706:1	124265369	60	71M	=	124265679	341	CGACGTTGGATTGTTCCAGCTCTCCCTCCGGGCGATGTGCCTCCGGATCTAGCCTTCCTGACGCTAACTGC	FFFHHDHHJGIJEIJEGIIJIIJJJIGIJIIJJJGHJJJJJHHGHFECC@CCDDDDDDDD<C=B@DDDDD>	XT:A:U	NM:i:1	SM:i:37	AM:i:37	X0:i:1	X1:i:0	XM:i:1	XO:i:0	XG:i:0	MD:Z:34G36
D2D0JJN1:133:D0BCAACXX:1:2303:3779:22312	147	chromosome:AGPv2:9:1:156750706:1	124265679	60	31M	=	124265369	-341	AGGAGGGCGGAGGGAAGAGATAGCGGGACGC	<BA=BDB>?EBFFDDHHCHE8EA<HFGIIGE	XT:A:U	NM:i:1	SM:i:37	AM:i:37	X0:i:1	X1:i:0	XM:i:1	XO:i:0	XG:i:0	MD:Z:25A5
D2D0JJN1:133:D0BCAACXX:1:2303:4145:49079	99	chromosome:AGPv2:6:1:169174353:1	150519469	60	31M	=	150519846	448	ATGACAAGTATGCTATCTTGTTTGGTGCTTG	JJJCHIJJHJGIJGIJJJJJJJJIIGHFHHE	XT:A:U	NM:i:0	SM:i:37	AM:i:37	X0:i:1	X1:i:0	XM:i:0	XO:i:0	XG:i:0	MD:Z:31
D2D0JJN1:133:D0BCAACXX:1:2303:4145:49079	147	chromosome:AGPv2:6:1:169174353:1	150519846	60	71M	=	150519469	-448	ATAGTATAAGTGGTCATTGTAACCATTGGTTTTTTTCAATGACAAGTGGTCTAAAGTATTAAACAATATCG	>DEFDB@EDFHFHEEECHACGGJJJJJIJJJJJJJJJJJJIGJIJJJJJJJJIJJJJJIJJJJHHHHHFFF	XT:A:U	NM:i:3	SM:i:37	AM:i:37	X0:i:1	X1:i:0	XM:i:3	XO:i:0	XG:i:0	MD:Z:6C19C1A42
D2D0JJN1:133:D0BCAACXX:1:2304:6832:12125	83	chromosome:AGPv2:7:1:176764762:1	26492402	60	31M	=	26492307	-126	GCGCCTCTGAACCTTTCCGACCGTCTTCACC	@?@<A:>AA@><><?6EEAAIHFB=CBB=IG	XT:A:U	NM:i:0	SM:i:37	AM:i:37	X0:i:1	X1:i:0	XM:i:0	XO:i:0	XG:i:0	MD:Z:31
D2D0JJN1:133:D0BCAACXX:1:2304:6832:12125	163	chromosome:AGPv2:7:1:176764762:1	26492307	60	71M	=	26492402	126	CGATCACAGAGGATATCTTGACTGGATTTAAGATGCACTGCCATGGCTGGCGGTCTATTTACTGCATCCCG	FFFHHAFFIGIGGA>HHHIHEIJIIIIJIIIIGIIJJJJIIGGII@GIIIDAG':<>>BDF:@;>C@CCD7	XT:A:U	NM:i:0	SM:i:37	AM:i:37	X0:i:1	X1:i:0	XM:i:0	XO:i:0	XG:i:0	MD:Z:71
D2D0JJN1:133:D0BCAACXX:1:2304:14713:125812	99	chromosome:AGPv2:4:1:241473504:1	76331422	29	31M	=	76331458	109	ATGTTAACTAGTCACACTTTTGCATAGCAGC	BGIIHDHIIIJIIIIIIJIGHHIGGHHGGH>	XT:A:U	NM:i:1	SM:i:29	AM:i:29	X0:i:1	X1:i:0	XM:i:1	XO:i:0	XG:i:0	MD:Z:19C11
D2D0JJN1:133:D0BCAACXX:1:2304:14713:125812	147	chromosome:AGPv2:4:1:241473504:1	76331458	29	4M1D44M1D23M	=	76331422	-109	ATTTTTACAAGTGTAAACTCTGGCGCTGCTGGATGCAAGTAGATTTGCTTTATTTCCATATAAATTGCTCG	@FFFFDEHHHHGJJHIHIIJJIHGHJJIJJIJJIJJJJIJJIIIJJIJJJJIJJIJJIIJIJJHGHGHFFF	XT:A:M	NM:i:4	SM:i:29	AM:i:29	XM:i:2	XO:i:2	XG:i:2	MD:Z:4^G34A9^T3T19
D2D0JJN1:133:D0BCAACXX:1:2304:5107:185261	83	chromosome:AGPv2:7:1:176764762:1	169445819	29	31M	=	169445726	-124	TAGTAATTCTGATGCTTGTCCTGTCTACCAG	@FFFHFHHHHIIHCHEHGEJJJJJJHHIJJJ	XT:A:U	NM:i:0	SM:i:29	AM:i:29	X0:i:1	X1:i:0	XM:i:0	XO:i:0	XG:i:0	MD:Z:31
D2D0JJN1:133:D0BCAACXX:1:2304:5107:185261	163	chromosome:AGPv2:7:1:176764762:1	169445726	29	15S56M	=	169445819	124	CGAGACTCAGGAGTGCACGAGAGAGCCCCAACAAGACGCGACCGGGGAAGGAGAAGGCGGCAGCGAGGGCG	FFFHHHHHJJJEGAGGIIJIJIJJJIJJJJIIGIGIGGIIIHFDDDDBDDDBDBDDDBDDDBB?BBDDD>9	XT:A:M	NM:i:0	SM:i:29	AM:i:29	XM:i:0	XO:i:0	XG:i:0	MD:Z:56
D2D0JJN1:133:D0BCAACXX:1:2305:16991:82751	83	chromosome:AGPv2:5:1:217872852:1	117016042	60	71M	=	117016009	-104	AGAGAGGCCTCCTCCGTATCTACCACAGGAGGGCACCTGCAGCAACAATTTTGGCCGCAAGGATCACCTCG	@CCAA??DBBDDFFFHHE<HEAJGGJJJIHHGEFCJIJIGJIHHGJIFIIJJIJJIJIGGHF<FFDHHFFF	XT:A:U	NM:i:0	SM:i:37	AM:i:37	X0:i:1	X1:i:0	XM:i:0	XO:i:0	XG:i:0	MD:Z:71
D2D0JJN1:133:D0BCAACXX:1:2305:16991:82751	163	chromosome:AGPv2:5:1:217872852:1	117016009	60	31M	=	117016042	104	TCACCCGAGGTTAGCAAGACCGACAGTGGTG	JIJJJHI>HGFHICGIIGIHGBCDBBACDC<	XT:A:U	NM:i:0	SM:i:37	AM:i:37	X0:i:1	X1:i:0	XM:i:0	XO:i:0	XG:i:0	MD:Z:31
D2D0JJN1:133:D0BCAACXX:1:2306:11280:58086	99	chromosome:AGPv2:10:1:150189435:1	6538313	17	31M	=	6538372	81	CGCTGGCGCAGGCAGGTGCAGTTGCCGAGTG	###############################	XT:A:U	NM:i:2	SM:i:17	AM:i:17	X0:i:1	X1:i:0	XM:i:2	XO:i:0	XG:i:0	MD:Z:15T10C4
D2D0JJN1:133:D0BCAACXX:1:2306:11280:58086	147	chromosome:AGPv2:10:1:150189435:1	6538372	17	22M49S	=	6538313	-81	GCCCAGCCGCCCCAGCCCAGGTTGGGTCGGGGTCGTGGCCTCGTGGGGAGGAGGAGTAGGCGACTAGTTCG	#?>9BDB>57@@3C?1<?>DBDDBDBA9?:/;AF@FIHF?0JHF@;FBCHE?B@FEHBGGFGHDB;HDFFF	XT:A:M	NM:i:0	SM:i:17	AM:i:17	XM:i:0	XO:i:0	XG:i:0	MD:Z:22
D2D0JJN1:133:D0BCAACXX:1:2307:15744:60561	77	*	0	0	*	*	0	0	GGTCACGAGTGGTCACGGTCCCCGTCTCTGA	FGBBHGBCF1=D=CAEEA(5=BC>>??=ACA
D2D0JJN1:133:D0BCAACXX:1:2307:15744:60561	141	*	0	0	*	*	0	0	CGACAGCAGGTTTGCCGTACCTTAACCAGAAGACTCGTGTGCTCGCCACCCTCCTCCATGGCCGGCCCGCG	FFFHAFFDEIAFHEGHG?EGHIHCDDGIJIGHFGC?6?8BGEG>FGHFFFHD2?)?>C(>>B39?B@5593
D2D0JJN1:133:D0BCAACXX:1:2307:2208:71040	89	chromosome:AGPv2:1:1:301354135:1	43150154	37	31M	=	43150154	0	TGCACAAGCATGCAATACGCTAGCCACGGTG	#DBCA?:A=C=;7)1;@4<EFCEFGFFF?CI	XT:A:U	NM:i:0	SM:i:37	AM:i:0	X0:i:1	X1:i:0	XM:i:0	XO:i:0	XG:i:0	MD:Z:31
D2D0JJN1:133:D0BCAACXX:1:2307:2208:71040	181	chromosome:AGPv2:1:1:301354135:1	43150154	0	*	=	43150154	0	TTCTTCTATGATGGCAATTATCTCCACCGTGGCTAGCGTATTGCATGCTTGTGCACAACTCAAGGCTGTCG	####C;A3D@;@CFHEE==)=C@';@GBCCDDFB7@::?4AA@H:B;HFHF@HFC+3?BIJJHHD1?AFFF
D2D0JJN1:133:D0BCAACXX:1:2307:13975:91154	83	chromosome:AGPv2:6:1:169174353:1	116578764	29	71M	=	116578534	-301	AAAAAGGGAGCGCCTTGGTCTGCGGGGGCTACGGAAGATGCGTCCTTTTGGGTTTTGGCATTGAAGGATCG	>>A@?DDDDBBDDDDDBA>DCDBEHIHGGGGJJIJIGGF:GH@IGJJHF@D@GJIJJIIGJIIHHHGHDFF	XT:A:R	NM:i:0	SM:i:0	AM:i:0	X0:i:2	X1:i:0	XM:i:0	XO:i:0	XG:i:0	MD:Z:71	XA:Z:chromosome:AGPv2:6:1:169174353:1,-116657540,71M,0;
D2D0JJN1:133:D0BCAACXX:1:2307:13975:91154	163	chromosome:AGPv2:6:1:169174353:1	116578534	37	31M	=	116578764	301	CCCTCTGGCGGGTTTGCCTGTTTAGCCCTCG	GEICHEG@;FA@:BB?CCC:,>C:4>:>9?@	XT:A:U	NM:i:0	SM:i:37	AM:i:0	X0:i:1	X1:i:0	XM:i:0	XO:i:0	XG:i:0	MD:Z:31
D2D0JJN1:133:D0BCAACXX:1:2307:17026:153348	77	*	0	0	*	*	0	0	CGACAGCAGGTTTGCCGTACCTTAACCAGAAGACTCGTGTGCTCGCCACCCTCCTCCATGGCCGGCCCGCG	FFFGGHHHJJEHEIIIIIJJJIJJJJJIGIJJJJIIGHGGGGGIJJJEHHHHFFFFEEECEDDDBDDBDD5
D2D0JJN1:133:D0BCAACXX:1:2307:17026:153348	141	*	0	0	*	*	0	0	GGTCACGAGTGGTCACGGTCCCCGTCTCTGA	GG;7'=BGG5CEEH;@EH??BDABAB=;@>C
D2D0JJN1:133:D0BCAACXX:1:2307:2238:154205	99	chromosome:AGPv2:6:1:169174353:1	116578534	37	31M	=	116578764	301	CCCTCTGGCGGGTTTGCCTGTTTAGCCCTCG	BDHJBGFCEHF>'5<?CCC5(:@########	XT:A:U	NM:i:0	SM:i:37	AM:i:0	X0:i:1	X1:i:0	XM:i:0	XO:i:0	XG:i:0	MD:Z:31
D2D0JJN1:133:D0BCAACXX:1:2307:2238:154205	147	chromosome:AGPv2:6:1:169174353:1	116578764	36	71M	=	116578534	-301	AAAAAGGGAGCGCCTTGGTCTGCGGGGGCTACGGAAGATGCGTCCTTTTGGGTTTTGGCATTGAAGGATCG	#############################FB<)>DBD?0:D83HDEGFD7HGEEG>CFBE<GGF?DBHDFF	XT:A:R	NM:i:0	SM:i:0	AM:i:0	X0:i:2	X1:i:0	XM:i:0	XO:i:0	XG:i:0	MD:Z:71	XA:Z:chromosome:AGPv2:6:1:169174353:1,-116657540,71M,0;
D2D0JJN1:133:D0BCAACXX:1:2308:12674:138481	77	*	0	0	*	*	0	0	CTCGTGACCCCTGAACGAACAACAGGGGGGA	BBF@CCF1=2(@@##################
D2D0JJN1:133:D0BCAACXX:1:2308:12674:138481	141	*	0	0	*	*	0	0	CGATCTATATAAATTGAGAGTAACCGGAACTGGGTTTTCAACTAGCCCTAAATAGCTCCTTTCACCATGCA	DFD3CC?C4CBFHIAHFHIEE?ABHA))1??DH20?F;?8*?D)=CBF>G@CD4)77;3?AA7)=BD;;77
D2D0JJN1:133:D0BCAACXX:1:2308:21299:147671	77	*	0	0	*	*	0	0	CGAACGAACCAAGGCCCGATACCGCGAGCGGAGCGGCGAGCTGGAGCAGAACGAGAAGGAACGACACACGC	AA;A=AAA8)?+++:?)?0?AA#################################################
D2D0JJN1:133:D0BCAACXX:1:2308:21299:147671	141	*	0	0	*	*	0	0	GTATAGCTATGATGGAGTGAGGAACTTTTTA	###############################
