# Supplementary material for: Identification of the Maize Gravitropism Gene lazy plant1 by a Transposon-Tagging Genome Resequencing Strategy
Source: PLoS One. 2014 Jan 31;9(1):e87053. doi: 10.1371/journal.pone.0087053 (PMC3909067; doi:10.1371/journal.pone.0087053)
Supplement: File S1 — MuTaq Supplementals. (ZIP) [file pone.0087053.s005.zip › MuTaq_Supplementals/MuTaq_Sam/AGTC.sam]

@HD	VN:1.0	SO:unsorted
@SQ	SN:chromosome:AGPv2:1:1:301354135:1	LN:301354135
@SQ	SN:chromosome:AGPv2:2:1:237068873:1	LN:237068873
@SQ	SN:chromosome:AGPv2:3:1:232140174:1	LN:232140174
@SQ	SN:chromosome:AGPv2:4:1:241473504:1	LN:241473504
@SQ	SN:chromosome:AGPv2:5:1:217872852:1	LN:217872852
@SQ	SN:chromosome:AGPv2:6:1:169174353:1	LN:169174353
@SQ	SN:chromosome:AGPv2:7:1:176764762:1	LN:176764762
@SQ	SN:chromosome:AGPv2:8:1:175793759:1	LN:175793759
@SQ	SN:chromosome:AGPv2:9:1:156750706:1	LN:156750706
@SQ	SN:chromosome:AGPv2:10:1:150189435:1	LN:150189435
@SQ	SN:chromosome:AGPv2:mitochondrion:1:569630:1	LN:569630
@SQ	SN:chromosome:AGPv2:chloroplast:1:140384:1	LN:140384
@SQ	SN:chromosome:AGPv2:UNKNOWN:1:7140151:1	LN:7140151
@PG	ID:bowtie2	PN:bowtie2	VN:2.0.4
HWI-ST515:184:D0PUKACXX:1:1101:19458:44116	16	chromosome:AGPv2:5:1:217872852:1	155901902	31	31M	*	0	0	GCAAAGGCAGCAGGCATGACGCGCCTTGGGC	CCA>39>CCBDDDCC???>FFHHGECJJIGG	AS:i:0	XS:i:-5	XN:i:0	XM:i:0	XO:i:0	XG:i:0	NM:i:0	MD:Z:31	YT:Z:UU
HWI-ST515:184:D0PUKACXX:1:1101:19458:44116	272	chromosome:AGPv2:10:1:150189435:1	146471123	31	31M	*	0	0	GCAAAGGCAGCAGGCATGACGCGCCTTGGGC	CCA>39>CCBDDDCC???>FFHHGECJJIGG	AS:i:-5	XS:i:-5	XN:i:0	XM:i:1	XO:i:0	XG:i:0	NM:i:1	MD:Z:8G22	YT:Z:UU
HWI-ST515:184:D0PUKACXX:1:1101:3748:84133	16	chromosome:AGPv2:4:1:241473504:1	25990257	255	31M	*	0	0	CAATGCACGCGTCTCTAAGGCTCTCGCAGCT	@@@;>@ACEHEFGGGGJHGC>HGDFFBB<DB	AS:i:0	XN:i:0	XM:i:0	XO:i:0	XG:i:0	NM:i:0	MD:Z:31	YT:Z:UU
HWI-ST515:184:D0PUKACXX:1:1101:20690:91745	4	*	0	0	*	*	0	0	CTTGCAAAGAGACCGAGAAAATGCAGATTAT	84=@;@@AEE@9);<'=B>CC3;@::@CC##	YT:Z:UU
HWI-ST515:184:D0PUKACXX:1:1101:16908:146098	4	*	0	0	*	*	0	0	CTTGCAAAGAGACCGAGAAAAGGCAGATTAT	)84)7@@@@7=?E=DC6,9?C>@29<?C3:5	YT:Z:UU
HWI-ST515:184:D0PUKACXX:1:1102:14682:41052	16	chromosome:AGPv2:2:1:237068873:1	199389394	255	31M	*	0	0	GTACAGCAGCAAGGGGAGACCATGGGGTCGG	@AECEEFFD@DABHHHCCCDE=7AH@GHHG@	AS:i:0	XN:i:0	XM:i:0	XO:i:0	XG:i:0	NM:i:0	MD:Z:31	YT:Z:UU
HWI-ST515:184:D0PUKACXX:1:1102:9626:128832	0	chromosome:AGPv2:2:1:237068873:1	199389417	255	31M	*	0	0	TGGGTCGGCGTACCTGGTGGTGCTCACGGCC	CG@3?9<FBEEEFFCEE@CB8?CDDDDDDD5	AS:i:-5	XN:i:0	XM:i:1	XO:i:0	XG:i:0	NM:i:1	MD:Z:0G30	YT:Z:UU
HWI-ST515:184:D0PUKACXX:1:1102:11766:170467	16	chromosome:AGPv2:1:1:301354135:1	256364750	255	31M	*	0	0	CAAGTTTTGCTTTCTTTTCCCCGTTTCCCAA	BDDDDCDDCCCA?EEDFDHIIIGECIGIIIJ	AS:i:0	XN:i:0	XM:i:0	XO:i:0	XG:i:0	NM:i:0	MD:Z:31	YT:Z:UU
HWI-ST515:184:D0PUKACXX:1:1102:6736:197388	4	*	0	0	*	*	0	0	CTTGCAAAGAGACCGAGAAAAGGAAGATTAT	H<AFGACF=@@C)?B9=A6>ACB(:??####	YT:Z:UU
HWI-ST515:184:D0PUKACXX:1:1103:7548:91939	4	*	0	0	*	*	0	0	GCCATGGGGAGTGTGAGCTAGAGATGGGGGT	IIIJJJI9CBGCGBCGHGHD<EHB@BDBAB?	YT:Z:UU
HWI-ST515:184:D0PUKACXX:1:1103:3643:97982	16	chromosome:AGPv2:6:1:169174353:1	154310094	255	31M	*	0	0	CACCTATGCGTCCACGAACACTCTTGTTGGC	##CA?8'/;3=>BBBECACAA>IIIJIIIEG	AS:i:0	XN:i:0	XM:i:0	XO:i:0	XG:i:0	NM:i:0	MD:Z:31	YT:Z:UU
HWI-ST515:184:D0PUKACXX:1:1103:16128:117396	16	chromosome:AGPv2:5:1:217872852:1	14478518	255	31M	*	0	0	CGTGGGGGTGTGGCTCGTGCTTGCGACCTCC	######?<A?C?=:DBCA?CB:HECE>HEHC	AS:i:-2	XN:i:0	XM:i:1	XO:i:0	XG:i:0	NM:i:1	MD:Z:4T26	YT:Z:UU
HWI-ST515:184:D0PUKACXX:1:1103:15666:150955	16	chromosome:AGPv2:1:1:301354135:1	257291946	37	31M	*	0	0	AGGGACAATTGTATACATGCCCCTCAAATTT	;B;;.3FHHCECEEHJJJIIGGD<IIHEJIH	AS:i:0	XS:i:-14	XN:i:0	XM:i:0	XO:i:0	XG:i:0	NM:i:0	MD:Z:31	YT:Z:UU
HWI-ST515:184:D0PUKACXX:1:1103:15666:150955	256	chromosome:AGPv2:4:1:241473504:1	144323110	37	4M3I24M	*	0	0	AAATTTGAGGGGCATGTATACAATTGTCCCT	HIJEHII<DGGIIJJJHEECECHHF3.;;B;	AS:i:-14	XS:i:-14	XN:i:0	XM:i:0	XO:i:1	XG:i:3	NM:i:3	MD:Z:28	YT:Z:UU
HWI-ST515:184:D0PUKACXX:1:1103:13647:168618	0	chromosome:AGPv2:3:1:232140174:1	182474539	255	31M	*	0	0	GGCTCTGGGAGGATAGGCCTAATTCTATTTT	JGIIIHIIG@GHAEEDFFFAECEEEEEEEED	AS:i:0	XN:i:0	XM:i:0	XO:i:0	XG:i:0	NM:i:0	MD:Z:31	YT:Z:UU
HWI-ST515:184:D0PUKACXX:1:1103:12738:171037	0	chromosome:AGPv2:6:1:169174353:1	158269689	255	6M1I24M	*	0	0	TCTGGAGGCTGGGACAAAAGTGTAACGCTAA	GIIFGEHIFH>BH?BBDCC96>3>ACDBDB8	AS:i:-8	XN:i:0	XM:i:0	XO:i:1	XG:i:1	NM:i:1	MD:Z:30	YT:Z:UU
HWI-ST515:184:D0PUKACXX:1:1103:9155:190921	16	chromosome:AGPv2:8:1:175793759:1	160085577	255	31M	*	0	0	CCCCCTCGCCGCCTCCGCCTACCTCAAACCC	#########?=;/>DH@IGC@GFECBFBGDI	AS:i:-2	XN:i:0	XM:i:1	XO:i:0	XG:i:0	NM:i:1	MD:Z:1A29	YT:Z:UU
HWI-ST515:184:D0PUKACXX:1:1104:18235:29141	4	*	0	0	*	*	0	0	GGCTGGGGAGGACGCAAGTGCAACGGAAACC	E)?BFEG<A;AA?4?>B##############	YT:Z:UU
HWI-ST515:184:D0PUKACXX:1:1104:7535:111633	4	*	0	0	*	*	0	0	TTCACGAATAAGTGTGCTTCTTTCTCTTTTT	JJEIJIJJIHFHCHEDFFFFFDEEEEDEDDD	YT:Z:UU
HWI-ST515:184:D0PUKACXX:1:1104:3734:142030	16	chromosome:AGPv2:6:1:169174353:1	112360540	255	31M	*	0	0	CTAAAAGGCTTCCATCCAATATGTTCAGAAA	>DGIHCAC3HEDJIGIJIIHIHIGGCJJIII	AS:i:0	XN:i:0	XM:i:0	XO:i:0	XG:i:0	NM:i:0	MD:Z:31	YT:Z:UU
HWI-ST515:184:D0PUKACXX:1:1105:1269:8062	16	chromosome:AGPv2:1:1:301354135:1	50659997	1	31M	*	0	0	AGATTTAGAGGAGTATTCCCCTGAGGCAGAA	6<CEDFFFFFHEA>HIH@9FBHEJIIIGHB9	AS:i:0	XS:i:0	XN:i:0	XM:i:0	XO:i:0	XG:i:0	NM:i:0	MD:Z:31	YT:Z:UU
HWI-ST515:184:D0PUKACXX:1:1105:1269:8062	272	chromosome:AGPv2:10:1:150189435:1	144242316	1	31M	*	0	0	AGATTTAGAGGAGTATTCCCCTGAGGCAGAA	6<CEDFFFFFHEA>HIH@9FBHEJIIIGHB9	AS:i:0	XS:i:0	XN:i:0	XM:i:0	XO:i:0	XG:i:0	NM:i:0	MD:Z:31	YT:Z:UU
HWI-ST515:184:D0PUKACXX:1:1105:1269:8062	272	chromosome:AGPv2:4:1:241473504:1	225068131	1	31M	*	0	0	AGATTTAGAGGAGTATTCCCCTGAGGCAGAA	6<CEDFFFFFHEA>HIH@9FBHEJIIIGHB9	AS:i:0	XS:i:0	XN:i:0	XM:i:0	XO:i:0	XG:i:0	NM:i:0	MD:Z:31	YT:Z:UU
HWI-ST515:184:D0PUKACXX:1:1105:1269:8062	256	chromosome:AGPv2:2:1:237068873:1	86903852	1	31M	*	0	0	TTCTGCCTCAGGGGAATACTCCTCTAAATCT	9BHGIIIJEHBF9@HIH>AEHFFFFFDEC<6	AS:i:0	XS:i:0	XN:i:0	XM:i:0	XO:i:0	XG:i:0	NM:i:0	MD:Z:31	YT:Z:UU
HWI-ST515:184:D0PUKACXX:1:1105:1269:8062	272	chromosome:AGPv2:1:1:301354135:1	235026121	1	31M	*	0	0	AGATTTAGAGGAGTATTCCCCTGAGGCAGAA	6<CEDFFFFFHEA>HIH@9FBHEJIIIGHB9	AS:i:0	XS:i:0	XN:i:0	XM:i:0	XO:i:0	XG:i:0	NM:i:0	MD:Z:31	YT:Z:UU
HWI-ST515:184:D0PUKACXX:1:1105:1269:8062	256	chromosome:AGPv2:5:1:217872852:1	25464410	1	31M	*	0	0	TTCTGCCTCAGGGGAATACTCCTCTAAATCT	9BHGIIIJEHBF9@HIH>AEHFFFFFDEC<6	AS:i:-5	XS:i:0	XN:i:0	XM:i:1	XO:i:0	XG:i:0	NM:i:1	MD:Z:21T9	YT:Z:UU
HWI-ST515:184:D0PUKACXX:1:1105:18964:41151	0	chromosome:AGPv2:3:1:232140174:1	219334261	255	31M	*	0	0	ACTTGGAAGAGGATGTATGTTCCCCATGATC	@?EH@;))...6@>;.;;;CDC3>?CDDD>@	AS:i:-2	XN:i:0	XM:i:1	XO:i:0	XG:i:0	NM:i:1	MD:Z:6T24	YT:Z:UU
HWI-ST515:184:D0PUKACXX:1:1105:4184:61007	16	chromosome:AGPv2:5:1:217872852:1	176110235	255	31M	*	0	0	ATCACGATGGAGCTTTGAGTCTTTGACGGTG	###?D@EFHHHEEEDDC87@@HG?FFAFGHF	AS:i:0	XN:i:0	XM:i:0	XO:i:0	XG:i:0	NM:i:0	MD:Z:31	YT:Z:UU
HWI-ST515:184:D0PUKACXX:1:1105:18269:120596	0	chromosome:AGPv2:8:1:175793759:1	8492106	255	24M1D7M	*	0	0	CCCTGTGGGTTAGAAAAAGATCCTCGGAGGT	JJJJIIFHIFHIIIHHHHFFFFFCDCD@BD1	AS:i:-8	XN:i:0	XM:i:0	XO:i:1	XG:i:1	NM:i:1	MD:Z:24^C7	YT:Z:UU
HWI-ST515:184:D0PUKACXX:1:1105:9873:150994	4	*	0	0	*	*	0	0	ACCTAGGCACTACAATTTGAGTGTGTTTATA	IIIJJIJJIHIIIIAGCGHGB)7.==CEEE7	YT:Z:UU
HWI-ST515:184:D0PUKACXX:1:1106:3825:52264	16	chromosome:AGPv2:8:1:175793759:1	170866949	255	31M	*	0	0	AGACTTGTGTTTGATCAGATGCCCTGTAGGA	DECEFFFFHHGHGHIIJJJIJJIGHFJJJJJ	AS:i:-6	XN:i:0	XM:i:1	XO:i:0	XG:i:0	NM:i:1	MD:Z:22A8	YT:Z:UU
HWI-ST515:184:D0PUKACXX:1:1106:12584:57433	16	chromosome:AGPv2:6:1:169174353:1	154310094	255	31M	*	0	0	CACCTATGCGTCCACGAACACTCTTGTTGGC	###DD@@@>A?BDDDC;CHCE9D=GGEIJJI	AS:i:0	XN:i:0	XM:i:0	XO:i:0	XG:i:0	NM:i:0	MD:Z:31	YT:Z:UU
HWI-ST515:184:D0PUKACXX:1:1106:18494:61222	4	*	0	0	*	*	0	0	CTTGCAAAGAGACCGAGAAAAGGAAGATTAT	FGEFGFIIIJJA?AB8=3>C?##########	YT:Z:UU
HWI-ST515:184:D0PUKACXX:1:1106:4106:85455	4	*	0	0	*	*	0	0	CTCGCAGGGTGGCCTCCATATGGTCCGTTTT	IJEGIIGBD@DDEEEDDDDDDEDDCDBBDD<	YT:Z:UU
HWI-ST515:184:D0PUKACXX:1:1106:3087:109837	4	*	0	0	*	*	0	0	GCCATGGGGAGTGTGAGCTAGAGATGGGGGT	IGIEEEHCGFFDHE@EEEF;>=C@CCCD?@@	YT:Z:UU
HWI-ST515:184:D0PUKACXX:1:1106:12508:116591	4	*	0	0	*	*	0	0	CTCGCAGGGTGGCCTCCATATGGTCCGTTTT	IIHHJ@EEE?DDEECBBACCDEDDCDDBCC@	YT:Z:UU
HWI-ST515:184:D0PUKACXX:1:1106:12185:125925	0	chromosome:AGPv2:3:1:232140174:1	182474539	255	31M	*	0	0	GGCTCTGGGAGGATAGGCCTAATTCTATTTT	JFIGIFH@HIGG?EEDFFFEACEEEEDCDDE	AS:i:0	XN:i:0	XM:i:0	XO:i:0	XG:i:0	NM:i:0	MD:Z:31	YT:Z:UU
HWI-ST515:184:D0PUKACXX:1:1106:20963:152182	16	chromosome:AGPv2:8:1:175793759:1	144367362	255	31M	*	0	0	TCCGCCTCCCTTGGATCACCTCCCCGTCCCC	#@BBB;A@?:::AEDC?8DBBDFHHEGIIEJ	AS:i:0	XN:i:0	XM:i:0	XO:i:0	XG:i:0	NM:i:0	MD:Z:31	YT:Z:UU
HWI-ST515:184:D0PUKACXX:1:1106:8974:164867	0	chromosome:AGPv2:1:1:301354135:1	269907403	1	31M	*	0	0	ACTGACGGGAGACAAAGCTGGCACCGCACTG	IIJHHIHH6ABBAEE>);B;?ACED>?####	AS:i:0	XS:i:0	XN:i:0	XM:i:0	XO:i:0	XG:i:0	NM:i:0	MD:Z:31	YT:Z:UU
HWI-ST515:184:D0PUKACXX:1:1106:8974:164867	256	chromosome:AGPv2:2:1:237068873:1	6581072	1	31M	*	0	0	ACTGACGGGAGACAAAGCTGGCACCGCACTG	IIJHHIHH6ABBAEE>);B;?ACED>?####	AS:i:0	XS:i:0	XN:i:0	XM:i:0	XO:i:0	XG:i:0	NM:i:0	MD:Z:31	YT:Z:UU
HWI-ST515:184:D0PUKACXX:1:1106:8974:164867	272	chromosome:AGPv2:1:1:301354135:1	6526265	1	31M	*	0	0	CAGTGCGGTGCCAGCTTTGTCTCCCGTCAGT	####?>DECA?;B;)>EEABBA6HHIHHJII	AS:i:0	XS:i:0	XN:i:0	XM:i:0	XO:i:0	XG:i:0	NM:i:0	MD:Z:31	YT:Z:UU
HWI-ST515:184:D0PUKACXX:1:1106:8974:164867	272	chromosome:AGPv2:9:1:156750706:1	108224160	1	31M	*	0	0	CAGTGCGGTGCCAGCTTTGTCTCCCGTCAGT	####?>DECA?;B;)>EEABBA6HHIHHJII	AS:i:0	XS:i:0	XN:i:0	XM:i:0	XO:i:0	XG:i:0	NM:i:0	MD:Z:31	YT:Z:UU
HWI-ST515:184:D0PUKACXX:1:1106:8974:164867	272	chromosome:AGPv2:1:1:301354135:1	5871167	1	31M	*	0	0	CAGTGCGGTGCCAGCTTTGTCTCCCGTCAGT	####?>DECA?;B;)>EEABBA6HHIHHJII	AS:i:0	XS:i:0	XN:i:0	XM:i:0	XO:i:0	XG:i:0	NM:i:0	MD:Z:31	YT:Z:UU
HWI-ST515:184:D0PUKACXX:1:1106:8974:164867	272	chromosome:AGPv2:10:1:150189435:1	135808739	1	31M	*	0	0	CAGTGCGGTGCCAGCTTTGTCTCCCGTCAGT	####?>DECA?;B;)>EEABBA6HHIHHJII	AS:i:0	XS:i:0	XN:i:0	XM:i:0	XO:i:0	XG:i:0	NM:i:0	MD:Z:31	YT:Z:UU
HWI-ST515:184:D0PUKACXX:1:1106:8974:164867	256	chromosome:AGPv2:5:1:217872852:1	206300773	1	31M	*	0	0	ACTGACGGGAGACAAAGCTGGCACCGCACTG	IIJHHIHH6ABBAEE>);B;?ACED>?####	AS:i:-11	XS:i:0	XN:i:0	XM:i:4	XO:i:0	XG:i:0	NM:i:4	MD:Z:26A0G1C0A0	YT:Z:UU
HWI-ST515:184:D0PUKACXX:1:1107:5764:4938	0	chromosome:AGPv2:2:1:237068873:1	209222717	255	31M	*	0	0	CTTAATGGCTGGTCTCTACGCATAAAAAAGA	GIIJJFGGIECE..=@;=CEB?5?>BBCB##	AS:i:0	XN:i:0	XM:i:0	XO:i:0	XG:i:0	NM:i:0	MD:Z:31	YT:Z:UU
HWI-ST515:184:D0PUKACXX:1:1107:14902:47415	16	chromosome:AGPv2:4:1:241473504:1	134582336	255	31M	*	0	0	CTAGCGCTTGGCCTCCTGCCCATCCCCTGCG	<@?:DDDDB?=AADFFFHHDHIIGEEHGIJJ	AS:i:-10	XN:i:0	XM:i:2	XO:i:0	XG:i:0	NM:i:2	MD:Z:2G5C22	YT:Z:UU
HWI-ST515:184:D0PUKACXX:1:1107:15298:84863	4	*	0	0	*	*	0	0	GTCGCGGCGGGGGGCCCGTCCGCGTCCGCCT	EFGFGEHDDD56B##################	YT:Z:UU
HWI-ST515:184:D0PUKACXX:1:1107:20521:129776	0	chromosome:AGPv2:2:1:237068873:1	25077826	1	31M	*	0	0	CAAAGGGTCGGGAAGGTTTCCCCGTATCCAC	JJIJJHIG@EHF>AAC?CCCDCDD@BDDDD5	AS:i:0	XS:i:0	XN:i:0	XM:i:0	XO:i:0	XG:i:0	NM:i:0	MD:Z:31	YT:Z:UU
HWI-ST515:184:D0PUKACXX:1:1107:20521:129776	272	chromosome:AGPv2:2:1:237068873:1	25076004	1	31M	*	0	0	GTGGATACGGGGAAACCTTCCCGACCCTTTG	5DDDDB@DDCDCCC?CAA>FHE@GIHJJIJJ	AS:i:0	XS:i:0	XN:i:0	XM:i:0	XO:i:0	XG:i:0	NM:i:0	MD:Z:31	YT:Z:UU
HWI-ST515:184:D0PUKACXX:1:1107:13307:179126	0	chromosome:AGPv2:2:1:237068873:1	217973779	1	31M	*	0	0	TTAGGTCGGCCCTCTCCGGTGCTGGCCTGGT	JIGGGIHIIJIHGHHFEFD=BDDDDDDCBB:	AS:i:0	XS:i:0	XN:i:0	XM:i:0	XO:i:0	XG:i:0	NM:i:0	MD:Z:31	YT:Z:UU
HWI-ST515:184:D0PUKACXX:1:1107:13307:179126	256	chromosome:AGPv2:1:1:301354135:1	265163133	1	31M	*	0	0	TTAGGTCGGCCCTCTCCGGTGCTGGCCTGGT	JIGGGIHIIJIHGHHFEFD=BDDDDDDCBB:	AS:i:0	XS:i:0	XN:i:0	XM:i:0	XO:i:0	XG:i:0	NM:i:0	MD:Z:31	YT:Z:UU
HWI-ST515:184:D0PUKACXX:1:1108:19180:4652	4	*	0	0	*	*	0	0	GTCTGGGGAGGACGCAAGTGCAACGGAAACC	IHHIIHFICHI@EHBDDD>@CDCCDDDDD:9	YT:Z:UU
HWI-ST515:184:D0PUKACXX:1:1108:10753:36518	16	chromosome:AGPv2:6:1:169174353:1	112360540	255	31M	*	0	0	CTAAAAGGCTTCCATCCAATATGTTCAGAAA	CEC==8AB@=3DGGHGGDHHBGG>GEGEGF?	AS:i:0	XN:i:0	XM:i:0	XO:i:0	XG:i:0	NM:i:0	MD:Z:31	YT:Z:UU
HWI-ST515:184:D0PUKACXX:1:1108:7427:41908	16	chromosome:AGPv2:5:1:217872852:1	14478518	255	31M	*	0	0	CGTGTGGGTGTGGCTCGTGCTTGCGACCTCC	5????B?B<<C?BBDBEDDDEFGFHGGEEIJ	AS:i:0	XN:i:0	XM:i:0	XO:i:0	XG:i:0	NM:i:0	MD:Z:31	YT:Z:UU
HWI-ST515:184:D0PUKACXX:1:1108:11146:54388	0	chromosome:AGPv2:1:1:301354135:1	269907403	1	31M	*	0	0	ACTGACGGGAGACAAAGCTGGCACCGCACTG	DEGHHEBBEGIGHFFHEFDFFCEDDD:>BDC	AS:i:0	XS:i:0	XN:i:0	XM:i:0	XO:i:0	XG:i:0	NM:i:0	MD:Z:31	YT:Z:UU
HWI-ST515:184:D0PUKACXX:1:1108:11146:54388	272	chromosome:AGPv2:9:1:156750706:1	108224160	1	31M	*	0	0	CAGTGCGGTGCCAGCTTTGTCTCCCGTCAGT	CDB>:DDDECFFDFEHFFHGIGEBBEHHGED	AS:i:0	XS:i:0	XN:i:0	XM:i:0	XO:i:0	XG:i:0	NM:i:0	MD:Z:31	YT:Z:UU
HWI-ST515:184:D0PUKACXX:1:1108:11146:54388	272	chromosome:AGPv2:1:1:301354135:1	5871167	1	31M	*	0	0	CAGTGCGGTGCCAGCTTTGTCTCCCGTCAGT	CDB>:DDDECFFDFEHFFHGIGEBBEHHGED	AS:i:0	XS:i:0	XN:i:0	XM:i:0	XO:i:0	XG:i:0	NM:i:0	MD:Z:31	YT:Z:UU
HWI-ST515:184:D0PUKACXX:1:1108:11146:54388	272	chromosome:AGPv2:10:1:150189435:1	135808739	1	31M	*	0	0	CAGTGCGGTGCCAGCTTTGTCTCCCGTCAGT	CDB>:DDDECFFDFEHFFHGIGEBBEHHGED	AS:i:0	XS:i:0	XN:i:0	XM:i:0	XO:i:0	XG:i:0	NM:i:0	MD:Z:31	YT:Z:UU
HWI-ST515:184:D0PUKACXX:1:1108:11146:54388	256	chromosome:AGPv2:2:1:237068873:1	6581072	1	31M	*	0	0	ACTGACGGGAGACAAAGCTGGCACCGCACTG	DEGHHEBBEGIGHFFHEFDFFCEDDD:>BDC	AS:i:0	XS:i:0	XN:i:0	XM:i:0	XO:i:0	XG:i:0	NM:i:0	MD:Z:31	YT:Z:UU
HWI-ST515:184:D0PUKACXX:1:1108:11146:54388	272	chromosome:AGPv2:1:1:301354135:1	6526265	1	31M	*	0	0	CAGTGCGGTGCCAGCTTTGTCTCCCGTCAGT	CDB>:DDDECFFDFEHFFHGIGEBBEHHGED	AS:i:0	XS:i:0	XN:i:0	XM:i:0	XO:i:0	XG:i:0	NM:i:0	MD:Z:31	YT:Z:UU
HWI-ST515:184:D0PUKACXX:1:1108:11146:54388	256	chromosome:AGPv2:5:1:217872852:1	206300773	1	26M3D5M	*	0	0	ACTGACGGGAGACAAAGCTGGCACCGCACTG	DEGHHEBBEGIGHFFHEFDFFCEDDD:>BDC	AS:i:-14	XS:i:0	XN:i:0	XM:i:0	XO:i:1	XG:i:3	NM:i:3	MD:Z:26^AGC5	YT:Z:UU
HWI-ST515:184:D0PUKACXX:1:1108:7240:111181	16	chromosome:AGPv2:1:1:301354135:1	128160486	1	31M	*	0	0	AGGGGAATGAGTTGACGTAGATATCTGGGGC	CEEDCEEEFFFFFEFHIGHHHCGCAFIIIGG	AS:i:0	XS:i:0	XN:i:0	XM:i:0	XO:i:0	XG:i:0	NM:i:0	MD:Z:31	YT:Z:UU
HWI-ST515:184:D0PUKACXX:1:1108:7240:111181	272	chromosome:AGPv2:1:1:301354135:1	128167504	1	31M	*	0	0	AGGGGAATGAGTTGACGTAGATATCTGGGGC	CEEDCEEEFFFFFEFHIGHHHCGCAFIIIGG	AS:i:0	XS:i:0	XN:i:0	XM:i:0	XO:i:0	XG:i:0	NM:i:0	MD:Z:31	YT:Z:UU
HWI-ST515:184:D0PUKACXX:1:1108:7240:111181	272	chromosome:AGPv2:1:1:301354135:1	128159100	1	31M	*	0	0	AGGGGAATGAGTTGACGTAGATATCTGGGGC	CEEDCEEEFFFFFEFHIGHHHCGCAFIIIGG	AS:i:0	XS:i:0	XN:i:0	XM:i:0	XO:i:0	XG:i:0	NM:i:0	MD:Z:31	YT:Z:UU
HWI-ST515:184:D0PUKACXX:1:1108:4802:134223	4	*	0	0	*	*	0	0	GTGAGTGAGTGTCCCACGTGACCGGTTGCGC	;-=);EB3?7A####################	YT:Z:UU
HWI-ST515:184:D0PUKACXX:1:1108:4781:155691	16	chromosome:AGPv2:6:1:169174353:1	112360540	255	31M	*	0	0	CTAAAAGGCTTCCATCCAATATGTTCAGAAA	##E@@AGIGIIJIHGCFEGJJIGGIIIEIIJ	AS:i:0	XN:i:0	XM:i:0	XO:i:0	XG:i:0	NM:i:0	MD:Z:31	YT:Z:UU
HWI-ST515:184:D0PUKACXX:1:1108:6098:167693	0	chromosome:AGPv2:2:1:237068873:1	86903852	1	31M	*	0	0	TTCTGCCTCAGGGGAATACTCCTCTAAATCT	GGIGHCFGIH;CFEHIHHFHHFFFE@);>A3	AS:i:0	XS:i:0	XN:i:0	XM:i:0	XO:i:0	XG:i:0	NM:i:0	MD:Z:31	YT:Z:UU
HWI-ST515:184:D0PUKACXX:1:1108:6098:167693	272	chromosome:AGPv2:4:1:241473504:1	225068131	1	31M	*	0	0	AGATTTAGAGGAGTATTCCCCTGAGGCAGAA	3A>;)@EFFFHHFHHIHEFC;HIGFCHGIGG	AS:i:0	XS:i:0	XN:i:0	XM:i:0	XO:i:0	XG:i:0	NM:i:0	MD:Z:31	YT:Z:UU
HWI-ST515:184:D0PUKACXX:1:1108:6098:167693	272	chromosome:AGPv2:1:1:301354135:1	50659997	1	31M	*	0	0	AGATTTAGAGGAGTATTCCCCTGAGGCAGAA	3A>;)@EFFFHHFHHIHEFC;HIGFCHGIGG	AS:i:0	XS:i:0	XN:i:0	XM:i:0	XO:i:0	XG:i:0	NM:i:0	MD:Z:31	YT:Z:UU
HWI-ST515:184:D0PUKACXX:1:1108:6098:167693	272	chromosome:AGPv2:1:1:301354135:1	235026121	1	31M	*	0	0	AGATTTAGAGGAGTATTCCCCTGAGGCAGAA	3A>;)@EFFFHHFHHIHEFC;HIGFCHGIGG	AS:i:0	XS:i:0	XN:i:0	XM:i:0	XO:i:0	XG:i:0	NM:i:0	MD:Z:31	YT:Z:UU
HWI-ST515:184:D0PUKACXX:1:1108:6098:167693	272	chromosome:AGPv2:10:1:150189435:1	144242316	1	31M	*	0	0	AGATTTAGAGGAGTATTCCCCTGAGGCAGAA	3A>;)@EFFFHHFHHIHEFC;HIGFCHGIGG	AS:i:0	XS:i:0	XN:i:0	XM:i:0	XO:i:0	XG:i:0	NM:i:0	MD:Z:31	YT:Z:UU
HWI-ST515:184:D0PUKACXX:1:1108:6098:167693	256	chromosome:AGPv2:5:1:217872852:1	25464410	1	31M	*	0	0	TTCTGCCTCAGGGGAATACTCCTCTAAATCT	GGIGHCFGIH;CFEHIHHFHHFFFE@);>A3	AS:i:-5	XS:i:0	XN:i:0	XM:i:1	XO:i:0	XG:i:0	NM:i:1	MD:Z:21T9	YT:Z:UU
HWI-ST515:184:D0PUKACXX:1:1201:8657:10078	0	chromosome:AGPv2:5:1:217872852:1	117016009	255	31M	*	0	0	TCACCCGAGGTTAGCAAGACCGACAGTGGTG	JIEHHDGHGFHGIIJJJIIJHHBCDD@CD@?	AS:i:0	XN:i:0	XM:i:0	XO:i:0	XG:i:0	NM:i:0	MD:Z:31	YT:Z:UU
HWI-ST515:184:D0PUKACXX:1:1201:10168:10346	4	*	0	0	*	*	0	0	CAAATCGAGACTAGATCGGAAGAGCGGTTCA	FDHHJIIGDFFHFBCEEG#############	YT:Z:UU
HWI-ST515:184:D0PUKACXX:1:1201:13850:58625	0	chromosome:AGPv2:8:1:175793759:1	155023609	255	31M	*	0	0	GTTAGTTGTTGGAAGTATACCCTCAATCACA	IDH=FFHI?BHGCF;@FGEGBEEGG@;?HH#	AS:i:0	XN:i:0	XM:i:0	XO:i:0	XG:i:0	NM:i:0	MD:Z:31	YT:Z:UU
HWI-ST515:184:D0PUKACXX:1:1201:7225:127604	16	chromosome:AGPv2:6:1:169174353:1	112360540	255	31M	*	0	0	CTAAAAGCCTTCCATCCAATATGTTCAGAAA	;;HGD@6(9F>GGHGDJIGIGEFB>HIGGGE	AS:i:-2	XN:i:0	XM:i:1	XO:i:0	XG:i:0	NM:i:1	MD:Z:7G23	YT:Z:UU
HWI-ST515:184:D0PUKACXX:1:1201:2012:146728	0	chromosome:AGPv2:9:1:156750706:1	11775773	255	31M	*	0	0	CCCTGTTTGCGGCTGCGAACGATGGTAATGC	FGBCGGIGIJGGBGBCB>A############	AS:i:-2	XN:i:0	XM:i:1	XO:i:0	XG:i:0	NM:i:1	MD:Z:25A5	YT:Z:UU
HWI-ST515:184:D0PUKACXX:1:1201:10654:156812	4	*	0	0	*	*	0	0	CTCGCAGGGTGGCCTCCATATGGTCCGTTTT	JJJIIIIHEBDBEECBBD@CCDD:@@=AC##	YT:Z:UU
HWI-ST515:184:D0PUKACXX:1:1201:3419:160912	16	chromosome:AGPv2:8:1:175793759:1	43261764	255	31M	*	0	0	TATCCGACACTATTGCTCTTCTCTCTCACTG	##BDB=.3=GGHCEJIGGGIJIIHHIHBFGG	AS:i:0	XN:i:0	XM:i:0	XO:i:0	XG:i:0	NM:i:0	MD:Z:31	YT:Z:UU
HWI-ST515:184:D0PUKACXX:1:1201:1369:195804	0	chromosome:AGPv2:1:1:301354135:1	128159122	1	31M	*	0	0	ATCTGGGGCGGTTGATCAACACGCGGGTGGA	IJJJFGFHHHA9>=(;:(>A@?@DB@@5;>1	AS:i:0	XS:i:0	XN:i:0	XM:i:0	XO:i:0	XG:i:0	NM:i:0	MD:Z:31	YT:Z:UU
HWI-ST515:184:D0PUKACXX:1:1201:1369:195804	256	chromosome:AGPv2:1:1:301354135:1	128167526	1	31M	*	0	0	ATCTGGGGCGGTTGATCAACACGCGGGTGGA	IJJJFGFHHHA9>=(;:(>A@?@DB@@5;>1	AS:i:0	XS:i:0	XN:i:0	XM:i:0	XO:i:0	XG:i:0	NM:i:0	MD:Z:31	YT:Z:UU
HWI-ST515:184:D0PUKACXX:1:1201:1369:195804	256	chromosome:AGPv2:1:1:301354135:1	128160508	1	31M	*	0	0	ATCTGGGGCGGTTGATCAACACGCGGGTGGA	IJJJFGFHHHA9>=(;:(>A@?@DB@@5;>1	AS:i:0	XS:i:0	XN:i:0	XM:i:0	XO:i:0	XG:i:0	NM:i:0	MD:Z:31	YT:Z:UU
HWI-ST515:184:D0PUKACXX:1:1202:10770:34269	0	chromosome:AGPv2:1:1:301354135:1	5872951	31	31M	*	0	0	CCCGTCAGTCGGTCACGTGATCTGTGCCATA	IJFI;BEHHEHFDDDEDDDBCCCCACC@CC3	AS:i:0	XS:i:-5	XN:i:0	XM:i:0	XO:i:0	XG:i:0	NM:i:0	MD:Z:31	YT:Z:UU
HWI-ST515:184:D0PUKACXX:1:1202:10770:34269	272	chromosome:AGPv2:5:1:217872852:1	206300751	31	31M	*	0	0	TATGGCACAGATCACGTGACCGACTGACGGG	3CC@CCACCCCBDDDEDDDFHEHHEB;IFJI	AS:i:-5	XS:i:-5	XN:i:0	XM:i:1	XO:i:0	XG:i:0	NM:i:1	MD:Z:15A15	YT:Z:UU
HWI-ST515:184:D0PUKACXX:1:1202:10770:34269	272	chromosome:AGPv2:2:1:237068873:1	6581050	31	31M	*	0	0	TATGGCACAGATCACGTGACCGACTGACGGG	3CC@CCACCCCBDDDEDDDFHEHHEB;IFJI	AS:i:-5	XS:i:-5	XN:i:0	XM:i:1	XO:i:0	XG:i:0	NM:i:1	MD:Z:15A15	YT:Z:UU
HWI-ST515:184:D0PUKACXX:1:1202:1489:36231	16	chromosome:AGPv2:5:1:217872852:1	162647158	1	31M	*	0	0	ATCCGCTTCCCCCCCGCGCCCCTCGGCAAGC	####A@9-CBBBBBB<5;@<<=<B@=@@;GG	AS:i:-5	XS:i:-5	XN:i:0	XM:i:1	XO:i:0	XG:i:0	NM:i:1	MD:Z:9T21	YT:Z:UU
HWI-ST515:184:D0PUKACXX:1:1202:1489:36231	256	chromosome:AGPv2:8:1:175793759:1	117866637	1	31M	*	0	0	GCTTGCCGAGGGGCGCGGGGGGGAAGCGGAT	GG;@@=@B<=<<@;5<BBBBBBC-9@A####	AS:i:-5	XS:i:-5	XN:i:0	XM:i:1	XO:i:0	XG:i:0	NM:i:1	MD:Z:21A9	YT:Z:UU
HWI-ST515:184:D0PUKACXX:1:1202:1489:36231	256	chromosome:AGPv2:2:1:237068873:1	80590716	1	31M	*	0	0	GCTTGCCGAGGGGCGCGGGGGGGAAGCGGAT	GG;@@=@B<=<<@;5<BBBBBBC-9@A####	AS:i:-5	XS:i:-5	XN:i:0	XM:i:1	XO:i:0	XG:i:0	NM:i:1	MD:Z:21A9	YT:Z:UU
HWI-ST515:184:D0PUKACXX:1:1202:1489:36231	256	chromosome:AGPv2:3:1:232140174:1	3890957	1	31M	*	0	0	GCTTGCCGAGGGGCGCGGGGGGGAAGCGGAT	GG;@@=@B<=<<@;5<BBBBBBC-9@A####	AS:i:-5	XS:i:-5	XN:i:0	XM:i:1	XO:i:0	XG:i:0	NM:i:1	MD:Z:21A9	YT:Z:UU
HWI-ST515:184:D0PUKACXX:1:1202:12817:45068	0	chromosome:AGPv2:3:1:232140174:1	182474539	255	31M	*	0	0	GGCTCTGGGAGGATAGGCCTAATTCTATTTT	HDBGIGGCG@CEC3@@CDCECC>>C>@ACA#	AS:i:0	XN:i:0	XM:i:0	XO:i:0	XG:i:0	NM:i:0	MD:Z:31	YT:Z:UU
HWI-ST515:184:D0PUKACXX:1:1202:19258:84876	4	*	0	0	*	*	0	0	GTCGAGACTAGATCGGAAGCGCGGTTCAGCA	??DF:F@F>A@::D2:5AB############	YT:Z:UU
HWI-ST515:184:D0PUKACXX:1:1202:3390:165865	0	chromosome:AGPv2:1:1:301354135:1	5872951	31	31M	*	0	0	CCCGTCAGTCGGTCACGTGATCTGTGCCATA	IEIIGHIHHFHFB>BCCABACDDDDCDC:@#	AS:i:0	XS:i:-5	XN:i:0	XM:i:0	XO:i:0	XG:i:0	NM:i:0	MD:Z:31	YT:Z:UU
HWI-ST515:184:D0PUKACXX:1:1202:3390:165865	272	chromosome:AGPv2:5:1:217872852:1	206300751	31	31M	*	0	0	TATGGCACAGATCACGTGACCGACTGACGGG	#@:CDCDDDDCABACCB>BFHFHHIHGIIEI	AS:i:-5	XS:i:-5	XN:i:0	XM:i:1	XO:i:0	XG:i:0	NM:i:1	MD:Z:15A15	YT:Z:UU
HWI-ST515:184:D0PUKACXX:1:1202:3390:165865	272	chromosome:AGPv2:2:1:237068873:1	6581050	31	31M	*	0	0	TATGGCACAGATCACGTGACCGACTGACGGG	#@:CDCDDDDCABACCB>BFHFHHIHGIIEI	AS:i:-5	XS:i:-5	XN:i:0	XM:i:1	XO:i:0	XG:i:0	NM:i:1	MD:Z:15A15	YT:Z:UU
HWI-ST515:184:D0PUKACXX:1:1202:13785:173057	4	*	0	0	*	*	0	0	ACCTAGGCACTACAATTTGAGTGTGTTTATA	G@DFH@3BCG9FG)8@@DHEI7@AE=A>3=;	YT:Z:UU
HWI-ST515:184:D0PUKACXX:1:1203:5659:21205	0	chromosome:AGPv2:1:1:301354135:1	128160508	1	31M	*	0	0	ATCTGGGGCGGTTGATCAACACGCGGGTGGA	JIIIGHIDGHD@BDDCDEDDDDBDDDD;@D>	AS:i:0	XS:i:0	XN:i:0	XM:i:0	XO:i:0	XG:i:0	NM:i:0	MD:Z:31	YT:Z:UU
HWI-ST515:184:D0PUKACXX:1:1203:5659:21205	256	chromosome:AGPv2:1:1:301354135:1	128167526	1	31M	*	0	0	ATCTGGGGCGGTTGATCAACACGCGGGTGGA	JIIIGHIDGHD@BDDCDEDDDDBDDDD;@D>	AS:i:0	XS:i:0	XN:i:0	XM:i:0	XO:i:0	XG:i:0	NM:i:0	MD:Z:31	YT:Z:UU
HWI-ST515:184:D0PUKACXX:1:1203:5659:21205	256	chromosome:AGPv2:1:1:301354135:1	128159122	1	31M	*	0	0	ATCTGGGGCGGTTGATCAACACGCGGGTGGA	JIIIGHIDGHD@BDDCDEDDDDBDDDD;@D>	AS:i:0	XS:i:0	XN:i:0	XM:i:0	XO:i:0	XG:i:0	NM:i:0	MD:Z:31	YT:Z:UU
HWI-ST515:184:D0PUKACXX:1:1203:21265:78849	4	*	0	0	*	*	0	0	ACCTAGGCACTACAATTTGAGTGTGTTTATA	GIIFGGEE@HIIGHGFCHGC(7C@AH=?A>?	YT:Z:UU
HWI-ST515:184:D0PUKACXX:1:1203:14147:164338	4	*	0	0	*	*	0	0	GTGGGTGAGTGTCGCCCGTGACCGAGTGAGC	###############################	YT:Z:UU
HWI-ST515:184:D0PUKACXX:1:1204:15726:18156	16	chromosome:AGPv2:1:1:301354135:1	256364750	255	31M	*	0	0	CAAGTTTTGCTTTCTTTTCCCCGTTTCCCAA	:>:?<ADC?>9@CEEDFD<GBJIHDGGJJIG	AS:i:0	XN:i:0	XM:i:0	XO:i:0	XG:i:0	NM:i:0	MD:Z:31	YT:Z:UU
HWI-ST515:184:D0PUKACXX:1:1204:11196:38020	16	chromosome:AGPv2:9:1:156750706:1	8243531	255	31M	*	0	0	AGATGATTAGGGCAGTGGGGGCGCCGGACAG	;@;(AA<9>??@>?;38?<B@GHGGGIHFFC	AS:i:-5	XN:i:0	XM:i:1	XO:i:0	XG:i:0	NM:i:1	MD:Z:30A0	YT:Z:UU
HWI-ST515:184:D0PUKACXX:1:1204:20346:152038	4	*	0	0	*	*	0	0	CTTGCAAAGAGACCGAGAAAAGGCAGATTAT	==7)=@F@EEEAEED>=?#############	YT:Z:UU
HWI-ST515:184:D0PUKACXX:1:1204:15813:171187	0	chromosome:AGPv2:6:1:169174353:1	166669610	1	31M	*	0	0	CCAATTCGGCGGTGGAAGCTGCGCATGACGC	GHIEHGEG9AHFDC?AC>?;@??=B@BCCD9	AS:i:0	XS:i:0	XN:i:0	XM:i:0	XO:i:0	XG:i:0	NM:i:0	MD:Z:31	YT:Z:UU
HWI-ST515:184:D0PUKACXX:1:1204:15813:171187	272	chromosome:AGPv2:2:1:237068873:1	164988145	1	31M	*	0	0	GCGTCATGCGCAGCTTCCACCGCCGAATTGG	9DCCB@B=??@;?>CA?CDFHA9GEGHEIHG	AS:i:0	XS:i:0	XN:i:0	XM:i:0	XO:i:0	XG:i:0	NM:i:0	MD:Z:31	YT:Z:UU
HWI-ST515:184:D0PUKACXX:1:1204:15813:171187	256	chromosome:AGPv2:7:1:176764762:1	20748367	1	31M	*	0	0	CCAATTCGGCGGTGGAAGCTGCGCATGACGC	GHIEHGEG9AHFDC?AC>?;@??=B@BCCD9	AS:i:0	XS:i:0	XN:i:0	XM:i:0	XO:i:0	XG:i:0	NM:i:0	MD:Z:31	YT:Z:UU
HWI-ST515:184:D0PUKACXX:1:1204:4155:177311	0	chromosome:AGPv2:1:1:301354135:1	102196738	255	31M	*	0	0	CTCGCACAGGCATTTCAATCGGACTTCGGAT	GGJIIIHIIGEHEGG;@GG:;AAE?@C;A##	AS:i:-5	XN:i:0	XM:i:1	XO:i:0	XG:i:0	NM:i:1	MD:Z:11G19	YT:Z:UU
HWI-ST515:184:D0PUKACXX:1:1205:5770:196109	0	chromosome:AGPv2:1:1:301354135:1	269907403	1	31M	*	0	0	ACTGACGGGAGACAAAGCTGGCACCGCACTG	IJIIJJIFHIHJFBECA@DDCAEEDDDBBBC	AS:i:0	XS:i:0	XN:i:0	XM:i:0	XO:i:0	XG:i:0	NM:i:0	MD:Z:31	YT:Z:UU
HWI-ST515:184:D0PUKACXX:1:1205:5770:196109	272	chromosome:AGPv2:1:1:301354135:1	5871167	1	31M	*	0	0	CAGTGCGGTGCCAGCTTTGTCTCCCGTCAGT	CBBBDDDEEACDD@ACEBFJHIHFIJJIIJI	AS:i:0	XS:i:0	XN:i:0	XM:i:0	XO:i:0	XG:i:0	NM:i:0	MD:Z:31	YT:Z:UU
HWI-ST515:184:D0PUKACXX:1:1205:5770:196109	256	chromosome:AGPv2:2:1:237068873:1	6581072	1	31M	*	0	0	ACTGACGGGAGACAAAGCTGGCACCGCACTG	IJIIJJIFHIHJFBECA@DDCAEEDDDBBBC	AS:i:0	XS:i:0	XN:i:0	XM:i:0	XO:i:0	XG:i:0	NM:i:0	MD:Z:31	YT:Z:UU
HWI-ST515:184:D0PUKACXX:1:1205:5770:196109	272	chromosome:AGPv2:1:1:301354135:1	6526265	1	31M	*	0	0	CAGTGCGGTGCCAGCTTTGTCTCCCGTCAGT	CBBBDDDEEACDD@ACEBFJHIHFIJJIIJI	AS:i:0	XS:i:0	XN:i:0	XM:i:0	XO:i:0	XG:i:0	NM:i:0	MD:Z:31	YT:Z:UU
HWI-ST515:184:D0PUKACXX:1:1205:5770:196109	272	chromosome:AGPv2:9:1:156750706:1	108224160	1	31M	*	0	0	CAGTGCGGTGCCAGCTTTGTCTCCCGTCAGT	CBBBDDDEEACDD@ACEBFJHIHFIJJIIJI	AS:i:0	XS:i:0	XN:i:0	XM:i:0	XO:i:0	XG:i:0	NM:i:0	MD:Z:31	YT:Z:UU
HWI-ST515:184:D0PUKACXX:1:1205:5770:196109	272	chromosome:AGPv2:10:1:150189435:1	135808739	1	31M	*	0	0	CAGTGCGGTGCCAGCTTTGTCTCCCGTCAGT	CBBBDDDEEACDD@ACEBFJHIHFIJJIIJI	AS:i:0	XS:i:0	XN:i:0	XM:i:0	XO:i:0	XG:i:0	NM:i:0	MD:Z:31	YT:Z:UU
HWI-ST515:184:D0PUKACXX:1:1205:5770:196109	256	chromosome:AGPv2:5:1:217872852:1	206300773	1	26M3D5M	*	0	0	ACTGACGGGAGACAAAGCTGGCACCGCACTG	IJIIJJIFHIHJFBECA@DDCAEEDDDBBBC	AS:i:-14	XS:i:0	XN:i:0	XM:i:0	XO:i:1	XG:i:3	NM:i:3	MD:Z:26^AGC5	YT:Z:UU
HWI-ST515:184:D0PUKACXX:1:1206:4703:26197	4	*	0	0	*	*	0	0	GTCGCGGCGGGGGGCCAGTCCGCGTCCGCCT	IGIJJHHCD9@BB##################	YT:Z:UU
HWI-ST515:184:D0PUKACXX:1:1206:7991:52645	4	*	0	0	*	*	0	0	CTTCAAATAGGCAAGCCCCGTCACTATCGAG	JIIGCDGIJGICHHGICA/A;@GFEHEH?D;	YT:Z:UU
HWI-ST515:184:D0PUKACXX:1:1206:3074:166952	0	chromosome:AGPv2:8:1:175793759:1	8492106	255	24M1D7M	*	0	0	CCCTGTGGGTTAGAAAAAGATCCTCGGAGGT	IJJIIIHIJ@DHIIHHHHEFFFFDEDC@BD8	AS:i:-8	XN:i:0	XM:i:0	XO:i:1	XG:i:1	NM:i:1	MD:Z:24^C7	YT:Z:UU
HWI-ST515:184:D0PUKACXX:1:1207:4270:17731	16	chromosome:AGPv2:4:1:241473504:1	225068131	1	31M	*	0	0	AGATTTAGAGGAGTATTCCCCTGAGGCAGAA	@A>C@3EDCFEAHHEGAAEHGGHHFFGGHEF	AS:i:0	XS:i:0	XN:i:0	XM:i:0	XO:i:0	XG:i:0	NM:i:0	MD:Z:31	YT:Z:UU
HWI-ST515:184:D0PUKACXX:1:1207:4270:17731	272	chromosome:AGPv2:10:1:150189435:1	144242316	1	31M	*	0	0	AGATTTAGAGGAGTATTCCCCTGAGGCAGAA	@A>C@3EDCFEAHHEGAAEHGGHHFFGGHEF	AS:i:0	XS:i:0	XN:i:0	XM:i:0	XO:i:0	XG:i:0	NM:i:0	MD:Z:31	YT:Z:UU
HWI-ST515:184:D0PUKACXX:1:1207:4270:17731	272	chromosome:AGPv2:1:1:301354135:1	50659997	1	31M	*	0	0	AGATTTAGAGGAGTATTCCCCTGAGGCAGAA	@A>C@3EDCFEAHHEGAAEHGGHHFFGGHEF	AS:i:0	XS:i:0	XN:i:0	XM:i:0	XO:i:0	XG:i:0	NM:i:0	MD:Z:31	YT:Z:UU
HWI-ST515:184:D0PUKACXX:1:1207:4270:17731	256	chromosome:AGPv2:2:1:237068873:1	86903852	1	31M	*	0	0	TTCTGCCTCAGGGGAATACTCCTCTAAATCT	FEHGGFFHHGGHEAAGEHHAEFCDE3@C>A@	AS:i:0	XS:i:0	XN:i:0	XM:i:0	XO:i:0	XG:i:0	NM:i:0	MD:Z:31	YT:Z:UU
HWI-ST515:184:D0PUKACXX:1:1207:4270:17731	272	chromosome:AGPv2:1:1:301354135:1	235026121	1	31M	*	0	0	AGATTTAGAGGAGTATTCCCCTGAGGCAGAA	@A>C@3EDCFEAHHEGAAEHGGHHFFGGHEF	AS:i:0	XS:i:0	XN:i:0	XM:i:0	XO:i:0	XG:i:0	NM:i:0	MD:Z:31	YT:Z:UU
HWI-ST515:184:D0PUKACXX:1:1207:4270:17731	256	chromosome:AGPv2:5:1:217872852:1	25464410	1	31M	*	0	0	TTCTGCCTCAGGGGAATACTCCTCTAAATCT	FEHGGFFHHGGHEAAGEHHAEFCDE3@C>A@	AS:i:-5	XS:i:0	XN:i:0	XM:i:1	XO:i:0	XG:i:0	NM:i:1	MD:Z:21T9	YT:Z:UU
HWI-ST515:184:D0PUKACXX:1:1207:7699:20457	0	chromosome:AGPv2:4:1:241473504:1	171796839	255	31M	*	0	0	GCGGGCGGAGGGGTCTTCACTGGGTTGGGTG	BBDAHBBBBBDDD5<?C@>>@CDD<?5;@##	AS:i:-2	XN:i:0	XM:i:1	XO:i:0	XG:i:0	NM:i:1	MD:Z:30C0	YT:Z:UU
HWI-ST515:184:D0PUKACXX:1:1207:8521:85748	4	*	0	0	*	*	0	0	TTCACGAATAAGTGTGCTTCTTTCTCTTTTT	IIJEE=1@=;=A?E=>7)7??C@CE;>@AA>	YT:Z:UU
HWI-ST515:184:D0PUKACXX:1:1207:3260:112464	16	chromosome:AGPv2:8:1:175793759:1	155021957	31	31M	*	0	0	GTCCTCGCTCTGACATTTTAGTGTTAGTTGT	=BDBGGIJIIJIEGGIIJJIGIGGIHHHFIJ	AS:i:0	XS:i:-5	XN:i:0	XM:i:0	XO:i:0	XG:i:0	NM:i:0	MD:Z:31	YT:Z:UU
HWI-ST515:184:D0PUKACXX:1:1207:3260:112464	256	chromosome:AGPv2:4:1:241473504:1	239705981	31	31M	*	0	0	ACAACTAACACTAAAATGTCAGAGCGAGGAC	JIFHHHIGGIGIJJIIGGEIJIIJIGGBDB=	AS:i:-5	XS:i:-5	XN:i:0	XM:i:1	XO:i:0	XG:i:0	NM:i:1	MD:Z:5C25	YT:Z:UU
HWI-ST515:184:D0PUKACXX:1:1207:3260:112464	256	chromosome:AGPv2:6:1:169174353:1	94706317	31	31M	*	0	0	ACAACTAACACTAAAATGTCAGAGCGAGGAC	JIFHHHIGGIGIJJIIGGEIJIIJIGGBDB=	AS:i:-10	XS:i:-5	XN:i:0	XM:i:2	XO:i:0	XG:i:0	NM:i:2	MD:Z:4T0C25	YT:Z:UU
HWI-ST515:184:D0PUKACXX:1:1207:3260:112464	272	chromosome:AGPv2:6:1:169174353:1	81697762	31	31M	*	0	0	GTCCTCGCTCTGACATTTTAGTGTTAGTTGT	=BDBGGIJIIJIEGGIIJJIGIGGIHHHFIJ	AS:i:-10	XS:i:-5	XN:i:0	XM:i:2	XO:i:0	XG:i:0	NM:i:2	MD:Z:1C23G5	YT:Z:UU
HWI-ST515:184:D0PUKACXX:1:1207:3260:112464	272	chromosome:AGPv2:5:1:217872852:1	161178872	31	31M	*	0	0	GTCCTCGCTCTGACATTTTAGTGTTAGTTGT	=BDBGGIJIIJIEGGIIJJIGIGGIHHHFIJ	AS:i:-10	XS:i:-5	XN:i:0	XM:i:2	XO:i:0	XG:i:0	NM:i:2	MD:Z:1C23G5	YT:Z:UU
HWI-ST515:184:D0PUKACXX:1:1207:3260:112464	272	chromosome:AGPv2:8:1:175793759:1	141064014	31	31M	*	0	0	GTCCTCGCTCTGACATTTTAGTGTTAGTTGT	=BDBGGIJIIJIEGGIIJJIGIGGIHHHFIJ	AS:i:-10	XS:i:-5	XN:i:0	XM:i:2	XO:i:0	XG:i:0	NM:i:2	MD:Z:1A1A27	YT:Z:UU
HWI-ST515:184:D0PUKACXX:1:1207:15894:161660	16	chromosome:AGPv2:2:1:237068873:1	164988145	1	31M	*	0	0	GCGTCATGCGCAGCTTCCACCGCCGAATTGG	####?82;3(C>=A@9@CDHIHBHCIHG>HG	AS:i:0	XS:i:0	XN:i:0	XM:i:0	XO:i:0	XG:i:0	NM:i:0	MD:Z:31	YT:Z:UU
HWI-ST515:184:D0PUKACXX:1:1207:15894:161660	256	chromosome:AGPv2:6:1:169174353:1	166669610	1	31M	*	0	0	CCAATTCGGCGGTGGAAGCTGCGCATGACGC	GH>GHICHBHIHDC@9@A=>C(3;28?####	AS:i:0	XS:i:0	XN:i:0	XM:i:0	XO:i:0	XG:i:0	NM:i:0	MD:Z:31	YT:Z:UU
HWI-ST515:184:D0PUKACXX:1:1207:15894:161660	256	chromosome:AGPv2:7:1:176764762:1	20748367	1	31M	*	0	0	CCAATTCGGCGGTGGAAGCTGCGCATGACGC	GH>GHICHBHIHDC@9@A=>C(3;28?####	AS:i:0	XS:i:0	XN:i:0	XM:i:0	XO:i:0	XG:i:0	NM:i:0	MD:Z:31	YT:Z:UU
HWI-ST515:184:D0PUKACXX:1:1207:3567:180665	0	chromosome:AGPv2:10:1:150189435:1	26665858	1	31M	*	0	0	CCTCCTGGAAAGTCCGGTGCCTGGCTCCTGT	JJJDIHIJIJJJHIIJIBEHHHHHFFFFFDE	AS:i:0	XS:i:0	XN:i:0	XM:i:0	XO:i:0	XG:i:0	NM:i:0	MD:Z:31	YT:Z:UU
HWI-ST515:184:D0PUKACXX:1:1207:3567:180665	256	chromosome:AGPv2:10:1:150189435:1	26770546	1	31M	*	0	0	CCTCCTGGAAAGTCCGGTGCCTGGCTCCTGT	JJJDIHIJIJJJHIIJIBEHHHHHFFFFFDE	AS:i:0	XS:i:0	XN:i:0	XM:i:0	XO:i:0	XG:i:0	NM:i:0	MD:Z:31	YT:Z:UU
HWI-ST515:184:D0PUKACXX:1:1207:17404:199124	16	chromosome:AGPv2:1:1:301354135:1	9074693	31	31M	*	0	0	TGAGGGATTGGAGCTGTGGCGCCTAGATTTG	5DDDDDCDDDDDDDDDDDDEFHHGHHJIGFJ	AS:i:0	XS:i:-5	XN:i:0	XM:i:0	XO:i:0	XG:i:0	NM:i:0	MD:Z:31	YT:Z:UU
HWI-ST515:184:D0PUKACXX:1:1207:17404:199124	272	chromosome:AGPv2:10:1:150189435:1	144640306	31	31M	*	0	0	TGAGGGATTGGAGCTGTGGCGCCTAGATTTG	5DDDDDCDDDDDDDDDDDDEFHHGHHJIGFJ	AS:i:-5	XS:i:-5	XN:i:0	XM:i:1	XO:i:0	XG:i:0	NM:i:1	MD:Z:20A10	YT:Z:UU
HWI-ST515:184:D0PUKACXX:1:1207:17404:199124	272	chromosome:AGPv2:9:1:156750706:1	87503574	31	31M	*	0	0	TGAGGGATTGGAGCTGTGGCGCCTAGATTTG	5DDDDDCDDDDDDDDDDDDEFHHGHHJIGFJ	AS:i:-5	XS:i:-5	XN:i:0	XM:i:1	XO:i:0	XG:i:0	NM:i:1	MD:Z:17C13	YT:Z:UU
HWI-ST515:184:D0PUKACXX:1:1208:20119:67378	16	chromosome:AGPv2:2:1:237068873:1	25076004	1	31M	*	0	0	GTGGATACGGGGAAACCTTCCCGACCCTTTG	?CA<A@8BA@ACCCCDDDFFEHCDHFGGHGH	AS:i:0	XS:i:0	XN:i:0	XM:i:0	XO:i:0	XG:i:0	NM:i:0	MD:Z:31	YT:Z:UU
HWI-ST515:184:D0PUKACXX:1:1208:20119:67378	256	chromosome:AGPv2:2:1:237068873:1	25077826	1	31M	*	0	0	CAAAGGGTCGGGAAGGTTTCCCCGTATCCAC	HGHGGFHDCHEFFDDDCCCCA@AB8@A<AC?	AS:i:0	XS:i:0	XN:i:0	XM:i:0	XO:i:0	XG:i:0	NM:i:0	MD:Z:31	YT:Z:UU
HWI-ST515:184:D0PUKACXX:1:1208:2167:82692	16	chromosome:AGPv2:1:1:301354135:1	118965274	255	31M	*	0	0	ACGTGAGCATGGAGTAGTGGCTGGCTCCCGG	#DCCFFFFEDHHBHHIGEIJHFHGG>IGGJJ	AS:i:0	XN:i:0	XM:i:0	XO:i:0	XG:i:0	NM:i:0	MD:Z:31	YT:Z:UU
HWI-ST515:184:D0PUKACXX:1:1208:18497:120940	4	*	0	0	*	*	0	0	TCCCCAGACCCCAACCCCTCTCCCTCGTCAT	FHCGICDCHGIJJIIEEHFEFFF########	YT:Z:UU
HWI-ST515:184:D0PUKACXX:1:1208:17519:188575	16	chromosome:AGPv2:8:1:175793759:1	155021957	17	31M	*	0	0	TTCCTCGCTCTGACATTTTAGTGTTAGTTGT	##B>:<@7:@EC=87AF@=HF=EEHGGB*BD	AS:i:-2	XS:i:-7	XN:i:0	XM:i:1	XO:i:0	XG:i:0	NM:i:1	MD:Z:0G30	YT:Z:UU
HWI-ST515:184:D0PUKACXX:1:1208:17519:188575	256	chromosome:AGPv2:4:1:241473504:1	239705981	17	31M	*	0	0	ACAACTAACACTAAAATGTCAGAGCGAGGAA	DB*BGGHEE=FH=@FA78=CE@:7@<:>B##	AS:i:-7	XS:i:-7	XN:i:0	XM:i:2	XO:i:0	XG:i:0	NM:i:2	MD:Z:5C24C0	YT:Z:UU
HWI-ST515:184:D0PUKACXX:1:1208:17519:188575	272	chromosome:AGPv2:8:1:175793759:1	141064014	17	31M	*	0	0	TTCCTCGCTCTGACATTTTAGTGTTAGTTGT	##B>:<@7:@EC=87AF@=HF=EEHGGB*BD	AS:i:-8	XS:i:-7	XN:i:0	XM:i:3	XO:i:0	XG:i:0	NM:i:3	MD:Z:0G0A1A27	YT:Z:UU
HWI-ST515:184:D0PUKACXX:1:1208:17519:188575	272	chromosome:AGPv2:5:1:217872852:1	161178872	17	31M	*	0	0	TTCCTCGCTCTGACATTTTAGTGTTAGTTGT	##B>:<@7:@EC=87AF@=HF=EEHGGB*BD	AS:i:-9	XS:i:-7	XN:i:0	XM:i:3	XO:i:0	XG:i:0	NM:i:3	MD:Z:0G0C23G5	YT:Z:UU
HWI-ST515:184:D0PUKACXX:1:1208:17519:188575	272	chromosome:AGPv2:6:1:169174353:1	81697762	17	31M	*	0	0	TTCCTCGCTCTGACATTTTAGTGTTAGTTGT	##B>:<@7:@EC=87AF@=HF=EEHGGB*BD	AS:i:-9	XS:i:-7	XN:i:0	XM:i:3	XO:i:0	XG:i:0	NM:i:3	MD:Z:0G0C23G5	YT:Z:UU
HWI-ST515:184:D0PUKACXX:1:1208:17519:188575	256	chromosome:AGPv2:6:1:169174353:1	94706317	17	31M	*	0	0	ACAACTAACACTAAAATGTCAGAGCGAGGAA	DB*BGGHEE=FH=@FA78=CE@:7@<:>B##	AS:i:-12	XS:i:-7	XN:i:0	XM:i:3	XO:i:0	XG:i:0	NM:i:3	MD:Z:4T0C24C0	YT:Z:UU
HWI-ST515:184:D0PUKACXX:1:1301:7744:6550	16	chromosome:AGPv2:8:1:175793759:1	160085577	255	31M	*	0	0	CACCCTCGCCGCCTCCGCCTACCTCAAACCC	<2B>5->7DDBDCDHJJIHF@HHBB7?8JJJ	AS:i:0	XN:i:0	XM:i:0	XO:i:0	XG:i:0	NM:i:0	MD:Z:31	YT:Z:UU
HWI-ST515:184:D0PUKACXX:1:1301:19963:9054	0	chromosome:AGPv2:9:1:156750706:1	15168340	255	31M	*	0	0	GCGAGCGTCGGAGCGTGTCTCTATACTCCCT	JJJIJFIIJHE@CA9>=/<@CDEDDDDD?B9	AS:i:0	XN:i:0	XM:i:0	XO:i:0	XG:i:0	NM:i:0	MD:Z:31	YT:Z:UU
HWI-ST515:184:D0PUKACXX:1:1301:4887:30627	4	*	0	0	*	*	0	0	ATCCTGGAGTAGTGTTAACAGCGCCGCACCA	HIJJIHIGIDHHHHHEHFFFFEDDDDDDDD2	YT:Z:UU
HWI-ST515:184:D0PUKACXX:1:1301:4416:54722	4	*	0	0	*	*	0	0	GTCGCGGCGGGGGTCCCGGCCGCGTCCGCCC	IIDHIHGDBBB@B##################	YT:Z:UU
HWI-ST515:184:D0PUKACXX:1:1302:7423:12319	0	chromosome:AGPv2:8:1:175793759:1	155426807	1	31M	*	0	0	TAGGAGCTCAGGGTCAAAAGAGAGGGGTGGG	HGIIEIIBDCGAGGHGDEGEEE<B?BBAB=3	AS:i:-5	XS:i:-5	XN:i:0	XM:i:1	XO:i:0	XG:i:0	NM:i:1	MD:Z:10A20	YT:Z:UU
HWI-ST515:184:D0PUKACXX:1:1302:7423:12319	256	chromosome:AGPv2:8:1:175793759:1	155396023	1	31M	*	0	0	TAGGAGCTCAGGGTCAAAAGAGAGGGGTGGG	HGIIEIIBDCGAGGHGDEGEEE<B?BBAB=3	AS:i:-5	XS:i:-5	XN:i:0	XM:i:1	XO:i:0	XG:i:0	NM:i:1	MD:Z:10A20	YT:Z:UU
HWI-ST515:184:D0PUKACXX:1:1303:16545:9732	16	chromosome:AGPv2:2:1:237068873:1	199389394	255	31M	*	0	0	GTACAGCAGCAAGGGGAGACCATGGGGTCGG	;3@CEECDFDFEBHC;@G@HC@AFB7(@EFF	AS:i:0	XN:i:0	XM:i:0	XO:i:0	XG:i:0	NM:i:0	MD:Z:31	YT:Z:UU
HWI-ST515:184:D0PUKACXX:1:1303:19477:46849	4	*	0	0	*	*	0	0	ACGGAACCGGAGTGGCTGGGGGGGGCGCGCG	###############################	YT:Z:UU
HWI-ST515:184:D0PUKACXX:1:1303:2212:83237	4	*	0	0	*	*	0	0	ACCTAGGCACTACAATTTGAGTGTGTTTATA	EGIIDHIIGDHIJICGIEIIJCG=EH?CAED	YT:Z:UU
HWI-ST515:184:D0PUKACXX:1:1303:19686:140683	16	chromosome:AGPv2:6:1:169174353:1	112360540	255	31M	*	0	0	CTAAAAGGCTTCCATCCAATATGTTCAGAAA	@;IIGGIIFFCDJIJJJJIGJIJHFDIHJJJ	AS:i:0	XN:i:0	XM:i:0	XO:i:0	XG:i:0	NM:i:0	MD:Z:31	YT:Z:UU
HWI-ST515:184:D0PUKACXX:1:1304:16150:66698	4	*	0	0	*	*	0	0	CTTGCAAAGAGACCGAGAAAAGGAAGATTAT	CHGGGCEFE9@DEC=,9=>CCA?AC?B::>:	YT:Z:UU
HWI-ST515:184:D0PUKACXX:1:1304:15350:152758	16	chromosome:AGPv2:4:1:241473504:1	101837905	1	31M	*	0	0	ACAATAAGGAAAGACACACCATTGCACTTCG	########??73==A=.)3@:D@>=;-('@?	AS:i:-2	XS:i:-2	XN:i:0	XM:i:1	XO:i:0	XG:i:0	NM:i:1	MD:Z:28A2	YT:Z:UU
HWI-ST515:184:D0PUKACXX:1:1304:15350:152758	272	chromosome:AGPv2:9:1:156750706:1	37645528	1	31M	*	0	0	ACAATAAGGAAAGACACACCATTGCACTTCG	########??73==A=.)3@:D@>=;-('@?	AS:i:-2	XS:i:-2	XN:i:0	XM:i:1	XO:i:0	XG:i:0	NM:i:1	MD:Z:28A2	YT:Z:UU
HWI-ST515:184:D0PUKACXX:1:1304:15350:152758	256	chromosome:AGPv2:6:1:169174353:1	64099250	1	31M	*	0	0	CGAAGTGCAATGGTGTGTCTTTCCTTATTGT	?@'(-;=>@D:@3).=A==37??########	AS:i:-7	XS:i:-2	XN:i:0	XM:i:2	XO:i:0	XG:i:0	NM:i:2	MD:Z:1A0T28	YT:Z:UU
HWI-ST515:184:D0PUKACXX:1:1304:15350:152758	256	chromosome:AGPv2:2:1:237068873:1	155017916	1	31M	*	0	0	CGAAGTGCAATGGTGTGTCTTTCCTTATTGT	?@'(-;=>@D:@3).=A==37??########	AS:i:-7	XS:i:-2	XN:i:0	XM:i:2	XO:i:0	XG:i:0	NM:i:2	MD:Z:0T1T28	YT:Z:UU
HWI-ST515:184:D0PUKACXX:1:1305:4691:25555	16	chromosome:AGPv2:5:1:217872852:1	176110235	255	31M	*	0	0	ATCACGATGGAGCTTTGAGTCTTTGACGGTG	>BB?DHHHHGGIGIIJJIIIGGIHFCGGEGB	AS:i:0	XN:i:0	XM:i:0	XO:i:0	XG:i:0	NM:i:0	MD:Z:31	YT:Z:UU
HWI-ST515:184:D0PUKACXX:1:1305:14691:36910	16	chromosome:AGPv2:1:1:301354135:1	257291946	37	31M	*	0	0	AGGGACAATTGTATACATGCCCCTCAAATTT	@B?;;DCE=7>>?CCHAAAHEGGGGDIIGHH	AS:i:0	XS:i:-14	XN:i:0	XM:i:0	XO:i:0	XG:i:0	NM:i:0	MD:Z:31	YT:Z:UU
HWI-ST515:184:D0PUKACXX:1:1305:14691:36910	256	chromosome:AGPv2:4:1:241473504:1	144323110	37	4M3I24M	*	0	0	AAATTTGAGGGGCATGTATACAATTGTCCCT	HHGIIDGGGGEHAAAHCC?>>7=ECD;;?B@	AS:i:-14	XS:i:-14	XN:i:0	XM:i:0	XO:i:1	XG:i:3	NM:i:3	MD:Z:28	YT:Z:UU
HWI-ST515:184:D0PUKACXX:1:1305:3806:81965	16	chromosome:AGPv2:3:1:232140174:1	221914763	35	31M	*	0	0	CGATGATCCTCAGGTTTGACTCCTCGTGGAG	#A:<C?>??C;6(;77:DFEE6FJIEJIHHG	AS:i:0	XS:i:-11	XN:i:0	XM:i:0	XO:i:0	XG:i:0	NM:i:0	MD:Z:31	YT:Z:UU
HWI-ST515:184:D0PUKACXX:1:1305:3806:81965	272	chromosome:AGPv2:2:1:237068873:1	4051657	35	31M	*	0	0	CGATGATCCTCAGGTTTGACTCCTCGTGGAG	#A:<C?>??C;6(;77:DFEE6FJIEJIHHG	AS:i:-11	XS:i:-11	XN:i:0	XM:i:3	XO:i:0	XG:i:0	NM:i:3	MD:Z:0G0A1C27	YT:Z:UU
HWI-ST515:184:D0PUKACXX:1:1305:20268:99977	16	chromosome:AGPv2:3:1:232140174:1	206754914	255	31M	*	0	0	CAAGTTGCCCACTCACCTCACTGCTGCTAGC	>DCDCCFFFFEACA=IJIGCIHIIJJJGJJJ	AS:i:-6	XN:i:0	XM:i:1	XO:i:0	XG:i:0	NM:i:1	MD:Z:26T4	YT:Z:UU
HWI-ST515:184:D0PUKACXX:1:1305:3809:116041	0	chromosome:AGPv2:3:1:232140174:1	182474539	255	31M	*	0	0	GGCTCTGGGAGGATAGGCCTAATTCTATTTT	HIIJJJJIIGGEEFFD@>;@CCCD:;@DE@5	AS:i:0	XN:i:0	XM:i:0	XO:i:0	XG:i:0	NM:i:0	MD:Z:31	YT:Z:UU
HWI-ST515:184:D0PUKACXX:1:1305:10020:189754	0	chromosome:AGPv2:1:1:301354135:1	128160508	1	31M	*	0	0	ATCTGGGGCGGTTGATCAACACGCGGGGGGA	JJJJIIEIDFD9?;:CCCACCBB7@>B####	AS:i:-2	XS:i:-2	XN:i:0	XM:i:1	XO:i:0	XG:i:0	NM:i:1	MD:Z:27T3	YT:Z:UU
HWI-ST515:184:D0PUKACXX:1:1305:10020:189754	256	chromosome:AGPv2:1:1:301354135:1	128167526	1	31M	*	0	0	ATCTGGGGCGGTTGATCAACACGCGGGGGGA	JJJJIIEIDFD9?;:CCCACCBB7@>B####	AS:i:-2	XS:i:-2	XN:i:0	XM:i:1	XO:i:0	XG:i:0	NM:i:1	MD:Z:27T3	YT:Z:UU
HWI-ST515:184:D0PUKACXX:1:1305:10020:189754	256	chromosome:AGPv2:1:1:301354135:1	128159122	1	31M	*	0	0	ATCTGGGGCGGTTGATCAACACGCGGGGGGA	JJJJIIEIDFD9?;:CCCACCBB7@>B####	AS:i:-2	XS:i:-2	XN:i:0	XM:i:1	XO:i:0	XG:i:0	NM:i:1	MD:Z:27T3	YT:Z:UU
HWI-ST515:184:D0PUKACXX:1:1306:7041:5304	4	*	0	0	*	*	0	0	GTCTGGGGAGGACGCAAGTGCAACGGAAACC	BGGIGBFIBAE;AE?'3=6@CCCC?@?####	YT:Z:UU
HWI-ST515:184:D0PUKACXX:1:1306:15580:31924	4	*	0	0	*	*	0	0	TTCACGAATAAGTGTGCTTCTTTCTCTTTTT	IJIJIFGGIGHHHHHDEFFFFEEEEEDEDDD	YT:Z:UU
HWI-ST515:184:D0PUKACXX:1:1306:7956:37946	4	*	0	0	*	*	0	0	CTCGCAGGGTGGCCTCCATATGGTCGGTTTT	IIJJGAE/=;@>AECDDD@CCDD:@'83;BB	YT:Z:UU
HWI-ST515:184:D0PUKACXX:1:1306:17178:75010	0	chromosome:AGPv2:4:1:241473504:1	134582358	255	31M	*	0	0	TCCCCTGCGTTTTTTCCCTGCTGAAGCTTTT	IEGIHDFFE@FEDEBBCC>3?CAACCC####	AS:i:-5	XN:i:0	XM:i:1	XO:i:0	XG:i:0	NM:i:1	MD:Z:14C16	YT:Z:UU
HWI-ST515:184:D0PUKACXX:1:1306:10538:88077	0	chromosome:AGPv2:9:1:156750706:1	144496658	255	31M	*	0	0	TTCTCAGCCTCGTCCATGCTTGCCAGCTGTG	0*9*?*??B;FA###################	AS:i:0	XN:i:0	XM:i:0	XO:i:0	XG:i:0	NM:i:0	MD:Z:31	YT:Z:UU
HWI-ST515:184:D0PUKACXX:1:1306:15550:108838	0	chromosome:AGPv2:4:1:241473504:1	203403561	255	31M	*	0	0	GCTGGCGTCAGTGGCCATTTCTGACGATTCA	JIJEGHGHGGIDAGIGIJDHHGHGHFFFDEE	AS:i:0	XN:i:0	XM:i:0	XO:i:0	XG:i:0	NM:i:0	MD:Z:31	YT:Z:UU
HWI-ST515:184:D0PUKACXX:1:1306:3282:114306	16	chromosome:AGPv2:10:1:150189435:1	141582658	255	31M	*	0	0	ATGGATGAGTTGAGCAAGCCCGGTCAGCCAC	5@@:CCCCCAACC=:ACA?<BHC@GA<GFFF	AS:i:0	XN:i:0	XM:i:0	XO:i:0	XG:i:0	NM:i:0	MD:Z:31	YT:Z:UU
HWI-ST515:184:D0PUKACXX:1:1306:8540:117853	16	chromosome:AGPv2:8:1:175793759:1	43261764	255	31M	*	0	0	TATCCGACACTATTGCTCTTCTCTCTCACTG	3=A6>B>FHFGHEDIIJIGDIIIIGHCBHBI	AS:i:0	XN:i:0	XM:i:0	XO:i:0	XG:i:0	NM:i:0	MD:Z:31	YT:Z:UU
HWI-ST515:184:D0PUKACXX:1:1306:12628:131851	16	chromosome:AGPv2:5:1:217872852:1	155901902	31	31M	*	0	0	GCAAAGGCAGCAGGCATGACGCGCCTTGGGC	##C>ABCCCA>>@@:?>>>DB<D@=GF:GIH	AS:i:0	XS:i:-5	XN:i:0	XM:i:0	XO:i:0	XG:i:0	NM:i:0	MD:Z:31	YT:Z:UU
HWI-ST515:184:D0PUKACXX:1:1306:12628:131851	272	chromosome:AGPv2:10:1:150189435:1	146471123	31	31M	*	0	0	GCAAAGGCAGCAGGCATGACGCGCCTTGGGC	##C>ABCCCA>>@@:?>>>DB<D@=GF:GIH	AS:i:-5	XS:i:-5	XN:i:0	XM:i:1	XO:i:0	XG:i:0	NM:i:1	MD:Z:8G22	YT:Z:UU
HWI-ST515:184:D0PUKACXX:1:1306:5632:140442	4	*	0	0	*	*	0	0	CGCAAGTCCGCAACGTCCCAGCGCCGACCAA	DHEG';=FC;4=EE<(6;>AC=/8235>B##	YT:Z:UU
HWI-ST515:184:D0PUKACXX:1:1307:17596:55965	0	chromosome:AGPv2:3:1:232140174:1	3890957	1	31M	*	0	0	GCTTGCCGAGGGGCGCGGGGGGGAAGCGGAT	EGCCEE@GE<4,3/5757@BB>@>B######	AS:i:-4	XS:i:-4	XN:i:0	XM:i:1	XO:i:0	XG:i:0	NM:i:1	MD:Z:21A9	YT:Z:UU
HWI-ST515:184:D0PUKACXX:1:1307:17596:55965	256	chromosome:AGPv2:8:1:175793759:1	117866637	1	31M	*	0	0	GCTTGCCGAGGGGCGCGGGGGGGAAGCGGAT	EGCCEE@GE<4,3/5757@BB>@>B######	AS:i:-4	XS:i:-4	XN:i:0	XM:i:1	XO:i:0	XG:i:0	NM:i:1	MD:Z:21A9	YT:Z:UU
HWI-ST515:184:D0PUKACXX:1:1307:17596:55965	272	chromosome:AGPv2:5:1:217872852:1	162647158	1	31M	*	0	0	ATCCGCTTCCCCCCCGCGCCCCTCGGCAAGC	######B>@>BB@7575/3,4<EG@EECCGE	AS:i:-4	XS:i:-4	XN:i:0	XM:i:1	XO:i:0	XG:i:0	NM:i:1	MD:Z:9T21	YT:Z:UU
HWI-ST515:184:D0PUKACXX:1:1307:17596:55965	256	chromosome:AGPv2:2:1:237068873:1	80590716	1	31M	*	0	0	GCTTGCCGAGGGGCGCGGGGGGGAAGCGGAT	EGCCEE@GE<4,3/5757@BB>@>B######	AS:i:-4	XS:i:-4	XN:i:0	XM:i:1	XO:i:0	XG:i:0	NM:i:1	MD:Z:21A9	YT:Z:UU
HWI-ST515:184:D0PUKACXX:1:1307:17502:61218	16	chromosome:AGPv2:4:1:241473504:1	167404246	255	31M	*	0	0	GCAAAATGTAAATTCACTACTGGTACATATG	CFFFHFGHHHHIJIHDIHFIGHHIHHJIGIJ	AS:i:0	XN:i:0	XM:i:0	XO:i:0	XG:i:0	NM:i:0	MD:Z:31	YT:Z:UU
HWI-ST515:184:D0PUKACXX:1:1307:3401:67213	4	*	0	0	*	*	0	0	CAGTGAGGGAGAAGAGCAATAGTGGCGGATA	G?B############################	YT:Z:UU
HWI-ST515:184:D0PUKACXX:1:1307:5909:79505	16	chromosome:AGPv2:6:1:169174353:1	154310094	255	31M	*	0	0	CACCTATGCGTCCACGAACACTCTTGTTGGC	###########?EB?E?=EAHGA=GJJIEIF	AS:i:0	XN:i:0	XM:i:0	XO:i:0	XG:i:0	NM:i:0	MD:Z:31	YT:Z:UU
HWI-ST515:184:D0PUKACXX:1:1307:15277:192287	16	chromosome:AGPv2:4:1:241473504:1	134582336	255	31M	*	0	0	CTAGCGCTTGGCCTCCTGCCCATCCCCTGCG	DDDBDB?;=BBDDBFFFHHHFHEJIHJIIIG	AS:i:-9	XN:i:0	XM:i:2	XO:i:0	XG:i:0	NM:i:2	MD:Z:2G5C22	YT:Z:UU
HWI-ST515:184:D0PUKACXX:1:1308:18447:14245	16	chromosome:AGPv2:4:1:241473504:1	25990257	255	31M	*	0	0	CAATGCACGCGTCTCTAAGGCTCTCGCAGCT	#######A8;3:HGE@CAC<AFAGFDCIIII	AS:i:0	XN:i:0	XM:i:0	XO:i:0	XG:i:0	NM:i:0	MD:Z:31	YT:Z:UU
HWI-ST515:184:D0PUKACXX:1:1308:6867:38793	4	*	0	0	*	*	0	0	TTCACGAATAAGTGTGCTTCTTTCTCTTTTT	JGGIJI=GGGHHAE77@D;BDCDECEEC>A>	YT:Z:UU
HWI-ST515:184:D0PUKACXX:1:1308:9376:77360	0	chromosome:AGPv2:8:1:175793759:1	117866637	1	31M	*	0	0	GCTTGCCGAGGGGCGCGGGGGGGAAGCGGAT	IIJJIGJIHHFD>BDDDB7@7>;@9BB####	AS:i:-4	XS:i:-4	XN:i:0	XM:i:1	XO:i:0	XG:i:0	NM:i:1	MD:Z:21A9	YT:Z:UU
HWI-ST515:184:D0PUKACXX:1:1308:9376:77360	256	chromosome:AGPv2:2:1:237068873:1	80590716	1	31M	*	0	0	GCTTGCCGAGGGGCGCGGGGGGGAAGCGGAT	IIJJIGJIHHFD>BDDDB7@7>;@9BB####	AS:i:-4	XS:i:-4	XN:i:0	XM:i:1	XO:i:0	XG:i:0	NM:i:1	MD:Z:21A9	YT:Z:UU
HWI-ST515:184:D0PUKACXX:1:1308:9376:77360	272	chromosome:AGPv2:5:1:217872852:1	162647158	1	31M	*	0	0	ATCCGCTTCCCCCCCGCGCCCCTCGGCAAGC	####BB9@;>7@7BDDDB>DFHHIJGIJJII	AS:i:-4	XS:i:-4	XN:i:0	XM:i:1	XO:i:0	XG:i:0	NM:i:1	MD:Z:9T21	YT:Z:UU
HWI-ST515:184:D0PUKACXX:1:1308:9376:77360	256	chromosome:AGPv2:3:1:232140174:1	3890957	1	31M	*	0	0	GCTTGCCGAGGGGCGCGGGGGGGAAGCGGAT	IIJJIGJIHHFD>BDDDB7@7>;@9BB####	AS:i:-4	XS:i:-4	XN:i:0	XM:i:1	XO:i:0	XG:i:0	NM:i:1	MD:Z:21A9	YT:Z:UU
HWI-ST515:184:D0PUKACXX:1:1308:5505:83049	16	chromosome:AGPv2:10:1:150189435:1	141582658	255	31M	*	0	0	ATGGATGAGTTGAGCAAGCCCGGTCAGCCAC	:C@CCDDDC@DCCBDCDDFHHIFIHEIIIHI	AS:i:0	XN:i:0	XM:i:0	XO:i:0	XG:i:0	NM:i:0	MD:Z:31	YT:Z:UU
HWI-ST515:184:D0PUKACXX:1:1308:3601:134823	4	*	0	0	*	*	0	0	ACCTAGGCACTACAATTTGAGTGTGTTTATA	EHHGEEGGIGGGHEHIIJIHJ@C@C=A>CA7	YT:Z:UU
HWI-ST515:184:D0PUKACXX:1:1308:10882:140326	0	chromosome:AGPv2:1:1:301354135:1	265163133	1	31M	*	0	0	TTAGGTCGACCCTCTCCGGTGCTGGCCTGGT	IIGIIFDHEI';=CHHEBB<A?CC<?AC?B#	AS:i:-5	XS:i:-5	XN:i:0	XM:i:1	XO:i:0	XG:i:0	NM:i:1	MD:Z:8G22	YT:Z:UU
HWI-ST515:184:D0PUKACXX:1:1308:10882:140326	256	chromosome:AGPv2:2:1:237068873:1	217973779	1	31M	*	0	0	TTAGGTCGACCCTCTCCGGTGCTGGCCTGGT	IIGIIFDHEI';=CHHEBB<A?CC<?AC?B#	AS:i:-5	XS:i:-5	XN:i:0	XM:i:1	XO:i:0	XG:i:0	NM:i:1	MD:Z:8G22	YT:Z:UU
HWI-ST515:184:D0PUKACXX:1:1308:11848:182980	16	chromosome:AGPv2:5:1:217872852:1	155901902	31	31M	*	0	0	GCAAAGGCAGCAGGCATGACGCGCCTTGGGC	@DCCDDCDCDCDDDDDDBABDEC=C@IEJJH	AS:i:0	XS:i:-5	XN:i:0	XM:i:0	XO:i:0	XG:i:0	NM:i:0	MD:Z:31	YT:Z:UU
HWI-ST515:184:D0PUKACXX:1:1308:11848:182980	272	chromosome:AGPv2:10:1:150189435:1	146471123	31	31M	*	0	0	GCAAAGGCAGCAGGCATGACGCGCCTTGGGC	@DCCDDCDCDCDDDDDDBABDEC=C@IEJJH	AS:i:-5	XS:i:-5	XN:i:0	XM:i:1	XO:i:0	XG:i:0	NM:i:1	MD:Z:8G22	YT:Z:UU
HWI-ST515:184:D0PUKACXX:1:2101:17598:65574	0	chromosome:AGPv2:3:1:232140174:1	3890957	1	31M	*	0	0	GCTTGCCGAGGGGCGCGGGGGGGAAGCGGAT	JFGIJJIIDHFABDDDB@B>BBD5&8?;B@9	AS:i:-5	XS:i:-5	XN:i:0	XM:i:1	XO:i:0	XG:i:0	NM:i:1	MD:Z:21A9	YT:Z:UU
HWI-ST515:184:D0PUKACXX:1:2101:17598:65574	272	chromosome:AGPv2:5:1:217872852:1	162647158	1	31M	*	0	0	ATCCGCTTCCCCCCCGCGCCCCTCGGCAAGC	9@B;?8&5DBB>B@BDDDBAFHDIIJJIGFJ	AS:i:-5	XS:i:-5	XN:i:0	XM:i:1	XO:i:0	XG:i:0	NM:i:1	MD:Z:9T21	YT:Z:UU
HWI-ST515:184:D0PUKACXX:1:2101:17598:65574	256	chromosome:AGPv2:2:1:237068873:1	80590716	1	31M	*	0	0	GCTTGCCGAGGGGCGCGGGGGGGAAGCGGAT	JFGIJJIIDHFABDDDB@B>BBD5&8?;B@9	AS:i:-5	XS:i:-5	XN:i:0	XM:i:1	XO:i:0	XG:i:0	NM:i:1	MD:Z:21A9	YT:Z:UU
HWI-ST515:184:D0PUKACXX:1:2101:17598:65574	256	chromosome:AGPv2:8:1:175793759:1	117866637	1	31M	*	0	0	GCTTGCCGAGGGGCGCGGGGGGGAAGCGGAT	JFGIJJIIDHFABDDDB@B>BBD5&8?;B@9	AS:i:-5	XS:i:-5	XN:i:0	XM:i:1	XO:i:0	XG:i:0	NM:i:1	MD:Z:21A9	YT:Z:UU
HWI-ST515:184:D0PUKACXX:1:2101:19303:86738	16	chromosome:AGPv2:6:1:169174353:1	112360540	255	31M	*	0	0	CTAAAAGGCTTCCATCCAATATGTTCAGAAA	BHIHHEFBGFBDCFBGFFG@GGFADCIIIGI	AS:i:0	XN:i:0	XM:i:0	XO:i:0	XG:i:0	NM:i:0	MD:Z:31	YT:Z:UU
HWI-ST515:184:D0PUKACXX:1:2101:6664:107678	16	chromosome:AGPv2:4:1:241473504:1	233443552	255	31M	*	0	0	CCGGAGCTTGCAACAGAAGCCGCGGAGAGCG	5DDDDDDDCA>A>DCCDDFHJGJJHFH>EII	AS:i:0	XN:i:0	XM:i:0	XO:i:0	XG:i:0	NM:i:0	MD:Z:31	YT:Z:UU
HWI-ST515:184:D0PUKACXX:1:2101:14426:137179	0	chromosome:AGPv2:9:1:156750706:1	144496658	255	31M	*	0	0	TTCTCAGCCTCGTCCATGCTTGCCAGCTGTG	JJJIIHIIIJJJJJJJJJJJJIHHGHHFFFD	AS:i:0	XN:i:0	XM:i:0	XO:i:0	XG:i:0	NM:i:0	MD:Z:31	YT:Z:UU
HWI-ST515:184:D0PUKACXX:1:2101:3055:150242	16	chromosome:AGPv2:6:1:169174353:1	112360540	255	31M	*	0	0	CTAAAAGGCTTCCATCCAATATGTTCAGAAA	C>HGEAIHIHGIJJIEJIIJJIIEA@JIIIJ	AS:i:0	XN:i:0	XM:i:0	XO:i:0	XG:i:0	NM:i:0	MD:Z:31	YT:Z:UU
HWI-ST515:184:D0PUKACXX:1:2101:18601:168635	16	chromosome:AGPv2:10:1:150189435:1	141582658	255	31M	*	0	0	ATGGATGAGTTGAGCAAGCCCGGTCAGCCAC	::CCCCACCC@AC=>DDDFHGIICJJHGJIJ	AS:i:0	XN:i:0	XM:i:0	XO:i:0	XG:i:0	NM:i:0	MD:Z:31	YT:Z:UU
HWI-ST515:184:D0PUKACXX:1:2101:17686:177862	0	chromosome:AGPv2:4:1:241473504:1	203403561	255	31M	*	0	0	GCTGGCGTCAGTGGCCATTTCTGACGATTCA	JJIIJIGIGHIFHIIEEGEACEH>:95;A@;	AS:i:0	XN:i:0	XM:i:0	XO:i:0	XG:i:0	NM:i:0	MD:Z:31	YT:Z:UU
HWI-ST515:184:D0PUKACXX:1:2102:12812:4179	0	chromosome:AGPv2:5:1:217872852:1	117016009	255	31M	*	0	0	TCACCCGAGGTTAGCAAGACCGACAGTGGTG	JIIJBB@FFB;FHHGHIGEHHG/9<?;@A;8	AS:i:0	XN:i:0	XM:i:0	XO:i:0	XG:i:0	NM:i:0	MD:Z:31	YT:Z:UU
HWI-ST515:184:D0PUKACXX:1:2102:13317:158438	4	*	0	0	*	*	0	0	GTCCGAACCAGATAGGACTATAGTCCATATG	HFGHIAHHFFDEECCEDDCDDDE>A@CDDDD	YT:Z:UU
HWI-ST515:184:D0PUKACXX:1:2102:3717:178999	0	chromosome:AGPv2:3:1:232140174:1	219334261	255	31M	*	0	0	ACTTGGTAGAGGATGTATGTTCCCCATGATC	CHFEEAEFFFFFBAE@DEEDE;>CCCD?CD@	AS:i:0	XN:i:0	XM:i:0	XO:i:0	XG:i:0	NM:i:0	MD:Z:31	YT:Z:UU
HWI-ST515:184:D0PUKACXX:1:2103:16619:78965	16	chromosome:AGPv2:3:1:232140174:1	171903371	255	31M	*	0	0	GCATTGAACTGCATGTCAGACCGTCGCCAGC	>DEEDCA;DDDCDC@;(BA=FEBFHFIJJJI	AS:i:-2	XN:i:0	XM:i:1	XO:i:0	XG:i:0	NM:i:1	MD:Z:16T14	YT:Z:UU
HWI-ST515:184:D0PUKACXX:1:2103:2565:124012	16	chromosome:AGPv2:6:1:169174353:1	112360540	255	31M	*	0	0	CTAAAAGGCTTCCATCCAATATGTTCAGAAA	AGIIIHG@@EEJIGJJIIIJJIIGGIJJJJI	AS:i:0	XN:i:0	XM:i:0	XO:i:0	XG:i:0	NM:i:0	MD:Z:31	YT:Z:UU
HWI-ST515:184:D0PUKACXX:1:2103:16645:137025	4	*	0	0	*	*	0	0	CAAAGAAGGGGGGTCTCCTCACGTCATTTCC	E@CAGEHH64=3:07?:ACCC((+<@B####	YT:Z:UU
HWI-ST515:184:D0PUKACXX:1:2103:19206:148823	16	chromosome:AGPv2:1:1:301354135:1	256364750	255	31M	*	0	0	CAAGTTTTGCTTTCTTTTCCCCGTTTCCCAA	DDCDDDDDDDDEDECDDBHIIGGIHAIHEJI	AS:i:0	XN:i:0	XM:i:0	XO:i:0	XG:i:0	NM:i:0	MD:Z:31	YT:Z:UU
HWI-ST515:184:D0PUKACXX:1:2104:4391:25712	0	chromosome:AGPv2:6:1:169174353:1	112360562	255	31M	*	0	0	GTTCAGAAAACACGTAGTTGGCATGAGTTTA	EGHGIGGHJCHCGIHHGIEH<DEHCHHF@?7	AS:i:0	XN:i:0	XM:i:0	XO:i:0	XG:i:0	NM:i:0	MD:Z:31	YT:Z:UU
HWI-ST515:184:D0PUKACXX:1:2104:14587:40542	16	chromosome:AGPv2:6:1:169174353:1	154310094	255	31M	*	0	0	CACCTATGCGTCCACGAACACTCTTGTTGGC	:>CA??>?;;?>FFFEE?==A>DCGIIIJII	AS:i:0	XN:i:0	XM:i:0	XO:i:0	XG:i:0	NM:i:0	MD:Z:31	YT:Z:UU
HWI-ST515:184:D0PUKACXX:1:2104:4908:48758	4	*	0	0	*	*	0	0	CTTTTTAACACGGTGACACAGTATTACATGG	9C=@=@HIEEHHF?BA@>@>=ACC@DCA;;5	YT:Z:UU
HWI-ST515:184:D0PUKACXX:1:2104:16147:80945	16	chromosome:AGPv2:9:1:156750706:1	8243531	255	31M	*	0	0	AGATGATTAGGGCAGTGGGGGCGCCGGACAG	CA>:@:A9>?DDC?;3>DHHIIIHHGIHFEI	AS:i:-6	XN:i:0	XM:i:1	XO:i:0	XG:i:0	NM:i:1	MD:Z:30A0	YT:Z:UU
HWI-ST515:184:D0PUKACXX:1:2104:17822:89583	16	chromosome:AGPv2:4:1:241473504:1	134582336	255	31M	*	0	0	CTAGCGCTGGGCCTCCTGCCCATCCCCTGCG	###########A=7EEC=EA;;//F<IIJIE	AS:i:-4	XN:i:0	XM:i:2	XO:i:0	XG:i:0	NM:i:2	MD:Z:2G5C22	YT:Z:UU
HWI-ST515:184:D0PUKACXX:1:2104:5094:108267	0	chromosome:AGPv2:5:1:217872852:1	188393951	31	31M	*	0	0	TGCACAATTTGGATCTGGGGAAGACAGGAGG	DHIIIGGIIJJJGIIIJGIIHIJIHHHHDFB	AS:i:0	XS:i:-5	XN:i:0	XM:i:0	XO:i:0	XG:i:0	NM:i:0	MD:Z:31	YT:Z:UU
HWI-ST515:184:D0PUKACXX:1:2104:5094:108267	256	chromosome:AGPv2:7:1:176764762:1	76815229	31	31M	*	0	0	TGCACAATTTGGATCTGGGGAAGACAGGAGG	DHIIIGGIIJJJGIIIJGIIHIJIHHHHDFB	AS:i:-5	XS:i:-5	XN:i:0	XM:i:1	XO:i:0	XG:i:0	NM:i:1	MD:Z:5G25	YT:Z:UU
HWI-ST515:184:D0PUKACXX:1:2104:13418:152775	4	*	0	0	*	*	0	0	ACTGATAGAACAGTGTGCCTAAACACACAAA	HH)88@@FHEIHE)).7;AC@);73=A?A??	YT:Z:UU
HWI-ST515:184:D0PUKACXX:1:2105:12136:150417	16	chromosome:AGPv2:8:1:175793759:1	155021957	32	31M	*	0	0	GTCCTCGCTCTGACATTTTAGTGTTAGTTGT	;CFEHEJJIGEAGHEGEH@EJJJIFJJJJJJ	AS:i:0	XS:i:-6	XN:i:0	XM:i:0	XO:i:0	XG:i:0	NM:i:0	MD:Z:31	YT:Z:UU
HWI-ST515:184:D0PUKACXX:1:2105:12136:150417	256	chromosome:AGPv2:4:1:241473504:1	239705981	32	31M	*	0	0	ACAACTAACACTAAAATGTCAGAGCGAGGAC	JJJJJJFIJJJE@HEGEHGAEGIJJEHEFC;	AS:i:-6	XS:i:-6	XN:i:0	XM:i:1	XO:i:0	XG:i:0	NM:i:1	MD:Z:5C25	YT:Z:UU
HWI-ST515:184:D0PUKACXX:1:2105:12136:150417	272	chromosome:AGPv2:8:1:175793759:1	141064014	32	31M	*	0	0	GTCCTCGCTCTGACATTTTAGTGTTAGTTGT	;CFEHEJJIGEAGHEGEH@EJJJIFJJJJJJ	AS:i:-10	XS:i:-6	XN:i:0	XM:i:2	XO:i:0	XG:i:0	NM:i:2	MD:Z:1A1A27	YT:Z:UU
HWI-ST515:184:D0PUKACXX:1:2105:12136:150417	272	chromosome:AGPv2:6:1:169174353:1	81697762	32	31M	*	0	0	GTCCTCGCTCTGACATTTTAGTGTTAGTTGT	;CFEHEJJIGEAGHEGEH@EJJJIFJJJJJJ	AS:i:-11	XS:i:-6	XN:i:0	XM:i:2	XO:i:0	XG:i:0	NM:i:2	MD:Z:1C23G5	YT:Z:UU
HWI-ST515:184:D0PUKACXX:1:2105:12136:150417	272	chromosome:AGPv2:5:1:217872852:1	161178872	32	31M	*	0	0	GTCCTCGCTCTGACATTTTAGTGTTAGTTGT	;CFEHEJJIGEAGHEGEH@EJJJIFJJJJJJ	AS:i:-11	XS:i:-6	XN:i:0	XM:i:2	XO:i:0	XG:i:0	NM:i:2	MD:Z:1C23G5	YT:Z:UU
HWI-ST515:184:D0PUKACXX:1:2105:12136:150417	256	chromosome:AGPv2:6:1:169174353:1	94706317	32	31M	*	0	0	ACAACTAACACTAAAATGTCAGAGCGAGGAC	JJJJJJFIJJJE@HEGEHGAEGIJJEHEFC;	AS:i:-12	XS:i:-6	XN:i:0	XM:i:2	XO:i:0	XG:i:0	NM:i:2	MD:Z:4T0C25	YT:Z:UU
HWI-ST515:184:D0PUKACXX:1:2105:18254:156872	16	chromosome:AGPv2:1:1:301354135:1	128159100	1	31M	*	0	0	AGGGGAATGAGTTGACGTAGATATCTGGGGC	3>ECADEAFFEFBEHEIJJIIGGGHHGGIII	AS:i:0	XS:i:0	XN:i:0	XM:i:0	XO:i:0	XG:i:0	NM:i:0	MD:Z:31	YT:Z:UU
HWI-ST515:184:D0PUKACXX:1:2105:18254:156872	272	chromosome:AGPv2:1:1:301354135:1	128167504	1	31M	*	0	0	AGGGGAATGAGTTGACGTAGATATCTGGGGC	3>ECADEAFFEFBEHEIJJIIGGGHHGGIII	AS:i:0	XS:i:0	XN:i:0	XM:i:0	XO:i:0	XG:i:0	NM:i:0	MD:Z:31	YT:Z:UU
HWI-ST515:184:D0PUKACXX:1:2105:18254:156872	272	chromosome:AGPv2:1:1:301354135:1	128160486	1	31M	*	0	0	AGGGGAATGAGTTGACGTAGATATCTGGGGC	3>ECADEAFFEFBEHEIJJIIGGGHHGGIII	AS:i:0	XS:i:0	XN:i:0	XM:i:0	XO:i:0	XG:i:0	NM:i:0	MD:Z:31	YT:Z:UU
HWI-ST515:184:D0PUKACXX:1:2105:7146:163902	16	chromosome:AGPv2:8:1:175793759:1	47428628	1	31M	*	0	0	ACCTCCAGGCTTTCTCCACCCATGCAGTACA	;DEAFFDBFGHE?JIHHCJIJJIHIIJIIJI	AS:i:0	XS:i:0	XN:i:0	XM:i:0	XO:i:0	XG:i:0	NM:i:0	MD:Z:31	YT:Z:UU
HWI-ST515:184:D0PUKACXX:1:2105:7146:163902	256	chromosome:AGPv2:1:1:301354135:1	122757585	1	31M	*	0	0	TGTACTGCATGGGTGGAGAAAGCCTGGAGGT	IJIIJIIHIJJIJCHHIJ?EHGFBDFFAED;	AS:i:0	XS:i:0	XN:i:0	XM:i:0	XO:i:0	XG:i:0	NM:i:0	MD:Z:31	YT:Z:UU
HWI-ST515:184:D0PUKACXX:1:2106:13492:41361	0	chromosome:AGPv2:8:1:175793759:1	155426807	1	31M	*	0	0	TAGGAGCTCAGGGTCAAAAGAGAGGGGTGGG	GGIEGFHIIJJIIAEGHIIHCHFDBEC>BB=	AS:i:-6	XS:i:-6	XN:i:0	XM:i:1	XO:i:0	XG:i:0	NM:i:1	MD:Z:10A20	YT:Z:UU
HWI-ST515:184:D0PUKACXX:1:2106:13492:41361	256	chromosome:AGPv2:8:1:175793759:1	155396023	1	31M	*	0	0	TAGGAGCTCAGGGTCAAAAGAGAGGGGTGGG	GGIEGFHIIJJIIAEGHIIHCHFDBEC>BB=	AS:i:-6	XS:i:-6	XN:i:0	XM:i:1	XO:i:0	XG:i:0	NM:i:1	MD:Z:10A20	YT:Z:UU
HWI-ST515:184:D0PUKACXX:1:2106:19666:86357	16	chromosome:AGPv2:4:1:241473504:1	39319072	255	31M	*	0	0	GAAGAAGATGGAGAAGACAAAGACAGCGAGC	DCCDCCDDCDDDCDCCAEEDEEDFBDHJHE;	AS:i:0	XN:i:0	XM:i:0	XO:i:0	XG:i:0	NM:i:0	MD:Z:31	YT:Z:UU
HWI-ST515:184:D0PUKACXX:1:2106:2796:110496	16	chromosome:AGPv2:3:1:232140174:1	55167583	255	31M	*	0	0	TTGGTCGGCGCTGGGCCGTTGCGGACTTGCG	8@BDB>8'@BBDB@DCFFEEDIIGFEIJIII	AS:i:-5	XN:i:0	XM:i:1	XO:i:0	XG:i:0	NM:i:1	MD:Z:24C6	YT:Z:UU
HWI-ST515:184:D0PUKACXX:1:2107:7777:39622	16	chromosome:AGPv2:8:1:175793759:1	160085577	255	31M	*	0	0	CCCCCCCGCCGCCTCCGCCTACCTCAAACCC	######BB@=;83':4>CC==HHGFB?8GGE	AS:i:-4	XN:i:0	XM:i:2	XO:i:0	XG:i:0	NM:i:2	MD:Z:1A3T25	YT:Z:UU
HWI-ST515:184:D0PUKACXX:1:2107:4205:44280	0	chromosome:AGPv2:7:1:176764762:1	166565372	255	31M	*	0	0	GGCGGAGCTCGGCCAAAATTTTAGGGAGGTG	;FEH<EDCCCA@BBBDD<(:>C;?A?>3;28	AS:i:-5	XN:i:0	XM:i:1	XO:i:0	XG:i:0	NM:i:1	MD:Z:16G14	YT:Z:UU
HWI-ST515:184:D0PUKACXX:1:2107:2475:64095	16	chromosome:AGPv2:5:1:217872852:1	181635090	1	31M	*	0	0	GCGCGCAGGGGAGTTCTGCTGGGCACGCAAC	###################@;;DA<IDDCII	AS:i:0	XS:i:0	XN:i:0	XM:i:0	XO:i:0	XG:i:0	NM:i:0	MD:Z:31	YT:Z:UU
HWI-ST515:184:D0PUKACXX:1:2107:2475:64095	256	chromosome:AGPv2:4:1:241473504:1	200878292	1	31M	*	0	0	GTTGCGTGCCCAGCAGAACTCCCCTGCGCGC	IICDDI<AD;;@###################	AS:i:0	XS:i:0	XN:i:0	XM:i:0	XO:i:0	XG:i:0	NM:i:0	MD:Z:31	YT:Z:UU
HWI-ST515:184:D0PUKACXX:1:2107:2475:64095	256	chromosome:AGPv2:1:1:301354135:1	274725798	1	31M	*	0	0	GTTGCGTGCCCAGCAGAACTCCCCTGCGCGC	IICDDI<AD;;@###################	AS:i:0	XS:i:0	XN:i:0	XM:i:0	XO:i:0	XG:i:0	NM:i:0	MD:Z:31	YT:Z:UU
HWI-ST515:184:D0PUKACXX:1:2107:2475:64095	272	chromosome:AGPv2:9:1:156750706:1	4285758	1	31M	*	0	0	GCGCGCAGGGGAGTTCTGCTGGGCACGCAAC	###################@;;DA<IDDCII	AS:i:0	XS:i:0	XN:i:0	XM:i:0	XO:i:0	XG:i:0	NM:i:0	MD:Z:31	YT:Z:UU
HWI-ST515:184:D0PUKACXX:1:2107:2475:64095	256	chromosome:AGPv2:3:1:232140174:1	226172525	1	31M	*	0	0	GTTGCGTGCCCAGCAGAACTCCCCTGCGCGC	IICDDI<AD;;@###################	AS:i:0	XS:i:0	XN:i:0	XM:i:0	XO:i:0	XG:i:0	NM:i:0	MD:Z:31	YT:Z:UU
HWI-ST515:184:D0PUKACXX:1:2107:2475:64095	272	chromosome:AGPv2:4:1:241473504:1	174062688	1	31M	*	0	0	GCGCGCAGGGGAGTTCTGCTGGGCACGCAAC	###################@;;DA<IDDCII	AS:i:0	XS:i:0	XN:i:0	XM:i:0	XO:i:0	XG:i:0	NM:i:0	MD:Z:31	YT:Z:UU
HWI-ST515:184:D0PUKACXX:1:2107:2475:64095	272	chromosome:AGPv2:5:1:217872852:1	5381659	1	31M	*	0	0	GCGCGCAGGGGAGTTCTGCTGGGCACGCAAC	###################@;;DA<IDDCII	AS:i:-2	XS:i:0	XN:i:0	XM:i:1	XO:i:0	XG:i:0	NM:i:1	MD:Z:7A23	YT:Z:UU
HWI-ST515:184:D0PUKACXX:1:2107:17748:149882	4	*	0	0	*	*	0	0	CTTGCAAAGAGACAGAGAAAAGGAAGATTAT	48B4==CGHHEGFDGGE=CA?;;;?B>;;>@	YT:Z:UU
HWI-ST515:184:D0PUKACXX:1:2107:15482:195623	16	chromosome:AGPv2:2:1:237068873:1	145058851	255	31M	*	0	0	CTCGCAGCAACTCCCCACGTCTCATCCAAAC	;@CCCCED@?DCIJJHHIIGHHIIGFGHIGJ	AS:i:-6	XN:i:0	XM:i:1	XO:i:0	XG:i:0	NM:i:1	MD:Z:23G7	YT:Z:UU
HWI-ST515:184:D0PUKACXX:1:2108:12410:11682	4	*	0	0	*	*	0	0	GCCATGGGGAGTGTGAGCTAGAGATGGGGGT	IGIFGDFHCCG;C@EDEFECHAE@DCFFDD;	YT:Z:UU
HWI-ST515:184:D0PUKACXX:1:2108:4533:15038	0	chromosome:AGPv2:9:1:156750706:1	15168340	255	31M	*	0	0	GCGAGCGTCGGAGCGTGTCTCTATACTCCCT	JIJJIJIGD6B9AADBDDBCDCCCFDEDAB#	AS:i:0	XN:i:0	XM:i:0	XO:i:0	XG:i:0	NM:i:0	MD:Z:31	YT:Z:UU
HWI-ST515:184:D0PUKACXX:1:2108:9818:27729	0	chromosome:AGPv2:8:1:175793759:1	103327818	255	31M	*	0	0	CGACGGCAAAAATCTCCGTTGTGTTGGGTTT	IJIGHFB?B?C?ADCCA@?CD@?ACB@;2?#	AS:i:0	XN:i:0	XM:i:0	XO:i:0	XG:i:0	NM:i:0	MD:Z:31	YT:Z:UU
HWI-ST515:184:D0PUKACXX:1:2108:5302:28194	0	chromosome:AGPv2:5:1:217872852:1	117016009	255	31M	*	0	0	TCACCCGGGGTTAGCAAGACCGACAGTGGTG	EE9DF;F(-;A46(?37)7?###########	AS:i:-2	XN:i:0	XM:i:1	XO:i:0	XG:i:0	NM:i:1	MD:Z:7A23	YT:Z:UU
HWI-ST515:184:D0PUKACXX:1:2108:9559:45783	4	*	0	0	*	*	0	0	GTCTGGGGAGGACGCAAGTGCAACGGAAACC	IBGGJJJJGII@98BEB?;;(5@CBB?@DC5	YT:Z:UU
HWI-ST515:184:D0PUKACXX:1:2108:19084:56593	0	chromosome:AGPv2:1:1:301354135:1	122757585	1	31M	*	0	0	TGTACTGCATGGGTGGAGAAAGCCTGGAGGT	IJJJJIHIGHJIIHHIHIEEHHHFFFF;@C5	AS:i:0	XS:i:0	XN:i:0	XM:i:0	XO:i:0	XG:i:0	NM:i:0	MD:Z:31	YT:Z:UU
HWI-ST515:184:D0PUKACXX:1:2108:19084:56593	272	chromosome:AGPv2:8:1:175793759:1	47428628	1	31M	*	0	0	ACCTCCAGGCTTTCTCCACCCATGCAGTACA	5C@;FFFFHHHEEIHIHHIIJHGIHIJJJJI	AS:i:0	XS:i:0	XN:i:0	XM:i:0	XO:i:0	XG:i:0	NM:i:0	MD:Z:31	YT:Z:UU
HWI-ST515:184:D0PUKACXX:1:2108:17460:106645	4	*	0	0	*	*	0	0	CTTTTTAACACGGTGACACAGTATTACATGG	IIJIHGIGHHHHF;?CCCAEBADD@>@ADC?	YT:Z:UU
HWI-ST515:184:D0PUKACXX:1:2108:19371:162515	0	chromosome:AGPv2:1:1:301354135:1	260802818	1	31M	*	0	0	GTTAAAGAGATTAATTTCTACCGTTTCTAAC	JFHGJEGGIIIIJJJJIHHHGEH=?DFFAA#	AS:i:0	XS:i:0	XN:i:0	XM:i:0	XO:i:0	XG:i:0	NM:i:0	MD:Z:31	YT:Z:UU
HWI-ST515:184:D0PUKACXX:1:2108:19371:162515	272	chromosome:AGPv2:8:1:175793759:1	109530581	1	31M	*	0	0	GTTAGAAACGGTAGAAATTAATCTCTTTAAC	#AAFFD?=HEGHHHIJJJJIIIIGGEJGHFJ	AS:i:0	XS:i:0	XN:i:0	XM:i:0	XO:i:0	XG:i:0	NM:i:0	MD:Z:31	YT:Z:UU
HWI-ST515:184:D0PUKACXX:1:2108:19371:162515	256	chromosome:AGPv2:8:1:175793759:1	109430661	1	31M	*	0	0	GTTAAAGAGATTAATTTCTACCGTTTCTAAC	JFHGJEGGIIIIJJJJIHHHGEH=?DFFAA#	AS:i:0	XS:i:0	XN:i:0	XM:i:0	XO:i:0	XG:i:0	NM:i:0	MD:Z:31	YT:Z:UU
HWI-ST515:184:D0PUKACXX:1:2108:19371:162515	272	chromosome:AGPv2:7:1:176764762:1	140800429	1	31M	*	0	0	GTTAGAAACGGTAGAAATTAATCTCTTTAAC	#AAFFD?=HEGHHHIJJJJIIIIGGEJGHFJ	AS:i:-5	XS:i:0	XN:i:0	XM:i:1	XO:i:0	XG:i:0	NM:i:1	MD:Z:9A21	YT:Z:UU
HWI-ST515:184:D0PUKACXX:1:2201:14262:62564	0	chromosome:AGPv2:1:1:301354135:1	5872951	31	31M	*	0	0	CCCGTCAGTCGGTCACGTGATCTGTGCCATA	IJJIAEEHDFFFADDDDBDAC@ACCCA:@C5	AS:i:0	XS:i:-5	XN:i:0	XM:i:0	XO:i:0	XG:i:0	NM:i:0	MD:Z:31	YT:Z:UU
HWI-ST515:184:D0PUKACXX:1:2201:14262:62564	272	chromosome:AGPv2:2:1:237068873:1	6581050	31	31M	*	0	0	TATGGCACAGATCACGTGACCGACTGACGGG	5C@:ACCCA@CADBDDDDAFFFDHEEAIJJI	AS:i:-5	XS:i:-5	XN:i:0	XM:i:1	XO:i:0	XG:i:0	NM:i:1	MD:Z:15A15	YT:Z:UU
HWI-ST515:184:D0PUKACXX:1:2201:14262:62564	272	chromosome:AGPv2:5:1:217872852:1	206300751	31	31M	*	0	0	TATGGCACAGATCACGTGACCGACTGACGGG	5C@:ACCCA@CADBDDDDAFFFDHEEAIJJI	AS:i:-5	XS:i:-5	XN:i:0	XM:i:1	XO:i:0	XG:i:0	NM:i:1	MD:Z:15A15	YT:Z:UU
HWI-ST515:184:D0PUKACXX:1:2201:9211:79118	16	chromosome:AGPv2:6:1:169174353:1	112360540	255	31M	*	0	0	CTAAAAGGCTTCCATCCAATATGTTCAGAAA	@=IHIHHCDGCIFIIIHIIIHEHHEGHIJII	AS:i:0	XN:i:0	XM:i:0	XO:i:0	XG:i:0	NM:i:0	MD:Z:31	YT:Z:UU
HWI-ST515:184:D0PUKACXX:1:2201:9713:122134	0	chromosome:AGPv2:6:1:169174353:1	150074077	255	31M	*	0	0	GCGGCGGCACGGTGGCCAGGAACACCCTGCC	?H<EFCBB8<:B@A;<ACAB?##########	AS:i:-2	XN:i:0	XM:i:1	XO:i:0	XG:i:0	NM:i:1	MD:Z:26T4	YT:Z:UU
HWI-ST515:184:D0PUKACXX:1:2201:4740:131242	0	chromosome:AGPv2:4:1:241473504:1	89302060	255	31M	*	0	0	GGGCTCAATATAATTGTTTGAACCTCTTCCA	IIIGIJGEHIJGIJIIIIGIGE?EEFDF@B;	AS:i:0	XN:i:0	XM:i:0	XO:i:0	XG:i:0	NM:i:0	MD:Z:31	YT:Z:UU
HWI-ST515:184:D0PUKACXX:1:2201:3656:157580	0	chromosome:AGPv2:7:1:176764762:1	152970351	255	31M	*	0	0	GGCGTGCTACGGAGATCTAGGATTGGGCATT	CGHEB@B?BEBDD@;CDDCCDA>CD9?A?C>	AS:i:0	XN:i:0	XM:i:0	XO:i:0	XG:i:0	NM:i:0	MD:Z:31	YT:Z:UU
HWI-ST515:184:D0PUKACXX:1:2201:9775:168551	16	chromosome:AGPv2:6:1:169174353:1	154310094	255	31M	*	0	0	AGCCTCTGCGTCCACGAACACTCTTGTTGGC	###############?;=A?A=@=--'('(9	AS:i:-6	XN:i:0	XM:i:3	XO:i:0	XG:i:0	NM:i:3	MD:Z:0C0A3A25	YT:Z:UU
HWI-ST515:184:D0PUKACXX:1:2202:20538:92413	0	chromosome:AGPv2:5:1:217872852:1	117016009	255	31M	*	0	0	TCACCCGAGGTTAGCAAGCCCGACAGTGGTG	BB3EHHHGHIJG:==D@;(;64,59<5@C##	AS:i:-2	XN:i:0	XM:i:1	XO:i:0	XG:i:0	NM:i:1	MD:Z:18A12	YT:Z:UU
HWI-ST515:184:D0PUKACXX:1:2202:1791:102453	4	*	0	0	*	*	0	0	GTCGCGGCGGGGGGCCAGTCCGCGTCCGCCC	JIFIIHFDDBDB@##################	YT:Z:UU
HWI-ST515:184:D0PUKACXX:1:2202:3537:117175	0	chromosome:AGPv2:6:1:169174353:1	150074077	255	31M	*	0	0	GCGGCGGCACGGTGGCCAGGAACACCTTGCC	GIEBHDBBBDDDBD@?B>ABABBDDBCCDA#	AS:i:0	XN:i:0	XM:i:0	XO:i:0	XG:i:0	NM:i:0	MD:Z:31	YT:Z:UU
HWI-ST515:184:D0PUKACXX:1:2202:12942:133172	4	*	0	0	*	*	0	0	CTTGCAAAGAGACCGAGAAAAGGAAGATTAT	<CA@9@AFHCGEA=B?A>BD?C?BC<2>>@#	YT:Z:UU
HWI-ST515:184:D0PUKACXX:1:2202:11993:181647	0	chromosome:AGPv2:2:1:237068873:1	199389417	255	31M	*	0	0	TGGGTCGGCGTACCTGGTGGTGCTCACGGCC	IIIIFGGGIHBDDCCEBDDD3<CCCCCADD#	AS:i:-6	XN:i:0	XM:i:1	XO:i:0	XG:i:0	NM:i:1	MD:Z:0G30	YT:Z:UU
HWI-ST515:184:D0PUKACXX:1:2202:13468:191776	16	chromosome:AGPv2:2:1:237068873:1	199389394	255	31M	*	0	0	GTACAGCAGCAAGGGGAGACCATGGGGTCGG	5>5>>CCDCDFEDCGHHHFIHJGJJIIHBII	AS:i:0	XN:i:0	XM:i:0	XO:i:0	XG:i:0	NM:i:0	MD:Z:31	YT:Z:UU
HWI-ST515:184:D0PUKACXX:1:2203:9372:83825	16	chromosome:AGPv2:1:1:301354135:1	118965274	255	31M	*	0	0	ACGTGAGCATGGAGTAGTGGCTGGCTCCCGG	;DCDDEEDDFFFEHHGHGIJJJIJIFIGIII	AS:i:0	XN:i:0	XM:i:0	XO:i:0	XG:i:0	NM:i:0	MD:Z:31	YT:Z:UU
HWI-ST515:184:D0PUKACXX:1:2204:10085:61714	4	*	0	0	*	*	0	0	GCCATGGGGAGTGTGAGCTAGAGATGGGGGT	JIHGIIJIIGHEHHHCEFHEFFD?DCCCDB;	YT:Z:UU
HWI-ST515:184:D0PUKACXX:1:2204:16206:71150	16	chromosome:AGPv2:2:1:237068873:1	25058149	1	31M	*	0	0	GGACCACGGCGTTTTCGCCCCCGACCTCAAA	CCA>5-BB@>?BDBDBBDFHEIIIIHGIJJI	AS:i:0	XS:i:0	XN:i:0	XM:i:0	XO:i:0	XG:i:0	NM:i:0	MD:Z:31	YT:Z:UU
HWI-ST515:184:D0PUKACXX:1:2204:16206:71150	272	chromosome:AGPv2:8:1:175793759:1	42930463	1	31M	*	0	0	GGACCACGGCGTTTTCGCCCCCGACCTCAAA	CCA>5-BB@>?BDBDBBDFHEIIIIHGIJJI	AS:i:0	XS:i:0	XN:i:0	XM:i:0	XO:i:0	XG:i:0	NM:i:0	MD:Z:31	YT:Z:UU
HWI-ST515:184:D0PUKACXX:1:2204:14322:87711	4	*	0	0	*	*	0	0	GTCGCGGCGGGGGGCCAGTCCGCGTCCGCCT	HFHGBEEDDDDDD##################	YT:Z:UU
HWI-ST515:184:D0PUKACXX:1:2205:5459:13058	16	chromosome:AGPv2:2:1:237068873:1	199389394	255	31M	*	0	0	GTACAGCAGCAAGGGGAGACCATGGGGTCGG	;>;@>6(@>;@>EHECEAHECIIIHGHDAGE	AS:i:0	XN:i:0	XM:i:0	XO:i:0	XG:i:0	NM:i:0	MD:Z:31	YT:Z:UU
HWI-ST515:184:D0PUKACXX:1:2205:16664:82254	0	chromosome:AGPv2:9:1:156750706:1	8243553	255	31M	*	0	0	GCCGGACAGCGGGGTGCAGCCGAGCGCCACA	GJJDIDH<EDDDDB7<@CDDDD;BBBDDDB8	AS:i:-5	XN:i:0	XM:i:1	XO:i:0	XG:i:0	NM:i:1	MD:Z:8A22	YT:Z:UU
HWI-ST515:184:D0PUKACXX:1:2205:2582:156018	16	chromosome:AGPv2:6:1:169174353:1	112360540	255	31M	*	0	0	CTAAAAGGCTTCCATCCAATATGTTCAGAAA	3@JJHGHFIHBJIJJJJJJJIHIJIHIFIJI	AS:i:0	XN:i:0	XM:i:0	XO:i:0	XG:i:0	NM:i:0	MD:Z:31	YT:Z:UU
HWI-ST515:184:D0PUKACXX:1:2205:4586:193321	4	*	0	0	*	*	0	0	GAATCATACCCCTCGTTCCAAAAGTTGAAGA	>>@3>;@CDDCBBBD??BC>C>AC#######	YT:Z:UU
HWI-ST515:184:D0PUKACXX:1:2206:9635:52682	16	chromosome:AGPv2:6:1:169174353:1	112360540	255	31M	*	0	0	CTAAAAGGCTTCCATCCAATATGTTCAGAAA	?EA;@=E@9EDIIJJIEGGHEGEGDFIJJJJ	AS:i:0	XN:i:0	XM:i:0	XO:i:0	XG:i:0	NM:i:0	MD:Z:31	YT:Z:UU
HWI-ST515:184:D0PUKACXX:1:2206:11222:121328	4	*	0	0	*	*	0	0	GGAATAGGGGGGCAGATCTGAATCGGGGCGG	###############################	YT:Z:UU
HWI-ST515:184:D0PUKACXX:1:2206:3547:131698	16	chromosome:AGPv2:6:1:169174353:1	112360540	255	31M	*	0	0	CTAAAAGGCTTCCATCCAATATGTTCAGAAA	>AJIGHFCHIIJJIJIJIJJJIIIIEIJJJJ	AS:i:0	XN:i:0	XM:i:0	XO:i:0	XG:i:0	NM:i:0	MD:Z:31	YT:Z:UU
HWI-ST515:184:D0PUKACXX:1:2206:15430:131746	16	chromosome:AGPv2:1:1:301354135:1	6526265	1	31M	*	0	0	CAGTGCGGTGCCAGCTTTGTCTCCCGTCAGT	>BDDDDDDC?C@C@FFEBHGHHGDJJJJJII	AS:i:0	XS:i:0	XN:i:0	XM:i:0	XO:i:0	XG:i:0	NM:i:0	MD:Z:31	YT:Z:UU
HWI-ST515:184:D0PUKACXX:1:2206:15430:131746	256	chromosome:AGPv2:2:1:237068873:1	6581072	1	31M	*	0	0	ACTGACGGGAGACAAAGCTGGCACCGCACTG	IIJJJJJDGHHGHBEFF@C@C?CDDDDDDB>	AS:i:0	XS:i:0	XN:i:0	XM:i:0	XO:i:0	XG:i:0	NM:i:0	MD:Z:31	YT:Z:UU
HWI-ST515:184:D0PUKACXX:1:2206:15430:131746	256	chromosome:AGPv2:1:1:301354135:1	269907403	1	31M	*	0	0	ACTGACGGGAGACAAAGCTGGCACCGCACTG	IIJJJJJDGHHGHBEFF@C@C?CDDDDDDB>	AS:i:0	XS:i:0	XN:i:0	XM:i:0	XO:i:0	XG:i:0	NM:i:0	MD:Z:31	YT:Z:UU
HWI-ST515:184:D0PUKACXX:1:2206:15430:131746	272	chromosome:AGPv2:9:1:156750706:1	108224160	1	31M	*	0	0	CAGTGCGGTGCCAGCTTTGTCTCCCGTCAGT	>BDDDDDDC?C@C@FFEBHGHHGDJJJJJII	AS:i:0	XS:i:0	XN:i:0	XM:i:0	XO:i:0	XG:i:0	NM:i:0	MD:Z:31	YT:Z:UU
HWI-ST515:184:D0PUKACXX:1:2206:15430:131746	272	chromosome:AGPv2:1:1:301354135:1	5871167	1	31M	*	0	0	CAGTGCGGTGCCAGCTTTGTCTCCCGTCAGT	>BDDDDDDC?C@C@FFEBHGHHGDJJJJJII	AS:i:0	XS:i:0	XN:i:0	XM:i:0	XO:i:0	XG:i:0	NM:i:0	MD:Z:31	YT:Z:UU
HWI-ST515:184:D0PUKACXX:1:2206:15430:131746	272	chromosome:AGPv2:10:1:150189435:1	135808739	1	31M	*	0	0	CAGTGCGGTGCCAGCTTTGTCTCCCGTCAGT	>BDDDDDDC?C@C@FFEBHGHHGDJJJJJII	AS:i:0	XS:i:0	XN:i:0	XM:i:0	XO:i:0	XG:i:0	NM:i:0	MD:Z:31	YT:Z:UU
HWI-ST515:184:D0PUKACXX:1:2206:15430:131746	256	chromosome:AGPv2:5:1:217872852:1	206300773	1	26M3D5M	*	0	0	ACTGACGGGAGACAAAGCTGGCACCGCACTG	IIJJJJJDGHHGHBEFF@C@C?CDDDDDDB>	AS:i:-14	XS:i:0	XN:i:0	XM:i:0	XO:i:1	XG:i:3	NM:i:3	MD:Z:26^AGC5	YT:Z:UU
HWI-ST515:184:D0PUKACXX:1:2206:15470:153965	16	chromosome:AGPv2:4:1:241473504:1	225068131	1	31M	*	0	0	AGATTTAGAGGAGTATTCCCCTGAGGCAGAA	<CECFFFDFFHGHFFGIIHBJIIFIGIIIHE	AS:i:0	XS:i:0	XN:i:0	XM:i:0	XO:i:0	XG:i:0	NM:i:0	MD:Z:31	YT:Z:UU
HWI-ST515:184:D0PUKACXX:1:2206:15470:153965	272	chromosome:AGPv2:1:1:301354135:1	50659997	1	31M	*	0	0	AGATTTAGAGGAGTATTCCCCTGAGGCAGAA	<CECFFFDFFHGHFFGIIHBJIIFIGIIIHE	AS:i:0	XS:i:0	XN:i:0	XM:i:0	XO:i:0	XG:i:0	NM:i:0	MD:Z:31	YT:Z:UU
HWI-ST515:184:D0PUKACXX:1:2206:15470:153965	256	chromosome:AGPv2:2:1:237068873:1	86903852	1	31M	*	0	0	TTCTGCCTCAGGGGAATACTCCTCTAAATCT	EHIIIGIFIIJBHIIGFFHGHFFDFFFCEC<	AS:i:0	XS:i:0	XN:i:0	XM:i:0	XO:i:0	XG:i:0	NM:i:0	MD:Z:31	YT:Z:UU
HWI-ST515:184:D0PUKACXX:1:2206:15470:153965	272	chromosome:AGPv2:1:1:301354135:1	235026121	1	31M	*	0	0	AGATTTAGAGGAGTATTCCCCTGAGGCAGAA	<CECFFFDFFHGHFFGIIHBJIIFIGIIIHE	AS:i:0	XS:i:0	XN:i:0	XM:i:0	XO:i:0	XG:i:0	NM:i:0	MD:Z:31	YT:Z:UU
HWI-ST515:184:D0PUKACXX:1:2206:15470:153965	272	chromosome:AGPv2:10:1:150189435:1	144242316	1	31M	*	0	0	AGATTTAGAGGAGTATTCCCCTGAGGCAGAA	<CECFFFDFFHGHFFGIIHBJIIFIGIIIHE	AS:i:0	XS:i:0	XN:i:0	XM:i:0	XO:i:0	XG:i:0	NM:i:0	MD:Z:31	YT:Z:UU
HWI-ST515:184:D0PUKACXX:1:2206:15470:153965	256	chromosome:AGPv2:5:1:217872852:1	25464410	1	31M	*	0	0	TTCTGCCTCAGGGGAATACTCCTCTAAATCT	EHIIIGIFIIJBHIIGFFHGHFFDFFFCEC<	AS:i:-5	XS:i:0	XN:i:0	XM:i:1	XO:i:0	XG:i:0	NM:i:1	MD:Z:21T9	YT:Z:UU
HWI-ST515:184:D0PUKACXX:1:2206:3597:178287	16	chromosome:AGPv2:8:1:175793759:1	155021957	32	31M	*	0	0	GTCCTCGCTCTGACATTTTAGTGTTAGTTGT	5A>D>HEEECDGEAC=3GDJIFIGDIHIGGI	AS:i:0	XS:i:-6	XN:i:0	XM:i:0	XO:i:0	XG:i:0	NM:i:0	MD:Z:31	YT:Z:UU
HWI-ST515:184:D0PUKACXX:1:2206:3597:178287	256	chromosome:AGPv2:4:1:241473504:1	239705981	32	31M	*	0	0	ACAACTAACACTAAAATGTCAGAGCGAGGAC	IGGIHIDGIFIJDG3=CAEGDCEEEH>D>A5	AS:i:-6	XS:i:-6	XN:i:0	XM:i:1	XO:i:0	XG:i:0	NM:i:1	MD:Z:5C25	YT:Z:UU
HWI-ST515:184:D0PUKACXX:1:2206:3597:178287	272	chromosome:AGPv2:8:1:175793759:1	141064014	32	31M	*	0	0	GTCCTCGCTCTGACATTTTAGTGTTAGTTGT	5A>D>HEEECDGEAC=3GDJIFIGDIHIGGI	AS:i:-10	XS:i:-6	XN:i:0	XM:i:2	XO:i:0	XG:i:0	NM:i:2	MD:Z:1A1A27	YT:Z:UU
HWI-ST515:184:D0PUKACXX:1:2206:3597:178287	272	chromosome:AGPv2:6:1:169174353:1	81697762	32	31M	*	0	0	GTCCTCGCTCTGACATTTTAGTGTTAGTTGT	5A>D>HEEECDGEAC=3GDJIFIGDIHIGGI	AS:i:-11	XS:i:-6	XN:i:0	XM:i:2	XO:i:0	XG:i:0	NM:i:2	MD:Z:1C23G5	YT:Z:UU
HWI-ST515:184:D0PUKACXX:1:2206:3597:178287	256	chromosome:AGPv2:6:1:169174353:1	94706317	32	31M	*	0	0	ACAACTAACACTAAAATGTCAGAGCGAGGAC	IGGIHIDGIFIJDG3=CAEGDCEEEH>D>A5	AS:i:-11	XS:i:-6	XN:i:0	XM:i:2	XO:i:0	XG:i:0	NM:i:2	MD:Z:4T0C25	YT:Z:UU
HWI-ST515:184:D0PUKACXX:1:2206:3597:178287	272	chromosome:AGPv2:5:1:217872852:1	161178872	32	31M	*	0	0	GTCCTCGCTCTGACATTTTAGTGTTAGTTGT	5A>D>HEEECDGEAC=3GDJIFIGDIHIGGI	AS:i:-11	XS:i:-6	XN:i:0	XM:i:2	XO:i:0	XG:i:0	NM:i:2	MD:Z:1C23G5	YT:Z:UU
HWI-ST515:184:D0PUKACXX:1:2207:5294:17689	0	chromosome:AGPv2:1:1:301354135:1	269907403	1	31M	*	0	0	ACTGACGGGAGACAAAGCTGGCACCGCACTG	IJJIJJGIJGHGGFFF@;ACC?;;=BDBBD>	AS:i:0	XS:i:0	XN:i:0	XM:i:0	XO:i:0	XG:i:0	NM:i:0	MD:Z:31	YT:Z:UU
HWI-ST515:184:D0PUKACXX:1:2207:5294:17689	272	chromosome:AGPv2:1:1:301354135:1	5871167	1	31M	*	0	0	CAGTGCGGTGCCAGCTTTGTCTCCCGTCAGT	>DBBDB=;;?CCA;@FFFGGHGJIGJJIJJI	AS:i:0	XS:i:0	XN:i:0	XM:i:0	XO:i:0	XG:i:0	NM:i:0	MD:Z:31	YT:Z:UU
HWI-ST515:184:D0PUKACXX:1:2207:5294:17689	272	chromosome:AGPv2:10:1:150189435:1	135808739	1	31M	*	0	0	CAGTGCGGTGCCAGCTTTGTCTCCCGTCAGT	>DBBDB=;;?CCA;@FFFGGHGJIGJJIJJI	AS:i:0	XS:i:0	XN:i:0	XM:i:0	XO:i:0	XG:i:0	NM:i:0	MD:Z:31	YT:Z:UU
HWI-ST515:184:D0PUKACXX:1:2207:5294:17689	256	chromosome:AGPv2:2:1:237068873:1	6581072	1	31M	*	0	0	ACTGACGGGAGACAAAGCTGGCACCGCACTG	IJJIJJGIJGHGGFFF@;ACC?;;=BDBBD>	AS:i:0	XS:i:0	XN:i:0	XM:i:0	XO:i:0	XG:i:0	NM:i:0	MD:Z:31	YT:Z:UU
HWI-ST515:184:D0PUKACXX:1:2207:5294:17689	272	chromosome:AGPv2:1:1:301354135:1	6526265	1	31M	*	0	0	CAGTGCGGTGCCAGCTTTGTCTCCCGTCAGT	>DBBDB=;;?CCA;@FFFGGHGJIGJJIJJI	AS:i:0	XS:i:0	XN:i:0	XM:i:0	XO:i:0	XG:i:0	NM:i:0	MD:Z:31	YT:Z:UU
HWI-ST515:184:D0PUKACXX:1:2207:5294:17689	272	chromosome:AGPv2:9:1:156750706:1	108224160	1	31M	*	0	0	CAGTGCGGTGCCAGCTTTGTCTCCCGTCAGT	>DBBDB=;;?CCA;@FFFGGHGJIGJJIJJI	AS:i:0	XS:i:0	XN:i:0	XM:i:0	XO:i:0	XG:i:0	NM:i:0	MD:Z:31	YT:Z:UU
HWI-ST515:184:D0PUKACXX:1:2207:5294:17689	256	chromosome:AGPv2:5:1:217872852:1	206300773	1	26M3D5M	*	0	0	ACTGACGGGAGACAAAGCTGGCACCGCACTG	IJJIJJGIJGHGGFFF@;ACC?;;=BDBBD>	AS:i:-14	XS:i:0	XN:i:0	XM:i:0	XO:i:1	XG:i:3	NM:i:3	MD:Z:26^AGC5	YT:Z:UU
HWI-ST515:184:D0PUKACXX:1:2207:1408:95823	0	chromosome:AGPv2:3:1:232140174:1	182474539	255	31M	*	0	0	GGCTCTGGGAGGATAGGCCTAATTCTATTTT	JEHIGHIJJDGH(?B;C@CEEEECCEACEEE	AS:i:0	XN:i:0	XM:i:0	XO:i:0	XG:i:0	NM:i:0	MD:Z:31	YT:Z:UU
HWI-ST515:184:D0PUKACXX:1:2207:11125:130897	16	chromosome:AGPv2:2:1:237068873:1	137772789	255	31M	*	0	0	ATACTTCGCTTGGGCTCCACCAGGCTGGCGG	3@?;;15(6(B=;>;@;C=@EGGGBGGEGFB	AS:i:-2	XN:i:0	XM:i:1	XO:i:0	XG:i:0	NM:i:1	MD:Z:7C23	YT:Z:UU
HWI-ST515:184:D0PUKACXX:1:2207:13008:138059	0	chromosome:AGPv2:2:1:237068873:1	209222717	255	31M	*	0	0	CTTAATGGCTGGGCTCTACGCATAAAAAAGA	JJJHJGIJIIJJ(.)..7?(5555BEECB##	AS:i:-2	XN:i:0	XM:i:1	XO:i:0	XG:i:0	NM:i:1	MD:Z:12T18	YT:Z:UU
HWI-ST515:184:D0PUKACXX:1:2208:15429:41279	4	*	0	0	*	*	0	0	CAACTCGGAGCGGCGCAGCCTGGCTCACCAA	CCD9C@5@#######################	YT:Z:UU
HWI-ST515:184:D0PUKACXX:1:2208:17230:54966	4	*	0	0	*	*	0	0	GCCATGGGGAGTGTGAGCTAGAGATGGGGGT	IJJHIDHIIGIHIHIGIHGEEEHBDDFFDDD	YT:Z:UU
HWI-ST515:184:D0PUKACXX:1:2208:5094:99628	16	chromosome:AGPv2:5:1:217872852:1	176110235	255	31M	*	0	0	ATCACGATGGAGCTTTGAGTCTTTGACGGTG	####@CCDCCCDCDCEEEECBDDBB;EDJII	AS:i:0	XN:i:0	XM:i:0	XO:i:0	XG:i:0	NM:i:0	MD:Z:31	YT:Z:UU
HWI-ST515:184:D0PUKACXX:1:2208:5700:170758	16	chromosome:AGPv2:2:1:237068873:1	25076004	1	31M	*	0	0	GTGGATACGGGGAAACCTTCCCGACCCTTTG	?@C9??BDDDCCCDCDDCBBBHCGIGIGIII	AS:i:0	XS:i:0	XN:i:0	XM:i:0	XO:i:0	XG:i:0	NM:i:0	MD:Z:31	YT:Z:UU
HWI-ST515:184:D0PUKACXX:1:2208:5700:170758	256	chromosome:AGPv2:2:1:237068873:1	25077826	1	31M	*	0	0	CAAAGGGTCGGGAAGGTTTCCCCGTATCCAC	IIIGIGIGCHBBBCDDCDCCCDDDB??9C@?	AS:i:0	XS:i:0	XN:i:0	XM:i:0	XO:i:0	XG:i:0	NM:i:0	MD:Z:31	YT:Z:UU
HWI-ST515:184:D0PUKACXX:1:2208:5723:175593	16	chromosome:AGPv2:9:1:156750706:1	108224160	1	31M	*	0	0	CAGTGCGGTGCCAGCTTTGTCTCCCGTCAGT	>DDBDDDDECFFFFHHHHHIJJIIIHIJIIJ	AS:i:0	XS:i:0	XN:i:0	XM:i:0	XO:i:0	XG:i:0	NM:i:0	MD:Z:31	YT:Z:UU
HWI-ST515:184:D0PUKACXX:1:2208:5723:175593	256	chromosome:AGPv2:2:1:237068873:1	6581072	1	31M	*	0	0	ACTGACGGGAGACAAAGCTGGCACCGCACTG	JIIJIHIIIJJIHHHHHFFFFCEDDDDBDD>	AS:i:0	XS:i:0	XN:i:0	XM:i:0	XO:i:0	XG:i:0	NM:i:0	MD:Z:31	YT:Z:UU
HWI-ST515:184:D0PUKACXX:1:2208:5723:175593	272	chromosome:AGPv2:1:1:301354135:1	5871167	1	31M	*	0	0	CAGTGCGGTGCCAGCTTTGTCTCCCGTCAGT	>DDBDDDDECFFFFHHHHHIJJIIIHIJIIJ	AS:i:0	XS:i:0	XN:i:0	XM:i:0	XO:i:0	XG:i:0	NM:i:0	MD:Z:31	YT:Z:UU
HWI-ST515:184:D0PUKACXX:1:2208:5723:175593	256	chromosome:AGPv2:1:1:301354135:1	269907403	1	31M	*	0	0	ACTGACGGGAGACAAAGCTGGCACCGCACTG	JIIJIHIIIJJIHHHHHFFFFCEDDDDBDD>	AS:i:0	XS:i:0	XN:i:0	XM:i:0	XO:i:0	XG:i:0	NM:i:0	MD:Z:31	YT:Z:UU
HWI-ST515:184:D0PUKACXX:1:2208:5723:175593	272	chromosome:AGPv2:10:1:150189435:1	135808739	1	31M	*	0	0	CAGTGCGGTGCCAGCTTTGTCTCCCGTCAGT	>DDBDDDDECFFFFHHHHHIJJIIIHIJIIJ	AS:i:0	XS:i:0	XN:i:0	XM:i:0	XO:i:0	XG:i:0	NM:i:0	MD:Z:31	YT:Z:UU
HWI-ST515:184:D0PUKACXX:1:2208:5723:175593	272	chromosome:AGPv2:1:1:301354135:1	6526265	1	31M	*	0	0	CAGTGCGGTGCCAGCTTTGTCTCCCGTCAGT	>DDBDDDDECFFFFHHHHHIJJIIIHIJIIJ	AS:i:0	XS:i:0	XN:i:0	XM:i:0	XO:i:0	XG:i:0	NM:i:0	MD:Z:31	YT:Z:UU
HWI-ST515:184:D0PUKACXX:1:2208:5723:175593	256	chromosome:AGPv2:5:1:217872852:1	206300773	1	26M3D5M	*	0	0	ACTGACGGGAGACAAAGCTGGCACCGCACTG	JIIJIHIIIJJIHHHHHFFFFCEDDDDBDD>	AS:i:-14	XS:i:0	XN:i:0	XM:i:0	XO:i:1	XG:i:3	NM:i:3	MD:Z:26^AGC5	YT:Z:UU
HWI-ST515:184:D0PUKACXX:1:2301:13967:12825	0	chromosome:AGPv2:9:1:156750706:1	11774505	255	31M	*	0	0	GGGCTGGGAGGTCTGGTAGGCTGGCAGCCGG	IGIIJJIJCHI;EEHE);;@CC@BCC??B##	AS:i:-2	XN:i:0	XM:i:1	XO:i:0	XG:i:0	NM:i:1	MD:Z:30T0	YT:Z:UU
HWI-ST515:184:D0PUKACXX:1:2301:20328:138691	0	chromosome:AGPv2:3:1:232140174:1	182474539	255	31M	*	0	0	GGCTCTGGGAGGATAGGCCTAATTCTATTTT	BFHIGGGJJCDE=ACEE@@@(6;CEEA>C##	AS:i:0	XN:i:0	XM:i:0	XO:i:0	XG:i:0	NM:i:0	MD:Z:31	YT:Z:UU
HWI-ST515:184:D0PUKACXX:1:2301:10527:150120	16	chromosome:AGPv2:4:1:241473504:1	205309712	255	31M	*	0	0	GAGGAATGCGCAGGGCGCGCGAGAGAGAGAT	>CDDDDDDDDDBDDDDFGJJJJJIIIJIIGG	AS:i:0	XN:i:0	XM:i:0	XO:i:0	XG:i:0	NM:i:0	MD:Z:31	YT:Z:UU
HWI-ST515:184:D0PUKACXX:1:2301:16435:157474	16	chromosome:AGPv2:8:1:175793759:1	43261764	255	31M	*	0	0	TATCCGACACTATTGCTCTTCTCTCTCACTG	9A9AD@@B?E>E>HIIHHEC@;B4GHFB>CG	AS:i:0	XN:i:0	XM:i:0	XO:i:0	XG:i:0	NM:i:0	MD:Z:31	YT:Z:UU
HWI-ST515:184:D0PUKACXX:1:2302:5185:65885	0	chromosome:AGPv2:2:1:237068873:1	202299091	255	31M	*	0	0	GTTGTGTGGAGTGGAGGCAAGGCGGCAAGGC	JIJJDBFGIFEBGHIIJIJJJI=A>B?@BDA	AS:i:0	XN:i:0	XM:i:0	XO:i:0	XG:i:0	NM:i:0	MD:Z:31	YT:Z:UU
HWI-ST515:184:D0PUKACXX:1:2302:1965:119076	4	*	0	0	*	*	0	0	GCCATGGGGAGTGTGAGCTAGAGATGGGGGT	III?DBGDHBFCD7@@DHG>E7?77@DFD@8	YT:Z:UU
HWI-ST515:184:D0PUKACXX:1:2302:6463:169284	0	chromosome:AGPv2:9:1:156750706:1	11774505	255	31M	*	0	0	GGGCTGGGAGGTCTGGTAGGCTGGCAGCCGT	IJJIGGHIFIIAHHHHCDBEFCBDB?@=BB#	AS:i:0	XN:i:0	XM:i:0	XO:i:0	XG:i:0	NM:i:0	MD:Z:31	YT:Z:UU
HWI-ST515:184:D0PUKACXX:1:2303:7583:47013	4	*	0	0	*	*	0	0	ACCTAGGCACTACAATTTGAGTGTGTTTATA	JJIIJGFGGIJCGHGIJGHGCEG;CHHGEH;	YT:Z:UU
HWI-ST515:184:D0PUKACXX:1:2303:11596:51208	0	chromosome:AGPv2:8:1:175793759:1	155023609	255	31M	*	0	0	GTTAGTTGTTGGAAGTATACCCTCAATCACA	DFGEEHDGHIHHBHDH>=C@FHCHGBAH@H3	AS:i:0	XN:i:0	XM:i:0	XO:i:0	XG:i:0	NM:i:0	MD:Z:31	YT:Z:UU
HWI-ST515:184:D0PUKACXX:1:2303:9154:69010	16	chromosome:AGPv2:9:1:156750706:1	110919419	255	31M	*	0	0	TTCTTTCTTGGTTCCGGCGCCCCACCGGGAG	############################FBB	AS:i:-2	XN:i:0	XM:i:1	XO:i:0	XG:i:0	NM:i:1	MD:Z:0C30	YT:Z:UU
HWI-ST515:184:D0PUKACXX:1:2303:15078:87613	0	chromosome:AGPv2:2:1:237068873:1	217973779	1	31M	*	0	0	TTAGGTCGGCCCTCTCCGGTGCTGGCCTGGT	JJJJIGIIGGGFHHHFDFD>BBDCDDBDB?#	AS:i:0	XS:i:0	XN:i:0	XM:i:0	XO:i:0	XG:i:0	NM:i:0	MD:Z:31	YT:Z:UU
HWI-ST515:184:D0PUKACXX:1:2303:15078:87613	256	chromosome:AGPv2:1:1:301354135:1	265163133	1	31M	*	0	0	TTAGGTCGGCCCTCTCCGGTGCTGGCCTGGT	JJJJIGIIGGGFHHHFDFD>BBDCDDBDB?#	AS:i:0	XS:i:0	XN:i:0	XM:i:0	XO:i:0	XG:i:0	NM:i:0	MD:Z:31	YT:Z:UU
HWI-ST515:184:D0PUKACXX:1:2303:18165:112752	16	chromosome:AGPv2:6:1:169174353:1	154310094	255	31M	*	0	0	CACCTATGCGTCCACGAACACTCTTGTTGGC	##A>?B?BDEDBB5DEE?HEHIJJJJIIJJJ	AS:i:0	XN:i:0	XM:i:0	XO:i:0	XG:i:0	NM:i:0	MD:Z:31	YT:Z:UU
HWI-ST515:184:D0PUKACXX:1:2303:16965:153020	0	chromosome:AGPv2:6:1:169174353:1	158269689	255	6M1I24M	*	0	0	TCTGGAGGCTGGGACAAAAGTGTAACGCTAA	JJJJJJJIJJGHE<EEEFFE>>>;@CBD?83	AS:i:-8	XN:i:0	XM:i:0	XO:i:1	XG:i:1	NM:i:1	MD:Z:30	YT:Z:UU
HWI-ST515:184:D0PUKACXX:1:2304:6829:69010	4	*	0	0	*	*	0	0	CTTGCAAAGAGACCGGGAAAAGGAAGATTAT	BGIG4)88@=@CE##################	YT:Z:UU
HWI-ST515:184:D0PUKACXX:1:2304:12528:92553	16	chromosome:AGPv2:8:1:175793759:1	43261764	255	31M	*	0	0	TATCCGACACTATTGCTCTTCTCTCTCACTG	9CAAB?;B?HCHEFIIGHGHHDJJJJJIJII	AS:i:0	XN:i:0	XM:i:0	XO:i:0	XG:i:0	NM:i:0	MD:Z:31	YT:Z:UU
HWI-ST515:184:D0PUKACXX:1:2304:10596:118426	4	*	0	0	*	*	0	0	CCCGAACCGGAGTGGCTGGGGGGGGGGGGGG	EFBHHBHHHF<ACE;==@B@DD#########	YT:Z:UU
HWI-ST515:184:D0PUKACXX:1:2304:12356:135688	16	chromosome:AGPv2:8:1:175793759:1	160085577	255	31M	*	0	0	CCCCCTCGCCGCCTCCGCCTACCTCAAACCC	##BB>5@8;??B<EHJJJIHFIJHHFJIJJI	AS:i:-2	XN:i:0	XM:i:1	XO:i:0	XG:i:0	NM:i:1	MD:Z:1A29	YT:Z:UU
HWI-ST515:184:D0PUKACXX:1:2304:4097:144536	16	chromosome:AGPv2:5:1:217872852:1	202315903	255	31M	*	0	0	CTGAAATTACAGTTCACACCTCGTCGGTCTA	CACDDC>C@CCC>AA;A=FDEJIFHFHGJJI	AS:i:0	XN:i:0	XM:i:0	XO:i:0	XG:i:0	NM:i:0	MD:Z:31	YT:Z:UU
HWI-ST515:184:D0PUKACXX:1:2304:7362:169365	16	chromosome:AGPv2:4:1:241473504:1	239130070	255	31M	*	0	0	GGAGAGAGTCAGAGTGGGGACTGATGAGGAG	>CEEEEEC=FFFFD@FEIJIIFIJIJJJJIJ	AS:i:0	XN:i:0	XM:i:0	XO:i:0	XG:i:0	NM:i:0	MD:Z:31	YT:Z:UU
HWI-ST515:184:D0PUKACXX:1:2305:11350:21196	0	chromosome:AGPv2:4:1:241473504:1	89302060	255	31M	*	0	0	GGGCTCAATATAATTGTTTGAACCTCTTCCA	GGIJIDDHHEHFHIICFHIE;=EHBHHHBHF	AS:i:0	XN:i:0	XM:i:0	XO:i:0	XG:i:0	NM:i:0	MD:Z:31	YT:Z:UU
HWI-ST515:184:D0PUKACXX:1:2305:15866:65407	4	*	0	0	*	*	0	0	AAAAAACGGAGCCTTTAGAGCCCTTATTAAA	<<FGHEAHHBE';>CEED@@CDBCDACC###	YT:Z:UU
HWI-ST515:184:D0PUKACXX:1:2305:4223:116767	0	chromosome:AGPv2:2:1:237068873:1	71801060	1	31M	*	0	0	CTCTCTGATTCAGCTCTGTTGCTGGCAGCAG	JIFIJGHIBHHIGIIIEGIJIJJJJIJGFH>	AS:i:0	XS:i:0	XN:i:0	XM:i:0	XO:i:0	XG:i:0	NM:i:0	MD:Z:31	YT:Z:UU
HWI-ST515:184:D0PUKACXX:1:2305:4223:116767	256	chromosome:AGPv2:8:1:175793759:1	90834448	1	31M	*	0	0	CTCTCTGATTCAGCTCTGTTGCTGGCAGCAG	JIFIJGHIBHHIGIIIEGIJIJJJJIJGFH>	AS:i:0	XS:i:0	XN:i:0	XM:i:0	XO:i:0	XG:i:0	NM:i:0	MD:Z:31	YT:Z:UU
HWI-ST515:184:D0PUKACXX:1:2305:3624:134893	4	*	0	0	*	*	0	0	TCCCCAGACCCCAACCCCTCTCCCTCGTCAT	JJJJJJJIJJGGIDHBEFHDFFFFEEDABB5	YT:Z:UU
HWI-ST515:184:D0PUKACXX:1:2306:6716:92824	0	chromosome:AGPv2:2:1:237068873:1	25077826	1	31M	*	0	0	CAAAGGGTCGGGAAGGTTTCCCCGTATCCAC	JJHIJIJCEHGFFDDDCACDDDDDBDDDDDA	AS:i:0	XS:i:0	XN:i:0	XM:i:0	XO:i:0	XG:i:0	NM:i:0	MD:Z:31	YT:Z:UU
HWI-ST515:184:D0PUKACXX:1:2306:6716:92824	272	chromosome:AGPv2:2:1:237068873:1	25076004	1	31M	*	0	0	GTGGATACGGGGAAACCTTCCCGACCCTTTG	ADDDDDBDDDDDCACDDDFFGHECJIJIHJJ	AS:i:0	XS:i:0	XN:i:0	XM:i:0	XO:i:0	XG:i:0	NM:i:0	MD:Z:31	YT:Z:UU
HWI-ST515:184:D0PUKACXX:1:2306:7464:153818	0	chromosome:AGPv2:10:1:150189435:1	4406261	31	31M	*	0	0	CCCTCTCCTCCATCCCACCATTGGACTCCAC	CH?DHHGGCHJJGGIIAEBC>7?A)?DB>3?	AS:i:0	XS:i:-4	XN:i:0	XM:i:0	XO:i:0	XG:i:0	NM:i:0	MD:Z:31	YT:Z:UU
HWI-ST515:184:D0PUKACXX:1:2306:7464:153818	256	chromosome:AGPv2:10:1:150189435:1	4475740	31	31M	*	0	0	CCCTCTCCTCCATCCCACCATTGGACTCCAC	CH?DHHGGCHJJGGIIAEBC>7?A)?DB>3?	AS:i:-4	XS:i:-4	XN:i:0	XM:i:1	XO:i:0	XG:i:0	NM:i:1	MD:Z:21C9	YT:Z:UU
HWI-ST515:184:D0PUKACXX:1:2306:7464:153818	256	chromosome:AGPv2:5:1:217872852:1	167336077	31	31M	*	0	0	CCCTCTCCTCCATCCCACCATTGGACTCCAC	CH?DHHGGCHJJGGIIAEBC>7?A)?DB>3?	AS:i:-5	XS:i:-4	XN:i:0	XM:i:1	XO:i:0	XG:i:0	NM:i:1	MD:Z:12C18	YT:Z:UU
HWI-ST515:184:D0PUKACXX:1:2307:5036:65892	0	chromosome:AGPv2:3:1:232140174:1	182474539	18	31M	*	0	0	GGCTCTGGGAGGGTAGGCCTAATTCTATTTT	GHA=@37@G(BE'(.5=@>>;ACDCC>;>CC	AS:i:-2	XS:i:-9	XN:i:0	XM:i:1	XO:i:0	XG:i:0	NM:i:1	MD:Z:12A18	YT:Z:UU
HWI-ST515:184:D0PUKACXX:1:2307:5036:65892	256	chromosome:AGPv2:8:1:175793759:1	169503254	18	31M	*	0	0	GGCTCTGGGAGGGTAGGCCTAATTCTATTTT	GHA=@37@G(BE'(.5=@>>;ACDCC>;>CC	AS:i:-9	XS:i:-9	XN:i:0	XM:i:2	XO:i:0	XG:i:0	NM:i:2	MD:Z:1A4C24	YT:Z:UU
HWI-ST515:184:D0PUKACXX:1:2307:12874:68977	4	*	0	0	*	*	0	0	ATCCTGGAGTAGTGTTAACAGCGCCGCACCA	JJJIJJI@HCEHHH>AHFFFFFDDDDDDDB#	YT:Z:UU
HWI-ST515:184:D0PUKACXX:1:2307:6065:91530	0	chromosome:AGPv2:8:1:175793759:1	155396023	1	31M	*	0	0	TAGGAGCTCAGGGTCAAAAGAGAGGGGTGGG	CGB@GHHJJJEGE@CE=CGEHFHFFFD9;@2	AS:i:-5	XS:i:-5	XN:i:0	XM:i:1	XO:i:0	XG:i:0	NM:i:1	MD:Z:10A20	YT:Z:UU
HWI-ST515:184:D0PUKACXX:1:2307:6065:91530	256	chromosome:AGPv2:8:1:175793759:1	155426807	1	31M	*	0	0	TAGGAGCTCAGGGTCAAAAGAGAGGGGTGGG	CGB@GHHJJJEGE@CE=CGEHFHFFFD9;@2	AS:i:-5	XS:i:-5	XN:i:0	XM:i:1	XO:i:0	XG:i:0	NM:i:1	MD:Z:10A20	YT:Z:UU
HWI-ST515:184:D0PUKACXX:1:2308:19502:9561	0	chromosome:AGPv2:2:1:237068873:1	86903852	1	31M	*	0	0	TTCTGCCTCAGGGGAATACTCCTCTAAATCT	JJJIJHFHIIIJJIBHHFHHGFFFFF;@EED	AS:i:0	XS:i:0	XN:i:0	XM:i:0	XO:i:0	XG:i:0	NM:i:0	MD:Z:31	YT:Z:UU
HWI-ST515:184:D0PUKACXX:1:2308:19502:9561	272	chromosome:AGPv2:1:1:301354135:1	235026121	1	31M	*	0	0	AGATTTAGAGGAGTATTCCCCTGAGGCAGAA	DEE@;FFFFFGHHFHHBIJJIIIHFHJIJJJ	AS:i:0	XS:i:0	XN:i:0	XM:i:0	XO:i:0	XG:i:0	NM:i:0	MD:Z:31	YT:Z:UU
HWI-ST515:184:D0PUKACXX:1:2308:19502:9561	272	chromosome:AGPv2:1:1:301354135:1	50659997	1	31M	*	0	0	AGATTTAGAGGAGTATTCCCCTGAGGCAGAA	DEE@;FFFFFGHHFHHBIJJIIIHFHJIJJJ	AS:i:0	XS:i:0	XN:i:0	XM:i:0	XO:i:0	XG:i:0	NM:i:0	MD:Z:31	YT:Z:UU
HWI-ST515:184:D0PUKACXX:1:2308:19502:9561	272	chromosome:AGPv2:4:1:241473504:1	225068131	1	31M	*	0	0	AGATTTAGAGGAGTATTCCCCTGAGGCAGAA	DEE@;FFFFFGHHFHHBIJJIIIHFHJIJJJ	AS:i:0	XS:i:0	XN:i:0	XM:i:0	XO:i:0	XG:i:0	NM:i:0	MD:Z:31	YT:Z:UU
HWI-ST515:184:D0PUKACXX:1:2308:19502:9561	272	chromosome:AGPv2:10:1:150189435:1	144242316	1	31M	*	0	0	AGATTTAGAGGAGTATTCCCCTGAGGCAGAA	DEE@;FFFFFGHHFHHBIJJIIIHFHJIJJJ	AS:i:0	XS:i:0	XN:i:0	XM:i:0	XO:i:0	XG:i:0	NM:i:0	MD:Z:31	YT:Z:UU
HWI-ST515:184:D0PUKACXX:1:2308:19502:9561	256	chromosome:AGPv2:5:1:217872852:1	25464410	1	31M	*	0	0	TTCTGCCTCAGGGGAATACTCCTCTAAATCT	JJJIJHFHIIIJJIBHHFHHGFFFFF;@EED	AS:i:-5	XS:i:0	XN:i:0	XM:i:1	XO:i:0	XG:i:0	NM:i:1	MD:Z:21T9	YT:Z:UU
HWI-ST515:184:D0PUKACXX:1:2308:8248:14136	0	chromosome:AGPv2:1:1:301354135:1	265163133	1	31M	*	0	0	TTAGGTCGGCCCTCTCCGGTGCTGGCCTGGT	JJIIJAEGI/5AHHEFFFDABDCACDBCD##	AS:i:0	XS:i:0	XN:i:0	XM:i:0	XO:i:0	XG:i:0	NM:i:0	MD:Z:31	YT:Z:UU
HWI-ST515:184:D0PUKACXX:1:2308:8248:14136	256	chromosome:AGPv2:2:1:237068873:1	217973779	1	31M	*	0	0	TTAGGTCGGCCCTCTCCGGTGCTGGCCTGGT	JJIIJAEGI/5AHHEFFFDABDCACDBCD##	AS:i:0	XS:i:0	XN:i:0	XM:i:0	XO:i:0	XG:i:0	NM:i:0	MD:Z:31	YT:Z:UU
HWI-ST515:184:D0PUKACXX:1:2308:3910:25578	0	chromosome:AGPv2:4:1:241473504:1	203403561	255	31M	*	0	0	GCTGGCGTCAGTGGCCATTTCTGACGATTCA	IIIJJJJIIGGHIIIIIJHHGGFEHFFFC@;	AS:i:0	XN:i:0	XM:i:0	XO:i:0	XG:i:0	NM:i:0	MD:Z:31	YT:Z:UU
HWI-ST515:184:D0PUKACXX:1:2308:11655:50008	0	chromosome:AGPv2:8:1:175793759:1	155023609	255	31M	*	0	0	GTTAGTTGTTGGAAGTATACCCTCAATCACA	JDGGHEHHIIIIGHG;@GIH@HEHCAEHHH#	AS:i:0	XN:i:0	XM:i:0	XO:i:0	XG:i:0	NM:i:0	MD:Z:31	YT:Z:UU
D2D0JJN1:133:D0BCAACXX:1:1101:5659:98002	16	chromosome:AGPv2:6:1:169174353:1	158269667	255	31M	*	0	0	TGGCGTGAGGCGCATGAGGAGCTCTGGAGGC	8BB??CBDCDFFFFHC>HFGGGIGHHGGF;D	AS:i:-9	XN:i:0	XM:i:2	XO:i:0	XG:i:0	NM:i:2	MD:Z:29C0T0	YT:Z:UU
D2D0JJN1:133:D0BCAACXX:1:1101:16153:180494	0	chromosome:AGPv2:1:1:301354135:1	269907403	1	31M	*	0	0	ACTGACGGGAGACAAAGCTGGCACCGCACTG	DFFBBFA@A<A8;;;CA<@DDCCCC?8>?B>	AS:i:0	XS:i:0	XN:i:0	XM:i:0	XO:i:0	XG:i:0	NM:i:0	MD:Z:31	YT:Z:UU
D2D0JJN1:133:D0BCAACXX:1:1101:16153:180494	256	chromosome:AGPv2:2:1:237068873:1	6581072	1	31M	*	0	0	ACTGACGGGAGACAAAGCTGGCACCGCACTG	DFFBBFA@A<A8;;;CA<@DDCCCC?8>?B>	AS:i:0	XS:i:0	XN:i:0	XM:i:0	XO:i:0	XG:i:0	NM:i:0	MD:Z:31	YT:Z:UU
D2D0JJN1:133:D0BCAACXX:1:1101:16153:180494	272	chromosome:AGPv2:9:1:156750706:1	108224160	1	31M	*	0	0	CAGTGCGGTGCCAGCTTTGTCTCCCGTCAGT	>B?>8?CCCCDD@<AC;;;8A<A@AFBBFFD	AS:i:0	XS:i:0	XN:i:0	XM:i:0	XO:i:0	XG:i:0	NM:i:0	MD:Z:31	YT:Z:UU
D2D0JJN1:133:D0BCAACXX:1:1101:16153:180494	272	chromosome:AGPv2:1:1:301354135:1	6526265	1	31M	*	0	0	CAGTGCGGTGCCAGCTTTGTCTCCCGTCAGT	>B?>8?CCCCDD@<AC;;;8A<A@AFBBFFD	AS:i:0	XS:i:0	XN:i:0	XM:i:0	XO:i:0	XG:i:0	NM:i:0	MD:Z:31	YT:Z:UU
D2D0JJN1:133:D0BCAACXX:1:1101:16153:180494	272	chromosome:AGPv2:10:1:150189435:1	135808739	1	31M	*	0	0	CAGTGCGGTGCCAGCTTTGTCTCCCGTCAGT	>B?>8?CCCCDD@<AC;;;8A<A@AFBBFFD	AS:i:0	XS:i:0	XN:i:0	XM:i:0	XO:i:0	XG:i:0	NM:i:0	MD:Z:31	YT:Z:UU
D2D0JJN1:133:D0BCAACXX:1:1101:16153:180494	272	chromosome:AGPv2:1:1:301354135:1	5871167	1	31M	*	0	0	CAGTGCGGTGCCAGCTTTGTCTCCCGTCAGT	>B?>8?CCCCDD@<AC;;;8A<A@AFBBFFD	AS:i:0	XS:i:0	XN:i:0	XM:i:0	XO:i:0	XG:i:0	NM:i:0	MD:Z:31	YT:Z:UU
D2D0JJN1:133:D0BCAACXX:1:1101:16153:180494	256	chromosome:AGPv2:5:1:217872852:1	206300773	1	26M3D5M	*	0	0	ACTGACGGGAGACAAAGCTGGCACCGCACTG	DFFBBFA@A<A8;;;CA<@DDCCCC?8>?B>	AS:i:-14	XS:i:0	XN:i:0	XM:i:0	XO:i:1	XG:i:3	NM:i:3	MD:Z:26^AGC5	YT:Z:UU
D2D0JJN1:133:D0BCAACXX:1:1102:20135:62708	16	chromosome:AGPv2:4:1:241473504:1	239130070	255	31M	*	0	0	GGAGAGAGTCAGAGTGGGGACTGATGAGGAG	DDDEDEEEDFFFEFHHHIIGGIGIFIJJJHC	AS:i:0	XN:i:0	XM:i:0	XO:i:0	XG:i:0	NM:i:0	MD:Z:31	YT:Z:UU
D2D0JJN1:133:D0BCAACXX:1:1102:10007:89685	0	chromosome:AGPv2:7:1:176764762:1	17708140	255	31M	*	0	0	TCTAGGTTCTGGGCTGGTCGCCTTGTCCATG	IHHG>@@FGGDGIHHFFDEFDD@BDDCDCDD	AS:i:-5	XN:i:0	XM:i:1	XO:i:0	XG:i:0	NM:i:1	MD:Z:9C21	YT:Z:UU
D2D0JJN1:133:D0BCAACXX:1:1103:3243:78130	0	chromosome:AGPv2:5:1:217872852:1	26602766	255	31M	*	0	0	AGCCTAGGAAGTCCAACCGAGCCCGTCGGCG	IHIJCCFHEIA@@HHHHEDAA>BDDBDDDD@	AS:i:0	XN:i:0	XM:i:0	XO:i:0	XG:i:0	NM:i:0	MD:Z:31	YT:Z:UU
D2D0JJN1:133:D0BCAACXX:1:1103:7681:161648	16	chromosome:AGPv2:8:1:175793759:1	43261764	255	31M	*	0	0	TATCCGACACTATTGCTCTTCTCTCTCACTG	BDDDFFFFHHHHHHJJIIJJIIJIJIGGIEJ	AS:i:0	XN:i:0	XM:i:0	XO:i:0	XG:i:0	NM:i:0	MD:Z:31	YT:Z:UU
D2D0JJN1:133:D0BCAACXX:1:1105:8935:38788	16	chromosome:AGPv2:1:1:301354135:1	257291946	37	31M	*	0	0	AGGGACAATTGTATACATGCCCCTCAAATTT	CFFFFFFHHHHHEEIJIJIEIJJJJJJJJJJ	AS:i:0	XS:i:-14	XN:i:0	XM:i:0	XO:i:0	XG:i:0	NM:i:0	MD:Z:31	YT:Z:UU
D2D0JJN1:133:D0BCAACXX:1:1105:8935:38788	256	chromosome:AGPv2:4:1:241473504:1	144323110	37	4M3I24M	*	0	0	AAATTTGAGGGGCATGTATACAATTGTCCCT	JJJJJJJJJJIEIJIJIEEHHHHHFFFFFFC	AS:i:-14	XS:i:-14	XN:i:0	XM:i:0	XO:i:1	XG:i:3	NM:i:3	MD:Z:28	YT:Z:UU
D2D0JJN1:133:D0BCAACXX:1:1106:6775:49203	16	chromosome:AGPv2:6:1:169174353:1	112360540	255	31M	*	0	0	CTAAAAGGCTTCCATCCAATATGTTCAGAAA	CGJJJIJFIJIJJJJIJJJJJJJIIJJJJJJ	AS:i:0	XN:i:0	XM:i:0	XO:i:0	XG:i:0	NM:i:0	MD:Z:31	YT:Z:UU
D2D0JJN1:133:D0BCAACXX:1:1107:16981:20037	0	chromosome:AGPv2:7:1:176764762:1	115592744	0	31M	*	0	0	CCCTAGGAAGGAGTCGTAGAAGTGGCCAGCA	JIIJGIJGIJIJJF=F@ECHGF?CHHFCBDC	AS:i:-17	XS:i:-17	XN:i:0	XM:i:3	XO:i:0	XG:i:0	NM:i:3	MD:Z:1G0A1C26	YT:Z:UU
D2D0JJN1:133:D0BCAACXX:1:1107:16981:20037	272	chromosome:AGPv2:9:1:156750706:1	10574422	0	31M	*	0	0	TGCTGGCCACTTCTACGACTCCTTCCTAGGG	CDBCFHHC?FGHCE@F=FJJIJIGJIGJIIJ	AS:i:-17	XS:i:-17	XN:i:0	XM:i:3	XO:i:0	XG:i:0	NM:i:3	MD:Z:26G1T0C1	YT:Z:UU
D2D0JJN1:133:D0BCAACXX:1:1107:10052:159644	0	chromosome:AGPv2:8:1:175793759:1	170866971	255	31M	*	0	0	CCTGTAGGAATGTTGTCTCATGCAGAGGCTG	HJIIFHHIJGJIGEHGGEIGCGIJI@GFHHD	AS:i:-5	XN:i:0	XM:i:1	XO:i:0	XG:i:0	NM:i:1	MD:Z:0A30	YT:Z:UU
D2D0JJN1:133:D0BCAACXX:1:1108:14176:95924	16	chromosome:AGPv2:8:1:175793759:1	43261764	255	31M	*	0	0	TATCCGACACTATTGCTCTTCTCTCTCACTG	3ABBBDBCHFHFEHIIHHIJJIHEGHIIIII	AS:i:0	XN:i:0	XM:i:0	XO:i:0	XG:i:0	NM:i:0	MD:Z:31	YT:Z:UU
D2D0JJN1:133:D0BCAACXX:1:1201:5731:11983	16	chromosome:AGPv2:1:1:301354135:1	257291946	37	31M	*	0	0	AGGGACAATTGTATACATGCCCCTCAAATTT	CFFFDFFHHHHHHHIJJJJJJJIJJJJJJJJ	AS:i:0	XS:i:-14	XN:i:0	XM:i:0	XO:i:0	XG:i:0	NM:i:0	MD:Z:31	YT:Z:UU
D2D0JJN1:133:D0BCAACXX:1:1201:5731:11983	256	chromosome:AGPv2:4:1:241473504:1	144323110	37	4M3I24M	*	0	0	AAATTTGAGGGGCATGTATACAATTGTCCCT	JJJJJJJJIJJJJJJJIHHHHHHHFFDFFFC	AS:i:-14	XS:i:-14	XN:i:0	XM:i:0	XO:i:1	XG:i:3	NM:i:3	MD:Z:28	YT:Z:UU
D2D0JJN1:133:D0BCAACXX:1:1201:16038:44940	0	chromosome:AGPv2:9:1:156750706:1	144496658	255	31M	*	0	0	TTCTCAGCCTCGTCCATGCTTGCCAGCTGTG	JJIJD?FEHIJGJJJIIJIIIGHHHEFFFE@	AS:i:0	XN:i:0	XM:i:0	XO:i:0	XG:i:0	NM:i:0	MD:Z:31	YT:Z:UU
D2D0JJN1:133:D0BCAACXX:1:1201:7146:108900	16	chromosome:AGPv2:1:1:301354135:1	257291946	37	31M	*	0	0	AGGGACAATTGTATACATGCCCCTCAAATTT	>EFFFDDFFHEEEEGIIIJJIHGEIIGDIJI	AS:i:0	XS:i:-14	XN:i:0	XM:i:0	XO:i:0	XG:i:0	NM:i:0	MD:Z:31	YT:Z:UU
D2D0JJN1:133:D0BCAACXX:1:1201:7146:108900	256	chromosome:AGPv2:4:1:241473504:1	144323110	37	4M3I24M	*	0	0	AAATTTGAGGGGCATGTATACAATTGTCCCT	IJIDGIIEGHIJJIIIGEEEEHFFDDFFFE>	AS:i:-14	XS:i:-14	XN:i:0	XM:i:0	XO:i:1	XG:i:3	NM:i:3	MD:Z:28	YT:Z:UU
D2D0JJN1:133:D0BCAACXX:1:1202:9787:70973	16	chromosome:AGPv2:8:1:175793759:1	43261764	255	31M	*	0	0	TATCCGACACTATTGCTCTTCTCTCTCACTG	??>DFE@C?GHHHHC=)IGFF@HFFEGGJJJ	AS:i:0	XN:i:0	XM:i:0	XO:i:0	XG:i:0	NM:i:0	MD:Z:31	YT:Z:UU
D2D0JJN1:133:D0BCAACXX:1:1203:14653:25860	16	chromosome:AGPv2:8:1:175793759:1	43261764	255	31M	*	0	0	TATCCGACACTATTGCTCTTCTCTCTCACTG	>?CDFDEEEHFGHGJJIIJJIIIHGG@CCGJ	AS:i:0	XN:i:0	XM:i:0	XO:i:0	XG:i:0	NM:i:0	MD:Z:31	YT:Z:UU
D2D0JJN1:133:D0BCAACXX:1:1203:10286:53206	4	*	0	0	*	*	0	0	CTTGTAAAGAGACAGAGAAAAGGAAGATTAG	@=C############################	YT:Z:UU
D2D0JJN1:133:D0BCAACXX:1:1203:2177:179889	16	chromosome:AGPv2:4:1:241473504:1	225068131	1	31M	*	0	0	AGATTTAGAGGAGTATTCCCCTGAGGCAGAA	ECEEFFFDFFHHHHGIGEGEIHHEGHIIIJG	AS:i:0	XS:i:0	XN:i:0	XM:i:0	XO:i:0	XG:i:0	NM:i:0	MD:Z:31	YT:Z:UU
D2D0JJN1:133:D0BCAACXX:1:1203:2177:179889	272	chromosome:AGPv2:1:1:301354135:1	235026121	1	31M	*	0	0	AGATTTAGAGGAGTATTCCCCTGAGGCAGAA	ECEEFFFDFFHHHHGIGEGEIHHEGHIIIJG	AS:i:0	XS:i:0	XN:i:0	XM:i:0	XO:i:0	XG:i:0	NM:i:0	MD:Z:31	YT:Z:UU
D2D0JJN1:133:D0BCAACXX:1:1203:2177:179889	272	chromosome:AGPv2:10:1:150189435:1	144242316	1	31M	*	0	0	AGATTTAGAGGAGTATTCCCCTGAGGCAGAA	ECEEFFFDFFHHHHGIGEGEIHHEGHIIIJG	AS:i:0	XS:i:0	XN:i:0	XM:i:0	XO:i:0	XG:i:0	NM:i:0	MD:Z:31	YT:Z:UU
D2D0JJN1:133:D0BCAACXX:1:1203:2177:179889	256	chromosome:AGPv2:2:1:237068873:1	86903852	1	31M	*	0	0	TTCTGCCTCAGGGGAATACTCCTCTAAATCT	GJIIIHGEHHIEGEGIGHHHHFFDFFFEECE	AS:i:0	XS:i:0	XN:i:0	XM:i:0	XO:i:0	XG:i:0	NM:i:0	MD:Z:31	YT:Z:UU
D2D0JJN1:133:D0BCAACXX:1:1203:2177:179889	272	chromosome:AGPv2:1:1:301354135:1	50659997	1	31M	*	0	0	AGATTTAGAGGAGTATTCCCCTGAGGCAGAA	ECEEFFFDFFHHHHGIGEGEIHHEGHIIIJG	AS:i:0	XS:i:0	XN:i:0	XM:i:0	XO:i:0	XG:i:0	NM:i:0	MD:Z:31	YT:Z:UU
D2D0JJN1:133:D0BCAACXX:1:1203:2177:179889	256	chromosome:AGPv2:5:1:217872852:1	25464410	1	31M	*	0	0	TTCTGCCTCAGGGGAATACTCCTCTAAATCT	GJIIIHGEHHIEGEGIGHHHHFFDFFFEECE	AS:i:-5	XS:i:0	XN:i:0	XM:i:1	XO:i:0	XG:i:0	NM:i:1	MD:Z:21T9	YT:Z:UU
D2D0JJN1:133:D0BCAACXX:1:1204:10150:123117	16	chromosome:AGPv2:1:1:301354135:1	50659997	1	31M	*	0	0	AGATTTAGAGGAGTATTCCCCTGAGGCAGAA	CEEEFFFFFFHHHHHJJIJJJJJIIHJIJJJ	AS:i:0	XS:i:0	XN:i:0	XM:i:0	XO:i:0	XG:i:0	NM:i:0	MD:Z:31	YT:Z:UU
D2D0JJN1:133:D0BCAACXX:1:1204:10150:123117	256	chromosome:AGPv2:2:1:237068873:1	86903852	1	31M	*	0	0	TTCTGCCTCAGGGGAATACTCCTCTAAATCT	JJJIJHIIJJJJJIJJHHHHHFFFFFFEEEC	AS:i:0	XS:i:0	XN:i:0	XM:i:0	XO:i:0	XG:i:0	NM:i:0	MD:Z:31	YT:Z:UU
D2D0JJN1:133:D0BCAACXX:1:1204:10150:123117	272	chromosome:AGPv2:1:1:301354135:1	235026121	1	31M	*	0	0	AGATTTAGAGGAGTATTCCCCTGAGGCAGAA	CEEEFFFFFFHHHHHJJIJJJJJIIHJIJJJ	AS:i:0	XS:i:0	XN:i:0	XM:i:0	XO:i:0	XG:i:0	NM:i:0	MD:Z:31	YT:Z:UU
D2D0JJN1:133:D0BCAACXX:1:1204:10150:123117	272	chromosome:AGPv2:10:1:150189435:1	144242316	1	31M	*	0	0	AGATTTAGAGGAGTATTCCCCTGAGGCAGAA	CEEEFFFFFFHHHHHJJIJJJJJIIHJIJJJ	AS:i:0	XS:i:0	XN:i:0	XM:i:0	XO:i:0	XG:i:0	NM:i:0	MD:Z:31	YT:Z:UU
D2D0JJN1:133:D0BCAACXX:1:1204:10150:123117	272	chromosome:AGPv2:4:1:241473504:1	225068131	1	31M	*	0	0	AGATTTAGAGGAGTATTCCCCTGAGGCAGAA	CEEEFFFFFFHHHHHJJIJJJJJIIHJIJJJ	AS:i:0	XS:i:0	XN:i:0	XM:i:0	XO:i:0	XG:i:0	NM:i:0	MD:Z:31	YT:Z:UU
D2D0JJN1:133:D0BCAACXX:1:1204:10150:123117	256	chromosome:AGPv2:5:1:217872852:1	25464410	1	31M	*	0	0	TTCTGCCTCAGGGGAATACTCCTCTAAATCT	JJJIJHIIJJJJJIJJHHHHHFFFFFFEEEC	AS:i:-5	XS:i:0	XN:i:0	XM:i:1	XO:i:0	XG:i:0	NM:i:1	MD:Z:21T9	YT:Z:UU
D2D0JJN1:133:D0BCAACXX:1:1204:20983:168751	16	chromosome:AGPv2:3:1:232140174:1	171903371	255	31M	*	0	0	GCATTGAACTGCATGTTAGACCGTCGCCAGC	>:>;5A:55;-(5@A@@@CDDEA5/C7(B1D	AS:i:0	XN:i:0	XM:i:0	XO:i:0	XG:i:0	NM:i:0	MD:Z:31	YT:Z:UU
D2D0JJN1:133:D0BCAACXX:1:1204:2960:200564	4	*	0	0	*	*	0	0	TTGACGGTGGGTCATCTGTGACGTGGGTCGT	??>????;>-9=>(3=>;>=).37=??=>;3	YT:Z:UU
D2D0JJN1:133:D0BCAACXX:1:1205:6567:47773	0	chromosome:AGPv2:2:1:237068873:1	196961936	1	31M	*	0	0	GCCGGGGGCGGCCGCCGGGGGGCGGGGGCTT	IIJJIHFD?B@B@57B5<BDDD#########	AS:i:-2	XS:i:-2	XN:i:0	XM:i:1	XO:i:0	XG:i:0	NM:i:1	MD:Z:25C5	YT:Z:UU
D2D0JJN1:133:D0BCAACXX:1:1205:6567:47773	272	chromosome:AGPv2:10:1:150189435:1	96672286	1	31M	*	0	0	AAGCCCCCGCCCCCCGGCGGCCGCCCCCGGC	#########DDDB<5B75@B@B?DFHIJJII	AS:i:-2	XS:i:-2	XN:i:0	XM:i:1	XO:i:0	XG:i:0	NM:i:1	MD:Z:5G25	YT:Z:UU
D2D0JJN1:133:D0BCAACXX:1:1205:6567:47773	256	chromosome:AGPv2:7:1:176764762:1	69634123	1	31M	*	0	0	GCCGGGGGCGGCCGCCGGGGGGCGGGGGCTT	IIJJIHFD?B@B@57B5<BDDD#########	AS:i:-2	XS:i:-2	XN:i:0	XM:i:1	XO:i:0	XG:i:0	NM:i:1	MD:Z:25C5	YT:Z:UU
D2D0JJN1:133:D0BCAACXX:1:1205:6567:47773	272	chromosome:AGPv2:2:1:237068873:1	196989864	1	31M	*	0	0	AAGCCCCCGCCCCCCGGCGGCCGCCCCCGGC	#########DDDB<5B75@B@B?DFHIJJII	AS:i:-2	XS:i:-2	XN:i:0	XM:i:1	XO:i:0	XG:i:0	NM:i:1	MD:Z:5G25	YT:Z:UU
D2D0JJN1:133:D0BCAACXX:1:1206:11596:40229	0	chromosome:AGPv2:10:1:150189435:1	26665858	1	31M	*	0	0	CCTCCTGGAAAGTCCGGTGCCTGGCTCCTGT	JJJJJIHIDHGGFHIHE;BEHEEHFFEFEEE	AS:i:0	XS:i:0	XN:i:0	XM:i:0	XO:i:0	XG:i:0	NM:i:0	MD:Z:31	YT:Z:UU
D2D0JJN1:133:D0BCAACXX:1:1206:11596:40229	256	chromosome:AGPv2:10:1:150189435:1	26770546	1	31M	*	0	0	CCTCCTGGAAAGTCCGGTGCCTGGCTCCTGT	JJJJJIHIDHGGFHIHE;BEHEEHFFEFEEE	AS:i:0	XS:i:0	XN:i:0	XM:i:0	XO:i:0	XG:i:0	NM:i:0	MD:Z:31	YT:Z:UU
D2D0JJN1:133:D0BCAACXX:1:1206:15534:61315	0	chromosome:AGPv2:1:1:301354135:1	128159122	1	31M	*	0	0	ATCTGCGGCGGTTGATCAACACGCGGGTGGA	CBFH@*-@FEA>@8>>CCACAB7BB@@####	AS:i:-2	XS:i:-2	XN:i:0	XM:i:1	XO:i:0	XG:i:0	NM:i:1	MD:Z:5G25	YT:Z:UU
D2D0JJN1:133:D0BCAACXX:1:1206:15534:61315	256	chromosome:AGPv2:1:1:301354135:1	128160508	1	31M	*	0	0	ATCTGCGGCGGTTGATCAACACGCGGGTGGA	CBFH@*-@FEA>@8>>CCACAB7BB@@####	AS:i:-2	XS:i:-2	XN:i:0	XM:i:1	XO:i:0	XG:i:0	NM:i:1	MD:Z:5G25	YT:Z:UU
D2D0JJN1:133:D0BCAACXX:1:1206:15534:61315	256	chromosome:AGPv2:1:1:301354135:1	128167526	1	31M	*	0	0	ATCTGCGGCGGTTGATCAACACGCGGGTGGA	CBFH@*-@FEA>@8>>CCACAB7BB@@####	AS:i:-2	XS:i:-2	XN:i:0	XM:i:1	XO:i:0	XG:i:0	NM:i:1	MD:Z:5G25	YT:Z:UU
D2D0JJN1:133:D0BCAACXX:1:1206:15342:63879	16	chromosome:AGPv2:6:1:169174353:1	158269667	255	31M	*	0	0	TGGCGTGAGGCGCATGAGGAGCTCTGGAGGC	####?CBACDFFFFHEE?A=HGGHIHIGHGG	AS:i:-10	XN:i:0	XM:i:2	XO:i:0	XG:i:0	NM:i:2	MD:Z:29C0T0	YT:Z:UU
D2D0JJN1:133:D0BCAACXX:1:1207:19168:38767	0	chromosome:AGPv2:10:1:150189435:1	4406261	31	31M	*	0	0	CCCTCTCCTCCATCCCACCATTGGACTCCAC	JJJJJJJJJJJJJIJJFIJJFHFH3ACFFF@	AS:i:0	XS:i:-5	XN:i:0	XM:i:0	XO:i:0	XG:i:0	NM:i:0	MD:Z:31	YT:Z:UU
D2D0JJN1:133:D0BCAACXX:1:1207:19168:38767	256	chromosome:AGPv2:10:1:150189435:1	4475740	31	31M	*	0	0	CCCTCTCCTCCATCCCACCATTGGACTCCAC	JJJJJJJJJJJJJIJJFIJJFHFH3ACFFF@	AS:i:-5	XS:i:-5	XN:i:0	XM:i:1	XO:i:0	XG:i:0	NM:i:1	MD:Z:21C9	YT:Z:UU
D2D0JJN1:133:D0BCAACXX:1:1207:19168:38767	256	chromosome:AGPv2:5:1:217872852:1	167336077	31	31M	*	0	0	CCCTCTCCTCCATCCCACCATTGGACTCCAC	JJJJJJJJJJJJJIJJFIJJFHFH3ACFFF@	AS:i:-6	XS:i:-5	XN:i:0	XM:i:1	XO:i:0	XG:i:0	NM:i:1	MD:Z:12C18	YT:Z:UU
D2D0JJN1:133:D0BCAACXX:1:1207:3441:151809	4	*	0	0	*	*	0	0	TGTCAAGGTCCGCTCAGCCGGACTCCTTTCC	JJIJFHIDFHHHIIJJJJIIFGFCEDEEEDC	YT:Z:UU
D2D0JJN1:133:D0BCAACXX:1:1302:8336:111723	4	*	0	0	*	*	0	0	CTTGCAAAGAGACCGAGAAAAGGAAGATTAT	IGIAHGGIGD>EHGHFDDDCDCDBD<BDDD>	YT:Z:UU
D2D0JJN1:133:D0BCAACXX:1:1303:5742:80704	4	*	0	0	*	*	0	0	CTCGCAGGGTGGCCTCCATATGGTCCGTTTT	IIHGBG@EH;BACECDDDDCC@C>A>B<@C@	YT:Z:UU
D2D0JJN1:133:D0BCAACXX:1:1303:3470:140074	4	*	0	0	*	*	0	0	CTTGCAAAGAGACCGAGAAAAGGAAGATTAT	IIIJJIJJGGIGHHF>ADDDCDDDDAACCC@	YT:Z:UU
D2D0JJN1:133:D0BCAACXX:1:1303:9511:153411	0	chromosome:AGPv2:10:1:150189435:1	147571603	255	31M	*	0	0	CTTTTCCTTACTTCCCAAACCCACCCTCCCA	JJJJJIJJJGIJIJGHG=FHIIHHHFDFDDE	AS:i:0	XN:i:0	XM:i:0	XO:i:0	XG:i:0	NM:i:0	MD:Z:31	YT:Z:UU
D2D0JJN1:133:D0BCAACXX:1:1304:16689:157601	4	*	0	0	*	*	0	0	CTTGCAAAGAGACCGAGAAAAGGCAGATTAT	CFHGG@FHICGGHFEDC6?C?C????@CCC>	YT:Z:UU
D2D0JJN1:133:D0BCAACXX:1:1304:17614:161936	4	*	0	0	*	*	0	0	TATTTGAAGGATCTAAACAGTGACTAGAGGA	JJJJJJIJIIJJJIJJJJJJH>;FHHIIGIC	YT:Z:UU
D2D0JJN1:133:D0BCAACXX:1:1305:3002:146326	0	chromosome:AGPv2:1:1:301354135:1	5872951	31	31M	*	0	0	CCCGTCAGTCGGTCACGTGATCTGTGCCATA	JJJJIJJHHHHFFDDEDBDDDEEDEDDDDDC	AS:i:0	XS:i:-5	XN:i:0	XM:i:0	XO:i:0	XG:i:0	NM:i:0	MD:Z:31	YT:Z:UU
D2D0JJN1:133:D0BCAACXX:1:1305:3002:146326	272	chromosome:AGPv2:5:1:217872852:1	206300751	31	31M	*	0	0	TATGGCACAGATCACGTGACCGACTGACGGG	CDDDDDEDEEDDDBDEDDFFHHHHJJIJJJJ	AS:i:-5	XS:i:-5	XN:i:0	XM:i:1	XO:i:0	XG:i:0	NM:i:1	MD:Z:15A15	YT:Z:UU
D2D0JJN1:133:D0BCAACXX:1:1305:3002:146326	272	chromosome:AGPv2:2:1:237068873:1	6581050	31	31M	*	0	0	TATGGCACAGATCACGTGACCGACTGACGGG	CDDDDDEDEEDDDBDEDDFFHHHHJJIJJJJ	AS:i:-5	XS:i:-5	XN:i:0	XM:i:1	XO:i:0	XG:i:0	NM:i:1	MD:Z:15A15	YT:Z:UU
D2D0JJN1:133:D0BCAACXX:1:1306:12111:183840	4	*	0	0	*	*	0	0	AAGGAAAGGAGAACGGGAAGAAAGCGCGCGG	**?B?D#########################	YT:Z:UU
D2D0JJN1:133:D0BCAACXX:1:1308:11854:151679	4	*	0	0	*	*	0	0	CTCGCAGGGTGGCCTCCATATGGTCCGTTTT	JIIGIIHHHCDDEEEDDDDCDDDCCCDDDDD	YT:Z:UU
D2D0JJN1:133:D0BCAACXX:1:2101:10798:107862	0	chromosome:AGPv2:2:1:237068873:1	199389417	255	31M	*	0	0	TGGGTCGGCGTACCTGGTGGTGCTCACGGCC	JJJI@FHIJFHDFFEEC;@B@BCDDDDDDDB	AS:i:-6	XN:i:0	XM:i:1	XO:i:0	XG:i:0	NM:i:1	MD:Z:0G30	YT:Z:UU
D2D0JJN1:133:D0BCAACXX:1:2102:13735:93207	4	*	0	0	*	*	0	0	GTCGCGGCGGGGGTCCAGTCCGCGGCCGCCT	HHCHIEBB?@<95&)2:>:AC##########	YT:Z:UU
D2D0JJN1:133:D0BCAACXX:1:2102:13747:123323	16	chromosome:AGPv2:8:1:175793759:1	160085577	255	31M	*	0	0	CACCCTCGCCGCCTCCGCCTACCTCAAACCC	82DB@@BBDB?DDFHIGIJHFIIJJIHFJJJ	AS:i:0	XN:i:0	XM:i:0	XO:i:0	XG:i:0	NM:i:0	MD:Z:31	YT:Z:UU
D2D0JJN1:133:D0BCAACXX:1:2104:14645:12248	4	*	0	0	*	*	0	0	CTTGCAAAGAGACCGAGAAAAGGCAGATTAT	HGDIGGGGGGIJDEFFDADC=;=<<??CCC:	YT:Z:UU
D2D0JJN1:133:D0BCAACXX:1:2104:17640:48668	0	chromosome:AGPv2:4:1:241473504:1	203403561	255	31M	*	0	0	GCTGGCGTCAGTGGCCATTTCTGACGATTCA	JJIJJJJJJJJDCCHIJJHHHHFEHFFFDEC	AS:i:0	XN:i:0	XM:i:0	XO:i:0	XG:i:0	NM:i:0	MD:Z:31	YT:Z:UU
D2D0JJN1:133:D0BCAACXX:1:2105:4883:71727	16	chromosome:AGPv2:9:1:156750706:1	8243531	255	31M	*	0	0	AGATGATTAGGGCAGTGGGGGCGCCGGACAG	CACCACCCCBCCC=96CEEB;6F@GIIIGHG	AS:i:-5	XN:i:0	XM:i:1	XO:i:0	XG:i:0	NM:i:1	MD:Z:30A0	YT:Z:UU
D2D0JJN1:133:D0BCAACXX:1:2105:10440:194632	0	chromosome:AGPv2:1:1:301354135:1	265163133	1	31M	*	0	0	TTAGGTCGGCCCTCTCCGGTTCTGGCCTGGT	JJJIIGHJJHIHHHHFFFDDDDDDDDDDDD:	AS:i:-5	XS:i:-5	XN:i:0	XM:i:1	XO:i:0	XG:i:0	NM:i:1	MD:Z:20G10	YT:Z:UU
D2D0JJN1:133:D0BCAACXX:1:2105:10440:194632	256	chromosome:AGPv2:2:1:237068873:1	217973779	1	31M	*	0	0	TTAGGTCGGCCCTCTCCGGTTCTGGCCTGGT	JJJIIGHJJHIHHHHFFFDDDDDDDDDDDD:	AS:i:-5	XS:i:-5	XN:i:0	XM:i:1	XO:i:0	XG:i:0	NM:i:1	MD:Z:20G10	YT:Z:UU
D2D0JJN1:133:D0BCAACXX:1:2106:1790:91716	4	*	0	0	*	*	0	0	CTTGCAAAGAGACCGAGAAAAGGAAGATTAT	8888=)@C@ED####################	YT:Z:UU
D2D0JJN1:133:D0BCAACXX:1:2107:15865:37111	16	chromosome:AGPv2:4:1:241473504:1	101837905	1	31M	*	0	0	ACAATAAGGAAAGACACACCATTGCACTACG	>AFFFFDDHCEEA=@=C@>IGHGEHEIIHIG	AS:i:0	XS:i:0	XN:i:0	XM:i:0	XO:i:0	XG:i:0	NM:i:0	MD:Z:31	YT:Z:UU
D2D0JJN1:133:D0BCAACXX:1:2107:15865:37111	272	chromosome:AGPv2:9:1:156750706:1	37645528	1	31M	*	0	0	ACAATAAGGAAAGACACACCATTGCACTACG	>AFFFFDDHCEEA=@=C@>IGHGEHEIIHIG	AS:i:0	XS:i:0	XN:i:0	XM:i:0	XO:i:0	XG:i:0	NM:i:0	MD:Z:31	YT:Z:UU
D2D0JJN1:133:D0BCAACXX:1:2107:15865:37111	256	chromosome:AGPv2:2:1:237068873:1	155017916	1	31M	*	0	0	CGTAGTGCAATGGTGTGTCTTTCCTTATTGT	GIHIIEHEGHGI>@C=@=AEECHDDFFFFA>	AS:i:-5	XS:i:0	XN:i:0	XM:i:1	XO:i:0	XG:i:0	NM:i:1	MD:Z:0T30	YT:Z:UU
D2D0JJN1:133:D0BCAACXX:1:2107:15865:37111	256	chromosome:AGPv2:6:1:169174353:1	64099250	1	31M	*	0	0	CGTAGTGCAATGGTGTGTCTTTCCTTATTGT	GIHIIEHEGHGI>@C=@=AEECHDDFFFFA>	AS:i:-6	XS:i:0	XN:i:0	XM:i:1	XO:i:0	XG:i:0	NM:i:1	MD:Z:1A29	YT:Z:UU
D2D0JJN1:133:D0BCAACXX:1:2107:13854:118339	16	chromosome:AGPv2:6:1:169174353:1	154310094	255	31M	*	0	0	CACCTATGCGTCCACGAACACTCTTGTTGGC	:5CDBBDBBCDDFDFHHEEAFIIJIHIIJJI	AS:i:0	XN:i:0	XM:i:0	XO:i:0	XG:i:0	NM:i:0	MD:Z:31	YT:Z:UU
D2D0JJN1:133:D0BCAACXX:1:2107:6085:185292	0	chromosome:AGPv2:10:1:150189435:1	4475740	31	31M	*	0	0	CCCTCTCCTCCATCCCACCATCGGACTCCAC	8BFAHHC@G@>CEHHDE;<;CAB85,3?C:<	AS:i:0	XS:i:-5	XN:i:0	XM:i:0	XO:i:0	XG:i:0	NM:i:0	MD:Z:31	YT:Z:UU
D2D0JJN1:133:D0BCAACXX:1:2107:6085:185292	272	chromosome:AGPv2:1:1:301354135:1	287011887	31	31M	*	0	0	GTGGAGTCCGATGGTGGGATGGAGGAGAGGG	<:C?3,58BAC;<;EDHHEC>@G@CHHAFB8	AS:i:-5	XS:i:-5	XN:i:0	XM:i:1	XO:i:0	XG:i:0	NM:i:1	MD:Z:18G12	YT:Z:UU
D2D0JJN1:133:D0BCAACXX:1:2107:6085:185292	272	chromosome:AGPv2:5:1:217872852:1	11523355	31	31M	*	0	0	GTGGAGTCCGATGGTGGGATGGAGGAGAGGG	<:C?3,58BAC;<;EDHHEC>@G@CHHAFB8	AS:i:-5	XS:i:-5	XN:i:0	XM:i:1	XO:i:0	XG:i:0	NM:i:1	MD:Z:18G12	YT:Z:UU
D2D0JJN1:133:D0BCAACXX:1:2107:6085:185292	256	chromosome:AGPv2:2:1:237068873:1	44349777	31	31M	*	0	0	CCCTCTCCTCCATCCCACCATCGGACTCCAC	8BFAHHC@G@>CEHHDE;<;CAB85,3?C:<	AS:i:-5	XS:i:-5	XN:i:0	XM:i:1	XO:i:0	XG:i:0	NM:i:1	MD:Z:12C18	YT:Z:UU
D2D0JJN1:133:D0BCAACXX:1:2107:6085:185292	272	chromosome:AGPv2:5:1:217872852:1	136025455	31	31M	*	0	0	GTGGAGTCCGATGGTGGGATGGAGGAGAGGG	<:C?3,58BAC;<;EDHHEC>@G@CHHAFB8	AS:i:-5	XS:i:-5	XN:i:0	XM:i:1	XO:i:0	XG:i:0	NM:i:1	MD:Z:18G12	YT:Z:UU
D2D0JJN1:133:D0BCAACXX:1:2107:6085:185292	256	chromosome:AGPv2:10:1:150189435:1	4406261	31	31M	*	0	0	CCCTCTCCTCCATCCCACCATCGGACTCCAC	8BFAHHC@G@>CEHHDE;<;CAB85,3?C:<	AS:i:-5	XS:i:-5	XN:i:0	XM:i:1	XO:i:0	XG:i:0	NM:i:1	MD:Z:21T9	YT:Z:UU
D2D0JJN1:133:D0BCAACXX:1:2107:6085:185292	256	chromosome:AGPv2:7:1:176764762:1	40333037	31	31M	*	0	0	CCCTCTCCTCCATCCCACCATCGGACTCCAC	8BFAHHC@G@>CEHHDE;<;CAB85,3?C:<	AS:i:-5	XS:i:-5	XN:i:0	XM:i:1	XO:i:0	XG:i:0	NM:i:1	MD:Z:12C18	YT:Z:UU
D2D0JJN1:133:D0BCAACXX:1:2107:6085:185292	272	chromosome:AGPv2:6:1:169174353:1	154465611	31	31M	*	0	0	GTGGAGTCCGATGGTGGGATGGAGGAGAGGG	<:C?3,58BAC;<;EDHHEC>@G@CHHAFB8	AS:i:-5	XS:i:-5	XN:i:0	XM:i:1	XO:i:0	XG:i:0	NM:i:1	MD:Z:18G12	YT:Z:UU
D2D0JJN1:133:D0BCAACXX:1:2107:6085:185292	256	chromosome:AGPv2:5:1:217872852:1	64781024	31	31M	*	0	0	CCCTCTCCTCCATCCCACCATCGGACTCCAC	8BFAHHC@G@>CEHHDE;<;CAB85,3?C:<	AS:i:-5	XS:i:-5	XN:i:0	XM:i:1	XO:i:0	XG:i:0	NM:i:1	MD:Z:12C18	YT:Z:UU
D2D0JJN1:133:D0BCAACXX:1:2107:6085:185292	272	chromosome:AGPv2:7:1:176764762:1	143130789	31	31M	*	0	0	GTGGAGTCCGATGGTGGGATGGAGGAGAGGG	<:C?3,58BAC;<;EDHHEC>@G@CHHAFB8	AS:i:-5	XS:i:-5	XN:i:0	XM:i:1	XO:i:0	XG:i:0	NM:i:1	MD:Z:18G12	YT:Z:UU
D2D0JJN1:133:D0BCAACXX:1:2107:10697:193791	4	*	0	0	*	*	0	0	ACCAAATGGAGGCTTTACACTGAATATTTTC	IGGHHGGIGGIE=?E@AHFD7;BD>CACFDE	YT:Z:UU
D2D0JJN1:133:D0BCAACXX:1:2108:18194:143049	16	chromosome:AGPv2:9:1:156750706:1	154971772	1	31M	*	0	0	CCGACGGGGGAAGTGGCATCCACAACCACAA	B>?=AFFHC=CEEIIGIHGIHA@C=GIHJJJ	AS:i:0	XS:i:0	XN:i:0	XM:i:0	XO:i:0	XG:i:0	NM:i:0	MD:Z:31	YT:Z:UU
D2D0JJN1:133:D0BCAACXX:1:2108:18194:143049	272	chromosome:AGPv2:9:1:156750706:1	155036884	1	31M	*	0	0	CCGACGGGGGAAGTGGCATCCACAACCACAA	B>?=AFFHC=CEEIIGIHGIHA@C=GIHJJJ	AS:i:0	XS:i:0	XN:i:0	XM:i:0	XO:i:0	XG:i:0	NM:i:0	MD:Z:31	YT:Z:UU
D2D0JJN1:133:D0BCAACXX:1:2201:13682:68645	4	*	0	0	*	*	0	0	TATTTGAAGGATCTAAACAGTGACTAGAGGA	JEHIJIIJJJGHIGIJGFHB@DEHGHHIJJI	YT:Z:UU
D2D0JJN1:133:D0BCAACXX:1:2201:12738:159933	4	*	0	0	*	*	0	0	CCCGAACCGGAGTGGCTGGGGGGGGCGGGAG	?B;AA@G<E>BCDBB=A?8?BB#########	YT:Z:UU
D2D0JJN1:133:D0BCAACXX:1:2202:8398:21686	16	chromosome:AGPv2:1:1:301354135:1	128160486	1	31M	*	0	0	AGGGGAATGAGTTGACGTAGATATCTGGGGC	CECEEEDCFEFFFHHHIIIIHDGDHBGGJIE	AS:i:0	XS:i:0	XN:i:0	XM:i:0	XO:i:0	XG:i:0	NM:i:0	MD:Z:31	YT:Z:UU
D2D0JJN1:133:D0BCAACXX:1:2202:8398:21686	272	chromosome:AGPv2:1:1:301354135:1	128159100	1	31M	*	0	0	AGGGGAATGAGTTGACGTAGATATCTGGGGC	CECEEEDCFEFFFHHHIIIIHDGDHBGGJIE	AS:i:0	XS:i:0	XN:i:0	XM:i:0	XO:i:0	XG:i:0	NM:i:0	MD:Z:31	YT:Z:UU
D2D0JJN1:133:D0BCAACXX:1:2202:8398:21686	272	chromosome:AGPv2:1:1:301354135:1	128167504	1	31M	*	0	0	AGGGGAATGAGTTGACGTAGATATCTGGGGC	CECEEEDCFEFFFHHHIIIIHDGDHBGGJIE	AS:i:0	XS:i:0	XN:i:0	XM:i:0	XO:i:0	XG:i:0	NM:i:0	MD:Z:31	YT:Z:UU
D2D0JJN1:133:D0BCAACXX:1:2204:2430:28309	0	chromosome:AGPv2:6:1:169174353:1	159783571	255	31M	*	0	0	AACCTAGGTAGAGTAACGTATCCAACATGGT	(;5((5@<((,,:>BBB?3248>(:A@BB##	AS:i:-4	XN:i:0	XM:i:2	XO:i:0	XG:i:0	NM:i:2	MD:Z:29C0C0	YT:Z:UU
D2D0JJN1:133:D0BCAACXX:1:2204:18453:29579	16	chromosome:AGPv2:4:1:241473504:1	134582336	255	31M	*	0	0	CTAGCGCTTGGCCTCCTGCCCATCCCCTGCG	9B<B?<=BA;58=?FFCE=EEBAHHFEGGGI	AS:i:-9	XN:i:0	XM:i:2	XO:i:0	XG:i:0	NM:i:2	MD:Z:2G5C22	YT:Z:UU
D2D0JJN1:133:D0BCAACXX:1:2205:19088:92649	16	chromosome:AGPv2:10:1:150189435:1	96672286	1	31M	*	0	0	CCCCCGCCGCCCCCCGGCGGCCGCCCCCGGC	##########DB<;5-<;5/5628=<@/GHG	AS:i:-6	XS:i:-6	XN:i:0	XM:i:3	XO:i:0	XG:i:0	NM:i:3	MD:Z:0A0A0G28	YT:Z:UU
D2D0JJN1:133:D0BCAACXX:1:2205:19088:92649	256	chromosome:AGPv2:2:1:237068873:1	196961936	1	31M	*	0	0	GCCGGGGGCGGCCGCCGGGGGGCGGCGGGGG	GHG/@<=8265/5;<-5;<BD##########	AS:i:-6	XS:i:-6	XN:i:0	XM:i:3	XO:i:0	XG:i:0	NM:i:3	MD:Z:28C0T0T0	YT:Z:UU
D2D0JJN1:133:D0BCAACXX:1:2205:19088:92649	272	chromosome:AGPv2:2:1:237068873:1	196989864	1	31M	*	0	0	CCCCCGCCGCCCCCCGGCGGCCGCCCCCGGC	##########DB<;5-<;5/5628=<@/GHG	AS:i:-6	XS:i:-6	XN:i:0	XM:i:3	XO:i:0	XG:i:0	NM:i:3	MD:Z:0A0A0G28	YT:Z:UU
D2D0JJN1:133:D0BCAACXX:1:2205:19088:92649	256	chromosome:AGPv2:7:1:176764762:1	69634123	1	31M	*	0	0	GCCGGGGGCGGCCGCCGGGGGGCGGCGGGGG	GHG/@<=8265/5;<-5;<BD##########	AS:i:-6	XS:i:-6	XN:i:0	XM:i:3	XO:i:0	XG:i:0	NM:i:3	MD:Z:28C0T0T0	YT:Z:UU
D2D0JJN1:133:D0BCAACXX:1:2205:6497:105191	0	chromosome:AGPv2:4:1:241473504:1	167421477	255	31M	*	0	0	GTACATATGAGGAGATAAAAAAATGACATTG	IIFIIDCAG;D>=A(;?DEFFB#########	AS:i:0	XN:i:0	XM:i:0	XO:i:0	XG:i:0	NM:i:0	MD:Z:31	YT:Z:UU
D2D0JJN1:133:D0BCAACXX:1:2206:4421:136556	16	chromosome:AGPv2:3:1:232140174:1	221914763	35	31M	*	0	0	CGATGATCCTCAGGTTTGACTCCTCGTGGAG	#@:<A;@=CA>@DEEDB?;@5BA;FFEHFB@	AS:i:0	XS:i:-11	XN:i:0	XM:i:0	XO:i:0	XG:i:0	NM:i:0	MD:Z:31	YT:Z:UU
D2D0JJN1:133:D0BCAACXX:1:2206:4421:136556	272	chromosome:AGPv2:2:1:237068873:1	4051657	35	31M	*	0	0	CGATGATCCTCAGGTTTGACTCCTCGTGGAG	#@:<A;@=CA>@DEEDB?;@5BA;FFEHFB@	AS:i:-11	XS:i:-11	XN:i:0	XM:i:3	XO:i:0	XG:i:0	NM:i:3	MD:Z:0G0A1C27	YT:Z:UU
D2D0JJN1:133:D0BCAACXX:1:2206:16568:158920	16	chromosome:AGPv2:5:1:217872852:1	176110235	255	31M	*	0	0	ATCACGATGGAGCTTTGAGTCTTTGACGGTG	;;DBFHEFEHHJIGEJJJIGIEGIHGIJJJJ	AS:i:0	XN:i:0	XM:i:0	XO:i:0	XG:i:0	NM:i:0	MD:Z:31	YT:Z:UU
D2D0JJN1:133:D0BCAACXX:1:2207:12399:35937	0	chromosome:AGPv2:4:1:241473504:1	203403561	255	31M	*	0	0	GCTGGCGTCAGTGGCCATTTCTGACGATTCA	IGHJJGIGIIJJIIIIEGEHHD@HFFDBCEA	AS:i:0	XN:i:0	XM:i:0	XO:i:0	XG:i:0	NM:i:0	MD:Z:31	YT:Z:UU
D2D0JJN1:133:D0BCAACXX:1:2207:17530:64008	16	chromosome:AGPv2:3:1:232140174:1	221914763	37	31M	*	0	0	CGATGATCCTCAGGTTTGACTCCTCGTGGAG	5A@BCC@@DCDECEDFFC?EHFIGDJIJJJJ	AS:i:0	XS:i:-14	XN:i:0	XM:i:0	XO:i:0	XG:i:0	NM:i:0	MD:Z:31	YT:Z:UU
D2D0JJN1:133:D0BCAACXX:1:2207:17530:64008	272	chromosome:AGPv2:2:1:237068873:1	4051657	37	31M	*	0	0	CGATGATCCTCAGGTTTGACTCCTCGTGGAG	5A@BCC@@DCDECEDFFC?EHFIGDJIJJJJ	AS:i:-14	XS:i:-14	XN:i:0	XM:i:3	XO:i:0	XG:i:0	NM:i:3	MD:Z:0G0A1C27	YT:Z:UU
D2D0JJN1:133:D0BCAACXX:1:2302:7271:187394	0	chromosome:AGPv2:2:1:237068873:1	6581072	1	31M	*	0	0	ACTGACGGGAGACAAAGCTGGCACCGCACTG	IIJJJJJJJIIHHHFFCFFEFDECDBDBBDC	AS:i:0	XS:i:0	XN:i:0	XM:i:0	XO:i:0	XG:i:0	NM:i:0	MD:Z:31	YT:Z:UU
D2D0JJN1:133:D0BCAACXX:1:2302:7271:187394	272	chromosome:AGPv2:10:1:150189435:1	135808739	1	31M	*	0	0	CAGTGCGGTGCCAGCTTTGTCTCCCGTCAGT	CDBBDBDCEDFEFFCFFHHHIIJJJJJJJII	AS:i:0	XS:i:0	XN:i:0	XM:i:0	XO:i:0	XG:i:0	NM:i:0	MD:Z:31	YT:Z:UU
D2D0JJN1:133:D0BCAACXX:1:2302:7271:187394	256	chromosome:AGPv2:1:1:301354135:1	269907403	1	31M	*	0	0	ACTGACGGGAGACAAAGCTGGCACCGCACTG	IIJJJJJJJIIHHHFFCFFEFDECDBDBBDC	AS:i:0	XS:i:0	XN:i:0	XM:i:0	XO:i:0	XG:i:0	NM:i:0	MD:Z:31	YT:Z:UU
D2D0JJN1:133:D0BCAACXX:1:2302:7271:187394	272	chromosome:AGPv2:1:1:301354135:1	6526265	1	31M	*	0	0	CAGTGCGGTGCCAGCTTTGTCTCCCGTCAGT	CDBBDBDCEDFEFFCFFHHHIIJJJJJJJII	AS:i:0	XS:i:0	XN:i:0	XM:i:0	XO:i:0	XG:i:0	NM:i:0	MD:Z:31	YT:Z:UU
D2D0JJN1:133:D0BCAACXX:1:2302:7271:187394	272	chromosome:AGPv2:9:1:156750706:1	108224160	1	31M	*	0	0	CAGTGCGGTGCCAGCTTTGTCTCCCGTCAGT	CDBBDBDCEDFEFFCFFHHHIIJJJJJJJII	AS:i:0	XS:i:0	XN:i:0	XM:i:0	XO:i:0	XG:i:0	NM:i:0	MD:Z:31	YT:Z:UU
D2D0JJN1:133:D0BCAACXX:1:2302:7271:187394	272	chromosome:AGPv2:1:1:301354135:1	5871167	1	31M	*	0	0	CAGTGCGGTGCCAGCTTTGTCTCCCGTCAGT	CDBBDBDCEDFEFFCFFHHHIIJJJJJJJII	AS:i:0	XS:i:0	XN:i:0	XM:i:0	XO:i:0	XG:i:0	NM:i:0	MD:Z:31	YT:Z:UU
D2D0JJN1:133:D0BCAACXX:1:2302:7271:187394	256	chromosome:AGPv2:5:1:217872852:1	206300773	1	26M3D5M	*	0	0	ACTGACGGGAGACAAAGCTGGCACCGCACTG	IIJJJJJJJIIHHHFFCFFEFDECDBDBBDC	AS:i:-14	XS:i:0	XN:i:0	XM:i:0	XO:i:1	XG:i:3	NM:i:3	MD:Z:26^AGC5	YT:Z:UU
D2D0JJN1:133:D0BCAACXX:1:2303:9804:28662	0	chromosome:AGPv2:4:1:241473504:1	203403561	255	31M	*	0	0	GCTGGCGTCAGTGGCCATTTCTGACGATTCA	JJJJJFIIJIIHGIIJJJHHGHHHCDBFBCA	AS:i:0	XN:i:0	XM:i:0	XO:i:0	XG:i:0	NM:i:0	MD:Z:31	YT:Z:UU
D2D0JJN1:133:D0BCAACXX:1:2303:9564:68158	16	chromosome:AGPv2:2:1:237068873:1	145058851	255	31M	*	0	0	CTCGCAGCAACTCCCCACGTCTCATCCAAAC	>>DEEDFEDBD=JIGF;JIGIHFJIIIJJIJ	AS:i:-6	XN:i:0	XM:i:1	XO:i:0	XG:i:0	NM:i:1	MD:Z:23G7	YT:Z:UU
D2D0JJN1:133:D0BCAACXX:1:2304:7721:63037	4	*	0	0	*	*	0	0	GCTGGGCAAGTGCTTGAGGATTTCCATAATG	BBF@;CCHEH;@F:==A;AEEBECDD>;@:?	YT:Z:UU
D2D0JJN1:133:D0BCAACXX:1:2304:7349:197328	0	chromosome:AGPv2:1:1:301354135:1	128160508	1	31M	*	0	0	ATCTGGGGCGGTTGATCAACACGCGGGTGGA	IIGHEEHFHHCBBBDDDECDCDBBBDD0;B?	AS:i:0	XS:i:0	XN:i:0	XM:i:0	XO:i:0	XG:i:0	NM:i:0	MD:Z:31	YT:Z:UU
D2D0JJN1:133:D0BCAACXX:1:2304:7349:197328	256	chromosome:AGPv2:1:1:301354135:1	128159122	1	31M	*	0	0	ATCTGGGGCGGTTGATCAACACGCGGGTGGA	IIGHEEHFHHCBBBDDDECDCDBBBDD0;B?	AS:i:0	XS:i:0	XN:i:0	XM:i:0	XO:i:0	XG:i:0	NM:i:0	MD:Z:31	YT:Z:UU
D2D0JJN1:133:D0BCAACXX:1:2304:7349:197328	256	chromosome:AGPv2:1:1:301354135:1	128167526	1	31M	*	0	0	ATCTGGGGCGGTTGATCAACACGCGGGTGGA	IIGHEEHFHHCBBBDDDECDCDBBBDD0;B?	AS:i:0	XS:i:0	XN:i:0	XM:i:0	XO:i:0	XG:i:0	NM:i:0	MD:Z:31	YT:Z:UU
D2D0JJN1:133:D0BCAACXX:1:2305:20415:4411	16	chromosome:AGPv2:1:1:301354135:1	257291946	37	31M	*	0	0	AGGGACAATTGTATACATGCCCCTCAAATTT	########?>?E?>D;=<BHF;BCHEBHG@G	AS:i:0	XS:i:-14	XN:i:0	XM:i:0	XO:i:0	XG:i:0	NM:i:0	MD:Z:31	YT:Z:UU
D2D0JJN1:133:D0BCAACXX:1:2305:20415:4411	256	chromosome:AGPv2:4:1:241473504:1	144323110	37	4M3I24M	*	0	0	AAATTTGAGGGGCATGTATACAATTGTCCCT	G@GHBEHCB;FHB<=;D>?E?>?########	AS:i:-14	XS:i:-14	XN:i:0	XM:i:0	XO:i:1	XG:i:3	NM:i:3	MD:Z:28	YT:Z:UU
D2D0JJN1:133:D0BCAACXX:1:2306:3248:122609	16	chromosome:AGPv2:5:1:217872852:1	202315903	255	31M	*	0	0	CTGAAATTACAGTTCACACCTCGTCGGTCTA	CEDEEDDC@DDC@ECCC@FFHJJJJJJHJJJ	AS:i:0	XN:i:0	XM:i:0	XO:i:0	XG:i:0	NM:i:0	MD:Z:31	YT:Z:UU
D2D0JJN1:133:D0BCAACXX:1:2306:5739:146605	16	chromosome:AGPv2:9:1:156750706:1	110919419	255	31M	*	0	0	CTCTTTCTTGGTTCCGGCGCCCCACCGGGAG	3?CDCDBB?DDB;;B?B;:BGF@;JIHFCGB	AS:i:0	XN:i:0	XM:i:0	XO:i:0	XG:i:0	NM:i:0	MD:Z:31	YT:Z:UU
D2D0JJN1:133:D0BCAACXX:1:2307:10996:144633	4	*	0	0	*	*	0	0	CATCCAAAGTGCTGTGCCCTGCTCATCGCCC	JEGHGGIGIHHHIHHIGCGGIIJIJJIGGHE	YT:Z:UU
D2D0JJN1:133:D0BCAACXX:1:2308:2659:166502	0	chromosome:AGPv2:9:1:156750706:1	144496658	255	31M	*	0	0	TTCTCAGCCTCGTCCATGCTTGCCAGCTGTG	IJJJJEHIGGJBHIGIGIEHCGEEE3?BEF@	AS:i:0	XN:i:0	XM:i:0	XO:i:0	XG:i:0	NM:i:0	MD:Z:31	YT:Z:UU
