# Supplementary material for: Identification of the Maize Gravitropism Gene lazy plant1 by a Transposon-Tagging Genome Resequencing Strategy
Source: PLoS One. 2014 Jan 31;9(1):e87053. doi: 10.1371/journal.pone.0087053 (PMC3909067; doi:10.1371/journal.pone.0087053)
Supplement: File S1 — MuTaq Supplementals. (ZIP) [file pone.0087053.s005.zip › MuTaq_Supplementals/MuTaq_Sam/ATGC.sam]

@HD	VN:1.0	SO:unsorted
@SQ	SN:chromosome:AGPv2:1:1:301354135:1	LN:301354135
@SQ	SN:chromosome:AGPv2:2:1:237068873:1	LN:237068873
@SQ	SN:chromosome:AGPv2:3:1:232140174:1	LN:232140174
@SQ	SN:chromosome:AGPv2:4:1:241473504:1	LN:241473504
@SQ	SN:chromosome:AGPv2:5:1:217872852:1	LN:217872852
@SQ	SN:chromosome:AGPv2:6:1:169174353:1	LN:169174353
@SQ	SN:chromosome:AGPv2:7:1:176764762:1	LN:176764762
@SQ	SN:chromosome:AGPv2:8:1:175793759:1	LN:175793759
@SQ	SN:chromosome:AGPv2:9:1:156750706:1	LN:156750706
@SQ	SN:chromosome:AGPv2:10:1:150189435:1	LN:150189435
@SQ	SN:chromosome:AGPv2:mitochondrion:1:569630:1	LN:569630
@SQ	SN:chromosome:AGPv2:chloroplast:1:140384:1	LN:140384
@SQ	SN:chromosome:AGPv2:UNKNOWN:1:7140151:1	LN:7140151
@PG	ID:bowtie2	PN:bowtie2	VN:2.0.4
HWI-ST515:184:D0PUKACXX:1:1101:8742:5562	0	chromosome:AGPv2:1:1:301354135:1	102196738	255	31M	*	0	0	CTCGCACAGGCGTTTCAATCGGACTTCGGAT	C*)8?(<@F?=F;':A???CB919<@C=>?5	AS:i:0	XN:i:0	XM:i:0	XO:i:0	XG:i:0	NM:i:0	MD:Z:31	YT:Z:UU
HWI-ST515:184:D0PUKACXX:1:1101:7097:126199	0	chromosome:AGPv2:8:1:175793759:1	175402687	255	31M	*	0	0	GCAAGCTTGTTGGCTGTGCCTGGTGGTTGTT	IIIGJDHHHEHGFFFFEEDCECD>AD8?B@B	AS:i:0	XN:i:0	XM:i:0	XO:i:0	XG:i:0	NM:i:0	MD:Z:31	YT:Z:UU
HWI-ST515:184:D0PUKACXX:1:1101:16387:154242	16	chromosome:AGPv2:8:1:175793759:1	43261764	255	31M	*	0	0	TATCCGACACTATTGCTCTTCTCTCTCAATG	@?;CAC@CCBCFHHGFHJIHEEF=@C<GIHI	AS:i:-6	XN:i:0	XM:i:1	XO:i:0	XG:i:0	NM:i:1	MD:Z:28C2	YT:Z:UU
HWI-ST515:184:D0PUKACXX:1:1101:10978:175518	4	*	0	0	*	*	0	0	GGTAGCCGAAAGACGACGGCGGGGGTGGGAA	GGFHJEHIIHIIJDIBEFDDDD#########	YT:Z:UU
HWI-ST515:184:D0PUKACXX:1:1101:14792:193952	4	*	0	0	*	*	0	0	TCTAAAAGATGGTCCCACCATGTTCAGTTTC	HGIIGEHG7@DGGECEEABFFF>CDDEA@C@	YT:Z:UU
HWI-ST515:184:D0PUKACXX:1:1102:2844:17254	4	*	0	0	*	*	0	0	GCCATGGGGAGTGTGAGCTAGAGATGGGGGT	HIIIICGEICGEHGHEHHHEFFED@CCCDD=	YT:Z:UU
HWI-ST515:184:D0PUKACXX:1:1102:18737:56512	0	chromosome:AGPv2:6:1:169174353:1	39757164	1	31M	*	0	0	CTTGATCCATGGACGCTCCCTGGCCGGTGCC	IJGGCCF47=@@AA'-5=<?CB2@;?3'8=A	AS:i:-5	XS:i:-5	XN:i:0	XM:i:1	XO:i:0	XG:i:0	NM:i:1	MD:Z:2C28	YT:Z:UU
HWI-ST515:184:D0PUKACXX:1:1102:18737:56512	256	chromosome:AGPv2:1:1:301354135:1	198110802	1	31M	*	0	0	CTTGATCCATGGACGCTCCCTGGCCGGTGCC	IJGGCCF47=@@AA'-5=<?CB2@;?3'8=A	AS:i:-5	XS:i:-5	XN:i:0	XM:i:1	XO:i:0	XG:i:0	NM:i:1	MD:Z:23T7	YT:Z:UU
HWI-ST515:184:D0PUKACXX:1:1102:18737:56512	272	chromosome:AGPv2:9:1:156750706:1	29138648	1	31M	*	0	0	GGCACCGGCCAGGGAGCGTCCATGGATCAAG	A=8'3?;@2BC?<=5-'AA@@=74FCCGGJI	AS:i:-5	XS:i:-5	XN:i:0	XM:i:1	XO:i:0	XG:i:0	NM:i:1	MD:Z:9T21	YT:Z:UU
HWI-ST515:184:D0PUKACXX:1:1102:18737:56512	272	chromosome:AGPv2:7:1:176764762:1	147262440	1	31M	*	0	0	GGCACCGGCCAGGGAGCGTCCATGGATCAAG	A=8'3?;@2BC?<=5-'AA@@=74FCCGGJI	AS:i:-5	XS:i:-5	XN:i:0	XM:i:1	XO:i:0	XG:i:0	NM:i:1	MD:Z:28G2	YT:Z:UU
HWI-ST515:184:D0PUKACXX:1:1102:18737:56512	272	chromosome:AGPv2:9:1:156750706:1	22691297	1	31M	*	0	0	GGCACCGGCCAGGGAGCGTCCATGGATCAAG	A=8'3?;@2BC?<=5-'AA@@=74FCCGGJI	AS:i:-10	XS:i:-5	XN:i:0	XM:i:2	XO:i:0	XG:i:0	NM:i:2	MD:Z:27T0G2	YT:Z:UU
HWI-ST515:184:D0PUKACXX:1:1102:18737:56512	256	chromosome:AGPv2:2:1:237068873:1	112621288	1	31M	*	0	0	CTTGATCCATGGACGCTCCCTGGCCGGTGCC	IJGGCCF47=@@AA'-5=<?CB2@;?3'8=A	AS:i:-16	XS:i:-5	XN:i:0	XM:i:3	XO:i:0	XG:i:0	NM:i:3	MD:Z:1C1C0T26	YT:Z:UU
HWI-ST515:184:D0PUKACXX:1:1102:18737:56512	256	chromosome:AGPv2:6:1:169174353:1	7814629	1	31M	*	0	0	CTTGATCCATGGACGCTCCCTGGCCGGTGCC	IJGGCCF47=@@AA'-5=<?CB2@;?3'8=A	AS:i:-16	XS:i:-5	XN:i:0	XM:i:3	XO:i:0	XG:i:0	NM:i:3	MD:Z:1C1C0T26	YT:Z:UU
HWI-ST515:184:D0PUKACXX:1:1102:8601:126401	0	chromosome:AGPv2:3:1:232140174:1	182474539	255	31M	*	0	0	GGCTCTGGGAGGATAGGCCTAATTCTATTTT	JJJJJEHGIIHH?DFFFECAEEEEEEDDDEA	AS:i:0	XN:i:0	XM:i:0	XO:i:0	XG:i:0	NM:i:0	MD:Z:31	YT:Z:UU
HWI-ST515:184:D0PUKACXX:1:1102:20371:186440	4	*	0	0	*	*	0	0	GGATTCATGAGTCCCCTCGCTCGAGCATAGA	JFIIIJIIHIIHGGGDHI@AHCE/=AACA>>	YT:Z:UU
HWI-ST515:184:D0PUKACXX:1:1102:6788:198144	16	chromosome:AGPv2:2:1:237068873:1	79259228	31	31M	*	0	0	CGGATTCATAACCGTTGATCCCGGTGGCAAC	33@ECAA>CD?FHH@CIGIH@@CGHD@9GDI	AS:i:0	XS:i:-5	XN:i:0	XM:i:0	XO:i:0	XG:i:0	NM:i:0	MD:Z:31	YT:Z:UU
HWI-ST515:184:D0PUKACXX:1:1102:6788:198144	272	chromosome:AGPv2:10:1:150189435:1	6336392	31	31M	*	0	0	CGGATTCATAACCGTTGATCCCGGTGGCAAC	33@ECAA>CD?FHH@CIGIH@@CGHD@9GDI	AS:i:-5	XS:i:-5	XN:i:0	XM:i:1	XO:i:0	XG:i:0	NM:i:1	MD:Z:3G27	YT:Z:UU
HWI-ST515:184:D0PUKACXX:1:1102:6788:198144	272	chromosome:AGPv2:1:1:301354135:1	108587775	31	31M	*	0	0	CGGATTCATAACCGTTGATCCCGGTGGCAAC	33@ECAA>CD?FHH@CIGIH@@CGHD@9GDI	AS:i:-5	XS:i:-5	XN:i:0	XM:i:1	XO:i:0	XG:i:0	NM:i:1	MD:Z:3G27	YT:Z:UU
HWI-ST515:184:D0PUKACXX:1:1103:8526:29651	16	chromosome:AGPv2:3:1:232140174:1	150826723	255	31M	*	0	0	AATCTGATACCAGATGTTAGCACTTAGGAAG	####CFCF=EIIHEIGHIJJHGGGCHGBIFI	AS:i:0	XN:i:0	XM:i:0	XO:i:0	XG:i:0	NM:i:0	MD:Z:31	YT:Z:UU
HWI-ST515:184:D0PUKACXX:1:1103:12131:61965	16	chromosome:AGPv2:3:1:232140174:1	157605818	255	31M	*	0	0	CCACAATGAGATATCACTACATGTCCCCAGC	;DEEEEEFFFEDDBCAA@EGHGEFJIJIJJI	AS:i:0	XN:i:0	XM:i:0	XO:i:0	XG:i:0	NM:i:0	MD:Z:31	YT:Z:UU
HWI-ST515:184:D0PUKACXX:1:1103:10213:86638	4	*	0	0	*	*	0	0	CTTGCAAAGAGACCGAGAAACGGAAGATTAT	IIF>C>C########################	YT:Z:UU
HWI-ST515:184:D0PUKACXX:1:1104:21179:16119	4	*	0	0	*	*	0	0	TCAATTCGGCGGTGGTAGCTGCGCATGACGC	*?FDB?97=F;?###################	YT:Z:UU
HWI-ST515:184:D0PUKACXX:1:1104:1101:94152	4	*	0	0	*	*	0	0	CTTGCAAAGAGACCGAGAAAAGGAAGATTAT	GGG9FEGCGIJHHH8,39;CC><55<9(:>A	YT:Z:UU
HWI-ST515:184:D0PUKACXX:1:1104:11888:97617	16	chromosome:AGPv2:10:1:150189435:1	141582658	255	31M	*	0	0	ATGGATGAGTTGAGCAAGCCCGGTCAGCCAC	#####AC@<>:@;;,(38/>=>?EECA@=5H	AS:i:0	XN:i:0	XM:i:0	XO:i:0	XG:i:0	NM:i:0	MD:Z:31	YT:Z:UU
HWI-ST515:184:D0PUKACXX:1:1104:2014:117003	4	*	0	0	*	*	0	0	TCTTTTTCGTGTACCGTGGAGAGACTCAAGT	CECEDADCBDDDCDDDB9=??CBBDDCDDCC	YT:Z:UU
HWI-ST515:184:D0PUKACXX:1:1104:8084:125036	0	chromosome:AGPv2:5:1:217872852:1	146724046	255	31M	*	0	0	TCCCCTCCATGGCTATTTAAGCCACGTCCGC	HHIGAHAFCH;;D@3CACCH###########	AS:i:0	XN:i:0	XM:i:0	XO:i:0	XG:i:0	NM:i:0	MD:Z:31	YT:Z:UU
HWI-ST515:184:D0PUKACXX:1:1105:16969:17895	4	*	0	0	*	*	0	0	TTCACGAATAAGTGTGCTTCTTTCTCTTTTT	JIJEEGGHGHHHCDFDEFFEEEEEEEDD3@@	YT:Z:UU
HWI-ST515:184:D0PUKACXX:1:1105:5538:37319	0	chromosome:AGPv2:3:1:232140174:1	182474539	255	31M	*	0	0	GGCTCTGGGAGGATAGGCCTAATTCTATTTT	GGDIJJJJIBEEBDDFDCECCEEDDDDDE>5	AS:i:0	XN:i:0	XM:i:0	XO:i:0	XG:i:0	NM:i:0	MD:Z:31	YT:Z:UU
HWI-ST515:184:D0PUKACXX:1:1105:2837:146640	16	chromosome:AGPv2:5:1:217872852:1	59430677	255	31M	*	0	0	TGGTTGGTTGGTTCACCGTTCAGGATTCAGG	BDCDBBDAFEHDEE;IIIGBIIGHGFCIHIJ	AS:i:-5	XN:i:0	XM:i:1	XO:i:0	XG:i:0	NM:i:1	MD:Z:13G17	YT:Z:UU
HWI-ST515:184:D0PUKACXX:1:1105:9876:151397	4	*	0	0	*	*	0	0	TCAAGAGTATGTGTGATGGGTGGAACAAATA	B>)=@96.=CCDHGG;A##############	YT:Z:UU
HWI-ST515:184:D0PUKACXX:1:1105:11545:160630	0	chromosome:AGPv2:10:1:150189435:1	4475740	30	31M	*	0	0	CCCTCTCCTCCATCCCACCATCGGACTCCAC	@FH);@=C@AEH3=@DC9>=;>?B=>;?CA?	AS:i:0	XS:i:-3	XN:i:0	XM:i:0	XO:i:0	XG:i:0	NM:i:0	MD:Z:31	YT:Z:UU
HWI-ST515:184:D0PUKACXX:1:1105:11545:160630	272	chromosome:AGPv2:5:1:217872852:1	11523355	30	31M	*	0	0	GTGGAGTCCGATGGTGGGATGGAGGAGAGGG	?AC?;>=B?>;=>9CD@=3HEA@C=@;)HF@	AS:i:-3	XS:i:-3	XN:i:0	XM:i:1	XO:i:0	XG:i:0	NM:i:1	MD:Z:18G12	YT:Z:UU
HWI-ST515:184:D0PUKACXX:1:1105:11545:160630	272	chromosome:AGPv2:7:1:176764762:1	143130789	30	31M	*	0	0	GTGGAGTCCGATGGTGGGATGGAGGAGAGGG	?AC?;>=B?>;=>9CD@=3HEA@C=@;)HF@	AS:i:-3	XS:i:-3	XN:i:0	XM:i:1	XO:i:0	XG:i:0	NM:i:1	MD:Z:18G12	YT:Z:UU
HWI-ST515:184:D0PUKACXX:1:1105:11545:160630	272	chromosome:AGPv2:5:1:217872852:1	136025455	30	31M	*	0	0	GTGGAGTCCGATGGTGGGATGGAGGAGAGGG	?AC?;>=B?>;=>9CD@=3HEA@C=@;)HF@	AS:i:-3	XS:i:-3	XN:i:0	XM:i:1	XO:i:0	XG:i:0	NM:i:1	MD:Z:18G12	YT:Z:UU
HWI-ST515:184:D0PUKACXX:1:1105:11545:160630	256	chromosome:AGPv2:2:1:237068873:1	44349777	30	31M	*	0	0	CCCTCTCCTCCATCCCACCATCGGACTCCAC	@FH);@=C@AEH3=@DC9>=;>?B=>;?CA?	AS:i:-3	XS:i:-3	XN:i:0	XM:i:1	XO:i:0	XG:i:0	NM:i:1	MD:Z:12C18	YT:Z:UU
HWI-ST515:184:D0PUKACXX:1:1105:11545:160630	272	chromosome:AGPv2:1:1:301354135:1	287011887	30	31M	*	0	0	GTGGAGTCCGATGGTGGGATGGAGGAGAGGG	?AC?;>=B?>;=>9CD@=3HEA@C=@;)HF@	AS:i:-3	XS:i:-3	XN:i:0	XM:i:1	XO:i:0	XG:i:0	NM:i:1	MD:Z:18G12	YT:Z:UU
HWI-ST515:184:D0PUKACXX:1:1105:11545:160630	256	chromosome:AGPv2:5:1:217872852:1	64781024	30	31M	*	0	0	CCCTCTCCTCCATCCCACCATCGGACTCCAC	@FH);@=C@AEH3=@DC9>=;>?B=>;?CA?	AS:i:-3	XS:i:-3	XN:i:0	XM:i:1	XO:i:0	XG:i:0	NM:i:1	MD:Z:12C18	YT:Z:UU
HWI-ST515:184:D0PUKACXX:1:1105:11545:160630	256	chromosome:AGPv2:7:1:176764762:1	40333037	30	31M	*	0	0	CCCTCTCCTCCATCCCACCATCGGACTCCAC	@FH);@=C@AEH3=@DC9>=;>?B=>;?CA?	AS:i:-3	XS:i:-3	XN:i:0	XM:i:1	XO:i:0	XG:i:0	NM:i:1	MD:Z:12C18	YT:Z:UU
HWI-ST515:184:D0PUKACXX:1:1105:11545:160630	272	chromosome:AGPv2:6:1:169174353:1	154465611	30	31M	*	0	0	GTGGAGTCCGATGGTGGGATGGAGGAGAGGG	?AC?;>=B?>;=>9CD@=3HEA@C=@;)HF@	AS:i:-3	XS:i:-3	XN:i:0	XM:i:1	XO:i:0	XG:i:0	NM:i:1	MD:Z:18G12	YT:Z:UU
HWI-ST515:184:D0PUKACXX:1:1105:11545:160630	256	chromosome:AGPv2:10:1:150189435:1	4406261	30	31M	*	0	0	CCCTCTCCTCCATCCCACCATCGGACTCCAC	@FH);@=C@AEH3=@DC9>=;>?B=>;?CA?	AS:i:-4	XS:i:-3	XN:i:0	XM:i:1	XO:i:0	XG:i:0	NM:i:1	MD:Z:21T9	YT:Z:UU
HWI-ST515:184:D0PUKACXX:1:1105:13603:173468	0	chromosome:AGPv2:6:1:169174353:1	121023698	255	31M	*	0	0	GCGGTACGAAAGGGGTCGGCGCCAAGATCTA	JFIIHHHGIIGIHEEEHFDBDBDD;ABDDDC	AS:i:0	XN:i:0	XM:i:0	XO:i:0	XG:i:0	NM:i:0	MD:Z:31	YT:Z:UU
HWI-ST515:184:D0PUKACXX:1:1106:10103:43483	0	chromosome:AGPv2:4:1:241473504:1	203403561	255	31M	*	0	0	GCTGGCGTCAGTGGCCATTTCTGACGATTCA	JIJ@AGIIABGGI=CDEEHHCE;>CBBB9A6	AS:i:0	XN:i:0	XM:i:0	XO:i:0	XG:i:0	NM:i:0	MD:Z:31	YT:Z:UU
HWI-ST515:184:D0PUKACXX:1:1106:18478:57186	16	chromosome:AGPv2:5:1:217872852:1	164473492	255	31M	*	0	0	TGAGGCACCAGGTCATGGGTTTGATGTAGCC	#######@@7));=GGGEGBB@FB3;FB61F	AS:i:-2	XN:i:0	XM:i:1	XO:i:0	XG:i:0	NM:i:1	MD:Z:4T26	YT:Z:UU
HWI-ST515:184:D0PUKACXX:1:1106:3228:100955	4	*	0	0	*	*	0	0	ACCTAGACACTACAATTTGAGTGCGTTTATA	IIIJJIGGGIJJJIIIJII@H@DHFCBB9@>	YT:Z:UU
HWI-ST515:184:D0PUKACXX:1:1106:19835:112491	0	chromosome:AGPv2:5:1:217872852:1	54176680	255	31M	*	0	0	CCTGCGTTGGAGCCTTCCATCGTCCAGCCGC	JJIJIGHIIJJJGIHGHHFFFEFDDDDDDDD	AS:i:0	XN:i:0	XM:i:0	XO:i:0	XG:i:0	NM:i:0	MD:Z:31	YT:Z:UU
HWI-ST515:184:D0PUKACXX:1:1107:16470:77362	0	chromosome:AGPv2:1:1:301354135:1	80060543	255	31M	*	0	0	ATGGACACTACTATTGTTCTTGTGCTATGCG	JJJJBCGIJIJHGHHHHHFFFFFFEECEEDB	AS:i:0	XN:i:0	XM:i:0	XO:i:0	XG:i:0	NM:i:0	MD:Z:31	YT:Z:UU
HWI-ST515:184:D0PUKACXX:1:1107:17908:109879	4	*	0	0	*	*	0	0	TTCACGAATAAGTGTGCTTCTTTCTCTTTTT	HIJIIHIGFHHHEDBBDFFDECEEECDDDDC	YT:Z:UU
HWI-ST515:184:D0PUKACXX:1:1107:13227:134269	16	chromosome:AGPv2:6:1:169174353:1	112360540	255	31M	*	0	0	CTAAAAGGCTTCCATCCAATATGTTCAGAAA	##EAC7.@@BIIHGC:GGIGIGHEGIIIHDB	AS:i:0	XN:i:0	XM:i:0	XO:i:0	XG:i:0	NM:i:0	MD:Z:31	YT:Z:UU
HWI-ST515:184:D0PUKACXX:1:1107:17587:180632	16	chromosome:AGPv2:2:1:237068873:1	152354142	255	31M	*	0	0	CGCAGAGATACAATCTCTGCCATCCATATGG	EFCHHHE?=CHGCGGIIIGIGJGIIFIIIJJ	AS:i:0	XN:i:0	XM:i:0	XO:i:0	XG:i:0	NM:i:0	MD:Z:31	YT:Z:UU
HWI-ST515:184:D0PUKACXX:1:1107:4909:195726	0	chromosome:AGPv2:1:1:301354135:1	5872951	255	31M	*	0	0	CCCGTCAGTCGGTCACGTGATCTTGGCCATG	IJGIIIF########################	AS:i:-6	XN:i:0	XM:i:3	XO:i:0	XG:i:0	NM:i:3	MD:Z:23G0T5A0	YT:Z:UU
HWI-ST515:184:D0PUKACXX:1:1108:9413:10410	0	chromosome:AGPv2:6:1:169174353:1	150074077	255	31M	*	0	0	GCGGCGGCACGGTGGCCAGGAACACCTTGCC	JFGEHDDDDDDB??-<<AB?(8??CDCDC##	AS:i:0	XN:i:0	XM:i:0	XO:i:0	XG:i:0	NM:i:0	MD:Z:31	YT:Z:UU
HWI-ST515:184:D0PUKACXX:1:1108:17434:17950	0	chromosome:AGPv2:5:1:217872852:1	190741952	255	31M	*	0	0	CTAAACCACCGGGATGCACCGCCGAGCAAAG	GCH<EC36@EHHFF<AACCCBBBB;959<?#	AS:i:0	XN:i:0	XM:i:0	XO:i:0	XG:i:0	NM:i:0	MD:Z:31	YT:Z:UU
HWI-ST515:184:D0PUKACXX:1:1108:8039:28278	0	chromosome:AGPv2:1:1:301354135:1	224417656	255	31M	*	0	0	GTCTCATCTCAGGAACTGGGGCAAGGGCACG	IDGCHIIEGHIDFECGGG;=@EEHB15@BCA	AS:i:0	XN:i:0	XM:i:0	XO:i:0	XG:i:0	NM:i:0	MD:Z:31	YT:Z:UU
HWI-ST515:184:D0PUKACXX:1:1108:7077:88813	0	chromosome:AGPv2:5:1:217872852:1	17312926	255	31M	*	0	0	CAAGGTGGGCGATGATGAGAAACCCCGACAA	GIJDG@=BF=EE8:3?CDD@DC>A?BBD###	AS:i:0	XN:i:0	XM:i:0	XO:i:0	XG:i:0	NM:i:0	MD:Z:31	YT:Z:UU
HWI-ST515:184:D0PUKACXX:1:1108:5976:93994	0	chromosome:AGPv2:6:1:169174353:1	34568162	12	31M	*	0	0	GTGGTGGATGGGGCGCACGCGCGGCGGGTGG	?7BF=;F=FEC=CA<>B@??B7;@#######	AS:i:-2	XS:i:-5	XN:i:0	XM:i:1	XO:i:0	XG:i:0	NM:i:1	MD:Z:25C5	YT:Z:UU
HWI-ST515:184:D0PUKACXX:1:1108:5976:93994	256	chromosome:AGPv2:8:1:175793759:1	133198368	12	31M	*	0	0	GTGGTGGATGGGGCGCACGCGCGGCGGGTGG	?7BF=;F=FEC=CA<>B@??B7;@#######	AS:i:-5	XS:i:-5	XN:i:0	XM:i:1	XO:i:0	XG:i:0	NM:i:1	MD:Z:20A10	YT:Z:UU
HWI-ST515:184:D0PUKACXX:1:1108:10896:183576	4	*	0	0	*	*	0	0	GTCGCTCCAAGGTCCTTGTATGAGCATTGAT	IJJGDDFDEDCCAACDDDCDDC@@CC@CC:5	YT:Z:UU
HWI-ST515:184:D0PUKACXX:1:1201:19314:49265	16	chromosome:AGPv2:10:1:150189435:1	55202024	1	31M	*	0	0	CTCTGGTCGCTCCTTGCGGCCGGTCGGCGCG	#BDDB@>3?A<DBBBBDBDDBAFEFGIIGHC	AS:i:0	XS:i:0	XN:i:0	XM:i:0	XO:i:0	XG:i:0	NM:i:0	MD:Z:31	YT:Z:UU
HWI-ST515:184:D0PUKACXX:1:1201:19314:49265	272	chromosome:AGPv2:10:1:150189435:1	55224045	1	31M	*	0	0	CTCTGGTCGCTCCTTGCGGCCGGTCGGCGCG	#BDDB@>3?A<DBBBBDBDDBAFEFGIIGHC	AS:i:0	XS:i:0	XN:i:0	XM:i:0	XO:i:0	XG:i:0	NM:i:0	MD:Z:31	YT:Z:UU
HWI-ST515:184:D0PUKACXX:1:1201:19314:49265	256	chromosome:AGPv2:10:1:150189435:1	55293936	1	31M	*	0	0	CGCGCCGACCGGCCGCAAGGAGCGACCAGAG	CHGIIGFEFABDDBDBBBBD<A?3>@BDDB#	AS:i:0	XS:i:0	XN:i:0	XM:i:0	XO:i:0	XG:i:0	NM:i:0	MD:Z:31	YT:Z:UU
HWI-ST515:184:D0PUKACXX:1:1201:19314:49265	256	chromosome:AGPv2:2:1:237068873:1	159408690	1	31M	*	0	0	CGCGCCGACCGGCCGCAAGGAGCGACCAGAG	CHGIIGFEFABDDBDBBBBD<A?3>@BDDB#	AS:i:-5	XS:i:0	XN:i:0	XM:i:1	XO:i:0	XG:i:0	NM:i:1	MD:Z:22T8	YT:Z:UU
HWI-ST515:184:D0PUKACXX:1:1201:17754:96643	16	chromosome:AGPv2:4:1:241473504:1	26421723	255	31M	*	0	0	TGTTTCAAAGAGGCCTCAAAGCGTTGACAGA	EC?7)3FHHHGHJIGGJJIGIIGHGGIIICI	AS:i:0	XN:i:0	XM:i:0	XO:i:0	XG:i:0	NM:i:0	MD:Z:31	YT:Z:UU
HWI-ST515:184:D0PUKACXX:1:1201:21233:126634	4	*	0	0	*	*	0	0	GGACCGAGGAGGGGACAGGGGAGGCCGGAGG	JJGBFHEGB<;BCB>BB?B@B;B########	YT:Z:UU
HWI-ST515:184:D0PUKACXX:1:1201:9833:126908	4	*	0	0	*	*	0	0	CTTGCAAAGAGACCGAGAAAAGGAAGATTAT	C;@C78CD;@ACHHE<AB>CCD@9>??>5@>	YT:Z:UU
HWI-ST515:184:D0PUKACXX:1:1201:6193:171508	0	chromosome:AGPv2:6:1:169174353:1	156920768	255	31M	*	0	0	CCTCAAGAAAGGTTGTCAACTAATCTGTGTC	GJIGIDEHIJHHEHD>DFFFEDDEEDECCC;	AS:i:-10	XN:i:0	XM:i:2	XO:i:0	XG:i:0	NM:i:2	MD:Z:24A1T4	YT:Z:UU
HWI-ST515:184:D0PUKACXX:1:1202:13346:11599	0	chromosome:AGPv2:5:1:217872852:1	117016009	255	31M	*	0	0	TCACCCGAGGTTAGCAAGACCGACAGTGGTG	IHCCFFHGIJGHIJJJJIHGHFDD@B>@?55	AS:i:0	XN:i:0	XM:i:0	XO:i:0	XG:i:0	NM:i:0	MD:Z:31	YT:Z:UU
HWI-ST515:184:D0PUKACXX:1:1202:3621:52190	4	*	0	0	*	*	0	0	CTCTGCGACGCGTGCATGAAACTGACACGCA	GGG@GD<AEDA?;@DBA@AC@C>AAC>:5>B	YT:Z:UU
HWI-ST515:184:D0PUKACXX:1:1202:3478:72275	0	chromosome:AGPv2:3:1:232140174:1	182474539	255	31M	*	0	0	GGCTCTGGGAGGATAGGCCTAATTCTATTTT	GGEIBHIII>C==@7?CCAE@ACA;C>@A##	AS:i:0	XN:i:0	XM:i:0	XO:i:0	XG:i:0	NM:i:0	MD:Z:31	YT:Z:UU
HWI-ST515:184:D0PUKACXX:1:1202:10058:84409	4	*	0	0	*	*	0	0	CACCGACGGCTACTTCGCTCCCGGAAATGCT	I@AEEEB88>B8A@ACB?B@BBDB#######	YT:Z:UU
HWI-ST515:184:D0PUKACXX:1:1202:1547:84758	4	*	0	0	*	*	0	0	TTCACGAATAAGTGTGCTTCTTTCTCTTTTT	I9FEDG1=EEEC?CCD@>;ACECCCCCCDDC	YT:Z:UU
HWI-ST515:184:D0PUKACXX:1:1202:9565:167244	4	*	0	0	*	*	0	0	TCAAGAGTATGTGTGATGGGTGGAACAAATA	HHHG3)=8@@D7=@D>3=;=79/?@AA####	YT:Z:UU
HWI-ST515:184:D0PUKACXX:1:1202:13305:173959	16	chromosome:AGPv2:1:1:301354135:1	235668581	255	31M	*	0	0	GCCTCCATCCCCCTCCGGGACCCTCCCCTCG	##########DDDDDDBA>;>4=/BHHHG@A	AS:i:-2	XN:i:0	XM:i:1	XO:i:0	XG:i:0	NM:i:1	MD:Z:9A21	YT:Z:UU
HWI-ST515:184:D0PUKACXX:1:1203:1873:4677	0	chromosome:AGPv2:3:1:232140174:1	9328778	1	31M	*	0	0	GCCTGCAACGGATTGAGATCCCCGAAGTGTA	AHEIIFEHHGAABEEBE??ACCC@B######	AS:i:0	XS:i:0	XN:i:0	XM:i:0	XO:i:0	XG:i:0	NM:i:0	MD:Z:31	YT:Z:UU
HWI-ST515:184:D0PUKACXX:1:1203:1873:4677	256	chromosome:AGPv2:1:1:301354135:1	12095148	1	31M	*	0	0	GCCTGCAACGGATTGAGATCCCCGAAGTGTA	AHEIIFEHHGAABEEBE??ACCC@B######	AS:i:0	XS:i:0	XN:i:0	XM:i:0	XO:i:0	XG:i:0	NM:i:0	MD:Z:31	YT:Z:UU
HWI-ST515:184:D0PUKACXX:1:1203:1873:4677	256	chromosome:AGPv2:8:1:175793759:1	161925975	1	31M	*	0	0	GCCTGCAACGGATTGAGATCCCCGAAGTGTA	AHEIIFEHHGAABEEBE??ACCC@B######	AS:i:0	XS:i:0	XN:i:0	XM:i:0	XO:i:0	XG:i:0	NM:i:0	MD:Z:31	YT:Z:UU
HWI-ST515:184:D0PUKACXX:1:1203:19290:18826	0	chromosome:AGPv2:3:1:232140174:1	117076890	255	31M	*	0	0	GGTGAGGTGAGGTCAGTGGTGGTGGGGTGAG	GDDHHHGDF;@D@E3C=?E7;B#########	AS:i:-12	XN:i:0	XM:i:6	XO:i:0	XG:i:0	NM:i:6	MD:Z:22A0T0T1A0G0A2	YT:Z:UU
HWI-ST515:184:D0PUKACXX:1:1203:4059:154836	16	chromosome:AGPv2:7:1:176764762:1	152780194	255	31M	*	0	0	GCTCCCTTTCTTTCGAACTCCTCACGCTGTA	6A=A@C>BDDECAGAD@G>FIGFBIEGCGIG	AS:i:-9	XN:i:0	XM:i:2	XO:i:0	XG:i:0	NM:i:2	MD:Z:0T29G0	YT:Z:UU
HWI-ST515:184:D0PUKACXX:1:1204:2922:14723	16	chromosome:AGPv2:5:1:217872852:1	3602766	255	31M	*	0	0	GGCGGTGGGGGTGAGCTGGCCTAAAACTGCA	>>5DDDBDDDDDCDBB?DCCCCCDCDDCDCC	AS:i:0	XN:i:0	XM:i:0	XO:i:0	XG:i:0	NM:i:0	MD:Z:31	YT:Z:UU
HWI-ST515:184:D0PUKACXX:1:1204:9375:104935	0	chromosome:AGPv2:6:1:169174353:1	158269689	255	6M1I24M	*	0	0	TCTGGAGGCTGGGACAAAAGTGTAACGCTCA	GIJJJICCHHHHFFFDDACC6;@DDCB?@##	AS:i:-10	XN:i:0	XM:i:1	XO:i:1	XG:i:1	NM:i:2	MD:Z:28A1	YT:Z:UU
HWI-ST515:184:D0PUKACXX:1:1204:9606:147937	16	chromosome:AGPv2:5:1:217872852:1	14478518	255	31M	*	0	0	CGTGTGGGTGTGGCTCGTGCTTGCCACCTCC	####???B@A?/>9986.(???=-(;4;'(B	AS:i:-2	XN:i:0	XM:i:1	XO:i:0	XG:i:0	NM:i:1	MD:Z:24G6	YT:Z:UU
HWI-ST515:184:D0PUKACXX:1:1205:9756:145922	16	chromosome:AGPv2:1:1:301354135:1	257291946	37	31M	*	0	0	AGGGACAATTGTATACATGCCCCTCAAATTT	;C>;;B@BFHGHHHHFIFJJIIHDIIHEGCG	AS:i:0	XS:i:-14	XN:i:0	XM:i:0	XO:i:0	XG:i:0	NM:i:0	MD:Z:31	YT:Z:UU
HWI-ST515:184:D0PUKACXX:1:1205:9756:145922	256	chromosome:AGPv2:4:1:241473504:1	144323110	37	4M3I24M	*	0	0	AAATTTGAGGGGCATGTATACAATTGTCCCT	GCGEHIIDHIIJJFIFHHHHGHFB@B;;>C;	AS:i:-14	XS:i:-14	XN:i:0	XM:i:0	XO:i:1	XG:i:3	NM:i:3	MD:Z:28	YT:Z:UU
HWI-ST515:184:D0PUKACXX:1:1205:16429:175657	0	chromosome:AGPv2:6:1:169174353:1	93583242	1	31M	*	0	0	CAACACGGGTGATACTTTTCCCTCCCGTGGG	4BDGD;;A;5@=CC;CECBDFDF########	AS:i:0	XS:i:0	XN:i:0	XM:i:0	XO:i:0	XG:i:0	NM:i:0	MD:Z:31	YT:Z:UU
HWI-ST515:184:D0PUKACXX:1:1205:16429:175657	272	chromosome:AGPv2:9:1:156750706:1	14515137	1	31M	*	0	0	CCCACGGGAGGGAAAAGTATCACCCGTGTTG	########FDFDBCEC;CC=@5;A;;DGDB4	AS:i:0	XS:i:0	XN:i:0	XM:i:0	XO:i:0	XG:i:0	NM:i:0	MD:Z:31	YT:Z:UU
HWI-ST515:184:D0PUKACXX:1:1205:16429:175657	256	chromosome:AGPv2:8:1:175793759:1	26395289	1	31M	*	0	0	CAACACGGGTGATACTTTTCCCTCCCGTGGG	4BDGD;;A;5@=CC;CECBDFDF########	AS:i:-5	XS:i:0	XN:i:0	XM:i:1	XO:i:0	XG:i:0	NM:i:1	MD:Z:15A15	YT:Z:UU
HWI-ST515:184:D0PUKACXX:1:1206:17373:6632	0	chromosome:AGPv2:5:1:217872852:1	146724046	255	31M	*	0	0	TCCCCTCCATGGCTATTTAAGCCACGTCCGC	JDGIHHIJFIJJJIEIJHHHDEHBDEDCCDB	AS:i:0	XN:i:0	XM:i:0	XO:i:0	XG:i:0	NM:i:0	MD:Z:31	YT:Z:UU
HWI-ST515:184:D0PUKACXX:1:1206:11597:45892	16	chromosome:AGPv2:5:1:217872852:1	59430677	255	31M	*	0	0	TGGTTGGTTGGTTCACCGTTCAGGATTCAGG	;AABDBFEEEHC=C;IIJJJJJIIGGIJJJJ	AS:i:-5	XN:i:0	XM:i:1	XO:i:0	XG:i:0	NM:i:1	MD:Z:13G17	YT:Z:UU
HWI-ST515:184:D0PUKACXX:1:1206:17072:47394	0	chromosome:AGPv2:5:1:217872852:1	17312926	255	31M	*	0	0	CAAGGTGGGCGATGATGAGAAACCCCGACAC	JIJIFGFC8;BAEECECEFDDDCC?BD:;B#	AS:i:-2	XN:i:0	XM:i:1	XO:i:0	XG:i:0	NM:i:1	MD:Z:30A0	YT:Z:UU
HWI-ST515:184:D0PUKACXX:1:1206:5381:59342	16	chromosome:AGPv2:8:1:175793759:1	160085577	255	31M	*	0	0	CACCCTCGCCGCCTCCGCCTACCTCAAACCC	8?B>9;BB>;=?<>FIHECCCJHGIHF?JJJ	AS:i:0	XN:i:0	XM:i:0	XO:i:0	XG:i:0	NM:i:0	MD:Z:31	YT:Z:UU
HWI-ST515:184:D0PUKACXX:1:1206:2405:72101	0	chromosome:AGPv2:5:1:217872852:1	117016009	255	31M	*	0	0	TCACCCGAGGTTAGCAAGACCGACAGTGGTG	GEGIGGEHIIII@H>G@HGHHFDCDDCA###	AS:i:0	XN:i:0	XM:i:0	XO:i:0	XG:i:0	NM:i:0	MD:Z:31	YT:Z:UU
HWI-ST515:184:D0PUKACXX:1:1206:6612:86004	0	chromosome:AGPv2:10:1:150189435:1	141585765	255	31M	*	0	0	GTCAGCCACCGAGCCTCGGCTCCTTTCCGGC	G;C=EEEEGE8B<B>6>>??;??C5>:@<@>	AS:i:0	XN:i:0	XM:i:0	XO:i:0	XG:i:0	NM:i:0	MD:Z:31	YT:Z:UU
HWI-ST515:184:D0PUKACXX:1:1206:13532:172131	0	chromosome:AGPv2:4:1:241473504:1	83298271	1	31M	*	0	0	GCGGGGCGGTGGCAGCGACGGTGTGGCAAGA	GH@AHB>@B&)5(9<?D@BBB7A5???C329	AS:i:-2	XS:i:-2	XN:i:0	XM:i:1	XO:i:0	XG:i:0	NM:i:1	MD:Z:12T18	YT:Z:UU
HWI-ST515:184:D0PUKACXX:1:1206:13532:172131	256	chromosome:AGPv2:3:1:232140174:1	113610696	1	31M	*	0	0	GCGGGGCGGTGGCAGCGACGGTGTGGCAAGA	GH@AHB>@B&)5(9<?D@BBB7A5???C329	AS:i:-2	XS:i:-2	XN:i:0	XM:i:1	XO:i:0	XG:i:0	NM:i:1	MD:Z:12T18	YT:Z:UU
HWI-ST515:184:D0PUKACXX:1:1206:13532:172131	272	chromosome:AGPv2:3:1:232140174:1	178444602	1	31M	*	0	0	TCTTGCCACACCGTCGCTGCCACCGCCCCGC	923C???5A7BBB@D?<9(5)&B@>BHA@HG	AS:i:-2	XS:i:-2	XN:i:0	XM:i:1	XO:i:0	XG:i:0	NM:i:1	MD:Z:18A12	YT:Z:UU
HWI-ST515:184:D0PUKACXX:1:1207:12855:32332	0	chromosome:AGPv2:5:1:217872852:1	146724046	255	31M	*	0	0	TCCCCTCCCTGGCTATTTAAGCCACGTCCGC	CFF>F);;(8)@DCE7?E:37?DD?######	AS:i:-2	XN:i:0	XM:i:1	XO:i:0	XG:i:0	NM:i:1	MD:Z:8A22	YT:Z:UU
HWI-ST515:184:D0PUKACXX:1:1207:12638:46427	16	chromosome:AGPv2:7:1:176764762:1	83460251	255	31M	*	0	0	GGACTGTGGGGACGCTATGCCGCTATGCGAT	:C><;>A?;3?3BEDA6<@6GGIIHGCF@IG	AS:i:0	XN:i:0	XM:i:0	XO:i:0	XG:i:0	NM:i:0	MD:Z:31	YT:Z:UU
HWI-ST515:184:D0PUKACXX:1:1207:14329:56753	16	chromosome:AGPv2:6:1:169174353:1	112360540	255	31M	*	0	0	CTAAAAGGCTTCCATCCAATATGTTCAGAAA	3E@@=@6..;@B3CHCEAD:F@D@9IHFGIE	AS:i:0	XN:i:0	XM:i:0	XO:i:0	XG:i:0	NM:i:0	MD:Z:31	YT:Z:UU
HWI-ST515:184:D0PUKACXX:1:1207:9384:127691	0	chromosome:AGPv2:6:1:169174353:1	166669610	1	31M	*	0	0	CCAATTCGGCGGTGGAAGCTGCGCATGACGC	IGJIJGGHGIIFBDCACDD>AA;=BBD<C@0	AS:i:0	XS:i:0	XN:i:0	XM:i:0	XO:i:0	XG:i:0	NM:i:0	MD:Z:31	YT:Z:UU
HWI-ST515:184:D0PUKACXX:1:1207:9384:127691	256	chromosome:AGPv2:7:1:176764762:1	20748367	1	31M	*	0	0	CCAATTCGGCGGTGGAAGCTGCGCATGACGC	IGJIJGGHGIIFBDCACDD>AA;=BBD<C@0	AS:i:0	XS:i:0	XN:i:0	XM:i:0	XO:i:0	XG:i:0	NM:i:0	MD:Z:31	YT:Z:UU
HWI-ST515:184:D0PUKACXX:1:1207:9384:127691	272	chromosome:AGPv2:2:1:237068873:1	164988145	1	31M	*	0	0	GCGTCATGCGCAGCTTCCACCGCCGAATTGG	0@C<DBB=;AA>DDCACDBFIIGHGGJIJGI	AS:i:0	XS:i:0	XN:i:0	XM:i:0	XO:i:0	XG:i:0	NM:i:0	MD:Z:31	YT:Z:UU
HWI-ST515:184:D0PUKACXX:1:1207:16141:134762	16	chromosome:AGPv2:8:1:175793759:1	160085577	255	31M	*	0	0	CCCCTGCGCCGCCTCCGCCTACCTCAAACCC	################C=F@=)5)AB68DII	AS:i:-6	XN:i:0	XM:i:3	XO:i:0	XG:i:0	NM:i:3	MD:Z:1A2C0T25	YT:Z:UU
HWI-ST515:184:D0PUKACXX:1:1207:16416:176661	16	chromosome:AGPv2:1:1:301354135:1	241372319	255	31M	*	0	0	TTGCTGCGGTCCTTGAACGCCTCCTCCAGGA	9DDDBDBB@>:ECAEDBEC;B1IHCGIJJII	AS:i:-3	XN:i:0	XM:i:1	XO:i:0	XG:i:0	NM:i:1	MD:Z:21A9	YT:Z:UU
HWI-ST515:184:D0PUKACXX:1:1208:7508:3135	16	chromosome:AGPv2:6:1:169174353:1	158269667	255	31M	*	0	0	TGGCGTGAGGCGCATGAGGAGCTCTGGAGGC	#@A<?CBBAA9)B:@;;A?7.().);;4B1B	AS:i:-8	XN:i:0	XM:i:2	XO:i:0	XG:i:0	NM:i:2	MD:Z:29C0T0	YT:Z:UU
HWI-ST515:184:D0PUKACXX:1:1208:13369:48546	4	*	0	0	*	*	0	0	CTTTTTAACACGGTGACACAATATTACATGG	EGHG@GHFDEA<D?ADE>CCB>CCDFCCC>9	YT:Z:UU
HWI-ST515:184:D0PUKACXX:1:1208:6244:93123	0	chromosome:AGPv2:3:1:232140174:1	117076890	255	23M3I5M	*	0	0	GGTGAGGTGAGGTCAGTGGTGGTGGGTTGAG	ICDFBBF@FCFHHHDHAEH??B5@BCB??5:	AS:i:-18	XN:i:0	XM:i:1	XO:i:1	XG:i:3	NM:i:4	MD:Z:22A5	YT:Z:UU
HWI-ST515:184:D0PUKACXX:1:1301:3843:92948	0	chromosome:AGPv2:10:1:150189435:1	57508227	255	31M	*	0	0	GCTGGGCAAGTGCTCGTGGGTCACGACCTGC	BFDGFDCHIIHEHHCH9?BA=6=ABBDD??2	AS:i:0	XN:i:0	XM:i:0	XO:i:0	XG:i:0	NM:i:0	MD:Z:31	YT:Z:UU
HWI-ST515:184:D0PUKACXX:1:1301:7648:97655	4	*	0	0	*	*	0	0	CTTGCAAAGAGACCGAGAAAAGGAAGATTAT	IIDEG>FHG9DC9?BBC6>CCCBBC?B####	YT:Z:UU
HWI-ST515:184:D0PUKACXX:1:1301:16805:129765	16	chromosome:AGPv2:1:1:301354135:1	2159627	255	31M	*	0	0	AGAAATGACTTGAGGAGACCCCCCTTCTTTG	###C>::+AC><CC@370/?DEHHA>ECAGJ	AS:i:0	XN:i:0	XM:i:0	XO:i:0	XG:i:0	NM:i:0	MD:Z:31	YT:Z:UU
HWI-ST515:184:D0PUKACXX:1:1301:20536:197338	0	chromosome:AGPv2:4:1:241473504:1	203403561	255	31M	*	0	0	GCTGGCGTCAGTGGCCATTTCTGACGATTCA	IIJGGIJGIJIEE@ACECEEEHC:;@7(6@;	AS:i:0	XN:i:0	XM:i:0	XO:i:0	XG:i:0	NM:i:0	MD:Z:31	YT:Z:UU
HWI-ST515:184:D0PUKACXX:1:1302:12683:32216	0	chromosome:AGPv2:5:1:217872852:1	54176680	255	31M	*	0	0	CCTGCGTTGGAGCCTTCCATCGTCCAGCCGC	IGGIGJJIJICIIJEFHEHEEFF??BCDB##	AS:i:0	XN:i:0	XM:i:0	XO:i:0	XG:i:0	NM:i:0	MD:Z:31	YT:Z:UU
HWI-ST515:184:D0PUKACXX:1:1302:20600:47730	16	chromosome:AGPv2:8:1:175793759:1	43261764	255	31M	*	0	0	TATCCGACACTATTGCTCTTCTCTCTCACTG	###B?DDEBFFEACHA@G>AG?JIIIIIGJJ	AS:i:0	XN:i:0	XM:i:0	XO:i:0	XG:i:0	NM:i:0	MD:Z:31	YT:Z:UU
HWI-ST515:184:D0PUKACXX:1:1302:10480:113268	0	chromosome:AGPv2:3:1:232140174:1	105417846	1	31M	*	0	0	TCTCTCTGAAGACGTTGCCGTCCTTATCTCC	F=B<F>@@=FC4CE--.4??9<>?>CC####	AS:i:0	XS:i:0	XN:i:0	XM:i:0	XO:i:0	XG:i:0	NM:i:0	MD:Z:31	YT:Z:UU
HWI-ST515:184:D0PUKACXX:1:1302:10480:113268	272	chromosome:AGPv2:1:1:301354135:1	123309189	1	31M	*	0	0	GGAGATAAGGACGGCAACGTCTTCAGAGAGA	####CC>?><9??4.--EC4CF=@@>F<B=F	AS:i:0	XS:i:0	XN:i:0	XM:i:0	XO:i:0	XG:i:0	NM:i:0	MD:Z:31	YT:Z:UU
HWI-ST515:184:D0PUKACXX:1:1302:2026:157204	4	*	0	0	*	*	0	0	TTCACGAATAAGTGTGCTTCTTTCTCTTTTT	IID>HEHAE7EH?BCBDFDECEEEDECCCDD	YT:Z:UU
HWI-ST515:184:D0PUKACXX:1:1302:13117:181690	0	chromosome:AGPv2:4:1:241473504:1	203403561	255	31M	*	0	0	GCTGGCGTCAGTGGCCATTTCTGACGATTCA	JIJJJFIHBHECC9CAEHDHGEFEFFCCDE;	AS:i:0	XN:i:0	XM:i:0	XO:i:0	XG:i:0	NM:i:0	MD:Z:31	YT:Z:UU
HWI-ST515:184:D0PUKACXX:1:1302:18244:182601	0	chromosome:AGPv2:9:1:156750706:1	144496658	255	31M	*	0	0	TTCTCAGCCTCGTCCATGCTTGCCAGCTGTG	JJJIJIIIIIJJJJJIJIJJJHHHHHFFFFC	AS:i:0	XN:i:0	XM:i:0	XO:i:0	XG:i:0	NM:i:0	MD:Z:31	YT:Z:UU
HWI-ST515:184:D0PUKACXX:1:1303:4667:64573	16	chromosome:AGPv2:9:1:156750706:1	110919419	255	31M	*	0	0	CTCTTTCTTGGTTCCGGCGCCCCACCGGGAG	9C@<91??<DBB;;DDD@BE<<A;HBIGHGG	AS:i:0	XN:i:0	XM:i:0	XO:i:0	XG:i:0	NM:i:0	MD:Z:31	YT:Z:UU
HWI-ST515:184:D0PUKACXX:1:1303:5306:136088	0	chromosome:AGPv2:5:1:217872852:1	181399180	255	31M	*	0	0	GGAGCAGGTGAGGGGCCAGAGTTAGCAAATA	IJIJIGHHACDFFFDDBBBDD>ACCCC>A@>	AS:i:-5	XN:i:0	XM:i:1	XO:i:0	XG:i:0	NM:i:1	MD:Z:24A6	YT:Z:UU
HWI-ST515:184:D0PUKACXX:1:1303:5823:141563	16	chromosome:AGPv2:1:1:301354135:1	288593961	255	31M	*	0	0	CCTCCATTCCTTCCTCCGCACCCAAGCGAAA	##CDDDCADB?=BDDFHHHDJJIHFBDJJJI	AS:i:-2	XN:i:0	XM:i:1	XO:i:0	XG:i:0	NM:i:1	MD:Z:0T30	YT:Z:UU
HWI-ST515:184:D0PUKACXX:1:1303:2164:150324	0	chromosome:AGPv2:5:1:217872852:1	146724046	255	31M	*	0	0	TCCCCTCCATGGCTATTTAAGCCACGTCCGC	H<DFHHGF7C4@G@.=DC3=CHH@DB??B##	AS:i:0	XN:i:0	XM:i:0	XO:i:0	XG:i:0	NM:i:0	MD:Z:31	YT:Z:UU
HWI-ST515:184:D0PUKACXX:1:1303:13599:163911	16	chromosome:AGPv2:9:1:156750706:1	10574422	0	31M	*	0	0	TGCTGGCCACTTCTACGACTCCTTCCTAGGG	;DCDDD@>?EEEGHGHGCGEIIJIIIJJIIH	AS:i:-18	XS:i:-18	XN:i:0	XM:i:3	XO:i:0	XG:i:0	NM:i:3	MD:Z:26G1T0C1	YT:Z:UU
HWI-ST515:184:D0PUKACXX:1:1303:13599:163911	256	chromosome:AGPv2:7:1:176764762:1	115592744	0	31M	*	0	0	CCCTAGGAAGGAGTCGTAGAAGTGGCCAGCA	HIIJJIIIJIIEGCGHGHGEEE?>@DDDCD;	AS:i:-18	XS:i:-18	XN:i:0	XM:i:3	XO:i:0	XG:i:0	NM:i:3	MD:Z:1G0A1C26	YT:Z:UU
HWI-ST515:184:D0PUKACXX:1:1303:3317:180535	4	*	0	0	*	*	0	0	TGGAGCGACGGAAGCATGTGATTGGTTTTGT	IJBHIDIHGFD8=?BDCD5>@AACB:?1<B2	YT:Z:UU
HWI-ST515:184:D0PUKACXX:1:1304:4949:20180	4	*	0	0	*	*	0	0	GTACATATTAGGGGATACAAAAATGACATGG	@;@############################	YT:Z:UU
HWI-ST515:184:D0PUKACXX:1:1304:9498:31362	0	chromosome:AGPv2:10:1:150189435:1	141585765	255	31M	*	0	0	GTCAGCCACCGAGCCTCGGCTCCTTTCCGGC	F@@FEGIJEEH:BDDCEB6===15>@C@199	AS:i:0	XN:i:0	XM:i:0	XO:i:0	XG:i:0	NM:i:0	MD:Z:31	YT:Z:UU
HWI-ST515:184:D0PUKACXX:1:1304:11546:35737	0	chromosome:AGPv2:1:1:301354135:1	5872951	31	31M	*	0	0	CCCGTCAGTCGGTCACGTGATCTGTGCCATA	FGIIGIHGHGFDBDDC?;A=AD>>@CCCCD#	AS:i:0	XS:i:-5	XN:i:0	XM:i:0	XO:i:0	XG:i:0	NM:i:0	MD:Z:31	YT:Z:UU
HWI-ST515:184:D0PUKACXX:1:1304:11546:35737	272	chromosome:AGPv2:2:1:237068873:1	6581050	31	31M	*	0	0	TATGGCACAGATCACGTGACCGACTGACGGG	#DCCCC@>>DA=A;?CDDBDFGHGHIGIIGF	AS:i:-5	XS:i:-5	XN:i:0	XM:i:1	XO:i:0	XG:i:0	NM:i:1	MD:Z:15A15	YT:Z:UU
HWI-ST515:184:D0PUKACXX:1:1304:11546:35737	272	chromosome:AGPv2:5:1:217872852:1	206300751	31	31M	*	0	0	TATGGCACAGATCACGTGACCGACTGACGGG	#DCCCC@>>DA=A;?CDDBDFGHGHIGIIGF	AS:i:-5	XS:i:-5	XN:i:0	XM:i:1	XO:i:0	XG:i:0	NM:i:1	MD:Z:15A15	YT:Z:UU
HWI-ST515:184:D0PUKACXX:1:1304:14714:90079	16	chromosome:AGPv2:6:1:169174353:1	93583221	255	5M1I25M	*	0	0	CTCCACCCCTGAAAACCGGTCCCAACACGGG	A?BBBDDCDECDBABFHIGBDIHFC<6GHHC	AS:i:-13	XN:i:0	XM:i:1	XO:i:1	XG:i:1	NM:i:2	MD:Z:7G22	YT:Z:UU
HWI-ST515:184:D0PUKACXX:1:1304:12312:98686	4	*	0	0	*	*	0	0	TTCACGAATAAGTGTGCTTCTTTCTCTTTTT	JIJJJJGGHBHHDEBDED@CEAEEEEDCC##	YT:Z:UU
HWI-ST515:184:D0PUKACXX:1:1304:11080:135218	0	chromosome:AGPv2:1:1:301354135:1	37586491	255	31M	*	0	0	ACCGAATGTAGGCTCTACACTGAATATTTTC	J9BFBGGIEHIGECAEFFFFEEEEECEEFEE	AS:i:0	XN:i:0	XM:i:0	XO:i:0	XG:i:0	NM:i:0	MD:Z:31	YT:Z:UU
HWI-ST515:184:D0PUKACXX:1:1304:7106:178897	16	chromosome:AGPv2:4:1:241473504:1	162044690	255	31M	*	0	0	GCAACATCCCCTCTAGTGGCCCCTCGTCGGT	=DDDB@BBDDDCCCDDDDDCDFGHGAJJHGG	AS:i:0	XN:i:0	XM:i:0	XO:i:0	XG:i:0	NM:i:0	MD:Z:31	YT:Z:UU
HWI-ST515:184:D0PUKACXX:1:1304:8343:195205	16	chromosome:AGPv2:7:1:176764762:1	141126031	255	31M	*	0	0	CTAGAGCCATTCGTTTGAAGCAGGGTGTGAG	7B@DD>A>A;;AFDEJJJJGIGGCGEJJJJI	AS:i:-5	XN:i:0	XM:i:1	XO:i:0	XG:i:0	NM:i:1	MD:Z:19T11	YT:Z:UU
HWI-ST515:184:D0PUKACXX:1:1305:20061:34808	4	*	0	0	*	*	0	0	GCTCGGTCCAACCCCATAACTCTCCATAACA	BD;DEAFGG:DCHHH1?;>CEFAEEC@@5@>	YT:Z:UU
HWI-ST515:184:D0PUKACXX:1:1305:6120:63916	4	*	0	0	*	*	0	0	CATCCAAAGTGCTGTGCCCTGCTCATCGCCC	JJJJJJIJJHIGIICEHIJIJDEHICGHGH<	YT:Z:UU
HWI-ST515:184:D0PUKACXX:1:1305:20722:107133	4	*	0	0	*	*	0	0	CGCCACCACGGGCCACCGCACGGCCGCCCTG	JIJJJHIIJIJFADDDCD?@BD?;;BBDDBD	YT:Z:UU
HWI-ST515:184:D0PUKACXX:1:1305:11648:132775	0	chromosome:AGPv2:2:1:237068873:1	31270350	255	31M	*	0	0	GGAGTGCGGGGAGCATGGATGATGCGGTAGT	AGGHHFHIJJFDDDBDCBACDCDDCD@0593	AS:i:0	XN:i:0	XM:i:0	XO:i:0	XG:i:0	NM:i:0	MD:Z:31	YT:Z:UU
HWI-ST515:184:D0PUKACXX:1:1305:18636:144897	16	chromosome:AGPv2:5:1:217872852:1	59430677	255	31M	*	0	0	TGGTTGGTTGGTTCACCGTTCAGGATTCAGG	CDDDB?;==?4C@=(GAEEGGHHBD?EEBGD	AS:i:-4	XN:i:0	XM:i:1	XO:i:0	XG:i:0	NM:i:1	MD:Z:13G17	YT:Z:UU
HWI-ST515:184:D0PUKACXX:1:1305:14297:176394	0	chromosome:AGPv2:10:1:150189435:1	4475740	255	31M	*	0	0	CCCTCTCCTCCATCCCACCATCGGACTCCAT	BF6F/7@D@AA?E?BDFBCCCC;35=??###	AS:i:-2	XN:i:0	XM:i:1	XO:i:0	XG:i:0	NM:i:1	MD:Z:30C0	YT:Z:UU
HWI-ST515:184:D0PUKACXX:1:1305:19846:183643	16	chromosome:AGPv2:5:1:217872852:1	190740176	255	31M	*	0	0	AGTGGTCAGAACTAACCACGTCTAAACCACC	;DC>@BEDC?=?3=CIHDJJJJIHGHGD6IH	AS:i:0	XN:i:0	XM:i:0	XO:i:0	XG:i:0	NM:i:0	MD:Z:31	YT:Z:UU
HWI-ST515:184:D0PUKACXX:1:1305:19243:190516	16	chromosome:AGPv2:8:1:175793759:1	160085577	255	31M	*	0	0	CACCCTCGCCGCCTCCGCCTACCTCAAATCC	82B@95DDDDDDCBHGJJIIHJIHGBIH>JI	AS:i:-4	XN:i:0	XM:i:1	XO:i:0	XG:i:0	NM:i:1	MD:Z:28C2	YT:Z:UU
HWI-ST515:184:D0PUKACXX:1:1306:5223:53346	16	chromosome:AGPv2:8:1:175793759:1	43261764	255	31M	*	0	0	TATCCGACACTATTGCTCTTCTCTCTCACTG	;=CA=;77)3>AEEEED=7GHGF@B<=)FCF	AS:i:0	XN:i:0	XM:i:0	XO:i:0	XG:i:0	NM:i:0	MD:Z:31	YT:Z:UU
HWI-ST515:184:D0PUKACXX:1:1306:11090:126196	4	*	0	0	*	*	0	0	TTCACGAATAAGTGTGCTTCTTTCTCTTTTT	JJJJJIIFH?EE7??@DBEEEEEEEEDCDCC	YT:Z:UU
HWI-ST515:184:D0PUKACXX:1:1306:13174:163274	0	chromosome:AGPv2:2:1:237068873:1	155017916	32	31M	*	0	0	TGTAGTGCAATGGTGTGTCTTTCCTTATTGT	IJHHJIGGIIJIJEHEE@CCDFFFCEDEEEE	AS:i:0	XS:i:-6	XN:i:0	XM:i:0	XO:i:0	XG:i:0	NM:i:0	MD:Z:31	YT:Z:UU
HWI-ST515:184:D0PUKACXX:1:1306:13174:163274	272	chromosome:AGPv2:9:1:156750706:1	37645528	32	31M	*	0	0	ACAATAAGGAAAGACACACCATTGCACTACA	EEEEDECFFFDCC@EEHEJIJIIGGIJHHJI	AS:i:-6	XS:i:-6	XN:i:0	XM:i:1	XO:i:0	XG:i:0	NM:i:1	MD:Z:30G0	YT:Z:UU
HWI-ST515:184:D0PUKACXX:1:1306:13174:163274	272	chromosome:AGPv2:4:1:241473504:1	101837905	32	31M	*	0	0	ACAATAAGGAAAGACACACCATTGCACTACA	EEEEDECFFFDCC@EEHEJIJIIGGIJHHJI	AS:i:-6	XS:i:-6	XN:i:0	XM:i:1	XO:i:0	XG:i:0	NM:i:1	MD:Z:30G0	YT:Z:UU
HWI-ST515:184:D0PUKACXX:1:1306:13174:163274	256	chromosome:AGPv2:6:1:169174353:1	64099250	32	31M	*	0	0	TGTAGTGCAATGGTGTGTCTTTCCTTATTGT	IJHHJIGGIIJIJEHEE@CCDFFFCEDEEEE	AS:i:-12	XS:i:-6	XN:i:0	XM:i:2	XO:i:0	XG:i:0	NM:i:2	MD:Z:0C0A29	YT:Z:UU
HWI-ST515:184:D0PUKACXX:1:1306:18958:181744	0	chromosome:AGPv2:5:1:217872852:1	117016009	255	31M	*	0	0	TCACCCGAGGTTAGCAAGACCGACAGTGGTG	I3BFADG<:;5=C@D################	AS:i:0	XN:i:0	XM:i:0	XO:i:0	XG:i:0	NM:i:0	MD:Z:31	YT:Z:UU
HWI-ST515:184:D0PUKACXX:1:1307:1541:1226	4	*	0	0	*	*	0	0	GTCGCTCCAAGGTCCTTGTATGAGCATTGAT	IHIAEFFEFDEDEEEDDCACDDACDCCDDD#	YT:Z:UU
HWI-ST515:184:D0PUKACXX:1:1307:9513:47998	16	chromosome:AGPv2:10:1:150189435:1	141582658	255	31M	*	0	0	ATGGATGAGTTGAGCAAGCCCGGTCAGCCAC	CACC:(:C?CACCB@BBCDFGHHHGGJIIGI	AS:i:0	XN:i:0	XM:i:0	XO:i:0	XG:i:0	NM:i:0	MD:Z:31	YT:Z:UU
HWI-ST515:184:D0PUKACXX:1:1307:21231:130134	4	*	0	0	*	*	0	0	GGCTGAGATATTGATATCGAGCGGCGATCAT	?@FF###########################	YT:Z:UU
HWI-ST515:184:D0PUKACXX:1:1307:7668:182699	0	chromosome:AGPv2:5:1:217872852:1	168870374	255	31M	*	0	0	CACGGGGACGGGGTTCTCCCTTTGCTGTCGC	GGIG@AEBHFDDD>=ACDCCC>>AC>@:482	AS:i:0	XN:i:0	XM:i:0	XO:i:0	XG:i:0	NM:i:0	MD:Z:31	YT:Z:UU
HWI-ST515:184:D0PUKACXX:1:1307:9328:194872	4	*	0	0	*	*	0	0	GTCGCTCCAAGGTCCTTGTATGAGCATTGAT	JEHIDDFDECECAEE@ADDCCAC>CDDC:C#	YT:Z:UU
HWI-ST515:184:D0PUKACXX:1:1308:15191:20250	16	chromosome:AGPv2:1:1:301354135:1	257291946	37	31M	*	0	0	AGGGACAATTGTATACATGCCCCTCAAATTT	AEEFFCDFFGHFHHEHGEIIIJHFCDHIGJI	AS:i:0	XS:i:-14	XN:i:0	XM:i:0	XO:i:0	XG:i:0	NM:i:0	MD:Z:31	YT:Z:UU
HWI-ST515:184:D0PUKACXX:1:1308:15191:20250	256	chromosome:AGPv2:4:1:241473504:1	144323110	37	4M3I24M	*	0	0	AAATTTGAGGGGCATGTATACAATTGTCCCT	IJGIHDCFHJIIIEGHEHHFHGFFDCFFEEA	AS:i:-14	XS:i:-14	XN:i:0	XM:i:0	XO:i:1	XG:i:3	NM:i:3	MD:Z:28	YT:Z:UU
HWI-ST515:184:D0PUKACXX:1:1308:11408:38623	0	chromosome:AGPv2:5:1:217872852:1	10280644	255	31M	*	0	0	CTCTCTCTCTCTTCTATGCTCTCCCGCGTCC	JJDHIIIIJJIJJJJIJJJFIJJJHHHFDDB	AS:i:-15	XN:i:0	XM:i:3	XO:i:0	XG:i:0	NM:i:3	MD:Z:27C0G1T0	YT:Z:UU
HWI-ST515:184:D0PUKACXX:1:1308:5025:49918	0	chromosome:AGPv2:8:1:175793759:1	5460806	255	31M	*	0	0	CTCGCGCGCACGTTGCCCTCACGCCAGCTCA	IIHJDGIHFDDDBBDDDDDDABDDBBDDDD#	AS:i:0	XN:i:0	XM:i:0	XO:i:0	XG:i:0	NM:i:0	MD:Z:31	YT:Z:UU
HWI-ST515:184:D0PUKACXX:1:1308:8870:86687	0	chromosome:AGPv2:8:1:175793759:1	175402687	255	31M	*	0	0	GCAAGCTTGTTGGCTGTGCCTGGTGGTTGTT	JJJGJEHFFCHGFFFEBCEEEDD>?B=BDDA	AS:i:0	XN:i:0	XM:i:0	XO:i:0	XG:i:0	NM:i:0	MD:Z:31	YT:Z:UU
HWI-ST515:184:D0PUKACXX:1:1308:1600:103737	4	*	0	0	*	*	0	0	CATCCAAAGTGCTGTGCCCTGCTCATGCCCC	D<BG8D3?B?*)/88=BGB>2=;7)@#####	YT:Z:UU
HWI-ST515:184:D0PUKACXX:1:2101:4182:75716	16	chromosome:AGPv2:1:1:301354135:1	123309189	1	31M	*	0	0	GGAGATAAGGACGGCAACGTCTTCAGAGAGA	@DDDDDDDDDFFEHEFHIIGIGIHDEGIIJJ	AS:i:0	XS:i:0	XN:i:0	XM:i:0	XO:i:0	XG:i:0	NM:i:0	MD:Z:31	YT:Z:UU
HWI-ST515:184:D0PUKACXX:1:2101:4182:75716	256	chromosome:AGPv2:3:1:232140174:1	105417846	1	31M	*	0	0	TCTCTCTGAAGACGTTGCCGTCCTTATCTCC	JJIIGEDHIGIGIIHFEHEFFDDDDDDDDD@	AS:i:0	XS:i:0	XN:i:0	XM:i:0	XO:i:0	XG:i:0	NM:i:0	MD:Z:31	YT:Z:UU
HWI-ST515:184:D0PUKACXX:1:2101:9227:103855	0	chromosome:AGPv2:8:1:175793759:1	47431537	255	31M	*	0	0	TGCAGTACACAGCAACAACTGATCATCCCCG	BD)8=B@F7))6B@@6;AC@C;>>;@#####	AS:i:-2	XN:i:0	XM:i:1	XO:i:0	XG:i:0	NM:i:1	MD:Z:28T2	YT:Z:UU
HWI-ST515:184:D0PUKACXX:1:2101:4160:144221	4	*	0	0	*	*	0	0	CTTGCAAAGAGACCGAGAAAAGGAAGATTAT	AGIGJ@HIIJ@@CEFC>8>?CC?########	YT:Z:UU
HWI-ST515:184:D0PUKACXX:1:2101:4421:164939	4	*	0	0	*	*	0	0	TGGAGCGACGGAAGCATGTGATTGGTTTTGT	CHIJICABEEC85;AAAC(:;ADCD:?AB@A	YT:Z:UU
HWI-ST515:184:D0PUKACXX:1:2101:10749:177831	16	chromosome:AGPv2:8:1:175793759:1	47428628	1	31M	*	0	0	ACCTCCAGGCTTTCTCCACCCATGCAGTACA	=DEEDEFFFFHE>HGHE@JJIJJJIHIGHGG	AS:i:0	XS:i:0	XN:i:0	XM:i:0	XO:i:0	XG:i:0	NM:i:0	MD:Z:31	YT:Z:UU
HWI-ST515:184:D0PUKACXX:1:2101:10749:177831	256	chromosome:AGPv2:1:1:301354135:1	122757585	1	31M	*	0	0	TGTACTGCATGGGTGGAGAAAGCCTGGAGGT	GGHGIHIJJJIJJ@EHGH>EHFFFFEDEED=	AS:i:0	XS:i:0	XN:i:0	XM:i:0	XO:i:0	XG:i:0	NM:i:0	MD:Z:31	YT:Z:UU
HWI-ST515:184:D0PUKACXX:1:2101:10441:190642	0	chromosome:AGPv2:4:1:241473504:1	83298271	1	31M	*	0	0	GCGGGGCGGTGGTAGCGACGGTGTGGCAAGA	GIDFG>?@@57<:CCCD@B>;7A5<?#####	AS:i:0	XS:i:0	XN:i:0	XM:i:0	XO:i:0	XG:i:0	NM:i:0	MD:Z:31	YT:Z:UU
HWI-ST515:184:D0PUKACXX:1:2101:10441:190642	256	chromosome:AGPv2:3:1:232140174:1	113610696	1	31M	*	0	0	GCGGGGCGGTGGTAGCGACGGTGTGGCAAGA	GIDFG>?@@57<:CCCD@B>;7A5<?#####	AS:i:0	XS:i:0	XN:i:0	XM:i:0	XO:i:0	XG:i:0	NM:i:0	MD:Z:31	YT:Z:UU
HWI-ST515:184:D0PUKACXX:1:2101:10441:190642	272	chromosome:AGPv2:3:1:232140174:1	178444602	1	31M	*	0	0	TCTTGCCACACCGTCGCTACCACCGCCCCGC	#####?<5A7;>B@DCCC:<75@@?>GFDIG	AS:i:0	XS:i:0	XN:i:0	XM:i:0	XO:i:0	XG:i:0	NM:i:0	MD:Z:31	YT:Z:UU
HWI-ST515:184:D0PUKACXX:1:2101:10441:190642	272	chromosome:AGPv2:8:1:175793759:1	72126479	1	31M	*	0	0	TCTTGCCACACCGTCGCTACCACCGCCCCGC	#####?<5A7;>B@DCCC:<75@@?>GFDIG	AS:i:-5	XS:i:0	XN:i:0	XM:i:1	XO:i:0	XG:i:0	NM:i:1	MD:Z:12A18	YT:Z:UU
HWI-ST515:184:D0PUKACXX:1:2102:15559:113953	4	*	0	0	*	*	0	0	TTCACGAATAAGTGTGCTTCTTTCTCTTTTT	CFIIFCAE==7?7;??@D@@C(>@@BBA3@5	YT:Z:UU
HWI-ST515:184:D0PUKACXX:1:2102:3293:125340	0	chromosome:AGPv2:10:1:150189435:1	4475740	31	31M	*	0	0	CCCTCTCCTCCATCCCACCATCGGACTCCAC	HIFIJDIIJHHGGDFFFFBBAC?@BB=A5:9	AS:i:0	XS:i:-5	XN:i:0	XM:i:0	XO:i:0	XG:i:0	NM:i:0	MD:Z:31	YT:Z:UU
HWI-ST515:184:D0PUKACXX:1:2102:3293:125340	272	chromosome:AGPv2:7:1:176764762:1	143130789	31	31M	*	0	0	GTGGAGTCCGATGGTGGGATGGAGGAGAGGG	9:5A=BB@?CABBFFFFDGGHHJIIDJIFIH	AS:i:-5	XS:i:-5	XN:i:0	XM:i:1	XO:i:0	XG:i:0	NM:i:1	MD:Z:18G12	YT:Z:UU
HWI-ST515:184:D0PUKACXX:1:2102:3293:125340	256	chromosome:AGPv2:5:1:217872852:1	64781024	31	31M	*	0	0	CCCTCTCCTCCATCCCACCATCGGACTCCAC	HIFIJDIIJHHGGDFFFFBBAC?@BB=A5:9	AS:i:-5	XS:i:-5	XN:i:0	XM:i:1	XO:i:0	XG:i:0	NM:i:1	MD:Z:12C18	YT:Z:UU
HWI-ST515:184:D0PUKACXX:1:2102:3293:125340	272	chromosome:AGPv2:5:1:217872852:1	11523355	31	31M	*	0	0	GTGGAGTCCGATGGTGGGATGGAGGAGAGGG	9:5A=BB@?CABBFFFFDGGHHJIIDJIFIH	AS:i:-5	XS:i:-5	XN:i:0	XM:i:1	XO:i:0	XG:i:0	NM:i:1	MD:Z:18G12	YT:Z:UU
HWI-ST515:184:D0PUKACXX:1:2102:3293:125340	256	chromosome:AGPv2:2:1:237068873:1	44349777	31	31M	*	0	0	CCCTCTCCTCCATCCCACCATCGGACTCCAC	HIFIJDIIJHHGGDFFFFBBAC?@BB=A5:9	AS:i:-5	XS:i:-5	XN:i:0	XM:i:1	XO:i:0	XG:i:0	NM:i:1	MD:Z:12C18	YT:Z:UU
HWI-ST515:184:D0PUKACXX:1:2102:3293:125340	256	chromosome:AGPv2:7:1:176764762:1	40333037	31	31M	*	0	0	CCCTCTCCTCCATCCCACCATCGGACTCCAC	HIFIJDIIJHHGGDFFFFBBAC?@BB=A5:9	AS:i:-5	XS:i:-5	XN:i:0	XM:i:1	XO:i:0	XG:i:0	NM:i:1	MD:Z:12C18	YT:Z:UU
HWI-ST515:184:D0PUKACXX:1:2102:3293:125340	256	chromosome:AGPv2:10:1:150189435:1	4406261	31	31M	*	0	0	CCCTCTCCTCCATCCCACCATCGGACTCCAC	HIFIJDIIJHHGGDFFFFBBAC?@BB=A5:9	AS:i:-5	XS:i:-5	XN:i:0	XM:i:1	XO:i:0	XG:i:0	NM:i:1	MD:Z:21T9	YT:Z:UU
HWI-ST515:184:D0PUKACXX:1:2102:3293:125340	272	chromosome:AGPv2:5:1:217872852:1	136025455	31	31M	*	0	0	GTGGAGTCCGATGGTGGGATGGAGGAGAGGG	9:5A=BB@?CABBFFFFDGGHHJIIDJIFIH	AS:i:-5	XS:i:-5	XN:i:0	XM:i:1	XO:i:0	XG:i:0	NM:i:1	MD:Z:18G12	YT:Z:UU
HWI-ST515:184:D0PUKACXX:1:2102:3293:125340	272	chromosome:AGPv2:1:1:301354135:1	287011887	31	31M	*	0	0	GTGGAGTCCGATGGTGGGATGGAGGAGAGGG	9:5A=BB@?CABBFFFFDGGHHJIIDJIFIH	AS:i:-5	XS:i:-5	XN:i:0	XM:i:1	XO:i:0	XG:i:0	NM:i:1	MD:Z:18G12	YT:Z:UU
HWI-ST515:184:D0PUKACXX:1:2102:3293:125340	272	chromosome:AGPv2:6:1:169174353:1	154465611	31	31M	*	0	0	GTGGAGTCCGATGGTGGGATGGAGGAGAGGG	9:5A=BB@?CABBFFFFDGGHHJIIDJIFIH	AS:i:-5	XS:i:-5	XN:i:0	XM:i:1	XO:i:0	XG:i:0	NM:i:1	MD:Z:18G12	YT:Z:UU
HWI-ST515:184:D0PUKACXX:1:2102:15098:176842	4	*	0	0	*	*	0	0	AAAGCGAACAATGCAGTTTTTATAGGCTCCA	GEGIIHEIIIJIIJHFCHHHEFFFEFEEED<	YT:Z:UU
HWI-ST515:184:D0PUKACXX:1:2103:15368:131603	16	chromosome:AGPv2:5:1:217872852:1	14478518	255	31M	*	0	0	CGTGTGGGTGTTGCTCGTGCTTGCGACCTCC	B@B??9DBA9,'B?9,((=9/FFEA@B;/FI	AS:i:-2	XN:i:0	XM:i:1	XO:i:0	XG:i:0	NM:i:1	MD:Z:11G19	YT:Z:UU
HWI-ST515:184:D0PUKACXX:1:2103:2532:140690	0	chromosome:AGPv2:1:1:301354135:1	198110802	6	31M	*	0	0	CTTGATCCATGGACGCTCCCTGGCCGGTGCC	4BFHCG88))=;@3@<8E>E;@=;A######	AS:i:-4	XS:i:-5	XN:i:0	XM:i:1	XO:i:0	XG:i:0	NM:i:1	MD:Z:23T7	YT:Z:UU
HWI-ST515:184:D0PUKACXX:1:2103:2532:140690	272	chromosome:AGPv2:9:1:156750706:1	29138648	6	31M	*	0	0	GGCACCGGCCAGGGAGCGTCCATGGATCAAG	######A;=@;E>E8<@3@;=))88GCHFB4	AS:i:-5	XS:i:-5	XN:i:0	XM:i:1	XO:i:0	XG:i:0	NM:i:1	MD:Z:9T21	YT:Z:UU
HWI-ST515:184:D0PUKACXX:1:2103:2532:140690	256	chromosome:AGPv2:6:1:169174353:1	39757164	6	31M	*	0	0	CTTGATCCATGGACGCTCCCTGGCCGGTGCC	4BFHCG88))=;@3@<8E>E;@=;A######	AS:i:-5	XS:i:-5	XN:i:0	XM:i:1	XO:i:0	XG:i:0	NM:i:1	MD:Z:2C28	YT:Z:UU
HWI-ST515:184:D0PUKACXX:1:2103:2532:140690	272	chromosome:AGPv2:7:1:176764762:1	147262440	6	31M	*	0	0	GGCACCGGCCAGGGAGCGTCCATGGATCAAG	######A;=@;E>E8<@3@;=))88GCHFB4	AS:i:-5	XS:i:-5	XN:i:0	XM:i:1	XO:i:0	XG:i:0	NM:i:1	MD:Z:28G2	YT:Z:UU
HWI-ST515:184:D0PUKACXX:1:2103:2532:140690	272	chromosome:AGPv2:9:1:156750706:1	22691297	6	31M	*	0	0	GGCACCGGCCAGGGAGCGTCCATGGATCAAG	######A;=@;E>E8<@3@;=))88GCHFB4	AS:i:-10	XS:i:-5	XN:i:0	XM:i:2	XO:i:0	XG:i:0	NM:i:2	MD:Z:27T0G2	YT:Z:UU
HWI-ST515:184:D0PUKACXX:1:2103:2532:140690	256	chromosome:AGPv2:2:1:237068873:1	112621288	6	31M	*	0	0	CTTGATCCATGGACGCTCCCTGGCCGGTGCC	4BFHCG88))=;@3@<8E>E;@=;A######	AS:i:-15	XS:i:-5	XN:i:0	XM:i:3	XO:i:0	XG:i:0	NM:i:3	MD:Z:1C1C0T26	YT:Z:UU
HWI-ST515:184:D0PUKACXX:1:2103:2532:140690	256	chromosome:AGPv2:6:1:169174353:1	7814629	6	31M	*	0	0	CTTGATCCATGGACGCTCCCTGGCCGGTGCC	4BFHCG88))=;@3@<8E>E;@=;A######	AS:i:-15	XS:i:-5	XN:i:0	XM:i:3	XO:i:0	XG:i:0	NM:i:3	MD:Z:1C1C0T26	YT:Z:UU
HWI-ST515:184:D0PUKACXX:1:2103:7896:156792	16	chromosome:AGPv2:5:1:217872852:1	168870352	255	31M	*	0	0	GTTTTCAGTTGGTAGCCACGCGCACGGGGAC	9CACDDC@ADDCCDDB@>?CFFFGHJJJIII	AS:i:0	XN:i:0	XM:i:0	XO:i:0	XG:i:0	NM:i:0	MD:Z:31	YT:Z:UU
HWI-ST515:184:D0PUKACXX:1:2103:14775:173949	16	chromosome:AGPv2:5:1:217872852:1	3602766	255	31M	*	0	0	GGCGGTGGGGGTGAGCTGGCCTAAAACTGCA	###DDDDDBB@ACCB<<@@A9AADA:DDDCC	AS:i:0	XN:i:0	XM:i:0	XO:i:0	XG:i:0	NM:i:0	MD:Z:31	YT:Z:UU
HWI-ST515:184:D0PUKACXX:1:2104:8943:84973	0	chromosome:AGPv2:3:1:232140174:1	226172525	1	31M	*	0	0	GTTGCGTGCACAGCAGAACTCCCCTGCGCGC	JGIIIJHHFFFFFDE@C;;ACD??CD?BDD5	AS:i:-5	XS:i:-5	XN:i:0	XM:i:1	XO:i:0	XG:i:0	NM:i:1	MD:Z:9C21	YT:Z:UU
HWI-ST515:184:D0PUKACXX:1:2104:8943:84973	256	chromosome:AGPv2:4:1:241473504:1	200878292	1	31M	*	0	0	GTTGCGTGCACAGCAGAACTCCCCTGCGCGC	JGIIIJHHFFFFFDE@C;;ACD??CD?BDD5	AS:i:-5	XS:i:-5	XN:i:0	XM:i:1	XO:i:0	XG:i:0	NM:i:1	MD:Z:9C21	YT:Z:UU
HWI-ST515:184:D0PUKACXX:1:2104:8943:84973	256	chromosome:AGPv2:1:1:301354135:1	274725798	1	31M	*	0	0	GTTGCGTGCACAGCAGAACTCCCCTGCGCGC	JGIIIJHHFFFFFDE@C;;ACD??CD?BDD5	AS:i:-5	XS:i:-5	XN:i:0	XM:i:1	XO:i:0	XG:i:0	NM:i:1	MD:Z:9C21	YT:Z:UU
HWI-ST515:184:D0PUKACXX:1:2104:8943:84973	272	chromosome:AGPv2:5:1:217872852:1	181635090	1	31M	*	0	0	GCGCGCAGGGGAGTTCTGCTGTGCACGCAAC	5DDB?DC??DCA;;C@EDFFFFFHHJIIIGJ	AS:i:-5	XS:i:-5	XN:i:0	XM:i:1	XO:i:0	XG:i:0	NM:i:1	MD:Z:21G9	YT:Z:UU
HWI-ST515:184:D0PUKACXX:1:2104:8943:84973	272	chromosome:AGPv2:9:1:156750706:1	4285758	1	31M	*	0	0	GCGCGCAGGGGAGTTCTGCTGTGCACGCAAC	5DDB?DC??DCA;;C@EDFFFFFHHJIIIGJ	AS:i:-5	XS:i:-5	XN:i:0	XM:i:1	XO:i:0	XG:i:0	NM:i:1	MD:Z:21G9	YT:Z:UU
HWI-ST515:184:D0PUKACXX:1:2104:8943:84973	272	chromosome:AGPv2:4:1:241473504:1	174062688	1	31M	*	0	0	GCGCGCAGGGGAGTTCTGCTGTGCACGCAAC	5DDB?DC??DCA;;C@EDFFFFFHHJIIIGJ	AS:i:-5	XS:i:-5	XN:i:0	XM:i:1	XO:i:0	XG:i:0	NM:i:1	MD:Z:21G9	YT:Z:UU
HWI-ST515:184:D0PUKACXX:1:2104:15006:178057	16	chromosome:AGPv2:4:1:241473504:1	166877000	255	31M	*	0	0	AACTACGAAGCGACACGGGACCGGGCCTAGG	############EE?8@4EB@F7F;GDB3?0	AS:i:0	XN:i:0	XM:i:0	XO:i:0	XG:i:0	NM:i:0	MD:Z:31	YT:Z:UU
HWI-ST515:184:D0PUKACXX:1:2104:5431:184885	16	chromosome:AGPv2:7:1:176764762:1	115284156	15	31M	*	0	0	AGCGACTCTATTCTGCTTGCCAAACGCAGAA	BBDDDDCDDC@;EDDFFFFHHHGHGHJIJJJ	AS:i:-5	XS:i:-11	XN:i:0	XM:i:1	XO:i:0	XG:i:0	NM:i:1	MD:Z:15T15	YT:Z:UU
HWI-ST515:184:D0PUKACXX:1:2104:5431:184885	272	chromosome:AGPv2:5:1:217872852:1	82972701	15	31M	*	0	0	AGCGACTCTATTCTGCTTGCCAAACGCAGAA	BBDDDDCDDC@;EDDFFFFHHHGHGHJIJJJ	AS:i:-11	XS:i:-11	XN:i:0	XM:i:2	XO:i:0	XG:i:0	NM:i:2	MD:Z:25A0T4	YT:Z:UU
HWI-ST515:184:D0PUKACXX:1:2104:5431:184885	256	chromosome:AGPv2:1:1:301354135:1	271561684	15	31M	*	0	0	TTCTGCGTTTGGCAAGCAGAATAGAGTCGCT	JJJIJHGHGHHHFFFFDDE;@CDDCDDDDBB	AS:i:-11	XS:i:-11	XN:i:0	XM:i:2	XO:i:0	XG:i:0	NM:i:2	MD:Z:2A26T1	YT:Z:UU
HWI-ST515:184:D0PUKACXX:1:2105:3033:69245	0	chromosome:AGPv2:10:1:150189435:1	4475740	255	31M	*	0	0	CCCTCTCCTCCATCCCACCATCGGACTCCAT	HCGHBCGHIIJJIIJJHGBEDEFC139CDCC	AS:i:-5	XN:i:0	XM:i:1	XO:i:0	XG:i:0	NM:i:1	MD:Z:30C0	YT:Z:UU
HWI-ST515:184:D0PUKACXX:1:2106:12541:13159	4	*	0	0	*	*	0	0	GTCGCTCCAAGGTCCTTGTATGAGCATTGAT	A5(53',95(585::CC>5:A>@AA@>ACC@	YT:Z:UU
HWI-ST515:184:D0PUKACXX:1:2106:8897:41165	4	*	0	0	*	*	0	0	TTCACGAATAAGTGTGCTTCTTTCTCTTTTT	JFIIIII>HHFH7?CDFEFDA@;AA@A;>C>	YT:Z:UU
HWI-ST515:184:D0PUKACXX:1:2106:5950:71091	4	*	0	0	*	*	0	0	CAGGAAAATGGTGCACTGATGTTCGGTGTAC	HGIICCFHFHG@CFGGGGIIGEEHGFBECC6	YT:Z:UU
HWI-ST515:184:D0PUKACXX:1:2106:7293:76948	16	chromosome:AGPv2:5:1:217872852:1	17276344	255	31M	*	0	0	TGGCCATCTAAAACGTCGGCTACAAGGTGGG	DDDDDDDDDDEB=FHIJJJJIIJJIGJJJIG	AS:i:0	XN:i:0	XM:i:0	XO:i:0	XG:i:0	NM:i:0	MD:Z:31	YT:Z:UU
HWI-ST515:184:D0PUKACXX:1:2106:13345:88976	0	chromosome:AGPv2:9:1:156750706:1	144496658	255	31M	*	0	0	TTCTCAGCCTCGTCCATGCTTGCCAGCTGTG	GIIJJFG<FGHIGEFGGGGE@EEHFHFFBC#	AS:i:0	XN:i:0	XM:i:0	XO:i:0	XG:i:0	NM:i:0	MD:Z:31	YT:Z:UU
HWI-ST515:184:D0PUKACXX:1:2106:7743:132804	4	*	0	0	*	*	0	0	TTCACGAATAAGTGTGCTTCTTTCTCTTTTT	JJJJIHIHGFHHDEFFFFFEEEEDECDDDDD	YT:Z:UU
HWI-ST515:184:D0PUKACXX:1:2106:8300:139071	4	*	0	0	*	*	0	0	CTTGCAAAGAGACCGAGAAAAGGAAGATTAT	CGEDHHGHIJJF@EFC</>C5:<?:<AACC:	YT:Z:UU
HWI-ST515:184:D0PUKACXX:1:2106:3263:194484	0	chromosome:AGPv2:10:1:150189435:1	4475740	255	31M	*	0	0	CCCTCTCCTCCATCCCACCATCGGACTCCAT	GIIHIJIJECEEECDDCF?BEEDDDB@CAC#	AS:i:-2	XN:i:0	XM:i:1	XO:i:0	XG:i:0	NM:i:1	MD:Z:30C0	YT:Z:UU
HWI-ST515:184:D0PUKACXX:1:2107:10548:1236	4	*	0	0	*	*	0	0	CTTTTTAACACGGTGACACAATATTACATGG	IIJIJHHGA;CDFDACEEEDDDDDEEACDCC	YT:Z:UU
HWI-ST515:184:D0PUKACXX:1:2107:17276:30760	16	chromosome:AGPv2:9:1:156750706:1	110919419	255	31M	*	0	0	CTCTTTCTTGGTTCCGGCGCCCCACCGGGAG	#?CC?A<1??7@@B@@@>88FGA5EHFCIGH	AS:i:0	XN:i:0	XM:i:0	XO:i:0	XG:i:0	NM:i:0	MD:Z:31	YT:Z:UU
HWI-ST515:184:D0PUKACXX:1:2107:18479:71084	16	chromosome:AGPv2:9:1:156750706:1	152821887	255	31M	*	0	0	GGTGGCTCTAGTCGGTACTATAGTTGGAAGA	#########DDHIHG@=BIGCIGEGIIFIII	AS:i:0	XN:i:0	XM:i:0	XO:i:0	XG:i:0	NM:i:0	MD:Z:31	YT:Z:UU
HWI-ST515:184:D0PUKACXX:1:2107:19606:82011	16	chromosome:AGPv2:10:1:150189435:1	141582658	255	31M	*	0	0	ATGGATGAGTTGAGCAAGCCCGGTCAGCCAC	##CCC@A@95ACCA;=BCBB:HGJJJIJIGI	AS:i:0	XN:i:0	XM:i:0	XO:i:0	XG:i:0	NM:i:0	MD:Z:31	YT:Z:UU
HWI-ST515:184:D0PUKACXX:1:2107:7569:99526	16	chromosome:AGPv2:5:1:217872852:1	190740176	255	31M	*	0	0	AGGGGTCAGAACTAACCACGTCTAAACCACC	####FFFFFFFHHHCIHCJJIJIIHIGHFJJ	AS:i:-2	XN:i:0	XM:i:1	XO:i:0	XG:i:0	NM:i:1	MD:Z:2T28	YT:Z:UU
HWI-ST515:184:D0PUKACXX:1:2107:9193:116004	16	chromosome:AGPv2:2:1:237068873:1	164988145	1	31M	*	0	0	GCGTCATGCGCAGCTTCCACCGCCAAATTGG	#?@>DB@DDC;>DED==:<IGEC4CEGGGGH	AS:i:-5	XS:i:-5	XN:i:0	XM:i:1	XO:i:0	XG:i:0	NM:i:1	MD:Z:24G6	YT:Z:UU
HWI-ST515:184:D0PUKACXX:1:2107:9193:116004	256	chromosome:AGPv2:6:1:169174353:1	166669610	1	31M	*	0	0	CCAATTTGGCGGTGGAAGCTGCGCATGACGC	HGGGGEC4CEGI<:==DED>;CDD@BD>@?#	AS:i:-5	XS:i:-5	XN:i:0	XM:i:1	XO:i:0	XG:i:0	NM:i:1	MD:Z:6C24	YT:Z:UU
HWI-ST515:184:D0PUKACXX:1:2107:9193:116004	256	chromosome:AGPv2:7:1:176764762:1	20748367	1	31M	*	0	0	CCAATTTGGCGGTGGAAGCTGCGCATGACGC	HGGGGEC4CEGI<:==DED>;CDD@BD>@?#	AS:i:-5	XS:i:-5	XN:i:0	XM:i:1	XO:i:0	XG:i:0	NM:i:1	MD:Z:6C24	YT:Z:UU
HWI-ST515:184:D0PUKACXX:1:2107:7677:159653	0	chromosome:AGPv2:1:1:301354135:1	102196738	255	31M	*	0	0	CTCGCACAGGCGTTTCAATCGGACTTCGGAT	JJJIJJJJJJFHHAAEFHBEDDFCAEEDC?8	AS:i:0	XN:i:0	XM:i:0	XO:i:0	XG:i:0	NM:i:0	MD:Z:31	YT:Z:UU
HWI-ST515:184:D0PUKACXX:1:2107:9750:168270	16	chromosome:AGPv2:8:1:175793759:1	43261764	255	31M	*	0	0	TATCCGACACTATTGCTCTTCTCTCTCAATG	###A<@>@>FFFGHFHFHDEEIIG<IHIIJJ	AS:i:-6	XN:i:0	XM:i:1	XO:i:0	XG:i:0	NM:i:1	MD:Z:28C2	YT:Z:UU
HWI-ST515:184:D0PUKACXX:1:2108:20910:23432	4	*	0	0	*	*	0	0	CGCCACCACGGGCCACCGCACGGCCGCCCTG	IIJIBFHHIIEHHFFDCDBBDDDDDDBDDB<	YT:Z:UU
HWI-ST515:184:D0PUKACXX:1:2108:12666:36256	0	chromosome:AGPv2:5:1:217872852:1	146724046	255	31M	*	0	0	TCCCCTCCATGGCTATTTAAGCCACGTCCGC	AHGIIIHGGJEIIDEEHCEHH<E>BDB?=;>	AS:i:0	XN:i:0	XM:i:0	XO:i:0	XG:i:0	NM:i:0	MD:Z:31	YT:Z:UU
HWI-ST515:184:D0PUKACXX:1:2108:17049:93196	4	*	0	0	*	*	0	0	AACCCAATAAGGCTTTGTTTGGATAAAGAGA	DDDBB??CAC5@>>CDDCDCC?C@CCCDDC3	YT:Z:UU
HWI-ST515:184:D0PUKACXX:1:2108:12341:177933	4	*	0	0	*	*	0	0	TTCACGAATAAGTGTGCTTCTTTCTCTTTTT	JICHJDCHEHFHCDCEFFFDCEEECEDCCDD	YT:Z:UU
HWI-ST515:184:D0PUKACXX:1:2108:15472:182193	4	*	0	0	*	*	0	0	CTTTCTGCCGTGCGCGTCAGTGGCAGTGGTA	BGGIAHGDAG?FEBEGEE?>7@AA#######	YT:Z:UU
HWI-ST515:184:D0PUKACXX:1:2108:15351:199360	0	chromosome:AGPv2:6:1:169174353:1	150074077	255	31M	*	0	0	GCGGCGGCACGGTGGCCAGGAACACCTTGCC	GHGGG,28<BD82<<0<CAB@<AA?<C:>>>	AS:i:0	XN:i:0	XM:i:0	XO:i:0	XG:i:0	NM:i:0	MD:Z:31	YT:Z:UU
HWI-ST515:184:D0PUKACXX:1:2201:8122:15891	4	*	0	0	*	*	0	0	CTCGCAGGGTGGCCTCCATATGGTCCGTTTT	IIJIGFDFC>=;AA@BA?:(5AA########	YT:Z:UU
HWI-ST515:184:D0PUKACXX:1:2201:9094:108147	4	*	0	0	*	*	0	0	CTCTGACAGAGGGACGGGAACAAAGACGACG	JIJJJJHGIJJJIJJHFFDDDDDDD39?@D9	YT:Z:UU
HWI-ST515:184:D0PUKACXX:1:2201:7381:182216	16	chromosome:AGPv2:5:1:217872852:1	59430677	255	31M	*	0	0	TGGTTGGTTGGTTCACCGTTCAGGATTCAGG	;BCBDDFFDHHHDHEIIJIIJJIJJJIJJJI	AS:i:-5	XN:i:0	XM:i:1	XO:i:0	XG:i:0	NM:i:1	MD:Z:13G17	YT:Z:UU
HWI-ST515:184:D0PUKACXX:1:2202:7199:39287	4	*	0	0	*	*	0	0	CACCGACGGCTACTTCGCTCCCGGAAATGCT	GIIIHHDDDDDDDDDCDDDDDDDDDDDCCDC	YT:Z:UU
HWI-ST515:184:D0PUKACXX:1:2202:21246:105316	0	chromosome:AGPv2:9:1:156750706:1	144496658	255	31M	*	0	0	TTCTCAGCCTCGTCCATGCTTGCCAGCTGTG	GDEDHHHHIGHII1CDECGAGEEHHEFFBCA	AS:i:0	XN:i:0	XM:i:0	XO:i:0	XG:i:0	NM:i:0	MD:Z:31	YT:Z:UU
HWI-ST515:184:D0PUKACXX:1:2202:9516:105575	4	*	0	0	*	*	0	0	GAGCATAGATCGGAAGAGCGTCGTGTAGGGA	?>@B@@CCCDCA@BBBAACD@DD5>8<CCB?	YT:Z:UU
HWI-ST515:184:D0PUKACXX:1:2202:4954:134662	0	chromosome:AGPv2:1:1:301354135:1	5872951	31	31M	*	0	0	CCCGTCAGTCGGTCACGTGATCTGTGCCATA	GIJJHHHFDFFDDDDCDABBDEEDACCDCC:	AS:i:0	XS:i:-5	XN:i:0	XM:i:0	XO:i:0	XG:i:0	NM:i:0	MD:Z:31	YT:Z:UU
HWI-ST515:184:D0PUKACXX:1:2202:4954:134662	272	chromosome:AGPv2:5:1:217872852:1	206300751	31	31M	*	0	0	TATGGCACAGATCACGTGACCGACTGACGGG	:CCDCCADEEDBBADCDDDDFFDFHHHJJIG	AS:i:-5	XS:i:-5	XN:i:0	XM:i:1	XO:i:0	XG:i:0	NM:i:1	MD:Z:15A15	YT:Z:UU
HWI-ST515:184:D0PUKACXX:1:2202:4954:134662	272	chromosome:AGPv2:2:1:237068873:1	6581050	31	31M	*	0	0	TATGGCACAGATCACGTGACCGACTGACGGG	:CCDCCADEEDBBADCDDDDFFDFHHHJJIG	AS:i:-5	XS:i:-5	XN:i:0	XM:i:1	XO:i:0	XG:i:0	NM:i:1	MD:Z:15A15	YT:Z:UU
HWI-ST515:184:D0PUKACXX:1:2203:13534:28538	0	chromosome:AGPv2:2:1:237068873:1	209222717	255	31M	*	0	0	CTTAATGGCTGGTCTCTACGCATAAAAAAGA	IJIGFCFFGGIJ77=7@7?545;?BCC@B8=	AS:i:0	XN:i:0	XM:i:0	XO:i:0	XG:i:0	NM:i:0	MD:Z:31	YT:Z:UU
HWI-ST515:184:D0PUKACXX:1:2203:8765:99171	16	chromosome:AGPv2:9:1:156750706:1	37645528	1	31M	*	0	0	ACAATAAGGAAAGACACACCATTGCACTACG	C>EEFFFFDD@EC=?=CGGGCHEGHC<8=;G	AS:i:0	XS:i:0	XN:i:0	XM:i:0	XO:i:0	XG:i:0	NM:i:0	MD:Z:31	YT:Z:UU
HWI-ST515:184:D0PUKACXX:1:2203:8765:99171	272	chromosome:AGPv2:4:1:241473504:1	101837905	1	31M	*	0	0	ACAATAAGGAAAGACACACCATTGCACTACG	C>EEFFFFDD@EC=?=CGGGCHEGHC<8=;G	AS:i:0	XS:i:0	XN:i:0	XM:i:0	XO:i:0	XG:i:0	NM:i:0	MD:Z:31	YT:Z:UU
HWI-ST515:184:D0PUKACXX:1:2203:8765:99171	256	chromosome:AGPv2:6:1:169174353:1	64099250	1	31M	*	0	0	CGTAGTGCAATGGTGTGTCTTTCCTTATTGT	G;=8<CHGEHCGGGC=?=CE@DDFFFFEE>C	AS:i:-4	XS:i:0	XN:i:0	XM:i:1	XO:i:0	XG:i:0	NM:i:1	MD:Z:1A29	YT:Z:UU
HWI-ST515:184:D0PUKACXX:1:2203:8765:99171	256	chromosome:AGPv2:2:1:237068873:1	155017916	1	31M	*	0	0	CGTAGTGCAATGGTGTGTCTTTCCTTATTGT	G;=8<CHGEHCGGGC=?=CE@DDFFFFEE>C	AS:i:-5	XS:i:0	XN:i:0	XM:i:1	XO:i:0	XG:i:0	NM:i:1	MD:Z:0T30	YT:Z:UU
HWI-ST515:184:D0PUKACXX:1:2203:12377:106686	4	*	0	0	*	*	0	0	GTCGCTCCAAGGTCCTTGTATGAGCATTGAT	GII@E<BBECEDCEEDDD>CDEDCCCCDCD<	YT:Z:UU
HWI-ST515:184:D0PUKACXX:1:2203:15160:149469	0	chromosome:AGPv2:5:1:217872852:1	146724046	255	31M	*	0	0	TCCCCTCCATGGCTATTTAAGCCACGTCCGC	HIJJJHIJIGI@=))=E;C?CHA.7/6?A##	AS:i:0	XN:i:0	XM:i:0	XO:i:0	XG:i:0	NM:i:0	MD:Z:31	YT:Z:UU
HWI-ST515:184:D0PUKACXX:1:2204:6630:150632	4	*	0	0	*	*	0	0	GGTGGCAACAGTCACGATTCGAGCATAGATC	GHBAF9DFHCCHEGG@EEE>;ECD<CD>6>;	YT:Z:UU
HWI-ST515:184:D0PUKACXX:1:2205:21257:30387	16	chromosome:AGPv2:5:1:217872852:1	146711910	255	31M	*	0	0	CCTCTCCCCTCTCGCTGACGCCTGACCTTCC	??3=3BBBBAA<FEFGHHIGIIGEHHHB@GH	AS:i:0	XN:i:0	XM:i:0	XO:i:0	XG:i:0	NM:i:0	MD:Z:31	YT:Z:UU
HWI-ST515:184:D0PUKACXX:1:2205:10966:171157	0	chromosome:AGPv2:2:1:237068873:1	152355146	255	31M	*	0	0	TCCATATGGGGGGATCAACAGCTAATGCACC	IJJJJJIIIIJIDBBDDCCABBDDCCDCDD9	AS:i:0	XN:i:0	XM:i:0	XO:i:0	XG:i:0	NM:i:0	MD:Z:31	YT:Z:UU
HWI-ST515:184:D0PUKACXX:1:2206:20374:47628	16	chromosome:AGPv2:1:1:301354135:1	257291946	37	31M	*	0	0	AGGGACAATTGTATACATGCCCCTCAAATTT	#ECB;3D@:BGHEA>FIGIHDHGCCGJHGIH	AS:i:0	XS:i:-14	XN:i:0	XM:i:0	XO:i:0	XG:i:0	NM:i:0	MD:Z:31	YT:Z:UU
HWI-ST515:184:D0PUKACXX:1:2206:20374:47628	256	chromosome:AGPv2:4:1:241473504:1	144323110	37	4M3I24M	*	0	0	AAATTTGAGGGGCATGTATACAATTGTCCCT	HIGHJGCCGHDHIGIF>AEHGB:@D3;BCE#	AS:i:-14	XS:i:-14	XN:i:0	XM:i:0	XO:i:1	XG:i:3	NM:i:3	MD:Z:28	YT:Z:UU
HWI-ST515:184:D0PUKACXX:1:2206:15177:160688	4	*	0	0	*	*	0	0	GCCGTCTCGAGCATAGATCGGAAGAGCGTCG	IEHGGFGGICEGHEEHFEEDECADBB=?>?=	YT:Z:UU
HWI-ST515:184:D0PUKACXX:1:2206:16118:161470	0	chromosome:AGPv2:9:1:156750706:1	144496658	255	31M	*	0	0	TTCTCAGCCTCGTCCATGCTTGCCAGCTGTG	</?D@FHFB=;FH1CHAA>CEEEEEDECCA#	AS:i:0	XN:i:0	XM:i:0	XO:i:0	XG:i:0	NM:i:0	MD:Z:31	YT:Z:UU
HWI-ST515:184:D0PUKACXX:1:2207:3778:4883	4	*	0	0	*	*	0	0	ACCTAGGTTTGGTAGTTTTTGAAAGGGAATT	EEEDA>C@CDDDBDDCDDDDB?>:ABDBDB@	YT:Z:UU
HWI-ST515:184:D0PUKACXX:1:2207:6772:116129	16	chromosome:AGPv2:1:1:301354135:1	257291946	37	31M	*	0	0	AGGGACAATTGTATACATGCCCCTCAAATTT	>CEC@DFCEFHEGHHEJIJIIJJIGGJIJJI	AS:i:0	XS:i:-14	XN:i:0	XM:i:0	XO:i:0	XG:i:0	NM:i:0	MD:Z:31	YT:Z:UU
HWI-ST515:184:D0PUKACXX:1:2207:6772:116129	256	chromosome:AGPv2:4:1:241473504:1	144323110	37	4M3I24M	*	0	0	AAATTTGAGGGGCATGTATACAATTGTCCCT	IJJIJGGIJJIIJIJEHHGEHFECFD@CEC>	AS:i:-14	XS:i:-14	XN:i:0	XM:i:0	XO:i:1	XG:i:3	NM:i:3	MD:Z:28	YT:Z:UU
HWI-ST515:184:D0PUKACXX:1:2207:2728:167831	16	chromosome:AGPv2:1:1:301354135:1	1203478	255	31M	*	0	0	ATCCGGACGGAAATGGCGCTGCCCCGCTCGC	593B>BCDDEECDBDDDDD@DDCDFFEEIJI	AS:i:0	XN:i:0	XM:i:0	XO:i:0	XG:i:0	NM:i:0	MD:Z:31	YT:Z:UU
HWI-ST515:184:D0PUKACXX:1:2208:9531:13633	0	chromosome:AGPv2:1:1:301354135:1	241372341	255	31M	*	0	0	CCTCCAGGAGGCTCAGCGCGGCGCGGGTGTC	HGGJJGJJDCGIFHHH:?BBDDDDDDB####	AS:i:0	XN:i:0	XM:i:0	XO:i:0	XG:i:0	NM:i:0	MD:Z:31	YT:Z:UU
HWI-ST515:184:D0PUKACXX:1:2208:1312:52402	0	chromosome:AGPv2:2:1:237068873:1	31270350	255	31M	*	0	0	GGAGTGCGGGGAGCATGGATGATGCGGTAGT	HGHHBGEHIIDBDBBCCDCDDCDDCBBB>BA	AS:i:0	XN:i:0	XM:i:0	XO:i:0	XG:i:0	NM:i:0	MD:Z:31	YT:Z:UU
HWI-ST515:184:D0PUKACXX:1:2208:2939:59276	4	*	0	0	*	*	0	0	GGACCGAGGAGGGGACAGGGGTGGCCGGGCG	@##############################	YT:Z:UU
HWI-ST515:184:D0PUKACXX:1:2208:15627:64249	0	chromosome:AGPv2:7:1:176764762:1	83462481	255	31M	*	0	0	CTATGCGATGGACGGATTGACGAGGAGGAAC	JJJGJIIGGIEGGEB>>BEC>BABDDB@?B2	AS:i:0	XN:i:0	XM:i:0	XO:i:0	XG:i:0	NM:i:0	MD:Z:31	YT:Z:UU
HWI-ST515:184:D0PUKACXX:1:2208:15989:87469	16	chromosome:AGPv2:10:1:150189435:1	147590382	1	31M	*	0	0	AGAAGCACACCGTTGGAGACGAGACGGGAGG	>CDDC@;A<BBDCDDDBDDDDDBABADDFFF	AS:i:0	XS:i:0	XN:i:0	XM:i:0	XO:i:0	XG:i:0	NM:i:0	MD:Z:31	YT:Z:UU
HWI-ST515:184:D0PUKACXX:1:2208:15989:87469	256	chromosome:AGPv2:10:1:150189435:1	110034685	1	31M	*	0	0	CCTCCCGTCTCGTCTCCAACGGTGTGCTTCT	FFFDDABABDDDDDBDDDCDBB<A;@CDDC>	AS:i:0	XS:i:0	XN:i:0	XM:i:0	XO:i:0	XG:i:0	NM:i:0	MD:Z:31	YT:Z:UU
HWI-ST515:184:D0PUKACXX:1:2208:21178:87321	4	*	0	0	*	*	0	0	ACCTAGACACTACAATTTGAGTGCGTTTATA	IG;EECFHGGJJIGEHGG47@@;=:CFBDF<	YT:Z:UU
HWI-ST515:184:D0PUKACXX:1:2208:14857:91764	0	chromosome:AGPv2:2:1:237068873:1	163940210	255	31M	*	0	0	GTGGATAGGCGGATGAAAACGAGTGTTATTT	JJIIJJJJIJJFDCD@@CDCB?=<AC35;>4	AS:i:-4	XN:i:0	XM:i:1	XO:i:0	XG:i:0	NM:i:1	MD:Z:29C1	YT:Z:UU
HWI-ST515:184:D0PUKACXX:1:2208:14306:153501	0	chromosome:AGPv2:4:1:241473504:1	203403561	255	31M	*	0	0	GCTGGCGTCAGTGGCCATTTCTGACGATTCA	GIIIJJIEHGIE@EEFFH>BDFFFFDDCBC;	AS:i:0	XN:i:0	XM:i:0	XO:i:0	XG:i:0	NM:i:0	MD:Z:31	YT:Z:UU
HWI-ST515:184:D0PUKACXX:1:2301:20912:17543	0	chromosome:AGPv2:1:1:301354135:1	37586491	255	31M	*	0	0	ACCGAATGTAGGCTCTACACTGAATATTTTC	IGGBE;DHIE4A7AEEE).;BAE@CCCEED>	AS:i:0	XN:i:0	XM:i:0	XO:i:0	XG:i:0	NM:i:0	MD:Z:31	YT:Z:UU
HWI-ST515:184:D0PUKACXX:1:2301:7789:46706	4	*	0	0	*	*	0	0	TGGAGCGACGGAAGCATGTGATTGGTTTTGT	IJJDHIJHHFDBBDDDDCCCADDDDCDD@B#	YT:Z:UU
HWI-ST515:184:D0PUKACXX:1:2301:12427:56868	4	*	0	0	*	*	0	0	AAAAAACGGAGTCTTTAGAGTCCTTATTAAA	FC@8=:<AD;4?AC36@>@@(;5(>>CD@##	YT:Z:UU
HWI-ST515:184:D0PUKACXX:1:2301:10260:87081	4	*	0	0	*	*	0	0	CCAATTCGGCGGAGGGAGCTGCGCATGACGA	D38DGCD1C######################	YT:Z:UU
HWI-ST515:184:D0PUKACXX:1:2301:8478:159811	0	chromosome:AGPv2:2:1:237068873:1	223495114	255	31M	*	0	0	CCTAGCAGCCACGTCCATGACGTTCTCCCGT	<DGHGIIHJGGGE=CGIGCHEH?DFFEEA8;	AS:i:0	XN:i:0	XM:i:0	XO:i:0	XG:i:0	NM:i:0	MD:Z:31	YT:Z:UU
HWI-ST515:184:D0PUKACXX:1:2301:4229:161187	16	chromosome:AGPv2:5:1:217872852:1	190740176	255	31M	*	0	0	AGTGGTCAGAACTAACCACGTCTAAACCACC	DDEEFDBFFFHHHHHJIHJJIGDHFHGF?JJ	AS:i:0	XN:i:0	XM:i:0	XO:i:0	XG:i:0	NM:i:0	MD:Z:31	YT:Z:UU
HWI-ST515:184:D0PUKACXX:1:2301:12475:190612	16	chromosome:AGPv2:1:1:301354135:1	241372319	255	31M	*	0	0	TTGCTGCGGTCCTTGAACGCCTCCTCCAGGA	<2BDB@@DCBDECCD<DEEIGGFB@BBIIGE	AS:i:-5	XN:i:0	XM:i:1	XO:i:0	XG:i:0	NM:i:1	MD:Z:21A9	YT:Z:UU
HWI-ST515:184:D0PUKACXX:1:2302:11227:12153	0	chromosome:AGPv2:7:1:176764762:1	20748367	1	31M	*	0	0	CCAATTCGGCGGTGGAAGCTGCGCATGACGC	IJJEIIJIJDIF<ABBDDDDDC=@BBB>>B9	AS:i:0	XS:i:0	XN:i:0	XM:i:0	XO:i:0	XG:i:0	NM:i:0	MD:Z:31	YT:Z:UU
HWI-ST515:184:D0PUKACXX:1:2302:11227:12153	256	chromosome:AGPv2:6:1:169174353:1	166669610	1	31M	*	0	0	CCAATTCGGCGGTGGAAGCTGCGCATGACGC	IJJEIIJIJDIF<ABBDDDDDC=@BBB>>B9	AS:i:0	XS:i:0	XN:i:0	XM:i:0	XO:i:0	XG:i:0	NM:i:0	MD:Z:31	YT:Z:UU
HWI-ST515:184:D0PUKACXX:1:2302:11227:12153	272	chromosome:AGPv2:2:1:237068873:1	164988145	1	31M	*	0	0	GCGTCATGCGCAGCTTCCACCGCCGAATTGG	9B>>BBB@=CDDDDDBBA<FIDJIJIIEJJI	AS:i:0	XS:i:0	XN:i:0	XM:i:0	XO:i:0	XG:i:0	NM:i:0	MD:Z:31	YT:Z:UU
HWI-ST515:184:D0PUKACXX:1:2302:9629:39231	16	chromosome:AGPv2:3:1:232140174:1	225266113	255	31M	*	0	0	ACCACCGAGGAAAACGGTTGCCTCCTACAGG	??85??ACC@BDB?CBBDHA<;HE@=CIGIG	AS:i:0	XN:i:0	XM:i:0	XO:i:0	XG:i:0	NM:i:0	MD:Z:31	YT:Z:UU
HWI-ST515:184:D0PUKACXX:1:2302:21231:68033	16	chromosome:AGPv2:5:1:217872852:1	17276344	255	31M	*	0	0	TGGCCATCTAAAACGTCGGCTACAAGGTGGG	#A?CCCC;C?@A>FEGGGGGGJHIGGGHAII	AS:i:0	XN:i:0	XM:i:0	XO:i:0	XG:i:0	NM:i:0	MD:Z:31	YT:Z:UU
HWI-ST515:184:D0PUKACXX:1:2302:5866:177728	16	chromosome:AGPv2:5:1:217872852:1	14478518	255	31M	*	0	0	CGTGTGGGTGTGGCTCGTGCTTGCGACCTCC	#######?A9:8;38@CCCC><<AA;@EIHB	AS:i:0	XN:i:0	XM:i:0	XO:i:0	XG:i:0	NM:i:0	MD:Z:31	YT:Z:UU
HWI-ST515:184:D0PUKACXX:1:2303:4150:190659	4	*	0	0	*	*	0	0	TCCTGGAGGAGGCGTTCAAGGACCGCAGCAC	JJJJJJGJIJIIIHDFDDEEEDDDDDDBDD#	YT:Z:UU
HWI-ST515:184:D0PUKACXX:1:2304:3572:36905	0	chromosome:AGPv2:3:1:232140174:1	117076890	255	31M	*	0	0	GGTGAGGTGAGGTCAGTGGTGGTGGGTTGAG	=?07(=;).).(.77@ECCCE##########	AS:i:-12	XN:i:0	XM:i:6	XO:i:0	XG:i:0	NM:i:6	MD:Z:22A0T0T1A0G0A2	YT:Z:UU
HWI-ST515:184:D0PUKACXX:1:2304:16271:102041	0	chromosome:AGPv2:2:1:237068873:1	155017916	31	31M	*	0	0	TGTAGTGCAATGGTGTGTCTTTCCTTATTGT	HIFGEHFGIIIJICHCEBEFEFFFDEEEDED	AS:i:0	XS:i:-5	XN:i:0	XM:i:0	XO:i:0	XG:i:0	NM:i:0	MD:Z:31	YT:Z:UU
HWI-ST515:184:D0PUKACXX:1:2304:16271:102041	272	chromosome:AGPv2:4:1:241473504:1	101837905	31	31M	*	0	0	ACAATAAGGAAAGACACACCATTGCACTACA	DEDEEEDFFFEFEBECHCIJIIIGFHEGFIH	AS:i:-5	XS:i:-5	XN:i:0	XM:i:1	XO:i:0	XG:i:0	NM:i:1	MD:Z:30G0	YT:Z:UU
HWI-ST515:184:D0PUKACXX:1:2304:16271:102041	272	chromosome:AGPv2:9:1:156750706:1	37645528	31	31M	*	0	0	ACAATAAGGAAAGACACACCATTGCACTACA	DEDEEEDFFFEFEBECHCIJIIIGFHEGFIH	AS:i:-5	XS:i:-5	XN:i:0	XM:i:1	XO:i:0	XG:i:0	NM:i:1	MD:Z:30G0	YT:Z:UU
HWI-ST515:184:D0PUKACXX:1:2304:16271:102041	256	chromosome:AGPv2:6:1:169174353:1	64099250	31	31M	*	0	0	TGTAGTGCAATGGTGTGTCTTTCCTTATTGT	HIFGEHFGIIIJICHCEBEFEFFFDEEEDED	AS:i:-11	XS:i:-5	XN:i:0	XM:i:2	XO:i:0	XG:i:0	NM:i:2	MD:Z:0C0A29	YT:Z:UU
HWI-ST515:184:D0PUKACXX:1:2304:19331:126479	16	chromosome:AGPv2:4:1:241473504:1	166877000	255	31M	*	0	0	AACTACGAAGCGACACGGGACCGGGCCTAGG	A=BCADDDDFFEEEEJIIHGIHGHIIHIHJJ	AS:i:0	XN:i:0	XM:i:0	XO:i:0	XG:i:0	NM:i:0	MD:Z:31	YT:Z:UU
HWI-ST515:184:D0PUKACXX:1:2305:20148:64863	16	chromosome:AGPv2:8:1:175793759:1	42930463	1	31M	*	0	0	GGACCACGGCGTTTTCGCCCCCGACCTCAAA	###############@7=>B=;;=GC@DE@G	AS:i:0	XS:i:0	XN:i:0	XM:i:0	XO:i:0	XG:i:0	NM:i:0	MD:Z:31	YT:Z:UU
HWI-ST515:184:D0PUKACXX:1:2305:20148:64863	272	chromosome:AGPv2:2:1:237068873:1	25058149	1	31M	*	0	0	GGACCACGGCGTTTTCGCCCCCGACCTCAAA	###############@7=>B=;;=GC@DE@G	AS:i:0	XS:i:0	XN:i:0	XM:i:0	XO:i:0	XG:i:0	NM:i:0	MD:Z:31	YT:Z:UU
HWI-ST515:184:D0PUKACXX:1:2305:20051:94857	16	chromosome:AGPv2:4:1:241473504:1	162044690	255	31M	*	0	0	GCAACATCCCCTCTAGTGGCCCCTCGTCGGT	#CA:BBBBDDDCDDDDDDDDDFHFIJJJIII	AS:i:0	XN:i:0	XM:i:0	XO:i:0	XG:i:0	NM:i:0	MD:Z:31	YT:Z:UU
HWI-ST515:184:D0PUKACXX:1:2305:3535:123212	0	chromosome:AGPv2:6:1:169174353:1	150074077	255	31M	*	0	0	GCGGCGGCACGGTGGCCAGGAACACCTTGCC	###############################	AS:i:0	XN:i:0	XM:i:0	XO:i:0	XG:i:0	NM:i:0	MD:Z:31	YT:Z:UU
HWI-ST515:184:D0PUKACXX:1:2305:12572:194508	0	chromosome:AGPv2:1:1:301354135:1	37586491	255	31M	*	0	0	ACCGAATGTAGGCTCTACACTGAATATTTTC	EGAF@EHIIEGCECHHD@DCC@>;>CCCCD5	AS:i:0	XN:i:0	XM:i:0	XO:i:0	XG:i:0	NM:i:0	MD:Z:31	YT:Z:UU
HWI-ST515:184:D0PUKACXX:1:2306:12856:76755	16	chromosome:AGPv2:1:1:301354135:1	241372319	255	31M	*	0	0	TTGCTGCGGTCCTTGAACGCCTCCTCCAGGA	#BBBBBBDEEEDDCEDBFIJJJIIJJJIIHI	AS:i:-6	XN:i:0	XM:i:1	XO:i:0	XG:i:0	NM:i:1	MD:Z:21A9	YT:Z:UU
HWI-ST515:184:D0PUKACXX:1:2306:6717:145977	0	chromosome:AGPv2:5:1:217872852:1	146724046	255	31M	*	0	0	TCCCCTCCATGGCTATTTAAGCCACGTCCGC	GIDHIJIIJJJJIJGIGHEEEEHFFFBCD@9	AS:i:0	XN:i:0	XM:i:0	XO:i:0	XG:i:0	NM:i:0	MD:Z:31	YT:Z:UU
HWI-ST515:184:D0PUKACXX:1:2306:7773:152491	4	*	0	0	*	*	0	0	CAGGAAAATGGTGCACTGATGTTCGGTGTAC	GEGIGEFEGGGCGEEEEHGGCAECHD;?>@3	YT:Z:UU
HWI-ST515:184:D0PUKACXX:1:2307:21183:7353	0	chromosome:AGPv2:8:1:175793759:1	47431537	31	31M	*	0	0	TGCAGTACACAGCAACAACTGATCATCCTCG	4BCB@CEEE7=6=@C=CCHC>>BCD@#####	AS:i:0	XS:i:-5	XN:i:0	XM:i:0	XO:i:0	XG:i:0	NM:i:0	MD:Z:31	YT:Z:UU
HWI-ST515:184:D0PUKACXX:1:2307:21183:7353	272	chromosome:AGPv2:1:1:301354135:1	122757563	31	31M	*	0	0	CGAGGATGATCAGTTGTTGCTGTGTACTGCA	#####@DCB>>CHCC=C@=6=7EEEC@BCB4	AS:i:-5	XS:i:-5	XN:i:0	XM:i:1	XO:i:0	XG:i:0	NM:i:1	MD:Z:13C17	YT:Z:UU
HWI-ST515:184:D0PUKACXX:1:2307:5756:29004	4	*	0	0	*	*	0	0	ACCTAGACACTACAATTTGAGTGCGTTTATA	@HHDGIIIFHEIIAFGIJGCE@E>B5;BBD6	YT:Z:UU
HWI-ST515:184:D0PUKACXX:1:2307:14112:33476	16	chromosome:AGPv2:6:1:169174353:1	158269667	255	31M	*	0	0	TGGCGTGAGGCGCATGAGGAGCTCTGGAGGC	#?<A=A8B>3'?7:BFEEHEFIIHECGHBJI	AS:i:-12	XN:i:0	XM:i:2	XO:i:0	XG:i:0	NM:i:2	MD:Z:29C0T0	YT:Z:UU
HWI-ST515:184:D0PUKACXX:1:2307:12451:79177	4	*	0	0	*	*	0	0	TATTGGTTGTATATACCCTGACACCTCACAG	HHHFFFFFDDEEEFEDDCDCCCCCBCDDDC>	YT:Z:UU
HWI-ST515:184:D0PUKACXX:1:2307:4982:104548	16	chromosome:AGPv2:5:1:217872852:1	59430677	255	31M	*	0	0	TGGTTGGTTGGTTCACCGTTCAGGATTCAGG	AAA;BDFEAHIGGECGJIGJIJIJIIJHEIJ	AS:i:-5	XN:i:0	XM:i:1	XO:i:0	XG:i:0	NM:i:1	MD:Z:13G17	YT:Z:UU
HWI-ST515:184:D0PUKACXX:1:2307:1119:163230	4	*	0	0	*	*	0	0	CTTTTTAACACGGTGACACAATATTACATGG	H@GHCCCHEHFFFBB=ACECBC@CCDDDDC?	YT:Z:UU
HWI-ST515:184:D0PUKACXX:1:2308:16497:13874	4	*	0	0	*	*	0	0	GGACCGAGGAGGGGACAGGGGAGGCCGGAGG	IIGIJAEEHEFFDB>BDDDDD'5>??B;0<<	YT:Z:UU
HWI-ST515:184:D0PUKACXX:1:2308:11361:45128	4	*	0	0	*	*	0	0	GTCGCTCCAAGGTCCTTGTATGAGCATTGAT	JII4<9BDD;@BCEACCCCADCCC@@CCCC:	YT:Z:UU
HWI-ST515:184:D0PUKACXX:1:2308:19262:68245	4	*	0	0	*	*	0	0	AAAGCGAACAATGCAGTTTTTATAGGCTCCA	JGGIJH;BHIIIIIFHAHEHEFFEDD#####	YT:Z:UU
HWI-ST515:184:D0PUKACXX:1:2308:17866:127894	0	chromosome:AGPv2:1:1:301354135:1	269907403	1	31M	*	0	0	ACTGACGGGAGACAAAGCTGGCACCGCACTG	DB<CEIGGF>G<CA>?3?);.;;;?B8;@B#	AS:i:0	XS:i:0	XN:i:0	XM:i:0	XO:i:0	XG:i:0	NM:i:0	MD:Z:31	YT:Z:UU
HWI-ST515:184:D0PUKACXX:1:2308:17866:127894	256	chromosome:AGPv2:2:1:237068873:1	6581072	1	31M	*	0	0	ACTGACGGGAGACAAAGCTGGCACCGCACTG	DB<CEIGGF>G<CA>?3?);.;;;?B8;@B#	AS:i:0	XS:i:0	XN:i:0	XM:i:0	XO:i:0	XG:i:0	NM:i:0	MD:Z:31	YT:Z:UU
HWI-ST515:184:D0PUKACXX:1:2308:17866:127894	272	chromosome:AGPv2:1:1:301354135:1	6526265	1	31M	*	0	0	CAGTGCGGTGCCAGCTTTGTCTCCCGTCAGT	#B@;8B?;;;.;)?3?>AC<G>FGGIEC<BD	AS:i:0	XS:i:0	XN:i:0	XM:i:0	XO:i:0	XG:i:0	NM:i:0	MD:Z:31	YT:Z:UU
HWI-ST515:184:D0PUKACXX:1:2308:17866:127894	272	chromosome:AGPv2:10:1:150189435:1	135808739	1	31M	*	0	0	CAGTGCGGTGCCAGCTTTGTCTCCCGTCAGT	#B@;8B?;;;.;)?3?>AC<G>FGGIEC<BD	AS:i:0	XS:i:0	XN:i:0	XM:i:0	XO:i:0	XG:i:0	NM:i:0	MD:Z:31	YT:Z:UU
HWI-ST515:184:D0PUKACXX:1:2308:17866:127894	272	chromosome:AGPv2:9:1:156750706:1	108224160	1	31M	*	0	0	CAGTGCGGTGCCAGCTTTGTCTCCCGTCAGT	#B@;8B?;;;.;)?3?>AC<G>FGGIEC<BD	AS:i:0	XS:i:0	XN:i:0	XM:i:0	XO:i:0	XG:i:0	NM:i:0	MD:Z:31	YT:Z:UU
HWI-ST515:184:D0PUKACXX:1:2308:17866:127894	272	chromosome:AGPv2:1:1:301354135:1	5871167	1	31M	*	0	0	CAGTGCGGTGCCAGCTTTGTCTCCCGTCAGT	#B@;8B?;;;.;)?3?>AC<G>FGGIEC<BD	AS:i:0	XS:i:0	XN:i:0	XM:i:0	XO:i:0	XG:i:0	NM:i:0	MD:Z:31	YT:Z:UU
HWI-ST515:184:D0PUKACXX:1:2308:17866:127894	256	chromosome:AGPv2:5:1:217872852:1	206300773	1	26M3D5M	*	0	0	ACTGACGGGAGACAAAGCTGGCACCGCACTG	DB<CEIGGF>G<CA>?3?);.;;;?B8;@B#	AS:i:-14	XS:i:0	XN:i:0	XM:i:0	XO:i:1	XG:i:3	NM:i:3	MD:Z:26^AGC5	YT:Z:UU
HWI-ST515:184:D0PUKACXX:1:2308:9600:141462	16	chromosome:AGPv2:8:1:175793759:1	43261764	255	31M	*	0	0	TATCCGACACTATTGCTCTTCTCTCTCAATG	#####CB?A;?@A;?=?=3CCEF?GGHHEHB	AS:i:-5	XN:i:0	XM:i:1	XO:i:0	XG:i:0	NM:i:1	MD:Z:28C2	YT:Z:UU
HWI-ST515:184:D0PUKACXX:1:2308:21011:158975	0	chromosome:AGPv2:1:1:301354135:1	224417656	255	31M	*	0	0	GTCTCATCTCAGGAACTGGGGCAAGGGCACG	IIJHIIGIJJIJFFFHIGGG>HHHFFFFCDD	AS:i:0	XN:i:0	XM:i:0	XO:i:0	XG:i:0	NM:i:0	MD:Z:31	YT:Z:UU
HWI-ST515:184:D0PUKACXX:1:2308:20868:168397	0	chromosome:AGPv2:2:1:237068873:1	163940210	255	31M	*	0	0	GTGGATAGGCGGATGAAAACGAGTGTTATTT	GGIJHIIIGGIHFFCCCCEDDBD7<:@@DC5	AS:i:-5	XN:i:0	XM:i:1	XO:i:0	XG:i:0	NM:i:1	MD:Z:29C1	YT:Z:UU
HWI-ST515:184:D0PUKACXX:1:2308:11137:172705	0	chromosome:AGPv2:10:1:150189435:1	26665858	1	31M	*	0	0	CCTCCTGGAAAGTCCGGTGCCTGGCTCCTGT	IGJIIFIJICFGCHIIJGEBAHC?BCEBCC@	AS:i:0	XS:i:0	XN:i:0	XM:i:0	XO:i:0	XG:i:0	NM:i:0	MD:Z:31	YT:Z:UU
HWI-ST515:184:D0PUKACXX:1:2308:11137:172705	256	chromosome:AGPv2:10:1:150189435:1	26770546	1	31M	*	0	0	CCTCCTGGAAAGTCCGGTGCCTGGCTCCTGT	IGJIIFIJICFGCHIIJGEBAHC?BCEBCC@	AS:i:0	XS:i:0	XN:i:0	XM:i:0	XO:i:0	XG:i:0	NM:i:0	MD:Z:31	YT:Z:UU
D2D0JJN1:133:D0BCAACXX:1:1101:8016:150396	16	chromosome:AGPv2:4:1:241473504:1	225068131	1	31M	*	0	0	AGATTTAGAGGAGTATTCCCCTGAGGCAGAA	DEEDEEEFFFFFEFHEEIJIHFIIGJJIIIJ	AS:i:0	XS:i:0	XN:i:0	XM:i:0	XO:i:0	XG:i:0	NM:i:0	MD:Z:31	YT:Z:UU
D2D0JJN1:133:D0BCAACXX:1:1101:8016:150396	272	chromosome:AGPv2:1:1:301354135:1	235026121	1	31M	*	0	0	AGATTTAGAGGAGTATTCCCCTGAGGCAGAA	DEEDEEEFFFFFEFHEEIJIHFIIGJJIIIJ	AS:i:0	XS:i:0	XN:i:0	XM:i:0	XO:i:0	XG:i:0	NM:i:0	MD:Z:31	YT:Z:UU
D2D0JJN1:133:D0BCAACXX:1:1101:8016:150396	272	chromosome:AGPv2:10:1:150189435:1	144242316	1	31M	*	0	0	AGATTTAGAGGAGTATTCCCCTGAGGCAGAA	DEEDEEEFFFFFEFHEEIJIHFIIGJJIIIJ	AS:i:0	XS:i:0	XN:i:0	XM:i:0	XO:i:0	XG:i:0	NM:i:0	MD:Z:31	YT:Z:UU
D2D0JJN1:133:D0BCAACXX:1:1101:8016:150396	272	chromosome:AGPv2:1:1:301354135:1	50659997	1	31M	*	0	0	AGATTTAGAGGAGTATTCCCCTGAGGCAGAA	DEEDEEEFFFFFEFHEEIJIHFIIGJJIIIJ	AS:i:0	XS:i:0	XN:i:0	XM:i:0	XO:i:0	XG:i:0	NM:i:0	MD:Z:31	YT:Z:UU
D2D0JJN1:133:D0BCAACXX:1:1101:8016:150396	256	chromosome:AGPv2:2:1:237068873:1	86903852	1	31M	*	0	0	TTCTGCCTCAGGGGAATACTCCTCTAAATCT	JIIIJJGIIFHIJIEEHFEFFFFFEEEDEED	AS:i:0	XS:i:0	XN:i:0	XM:i:0	XO:i:0	XG:i:0	NM:i:0	MD:Z:31	YT:Z:UU
D2D0JJN1:133:D0BCAACXX:1:1101:8016:150396	256	chromosome:AGPv2:5:1:217872852:1	25464410	1	31M	*	0	0	TTCTGCCTCAGGGGAATACTCCTCTAAATCT	JIIIJJGIIFHIJIEEHFEFFFFFEEEDEED	AS:i:-5	XS:i:0	XN:i:0	XM:i:1	XO:i:0	XG:i:0	NM:i:1	MD:Z:21T9	YT:Z:UU
D2D0JJN1:133:D0BCAACXX:1:1102:5135:38234	0	chromosome:AGPv2:5:1:217872852:1	176110257	255	31M	*	0	0	TTGACGGTGAGTCCTCTGTGACGTGGGTCGG	JGIHIFGFHHIHHJIJJIJIHGHHFFCBCB#	AS:i:-2	XN:i:0	XM:i:1	XO:i:0	XG:i:0	NM:i:1	MD:Z:30T0	YT:Z:UU
D2D0JJN1:133:D0BCAACXX:1:1103:13255:81858	16	chromosome:AGPv2:9:1:156750706:1	10574422	0	31M	*	0	0	TGCTGGCCACTTCTACGACTCCTTCCTAGGG	##AB@;@:H@AAGGE8FFIH=CFEGFFCHD<	AS:i:-15	XS:i:-15	XN:i:0	XM:i:3	XO:i:0	XG:i:0	NM:i:3	MD:Z:26G1T0C1	YT:Z:UU
D2D0JJN1:133:D0BCAACXX:1:1103:13255:81858	256	chromosome:AGPv2:7:1:176764762:1	115592744	0	31M	*	0	0	CCCTAGGAAGGAGTCGTAGAAGTGGCCAGCA	<DHCFFGEFC=HIFF8EGGAA@H:@;@BA##	AS:i:-15	XS:i:-15	XN:i:0	XM:i:3	XO:i:0	XG:i:0	NM:i:3	MD:Z:1G0A1C26	YT:Z:UU
D2D0JJN1:133:D0BCAACXX:1:1104:1299:75264	4	*	0	0	*	*	0	0	CTTTTTAACACGGTGACACAATATTACATGG	FHGGCDH@HFFBB5?=@C>?@C>@CDFC;>9	YT:Z:UU
D2D0JJN1:133:D0BCAACXX:1:1104:5991:154917	4	*	0	0	*	*	0	0	GTCGCTCCAAGGTCCTTGTATGAGCATTGAT	JJJJHFFFFEEDEDEDDDDDEEDDDDDDDDD	YT:Z:UU
D2D0JJN1:133:D0BCAACXX:1:1106:17111:138532	0	chromosome:AGPv2:3:1:232140174:1	105417846	1	31M	*	0	0	TCTCTCTGAAGACGTTGCCGTCCTTCTCTCC	IJJJJGHE=FHEGE5;ABDD?AABC(>CCC>	AS:i:-2	XS:i:-2	XN:i:0	XM:i:1	XO:i:0	XG:i:0	NM:i:1	MD:Z:25A5	YT:Z:UU
D2D0JJN1:133:D0BCAACXX:1:1106:17111:138532	272	chromosome:AGPv2:1:1:301354135:1	123309189	1	31M	*	0	0	GGAGAGAAGGACGGCAACGTCTTCAGAGAGA	>CCC>(CBAA?DDBA;5EGEHF=EHGJJJJI	AS:i:-2	XS:i:-2	XN:i:0	XM:i:1	XO:i:0	XG:i:0	NM:i:1	MD:Z:5T25	YT:Z:UU
D2D0JJN1:133:D0BCAACXX:1:1106:8980:154486	16	chromosome:AGPv2:8:1:175793759:1	160085577	255	31M	*	0	0	CACCCTCGCCGCCTCCGCCTACCTCAAATCC	82B@99BBDBB@>EBIGGC=8CIIIGHEFII	AS:i:-5	XN:i:0	XM:i:1	XO:i:0	XG:i:0	NM:i:1	MD:Z:28C2	YT:Z:UU
D2D0JJN1:133:D0BCAACXX:1:1108:12383:26998	4	*	0	0	*	*	0	0	CAGGAAAATGGTGCACTGATGTTCGGTGTAC	JJJJIJEHIJJJIIJJJJIIJHHEHFFFAE@	YT:Z:UU
D2D0JJN1:133:D0BCAACXX:1:1201:20709:135878	4	*	0	0	*	*	0	0	TCTAAAAGATGGTCCCACCATGTTCAGTTTC	IJJJIHIIIEDADEEHCE<B@B?ACAC;BCC	YT:Z:UU
D2D0JJN1:133:D0BCAACXX:1:1202:21176:135309	16	chromosome:AGPv2:2:1:237068873:1	164988145	1	31M	*	0	0	GCGTCATGCGCAGCTTCCACCGCCGAATTGG	##CA??:B@C>3;(A=B>9:GFCB*GG>HF?	AS:i:0	XS:i:0	XN:i:0	XM:i:0	XO:i:0	XG:i:0	NM:i:0	MD:Z:31	YT:Z:UU
D2D0JJN1:133:D0BCAACXX:1:1202:21176:135309	256	chromosome:AGPv2:7:1:176764762:1	20748367	1	31M	*	0	0	CCAATTCGGCGGTGGAAGCTGCGCATGACGC	?FH>GG*BCFG:9>B=A(;3>C@B:??AC##	AS:i:0	XS:i:0	XN:i:0	XM:i:0	XO:i:0	XG:i:0	NM:i:0	MD:Z:31	YT:Z:UU
D2D0JJN1:133:D0BCAACXX:1:1202:21176:135309	256	chromosome:AGPv2:6:1:169174353:1	166669610	1	31M	*	0	0	CCAATTCGGCGGTGGAAGCTGCGCATGACGC	?FH>GG*BCFG:9>B=A(;3>C@B:??AC##	AS:i:0	XS:i:0	XN:i:0	XM:i:0	XO:i:0	XG:i:0	NM:i:0	MD:Z:31	YT:Z:UU
D2D0JJN1:133:D0BCAACXX:1:1207:7933:100244	0	chromosome:AGPv2:1:1:301354135:1	65418715	255	31M	*	0	0	CTAGATGTGGGAGGGAGCAGACGGAGAAGCC	JJIIFIIHHIIHGIG<E:?BDEDCCBDBCC<	AS:i:-6	XN:i:0	XM:i:1	XO:i:0	XG:i:0	NM:i:1	MD:Z:1C29	YT:Z:UU
D2D0JJN1:133:D0BCAACXX:1:1208:1871:45032	0	chromosome:AGPv2:10:1:150189435:1	107305498	1	31M	*	0	0	CTCTCTTTCATGTGCTATGACTAATGTGGTT	*9)??9?BFGB0/8B@###############	AS:i:0	XS:i:0	XN:i:0	XM:i:0	XO:i:0	XG:i:0	NM:i:0	MD:Z:31	YT:Z:UU
D2D0JJN1:133:D0BCAACXX:1:1208:1871:45032	272	chromosome:AGPv2:8:1:175793759:1	122638492	1	31M	*	0	0	AACCACATTAGTCATAGCACATGAAAGAGAG	###############@B8/0BGFB?9??)9*	AS:i:0	XS:i:0	XN:i:0	XM:i:0	XO:i:0	XG:i:0	NM:i:0	MD:Z:31	YT:Z:UU
D2D0JJN1:133:D0BCAACXX:1:1208:1871:45032	256	chromosome:AGPv2:9:1:156750706:1	129453461	1	31M	*	0	0	CTCTCTTTCATGTGCTATGACTAATGTGGTT	*9)??9?BFGB0/8B@###############	AS:i:0	XS:i:0	XN:i:0	XM:i:0	XO:i:0	XG:i:0	NM:i:0	MD:Z:31	YT:Z:UU
D2D0JJN1:133:D0BCAACXX:1:1208:1871:45032	272	chromosome:AGPv2:7:1:176764762:1	133276654	1	31M	*	0	0	AACCACATTAGTCATAGCACATGAAAGAGAG	###############@B8/0BGFB?9??)9*	AS:i:0	XS:i:0	XN:i:0	XM:i:0	XO:i:0	XG:i:0	NM:i:0	MD:Z:31	YT:Z:UU
D2D0JJN1:133:D0BCAACXX:1:1208:1871:45032	272	chromosome:AGPv2:4:1:241473504:1	144447922	1	31M	*	0	0	AACCACATTAGTCATAGCACATGAAAGAGAG	###############@B8/0BGFB?9??)9*	AS:i:0	XS:i:0	XN:i:0	XM:i:0	XO:i:0	XG:i:0	NM:i:0	MD:Z:31	YT:Z:UU
D2D0JJN1:133:D0BCAACXX:1:1208:1871:45032	272	chromosome:AGPv2:3:1:232140174:1	36355851	1	31M	*	0	0	AACCACATTAGTCATAGCACATGAAAGAGAG	###############@B8/0BGFB?9??)9*	AS:i:0	XS:i:0	XN:i:0	XM:i:0	XO:i:0	XG:i:0	NM:i:0	MD:Z:31	YT:Z:UU
D2D0JJN1:133:D0BCAACXX:1:1208:1871:45032	272	chromosome:AGPv2:5:1:217872852:1	216263325	1	31M	*	0	0	AACCACATTAGTCATAGCACATGAAAGAGAG	###############@B8/0BGFB?9??)9*	AS:i:0	XS:i:0	XN:i:0	XM:i:0	XO:i:0	XG:i:0	NM:i:0	MD:Z:31	YT:Z:UU
D2D0JJN1:133:D0BCAACXX:1:1208:1871:45032	256	chromosome:AGPv2:5:1:217872852:1	65179182	1	31M	*	0	0	CTCTCTTTCATGTGCTATGACTAATGTGGTT	*9)??9?BFGB0/8B@###############	AS:i:0	XS:i:0	XN:i:0	XM:i:0	XO:i:0	XG:i:0	NM:i:0	MD:Z:31	YT:Z:UU
D2D0JJN1:133:D0BCAACXX:1:1208:1871:45032	272	chromosome:AGPv2:5:1:217872852:1	147048108	1	31M	*	0	0	AACCACATTAGTCATAGCACATGAAAGAGAG	###############@B8/0BGFB?9??)9*	AS:i:0	XS:i:0	XN:i:0	XM:i:0	XO:i:0	XG:i:0	NM:i:0	MD:Z:31	YT:Z:UU
D2D0JJN1:133:D0BCAACXX:1:1208:1871:45032	272	chromosome:AGPv2:6:1:169174353:1	40286235	1	31M	*	0	0	AACCACATTAGTCATAGCACATGAAAGAGAG	###############@B8/0BGFB?9??)9*	AS:i:0	XS:i:0	XN:i:0	XM:i:0	XO:i:0	XG:i:0	NM:i:0	MD:Z:31	YT:Z:UU
D2D0JJN1:133:D0BCAACXX:1:1208:1871:45032	256	chromosome:AGPv2:10:1:150189435:1	95062993	1	31M	*	0	0	CTCTCTTTCATGTGCTATGACTAATGTGGTT	*9)??9?BFGB0/8B@###############	AS:i:0	XS:i:0	XN:i:0	XM:i:0	XO:i:0	XG:i:0	NM:i:0	MD:Z:31	YT:Z:UU
D2D0JJN1:133:D0BCAACXX:1:1208:1871:45032	256	chromosome:AGPv2:2:1:237068873:1	182294568	1	31M	*	0	0	CTCTCTTTCATGTGCTATGACTAATGTGGTT	*9)??9?BFGB0/8B@###############	AS:i:0	XS:i:0	XN:i:0	XM:i:0	XO:i:0	XG:i:0	NM:i:0	MD:Z:31	YT:Z:UU
D2D0JJN1:133:D0BCAACXX:1:1208:1871:45032	272	chromosome:AGPv2:5:1:217872852:1	89474582	1	31M	*	0	0	AACCACATTAGTCATAGCACATGAAAGAGAG	###############@B8/0BGFB?9??)9*	AS:i:0	XS:i:0	XN:i:0	XM:i:0	XO:i:0	XG:i:0	NM:i:0	MD:Z:31	YT:Z:UU
D2D0JJN1:133:D0BCAACXX:1:1208:1871:45032	272	chromosome:AGPv2:1:1:301354135:1	55647593	1	31M	*	0	0	AACCACATTAGTCATAGCACATGAAAGAGAG	###############@B8/0BGFB?9??)9*	AS:i:0	XS:i:0	XN:i:0	XM:i:0	XO:i:0	XG:i:0	NM:i:0	MD:Z:31	YT:Z:UU
D2D0JJN1:133:D0BCAACXX:1:1208:1871:45032	256	chromosome:AGPv2:8:1:175793759:1	4713943	1	31M	*	0	0	CTCTCTTTCATGTGCTATGACTAATGTGGTT	*9)??9?BFGB0/8B@###############	AS:i:0	XS:i:0	XN:i:0	XM:i:0	XO:i:0	XG:i:0	NM:i:0	MD:Z:31	YT:Z:UU
D2D0JJN1:133:D0BCAACXX:1:1208:1871:45032	256	chromosome:AGPv2:7:1:176764762:1	31624703	1	31M	*	0	0	CTCTCTTTCATGTGCTATGACTAATGTGGTT	*9)??9?BFGB0/8B@###############	AS:i:0	XS:i:0	XN:i:0	XM:i:0	XO:i:0	XG:i:0	NM:i:0	MD:Z:31	YT:Z:UU
D2D0JJN1:133:D0BCAACXX:1:1208:1871:45032	272	chromosome:AGPv2:9:1:156750706:1	12310064	1	31M	*	0	0	AACCACATTAGTCATAGCACATGAAAGAGAG	###############@B8/0BGFB?9??)9*	AS:i:0	XS:i:0	XN:i:0	XM:i:0	XO:i:0	XG:i:0	NM:i:0	MD:Z:31	YT:Z:UU
D2D0JJN1:133:D0BCAACXX:1:1208:1871:45032	272	chromosome:AGPv2:6:1:169174353:1	138672082	1	31M	*	0	0	AACCACATTAGTCATAGCACATGAAAGAGAG	###############@B8/0BGFB?9??)9*	AS:i:0	XS:i:0	XN:i:0	XM:i:0	XO:i:0	XG:i:0	NM:i:0	MD:Z:31	YT:Z:UU
D2D0JJN1:133:D0BCAACXX:1:1208:1871:45032	272	chromosome:AGPv2:10:1:150189435:1	33154108	1	31M	*	0	0	AACCACATTAGTCATAGCACATGAAAGAGAG	###############@B8/0BGFB?9??)9*	AS:i:0	XS:i:0	XN:i:0	XM:i:0	XO:i:0	XG:i:0	NM:i:0	MD:Z:31	YT:Z:UU
D2D0JJN1:133:D0BCAACXX:1:1208:1871:45032	272	chromosome:AGPv2:10:1:150189435:1	143563470	1	31M	*	0	0	AACCACATTAGTCATAGCACATGAAAGAGAG	###############@B8/0BGFB?9??)9*	AS:i:0	XS:i:0	XN:i:0	XM:i:0	XO:i:0	XG:i:0	NM:i:0	MD:Z:31	YT:Z:UU
D2D0JJN1:133:D0BCAACXX:1:1208:1871:45032	256	chromosome:AGPv2:9:1:156750706:1	36259504	1	31M	*	0	0	CTCTCTTTCATGTGCTATGACTAATGTGGTT	*9)??9?BFGB0/8B@###############	AS:i:0	XS:i:0	XN:i:0	XM:i:0	XO:i:0	XG:i:0	NM:i:0	MD:Z:31	YT:Z:UU
D2D0JJN1:133:D0BCAACXX:1:1208:1871:45032	256	chromosome:AGPv2:9:1:156750706:1	129843670	1	31M	*	0	0	CTCTCTTTCATGTGCTATGACTAATGTGGTT	*9)??9?BFGB0/8B@###############	AS:i:0	XS:i:0	XN:i:0	XM:i:0	XO:i:0	XG:i:0	NM:i:0	MD:Z:31	YT:Z:UU
D2D0JJN1:133:D0BCAACXX:1:1208:1871:45032	272	chromosome:AGPv2:9:1:156750706:1	150065788	1	31M	*	0	0	AACCACATTAGTCATAGCACATGAAAGAGAG	###############@B8/0BGFB?9??)9*	AS:i:0	XS:i:0	XN:i:0	XM:i:0	XO:i:0	XG:i:0	NM:i:0	MD:Z:31	YT:Z:UU
D2D0JJN1:133:D0BCAACXX:1:1208:1871:45032	272	chromosome:AGPv2:8:1:175793759:1	123140097	1	31M	*	0	0	AACCACATTAGTCATAGCACATGAAAGAGAG	###############@B8/0BGFB?9??)9*	AS:i:0	XS:i:0	XN:i:0	XM:i:0	XO:i:0	XG:i:0	NM:i:0	MD:Z:31	YT:Z:UU
D2D0JJN1:133:D0BCAACXX:1:1208:1871:45032	272	chromosome:AGPv2:7:1:176764762:1	13457034	1	31M	*	0	0	AACCACATTAGTCATAGCACATGAAAGAGAG	###############@B8/0BGFB?9??)9*	AS:i:0	XS:i:0	XN:i:0	XM:i:0	XO:i:0	XG:i:0	NM:i:0	MD:Z:31	YT:Z:UU
D2D0JJN1:133:D0BCAACXX:1:1208:1871:45032	256	chromosome:AGPv2:2:1:237068873:1	161400671	1	31M	*	0	0	CTCTCTTTCATGTGCTATGACTAATGTGGTT	*9)??9?BFGB0/8B@###############	AS:i:0	XS:i:0	XN:i:0	XM:i:0	XO:i:0	XG:i:0	NM:i:0	MD:Z:31	YT:Z:UU
D2D0JJN1:133:D0BCAACXX:1:1208:1871:45032	256	chromosome:AGPv2:5:1:217872852:1	48613120	1	31M	*	0	0	CTCTCTTTCATGTGCTATGACTAATGTGGTT	*9)??9?BFGB0/8B@###############	AS:i:0	XS:i:0	XN:i:0	XM:i:0	XO:i:0	XG:i:0	NM:i:0	MD:Z:31	YT:Z:UU
D2D0JJN1:133:D0BCAACXX:1:1208:1871:45032	272	chromosome:AGPv2:2:1:237068873:1	185348920	1	31M	*	0	0	AACCACATTAGTCATAGCACATGAAAGAGAG	###############@B8/0BGFB?9??)9*	AS:i:0	XS:i:0	XN:i:0	XM:i:0	XO:i:0	XG:i:0	NM:i:0	MD:Z:31	YT:Z:UU
D2D0JJN1:133:D0BCAACXX:1:1208:1871:45032	256	chromosome:AGPv2:10:1:150189435:1	97387183	1	31M	*	0	0	CTCTCTTTCATGTGCTATGACTAATGTGGTT	*9)??9?BFGB0/8B@###############	AS:i:0	XS:i:0	XN:i:0	XM:i:0	XO:i:0	XG:i:0	NM:i:0	MD:Z:31	YT:Z:UU
D2D0JJN1:133:D0BCAACXX:1:1208:1871:45032	256	chromosome:AGPv2:6:1:169174353:1	76754890	1	31M	*	0	0	CTCTCTTTCATGTGCTATGACTAATGTGGTT	*9)??9?BFGB0/8B@###############	AS:i:0	XS:i:0	XN:i:0	XM:i:0	XO:i:0	XG:i:0	NM:i:0	MD:Z:31	YT:Z:UU
D2D0JJN1:133:D0BCAACXX:1:1208:1871:45032	256	chromosome:AGPv2:5:1:217872852:1	60877998	1	31M	*	0	0	CTCTCTTTCATGTGCTATGACTAATGTGGTT	*9)??9?BFGB0/8B@###############	AS:i:0	XS:i:0	XN:i:0	XM:i:0	XO:i:0	XG:i:0	NM:i:0	MD:Z:31	YT:Z:UU
D2D0JJN1:133:D0BCAACXX:1:1208:1871:45032	272	chromosome:AGPv2:1:1:301354135:1	31806891	1	31M	*	0	0	AACCACATTAGTCATAGCACATGAAAGAGAG	###############@B8/0BGFB?9??)9*	AS:i:0	XS:i:0	XN:i:0	XM:i:0	XO:i:0	XG:i:0	NM:i:0	MD:Z:31	YT:Z:UU
D2D0JJN1:133:D0BCAACXX:1:1208:1871:45032	256	chromosome:AGPv2:4:1:241473504:1	72754215	1	31M	*	0	0	CTCTCTTTCATGTGCTATGACTAATGTGGTT	*9)??9?BFGB0/8B@###############	AS:i:0	XS:i:0	XN:i:0	XM:i:0	XO:i:0	XG:i:0	NM:i:0	MD:Z:31	YT:Z:UU
D2D0JJN1:133:D0BCAACXX:1:1208:1871:45032	256	chromosome:AGPv2:1:1:301354135:1	53734739	1	31M	*	0	0	CTCTCTTTCATGTGCTATGACTAATGTGGTT	*9)??9?BFGB0/8B@###############	AS:i:0	XS:i:0	XN:i:0	XM:i:0	XO:i:0	XG:i:0	NM:i:0	MD:Z:31	YT:Z:UU
D2D0JJN1:133:D0BCAACXX:1:1208:1871:45032	256	chromosome:AGPv2:1:1:301354135:1	252674627	1	31M	*	0	0	CTCTCTTTCATGTGCTATGACTAATGTGGTT	*9)??9?BFGB0/8B@###############	AS:i:0	XS:i:0	XN:i:0	XM:i:0	XO:i:0	XG:i:0	NM:i:0	MD:Z:31	YT:Z:UU
D2D0JJN1:133:D0BCAACXX:1:1208:1871:45032	256	chromosome:AGPv2:1:1:301354135:1	269388925	1	31M	*	0	0	CTCTCTTTCATGTGCTATGACTAATGTGGTT	*9)??9?BFGB0/8B@###############	AS:i:0	XS:i:0	XN:i:0	XM:i:0	XO:i:0	XG:i:0	NM:i:0	MD:Z:31	YT:Z:UU
D2D0JJN1:133:D0BCAACXX:1:1208:1871:45032	256	chromosome:AGPv2:1:1:301354135:1	164107745	1	31M	*	0	0	CTCTCTTTCATGTGCTATGACTAATGTGGTT	*9)??9?BFGB0/8B@###############	AS:i:0	XS:i:0	XN:i:0	XM:i:0	XO:i:0	XG:i:0	NM:i:0	MD:Z:31	YT:Z:UU
D2D0JJN1:133:D0BCAACXX:1:1208:1871:45032	272	chromosome:AGPv2:10:1:150189435:1	10723493	1	31M	*	0	0	AACCACATTAGTCATAGCACATGAAAGAGAG	###############@B8/0BGFB?9??)9*	AS:i:0	XS:i:0	XN:i:0	XM:i:0	XO:i:0	XG:i:0	NM:i:0	MD:Z:31	YT:Z:UU
D2D0JJN1:133:D0BCAACXX:1:1208:1871:45032	272	chromosome:AGPv2:4:1:241473504:1	198518418	1	31M	*	0	0	AACCACATTAGTCATAGCACATGAAAGAGAG	###############@B8/0BGFB?9??)9*	AS:i:0	XS:i:0	XN:i:0	XM:i:0	XO:i:0	XG:i:0	NM:i:0	MD:Z:31	YT:Z:UU
D2D0JJN1:133:D0BCAACXX:1:1208:1871:45032	256	chromosome:AGPv2:9:1:156750706:1	24080373	1	31M	*	0	0	CTCTCTTTCATGTGCTATGACTAATGTGGTT	*9)??9?BFGB0/8B@###############	AS:i:0	XS:i:0	XN:i:0	XM:i:0	XO:i:0	XG:i:0	NM:i:0	MD:Z:31	YT:Z:UU
D2D0JJN1:133:D0BCAACXX:1:1208:1871:45032	272	chromosome:AGPv2:5:1:217872852:1	76263185	1	31M	*	0	0	AACCACATTAGTCATAGCACATGAAAGAGAG	###############@B8/0BGFB?9??)9*	AS:i:0	XS:i:0	XN:i:0	XM:i:0	XO:i:0	XG:i:0	NM:i:0	MD:Z:31	YT:Z:UU
D2D0JJN1:133:D0BCAACXX:1:1208:1871:45032	256	chromosome:AGPv2:4:1:241473504:1	19319580	1	31M	*	0	0	CTCTCTTTCATGTGCTATGACTAATGTGGTT	*9)??9?BFGB0/8B@###############	AS:i:0	XS:i:0	XN:i:0	XM:i:0	XO:i:0	XG:i:0	NM:i:0	MD:Z:31	YT:Z:UU
D2D0JJN1:133:D0BCAACXX:1:1208:1871:45032	256	chromosome:AGPv2:2:1:237068873:1	164654619	1	31M	*	0	0	CTCTCTTTCATGTGCTATGACTAATGTGGTT	*9)??9?BFGB0/8B@###############	AS:i:0	XS:i:0	XN:i:0	XM:i:0	XO:i:0	XG:i:0	NM:i:0	MD:Z:31	YT:Z:UU
D2D0JJN1:133:D0BCAACXX:1:1208:1871:45032	272	chromosome:AGPv2:3:1:232140174:1	147256103	1	31M	*	0	0	AACCACATTAGTCATAGCACATGAAAGAGAG	###############@B8/0BGFB?9??)9*	AS:i:0	XS:i:0	XN:i:0	XM:i:0	XO:i:0	XG:i:0	NM:i:0	MD:Z:31	YT:Z:UU
D2D0JJN1:133:D0BCAACXX:1:1208:1871:45032	256	chromosome:AGPv2:7:1:176764762:1	115243242	1	31M	*	0	0	CTCTCTTTCATGTGCTATGACTAATGTGGTT	*9)??9?BFGB0/8B@###############	AS:i:0	XS:i:0	XN:i:0	XM:i:0	XO:i:0	XG:i:0	NM:i:0	MD:Z:31	YT:Z:UU
D2D0JJN1:133:D0BCAACXX:1:1208:1871:45032	256	chromosome:AGPv2:9:1:156750706:1	27342878	1	31M	*	0	0	CTCTCTTTCATGTGCTATGACTAATGTGGTT	*9)??9?BFGB0/8B@###############	AS:i:0	XS:i:0	XN:i:0	XM:i:0	XO:i:0	XG:i:0	NM:i:0	MD:Z:31	YT:Z:UU
D2D0JJN1:133:D0BCAACXX:1:1208:1871:45032	272	chromosome:AGPv2:7:1:176764762:1	45505974	1	31M	*	0	0	AACCACATTAGTCATAGCACATGAAAGAGAG	###############@B8/0BGFB?9??)9*	AS:i:0	XS:i:0	XN:i:0	XM:i:0	XO:i:0	XG:i:0	NM:i:0	MD:Z:31	YT:Z:UU
D2D0JJN1:133:D0BCAACXX:1:1208:1871:45032	272	chromosome:AGPv2:7:1:176764762:1	968118	1	31M	*	0	0	AACCACATTAGTCATAGCACATGAAAGAGAG	###############@B8/0BGFB?9??)9*	AS:i:0	XS:i:0	XN:i:0	XM:i:0	XO:i:0	XG:i:0	NM:i:0	MD:Z:31	YT:Z:UU
D2D0JJN1:133:D0BCAACXX:1:1208:1871:45032	272	chromosome:AGPv2:10:1:150189435:1	131638274	1	31M	*	0	0	AACCACATTAGTCATAGCACATGAAAGAGAG	###############@B8/0BGFB?9??)9*	AS:i:0	XS:i:0	XN:i:0	XM:i:0	XO:i:0	XG:i:0	NM:i:0	MD:Z:31	YT:Z:UU
D2D0JJN1:133:D0BCAACXX:1:1208:1871:45032	272	chromosome:AGPv2:9:1:156750706:1	5824559	1	31M	*	0	0	AACCACATTAGTCATAGCACATGAAAGAGAG	###############@B8/0BGFB?9??)9*	AS:i:0	XS:i:0	XN:i:0	XM:i:0	XO:i:0	XG:i:0	NM:i:0	MD:Z:31	YT:Z:UU
D2D0JJN1:133:D0BCAACXX:1:1208:1871:45032	256	chromosome:AGPv2:1:1:301354135:1	214188704	1	31M	*	0	0	CTCTCTTTCATGTGCTATGACTAATGTGGTT	*9)??9?BFGB0/8B@###############	AS:i:0	XS:i:0	XN:i:0	XM:i:0	XO:i:0	XG:i:0	NM:i:0	MD:Z:31	YT:Z:UU
D2D0JJN1:133:D0BCAACXX:1:1208:1871:45032	272	chromosome:AGPv2:8:1:175793759:1	6080171	1	31M	*	0	0	AACCACATTAGTCATAGCACATGAAAGAGAG	###############@B8/0BGFB?9??)9*	AS:i:0	XS:i:0	XN:i:0	XM:i:0	XO:i:0	XG:i:0	NM:i:0	MD:Z:31	YT:Z:UU
D2D0JJN1:133:D0BCAACXX:1:1208:1871:45032	272	chromosome:AGPv2:4:1:241473504:1	146010699	1	31M	*	0	0	AACCACATTAGTCATAGCACATGAAAGAGAG	###############@B8/0BGFB?9??)9*	AS:i:0	XS:i:0	XN:i:0	XM:i:0	XO:i:0	XG:i:0	NM:i:0	MD:Z:31	YT:Z:UU
D2D0JJN1:133:D0BCAACXX:1:1208:1871:45032	256	chromosome:AGPv2:8:1:175793759:1	147257851	1	31M	*	0	0	CTCTCTTTCATGTGCTATGACTAATGTGGTT	*9)??9?BFGB0/8B@###############	AS:i:0	XS:i:0	XN:i:0	XM:i:0	XO:i:0	XG:i:0	NM:i:0	MD:Z:31	YT:Z:UU
D2D0JJN1:133:D0BCAACXX:1:1208:1871:45032	256	chromosome:AGPv2:8:1:175793759:1	137641315	1	31M	*	0	0	CTCTCTTTCATGTGCTATGACTAATGTGGTT	*9)??9?BFGB0/8B@###############	AS:i:0	XS:i:0	XN:i:0	XM:i:0	XO:i:0	XG:i:0	NM:i:0	MD:Z:31	YT:Z:UU
D2D0JJN1:133:D0BCAACXX:1:1208:1871:45032	272	chromosome:AGPv2:10:1:150189435:1	131309155	1	31M	*	0	0	AACCACATTAGTCATAGCACATGAAAGAGAG	###############@B8/0BGFB?9??)9*	AS:i:0	XS:i:0	XN:i:0	XM:i:0	XO:i:0	XG:i:0	NM:i:0	MD:Z:31	YT:Z:UU
D2D0JJN1:133:D0BCAACXX:1:1208:1871:45032	272	chromosome:AGPv2:1:1:301354135:1	119510587	1	31M	*	0	0	AACCACATTAGTCATAGCACATGAAAGAGAG	###############@B8/0BGFB?9??)9*	AS:i:0	XS:i:0	XN:i:0	XM:i:0	XO:i:0	XG:i:0	NM:i:0	MD:Z:31	YT:Z:UU
D2D0JJN1:133:D0BCAACXX:1:1208:1871:45032	256	chromosome:AGPv2:1:1:301354135:1	93471291	1	31M	*	0	0	CTCTCTTTCATGTGCTATGACTAATGTGGTT	*9)??9?BFGB0/8B@###############	AS:i:0	XS:i:0	XN:i:0	XM:i:0	XO:i:0	XG:i:0	NM:i:0	MD:Z:31	YT:Z:UU
D2D0JJN1:133:D0BCAACXX:1:1208:1871:45032	272	chromosome:AGPv2:5:1:217872852:1	146996540	1	31M	*	0	0	AACCACATTAGTCATAGCACATGAAAGAGAG	###############@B8/0BGFB?9??)9*	AS:i:0	XS:i:0	XN:i:0	XM:i:0	XO:i:0	XG:i:0	NM:i:0	MD:Z:31	YT:Z:UU
D2D0JJN1:133:D0BCAACXX:1:1208:1871:45032	272	chromosome:AGPv2:10:1:150189435:1	10715493	1	31M	*	0	0	AACCACATTAGTCATAGCACATGAAAGAGAG	###############@B8/0BGFB?9??)9*	AS:i:0	XS:i:0	XN:i:0	XM:i:0	XO:i:0	XG:i:0	NM:i:0	MD:Z:31	YT:Z:UU
D2D0JJN1:133:D0BCAACXX:1:1208:1871:45032	256	chromosome:AGPv2:7:1:176764762:1	139902117	1	31M	*	0	0	CTCTCTTTCATGTGCTATGACTAATGTGGTT	*9)??9?BFGB0/8B@###############	AS:i:0	XS:i:0	XN:i:0	XM:i:0	XO:i:0	XG:i:0	NM:i:0	MD:Z:31	YT:Z:UU
D2D0JJN1:133:D0BCAACXX:1:1208:1871:45032	272	chromosome:AGPv2:3:1:232140174:1	19482005	1	31M	*	0	0	AACCACATTAGTCATAGCACATGAAAGAGAG	###############@B8/0BGFB?9??)9*	AS:i:0	XS:i:0	XN:i:0	XM:i:0	XO:i:0	XG:i:0	NM:i:0	MD:Z:31	YT:Z:UU
D2D0JJN1:133:D0BCAACXX:1:1208:1871:45032	256	chromosome:AGPv2:7:1:176764762:1	174908483	1	31M	*	0	0	CTCTCTTTCATGTGCTATGACTAATGTGGTT	*9)??9?BFGB0/8B@###############	AS:i:0	XS:i:0	XN:i:0	XM:i:0	XO:i:0	XG:i:0	NM:i:0	MD:Z:31	YT:Z:UU
D2D0JJN1:133:D0BCAACXX:1:1208:1871:45032	256	chromosome:AGPv2:9:1:156750706:1	151953207	1	31M	*	0	0	CTCTCTTTCATGTGCTATGACTAATGTGGTT	*9)??9?BFGB0/8B@###############	AS:i:0	XS:i:0	XN:i:0	XM:i:0	XO:i:0	XG:i:0	NM:i:0	MD:Z:31	YT:Z:UU
D2D0JJN1:133:D0BCAACXX:1:1208:1871:45032	256	chromosome:AGPv2:6:1:169174353:1	101225664	1	31M	*	0	0	CTCTCTTTCATGTGCTATGACTAATGTGGTT	*9)??9?BFGB0/8B@###############	AS:i:0	XS:i:0	XN:i:0	XM:i:0	XO:i:0	XG:i:0	NM:i:0	MD:Z:31	YT:Z:UU
D2D0JJN1:133:D0BCAACXX:1:1208:1871:45032	272	chromosome:AGPv2:3:1:232140174:1	189171301	1	31M	*	0	0	AACCACATTAGTCATAGCACATGAAAGAGAG	###############@B8/0BGFB?9??)9*	AS:i:0	XS:i:0	XN:i:0	XM:i:0	XO:i:0	XG:i:0	NM:i:0	MD:Z:31	YT:Z:UU
D2D0JJN1:133:D0BCAACXX:1:1208:1871:45032	256	chromosome:AGPv2:4:1:241473504:1	106941132	1	31M	*	0	0	CTCTCTTTCATGTGCTATGACTAATGTGGTT	*9)??9?BFGB0/8B@###############	AS:i:0	XS:i:0	XN:i:0	XM:i:0	XO:i:0	XG:i:0	NM:i:0	MD:Z:31	YT:Z:UU
D2D0JJN1:133:D0BCAACXX:1:1208:1871:45032	272	chromosome:AGPv2:7:1:176764762:1	89940069	1	31M	*	0	0	AACCACATTAGTCATAGCACATGAAAGAGAG	###############@B8/0BGFB?9??)9*	AS:i:0	XS:i:0	XN:i:0	XM:i:0	XO:i:0	XG:i:0	NM:i:0	MD:Z:31	YT:Z:UU
D2D0JJN1:133:D0BCAACXX:1:1208:1871:45032	272	chromosome:AGPv2:4:1:241473504:1	161192625	1	31M	*	0	0	AACCACATTAGTCATAGCACATGAAAGAGAG	###############@B8/0BGFB?9??)9*	AS:i:0	XS:i:0	XN:i:0	XM:i:0	XO:i:0	XG:i:0	NM:i:0	MD:Z:31	YT:Z:UU
D2D0JJN1:133:D0BCAACXX:1:1208:1871:45032	272	chromosome:AGPv2:9:1:156750706:1	12064116	1	31M	*	0	0	AACCACATTAGTCATAGCACATGAAAGAGAG	###############@B8/0BGFB?9??)9*	AS:i:0	XS:i:0	XN:i:0	XM:i:0	XO:i:0	XG:i:0	NM:i:0	MD:Z:31	YT:Z:UU
D2D0JJN1:133:D0BCAACXX:1:1208:1871:45032	272	chromosome:AGPv2:3:1:232140174:1	175786025	1	31M	*	0	0	AACCACATTAGTCATAGCACATGAAAGAGAG	###############@B8/0BGFB?9??)9*	AS:i:0	XS:i:0	XN:i:0	XM:i:0	XO:i:0	XG:i:0	NM:i:0	MD:Z:31	YT:Z:UU
D2D0JJN1:133:D0BCAACXX:1:1208:1871:45032	272	chromosome:AGPv2:2:1:237068873:1	167774449	1	31M	*	0	0	AACCACATTAGTCATAGCACATGAAAGAGAG	###############@B8/0BGFB?9??)9*	AS:i:0	XS:i:0	XN:i:0	XM:i:0	XO:i:0	XG:i:0	NM:i:0	MD:Z:31	YT:Z:UU
D2D0JJN1:133:D0BCAACXX:1:1208:1871:45032	256	chromosome:AGPv2:4:1:241473504:1	173066290	1	31M	*	0	0	CTCTCTTTCATGTGCTATGACTAATGTGGTT	*9)??9?BFGB0/8B@###############	AS:i:0	XS:i:0	XN:i:0	XM:i:0	XO:i:0	XG:i:0	NM:i:0	MD:Z:31	YT:Z:UU
D2D0JJN1:133:D0BCAACXX:1:1208:1871:45032	272	chromosome:AGPv2:1:1:301354135:1	253217888	1	31M	*	0	0	AACCACATTAGTCATAGCACATGAAAGAGAG	###############@B8/0BGFB?9??)9*	AS:i:0	XS:i:0	XN:i:0	XM:i:0	XO:i:0	XG:i:0	NM:i:0	MD:Z:31	YT:Z:UU
D2D0JJN1:133:D0BCAACXX:1:1208:1871:45032	256	chromosome:AGPv2:4:1:241473504:1	166762865	1	31M	*	0	0	CTCTCTTTCATGTGCTATGACTAATGTGGTT	*9)??9?BFGB0/8B@###############	AS:i:0	XS:i:0	XN:i:0	XM:i:0	XO:i:0	XG:i:0	NM:i:0	MD:Z:31	YT:Z:UU
D2D0JJN1:133:D0BCAACXX:1:1208:1871:45032	272	chromosome:AGPv2:7:1:176764762:1	165054258	1	31M	*	0	0	AACCACATTAGTCATAGCACATGAAAGAGAG	###############@B8/0BGFB?9??)9*	AS:i:0	XS:i:0	XN:i:0	XM:i:0	XO:i:0	XG:i:0	NM:i:0	MD:Z:31	YT:Z:UU
D2D0JJN1:133:D0BCAACXX:1:1208:1871:45032	256	chromosome:AGPv2:6:1:169174353:1	140260170	1	31M	*	0	0	CTCTCTTTCATGTGCTATGACTAATGTGGTT	*9)??9?BFGB0/8B@###############	AS:i:0	XS:i:0	XN:i:0	XM:i:0	XO:i:0	XG:i:0	NM:i:0	MD:Z:31	YT:Z:UU
D2D0JJN1:133:D0BCAACXX:1:1208:1871:45032	272	chromosome:AGPv2:9:1:156750706:1	113155166	1	31M	*	0	0	AACCACATTAGTCATAGCACATGAAAGAGAG	###############@B8/0BGFB?9??)9*	AS:i:0	XS:i:0	XN:i:0	XM:i:0	XO:i:0	XG:i:0	NM:i:0	MD:Z:31	YT:Z:UU
D2D0JJN1:133:D0BCAACXX:1:1208:1871:45032	272	chromosome:AGPv2:7:1:176764762:1	14375959	1	31M	*	0	0	AACCACATTAGTCATAGCACATGAAAGAGAG	###############@B8/0BGFB?9??)9*	AS:i:0	XS:i:0	XN:i:0	XM:i:0	XO:i:0	XG:i:0	NM:i:0	MD:Z:31	YT:Z:UU
D2D0JJN1:133:D0BCAACXX:1:1208:1871:45032	272	chromosome:AGPv2:9:1:156750706:1	129413673	1	31M	*	0	0	AACCACATTAGTCATAGCACATGAAAGAGAG	###############@B8/0BGFB?9??)9*	AS:i:0	XS:i:0	XN:i:0	XM:i:0	XO:i:0	XG:i:0	NM:i:0	MD:Z:31	YT:Z:UU
D2D0JJN1:133:D0BCAACXX:1:1208:1871:45032	272	chromosome:AGPv2:2:1:237068873:1	164720058	1	31M	*	0	0	AACCACATTAGTCATAGCACATGAAAGAGAG	###############@B8/0BGFB?9??)9*	AS:i:0	XS:i:0	XN:i:0	XM:i:0	XO:i:0	XG:i:0	NM:i:0	MD:Z:31	YT:Z:UU
D2D0JJN1:133:D0BCAACXX:1:1208:1871:45032	272	chromosome:AGPv2:10:1:150189435:1	99332005	1	31M	*	0	0	AACCACATTAGTCATAGCACATGAAAGAGAG	###############@B8/0BGFB?9??)9*	AS:i:0	XS:i:0	XN:i:0	XM:i:0	XO:i:0	XG:i:0	NM:i:0	MD:Z:31	YT:Z:UU
D2D0JJN1:133:D0BCAACXX:1:1208:1871:45032	272	chromosome:AGPv2:9:1:156750706:1	118860241	1	31M	*	0	0	AACCACATTAGTCATAGCACATGAAAGAGAG	###############@B8/0BGFB?9??)9*	AS:i:0	XS:i:0	XN:i:0	XM:i:0	XO:i:0	XG:i:0	NM:i:0	MD:Z:31	YT:Z:UU
D2D0JJN1:133:D0BCAACXX:1:1208:1871:45032	256	chromosome:AGPv2:2:1:237068873:1	2836468	1	31M	*	0	0	CTCTCTTTCATGTGCTATGACTAATGTGGTT	*9)??9?BFGB0/8B@###############	AS:i:0	XS:i:0	XN:i:0	XM:i:0	XO:i:0	XG:i:0	NM:i:0	MD:Z:31	YT:Z:UU
D2D0JJN1:133:D0BCAACXX:1:1208:1871:45032	272	chromosome:AGPv2:2:1:237068873:1	177125562	1	31M	*	0	0	AACCACATTAGTCATAGCACATGAAAGAGAG	###############@B8/0BGFB?9??)9*	AS:i:0	XS:i:0	XN:i:0	XM:i:0	XO:i:0	XG:i:0	NM:i:0	MD:Z:31	YT:Z:UU
D2D0JJN1:133:D0BCAACXX:1:1208:1871:45032	256	chromosome:AGPv2:4:1:241473504:1	121275072	1	31M	*	0	0	CTCTCTTTCATGTGCTATGACTAATGTGGTT	*9)??9?BFGB0/8B@###############	AS:i:0	XS:i:0	XN:i:0	XM:i:0	XO:i:0	XG:i:0	NM:i:0	MD:Z:31	YT:Z:UU
D2D0JJN1:133:D0BCAACXX:1:1208:1871:45032	256	chromosome:AGPv2:6:1:169174353:1	76253957	1	31M	*	0	0	CTCTCTTTCATGTGCTATGACTAATGTGGTT	*9)??9?BFGB0/8B@###############	AS:i:0	XS:i:0	XN:i:0	XM:i:0	XO:i:0	XG:i:0	NM:i:0	MD:Z:31	YT:Z:UU
D2D0JJN1:133:D0BCAACXX:1:1208:1871:45032	256	chromosome:AGPv2:7:1:176764762:1	137327486	1	31M	*	0	0	CTCTCTTTCATGTGCTATGACTAATGTGGTT	*9)??9?BFGB0/8B@###############	AS:i:0	XS:i:0	XN:i:0	XM:i:0	XO:i:0	XG:i:0	NM:i:0	MD:Z:31	YT:Z:UU
D2D0JJN1:133:D0BCAACXX:1:1208:1871:45032	256	chromosome:AGPv2:5:1:217872852:1	35089688	1	31M	*	0	0	CTCTCTTTCATGTGCTATGACTAATGTGGTT	*9)??9?BFGB0/8B@###############	AS:i:0	XS:i:0	XN:i:0	XM:i:0	XO:i:0	XG:i:0	NM:i:0	MD:Z:31	YT:Z:UU
D2D0JJN1:133:D0BCAACXX:1:1208:1871:45032	272	chromosome:AGPv2:4:1:241473504:1	37432065	1	31M	*	0	0	AACCACATTAGTCATAGCACATGAAAGAGAG	###############@B8/0BGFB?9??)9*	AS:i:0	XS:i:0	XN:i:0	XM:i:0	XO:i:0	XG:i:0	NM:i:0	MD:Z:31	YT:Z:UU
D2D0JJN1:133:D0BCAACXX:1:1208:1871:45032	256	chromosome:AGPv2:3:1:232140174:1	25977940	1	31M	*	0	0	CTCTCTTTCATGTGCTATGACTAATGTGGTT	*9)??9?BFGB0/8B@###############	AS:i:0	XS:i:0	XN:i:0	XM:i:0	XO:i:0	XG:i:0	NM:i:0	MD:Z:31	YT:Z:UU
D2D0JJN1:133:D0BCAACXX:1:1208:1871:45032	256	chromosome:AGPv2:6:1:169174353:1	58222230	1	31M	*	0	0	CTCTCTTTCATGTGCTATGACTAATGTGGTT	*9)??9?BFGB0/8B@###############	AS:i:0	XS:i:0	XN:i:0	XM:i:0	XO:i:0	XG:i:0	NM:i:0	MD:Z:31	YT:Z:UU
D2D0JJN1:133:D0BCAACXX:1:1208:1871:45032	256	chromosome:AGPv2:7:1:176764762:1	139943569	1	31M	*	0	0	CTCTCTTTCATGTGCTATGACTAATGTGGTT	*9)??9?BFGB0/8B@###############	AS:i:0	XS:i:0	XN:i:0	XM:i:0	XO:i:0	XG:i:0	NM:i:0	MD:Z:31	YT:Z:UU
D2D0JJN1:133:D0BCAACXX:1:1208:1871:45032	256	chromosome:AGPv2:1:1:301354135:1	168974607	1	31M	*	0	0	CTCTCTTTCATGTGCTATGACTAATGTGGTT	*9)??9?BFGB0/8B@###############	AS:i:0	XS:i:0	XN:i:0	XM:i:0	XO:i:0	XG:i:0	NM:i:0	MD:Z:31	YT:Z:UU
D2D0JJN1:133:D0BCAACXX:1:1208:1871:45032	272	chromosome:AGPv2:8:1:175793759:1	147184072	1	31M	*	0	0	AACCACATTAGTCATAGCACATGAAAGAGAG	###############@B8/0BGFB?9??)9*	AS:i:0	XS:i:0	XN:i:0	XM:i:0	XO:i:0	XG:i:0	NM:i:0	MD:Z:31	YT:Z:UU
D2D0JJN1:133:D0BCAACXX:1:1208:1871:45032	256	chromosome:AGPv2:4:1:241473504:1	25704422	1	31M	*	0	0	CTCTCTTTCATGTGCTATGACTAATGTGGTT	*9)??9?BFGB0/8B@###############	AS:i:0	XS:i:0	XN:i:0	XM:i:0	XO:i:0	XG:i:0	NM:i:0	MD:Z:31	YT:Z:UU
D2D0JJN1:133:D0BCAACXX:1:1208:1871:45032	272	chromosome:AGPv2:9:1:156750706:1	63450079	1	31M	*	0	0	AACCACATTAGTCATAGCACATGAAAGAGAG	###############@B8/0BGFB?9??)9*	AS:i:0	XS:i:0	XN:i:0	XM:i:0	XO:i:0	XG:i:0	NM:i:0	MD:Z:31	YT:Z:UU
D2D0JJN1:133:D0BCAACXX:1:1208:1871:45032	272	chromosome:AGPv2:8:1:175793759:1	132665308	1	31M	*	0	0	AACCACATTAGTCATAGCACATGAAAGAGAG	###############@B8/0BGFB?9??)9*	AS:i:0	XS:i:0	XN:i:0	XM:i:0	XO:i:0	XG:i:0	NM:i:0	MD:Z:31	YT:Z:UU
D2D0JJN1:133:D0BCAACXX:1:1208:1871:45032	272	chromosome:AGPv2:3:1:232140174:1	60543820	1	31M	*	0	0	AACCACATTAGTCATAGCACATGAAAGAGAG	###############@B8/0BGFB?9??)9*	AS:i:0	XS:i:0	XN:i:0	XM:i:0	XO:i:0	XG:i:0	NM:i:0	MD:Z:31	YT:Z:UU
D2D0JJN1:133:D0BCAACXX:1:1208:1871:45032	272	chromosome:AGPv2:3:1:232140174:1	180484134	1	31M	*	0	0	AACCACATTAGTCATAGCACATGAAAGAGAG	###############@B8/0BGFB?9??)9*	AS:i:0	XS:i:0	XN:i:0	XM:i:0	XO:i:0	XG:i:0	NM:i:0	MD:Z:31	YT:Z:UU
D2D0JJN1:133:D0BCAACXX:1:1208:1871:45032	256	chromosome:AGPv2:5:1:217872852:1	161335545	1	31M	*	0	0	CTCTCTTTCATGTGCTATGACTAATGTGGTT	*9)??9?BFGB0/8B@###############	AS:i:0	XS:i:0	XN:i:0	XM:i:0	XO:i:0	XG:i:0	NM:i:0	MD:Z:31	YT:Z:UU
D2D0JJN1:133:D0BCAACXX:1:1208:1871:45032	256	chromosome:AGPv2:2:1:237068873:1	163462864	1	31M	*	0	0	CTCTCTTTCATGTGCTATGACTAATGTGGTT	*9)??9?BFGB0/8B@###############	AS:i:0	XS:i:0	XN:i:0	XM:i:0	XO:i:0	XG:i:0	NM:i:0	MD:Z:31	YT:Z:UU
D2D0JJN1:133:D0BCAACXX:1:1208:1871:45032	256	chromosome:AGPv2:8:1:175793759:1	61280026	1	31M	*	0	0	CTCTCTTTCATGTGCTATGACTAATGTGGTT	*9)??9?BFGB0/8B@###############	AS:i:-2	XS:i:0	XN:i:0	XM:i:1	XO:i:0	XG:i:0	NM:i:1	MD:Z:0A30	YT:Z:UU
D2D0JJN1:133:D0BCAACXX:1:1208:1871:45032	272	chromosome:AGPv2:6:1:169174353:1	39359137	1	31M	*	0	0	AACCACATTAGTCATAGCACATGAAAGAGAG	###############@B8/0BGFB?9??)9*	AS:i:-2	XS:i:0	XN:i:0	XM:i:1	XO:i:0	XG:i:0	NM:i:1	MD:Z:2A28	YT:Z:UU
D2D0JJN1:133:D0BCAACXX:1:1208:1871:45032	272	chromosome:AGPv2:2:1:237068873:1	143971344	1	31M	*	0	0	AACCACATTAGTCATAGCACATGAAAGAGAG	###############@B8/0BGFB?9??)9*	AS:i:-2	XS:i:0	XN:i:0	XM:i:1	XO:i:0	XG:i:0	NM:i:1	MD:Z:2A28	YT:Z:UU
D2D0JJN1:133:D0BCAACXX:1:1208:1871:45032	272	chromosome:AGPv2:8:1:175793759:1	49225651	1	31M	*	0	0	AACCACATTAGTCATAGCACATGAAAGAGAG	###############@B8/0BGFB?9??)9*	AS:i:-2	XS:i:0	XN:i:0	XM:i:1	XO:i:0	XG:i:0	NM:i:1	MD:Z:30T0	YT:Z:UU
D2D0JJN1:133:D0BCAACXX:1:1208:1871:45032	256	chromosome:AGPv2:4:1:241473504:1	36948854	1	31M	*	0	0	CTCTCTTTCATGTGCTATGACTAATGTGGTT	*9)??9?BFGB0/8B@###############	AS:i:-2	XS:i:0	XN:i:0	XM:i:1	XO:i:0	XG:i:0	NM:i:1	MD:Z:0A30	YT:Z:UU
D2D0JJN1:133:D0BCAACXX:1:1208:1871:45032	256	chromosome:AGPv2:1:1:301354135:1	202879840	1	31M	*	0	0	CTCTCTTTCATGTGCTATGACTAATGTGGTT	*9)??9?BFGB0/8B@###############	AS:i:-2	XS:i:0	XN:i:0	XM:i:1	XO:i:0	XG:i:0	NM:i:1	MD:Z:0A30	YT:Z:UU
D2D0JJN1:133:D0BCAACXX:1:1208:1871:45032	272	chromosome:AGPv2:1:1:301354135:1	39377611	1	31M	*	0	0	AACCACATTAGTCATAGCACATGAAAGAGAG	###############@B8/0BGFB?9??)9*	AS:i:-2	XS:i:0	XN:i:0	XM:i:1	XO:i:0	XG:i:0	NM:i:1	MD:Z:3G27	YT:Z:UU
D2D0JJN1:133:D0BCAACXX:1:1208:1871:45032	256	chromosome:AGPv2:6:1:169174353:1	23520978	1	31M	*	0	0	CTCTCTTTCATGTGCTATGACTAATGTGGTT	*9)??9?BFGB0/8B@###############	AS:i:-2	XS:i:0	XN:i:0	XM:i:1	XO:i:0	XG:i:0	NM:i:1	MD:Z:0A30	YT:Z:UU
D2D0JJN1:133:D0BCAACXX:1:1208:1871:45032	256	chromosome:AGPv2:1:1:301354135:1	119591172	1	31M	*	0	0	CTCTCTTTCATGTGCTATGACTAATGTGGTT	*9)??9?BFGB0/8B@###############	AS:i:-2	XS:i:0	XN:i:0	XM:i:1	XO:i:0	XG:i:0	NM:i:1	MD:Z:0A30	YT:Z:UU
D2D0JJN1:133:D0BCAACXX:1:1208:1871:45032	272	chromosome:AGPv2:4:1:241473504:1	115749401	1	31M	*	0	0	AACCACATTAGTCATAGCACATGAAAGAGAG	###############@B8/0BGFB?9??)9*	AS:i:-2	XS:i:0	XN:i:0	XM:i:1	XO:i:0	XG:i:0	NM:i:1	MD:Z:30T0	YT:Z:UU
D2D0JJN1:133:D0BCAACXX:1:1208:1871:45032	256	chromosome:AGPv2:1:1:301354135:1	34451802	1	31M	*	0	0	CTCTCTTTCATGTGCTATGACTAATGTGGTT	*9)??9?BFGB0/8B@###############	AS:i:-2	XS:i:0	XN:i:0	XM:i:1	XO:i:0	XG:i:0	NM:i:1	MD:Z:0A30	YT:Z:UU
D2D0JJN1:133:D0BCAACXX:1:1208:1871:45032	256	chromosome:AGPv2:9:1:156750706:1	25574933	1	31M	*	0	0	CTCTCTTTCATGTGCTATGACTAATGTGGTT	*9)??9?BFGB0/8B@###############	AS:i:-2	XS:i:0	XN:i:0	XM:i:1	XO:i:0	XG:i:0	NM:i:1	MD:Z:0A30	YT:Z:UU
D2D0JJN1:133:D0BCAACXX:1:1208:1871:45032	256	chromosome:AGPv2:10:1:150189435:1	89187209	1	31M	*	0	0	CTCTCTTTCATGTGCTATGACTAATGTGGTT	*9)??9?BFGB0/8B@###############	AS:i:-2	XS:i:0	XN:i:0	XM:i:1	XO:i:0	XG:i:0	NM:i:1	MD:Z:30C0	YT:Z:UU
D2D0JJN1:133:D0BCAACXX:1:1208:1871:45032	256	chromosome:AGPv2:1:1:301354135:1	236708583	1	31M	*	0	0	CTCTCTTTCATGTGCTATGACTAATGTGGTT	*9)??9?BFGB0/8B@###############	AS:i:-2	XS:i:0	XN:i:0	XM:i:1	XO:i:0	XG:i:0	NM:i:1	MD:Z:0A30	YT:Z:UU
D2D0JJN1:133:D0BCAACXX:1:1208:1871:45032	272	chromosome:AGPv2:10:1:150189435:1	73718423	1	31M	*	0	0	AACCACATTAGTCATAGCACATGAAAGAGAG	###############@B8/0BGFB?9??)9*	AS:i:-2	XS:i:0	XN:i:0	XM:i:1	XO:i:0	XG:i:0	NM:i:1	MD:Z:30T0	YT:Z:UU
D2D0JJN1:133:D0BCAACXX:1:1208:1871:45032	256	chromosome:AGPv2:5:1:217872852:1	31737871	1	31M	*	0	0	CTCTCTTTCATGTGCTATGACTAATGTGGTT	*9)??9?BFGB0/8B@###############	AS:i:-2	XS:i:0	XN:i:0	XM:i:1	XO:i:0	XG:i:0	NM:i:1	MD:Z:25A5	YT:Z:UU
D2D0JJN1:133:D0BCAACXX:1:1208:1871:45032	256	chromosome:AGPv2:10:1:150189435:1	19511898	1	31M	*	0	0	CTCTCTTTCATGTGCTATGACTAATGTGGTT	*9)??9?BFGB0/8B@###############	AS:i:-2	XS:i:0	XN:i:0	XM:i:1	XO:i:0	XG:i:0	NM:i:1	MD:Z:0A30	YT:Z:UU
D2D0JJN1:133:D0BCAACXX:1:1208:1871:45032	272	chromosome:AGPv2:7:1:176764762:1	84872493	1	31M	*	0	0	AACCACATTAGTCATAGCACATGAAAGAGAG	###############@B8/0BGFB?9??)9*	AS:i:-2	XS:i:0	XN:i:0	XM:i:1	XO:i:0	XG:i:0	NM:i:1	MD:Z:2A28	YT:Z:UU
D2D0JJN1:133:D0BCAACXX:1:1208:1871:45032	272	chromosome:AGPv2:8:1:175793759:1	20218062	1	31M	*	0	0	AACCACATTAGTCATAGCACATGAAAGAGAG	###############@B8/0BGFB?9??)9*	AS:i:-2	XS:i:0	XN:i:0	XM:i:1	XO:i:0	XG:i:0	NM:i:1	MD:Z:30T0	YT:Z:UU
D2D0JJN1:133:D0BCAACXX:1:1208:1871:45032	272	chromosome:AGPv2:6:1:169174353:1	87464060	1	31M	*	0	0	AACCACATTAGTCATAGCACATGAAAGAGAG	###############@B8/0BGFB?9??)9*	AS:i:-2	XS:i:0	XN:i:0	XM:i:1	XO:i:0	XG:i:0	NM:i:1	MD:Z:30T0	YT:Z:UU
D2D0JJN1:133:D0BCAACXX:1:1208:1871:45032	256	chromosome:AGPv2:4:1:241473504:1	19683526	1	31M	*	0	0	CTCTCTTTCATGTGCTATGACTAATGTGGTT	*9)??9?BFGB0/8B@###############	AS:i:-2	XS:i:0	XN:i:0	XM:i:1	XO:i:0	XG:i:0	NM:i:1	MD:Z:0A30	YT:Z:UU
D2D0JJN1:133:D0BCAACXX:1:1208:1871:45032	256	chromosome:AGPv2:7:1:176764762:1	39413527	1	31M	*	0	0	CTCTCTTTCATGTGCTATGACTAATGTGGTT	*9)??9?BFGB0/8B@###############	AS:i:-2	XS:i:0	XN:i:0	XM:i:1	XO:i:0	XG:i:0	NM:i:1	MD:Z:0A30	YT:Z:UU
D2D0JJN1:133:D0BCAACXX:1:1208:1871:45032	256	chromosome:AGPv2:4:1:241473504:1	220671181	1	31M	*	0	0	CTCTCTTTCATGTGCTATGACTAATGTGGTT	*9)??9?BFGB0/8B@###############	AS:i:-2	XS:i:0	XN:i:0	XM:i:1	XO:i:0	XG:i:0	NM:i:1	MD:Z:30C0	YT:Z:UU
D2D0JJN1:133:D0BCAACXX:1:1208:1871:45032	256	chromosome:AGPv2:9:1:156750706:1	98741672	1	31M	*	0	0	CTCTCTTTCATGTGCTATGACTAATGTGGTT	*9)??9?BFGB0/8B@###############	AS:i:-2	XS:i:0	XN:i:0	XM:i:1	XO:i:0	XG:i:0	NM:i:1	MD:Z:28T2	YT:Z:UU
D2D0JJN1:133:D0BCAACXX:1:1208:1871:45032	272	chromosome:AGPv2:9:1:156750706:1	111811075	1	31M	*	0	0	AACCACATTAGTCATAGCACATGAAAGAGAG	###############@B8/0BGFB?9??)9*	AS:i:-2	XS:i:0	XN:i:0	XM:i:1	XO:i:0	XG:i:0	NM:i:1	MD:Z:2A28	YT:Z:UU
D2D0JJN1:133:D0BCAACXX:1:1208:1871:45032	256	chromosome:AGPv2:1:1:301354135:1	204506174	1	31M	*	0	0	CTCTCTTTCATGTGCTATGACTAATGTGGTT	*9)??9?BFGB0/8B@###############	AS:i:-2	XS:i:0	XN:i:0	XM:i:1	XO:i:0	XG:i:0	NM:i:1	MD:Z:0A30	YT:Z:UU
D2D0JJN1:133:D0BCAACXX:1:1208:1871:45032	272	chromosome:AGPv2:9:1:156750706:1	29026941	1	31M	*	0	0	AACCACATTAGTCATAGCACATGAAAGAGAG	###############@B8/0BGFB?9??)9*	AS:i:-2	XS:i:0	XN:i:0	XM:i:1	XO:i:0	XG:i:0	NM:i:1	MD:Z:30T0	YT:Z:UU
D2D0JJN1:133:D0BCAACXX:1:1208:1871:45032	256	chromosome:AGPv2:2:1:237068873:1	17471606	1	31M	*	0	0	CTCTCTTTCATGTGCTATGACTAATGTGGTT	*9)??9?BFGB0/8B@###############	AS:i:-2	XS:i:0	XN:i:0	XM:i:1	XO:i:0	XG:i:0	NM:i:1	MD:Z:28T2	YT:Z:UU
D2D0JJN1:133:D0BCAACXX:1:1208:1871:45032	256	chromosome:AGPv2:3:1:232140174:1	34535554	1	31M	*	0	0	CTCTCTTTCATGTGCTATGACTAATGTGGTT	*9)??9?BFGB0/8B@###############	AS:i:-2	XS:i:0	XN:i:0	XM:i:1	XO:i:0	XG:i:0	NM:i:1	MD:Z:0A30	YT:Z:UU
D2D0JJN1:133:D0BCAACXX:1:1208:1871:45032	272	chromosome:AGPv2:8:1:175793759:1	156587874	1	31M	*	0	0	AACCACATTAGTCATAGCACATGAAAGAGAG	###############@B8/0BGFB?9??)9*	AS:i:-2	XS:i:0	XN:i:0	XM:i:1	XO:i:0	XG:i:0	NM:i:1	MD:Z:30T0	YT:Z:UU
D2D0JJN1:133:D0BCAACXX:1:1208:1871:45032	272	chromosome:AGPv2:2:1:237068873:1	119441992	1	31M	*	0	0	AACCACATTAGTCATAGCACATGAAAGAGAG	###############@B8/0BGFB?9??)9*	AS:i:-2	XS:i:0	XN:i:0	XM:i:1	XO:i:0	XG:i:0	NM:i:1	MD:Z:2A28	YT:Z:UU
D2D0JJN1:133:D0BCAACXX:1:1208:1871:45032	256	chromosome:AGPv2:4:1:241473504:1	123861919	1	31M	*	0	0	CTCTCTTTCATGTGCTATGACTAATGTGGTT	*9)??9?BFGB0/8B@###############	AS:i:-2	XS:i:0	XN:i:0	XM:i:1	XO:i:0	XG:i:0	NM:i:1	MD:Z:0A30	YT:Z:UU
D2D0JJN1:133:D0BCAACXX:1:1208:1871:45032	272	chromosome:AGPv2:8:1:175793759:1	61586193	1	31M	*	0	0	AACCACATTAGTCATAGCACATGAAAGAGAG	###############@B8/0BGFB?9??)9*	AS:i:-2	XS:i:0	XN:i:0	XM:i:1	XO:i:0	XG:i:0	NM:i:1	MD:Z:30T0	YT:Z:UU
D2D0JJN1:133:D0BCAACXX:1:1208:1871:45032	272	chromosome:AGPv2:1:1:301354135:1	188784028	1	31M	*	0	0	AACCACATTAGTCATAGCACATGAAAGAGAG	###############@B8/0BGFB?9??)9*	AS:i:-2	XS:i:0	XN:i:0	XM:i:1	XO:i:0	XG:i:0	NM:i:1	MD:Z:30T0	YT:Z:UU
D2D0JJN1:133:D0BCAACXX:1:1208:1871:45032	256	chromosome:AGPv2:7:1:176764762:1	60161233	1	31M	*	0	0	CTCTCTTTCATGTGCTATGACTAATGTGGTT	*9)??9?BFGB0/8B@###############	AS:i:-2	XS:i:0	XN:i:0	XM:i:1	XO:i:0	XG:i:0	NM:i:1	MD:Z:0A30	YT:Z:UU
D2D0JJN1:133:D0BCAACXX:1:1208:1871:45032	272	chromosome:AGPv2:5:1:217872852:1	32533660	1	31M	*	0	0	AACCACATTAGTCATAGCACATGAAAGAGAG	###############@B8/0BGFB?9??)9*	AS:i:-2	XS:i:0	XN:i:0	XM:i:1	XO:i:0	XG:i:0	NM:i:1	MD:Z:30T0	YT:Z:UU
D2D0JJN1:133:D0BCAACXX:1:1208:1871:45032	272	chromosome:AGPv2:6:1:169174353:1	88640716	1	31M	*	0	0	AACCACATTAGTCATAGCACATGAAAGAGAG	###############@B8/0BGFB?9??)9*	AS:i:-2	XS:i:0	XN:i:0	XM:i:1	XO:i:0	XG:i:0	NM:i:1	MD:Z:30T0	YT:Z:UU
D2D0JJN1:133:D0BCAACXX:1:1208:1871:45032	256	chromosome:AGPv2:4:1:241473504:1	29533164	1	31M	*	0	0	CTCTCTTTCATGTGCTATGACTAATGTGGTT	*9)??9?BFGB0/8B@###############	AS:i:-2	XS:i:0	XN:i:0	XM:i:1	XO:i:0	XG:i:0	NM:i:1	MD:Z:0A30	YT:Z:UU
D2D0JJN1:133:D0BCAACXX:1:1208:1871:45032	256	chromosome:AGPv2:3:1:232140174:1	231760325	1	31M	*	0	0	CTCTCTTTCATGTGCTATGACTAATGTGGTT	*9)??9?BFGB0/8B@###############	AS:i:-2	XS:i:0	XN:i:0	XM:i:1	XO:i:0	XG:i:0	NM:i:1	MD:Z:0G30	YT:Z:UU
D2D0JJN1:133:D0BCAACXX:1:1208:1871:45032	272	chromosome:AGPv2:8:1:175793759:1	87651288	1	31M	*	0	0	AACCACATTAGTCATAGCACATGAAAGAGAG	###############@B8/0BGFB?9??)9*	AS:i:-2	XS:i:0	XN:i:0	XM:i:1	XO:i:0	XG:i:0	NM:i:1	MD:Z:2A28	YT:Z:UU
D2D0JJN1:133:D0BCAACXX:1:1208:1871:45032	256	chromosome:AGPv2:7:1:176764762:1	106311364	1	31M	*	0	0	CTCTCTTTCATGTGCTATGACTAATGTGGTT	*9)??9?BFGB0/8B@###############	AS:i:-2	XS:i:0	XN:i:0	XM:i:1	XO:i:0	XG:i:0	NM:i:1	MD:Z:0G30	YT:Z:UU
D2D0JJN1:133:D0BCAACXX:1:1208:1871:45032	256	chromosome:AGPv2:4:1:241473504:1	131806672	1	31M	*	0	0	CTCTCTTTCATGTGCTATGACTAATGTGGTT	*9)??9?BFGB0/8B@###############	AS:i:-2	XS:i:0	XN:i:0	XM:i:1	XO:i:0	XG:i:0	NM:i:1	MD:Z:0A30	YT:Z:UU
D2D0JJN1:133:D0BCAACXX:1:1208:1871:45032	256	chromosome:AGPv2:1:1:301354135:1	276104683	1	31M	*	0	0	CTCTCTTTCATGTGCTATGACTAATGTGGTT	*9)??9?BFGB0/8B@###############	AS:i:-2	XS:i:0	XN:i:0	XM:i:1	XO:i:0	XG:i:0	NM:i:1	MD:Z:0A30	YT:Z:UU
D2D0JJN1:133:D0BCAACXX:1:1208:1871:45032	272	chromosome:AGPv2:4:1:241473504:1	136546070	1	31M	*	0	0	AACCACATTAGTCATAGCACATGAAAGAGAG	###############@B8/0BGFB?9??)9*	AS:i:-2	XS:i:0	XN:i:0	XM:i:1	XO:i:0	XG:i:0	NM:i:1	MD:Z:30C0	YT:Z:UU
D2D0JJN1:133:D0BCAACXX:1:1208:1871:45032	272	chromosome:AGPv2:5:1:217872852:1	10714244	1	31M	*	0	0	AACCACATTAGTCATAGCACATGAAAGAGAG	###############@B8/0BGFB?9??)9*	AS:i:-2	XS:i:0	XN:i:0	XM:i:1	XO:i:0	XG:i:0	NM:i:1	MD:Z:30T0	YT:Z:UU
D2D0JJN1:133:D0BCAACXX:1:1208:1871:45032	272	chromosome:AGPv2:2:1:237068873:1	159859512	1	31M	*	0	0	AACCACATTAGTCATAGCACATGAAAGAGAG	###############@B8/0BGFB?9??)9*	AS:i:-2	XS:i:0	XN:i:0	XM:i:1	XO:i:0	XG:i:0	NM:i:1	MD:Z:30T0	YT:Z:UU
D2D0JJN1:133:D0BCAACXX:1:1208:1871:45032	272	chromosome:AGPv2:3:1:232140174:1	101923136	1	31M	*	0	0	AACCACATTAGTCATAGCACATGAAAGAGAG	###############@B8/0BGFB?9??)9*	AS:i:-2	XS:i:0	XN:i:0	XM:i:1	XO:i:0	XG:i:0	NM:i:1	MD:Z:30T0	YT:Z:UU
D2D0JJN1:133:D0BCAACXX:1:1208:1871:45032	272	chromosome:AGPv2:5:1:217872852:1	161427654	1	31M	*	0	0	AACCACATTAGTCATAGCACATGAAAGAGAG	###############@B8/0BGFB?9??)9*	AS:i:-2	XS:i:0	XN:i:0	XM:i:1	XO:i:0	XG:i:0	NM:i:1	MD:Z:30T0	YT:Z:UU
D2D0JJN1:133:D0BCAACXX:1:1208:1871:45032	256	chromosome:AGPv2:2:1:237068873:1	156836529	1	31M	*	0	0	CTCTCTTTCATGTGCTATGACTAATGTGGTT	*9)??9?BFGB0/8B@###############	AS:i:-2	XS:i:0	XN:i:0	XM:i:1	XO:i:0	XG:i:0	NM:i:1	MD:Z:0A30	YT:Z:UU
D2D0JJN1:133:D0BCAACXX:1:1208:1871:45032	256	chromosome:AGPv2:2:1:237068873:1	190908578	1	31M	*	0	0	CTCTCTTTCATGTGCTATGACTAATGTGGTT	*9)??9?BFGB0/8B@###############	AS:i:-2	XS:i:0	XN:i:0	XM:i:1	XO:i:0	XG:i:0	NM:i:1	MD:Z:0A30	YT:Z:UU
D2D0JJN1:133:D0BCAACXX:1:1208:1871:45032	256	chromosome:AGPv2:4:1:241473504:1	159293599	1	31M	*	0	0	CTCTCTTTCATGTGCTATGACTAATGTGGTT	*9)??9?BFGB0/8B@###############	AS:i:-2	XS:i:0	XN:i:0	XM:i:1	XO:i:0	XG:i:0	NM:i:1	MD:Z:0A30	YT:Z:UU
D2D0JJN1:133:D0BCAACXX:1:1208:1871:45032	272	chromosome:AGPv2:4:1:241473504:1	239526078	1	31M	*	0	0	AACCACATTAGTCATAGCACATGAAAGAGAG	###############@B8/0BGFB?9??)9*	AS:i:-2	XS:i:0	XN:i:0	XM:i:1	XO:i:0	XG:i:0	NM:i:1	MD:Z:30T0	YT:Z:UU
D2D0JJN1:133:D0BCAACXX:1:1208:1871:45032	272	chromosome:AGPv2:8:1:175793759:1	114042837	1	31M	*	0	0	AACCACATTAGTCATAGCACATGAAAGAGAG	###############@B8/0BGFB?9??)9*	AS:i:-2	XS:i:0	XN:i:0	XM:i:1	XO:i:0	XG:i:0	NM:i:1	MD:Z:5T25	YT:Z:UU
D2D0JJN1:133:D0BCAACXX:1:1208:1871:45032	256	chromosome:AGPv2:5:1:217872852:1	177943157	1	31M	*	0	0	CTCTCTTTCATGTGCTATGACTAATGTGGTT	*9)??9?BFGB0/8B@###############	AS:i:-2	XS:i:0	XN:i:0	XM:i:1	XO:i:0	XG:i:0	NM:i:1	MD:Z:0A30	YT:Z:UU
D2D0JJN1:133:D0BCAACXX:1:1208:1871:45032	272	chromosome:AGPv2:6:1:169174353:1	87452145	1	31M	*	0	0	AACCACATTAGTCATAGCACATGAAAGAGAG	###############@B8/0BGFB?9??)9*	AS:i:-2	XS:i:0	XN:i:0	XM:i:1	XO:i:0	XG:i:0	NM:i:1	MD:Z:30T0	YT:Z:UU
D2D0JJN1:133:D0BCAACXX:1:1208:1871:45032	272	chromosome:AGPv2:4:1:241473504:1	19188596	1	31M	*	0	0	AACCACATTAGTCATAGCACATGAAAGAGAG	###############@B8/0BGFB?9??)9*	AS:i:-2	XS:i:0	XN:i:0	XM:i:1	XO:i:0	XG:i:0	NM:i:1	MD:Z:30T0	YT:Z:UU
D2D0JJN1:133:D0BCAACXX:1:1208:1871:45032	272	chromosome:AGPv2:4:1:241473504:1	116528064	1	31M	*	0	0	AACCACATTAGTCATAGCACATGAAAGAGAG	###############@B8/0BGFB?9??)9*	AS:i:-2	XS:i:0	XN:i:0	XM:i:1	XO:i:0	XG:i:0	NM:i:1	MD:Z:30A0	YT:Z:UU
D2D0JJN1:133:D0BCAACXX:1:1208:1871:45032	272	chromosome:AGPv2:9:1:156750706:1	119343019	1	31M	*	0	0	AACCACATTAGTCATAGCACATGAAAGAGAG	###############@B8/0BGFB?9??)9*	AS:i:-2	XS:i:0	XN:i:0	XM:i:1	XO:i:0	XG:i:0	NM:i:1	MD:Z:30T0	YT:Z:UU
D2D0JJN1:133:D0BCAACXX:1:1208:1871:45032	272	chromosome:AGPv2:2:1:237068873:1	30972444	1	31M	*	0	0	AACCACATTAGTCATAGCACATGAAAGAGAG	###############@B8/0BGFB?9??)9*	AS:i:-2	XS:i:0	XN:i:0	XM:i:1	XO:i:0	XG:i:0	NM:i:1	MD:Z:30C0	YT:Z:UU
D2D0JJN1:133:D0BCAACXX:1:1208:1871:45032	272	chromosome:AGPv2:10:1:150189435:1	8295549	1	31M	*	0	0	AACCACATTAGTCATAGCACATGAAAGAGAG	###############@B8/0BGFB?9??)9*	AS:i:-2	XS:i:0	XN:i:0	XM:i:1	XO:i:0	XG:i:0	NM:i:1	MD:Z:2T28	YT:Z:UU
D2D0JJN1:133:D0BCAACXX:1:1208:1871:45032	272	chromosome:AGPv2:9:1:156750706:1	136370234	1	31M	*	0	0	AACCACATTAGTCATAGCACATGAAAGAGAG	###############@B8/0BGFB?9??)9*	AS:i:-2	XS:i:0	XN:i:0	XM:i:1	XO:i:0	XG:i:0	NM:i:1	MD:Z:30T0	YT:Z:UU
D2D0JJN1:133:D0BCAACXX:1:1208:1871:45032	272	chromosome:AGPv2:8:1:175793759:1	139237856	1	31M	*	0	0	AACCACATTAGTCATAGCACATGAAAGAGAG	###############@B8/0BGFB?9??)9*	AS:i:-2	XS:i:0	XN:i:0	XM:i:1	XO:i:0	XG:i:0	NM:i:1	MD:Z:30T0	YT:Z:UU
D2D0JJN1:133:D0BCAACXX:1:1208:1871:45032	272	chromosome:AGPv2:2:1:237068873:1	231098038	1	31M	*	0	0	AACCACATTAGTCATAGCACATGAAAGAGAG	###############@B8/0BGFB?9??)9*	AS:i:-2	XS:i:0	XN:i:0	XM:i:1	XO:i:0	XG:i:0	NM:i:1	MD:Z:6T24	YT:Z:UU
D2D0JJN1:133:D0BCAACXX:1:1208:1871:45032	272	chromosome:AGPv2:6:1:169174353:1	84446034	1	31M	*	0	0	AACCACATTAGTCATAGCACATGAAAGAGAG	###############@B8/0BGFB?9??)9*	AS:i:-2	XS:i:0	XN:i:0	XM:i:1	XO:i:0	XG:i:0	NM:i:1	MD:Z:30T0	YT:Z:UU
D2D0JJN1:133:D0BCAACXX:1:1208:1871:45032	256	chromosome:AGPv2:1:1:301354135:1	38506693	1	31M	*	0	0	CTCTCTTTCATGTGCTATGACTAATGTGGTT	*9)??9?BFGB0/8B@###############	AS:i:-2	XS:i:0	XN:i:0	XM:i:1	XO:i:0	XG:i:0	NM:i:1	MD:Z:28T2	YT:Z:UU
D2D0JJN1:133:D0BCAACXX:1:1208:1871:45032	272	chromosome:AGPv2:3:1:232140174:1	44699210	1	31M	*	0	0	AACCACATTAGTCATAGCACATGAAAGAGAG	###############@B8/0BGFB?9??)9*	AS:i:-2	XS:i:0	XN:i:0	XM:i:1	XO:i:0	XG:i:0	NM:i:1	MD:Z:30T0	YT:Z:UU
D2D0JJN1:133:D0BCAACXX:1:1208:1871:45032	256	chromosome:AGPv2:4:1:241473504:1	36992948	1	31M	*	0	0	CTCTCTTTCATGTGCTATGACTAATGTGGTT	*9)??9?BFGB0/8B@###############	AS:i:-2	XS:i:0	XN:i:0	XM:i:1	XO:i:0	XG:i:0	NM:i:1	MD:Z:28A2	YT:Z:UU
D2D0JJN1:133:D0BCAACXX:1:1208:1871:45032	272	chromosome:AGPv2:9:1:156750706:1	92835831	1	31M	*	0	0	AACCACATTAGTCATAGCACATGAAAGAGAG	###############@B8/0BGFB?9??)9*	AS:i:-2	XS:i:0	XN:i:0	XM:i:1	XO:i:0	XG:i:0	NM:i:1	MD:Z:2A28	YT:Z:UU
D2D0JJN1:133:D0BCAACXX:1:1208:1871:45032	272	chromosome:AGPv2:8:1:175793759:1	122794128	1	31M	*	0	0	AACCACATTAGTCATAGCACATGAAAGAGAG	###############@B8/0BGFB?9??)9*	AS:i:-2	XS:i:0	XN:i:0	XM:i:1	XO:i:0	XG:i:0	NM:i:1	MD:Z:30C0	YT:Z:UU
D2D0JJN1:133:D0BCAACXX:1:1208:1871:45032	272	chromosome:AGPv2:1:1:301354135:1	232119912	1	31M	*	0	0	AACCACATTAGTCATAGCACATGAAAGAGAG	###############@B8/0BGFB?9??)9*	AS:i:-2	XS:i:0	XN:i:0	XM:i:1	XO:i:0	XG:i:0	NM:i:1	MD:Z:5T25	YT:Z:UU
D2D0JJN1:133:D0BCAACXX:1:1208:1871:45032	272	chromosome:AGPv2:5:1:217872852:1	126581312	1	31M	*	0	0	AACCACATTAGTCATAGCACATGAAAGAGAG	###############@B8/0BGFB?9??)9*	AS:i:-2	XS:i:0	XN:i:0	XM:i:1	XO:i:0	XG:i:0	NM:i:1	MD:Z:2A28	YT:Z:UU
D2D0JJN1:133:D0BCAACXX:1:1208:1871:45032	256	chromosome:AGPv2:8:1:175793759:1	37266562	1	31M	*	0	0	CTCTCTTTCATGTGCTATGACTAATGTGGTT	*9)??9?BFGB0/8B@###############	AS:i:-2	XS:i:0	XN:i:0	XM:i:1	XO:i:0	XG:i:0	NM:i:1	MD:Z:0A30	YT:Z:UU
D2D0JJN1:133:D0BCAACXX:1:1208:1871:45032	256	chromosome:AGPv2:1:1:301354135:1	9946872	1	31M	*	0	0	CTCTCTTTCATGTGCTATGACTAATGTGGTT	*9)??9?BFGB0/8B@###############	AS:i:-2	XS:i:0	XN:i:0	XM:i:1	XO:i:0	XG:i:0	NM:i:1	MD:Z:26C4	YT:Z:UU
D2D0JJN1:133:D0BCAACXX:1:1208:1871:45032	256	chromosome:AGPv2:2:1:237068873:1	89515570	1	31M	*	0	0	CTCTCTTTCATGTGCTATGACTAATGTGGTT	*9)??9?BFGB0/8B@###############	AS:i:-2	XS:i:0	XN:i:0	XM:i:1	XO:i:0	XG:i:0	NM:i:1	MD:Z:0A30	YT:Z:UU
D2D0JJN1:133:D0BCAACXX:1:1208:1871:45032	272	chromosome:AGPv2:1:1:301354135:1	204179619	1	31M	*	0	0	AACCACATTAGTCATAGCACATGAAAGAGAG	###############@B8/0BGFB?9??)9*	AS:i:-2	XS:i:0	XN:i:0	XM:i:1	XO:i:0	XG:i:0	NM:i:1	MD:Z:30T0	YT:Z:UU
D2D0JJN1:133:D0BCAACXX:1:1208:1871:45032	272	chromosome:AGPv2:1:1:301354135:1	138592564	1	31M	*	0	0	AACCACATTAGTCATAGCACATGAAAGAGAG	###############@B8/0BGFB?9??)9*	AS:i:-2	XS:i:0	XN:i:0	XM:i:1	XO:i:0	XG:i:0	NM:i:1	MD:Z:30T0	YT:Z:UU
D2D0JJN1:133:D0BCAACXX:1:1208:1871:45032	256	chromosome:AGPv2:4:1:241473504:1	46741088	1	31M	*	0	0	CTCTCTTTCATGTGCTATGACTAATGTGGTT	*9)??9?BFGB0/8B@###############	AS:i:-2	XS:i:0	XN:i:0	XM:i:1	XO:i:0	XG:i:0	NM:i:1	MD:Z:0A30	YT:Z:UU
D2D0JJN1:133:D0BCAACXX:1:1208:1871:45032	256	chromosome:AGPv2:3:1:232140174:1	162985207	1	31M	*	0	0	CTCTCTTTCATGTGCTATGACTAATGTGGTT	*9)??9?BFGB0/8B@###############	AS:i:-2	XS:i:0	XN:i:0	XM:i:1	XO:i:0	XG:i:0	NM:i:1	MD:Z:0A30	YT:Z:UU
D2D0JJN1:133:D0BCAACXX:1:1208:1871:45032	256	chromosome:AGPv2:9:1:156750706:1	47225801	1	31M	*	0	0	CTCTCTTTCATGTGCTATGACTAATGTGGTT	*9)??9?BFGB0/8B@###############	AS:i:-2	XS:i:0	XN:i:0	XM:i:1	XO:i:0	XG:i:0	NM:i:1	MD:Z:0A30	YT:Z:UU
D2D0JJN1:133:D0BCAACXX:1:1208:1871:45032	256	chromosome:AGPv2:6:1:169174353:1	121997248	1	31M	*	0	0	CTCTCTTTCATGTGCTATGACTAATGTGGTT	*9)??9?BFGB0/8B@###############	AS:i:-2	XS:i:0	XN:i:0	XM:i:1	XO:i:0	XG:i:0	NM:i:1	MD:Z:0A30	YT:Z:UU
D2D0JJN1:133:D0BCAACXX:1:1208:1871:45032	272	chromosome:AGPv2:10:1:150189435:1	105968465	1	31M	*	0	0	AACCACATTAGTCATAGCACATGAAAGAGAG	###############@B8/0BGFB?9??)9*	AS:i:-2	XS:i:0	XN:i:0	XM:i:1	XO:i:0	XG:i:0	NM:i:1	MD:Z:30T0	YT:Z:UU
D2D0JJN1:133:D0BCAACXX:1:1208:1871:45032	256	chromosome:AGPv2:3:1:232140174:1	134691296	1	31M	*	0	0	CTCTCTTTCATGTGCTATGACTAATGTGGTT	*9)??9?BFGB0/8B@###############	AS:i:-2	XS:i:0	XN:i:0	XM:i:1	XO:i:0	XG:i:0	NM:i:1	MD:Z:0A30	YT:Z:UU
D2D0JJN1:133:D0BCAACXX:1:1208:1871:45032	272	chromosome:AGPv2:5:1:217872852:1	189158656	1	31M	*	0	0	AACCACATTAGTCATAGCACATGAAAGAGAG	###############@B8/0BGFB?9??)9*	AS:i:-2	XS:i:0	XN:i:0	XM:i:1	XO:i:0	XG:i:0	NM:i:1	MD:Z:0G30	YT:Z:UU
D2D0JJN1:133:D0BCAACXX:1:1208:1871:45032	272	chromosome:AGPv2:5:1:217872852:1	76964397	1	31M	*	0	0	AACCACATTAGTCATAGCACATGAAAGAGAG	###############@B8/0BGFB?9??)9*	AS:i:-2	XS:i:0	XN:i:0	XM:i:1	XO:i:0	XG:i:0	NM:i:1	MD:Z:8G22	YT:Z:UU
D2D0JJN1:133:D0BCAACXX:1:1208:1871:45032	256	chromosome:AGPv2:5:1:217872852:1	10849625	1	31M	*	0	0	CTCTCTTTCATGTGCTATGACTAATGTGGTT	*9)??9?BFGB0/8B@###############	AS:i:-2	XS:i:0	XN:i:0	XM:i:1	XO:i:0	XG:i:0	NM:i:1	MD:Z:0A30	YT:Z:UU
D2D0JJN1:133:D0BCAACXX:1:1208:1871:45032	256	chromosome:AGPv2:1:1:301354135:1	14691999	1	31M	*	0	0	CTCTCTTTCATGTGCTATGACTAATGTGGTT	*9)??9?BFGB0/8B@###############	AS:i:-2	XS:i:0	XN:i:0	XM:i:1	XO:i:0	XG:i:0	NM:i:1	MD:Z:0A30	YT:Z:UU
D2D0JJN1:133:D0BCAACXX:1:1208:1871:45032	272	chromosome:AGPv2:10:1:150189435:1	141861373	1	31M	*	0	0	AACCACATTAGTCATAGCACATGAAAGAGAG	###############@B8/0BGFB?9??)9*	AS:i:-2	XS:i:0	XN:i:0	XM:i:1	XO:i:0	XG:i:0	NM:i:1	MD:Z:30T0	YT:Z:UU
D2D0JJN1:133:D0BCAACXX:1:1208:1871:45032	256	chromosome:AGPv2:7:1:176764762:1	166066919	1	31M	*	0	0	CTCTCTTTCATGTGCTATGACTAATGTGGTT	*9)??9?BFGB0/8B@###############	AS:i:-2	XS:i:0	XN:i:0	XM:i:1	XO:i:0	XG:i:0	NM:i:1	MD:Z:0A30	YT:Z:UU
D2D0JJN1:133:D0BCAACXX:1:1208:1871:45032	272	chromosome:AGPv2:10:1:150189435:1	76194121	1	31M	*	0	0	AACCACATTAGTCATAGCACATGAAAGAGAG	###############@B8/0BGFB?9??)9*	AS:i:-2	XS:i:0	XN:i:0	XM:i:1	XO:i:0	XG:i:0	NM:i:1	MD:Z:2T28	YT:Z:UU
D2D0JJN1:133:D0BCAACXX:1:1208:1871:45032	256	chromosome:AGPv2:1:1:301354135:1	14661291	1	31M	*	0	0	CTCTCTTTCATGTGCTATGACTAATGTGGTT	*9)??9?BFGB0/8B@###############	AS:i:-2	XS:i:0	XN:i:0	XM:i:1	XO:i:0	XG:i:0	NM:i:1	MD:Z:28T2	YT:Z:UU
D2D0JJN1:133:D0BCAACXX:1:1208:1871:45032	256	chromosome:AGPv2:2:1:237068873:1	64311074	1	31M	*	0	0	CTCTCTTTCATGTGCTATGACTAATGTGGTT	*9)??9?BFGB0/8B@###############	AS:i:-2	XS:i:0	XN:i:0	XM:i:1	XO:i:0	XG:i:0	NM:i:1	MD:Z:26C4	YT:Z:UU
D2D0JJN1:133:D0BCAACXX:1:1208:1871:45032	272	chromosome:AGPv2:2:1:237068873:1	107710894	1	31M	*	0	0	AACCACATTAGTCATAGCACATGAAAGAGAG	###############@B8/0BGFB?9??)9*	AS:i:-2	XS:i:0	XN:i:0	XM:i:1	XO:i:0	XG:i:0	NM:i:1	MD:Z:30T0	YT:Z:UU
D2D0JJN1:133:D0BCAACXX:1:1208:1871:45032	272	chromosome:AGPv2:8:1:175793759:1	134787392	1	31M	*	0	0	AACCACATTAGTCATAGCACATGAAAGAGAG	###############@B8/0BGFB?9??)9*	AS:i:-2	XS:i:0	XN:i:0	XM:i:1	XO:i:0	XG:i:0	NM:i:1	MD:Z:30T0	YT:Z:UU
D2D0JJN1:133:D0BCAACXX:1:1208:1871:45032	272	chromosome:AGPv2:4:1:241473504:1	179548331	1	31M	*	0	0	AACCACATTAGTCATAGCACATGAAAGAGAG	###############@B8/0BGFB?9??)9*	AS:i:-2	XS:i:0	XN:i:0	XM:i:1	XO:i:0	XG:i:0	NM:i:1	MD:Z:2T28	YT:Z:UU
D2D0JJN1:133:D0BCAACXX:1:1208:1871:45032	272	chromosome:AGPv2:4:1:241473504:1	210266569	1	31M	*	0	0	AACCACATTAGTCATAGCACATGAAAGAGAG	###############@B8/0BGFB?9??)9*	AS:i:-2	XS:i:0	XN:i:0	XM:i:1	XO:i:0	XG:i:0	NM:i:1	MD:Z:30T0	YT:Z:UU
D2D0JJN1:133:D0BCAACXX:1:1208:1871:45032	256	chromosome:AGPv2:3:1:232140174:1	114080715	1	31M	*	0	0	CTCTCTTTCATGTGCTATGACTAATGTGGTT	*9)??9?BFGB0/8B@###############	AS:i:-2	XS:i:0	XN:i:0	XM:i:1	XO:i:0	XG:i:0	NM:i:1	MD:Z:0A30	YT:Z:UU
D2D0JJN1:133:D0BCAACXX:1:1208:1871:45032	256	chromosome:AGPv2:4:1:241473504:1	154325878	1	31M	*	0	0	CTCTCTTTCATGTGCTATGACTAATGTGGTT	*9)??9?BFGB0/8B@###############	AS:i:-2	XS:i:0	XN:i:0	XM:i:1	XO:i:0	XG:i:0	NM:i:1	MD:Z:0A30	YT:Z:UU
D2D0JJN1:133:D0BCAACXX:1:1208:1871:45032	256	chromosome:AGPv2:9:1:156750706:1	128903265	1	31M	*	0	0	CTCTCTTTCATGTGCTATGACTAATGTGGTT	*9)??9?BFGB0/8B@###############	AS:i:-2	XS:i:0	XN:i:0	XM:i:1	XO:i:0	XG:i:0	NM:i:1	MD:Z:0A30	YT:Z:UU
D2D0JJN1:133:D0BCAACXX:1:1208:1871:45032	256	chromosome:AGPv2:3:1:232140174:1	209563470	1	31M	*	0	0	CTCTCTTTCATGTGCTATGACTAATGTGGTT	*9)??9?BFGB0/8B@###############	AS:i:-2	XS:i:0	XN:i:0	XM:i:1	XO:i:0	XG:i:0	NM:i:1	MD:Z:26A4	YT:Z:UU
D2D0JJN1:133:D0BCAACXX:1:1208:1871:45032	272	chromosome:AGPv2:7:1:176764762:1	125262738	1	31M	*	0	0	AACCACATTAGTCATAGCACATGAAAGAGAG	###############@B8/0BGFB?9??)9*	AS:i:-2	XS:i:0	XN:i:0	XM:i:1	XO:i:0	XG:i:0	NM:i:1	MD:Z:2A28	YT:Z:UU
D2D0JJN1:133:D0BCAACXX:1:1208:1871:45032	272	chromosome:AGPv2:2:1:237068873:1	209546957	1	31M	*	0	0	AACCACATTAGTCATAGCACATGAAAGAGAG	###############@B8/0BGFB?9??)9*	AS:i:-2	XS:i:0	XN:i:0	XM:i:1	XO:i:0	XG:i:0	NM:i:1	MD:Z:30T0	YT:Z:UU
D2D0JJN1:133:D0BCAACXX:1:1208:1871:45032	256	chromosome:AGPv2:8:1:175793759:1	66636731	1	31M	*	0	0	CTCTCTTTCATGTGCTATGACTAATGTGGTT	*9)??9?BFGB0/8B@###############	AS:i:-2	XS:i:0	XN:i:0	XM:i:1	XO:i:0	XG:i:0	NM:i:1	MD:Z:25A5	YT:Z:UU
D2D0JJN1:133:D0BCAACXX:1:1208:1871:45032	256	chromosome:AGPv2:9:1:156750706:1	19947185	1	31M	*	0	0	CTCTCTTTCATGTGCTATGACTAATGTGGTT	*9)??9?BFGB0/8B@###############	AS:i:-2	XS:i:0	XN:i:0	XM:i:1	XO:i:0	XG:i:0	NM:i:1	MD:Z:0A30	YT:Z:UU
D2D0JJN1:133:D0BCAACXX:1:1208:1871:45032	256	chromosome:AGPv2:2:1:237068873:1	45339107	1	31M	*	0	0	CTCTCTTTCATGTGCTATGACTAATGTGGTT	*9)??9?BFGB0/8B@###############	AS:i:-2	XS:i:0	XN:i:0	XM:i:1	XO:i:0	XG:i:0	NM:i:1	MD:Z:0A30	YT:Z:UU
D2D0JJN1:133:D0BCAACXX:1:1208:1871:45032	272	chromosome:AGPv2:4:1:241473504:1	206028076	1	31M	*	0	0	AACCACATTAGTCATAGCACATGAAAGAGAG	###############@B8/0BGFB?9??)9*	AS:i:-2	XS:i:0	XN:i:0	XM:i:1	XO:i:0	XG:i:0	NM:i:1	MD:Z:5T25	YT:Z:UU
D2D0JJN1:133:D0BCAACXX:1:1208:1871:45032	256	chromosome:AGPv2:8:1:175793759:1	137297072	1	31M	*	0	0	CTCTCTTTCATGTGCTATGACTAATGTGGTT	*9)??9?BFGB0/8B@###############	AS:i:-2	XS:i:0	XN:i:0	XM:i:1	XO:i:0	XG:i:0	NM:i:1	MD:Z:0A30	YT:Z:UU
D2D0JJN1:133:D0BCAACXX:1:1208:1871:45032	256	chromosome:AGPv2:1:1:301354135:1	75711109	1	31M	*	0	0	CTCTCTTTCATGTGCTATGACTAATGTGGTT	*9)??9?BFGB0/8B@###############	AS:i:-2	XS:i:0	XN:i:0	XM:i:1	XO:i:0	XG:i:0	NM:i:1	MD:Z:0A30	YT:Z:UU
D2D0JJN1:133:D0BCAACXX:1:1208:1871:45032	256	chromosome:AGPv2:5:1:217872852:1	171437178	1	31M	*	0	0	CTCTCTTTCATGTGCTATGACTAATGTGGTT	*9)??9?BFGB0/8B@###############	AS:i:-2	XS:i:0	XN:i:0	XM:i:1	XO:i:0	XG:i:0	NM:i:1	MD:Z:0A30	YT:Z:UU
D2D0JJN1:133:D0BCAACXX:1:1208:1871:45032	256	chromosome:AGPv2:6:1:169174353:1	153723632	1	31M	*	0	0	CTCTCTTTCATGTGCTATGACTAATGTGGTT	*9)??9?BFGB0/8B@###############	AS:i:-2	XS:i:0	XN:i:0	XM:i:1	XO:i:0	XG:i:0	NM:i:1	MD:Z:28T2	YT:Z:UU
D2D0JJN1:133:D0BCAACXX:1:1208:1871:45032	256	chromosome:AGPv2:8:1:175793759:1	95924223	1	31M	*	0	0	CTCTCTTTCATGTGCTATGACTAATGTGGTT	*9)??9?BFGB0/8B@###############	AS:i:-2	XS:i:0	XN:i:0	XM:i:1	XO:i:0	XG:i:0	NM:i:1	MD:Z:0A30	YT:Z:UU
D2D0JJN1:133:D0BCAACXX:1:1208:1871:45032	272	chromosome:AGPv2:8:1:175793759:1	128467159	1	31M	*	0	0	AACCACATTAGTCATAGCACATGAAAGAGAG	###############@B8/0BGFB?9??)9*	AS:i:-2	XS:i:0	XN:i:0	XM:i:1	XO:i:0	XG:i:0	NM:i:1	MD:Z:30T0	YT:Z:UU
D2D0JJN1:133:D0BCAACXX:1:1208:1871:45032	272	chromosome:AGPv2:9:1:156750706:1	12857777	1	31M	*	0	0	AACCACATTAGTCATAGCACATGAAAGAGAG	###############@B8/0BGFB?9??)9*	AS:i:-2	XS:i:0	XN:i:0	XM:i:1	XO:i:0	XG:i:0	NM:i:1	MD:Z:30T0	YT:Z:UU
D2D0JJN1:133:D0BCAACXX:1:1208:1871:45032	256	chromosome:AGPv2:1:1:301354135:1	61104169	1	31M	*	0	0	CTCTCTTTCATGTGCTATGACTAATGTGGTT	*9)??9?BFGB0/8B@###############	AS:i:-2	XS:i:0	XN:i:0	XM:i:1	XO:i:0	XG:i:0	NM:i:1	MD:Z:20A10	YT:Z:UU
D2D0JJN1:133:D0BCAACXX:1:1208:1871:45032	272	chromosome:AGPv2:10:1:150189435:1	101371365	1	31M	*	0	0	AACCACATTAGTCATAGCACATGAAAGAGAG	###############@B8/0BGFB?9??)9*	AS:i:-2	XS:i:0	XN:i:0	XM:i:1	XO:i:0	XG:i:0	NM:i:1	MD:Z:30T0	YT:Z:UU
D2D0JJN1:133:D0BCAACXX:1:1208:1871:45032	256	chromosome:AGPv2:1:1:301354135:1	236287350	1	31M	*	0	0	CTCTCTTTCATGTGCTATGACTAATGTGGTT	*9)??9?BFGB0/8B@###############	AS:i:-2	XS:i:0	XN:i:0	XM:i:1	XO:i:0	XG:i:0	NM:i:1	MD:Z:20A10	YT:Z:UU
D2D0JJN1:133:D0BCAACXX:1:1208:1871:45032	272	chromosome:AGPv2:8:1:175793759:1	116444985	1	31M	*	0	0	AACCACATTAGTCATAGCACATGAAAGAGAG	###############@B8/0BGFB?9??)9*	AS:i:-2	XS:i:0	XN:i:0	XM:i:1	XO:i:0	XG:i:0	NM:i:1	MD:Z:30T0	YT:Z:UU
D2D0JJN1:133:D0BCAACXX:1:1208:1871:45032	256	chromosome:AGPv2:1:1:301354135:1	236653096	1	31M	*	0	0	CTCTCTTTCATGTGCTATGACTAATGTGGTT	*9)??9?BFGB0/8B@###############	AS:i:-2	XS:i:0	XN:i:0	XM:i:1	XO:i:0	XG:i:0	NM:i:1	MD:Z:0A30	YT:Z:UU
D2D0JJN1:133:D0BCAACXX:1:1208:1871:45032	256	chromosome:AGPv2:1:1:301354135:1	245739482	1	31M	*	0	0	CTCTCTTTCATGTGCTATGACTAATGTGGTT	*9)??9?BFGB0/8B@###############	AS:i:-2	XS:i:0	XN:i:0	XM:i:1	XO:i:0	XG:i:0	NM:i:1	MD:Z:0A30	YT:Z:UU
D2D0JJN1:133:D0BCAACXX:1:1208:1871:45032	256	chromosome:AGPv2:1:1:301354135:1	277891721	1	31M	*	0	0	CTCTCTTTCATGTGCTATGACTAATGTGGTT	*9)??9?BFGB0/8B@###############	AS:i:-2	XS:i:0	XN:i:0	XM:i:1	XO:i:0	XG:i:0	NM:i:1	MD:Z:0A30	YT:Z:UU
D2D0JJN1:133:D0BCAACXX:1:1208:1871:45032	272	chromosome:AGPv2:1:1:301354135:1	298853087	1	31M	*	0	0	AACCACATTAGTCATAGCACATGAAAGAGAG	###############@B8/0BGFB?9??)9*	AS:i:-2	XS:i:0	XN:i:0	XM:i:1	XO:i:0	XG:i:0	NM:i:1	MD:Z:5T25	YT:Z:UU
D2D0JJN1:133:D0BCAACXX:1:1208:1871:45032	256	chromosome:AGPv2:9:1:156750706:1	71768890	1	31M	*	0	0	CTCTCTTTCATGTGCTATGACTAATGTGGTT	*9)??9?BFGB0/8B@###############	AS:i:-2	XS:i:0	XN:i:0	XM:i:1	XO:i:0	XG:i:0	NM:i:1	MD:Z:0A30	YT:Z:UU
D2D0JJN1:133:D0BCAACXX:1:1208:1871:45032	256	chromosome:AGPv2:1:1:301354135:1	290514689	1	31M	*	0	0	CTCTCTTTCATGTGCTATGACTAATGTGGTT	*9)??9?BFGB0/8B@###############	AS:i:-2	XS:i:0	XN:i:0	XM:i:1	XO:i:0	XG:i:0	NM:i:1	MD:Z:0A30	YT:Z:UU
D2D0JJN1:133:D0BCAACXX:1:1208:1871:45032	256	chromosome:AGPv2:9:1:156750706:1	147601518	1	31M	*	0	0	CTCTCTTTCATGTGCTATGACTAATGTGGTT	*9)??9?BFGB0/8B@###############	AS:i:-2	XS:i:0	XN:i:0	XM:i:1	XO:i:0	XG:i:0	NM:i:1	MD:Z:0A30	YT:Z:UU
D2D0JJN1:133:D0BCAACXX:1:1208:1871:45032	272	chromosome:AGPv2:8:1:175793759:1	92941934	1	31M	*	0	0	AACCACATTAGTCATAGCACATGAAAGAGAG	###############@B8/0BGFB?9??)9*	AS:i:-2	XS:i:0	XN:i:0	XM:i:1	XO:i:0	XG:i:0	NM:i:1	MD:Z:30T0	YT:Z:UU
D2D0JJN1:133:D0BCAACXX:1:1208:1871:45032	256	chromosome:AGPv2:1:1:301354135:1	21139653	1	31M	*	0	0	CTCTCTTTCATGTGCTATGACTAATGTGGTT	*9)??9?BFGB0/8B@###############	AS:i:-2	XS:i:0	XN:i:0	XM:i:1	XO:i:0	XG:i:0	NM:i:1	MD:Z:28A2	YT:Z:UU
D2D0JJN1:133:D0BCAACXX:1:1208:1871:45032	272	chromosome:AGPv2:7:1:176764762:1	144425837	1	31M	*	0	0	AACCACATTAGTCATAGCACATGAAAGAGAG	###############@B8/0BGFB?9??)9*	AS:i:-2	XS:i:0	XN:i:0	XM:i:1	XO:i:0	XG:i:0	NM:i:1	MD:Z:30T0	YT:Z:UU
D2D0JJN1:133:D0BCAACXX:1:1208:1871:45032	272	chromosome:AGPv2:4:1:241473504:1	11699555	1	31M	*	0	0	AACCACATTAGTCATAGCACATGAAAGAGAG	###############@B8/0BGFB?9??)9*	AS:i:-2	XS:i:0	XN:i:0	XM:i:1	XO:i:0	XG:i:0	NM:i:1	MD:Z:30A0	YT:Z:UU
D2D0JJN1:133:D0BCAACXX:1:1208:1871:45032	256	chromosome:AGPv2:2:1:237068873:1	62685531	1	31M	*	0	0	CTCTCTTTCATGTGCTATGACTAATGTGGTT	*9)??9?BFGB0/8B@###############	AS:i:-2	XS:i:0	XN:i:0	XM:i:1	XO:i:0	XG:i:0	NM:i:1	MD:Z:0A30	YT:Z:UU
D2D0JJN1:133:D0BCAACXX:1:1208:1871:45032	256	chromosome:AGPv2:7:1:176764762:1	8761228	1	31M	*	0	0	CTCTCTTTCATGTGCTATGACTAATGTGGTT	*9)??9?BFGB0/8B@###############	AS:i:-2	XS:i:0	XN:i:0	XM:i:1	XO:i:0	XG:i:0	NM:i:1	MD:Z:0A30	YT:Z:UU
D2D0JJN1:133:D0BCAACXX:1:1208:1871:45032	256	chromosome:AGPv2:9:1:156750706:1	78019124	1	31M	*	0	0	CTCTCTTTCATGTGCTATGACTAATGTGGTT	*9)??9?BFGB0/8B@###############	AS:i:-2	XS:i:0	XN:i:0	XM:i:1	XO:i:0	XG:i:0	NM:i:1	MD:Z:26C4	YT:Z:UU
D2D0JJN1:133:D0BCAACXX:1:1208:1871:45032	256	chromosome:AGPv2:4:1:241473504:1	49281502	1	31M	*	0	0	CTCTCTTTCATGTGCTATGACTAATGTGGTT	*9)??9?BFGB0/8B@###############	AS:i:-2	XS:i:0	XN:i:0	XM:i:1	XO:i:0	XG:i:0	NM:i:1	MD:Z:0A30	YT:Z:UU
D2D0JJN1:133:D0BCAACXX:1:1208:1871:45032	272	chromosome:AGPv2:8:1:175793759:1	100272845	1	31M	*	0	0	AACCACATTAGTCATAGCACATGAAAGAGAG	###############@B8/0BGFB?9??)9*	AS:i:-2	XS:i:0	XN:i:0	XM:i:1	XO:i:0	XG:i:0	NM:i:1	MD:Z:30T0	YT:Z:UU
D2D0JJN1:133:D0BCAACXX:1:1208:1871:45032	272	chromosome:AGPv2:7:1:176764762:1	145390283	1	31M	*	0	0	AACCACATTAGTCATAGCACATGAAAGAGAG	###############@B8/0BGFB?9??)9*	AS:i:-2	XS:i:0	XN:i:0	XM:i:1	XO:i:0	XG:i:0	NM:i:1	MD:Z:2T28	YT:Z:UU
D2D0JJN1:133:D0BCAACXX:1:1208:1871:45032	272	chromosome:AGPv2:3:1:232140174:1	60169430	1	31M	*	0	0	AACCACATTAGTCATAGCACATGAAAGAGAG	###############@B8/0BGFB?9??)9*	AS:i:-2	XS:i:0	XN:i:0	XM:i:1	XO:i:0	XG:i:0	NM:i:1	MD:Z:30T0	YT:Z:UU
D2D0JJN1:133:D0BCAACXX:1:1208:1871:45032	272	chromosome:AGPv2:1:1:301354135:1	28781092	1	31M	*	0	0	AACCACATTAGTCATAGCACATGAAAGAGAG	###############@B8/0BGFB?9??)9*	AS:i:-2	XS:i:0	XN:i:0	XM:i:1	XO:i:0	XG:i:0	NM:i:1	MD:Z:30T0	YT:Z:UU
D2D0JJN1:133:D0BCAACXX:1:1208:1871:45032	272	chromosome:AGPv2:6:1:169174353:1	156146546	1	31M	*	0	0	AACCACATTAGTCATAGCACATGAAAGAGAG	###############@B8/0BGFB?9??)9*	AS:i:-2	XS:i:0	XN:i:0	XM:i:1	XO:i:0	XG:i:0	NM:i:1	MD:Z:30T0	YT:Z:UU
D2D0JJN1:133:D0BCAACXX:1:1208:1871:45032	256	chromosome:AGPv2:1:1:301354135:1	162953073	1	31M	*	0	0	CTCTCTTTCATGTGCTATGACTAATGTGGTT	*9)??9?BFGB0/8B@###############	AS:i:-2	XS:i:0	XN:i:0	XM:i:1	XO:i:0	XG:i:0	NM:i:1	MD:Z:28A2	YT:Z:UU
D2D0JJN1:133:D0BCAACXX:1:1208:1871:45032	256	chromosome:AGPv2:2:1:237068873:1	98669585	1	31M	*	0	0	CTCTCTTTCATGTGCTATGACTAATGTGGTT	*9)??9?BFGB0/8B@###############	AS:i:-2	XS:i:0	XN:i:0	XM:i:1	XO:i:0	XG:i:0	NM:i:1	MD:Z:26C4	YT:Z:UU
D2D0JJN1:133:D0BCAACXX:1:1208:1871:45032	256	chromosome:AGPv2:1:1:301354135:1	31912252	1	31M	*	0	0	CTCTCTTTCATGTGCTATGACTAATGTGGTT	*9)??9?BFGB0/8B@###############	AS:i:-2	XS:i:0	XN:i:0	XM:i:1	XO:i:0	XG:i:0	NM:i:1	MD:Z:28T2	YT:Z:UU
D2D0JJN1:133:D0BCAACXX:1:1208:1871:45032	272	chromosome:AGPv2:6:1:169174353:1	8701070	1	31M	*	0	0	AACCACATTAGTCATAGCACATGAAAGAGAG	###############@B8/0BGFB?9??)9*	AS:i:-2	XS:i:0	XN:i:0	XM:i:1	XO:i:0	XG:i:0	NM:i:1	MD:Z:0G30	YT:Z:UU
D2D0JJN1:133:D0BCAACXX:1:1208:1871:45032	256	chromosome:AGPv2:5:1:217872852:1	194305743	1	31M	*	0	0	CTCTCTTTCATGTGCTATGACTAATGTGGTT	*9)??9?BFGB0/8B@###############	AS:i:-2	XS:i:0	XN:i:0	XM:i:1	XO:i:0	XG:i:0	NM:i:1	MD:Z:0A30	YT:Z:UU
D2D0JJN1:133:D0BCAACXX:1:1208:1871:45032	272	chromosome:AGPv2:2:1:237068873:1	102994527	1	31M	*	0	0	AACCACATTAGTCATAGCACATGAAAGAGAG	###############@B8/0BGFB?9??)9*	AS:i:-2	XS:i:0	XN:i:0	XM:i:1	XO:i:0	XG:i:0	NM:i:1	MD:Z:7A23	YT:Z:UU
D2D0JJN1:133:D0BCAACXX:1:1208:1871:45032	256	chromosome:AGPv2:5:1:217872852:1	99720526	1	31M	*	0	0	CTCTCTTTCATGTGCTATGACTAATGTGGTT	*9)??9?BFGB0/8B@###############	AS:i:-2	XS:i:0	XN:i:0	XM:i:1	XO:i:0	XG:i:0	NM:i:1	MD:Z:0A30	YT:Z:UU
D2D0JJN1:133:D0BCAACXX:1:1208:1871:45032	272	chromosome:AGPv2:2:1:237068873:1	175859180	1	31M	*	0	0	AACCACATTAGTCATAGCACATGAAAGAGAG	###############@B8/0BGFB?9??)9*	AS:i:-2	XS:i:0	XN:i:0	XM:i:1	XO:i:0	XG:i:0	NM:i:1	MD:Z:30A0	YT:Z:UU
D2D0JJN1:133:D0BCAACXX:1:1208:1871:45032	272	chromosome:AGPv2:2:1:237068873:1	204226395	1	31M	*	0	0	AACCACATTAGTCATAGCACATGAAAGAGAG	###############@B8/0BGFB?9??)9*	AS:i:-2	XS:i:0	XN:i:0	XM:i:1	XO:i:0	XG:i:0	NM:i:1	MD:Z:30T0	YT:Z:UU
D2D0JJN1:133:D0BCAACXX:1:1208:1871:45032	256	chromosome:AGPv2:7:1:176764762:1	28581238	1	31M	*	0	0	CTCTCTTTCATGTGCTATGACTAATGTGGTT	*9)??9?BFGB0/8B@###############	AS:i:-2	XS:i:0	XN:i:0	XM:i:1	XO:i:0	XG:i:0	NM:i:1	MD:Z:0A30	YT:Z:UU
D2D0JJN1:133:D0BCAACXX:1:1208:1871:45032	272	chromosome:AGPv2:7:1:176764762:1	100273435	1	31M	*	0	0	AACCACATTAGTCATAGCACATGAAAGAGAG	###############@B8/0BGFB?9??)9*	AS:i:-2	XS:i:0	XN:i:0	XM:i:1	XO:i:0	XG:i:0	NM:i:1	MD:Z:12T18	YT:Z:UU
D2D0JJN1:133:D0BCAACXX:1:1208:1871:45032	272	chromosome:AGPv2:1:1:301354135:1	45667396	1	31M	*	0	0	AACCACATTAGTCATAGCACATGAAAGAGAG	###############@B8/0BGFB?9??)9*	AS:i:-2	XS:i:0	XN:i:0	XM:i:1	XO:i:0	XG:i:0	NM:i:1	MD:Z:30T0	YT:Z:UU
D2D0JJN1:133:D0BCAACXX:1:1208:1871:45032	272	chromosome:AGPv2:9:1:156750706:1	24869546	1	31M	*	0	0	AACCACATTAGTCATAGCACATGAAAGAGAG	###############@B8/0BGFB?9??)9*	AS:i:-2	XS:i:0	XN:i:0	XM:i:1	XO:i:0	XG:i:0	NM:i:1	MD:Z:30T0	YT:Z:UU
D2D0JJN1:133:D0BCAACXX:1:1208:1871:45032	256	chromosome:AGPv2:10:1:150189435:1	30635902	1	31M	*	0	0	CTCTCTTTCATGTGCTATGACTAATGTGGTT	*9)??9?BFGB0/8B@###############	AS:i:-2	XS:i:0	XN:i:0	XM:i:1	XO:i:0	XG:i:0	NM:i:1	MD:Z:0A30	YT:Z:UU
D2D0JJN1:133:D0BCAACXX:1:1208:1871:45032	256	chromosome:AGPv2:8:1:175793759:1	22787061	1	31M	*	0	0	CTCTCTTTCATGTGCTATGACTAATGTGGTT	*9)??9?BFGB0/8B@###############	AS:i:-2	XS:i:0	XN:i:0	XM:i:1	XO:i:0	XG:i:0	NM:i:1	MD:Z:0A30	YT:Z:UU
D2D0JJN1:133:D0BCAACXX:1:1208:1871:45032	256	chromosome:AGPv2:4:1:241473504:1	188090644	1	31M	*	0	0	CTCTCTTTCATGTGCTATGACTAATGTGGTT	*9)??9?BFGB0/8B@###############	AS:i:-2	XS:i:0	XN:i:0	XM:i:1	XO:i:0	XG:i:0	NM:i:1	MD:Z:25A5	YT:Z:UU
D2D0JJN1:133:D0BCAACXX:1:1208:1871:45032	256	chromosome:AGPv2:7:1:176764762:1	159354959	1	31M	*	0	0	CTCTCTTTCATGTGCTATGACTAATGTGGTT	*9)??9?BFGB0/8B@###############	AS:i:-2	XS:i:0	XN:i:0	XM:i:1	XO:i:0	XG:i:0	NM:i:1	MD:Z:28T2	YT:Z:UU
D2D0JJN1:133:D0BCAACXX:1:1208:1871:45032	256	chromosome:AGPv2:3:1:232140174:1	143654319	1	31M	*	0	0	CTCTCTTTCATGTGCTATGACTAATGTGGTT	*9)??9?BFGB0/8B@###############	AS:i:-2	XS:i:0	XN:i:0	XM:i:1	XO:i:0	XG:i:0	NM:i:1	MD:Z:0A30	YT:Z:UU
D2D0JJN1:133:D0BCAACXX:1:1208:1871:45032	272	chromosome:AGPv2:1:1:301354135:1	84396504	1	31M	*	0	0	AACCACATTAGTCATAGCACATGAAAGAGAG	###############@B8/0BGFB?9??)9*	AS:i:-2	XS:i:0	XN:i:0	XM:i:1	XO:i:0	XG:i:0	NM:i:1	MD:Z:2A28	YT:Z:UU
D2D0JJN1:133:D0BCAACXX:1:1208:1871:45032	256	chromosome:AGPv2:10:1:150189435:1	114166868	1	31M	*	0	0	CTCTCTTTCATGTGCTATGACTAATGTGGTT	*9)??9?BFGB0/8B@###############	AS:i:-2	XS:i:0	XN:i:0	XM:i:1	XO:i:0	XG:i:0	NM:i:1	MD:Z:25A5	YT:Z:UU
D2D0JJN1:133:D0BCAACXX:1:1208:1871:45032	256	chromosome:AGPv2:6:1:169174353:1	107519051	1	31M	*	0	0	CTCTCTTTCATGTGCTATGACTAATGTGGTT	*9)??9?BFGB0/8B@###############	AS:i:-2	XS:i:0	XN:i:0	XM:i:1	XO:i:0	XG:i:0	NM:i:1	MD:Z:0A30	YT:Z:UU
D2D0JJN1:133:D0BCAACXX:1:1208:1871:45032	272	chromosome:AGPv2:1:1:301354135:1	44151839	1	31M	*	0	0	AACCACATTAGTCATAGCACATGAAAGAGAG	###############@B8/0BGFB?9??)9*	AS:i:-2	XS:i:0	XN:i:0	XM:i:1	XO:i:0	XG:i:0	NM:i:1	MD:Z:30C0	YT:Z:UU
D2D0JJN1:133:D0BCAACXX:1:1208:1871:45032	272	chromosome:AGPv2:10:1:150189435:1	61572759	1	31M	*	0	0	AACCACATTAGTCATAGCACATGAAAGAGAG	###############@B8/0BGFB?9??)9*	AS:i:-2	XS:i:0	XN:i:0	XM:i:1	XO:i:0	XG:i:0	NM:i:1	MD:Z:30T0	YT:Z:UU
D2D0JJN1:133:D0BCAACXX:1:1208:1871:45032	272	chromosome:AGPv2:4:1:241473504:1	140477788	1	31M	*	0	0	AACCACATTAGTCATAGCACATGAAAGAGAG	###############@B8/0BGFB?9??)9*	AS:i:-2	XS:i:0	XN:i:0	XM:i:1	XO:i:0	XG:i:0	NM:i:1	MD:Z:30T0	YT:Z:UU
D2D0JJN1:133:D0BCAACXX:1:1208:1871:45032	272	chromosome:AGPv2:7:1:176764762:1	110030293	1	31M	*	0	0	AACCACATTAGTCATAGCACATGAAAGAGAG	###############@B8/0BGFB?9??)9*	AS:i:-2	XS:i:0	XN:i:0	XM:i:1	XO:i:0	XG:i:0	NM:i:1	MD:Z:30T0	YT:Z:UU
D2D0JJN1:133:D0BCAACXX:1:1208:1871:45032	272	chromosome:AGPv2:5:1:217872852:1	163996629	1	31M	*	0	0	AACCACATTAGTCATAGCACATGAAAGAGAG	###############@B8/0BGFB?9??)9*	AS:i:-2	XS:i:0	XN:i:0	XM:i:1	XO:i:0	XG:i:0	NM:i:1	MD:Z:30T0	YT:Z:UU
D2D0JJN1:133:D0BCAACXX:1:1208:1871:45032	272	chromosome:AGPv2:6:1:169174353:1	114384199	1	31M	*	0	0	AACCACATTAGTCATAGCACATGAAAGAGAG	###############@B8/0BGFB?9??)9*	AS:i:-2	XS:i:0	XN:i:0	XM:i:1	XO:i:0	XG:i:0	NM:i:1	MD:Z:30T0	YT:Z:UU
D2D0JJN1:133:D0BCAACXX:1:1208:1871:45032	256	chromosome:AGPv2:1:1:301354135:1	33606045	1	31M	*	0	0	CTCTCTTTCATGTGCTATGACTAATGTGGTT	*9)??9?BFGB0/8B@###############	AS:i:-2	XS:i:0	XN:i:0	XM:i:1	XO:i:0	XG:i:0	NM:i:1	MD:Z:0A30	YT:Z:UU
D2D0JJN1:133:D0BCAACXX:1:1208:1871:45032	256	chromosome:AGPv2:10:1:150189435:1	83336015	1	31M	*	0	0	CTCTCTTTCATGTGCTATGACTAATGTGGTT	*9)??9?BFGB0/8B@###############	AS:i:-2	XS:i:0	XN:i:0	XM:i:1	XO:i:0	XG:i:0	NM:i:1	MD:Z:0A30	YT:Z:UU
D2D0JJN1:133:D0BCAACXX:1:1208:1871:45032	272	chromosome:AGPv2:9:1:156750706:1	48045396	1	31M	*	0	0	AACCACATTAGTCATAGCACATGAAAGAGAG	###############@B8/0BGFB?9??)9*	AS:i:-2	XS:i:0	XN:i:0	XM:i:1	XO:i:0	XG:i:0	NM:i:1	MD:Z:5T25	YT:Z:UU
D2D0JJN1:133:D0BCAACXX:1:1208:1871:45032	256	chromosome:AGPv2:6:1:169174353:1	141739184	1	31M	*	0	0	CTCTCTTTCATGTGCTATGACTAATGTGGTT	*9)??9?BFGB0/8B@###############	AS:i:-2	XS:i:0	XN:i:0	XM:i:1	XO:i:0	XG:i:0	NM:i:1	MD:Z:0A30	YT:Z:UU
D2D0JJN1:133:D0BCAACXX:1:1208:1871:45032	272	chromosome:AGPv2:7:1:176764762:1	149041499	1	31M	*	0	0	AACCACATTAGTCATAGCACATGAAAGAGAG	###############@B8/0BGFB?9??)9*	AS:i:-2	XS:i:0	XN:i:0	XM:i:1	XO:i:0	XG:i:0	NM:i:1	MD:Z:2A28	YT:Z:UU
D2D0JJN1:133:D0BCAACXX:1:1208:1871:45032	272	chromosome:AGPv2:5:1:217872852:1	142861325	1	31M	*	0	0	AACCACATTAGTCATAGCACATGAAAGAGAG	###############@B8/0BGFB?9??)9*	AS:i:-2	XS:i:0	XN:i:0	XM:i:1	XO:i:0	XG:i:0	NM:i:1	MD:Z:2A28	YT:Z:UU
D2D0JJN1:133:D0BCAACXX:1:1208:1871:45032	272	chromosome:AGPv2:8:1:175793759:1	1760453	1	31M	*	0	0	AACCACATTAGTCATAGCACATGAAAGAGAG	###############@B8/0BGFB?9??)9*	AS:i:-2	XS:i:0	XN:i:0	XM:i:1	XO:i:0	XG:i:0	NM:i:1	MD:Z:30T0	YT:Z:UU
D2D0JJN1:133:D0BCAACXX:1:1208:1871:45032	256	chromosome:AGPv2:5:1:217872852:1	17259799	1	31M	*	0	0	CTCTCTTTCATGTGCTATGACTAATGTGGTT	*9)??9?BFGB0/8B@###############	AS:i:-2	XS:i:0	XN:i:0	XM:i:1	XO:i:0	XG:i:0	NM:i:1	MD:Z:25A5	YT:Z:UU
D2D0JJN1:133:D0BCAACXX:1:1208:1871:45032	272	chromosome:AGPv2:3:1:232140174:1	174918652	1	31M	*	0	0	AACCACATTAGTCATAGCACATGAAAGAGAG	###############@B8/0BGFB?9??)9*	AS:i:-2	XS:i:0	XN:i:0	XM:i:1	XO:i:0	XG:i:0	NM:i:1	MD:Z:2A28	YT:Z:UU
D2D0JJN1:133:D0BCAACXX:1:1208:1871:45032	272	chromosome:AGPv2:5:1:217872852:1	126799416	1	31M	*	0	0	AACCACATTAGTCATAGCACATGAAAGAGAG	###############@B8/0BGFB?9??)9*	AS:i:-2	XS:i:0	XN:i:0	XM:i:1	XO:i:0	XG:i:0	NM:i:1	MD:Z:2A28	YT:Z:UU
D2D0JJN1:133:D0BCAACXX:1:1208:1871:45032	256	chromosome:AGPv2:3:1:232140174:1	174621820	1	31M	*	0	0	CTCTCTTTCATGTGCTATGACTAATGTGGTT	*9)??9?BFGB0/8B@###############	AS:i:-2	XS:i:0	XN:i:0	XM:i:1	XO:i:0	XG:i:0	NM:i:1	MD:Z:0A30	YT:Z:UU
D2D0JJN1:133:D0BCAACXX:1:1208:1871:45032	272	chromosome:AGPv2:1:1:301354135:1	190128841	1	31M	*	0	0	AACCACATTAGTCATAGCACATGAAAGAGAG	###############@B8/0BGFB?9??)9*	AS:i:-2	XS:i:0	XN:i:0	XM:i:1	XO:i:0	XG:i:0	NM:i:1	MD:Z:11C19	YT:Z:UU
D2D0JJN1:133:D0BCAACXX:1:1208:1871:45032	256	chromosome:AGPv2:9:1:156750706:1	35988550	1	31M	*	0	0	CTCTCTTTCATGTGCTATGACTAATGTGGTT	*9)??9?BFGB0/8B@###############	AS:i:-2	XS:i:0	XN:i:0	XM:i:1	XO:i:0	XG:i:0	NM:i:1	MD:Z:28A2	YT:Z:UU
D2D0JJN1:133:D0BCAACXX:1:1208:1871:45032	272	chromosome:AGPv2:5:1:217872852:1	81195368	1	31M	*	0	0	AACCACATTAGTCATAGCACATGAAAGAGAG	###############@B8/0BGFB?9??)9*	AS:i:-2	XS:i:0	XN:i:0	XM:i:1	XO:i:0	XG:i:0	NM:i:1	MD:Z:30T0	YT:Z:UU
D2D0JJN1:133:D0BCAACXX:1:1208:1871:45032	256	chromosome:AGPv2:4:1:241473504:1	115997372	1	31M	*	0	0	CTCTCTTTCATGTGCTATGACTAATGTGGTT	*9)??9?BFGB0/8B@###############	AS:i:-2	XS:i:0	XN:i:0	XM:i:1	XO:i:0	XG:i:0	NM:i:1	MD:Z:28T2	YT:Z:UU
D2D0JJN1:133:D0BCAACXX:1:1208:1871:45032	256	chromosome:AGPv2:1:1:301354135:1	284274927	1	31M	*	0	0	CTCTCTTTCATGTGCTATGACTAATGTGGTT	*9)??9?BFGB0/8B@###############	AS:i:-2	XS:i:0	XN:i:0	XM:i:1	XO:i:0	XG:i:0	NM:i:1	MD:Z:0A30	YT:Z:UU
D2D0JJN1:133:D0BCAACXX:1:1208:1871:45032	256	chromosome:AGPv2:2:1:237068873:1	59577466	1	31M	*	0	0	CTCTCTTTCATGTGCTATGACTAATGTGGTT	*9)??9?BFGB0/8B@###############	AS:i:-2	XS:i:0	XN:i:0	XM:i:1	XO:i:0	XG:i:0	NM:i:1	MD:Z:0A30	YT:Z:UU
D2D0JJN1:133:D0BCAACXX:1:1208:1871:45032	272	chromosome:AGPv2:10:1:150189435:1	4793778	1	31M	*	0	0	AACCACATTAGTCATAGCACATGAAAGAGAG	###############@B8/0BGFB?9??)9*	AS:i:-2	XS:i:0	XN:i:0	XM:i:1	XO:i:0	XG:i:0	NM:i:1	MD:Z:2A28	YT:Z:UU
D2D0JJN1:133:D0BCAACXX:1:1208:1871:45032	256	chromosome:AGPv2:10:1:150189435:1	81505147	1	31M	*	0	0	CTCTCTTTCATGTGCTATGACTAATGTGGTT	*9)??9?BFGB0/8B@###############	AS:i:-2	XS:i:0	XN:i:0	XM:i:1	XO:i:0	XG:i:0	NM:i:1	MD:Z:0A30	YT:Z:UU
D2D0JJN1:133:D0BCAACXX:1:1208:1871:45032	256	chromosome:AGPv2:3:1:232140174:1	14923956	1	31M	*	0	0	CTCTCTTTCATGTGCTATGACTAATGTGGTT	*9)??9?BFGB0/8B@###############	AS:i:-2	XS:i:0	XN:i:0	XM:i:1	XO:i:0	XG:i:0	NM:i:1	MD:Z:0A30	YT:Z:UU
D2D0JJN1:133:D0BCAACXX:1:1208:1871:45032	256	chromosome:AGPv2:2:1:237068873:1	38078128	1	31M	*	0	0	CTCTCTTTCATGTGCTATGACTAATGTGGTT	*9)??9?BFGB0/8B@###############	AS:i:-2	XS:i:0	XN:i:0	XM:i:1	XO:i:0	XG:i:0	NM:i:1	MD:Z:0A30	YT:Z:UU
D2D0JJN1:133:D0BCAACXX:1:1208:1871:45032	256	chromosome:AGPv2:5:1:217872852:1	192022863	1	31M	*	0	0	CTCTCTTTCATGTGCTATGACTAATGTGGTT	*9)??9?BFGB0/8B@###############	AS:i:-2	XS:i:0	XN:i:0	XM:i:1	XO:i:0	XG:i:0	NM:i:1	MD:Z:0A30	YT:Z:UU
D2D0JJN1:133:D0BCAACXX:1:1208:1871:45032	272	chromosome:AGPv2:8:1:175793759:1	126995627	1	31M	*	0	0	AACCACATTAGTCATAGCACATGAAAGAGAG	###############@B8/0BGFB?9??)9*	AS:i:-2	XS:i:0	XN:i:0	XM:i:1	XO:i:0	XG:i:0	NM:i:1	MD:Z:2A28	YT:Z:UU
D2D0JJN1:133:D0BCAACXX:1:1208:1871:45032	272	chromosome:AGPv2:2:1:237068873:1	685767	1	31M	*	0	0	AACCACATTAGTCATAGCACATGAAAGAGAG	###############@B8/0BGFB?9??)9*	AS:i:-2	XS:i:0	XN:i:0	XM:i:1	XO:i:0	XG:i:0	NM:i:1	MD:Z:30T0	YT:Z:UU
D2D0JJN1:133:D0BCAACXX:1:1208:1871:45032	272	chromosome:AGPv2:10:1:150189435:1	75779922	1	31M	*	0	0	AACCACATTAGTCATAGCACATGAAAGAGAG	###############@B8/0BGFB?9??)9*	AS:i:-2	XS:i:0	XN:i:0	XM:i:1	XO:i:0	XG:i:0	NM:i:1	MD:Z:2A28	YT:Z:UU
D2D0JJN1:133:D0BCAACXX:1:1208:1871:45032	272	chromosome:AGPv2:3:1:232140174:1	91116464	1	31M	*	0	0	AACCACATTAGTCATAGCACATGAAAGAGAG	###############@B8/0BGFB?9??)9*	AS:i:-2	XS:i:0	XN:i:0	XM:i:1	XO:i:0	XG:i:0	NM:i:1	MD:Z:30T0	YT:Z:UU
D2D0JJN1:133:D0BCAACXX:1:1208:1871:45032	272	chromosome:AGPv2:5:1:217872852:1	183224776	1	31M	*	0	0	AACCACATTAGTCATAGCACATGAAAGAGAG	###############@B8/0BGFB?9??)9*	AS:i:-2	XS:i:0	XN:i:0	XM:i:1	XO:i:0	XG:i:0	NM:i:1	MD:Z:2A28	YT:Z:UU
D2D0JJN1:133:D0BCAACXX:1:1208:1871:45032	272	chromosome:AGPv2:5:1:217872852:1	135934069	1	31M	*	0	0	AACCACATTAGTCATAGCACATGAAAGAGAG	###############@B8/0BGFB?9??)9*	AS:i:-2	XS:i:0	XN:i:0	XM:i:1	XO:i:0	XG:i:0	NM:i:1	MD:Z:30C0	YT:Z:UU
D2D0JJN1:133:D0BCAACXX:1:1208:1871:45032	272	chromosome:AGPv2:10:1:150189435:1	78081344	1	31M	*	0	0	AACCACATTAGTCATAGCACATGAAAGAGAG	###############@B8/0BGFB?9??)9*	AS:i:-2	XS:i:0	XN:i:0	XM:i:1	XO:i:0	XG:i:0	NM:i:1	MD:Z:30C0	YT:Z:UU
D2D0JJN1:133:D0BCAACXX:1:1208:1871:45032	256	chromosome:AGPv2:1:1:301354135:1	160723667	1	31M	*	0	0	CTCTCTTTCATGTGCTATGACTAATGTGGTT	*9)??9?BFGB0/8B@###############	AS:i:-2	XS:i:0	XN:i:0	XM:i:1	XO:i:0	XG:i:0	NM:i:1	MD:Z:0A30	YT:Z:UU
D2D0JJN1:133:D0BCAACXX:1:1208:1871:45032	272	chromosome:AGPv2:2:1:237068873:1	42333782	1	31M	*	0	0	AACCACATTAGTCATAGCACATGAAAGAGAG	###############@B8/0BGFB?9??)9*	AS:i:-2	XS:i:0	XN:i:0	XM:i:1	XO:i:0	XG:i:0	NM:i:1	MD:Z:2A28	YT:Z:UU
D2D0JJN1:133:D0BCAACXX:1:1208:1871:45032	256	chromosome:AGPv2:1:1:301354135:1	108683204	1	31M	*	0	0	CTCTCTTTCATGTGCTATGACTAATGTGGTT	*9)??9?BFGB0/8B@###############	AS:i:-2	XS:i:0	XN:i:0	XM:i:1	XO:i:0	XG:i:0	NM:i:1	MD:Z:28T2	YT:Z:UU
D2D0JJN1:133:D0BCAACXX:1:1208:1871:45032	256	chromosome:AGPv2:3:1:232140174:1	121039753	1	31M	*	0	0	CTCTCTTTCATGTGCTATGACTAATGTGGTT	*9)??9?BFGB0/8B@###############	AS:i:-2	XS:i:0	XN:i:0	XM:i:1	XO:i:0	XG:i:0	NM:i:1	MD:Z:0A30	YT:Z:UU
D2D0JJN1:133:D0BCAACXX:1:1208:1871:45032	256	chromosome:AGPv2:6:1:169174353:1	124764458	1	31M	*	0	0	CTCTCTTTCATGTGCTATGACTAATGTGGTT	*9)??9?BFGB0/8B@###############	AS:i:-2	XS:i:0	XN:i:0	XM:i:1	XO:i:0	XG:i:0	NM:i:1	MD:Z:27T3	YT:Z:UU
D2D0JJN1:133:D0BCAACXX:1:1208:1871:45032	256	chromosome:AGPv2:4:1:241473504:1	137030227	1	31M	*	0	0	CTCTCTTTCATGTGCTATGACTAATGTGGTT	*9)??9?BFGB0/8B@###############	AS:i:-2	XS:i:0	XN:i:0	XM:i:1	XO:i:0	XG:i:0	NM:i:1	MD:Z:28T2	YT:Z:UU
D2D0JJN1:133:D0BCAACXX:1:1208:1871:45032	272	chromosome:AGPv2:8:1:175793759:1	102607224	1	31M	*	0	0	AACCACATTAGTCATAGCACATGAAAGAGAG	###############@B8/0BGFB?9??)9*	AS:i:-2	XS:i:0	XN:i:0	XM:i:1	XO:i:0	XG:i:0	NM:i:1	MD:Z:30T0	YT:Z:UU
D2D0JJN1:133:D0BCAACXX:1:1208:1871:45032	272	chromosome:AGPv2:1:1:301354135:1	223091072	1	31M	*	0	0	AACCACATTAGTCATAGCACATGAAAGAGAG	###############@B8/0BGFB?9??)9*	AS:i:-2	XS:i:0	XN:i:0	XM:i:1	XO:i:0	XG:i:0	NM:i:1	MD:Z:30T0	YT:Z:UU
D2D0JJN1:133:D0BCAACXX:1:1208:1871:45032	272	chromosome:AGPv2:2:1:237068873:1	16163216	1	31M	*	0	0	AACCACATTAGTCATAGCACATGAAAGAGAG	###############@B8/0BGFB?9??)9*	AS:i:-2	XS:i:0	XN:i:0	XM:i:1	XO:i:0	XG:i:0	NM:i:1	MD:Z:30T0	YT:Z:UU
D2D0JJN1:133:D0BCAACXX:1:1208:1871:45032	256	chromosome:AGPv2:4:1:241473504:1	181605214	1	31M	*	0	0	CTCTCTTTCATGTGCTATGACTAATGTGGTT	*9)??9?BFGB0/8B@###############	AS:i:-2	XS:i:0	XN:i:0	XM:i:1	XO:i:0	XG:i:0	NM:i:1	MD:Z:0A30	YT:Z:UU
D2D0JJN1:133:D0BCAACXX:1:1208:1871:45032	256	chromosome:AGPv2:6:1:169174353:1	115160691	1	31M	*	0	0	CTCTCTTTCATGTGCTATGACTAATGTGGTT	*9)??9?BFGB0/8B@###############	AS:i:-2	XS:i:0	XN:i:0	XM:i:1	XO:i:0	XG:i:0	NM:i:1	MD:Z:0A30	YT:Z:UU
D2D0JJN1:133:D0BCAACXX:1:1208:1871:45032	256	chromosome:AGPv2:10:1:150189435:1	130935286	1	31M	*	0	0	CTCTCTTTCATGTGCTATGACTAATGTGGTT	*9)??9?BFGB0/8B@###############	AS:i:-2	XS:i:0	XN:i:0	XM:i:1	XO:i:0	XG:i:0	NM:i:1	MD:Z:0G30	YT:Z:UU
D2D0JJN1:133:D0BCAACXX:1:1208:1871:45032	256	chromosome:AGPv2:5:1:217872852:1	156239530	1	31M	*	0	0	CTCTCTTTCATGTGCTATGACTAATGTGGTT	*9)??9?BFGB0/8B@###############	AS:i:-2	XS:i:0	XN:i:0	XM:i:1	XO:i:0	XG:i:0	NM:i:1	MD:Z:0A30	YT:Z:UU
D2D0JJN1:133:D0BCAACXX:1:1208:1871:45032	256	chromosome:AGPv2:3:1:232140174:1	143780440	1	31M	*	0	0	CTCTCTTTCATGTGCTATGACTAATGTGGTT	*9)??9?BFGB0/8B@###############	AS:i:-2	XS:i:0	XN:i:0	XM:i:1	XO:i:0	XG:i:0	NM:i:1	MD:Z:0A30	YT:Z:UU
D2D0JJN1:133:D0BCAACXX:1:1208:1871:45032	256	chromosome:AGPv2:7:1:176764762:1	29417034	1	31M	*	0	0	CTCTCTTTCATGTGCTATGACTAATGTGGTT	*9)??9?BFGB0/8B@###############	AS:i:-2	XS:i:0	XN:i:0	XM:i:1	XO:i:0	XG:i:0	NM:i:1	MD:Z:0A30	YT:Z:UU
D2D0JJN1:133:D0BCAACXX:1:1208:1871:45032	256	chromosome:AGPv2:5:1:217872852:1	202699142	1	31M	*	0	0	CTCTCTTTCATGTGCTATGACTAATGTGGTT	*9)??9?BFGB0/8B@###############	AS:i:-2	XS:i:0	XN:i:0	XM:i:1	XO:i:0	XG:i:0	NM:i:1	MD:Z:25A5	YT:Z:UU
D2D0JJN1:133:D0BCAACXX:1:1208:1871:45032	256	chromosome:AGPv2:8:1:175793759:1	80406932	1	31M	*	0	0	CTCTCTTTCATGTGCTATGACTAATGTGGTT	*9)??9?BFGB0/8B@###############	AS:i:-2	XS:i:0	XN:i:0	XM:i:1	XO:i:0	XG:i:0	NM:i:1	MD:Z:2G28	YT:Z:UU
D2D0JJN1:133:D0BCAACXX:1:1208:1871:45032	272	chromosome:AGPv2:9:1:156750706:1	13501402	1	31M	*	0	0	AACCACATTAGTCATAGCACATGAAAGAGAG	###############@B8/0BGFB?9??)9*	AS:i:-2	XS:i:0	XN:i:0	XM:i:1	XO:i:0	XG:i:0	NM:i:1	MD:Z:30T0	YT:Z:UU
D2D0JJN1:133:D0BCAACXX:1:1208:1871:45032	256	chromosome:AGPv2:8:1:175793759:1	143189141	1	31M	*	0	0	CTCTCTTTCATGTGCTATGACTAATGTGGTT	*9)??9?BFGB0/8B@###############	AS:i:-2	XS:i:0	XN:i:0	XM:i:1	XO:i:0	XG:i:0	NM:i:1	MD:Z:0A30	YT:Z:UU
D2D0JJN1:133:D0BCAACXX:1:1208:1871:45032	256	chromosome:AGPv2:1:1:301354135:1	4965295	1	31M	*	0	0	CTCTCTTTCATGTGCTATGACTAATGTGGTT	*9)??9?BFGB0/8B@###############	AS:i:-2	XS:i:0	XN:i:0	XM:i:1	XO:i:0	XG:i:0	NM:i:1	MD:Z:22C8	YT:Z:UU
D2D0JJN1:133:D0BCAACXX:1:1208:1871:45032	256	chromosome:AGPv2:3:1:232140174:1	209582027	1	31M	*	0	0	CTCTCTTTCATGTGCTATGACTAATGTGGTT	*9)??9?BFGB0/8B@###############	AS:i:-2	XS:i:0	XN:i:0	XM:i:1	XO:i:0	XG:i:0	NM:i:1	MD:Z:26A4	YT:Z:UU
D2D0JJN1:133:D0BCAACXX:1:1208:1871:45032	272	chromosome:AGPv2:4:1:241473504:1	95611930	1	31M	*	0	0	AACCACATTAGTCATAGCACATGAAAGAGAG	###############@B8/0BGFB?9??)9*	AS:i:-2	XS:i:0	XN:i:0	XM:i:1	XO:i:0	XG:i:0	NM:i:1	MD:Z:2A28	YT:Z:UU
D2D0JJN1:133:D0BCAACXX:1:1208:1871:45032	272	chromosome:AGPv2:9:1:156750706:1	144208917	1	31M	*	0	0	AACCACATTAGTCATAGCACATGAAAGAGAG	###############@B8/0BGFB?9??)9*	AS:i:-2	XS:i:0	XN:i:0	XM:i:1	XO:i:0	XG:i:0	NM:i:1	MD:Z:2A28	YT:Z:UU
D2D0JJN1:133:D0BCAACXX:1:1208:1871:45032	256	chromosome:AGPv2:8:1:175793759:1	133359767	1	31M	*	0	0	CTCTCTTTCATGTGCTATGACTAATGTGGTT	*9)??9?BFGB0/8B@###############	AS:i:-2	XS:i:0	XN:i:0	XM:i:1	XO:i:0	XG:i:0	NM:i:1	MD:Z:0A30	YT:Z:UU
D2D0JJN1:133:D0BCAACXX:1:1208:1871:45032	272	chromosome:AGPv2:9:1:156750706:1	122096955	1	31M	*	0	0	AACCACATTAGTCATAGCACATGAAAGAGAG	###############@B8/0BGFB?9??)9*	AS:i:-2	XS:i:0	XN:i:0	XM:i:1	XO:i:0	XG:i:0	NM:i:1	MD:Z:30T0	YT:Z:UU
D2D0JJN1:133:D0BCAACXX:1:1208:1871:45032	272	chromosome:AGPv2:6:1:169174353:1	140952257	1	31M	*	0	0	AACCACATTAGTCATAGCACATGAAAGAGAG	###############@B8/0BGFB?9??)9*	AS:i:-2	XS:i:0	XN:i:0	XM:i:1	XO:i:0	XG:i:0	NM:i:1	MD:Z:0G30	YT:Z:UU
D2D0JJN1:133:D0BCAACXX:1:1208:1871:45032	256	chromosome:AGPv2:7:1:176764762:1	98857837	1	31M	*	0	0	CTCTCTTTCATGTGCTATGACTAATGTGGTT	*9)??9?BFGB0/8B@###############	AS:i:-2	XS:i:0	XN:i:0	XM:i:1	XO:i:0	XG:i:0	NM:i:1	MD:Z:28T2	YT:Z:UU
D2D0JJN1:133:D0BCAACXX:1:1208:1871:45032	272	chromosome:AGPv2:3:1:232140174:1	65461026	1	31M	*	0	0	AACCACATTAGTCATAGCACATGAAAGAGAG	###############@B8/0BGFB?9??)9*	AS:i:-2	XS:i:0	XN:i:0	XM:i:1	XO:i:0	XG:i:0	NM:i:1	MD:Z:30T0	YT:Z:UU
D2D0JJN1:133:D0BCAACXX:1:1208:1871:45032	256	chromosome:AGPv2:6:1:169174353:1	18792002	1	31M	*	0	0	CTCTCTTTCATGTGCTATGACTAATGTGGTT	*9)??9?BFGB0/8B@###############	AS:i:-2	XS:i:0	XN:i:0	XM:i:1	XO:i:0	XG:i:0	NM:i:1	MD:Z:0G30	YT:Z:UU
D2D0JJN1:133:D0BCAACXX:1:1208:1871:45032	272	chromosome:AGPv2:7:1:176764762:1	123864100	1	31M	*	0	0	AACCACATTAGTCATAGCACATGAAAGAGAG	###############@B8/0BGFB?9??)9*	AS:i:-2	XS:i:0	XN:i:0	XM:i:1	XO:i:0	XG:i:0	NM:i:1	MD:Z:4G26	YT:Z:UU
D2D0JJN1:133:D0BCAACXX:1:1208:1871:45032	256	chromosome:AGPv2:1:1:301354135:1	254365477	1	31M	*	0	0	CTCTCTTTCATGTGCTATGACTAATGTGGTT	*9)??9?BFGB0/8B@###############	AS:i:-2	XS:i:0	XN:i:0	XM:i:1	XO:i:0	XG:i:0	NM:i:1	MD:Z:0A30	YT:Z:UU
D2D0JJN1:133:D0BCAACXX:1:1208:1871:45032	256	chromosome:AGPv2:1:1:301354135:1	133212559	1	31M	*	0	0	CTCTCTTTCATGTGCTATGACTAATGTGGTT	*9)??9?BFGB0/8B@###############	AS:i:-2	XS:i:0	XN:i:0	XM:i:1	XO:i:0	XG:i:0	NM:i:1	MD:Z:25A5	YT:Z:UU
D2D0JJN1:133:D0BCAACXX:1:1208:1871:45032	272	chromosome:AGPv2:1:1:301354135:1	147130337	1	31M	*	0	0	AACCACATTAGTCATAGCACATGAAAGAGAG	###############@B8/0BGFB?9??)9*	AS:i:-2	XS:i:0	XN:i:0	XM:i:1	XO:i:0	XG:i:0	NM:i:1	MD:Z:2T28	YT:Z:UU
D2D0JJN1:133:D0BCAACXX:1:1208:1871:45032	256	chromosome:AGPv2:10:1:150189435:1	59496180	1	31M	*	0	0	CTCTCTTTCATGTGCTATGACTAATGTGGTT	*9)??9?BFGB0/8B@###############	AS:i:-2	XS:i:0	XN:i:0	XM:i:1	XO:i:0	XG:i:0	NM:i:1	MD:Z:0A30	YT:Z:UU
D2D0JJN1:133:D0BCAACXX:1:1208:1871:45032	272	chromosome:AGPv2:9:1:156750706:1	35119621	1	31M	*	0	0	AACCACATTAGTCATAGCACATGAAAGAGAG	###############@B8/0BGFB?9??)9*	AS:i:-2	XS:i:0	XN:i:0	XM:i:1	XO:i:0	XG:i:0	NM:i:1	MD:Z:10T20	YT:Z:UU
D2D0JJN1:133:D0BCAACXX:1:1208:1871:45032	272	chromosome:AGPv2:5:1:217872852:1	185009350	1	31M	*	0	0	AACCACATTAGTCATAGCACATGAAAGAGAG	###############@B8/0BGFB?9??)9*	AS:i:-2	XS:i:0	XN:i:0	XM:i:1	XO:i:0	XG:i:0	NM:i:1	MD:Z:30T0	YT:Z:UU
D2D0JJN1:133:D0BCAACXX:1:1208:1871:45032	272	chromosome:AGPv2:6:1:169174353:1	65514296	1	31M	*	0	0	AACCACATTAGTCATAGCACATGAAAGAGAG	###############@B8/0BGFB?9??)9*	AS:i:-2	XS:i:0	XN:i:0	XM:i:1	XO:i:0	XG:i:0	NM:i:1	MD:Z:2A28	YT:Z:UU
D2D0JJN1:133:D0BCAACXX:1:1208:1871:45032	272	chromosome:AGPv2:2:1:237068873:1	137879899	1	31M	*	0	0	AACCACATTAGTCATAGCACATGAAAGAGAG	###############@B8/0BGFB?9??)9*	AS:i:-2	XS:i:0	XN:i:0	XM:i:1	XO:i:0	XG:i:0	NM:i:1	MD:Z:30T0	YT:Z:UU
D2D0JJN1:133:D0BCAACXX:1:1208:1871:45032	272	chromosome:AGPv2:5:1:217872852:1	46412505	1	31M	*	0	0	AACCACATTAGTCATAGCACATGAAAGAGAG	###############@B8/0BGFB?9??)9*	AS:i:-2	XS:i:0	XN:i:0	XM:i:1	XO:i:0	XG:i:0	NM:i:1	MD:Z:30T0	YT:Z:UU
D2D0JJN1:133:D0BCAACXX:1:1208:1871:45032	256	chromosome:AGPv2:2:1:237068873:1	175448204	1	31M	*	0	0	CTCTCTTTCATGTGCTATGACTAATGTGGTT	*9)??9?BFGB0/8B@###############	AS:i:-2	XS:i:0	XN:i:0	XM:i:1	XO:i:0	XG:i:0	NM:i:1	MD:Z:30C0	YT:Z:UU
D2D0JJN1:133:D0BCAACXX:1:1208:1871:45032	256	chromosome:AGPv2:5:1:217872852:1	27381922	1	31M	*	0	0	CTCTCTTTCATGTGCTATGACTAATGTGGTT	*9)??9?BFGB0/8B@###############	AS:i:-2	XS:i:0	XN:i:0	XM:i:1	XO:i:0	XG:i:0	NM:i:1	MD:Z:0A30	YT:Z:UU
D2D0JJN1:133:D0BCAACXX:1:1208:1871:45032	256	chromosome:AGPv2:7:1:176764762:1	144462780	1	31M	*	0	0	CTCTCTTTCATGTGCTATGACTAATGTGGTT	*9)??9?BFGB0/8B@###############	AS:i:-2	XS:i:0	XN:i:0	XM:i:1	XO:i:0	XG:i:0	NM:i:1	MD:Z:28T2	YT:Z:UU
D2D0JJN1:133:D0BCAACXX:1:1208:1871:45032	256	chromosome:AGPv2:3:1:232140174:1	19619991	1	31M	*	0	0	CTCTCTTTCATGTGCTATGACTAATGTGGTT	*9)??9?BFGB0/8B@###############	AS:i:-2	XS:i:0	XN:i:0	XM:i:1	XO:i:0	XG:i:0	NM:i:1	MD:Z:0A30	YT:Z:UU
D2D0JJN1:133:D0BCAACXX:1:1208:1871:45032	272	chromosome:AGPv2:7:1:176764762:1	172403504	1	31M	*	0	0	AACCACATTAGTCATAGCACATGAAAGAGAG	###############@B8/0BGFB?9??)9*	AS:i:-2	XS:i:0	XN:i:0	XM:i:1	XO:i:0	XG:i:0	NM:i:1	MD:Z:30A0	YT:Z:UU
D2D0JJN1:133:D0BCAACXX:1:1208:1871:45032	256	chromosome:AGPv2:7:1:176764762:1	139157909	1	31M	*	0	0	CTCTCTTTCATGTGCTATGACTAATGTGGTT	*9)??9?BFGB0/8B@###############	AS:i:-2	XS:i:0	XN:i:0	XM:i:1	XO:i:0	XG:i:0	NM:i:1	MD:Z:28A2	YT:Z:UU
D2D0JJN1:133:D0BCAACXX:1:1208:1871:45032	256	chromosome:AGPv2:3:1:232140174:1	145428618	1	31M	*	0	0	CTCTCTTTCATGTGCTATGACTAATGTGGTT	*9)??9?BFGB0/8B@###############	AS:i:-2	XS:i:0	XN:i:0	XM:i:1	XO:i:0	XG:i:0	NM:i:1	MD:Z:28T2	YT:Z:UU
D2D0JJN1:133:D0BCAACXX:1:1208:1871:45032	272	chromosome:AGPv2:10:1:150189435:1	64756596	1	31M	*	0	0	AACCACATTAGTCATAGCACATGAAAGAGAG	###############@B8/0BGFB?9??)9*	AS:i:-2	XS:i:0	XN:i:0	XM:i:1	XO:i:0	XG:i:0	NM:i:1	MD:Z:30T0	YT:Z:UU
D2D0JJN1:133:D0BCAACXX:1:1208:1871:45032	256	chromosome:AGPv2:8:1:175793759:1	162366785	1	31M	*	0	0	CTCTCTTTCATGTGCTATGACTAATGTGGTT	*9)??9?BFGB0/8B@###############	AS:i:-2	XS:i:0	XN:i:0	XM:i:1	XO:i:0	XG:i:0	NM:i:1	MD:Z:0A30	YT:Z:UU
D2D0JJN1:133:D0BCAACXX:1:1208:1871:45032	272	chromosome:AGPv2:3:1:232140174:1	201439798	1	31M	*	0	0	AACCACATTAGTCATAGCACATGAAAGAGAG	###############@B8/0BGFB?9??)9*	AS:i:-2	XS:i:0	XN:i:0	XM:i:1	XO:i:0	XG:i:0	NM:i:1	MD:Z:30T0	YT:Z:UU
D2D0JJN1:133:D0BCAACXX:1:1208:1871:45032	272	chromosome:AGPv2:1:1:301354135:1	101007227	1	31M	*	0	0	AACCACATTAGTCATAGCACATGAAAGAGAG	###############@B8/0BGFB?9??)9*	AS:i:-2	XS:i:0	XN:i:0	XM:i:1	XO:i:0	XG:i:0	NM:i:1	MD:Z:30T0	YT:Z:UU
D2D0JJN1:133:D0BCAACXX:1:1208:1871:45032	272	chromosome:AGPv2:5:1:217872852:1	80977377	1	31M	*	0	0	AACCACATTAGTCATAGCACATGAAAGAGAG	###############@B8/0BGFB?9??)9*	AS:i:-2	XS:i:0	XN:i:0	XM:i:1	XO:i:0	XG:i:0	NM:i:1	MD:Z:30T0	YT:Z:UU
D2D0JJN1:133:D0BCAACXX:1:1208:1871:45032	272	chromosome:AGPv2:10:1:150189435:1	120543347	1	31M	*	0	0	AACCACATTAGTCATAGCACATGAAAGAGAG	###############@B8/0BGFB?9??)9*	AS:i:-2	XS:i:0	XN:i:0	XM:i:1	XO:i:0	XG:i:0	NM:i:1	MD:Z:30T0	YT:Z:UU
D2D0JJN1:133:D0BCAACXX:1:1208:1871:45032	272	chromosome:AGPv2:5:1:217872852:1	210210775	1	31M	*	0	0	AACCACATTAGTCATAGCACATGAAAGAGAG	###############@B8/0BGFB?9??)9*	AS:i:-2	XS:i:0	XN:i:0	XM:i:1	XO:i:0	XG:i:0	NM:i:1	MD:Z:2A28	YT:Z:UU
D2D0JJN1:133:D0BCAACXX:1:1208:1871:45032	256	chromosome:AGPv2:8:1:175793759:1	38626979	1	31M	*	0	0	CTCTCTTTCATGTGCTATGACTAATGTGGTT	*9)??9?BFGB0/8B@###############	AS:i:-2	XS:i:0	XN:i:0	XM:i:1	XO:i:0	XG:i:0	NM:i:1	MD:Z:0A30	YT:Z:UU
D2D0JJN1:133:D0BCAACXX:1:1208:1871:45032	272	chromosome:AGPv2:6:1:169174353:1	7475516	1	31M	*	0	0	AACCACATTAGTCATAGCACATGAAAGAGAG	###############@B8/0BGFB?9??)9*	AS:i:-2	XS:i:0	XN:i:0	XM:i:1	XO:i:0	XG:i:0	NM:i:1	MD:Z:30T0	YT:Z:UU
D2D0JJN1:133:D0BCAACXX:1:1208:1871:45032	256	chromosome:AGPv2:1:1:301354135:1	30882208	1	31M	*	0	0	CTCTCTTTCATGTGCTATGACTAATGTGGTT	*9)??9?BFGB0/8B@###############	AS:i:-2	XS:i:0	XN:i:0	XM:i:1	XO:i:0	XG:i:0	NM:i:1	MD:Z:28A2	YT:Z:UU
D2D0JJN1:133:D0BCAACXX:1:1208:1871:45032	256	chromosome:AGPv2:1:1:301354135:1	154018774	1	31M	*	0	0	CTCTCTTTCATGTGCTATGACTAATGTGGTT	*9)??9?BFGB0/8B@###############	AS:i:-2	XS:i:0	XN:i:0	XM:i:1	XO:i:0	XG:i:0	NM:i:1	MD:Z:28T2	YT:Z:UU
D2D0JJN1:133:D0BCAACXX:1:1208:1871:45032	256	chromosome:AGPv2:6:1:169174353:1	86652314	1	31M	*	0	0	CTCTCTTTCATGTGCTATGACTAATGTGGTT	*9)??9?BFGB0/8B@###############	AS:i:-2	XS:i:0	XN:i:0	XM:i:1	XO:i:0	XG:i:0	NM:i:1	MD:Z:18A12	YT:Z:UU
D2D0JJN1:133:D0BCAACXX:1:1208:1871:45032	272	chromosome:AGPv2:2:1:237068873:1	128456746	1	31M	*	0	0	AACCACATTAGTCATAGCACATGAAAGAGAG	###############@B8/0BGFB?9??)9*	AS:i:-2	XS:i:0	XN:i:0	XM:i:1	XO:i:0	XG:i:0	NM:i:1	MD:Z:30T0	YT:Z:UU
D2D0JJN1:133:D0BCAACXX:1:1208:1871:45032	256	chromosome:AGPv2:10:1:150189435:1	137879350	1	31M	*	0	0	CTCTCTTTCATGTGCTATGACTAATGTGGTT	*9)??9?BFGB0/8B@###############	AS:i:-2	XS:i:0	XN:i:0	XM:i:1	XO:i:0	XG:i:0	NM:i:1	MD:Z:0A30	YT:Z:UU
D2D0JJN1:133:D0BCAACXX:1:1208:1871:45032	256	chromosome:AGPv2:5:1:217872852:1	67704077	1	31M	*	0	0	CTCTCTTTCATGTGCTATGACTAATGTGGTT	*9)??9?BFGB0/8B@###############	AS:i:-2	XS:i:0	XN:i:0	XM:i:1	XO:i:0	XG:i:0	NM:i:1	MD:Z:28T2	YT:Z:UU
D2D0JJN1:133:D0BCAACXX:1:1208:1871:45032	272	chromosome:AGPv2:8:1:175793759:1	100823929	1	31M	*	0	0	AACCACATTAGTCATAGCACATGAAAGAGAG	###############@B8/0BGFB?9??)9*	AS:i:-2	XS:i:0	XN:i:0	XM:i:1	XO:i:0	XG:i:0	NM:i:1	MD:Z:30T0	YT:Z:UU
D2D0JJN1:133:D0BCAACXX:1:1208:1871:45032	272	chromosome:AGPv2:3:1:232140174:1	82277991	1	31M	*	0	0	AACCACATTAGTCATAGCACATGAAAGAGAG	###############@B8/0BGFB?9??)9*	AS:i:-2	XS:i:0	XN:i:0	XM:i:1	XO:i:0	XG:i:0	NM:i:1	MD:Z:5T25	YT:Z:UU
D2D0JJN1:133:D0BCAACXX:1:1208:1871:45032	272	chromosome:AGPv2:8:1:175793759:1	34592125	1	31M	*	0	0	AACCACATTAGTCATAGCACATGAAAGAGAG	###############@B8/0BGFB?9??)9*	AS:i:-2	XS:i:0	XN:i:0	XM:i:1	XO:i:0	XG:i:0	NM:i:1	MD:Z:30T0	YT:Z:UU
D2D0JJN1:133:D0BCAACXX:1:1208:1871:45032	272	chromosome:AGPv2:9:1:156750706:1	135570960	1	31M	*	0	0	AACCACATTAGTCATAGCACATGAAAGAGAG	###############@B8/0BGFB?9??)9*	AS:i:-2	XS:i:0	XN:i:0	XM:i:1	XO:i:0	XG:i:0	NM:i:1	MD:Z:30C0	YT:Z:UU
D2D0JJN1:133:D0BCAACXX:1:1208:1871:45032	256	chromosome:AGPv2:1:1:301354135:1	184290443	1	31M	*	0	0	CTCTCTTTCATGTGCTATGACTAATGTGGTT	*9)??9?BFGB0/8B@###############	AS:i:-2	XS:i:0	XN:i:0	XM:i:1	XO:i:0	XG:i:0	NM:i:1	MD:Z:0A30	YT:Z:UU
D2D0JJN1:133:D0BCAACXX:1:1208:1871:45032	272	chromosome:AGPv2:2:1:237068873:1	34580745	1	31M	*	0	0	AACCACATTAGTCATAGCACATGAAAGAGAG	###############@B8/0BGFB?9??)9*	AS:i:-2	XS:i:0	XN:i:0	XM:i:1	XO:i:0	XG:i:0	NM:i:1	MD:Z:30T0	YT:Z:UU
D2D0JJN1:133:D0BCAACXX:1:1208:1871:45032	272	chromosome:AGPv2:6:1:169174353:1	136055455	1	31M	*	0	0	AACCACATTAGTCATAGCACATGAAAGAGAG	###############@B8/0BGFB?9??)9*	AS:i:-2	XS:i:0	XN:i:0	XM:i:1	XO:i:0	XG:i:0	NM:i:1	MD:Z:28A2	YT:Z:UU
D2D0JJN1:133:D0BCAACXX:1:1208:1871:45032	272	chromosome:AGPv2:1:1:301354135:1	56646548	1	31M	*	0	0	AACCACATTAGTCATAGCACATGAAAGAGAG	###############@B8/0BGFB?9??)9*	AS:i:-2	XS:i:0	XN:i:0	XM:i:1	XO:i:0	XG:i:0	NM:i:1	MD:Z:30C0	YT:Z:UU
D2D0JJN1:133:D0BCAACXX:1:1208:1871:45032	272	chromosome:AGPv2:4:1:241473504:1	17813942	1	31M	*	0	0	AACCACATTAGTCATAGCACATGAAAGAGAG	###############@B8/0BGFB?9??)9*	AS:i:-2	XS:i:0	XN:i:0	XM:i:1	XO:i:0	XG:i:0	NM:i:1	MD:Z:2T28	YT:Z:UU
D2D0JJN1:133:D0BCAACXX:1:1208:1871:45032	272	chromosome:AGPv2:6:1:169174353:1	118540834	1	31M	*	0	0	AACCACATTAGTCATAGCACATGAAAGAGAG	###############@B8/0BGFB?9??)9*	AS:i:-2	XS:i:0	XN:i:0	XM:i:1	XO:i:0	XG:i:0	NM:i:1	MD:Z:14G16	YT:Z:UU
D2D0JJN1:133:D0BCAACXX:1:1208:1871:45032	256	chromosome:AGPv2:4:1:241473504:1	37562832	1	31M	*	0	0	CTCTCTTTCATGTGCTATGACTAATGTGGTT	*9)??9?BFGB0/8B@###############	AS:i:-2	XS:i:0	XN:i:0	XM:i:1	XO:i:0	XG:i:0	NM:i:1	MD:Z:0A30	YT:Z:UU
D2D0JJN1:133:D0BCAACXX:1:1208:1871:45032	272	chromosome:AGPv2:3:1:232140174:1	227143434	1	31M	*	0	0	AACCACATTAGTCATAGCACATGAAAGAGAG	###############@B8/0BGFB?9??)9*	AS:i:-2	XS:i:0	XN:i:0	XM:i:1	XO:i:0	XG:i:0	NM:i:1	MD:Z:30T0	YT:Z:UU
D2D0JJN1:133:D0BCAACXX:1:1208:1871:45032	256	chromosome:AGPv2:5:1:217872852:1	13639404	1	31M	*	0	0	CTCTCTTTCATGTGCTATGACTAATGTGGTT	*9)??9?BFGB0/8B@###############	AS:i:-2	XS:i:0	XN:i:0	XM:i:1	XO:i:0	XG:i:0	NM:i:1	MD:Z:28T2	YT:Z:UU
D2D0JJN1:133:D0BCAACXX:1:1208:1871:45032	272	chromosome:AGPv2:9:1:156750706:1	47719656	1	31M	*	0	0	AACCACATTAGTCATAGCACATGAAAGAGAG	###############@B8/0BGFB?9??)9*	AS:i:-2	XS:i:0	XN:i:0	XM:i:1	XO:i:0	XG:i:0	NM:i:1	MD:Z:30T0	YT:Z:UU
D2D0JJN1:133:D0BCAACXX:1:1208:1871:45032	272	chromosome:AGPv2:8:1:175793759:1	70312075	1	31M	*	0	0	AACCACATTAGTCATAGCACATGAAAGAGAG	###############@B8/0BGFB?9??)9*	AS:i:-2	XS:i:0	XN:i:0	XM:i:1	XO:i:0	XG:i:0	NM:i:1	MD:Z:30T0	YT:Z:UU
D2D0JJN1:133:D0BCAACXX:1:1208:1871:45032	272	chromosome:AGPv2:1:1:301354135:1	247332797	1	31M	*	0	0	AACCACATTAGTCATAGCACATGAAAGAGAG	###############@B8/0BGFB?9??)9*	AS:i:-2	XS:i:0	XN:i:0	XM:i:1	XO:i:0	XG:i:0	NM:i:1	MD:Z:30T0	YT:Z:UU
D2D0JJN1:133:D0BCAACXX:1:1208:1871:45032	272	chromosome:AGPv2:6:1:169174353:1	97062094	1	31M	*	0	0	AACCACATTAGTCATAGCACATGAAAGAGAG	###############@B8/0BGFB?9??)9*	AS:i:-2	XS:i:0	XN:i:0	XM:i:1	XO:i:0	XG:i:0	NM:i:1	MD:Z:30T0	YT:Z:UU
D2D0JJN1:133:D0BCAACXX:1:1208:1871:45032	272	chromosome:AGPv2:9:1:156750706:1	3631221	1	31M	*	0	0	AACCACATTAGTCATAGCACATGAAAGAGAG	###############@B8/0BGFB?9??)9*	AS:i:-2	XS:i:0	XN:i:0	XM:i:1	XO:i:0	XG:i:0	NM:i:1	MD:Z:30T0	YT:Z:UU
D2D0JJN1:133:D0BCAACXX:1:1208:1871:45032	256	chromosome:AGPv2:5:1:217872852:1	207840594	1	31M	*	0	0	CTCTCTTTCATGTGCTATGACTAATGTGGTT	*9)??9?BFGB0/8B@###############	AS:i:-2	XS:i:0	XN:i:0	XM:i:1	XO:i:0	XG:i:0	NM:i:1	MD:Z:0A30	YT:Z:UU
D2D0JJN1:133:D0BCAACXX:1:1208:1871:45032	272	chromosome:AGPv2:1:1:301354135:1	252409038	1	31M	*	0	0	AACCACATTAGTCATAGCACATGAAAGAGAG	###############@B8/0BGFB?9??)9*	AS:i:-2	XS:i:0	XN:i:0	XM:i:1	XO:i:0	XG:i:0	NM:i:1	MD:Z:30T0	YT:Z:UU
D2D0JJN1:133:D0BCAACXX:1:1208:1871:45032	256	chromosome:AGPv2:7:1:176764762:1	17023499	1	31M	*	0	0	CTCTCTTTCATGTGCTATGACTAATGTGGTT	*9)??9?BFGB0/8B@###############	AS:i:-2	XS:i:0	XN:i:0	XM:i:1	XO:i:0	XG:i:0	NM:i:1	MD:Z:0G30	YT:Z:UU
D2D0JJN1:133:D0BCAACXX:1:1208:1871:45032	256	chromosome:AGPv2:9:1:156750706:1	108783986	1	31M	*	0	0	CTCTCTTTCATGTGCTATGACTAATGTGGTT	*9)??9?BFGB0/8B@###############	AS:i:-2	XS:i:0	XN:i:0	XM:i:1	XO:i:0	XG:i:0	NM:i:1	MD:Z:28A2	YT:Z:UU
D2D0JJN1:133:D0BCAACXX:1:1208:1871:45032	272	chromosome:AGPv2:7:1:176764762:1	39364506	1	31M	*	0	0	AACCACATTAGTCATAGCACATGAAAGAGAG	###############@B8/0BGFB?9??)9*	AS:i:-2	XS:i:0	XN:i:0	XM:i:1	XO:i:0	XG:i:0	NM:i:1	MD:Z:6T24	YT:Z:UU
D2D0JJN1:133:D0BCAACXX:1:1208:1871:45032	272	chromosome:AGPv2:7:1:176764762:1	140942457	1	31M	*	0	0	AACCACATTAGTCATAGCACATGAAAGAGAG	###############@B8/0BGFB?9??)9*	AS:i:-2	XS:i:0	XN:i:0	XM:i:1	XO:i:0	XG:i:0	NM:i:1	MD:Z:30T0	YT:Z:UU
D2D0JJN1:133:D0BCAACXX:1:1208:1871:45032	256	chromosome:AGPv2:4:1:241473504:1	157545353	1	31M	*	0	0	CTCTCTTTCATGTGCTATGACTAATGTGGTT	*9)??9?BFGB0/8B@###############	AS:i:-2	XS:i:0	XN:i:0	XM:i:1	XO:i:0	XG:i:0	NM:i:1	MD:Z:0A30	YT:Z:UU
D2D0JJN1:133:D0BCAACXX:1:1208:1871:45032	272	chromosome:AGPv2:4:1:241473504:1	94656054	1	31M	*	0	0	AACCACATTAGTCATAGCACATGAAAGAGAG	###############@B8/0BGFB?9??)9*	AS:i:-2	XS:i:0	XN:i:0	XM:i:1	XO:i:0	XG:i:0	NM:i:1	MD:Z:30T0	YT:Z:UU
D2D0JJN1:133:D0BCAACXX:1:1208:1871:45032	272	chromosome:AGPv2:10:1:150189435:1	77589710	1	31M	*	0	0	AACCACATTAGTCATAGCACATGAAAGAGAG	###############@B8/0BGFB?9??)9*	AS:i:-2	XS:i:0	XN:i:0	XM:i:1	XO:i:0	XG:i:0	NM:i:1	MD:Z:30T0	YT:Z:UU
D2D0JJN1:133:D0BCAACXX:1:1208:1871:45032	256	chromosome:AGPv2:5:1:217872852:1	45521713	1	31M	*	0	0	CTCTCTTTCATGTGCTATGACTAATGTGGTT	*9)??9?BFGB0/8B@###############	AS:i:-2	XS:i:0	XN:i:0	XM:i:1	XO:i:0	XG:i:0	NM:i:1	MD:Z:0A30	YT:Z:UU
D2D0JJN1:133:D0BCAACXX:1:1208:1871:45032	272	chromosome:AGPv2:2:1:237068873:1	203871998	1	31M	*	0	0	AACCACATTAGTCATAGCACATGAAAGAGAG	###############@B8/0BGFB?9??)9*	AS:i:-2	XS:i:0	XN:i:0	XM:i:1	XO:i:0	XG:i:0	NM:i:1	MD:Z:30T0	YT:Z:UU
D2D0JJN1:133:D0BCAACXX:1:1208:1871:45032	256	chromosome:AGPv2:5:1:217872852:1	164679359	1	31M	*	0	0	CTCTCTTTCATGTGCTATGACTAATGTGGTT	*9)??9?BFGB0/8B@###############	AS:i:-2	XS:i:0	XN:i:0	XM:i:1	XO:i:0	XG:i:0	NM:i:1	MD:Z:0A30	YT:Z:UU
D2D0JJN1:133:D0BCAACXX:1:1208:1871:45032	256	chromosome:AGPv2:8:1:175793759:1	20198827	1	31M	*	0	0	CTCTCTTTCATGTGCTATGACTAATGTGGTT	*9)??9?BFGB0/8B@###############	AS:i:-2	XS:i:0	XN:i:0	XM:i:1	XO:i:0	XG:i:0	NM:i:1	MD:Z:0A30	YT:Z:UU
D2D0JJN1:133:D0BCAACXX:1:1208:1871:45032	272	chromosome:AGPv2:5:1:217872852:1	50074336	1	31M	*	0	0	AACCACATTAGTCATAGCACATGAAAGAGAG	###############@B8/0BGFB?9??)9*	AS:i:-2	XS:i:0	XN:i:0	XM:i:1	XO:i:0	XG:i:0	NM:i:1	MD:Z:30T0	YT:Z:UU
D2D0JJN1:133:D0BCAACXX:1:1208:1871:45032	272	chromosome:AGPv2:2:1:237068873:1	40360497	1	31M	*	0	0	AACCACATTAGTCATAGCACATGAAAGAGAG	###############@B8/0BGFB?9??)9*	AS:i:-2	XS:i:0	XN:i:0	XM:i:1	XO:i:0	XG:i:0	NM:i:1	MD:Z:30T0	YT:Z:UU
D2D0JJN1:133:D0BCAACXX:1:1208:1871:45032	272	chromosome:AGPv2:5:1:217872852:1	55298107	1	31M	*	0	0	AACCACATTAGTCATAGCACATGAAAGAGAG	###############@B8/0BGFB?9??)9*	AS:i:-2	XS:i:0	XN:i:0	XM:i:1	XO:i:0	XG:i:0	NM:i:1	MD:Z:30T0	YT:Z:UU
D2D0JJN1:133:D0BCAACXX:1:1208:1871:45032	256	chromosome:AGPv2:1:1:301354135:1	25953472	1	31M	*	0	0	CTCTCTTTCATGTGCTATGACTAATGTGGTT	*9)??9?BFGB0/8B@###############	AS:i:-2	XS:i:0	XN:i:0	XM:i:1	XO:i:0	XG:i:0	NM:i:1	MD:Z:0A30	YT:Z:UU
D2D0JJN1:133:D0BCAACXX:1:1208:1871:45032	272	chromosome:AGPv2:1:1:301354135:1	157707111	1	31M	*	0	0	AACCACATTAGTCATAGCACATGAAAGAGAG	###############@B8/0BGFB?9??)9*	AS:i:-2	XS:i:0	XN:i:0	XM:i:1	XO:i:0	XG:i:0	NM:i:1	MD:Z:30T0	YT:Z:UU
D2D0JJN1:133:D0BCAACXX:1:1208:1871:45032	272	chromosome:AGPv2:9:1:156750706:1	115915924	1	31M	*	0	0	AACCACATTAGTCATAGCACATGAAAGAGAG	###############@B8/0BGFB?9??)9*	AS:i:-2	XS:i:0	XN:i:0	XM:i:1	XO:i:0	XG:i:0	NM:i:1	MD:Z:11G19	YT:Z:UU
D2D0JJN1:133:D0BCAACXX:1:1208:1871:45032	256	chromosome:AGPv2:2:1:237068873:1	164687590	1	31M	*	0	0	CTCTCTTTCATGTGCTATGACTAATGTGGTT	*9)??9?BFGB0/8B@###############	AS:i:-2	XS:i:0	XN:i:0	XM:i:1	XO:i:0	XG:i:0	NM:i:1	MD:Z:0A30	YT:Z:UU
D2D0JJN1:133:D0BCAACXX:1:1208:1871:45032	256	chromosome:AGPv2:7:1:176764762:1	150697335	1	31M	*	0	0	CTCTCTTTCATGTGCTATGACTAATGTGGTT	*9)??9?BFGB0/8B@###############	AS:i:-2	XS:i:0	XN:i:0	XM:i:1	XO:i:0	XG:i:0	NM:i:1	MD:Z:0A30	YT:Z:UU
D2D0JJN1:133:D0BCAACXX:1:1208:1871:45032	256	chromosome:AGPv2:2:1:237068873:1	148648984	1	31M	*	0	0	CTCTCTTTCATGTGCTATGACTAATGTGGTT	*9)??9?BFGB0/8B@###############	AS:i:-2	XS:i:0	XN:i:0	XM:i:1	XO:i:0	XG:i:0	NM:i:1	MD:Z:0A30	YT:Z:UU
D2D0JJN1:133:D0BCAACXX:1:1208:1871:45032	256	chromosome:AGPv2:1:1:301354135:1	79785809	1	31M	*	0	0	CTCTCTTTCATGTGCTATGACTAATGTGGTT	*9)??9?BFGB0/8B@###############	AS:i:-2	XS:i:0	XN:i:0	XM:i:1	XO:i:0	XG:i:0	NM:i:1	MD:Z:0A30	YT:Z:UU
D2D0JJN1:133:D0BCAACXX:1:1208:1871:45032	256	chromosome:AGPv2:1:1:301354135:1	187953429	1	31M	*	0	0	CTCTCTTTCATGTGCTATGACTAATGTGGTT	*9)??9?BFGB0/8B@###############	AS:i:-2	XS:i:0	XN:i:0	XM:i:1	XO:i:0	XG:i:0	NM:i:1	MD:Z:0A30	YT:Z:UU
D2D0JJN1:133:D0BCAACXX:1:1208:1871:45032	272	chromosome:AGPv2:5:1:217872852:1	160959344	1	31M	*	0	0	AACCACATTAGTCATAGCACATGAAAGAGAG	###############@B8/0BGFB?9??)9*	AS:i:-2	XS:i:0	XN:i:0	XM:i:1	XO:i:0	XG:i:0	NM:i:1	MD:Z:30T0	YT:Z:UU
D2D0JJN1:133:D0BCAACXX:1:1208:1871:45032	272	chromosome:AGPv2:9:1:156750706:1	112260470	1	31M	*	0	0	AACCACATTAGTCATAGCACATGAAAGAGAG	###############@B8/0BGFB?9??)9*	AS:i:-2	XS:i:0	XN:i:0	XM:i:1	XO:i:0	XG:i:0	NM:i:1	MD:Z:30T0	YT:Z:UU
D2D0JJN1:133:D0BCAACXX:1:1208:1871:45032	272	chromosome:AGPv2:10:1:150189435:1	132820990	1	31M	*	0	0	AACCACATTAGTCATAGCACATGAAAGAGAG	###############@B8/0BGFB?9??)9*	AS:i:-2	XS:i:0	XN:i:0	XM:i:1	XO:i:0	XG:i:0	NM:i:1	MD:Z:2A28	YT:Z:UU
D2D0JJN1:133:D0BCAACXX:1:1208:1871:45032	272	chromosome:AGPv2:2:1:237068873:1	18080104	1	31M	*	0	0	AACCACATTAGTCATAGCACATGAAAGAGAG	###############@B8/0BGFB?9??)9*	AS:i:-2	XS:i:0	XN:i:0	XM:i:1	XO:i:0	XG:i:0	NM:i:1	MD:Z:30T0	YT:Z:UU
D2D0JJN1:133:D0BCAACXX:1:1208:1871:45032	272	chromosome:AGPv2:4:1:241473504:1	14663054	1	31M	*	0	0	AACCACATTAGTCATAGCACATGAAAGAGAG	###############@B8/0BGFB?9??)9*	AS:i:-2	XS:i:0	XN:i:0	XM:i:1	XO:i:0	XG:i:0	NM:i:1	MD:Z:30C0	YT:Z:UU
D2D0JJN1:133:D0BCAACXX:1:1208:1871:45032	272	chromosome:AGPv2:3:1:232140174:1	160212727	1	31M	*	0	0	AACCACATTAGTCATAGCACATGAAAGAGAG	###############@B8/0BGFB?9??)9*	AS:i:-2	XS:i:0	XN:i:0	XM:i:1	XO:i:0	XG:i:0	NM:i:1	MD:Z:30T0	YT:Z:UU
D2D0JJN1:133:D0BCAACXX:1:1208:1871:45032	256	chromosome:AGPv2:5:1:217872852:1	63751835	1	31M	*	0	0	CTCTCTTTCATGTGCTATGACTAATGTGGTT	*9)??9?BFGB0/8B@###############	AS:i:-2	XS:i:0	XN:i:0	XM:i:1	XO:i:0	XG:i:0	NM:i:1	MD:Z:0A30	YT:Z:UU
D2D0JJN1:133:D0BCAACXX:1:1208:1871:45032	272	chromosome:AGPv2:10:1:150189435:1	44327586	1	31M	*	0	0	AACCACATTAGTCATAGCACATGAAAGAGAG	###############@B8/0BGFB?9??)9*	AS:i:-2	XS:i:0	XN:i:0	XM:i:1	XO:i:0	XG:i:0	NM:i:1	MD:Z:30C0	YT:Z:UU
D2D0JJN1:133:D0BCAACXX:1:1208:1871:45032	272	chromosome:AGPv2:7:1:176764762:1	110290017	1	31M	*	0	0	AACCACATTAGTCATAGCACATGAAAGAGAG	###############@B8/0BGFB?9??)9*	AS:i:-2	XS:i:0	XN:i:0	XM:i:1	XO:i:0	XG:i:0	NM:i:1	MD:Z:30T0	YT:Z:UU
D2D0JJN1:133:D0BCAACXX:1:1208:1871:45032	256	chromosome:AGPv2:1:1:301354135:1	262387735	1	31M	*	0	0	CTCTCTTTCATGTGCTATGACTAATGTGGTT	*9)??9?BFGB0/8B@###############	AS:i:-2	XS:i:0	XN:i:0	XM:i:1	XO:i:0	XG:i:0	NM:i:1	MD:Z:25A5	YT:Z:UU
D2D0JJN1:133:D0BCAACXX:1:1208:1871:45032	256	chromosome:AGPv2:3:1:232140174:1	98791886	1	31M	*	0	0	CTCTCTTTCATGTGCTATGACTAATGTGGTT	*9)??9?BFGB0/8B@###############	AS:i:-2	XS:i:0	XN:i:0	XM:i:1	XO:i:0	XG:i:0	NM:i:1	MD:Z:0A30	YT:Z:UU
D2D0JJN1:133:D0BCAACXX:1:1208:1871:45032	272	chromosome:AGPv2:10:1:150189435:1	23362354	1	31M	*	0	0	AACCACATTAGTCATAGCACATGAAAGAGAG	###############@B8/0BGFB?9??)9*	AS:i:-2	XS:i:0	XN:i:0	XM:i:1	XO:i:0	XG:i:0	NM:i:1	MD:Z:30T0	YT:Z:UU
D2D0JJN1:133:D0BCAACXX:1:1208:1871:45032	256	chromosome:AGPv2:5:1:217872852:1	161094473	1	31M	*	0	0	CTCTCTTTCATGTGCTATGACTAATGTGGTT	*9)??9?BFGB0/8B@###############	AS:i:-2	XS:i:0	XN:i:0	XM:i:1	XO:i:0	XG:i:0	NM:i:1	MD:Z:0A30	YT:Z:UU
D2D0JJN1:133:D0BCAACXX:1:1208:1871:45032	272	chromosome:AGPv2:10:1:150189435:1	8285517	1	31M	*	0	0	AACCACATTAGTCATAGCACATGAAAGAGAG	###############@B8/0BGFB?9??)9*	AS:i:-2	XS:i:0	XN:i:0	XM:i:1	XO:i:0	XG:i:0	NM:i:1	MD:Z:11C19	YT:Z:UU
D2D0JJN1:133:D0BCAACXX:1:1208:1871:45032	272	chromosome:AGPv2:5:1:217872852:1	140861739	1	31M	*	0	0	AACCACATTAGTCATAGCACATGAAAGAGAG	###############@B8/0BGFB?9??)9*	AS:i:-2	XS:i:0	XN:i:0	XM:i:1	XO:i:0	XG:i:0	NM:i:1	MD:Z:30T0	YT:Z:UU
D2D0JJN1:133:D0BCAACXX:1:1208:1871:45032	256	chromosome:AGPv2:2:1:237068873:1	77517437	1	31M	*	0	0	CTCTCTTTCATGTGCTATGACTAATGTGGTT	*9)??9?BFGB0/8B@###############	AS:i:-2	XS:i:0	XN:i:0	XM:i:1	XO:i:0	XG:i:0	NM:i:1	MD:Z:0A30	YT:Z:UU
D2D0JJN1:133:D0BCAACXX:1:1208:1871:45032	256	chromosome:AGPv2:3:1:232140174:1	130197939	1	31M	*	0	0	CTCTCTTTCATGTGCTATGACTAATGTGGTT	*9)??9?BFGB0/8B@###############	AS:i:-2	XS:i:0	XN:i:0	XM:i:1	XO:i:0	XG:i:0	NM:i:1	MD:Z:28T2	YT:Z:UU
D2D0JJN1:133:D0BCAACXX:1:1208:1871:45032	272	chromosome:AGPv2:1:1:301354135:1	8480465	1	31M	*	0	0	AACCACATTAGTCATAGCACATGAAAGAGAG	###############@B8/0BGFB?9??)9*	AS:i:-2	XS:i:0	XN:i:0	XM:i:1	XO:i:0	XG:i:0	NM:i:1	MD:Z:30T0	YT:Z:UU
D2D0JJN1:133:D0BCAACXX:1:1208:1871:45032	272	chromosome:AGPv2:9:1:156750706:1	7042671	1	31M	*	0	0	AACCACATTAGTCATAGCACATGAAAGAGAG	###############@B8/0BGFB?9??)9*	AS:i:-2	XS:i:0	XN:i:0	XM:i:1	XO:i:0	XG:i:0	NM:i:1	MD:Z:2A28	YT:Z:UU
D2D0JJN1:133:D0BCAACXX:1:1208:1871:45032	256	chromosome:AGPv2:1:1:301354135:1	196620036	1	31M	*	0	0	CTCTCTTTCATGTGCTATGACTAATGTGGTT	*9)??9?BFGB0/8B@###############	AS:i:-2	XS:i:0	XN:i:0	XM:i:1	XO:i:0	XG:i:0	NM:i:1	MD:Z:22T8	YT:Z:UU
D2D0JJN1:133:D0BCAACXX:1:1208:1871:45032	256	chromosome:AGPv2:5:1:217872852:1	100545823	1	31M	*	0	0	CTCTCTTTCATGTGCTATGACTAATGTGGTT	*9)??9?BFGB0/8B@###############	AS:i:-2	XS:i:0	XN:i:0	XM:i:1	XO:i:0	XG:i:0	NM:i:1	MD:Z:0A30	YT:Z:UU
D2D0JJN1:133:D0BCAACXX:1:1208:1871:45032	272	chromosome:AGPv2:9:1:156750706:1	144647585	1	31M	*	0	0	AACCACATTAGTCATAGCACATGAAAGAGAG	###############@B8/0BGFB?9??)9*	AS:i:-2	XS:i:0	XN:i:0	XM:i:1	XO:i:0	XG:i:0	NM:i:1	MD:Z:30T0	YT:Z:UU
D2D0JJN1:133:D0BCAACXX:1:1208:1871:45032	272	chromosome:AGPv2:3:1:232140174:1	141609047	1	31M	*	0	0	AACCACATTAGTCATAGCACATGAAAGAGAG	###############@B8/0BGFB?9??)9*	AS:i:-2	XS:i:0	XN:i:0	XM:i:1	XO:i:0	XG:i:0	NM:i:1	MD:Z:7C23	YT:Z:UU
D2D0JJN1:133:D0BCAACXX:1:1208:1871:45032	272	chromosome:AGPv2:3:1:232140174:1	51862559	1	31M	*	0	0	AACCACATTAGTCATAGCACATGAAAGAGAG	###############@B8/0BGFB?9??)9*	AS:i:-2	XS:i:0	XN:i:0	XM:i:1	XO:i:0	XG:i:0	NM:i:1	MD:Z:2A28	YT:Z:UU
D2D0JJN1:133:D0BCAACXX:1:1208:1871:45032	256	chromosome:AGPv2:2:1:237068873:1	110647114	1	31M	*	0	0	CTCTCTTTCATGTGCTATGACTAATGTGGTT	*9)??9?BFGB0/8B@###############	AS:i:-2	XS:i:0	XN:i:0	XM:i:1	XO:i:0	XG:i:0	NM:i:1	MD:Z:28T2	YT:Z:UU
D2D0JJN1:133:D0BCAACXX:1:1208:1871:45032	272	chromosome:AGPv2:3:1:232140174:1	49189155	1	31M	*	0	0	AACCACATTAGTCATAGCACATGAAAGAGAG	###############@B8/0BGFB?9??)9*	AS:i:-2	XS:i:0	XN:i:0	XM:i:1	XO:i:0	XG:i:0	NM:i:1	MD:Z:30T0	YT:Z:UU
D2D0JJN1:133:D0BCAACXX:1:1208:1871:45032	272	chromosome:AGPv2:1:1:301354135:1	39380803	1	31M	*	0	0	AACCACATTAGTCATAGCACATGAAAGAGAG	###############@B8/0BGFB?9??)9*	AS:i:-2	XS:i:0	XN:i:0	XM:i:1	XO:i:0	XG:i:0	NM:i:1	MD:Z:3G27	YT:Z:UU
D2D0JJN1:133:D0BCAACXX:1:1208:1871:45032	256	chromosome:AGPv2:3:1:232140174:1	9723384	1	31M	*	0	0	CTCTCTTTCATGTGCTATGACTAATGTGGTT	*9)??9?BFGB0/8B@###############	AS:i:-2	XS:i:0	XN:i:0	XM:i:1	XO:i:0	XG:i:0	NM:i:1	MD:Z:0A30	YT:Z:UU
D2D0JJN1:133:D0BCAACXX:1:1208:1871:45032	256	chromosome:AGPv2:4:1:241473504:1	158654797	1	31M	*	0	0	CTCTCTTTCATGTGCTATGACTAATGTGGTT	*9)??9?BFGB0/8B@###############	AS:i:-2	XS:i:0	XN:i:0	XM:i:1	XO:i:0	XG:i:0	NM:i:1	MD:Z:0G30	YT:Z:UU
D2D0JJN1:133:D0BCAACXX:1:1208:1871:45032	272	chromosome:AGPv2:5:1:217872852:1	37755028	1	31M	*	0	0	AACCACATTAGTCATAGCACATGAAAGAGAG	###############@B8/0BGFB?9??)9*	AS:i:-2	XS:i:0	XN:i:0	XM:i:1	XO:i:0	XG:i:0	NM:i:1	MD:Z:2T28	YT:Z:UU
D2D0JJN1:133:D0BCAACXX:1:1208:1871:45032	272	chromosome:AGPv2:5:1:217872852:1	151133831	1	31M	*	0	0	AACCACATTAGTCATAGCACATGAAAGAGAG	###############@B8/0BGFB?9??)9*	AS:i:-2	XS:i:0	XN:i:0	XM:i:1	XO:i:0	XG:i:0	NM:i:1	MD:Z:30T0	YT:Z:UU
D2D0JJN1:133:D0BCAACXX:1:1208:1871:45032	256	chromosome:AGPv2:3:1:232140174:1	6367867	1	31M	*	0	0	CTCTCTTTCATGTGCTATGACTAATGTGGTT	*9)??9?BFGB0/8B@###############	AS:i:-2	XS:i:0	XN:i:0	XM:i:1	XO:i:0	XG:i:0	NM:i:1	MD:Z:0A30	YT:Z:UU
D2D0JJN1:133:D0BCAACXX:1:1208:1871:45032	272	chromosome:AGPv2:5:1:217872852:1	168786169	1	31M	*	0	0	AACCACATTAGTCATAGCACATGAAAGAGAG	###############@B8/0BGFB?9??)9*	AS:i:-2	XS:i:0	XN:i:0	XM:i:1	XO:i:0	XG:i:0	NM:i:1	MD:Z:30C0	YT:Z:UU
D2D0JJN1:133:D0BCAACXX:1:1208:1871:45032	272	chromosome:AGPv2:6:1:169174353:1	122434691	1	31M	*	0	0	AACCACATTAGTCATAGCACATGAAAGAGAG	###############@B8/0BGFB?9??)9*	AS:i:-2	XS:i:0	XN:i:0	XM:i:1	XO:i:0	XG:i:0	NM:i:1	MD:Z:30T0	YT:Z:UU
D2D0JJN1:133:D0BCAACXX:1:1208:1871:45032	256	chromosome:AGPv2:3:1:232140174:1	144502869	1	31M	*	0	0	CTCTCTTTCATGTGCTATGACTAATGTGGTT	*9)??9?BFGB0/8B@###############	AS:i:-2	XS:i:0	XN:i:0	XM:i:1	XO:i:0	XG:i:0	NM:i:1	MD:Z:29C1	YT:Z:UU
D2D0JJN1:133:D0BCAACXX:1:1208:1871:45032	256	chromosome:AGPv2:6:1:169174353:1	137746146	1	31M	*	0	0	CTCTCTTTCATGTGCTATGACTAATGTGGTT	*9)??9?BFGB0/8B@###############	AS:i:-2	XS:i:0	XN:i:0	XM:i:1	XO:i:0	XG:i:0	NM:i:1	MD:Z:0A30	YT:Z:UU
D2D0JJN1:133:D0BCAACXX:1:1208:1871:45032	256	chromosome:AGPv2:4:1:241473504:1	41345432	1	31M	*	0	0	CTCTCTTTCATGTGCTATGACTAATGTGGTT	*9)??9?BFGB0/8B@###############	AS:i:-2	XS:i:0	XN:i:0	XM:i:1	XO:i:0	XG:i:0	NM:i:1	MD:Z:28A2	YT:Z:UU
D2D0JJN1:133:D0BCAACXX:1:1208:1871:45032	272	chromosome:AGPv2:3:1:232140174:1	171323618	1	31M	*	0	0	AACCACATTAGTCATAGCACATGAAAGAGAG	###############@B8/0BGFB?9??)9*	AS:i:-2	XS:i:0	XN:i:0	XM:i:1	XO:i:0	XG:i:0	NM:i:1	MD:Z:30T0	YT:Z:UU
D2D0JJN1:133:D0BCAACXX:1:1208:1871:45032	272	chromosome:AGPv2:3:1:232140174:1	46166297	1	31M	*	0	0	AACCACATTAGTCATAGCACATGAAAGAGAG	###############@B8/0BGFB?9??)9*	AS:i:-2	XS:i:0	XN:i:0	XM:i:1	XO:i:0	XG:i:0	NM:i:1	MD:Z:30T0	YT:Z:UU
D2D0JJN1:133:D0BCAACXX:1:1208:1871:45032	272	chromosome:AGPv2:10:1:150189435:1	59952985	1	31M	*	0	0	AACCACATTAGTCATAGCACATGAAAGAGAG	###############@B8/0BGFB?9??)9*	AS:i:-2	XS:i:0	XN:i:0	XM:i:1	XO:i:0	XG:i:0	NM:i:1	MD:Z:30T0	YT:Z:UU
D2D0JJN1:133:D0BCAACXX:1:1208:1871:45032	256	chromosome:AGPv2:2:1:237068873:1	48460453	1	31M	*	0	0	CTCTCTTTCATGTGCTATGACTAATGTGGTT	*9)??9?BFGB0/8B@###############	AS:i:-2	XS:i:0	XN:i:0	XM:i:1	XO:i:0	XG:i:0	NM:i:1	MD:Z:0A30	YT:Z:UU
D2D0JJN1:133:D0BCAACXX:1:1208:1871:45032	272	chromosome:AGPv2:9:1:156750706:1	100584995	1	31M	*	0	0	AACCACATTAGTCATAGCACATGAAAGAGAG	###############@B8/0BGFB?9??)9*	AS:i:-2	XS:i:0	XN:i:0	XM:i:1	XO:i:0	XG:i:0	NM:i:1	MD:Z:4T26	YT:Z:UU
D2D0JJN1:133:D0BCAACXX:1:1208:1871:45032	272	chromosome:AGPv2:5:1:217872852:1	51734165	1	31M	*	0	0	AACCACATTAGTCATAGCACATGAAAGAGAG	###############@B8/0BGFB?9??)9*	AS:i:-2	XS:i:0	XN:i:0	XM:i:1	XO:i:0	XG:i:0	NM:i:1	MD:Z:2T28	YT:Z:UU
D2D0JJN1:133:D0BCAACXX:1:1208:1871:45032	256	chromosome:AGPv2:4:1:241473504:1	18537251	1	31M	*	0	0	CTCTCTTTCATGTGCTATGACTAATGTGGTT	*9)??9?BFGB0/8B@###############	AS:i:-2	XS:i:0	XN:i:0	XM:i:1	XO:i:0	XG:i:0	NM:i:1	MD:Z:28T2	YT:Z:UU
D2D0JJN1:133:D0BCAACXX:1:1208:1871:45032	272	chromosome:AGPv2:3:1:232140174:1	147794130	1	31M	*	0	0	AACCACATTAGTCATAGCACATGAAAGAGAG	###############@B8/0BGFB?9??)9*	AS:i:-2	XS:i:0	XN:i:0	XM:i:1	XO:i:0	XG:i:0	NM:i:1	MD:Z:30T0	YT:Z:UU
D2D0JJN1:133:D0BCAACXX:1:1208:1871:45032	272	chromosome:AGPv2:10:1:150189435:1	112970826	1	31M	*	0	0	AACCACATTAGTCATAGCACATGAAAGAGAG	###############@B8/0BGFB?9??)9*	AS:i:-2	XS:i:0	XN:i:0	XM:i:1	XO:i:0	XG:i:0	NM:i:1	MD:Z:30T0	YT:Z:UU
D2D0JJN1:133:D0BCAACXX:1:1208:1871:45032	272	chromosome:AGPv2:10:1:150189435:1	13443963	1	31M	*	0	0	AACCACATTAGTCATAGCACATGAAAGAGAG	###############@B8/0BGFB?9??)9*	AS:i:-2	XS:i:0	XN:i:0	XM:i:1	XO:i:0	XG:i:0	NM:i:1	MD:Z:2A28	YT:Z:UU
D2D0JJN1:133:D0BCAACXX:1:1208:1871:45032	256	chromosome:AGPv2:9:1:156750706:1	25586477	1	31M	*	0	0	CTCTCTTTCATGTGCTATGACTAATGTGGTT	*9)??9?BFGB0/8B@###############	AS:i:-2	XS:i:0	XN:i:0	XM:i:1	XO:i:0	XG:i:0	NM:i:1	MD:Z:0A30	YT:Z:UU
D2D0JJN1:133:D0BCAACXX:1:1208:1871:45032	272	chromosome:AGPv2:4:1:241473504:1	5562688	1	31M	*	0	0	AACCACATTAGTCATAGCACATGAAAGAGAG	###############@B8/0BGFB?9??)9*	AS:i:-2	XS:i:0	XN:i:0	XM:i:1	XO:i:0	XG:i:0	NM:i:1	MD:Z:30T0	YT:Z:UU
D2D0JJN1:133:D0BCAACXX:1:1208:1871:45032	272	chromosome:AGPv2:5:1:217872852:1	119422079	1	31M	*	0	0	AACCACATTAGTCATAGCACATGAAAGAGAG	###############@B8/0BGFB?9??)9*	AS:i:-2	XS:i:0	XN:i:0	XM:i:1	XO:i:0	XG:i:0	NM:i:1	MD:Z:2A28	YT:Z:UU
D2D0JJN1:133:D0BCAACXX:1:1208:1871:45032	256	chromosome:AGPv2:8:1:175793759:1	157216459	1	31M	*	0	0	CTCTCTTTCATGTGCTATGACTAATGTGGTT	*9)??9?BFGB0/8B@###############	AS:i:-2	XS:i:0	XN:i:0	XM:i:1	XO:i:0	XG:i:0	NM:i:1	MD:Z:0A30	YT:Z:UU
D2D0JJN1:133:D0BCAACXX:1:1208:1871:45032	272	chromosome:AGPv2:1:1:301354135:1	162204616	1	31M	*	0	0	AACCACATTAGTCATAGCACATGAAAGAGAG	###############@B8/0BGFB?9??)9*	AS:i:-2	XS:i:0	XN:i:0	XM:i:1	XO:i:0	XG:i:0	NM:i:1	MD:Z:5T25	YT:Z:UU
D2D0JJN1:133:D0BCAACXX:1:1208:1871:45032	272	chromosome:AGPv2:1:1:301354135:1	24312508	1	31M	*	0	0	AACCACATTAGTCATAGCACATGAAAGAGAG	###############@B8/0BGFB?9??)9*	AS:i:-2	XS:i:0	XN:i:0	XM:i:1	XO:i:0	XG:i:0	NM:i:1	MD:Z:5T25	YT:Z:UU
D2D0JJN1:133:D0BCAACXX:1:1208:1871:45032	256	chromosome:AGPv2:10:1:150189435:1	27254217	1	31M	*	0	0	CTCTCTTTCATGTGCTATGACTAATGTGGTT	*9)??9?BFGB0/8B@###############	AS:i:-2	XS:i:0	XN:i:0	XM:i:1	XO:i:0	XG:i:0	NM:i:1	MD:Z:25A5	YT:Z:UU
D2D0JJN1:133:D0BCAACXX:1:1208:1871:45032	272	chromosome:AGPv2:1:1:301354135:1	71301720	1	31M	*	0	0	AACCACATTAGTCATAGCACATGAAAGAGAG	###############@B8/0BGFB?9??)9*	AS:i:-2	XS:i:0	XN:i:0	XM:i:1	XO:i:0	XG:i:0	NM:i:1	MD:Z:2A28	YT:Z:UU
D2D0JJN1:133:D0BCAACXX:1:1208:1871:45032	272	chromosome:AGPv2:9:1:156750706:1	151543854	1	31M	*	0	0	AACCACATTAGTCATAGCACATGAAAGAGAG	###############@B8/0BGFB?9??)9*	AS:i:-2	XS:i:0	XN:i:0	XM:i:1	XO:i:0	XG:i:0	NM:i:1	MD:Z:30T0	YT:Z:UU
D2D0JJN1:133:D0BCAACXX:1:1208:1871:45032	256	chromosome:AGPv2:9:1:156750706:1	12906909	1	31M	*	0	0	CTCTCTTTCATGTGCTATGACTAATGTGGTT	*9)??9?BFGB0/8B@###############	AS:i:-2	XS:i:0	XN:i:0	XM:i:1	XO:i:0	XG:i:0	NM:i:1	MD:Z:0A30	YT:Z:UU
D2D0JJN1:133:D0BCAACXX:1:1208:1871:45032	256	chromosome:AGPv2:4:1:241473504:1	198949278	1	31M	*	0	0	CTCTCTTTCATGTGCTATGACTAATGTGGTT	*9)??9?BFGB0/8B@###############	AS:i:-2	XS:i:0	XN:i:0	XM:i:1	XO:i:0	XG:i:0	NM:i:1	MD:Z:28T2	YT:Z:UU
D2D0JJN1:133:D0BCAACXX:1:1208:1871:45032	256	chromosome:AGPv2:2:1:237068873:1	31813129	1	31M	*	0	0	CTCTCTTTCATGTGCTATGACTAATGTGGTT	*9)??9?BFGB0/8B@###############	AS:i:-2	XS:i:0	XN:i:0	XM:i:1	XO:i:0	XG:i:0	NM:i:1	MD:Z:28T2	YT:Z:UU
D2D0JJN1:133:D0BCAACXX:1:1208:1871:45032	272	chromosome:AGPv2:6:1:169174353:1	139249163	1	31M	*	0	0	AACCACATTAGTCATAGCACATGAAAGAGAG	###############@B8/0BGFB?9??)9*	AS:i:-2	XS:i:0	XN:i:0	XM:i:1	XO:i:0	XG:i:0	NM:i:1	MD:Z:2A28	YT:Z:UU
D2D0JJN1:133:D0BCAACXX:1:1208:1871:45032	272	chromosome:AGPv2:1:1:301354135:1	43528795	1	31M	*	0	0	AACCACATTAGTCATAGCACATGAAAGAGAG	###############@B8/0BGFB?9??)9*	AS:i:-2	XS:i:0	XN:i:0	XM:i:1	XO:i:0	XG:i:0	NM:i:1	MD:Z:5A25	YT:Z:UU
D2D0JJN1:133:D0BCAACXX:1:1208:1871:45032	272	chromosome:AGPv2:10:1:150189435:1	71496851	1	31M	*	0	0	AACCACATTAGTCATAGCACATGAAAGAGAG	###############@B8/0BGFB?9??)9*	AS:i:-2	XS:i:0	XN:i:0	XM:i:1	XO:i:0	XG:i:0	NM:i:1	MD:Z:30T0	YT:Z:UU
D2D0JJN1:133:D0BCAACXX:1:1208:1871:45032	256	chromosome:AGPv2:7:1:176764762:1	22607329	1	31M	*	0	0	CTCTCTTTCATGTGCTATGACTAATGTGGTT	*9)??9?BFGB0/8B@###############	AS:i:-2	XS:i:0	XN:i:0	XM:i:1	XO:i:0	XG:i:0	NM:i:1	MD:Z:28T2	YT:Z:UU
D2D0JJN1:133:D0BCAACXX:1:1208:1871:45032	272	chromosome:AGPv2:4:1:241473504:1	186988465	1	31M	*	0	0	AACCACATTAGTCATAGCACATGAAAGAGAG	###############@B8/0BGFB?9??)9*	AS:i:-2	XS:i:0	XN:i:0	XM:i:1	XO:i:0	XG:i:0	NM:i:1	MD:Z:30A0	YT:Z:UU
D2D0JJN1:133:D0BCAACXX:1:1208:1871:45032	272	chromosome:AGPv2:10:1:150189435:1	128622926	1	31M	*	0	0	AACCACATTAGTCATAGCACATGAAAGAGAG	###############@B8/0BGFB?9??)9*	AS:i:-2	XS:i:0	XN:i:0	XM:i:1	XO:i:0	XG:i:0	NM:i:1	MD:Z:2A28	YT:Z:UU
D2D0JJN1:133:D0BCAACXX:1:1208:1871:45032	272	chromosome:AGPv2:7:1:176764762:1	100547094	1	31M	*	0	0	AACCACATTAGTCATAGCACATGAAAGAGAG	###############@B8/0BGFB?9??)9*	AS:i:-2	XS:i:0	XN:i:0	XM:i:1	XO:i:0	XG:i:0	NM:i:1	MD:Z:2T28	YT:Z:UU
D2D0JJN1:133:D0BCAACXX:1:1208:1871:45032	256	chromosome:AGPv2:6:1:169174353:1	139261270	1	31M	*	0	0	CTCTCTTTCATGTGCTATGACTAATGTGGTT	*9)??9?BFGB0/8B@###############	AS:i:-2	XS:i:0	XN:i:0	XM:i:1	XO:i:0	XG:i:0	NM:i:1	MD:Z:0A30	YT:Z:UU
D2D0JJN1:133:D0BCAACXX:1:1208:1871:45032	256	chromosome:AGPv2:3:1:232140174:1	11720819	1	31M	*	0	0	CTCTCTTTCATGTGCTATGACTAATGTGGTT	*9)??9?BFGB0/8B@###############	AS:i:-2	XS:i:0	XN:i:0	XM:i:1	XO:i:0	XG:i:0	NM:i:1	MD:Z:0A30	YT:Z:UU
D2D0JJN1:133:D0BCAACXX:1:1208:1871:45032	256	chromosome:AGPv2:7:1:176764762:1	4636980	1	31M	*	0	0	CTCTCTTTCATGTGCTATGACTAATGTGGTT	*9)??9?BFGB0/8B@###############	AS:i:-2	XS:i:0	XN:i:0	XM:i:1	XO:i:0	XG:i:0	NM:i:1	MD:Z:0A30	YT:Z:UU
D2D0JJN1:133:D0BCAACXX:1:1208:1871:45032	256	chromosome:AGPv2:8:1:175793759:1	110422976	1	31M	*	0	0	CTCTCTTTCATGTGCTATGACTAATGTGGTT	*9)??9?BFGB0/8B@###############	AS:i:-2	XS:i:0	XN:i:0	XM:i:1	XO:i:0	XG:i:0	NM:i:1	MD:Z:0A30	YT:Z:UU
D2D0JJN1:133:D0BCAACXX:1:1208:1871:45032	272	chromosome:AGPv2:1:1:301354135:1	84798859	1	31M	*	0	0	AACCACATTAGTCATAGCACATGAAAGAGAG	###############@B8/0BGFB?9??)9*	AS:i:-3	XS:i:0	XN:i:0	XM:i:1	XO:i:0	XG:i:0	NM:i:1	MD:Z:19A11	YT:Z:UU
D2D0JJN1:133:D0BCAACXX:1:1208:1871:45032	272	chromosome:AGPv2:2:1:237068873:1	173469778	1	31M	*	0	0	AACCACATTAGTCATAGCACATGAAAGAGAG	###############@B8/0BGFB?9??)9*	AS:i:-3	XS:i:0	XN:i:0	XM:i:1	XO:i:0	XG:i:0	NM:i:1	MD:Z:18G12	YT:Z:UU
D2D0JJN1:133:D0BCAACXX:1:1208:1871:45032	256	chromosome:AGPv2:9:1:156750706:1	65090331	1	31M	*	0	0	CTCTCTTTCATGTGCTATGACTAATGTGGTT	*9)??9?BFGB0/8B@###############	AS:i:-3	XS:i:0	XN:i:0	XM:i:1	XO:i:0	XG:i:0	NM:i:1	MD:Z:11T19	YT:Z:UU
D2D0JJN1:133:D0BCAACXX:1:1208:1871:45032	272	chromosome:AGPv2:3:1:232140174:1	169629986	1	31M	*	0	0	AACCACATTAGTCATAGCACATGAAAGAGAG	###############@B8/0BGFB?9??)9*	AS:i:-3	XS:i:0	XN:i:0	XM:i:1	XO:i:0	XG:i:0	NM:i:1	MD:Z:19A11	YT:Z:UU
D2D0JJN1:133:D0BCAACXX:1:1208:1871:45032	256	chromosome:AGPv2:7:1:176764762:1	25957389	1	31M	*	0	0	CTCTCTTTCATGTGCTATGACTAATGTGGTT	*9)??9?BFGB0/8B@###############	AS:i:-3	XS:i:0	XN:i:0	XM:i:1	XO:i:0	XG:i:0	NM:i:1	MD:Z:11T19	YT:Z:UU
D2D0JJN1:133:D0BCAACXX:1:1208:1871:45032	256	chromosome:AGPv2:4:1:241473504:1	134004861	1	31M	*	0	0	CTCTCTTTCATGTGCTATGACTAATGTGGTT	*9)??9?BFGB0/8B@###############	AS:i:-3	XS:i:0	XN:i:0	XM:i:1	XO:i:0	XG:i:0	NM:i:1	MD:Z:11T19	YT:Z:UU
D2D0JJN1:133:D0BCAACXX:1:1208:1871:45032	256	chromosome:AGPv2:4:1:241473504:1	177968043	1	31M	*	0	0	CTCTCTTTCATGTGCTATGACTAATGTGGTT	*9)??9?BFGB0/8B@###############	AS:i:-3	XS:i:0	XN:i:0	XM:i:1	XO:i:0	XG:i:0	NM:i:1	MD:Z:11T19	YT:Z:UU
D2D0JJN1:133:D0BCAACXX:1:1208:1871:45032	272	chromosome:AGPv2:8:1:175793759:1	59077475	1	31M	*	0	0	AACCACATTAGTCATAGCACATGAAAGAGAG	###############@B8/0BGFB?9??)9*	AS:i:-3	XS:i:0	XN:i:0	XM:i:1	XO:i:0	XG:i:0	NM:i:1	MD:Z:19A11	YT:Z:UU
D2D0JJN1:133:D0BCAACXX:1:1208:1871:45032	272	chromosome:AGPv2:9:1:156750706:1	21480915	1	31M	*	0	0	AACCACATTAGTCATAGCACATGAAAGAGAG	###############@B8/0BGFB?9??)9*	AS:i:-3	XS:i:0	XN:i:0	XM:i:1	XO:i:0	XG:i:0	NM:i:1	MD:Z:19A11	YT:Z:UU
D2D0JJN1:133:D0BCAACXX:1:1208:1871:45032	256	chromosome:AGPv2:1:1:301354135:1	103530753	1	31M	*	0	0	CTCTCTTTCATGTGCTATGACTAATGTGGTT	*9)??9?BFGB0/8B@###############	AS:i:-3	XS:i:0	XN:i:0	XM:i:1	XO:i:0	XG:i:0	NM:i:1	MD:Z:11T19	YT:Z:UU
D2D0JJN1:133:D0BCAACXX:1:1208:1871:45032	256	chromosome:AGPv2:10:1:150189435:1	10780309	1	31M	*	0	0	CTCTCTTTCATGTGCTATGACTAATGTGGTT	*9)??9?BFGB0/8B@###############	AS:i:-3	XS:i:0	XN:i:0	XM:i:1	XO:i:0	XG:i:0	NM:i:1	MD:Z:11A19	YT:Z:UU
D2D0JJN1:133:D0BCAACXX:1:1208:1871:45032	256	chromosome:AGPv2:4:1:241473504:1	196956425	1	31M	*	0	0	CTCTCTTTCATGTGCTATGACTAATGTGGTT	*9)??9?BFGB0/8B@###############	AS:i:-3	XS:i:0	XN:i:0	XM:i:1	XO:i:0	XG:i:0	NM:i:1	MD:Z:11T19	YT:Z:UU
D2D0JJN1:133:D0BCAACXX:1:1208:1871:45032	256	chromosome:AGPv2:2:1:237068873:1	109542717	1	31M	*	0	0	CTCTCTTTCATGTGCTATGACTAATGTGGTT	*9)??9?BFGB0/8B@###############	AS:i:-3	XS:i:0	XN:i:0	XM:i:1	XO:i:0	XG:i:0	NM:i:1	MD:Z:11A19	YT:Z:UU
D2D0JJN1:133:D0BCAACXX:1:1208:1871:45032	256	chromosome:AGPv2:3:1:232140174:1	159270913	1	31M	*	0	0	CTCTCTTTCATGTGCTATGACTAATGTGGTT	*9)??9?BFGB0/8B@###############	AS:i:-3	XS:i:0	XN:i:0	XM:i:1	XO:i:0	XG:i:0	NM:i:1	MD:Z:11T19	YT:Z:UU
D2D0JJN1:133:D0BCAACXX:1:1208:1871:45032	272	chromosome:AGPv2:10:1:150189435:1	25329069	1	31M	*	0	0	AACCACATTAGTCATAGCACATGAAAGAGAG	###############@B8/0BGFB?9??)9*	AS:i:-3	XS:i:0	XN:i:0	XM:i:1	XO:i:0	XG:i:0	NM:i:1	MD:Z:19A11	YT:Z:UU
D2D0JJN1:133:D0BCAACXX:1:1208:1871:45032	272	chromosome:AGPv2:4:1:241473504:1	220241776	1	31M	*	0	0	AACCACATTAGTCATAGCACATGAAAGAGAG	###############@B8/0BGFB?9??)9*	AS:i:-3	XS:i:0	XN:i:0	XM:i:1	XO:i:0	XG:i:0	NM:i:1	MD:Z:19A11	YT:Z:UU
D2D0JJN1:133:D0BCAACXX:1:1208:1871:45032	256	chromosome:AGPv2:10:1:150189435:1	59562376	1	31M	*	0	0	CTCTCTTTCATGTGCTATGACTAATGTGGTT	*9)??9?BFGB0/8B@###############	AS:i:-3	XS:i:0	XN:i:0	XM:i:1	XO:i:0	XG:i:0	NM:i:1	MD:Z:11T19	YT:Z:UU
D2D0JJN1:133:D0BCAACXX:1:1208:1871:45032	256	chromosome:AGPv2:3:1:232140174:1	219020475	1	31M	*	0	0	CTCTCTTTCATGTGCTATGACTAATGTGGTT	*9)??9?BFGB0/8B@###############	AS:i:-3	XS:i:0	XN:i:0	XM:i:1	XO:i:0	XG:i:0	NM:i:1	MD:Z:11T19	YT:Z:UU
D2D0JJN1:133:D0BCAACXX:1:1208:1871:45032	256	chromosome:AGPv2:3:1:232140174:1	13908559	1	31M	*	0	0	CTCTCTTTCATGTGCTATGACTAATGTGGTT	*9)??9?BFGB0/8B@###############	AS:i:-3	XS:i:0	XN:i:0	XM:i:1	XO:i:0	XG:i:0	NM:i:1	MD:Z:11T19	YT:Z:UU
D2D0JJN1:133:D0BCAACXX:1:1208:1871:45032	256	chromosome:AGPv2:2:1:237068873:1	38648402	1	31M	*	0	0	CTCTCTTTCATGTGCTATGACTAATGTGGTT	*9)??9?BFGB0/8B@###############	AS:i:-3	XS:i:0	XN:i:0	XM:i:1	XO:i:0	XG:i:0	NM:i:1	MD:Z:12A18	YT:Z:UU
D2D0JJN1:133:D0BCAACXX:1:1208:1871:45032	256	chromosome:AGPv2:10:1:150189435:1	10234680	1	31M	*	0	0	CTCTCTTTCATGTGCTATGACTAATGTGGTT	*9)??9?BFGB0/8B@###############	AS:i:-3	XS:i:0	XN:i:0	XM:i:1	XO:i:0	XG:i:0	NM:i:1	MD:Z:11T19	YT:Z:UU
D2D0JJN1:133:D0BCAACXX:1:1208:1871:45032	272	chromosome:AGPv2:2:1:237068873:1	228841296	1	31M	*	0	0	AACCACATTAGTCATAGCACATGAAAGAGAG	###############@B8/0BGFB?9??)9*	AS:i:-3	XS:i:0	XN:i:0	XM:i:1	XO:i:0	XG:i:0	NM:i:1	MD:Z:19A11	YT:Z:UU
D2D0JJN1:133:D0BCAACXX:1:1208:1871:45032	272	chromosome:AGPv2:9:1:156750706:1	20490680	1	31M	*	0	0	AACCACATTAGTCATAGCACATGAAAGAGAG	###############@B8/0BGFB?9??)9*	AS:i:-3	XS:i:0	XN:i:0	XM:i:1	XO:i:0	XG:i:0	NM:i:1	MD:Z:19T11	YT:Z:UU
D2D0JJN1:133:D0BCAACXX:1:1208:1871:45032	272	chromosome:AGPv2:2:1:237068873:1	34834803	1	31M	*	0	0	AACCACATTAGTCATAGCACATGAAAGAGAG	###############@B8/0BGFB?9??)9*	AS:i:-3	XS:i:0	XN:i:0	XM:i:1	XO:i:0	XG:i:0	NM:i:1	MD:Z:18G12	YT:Z:UU
D2D0JJN1:133:D0BCAACXX:1:1208:1871:45032	272	chromosome:AGPv2:2:1:237068873:1	22640550	1	31M	*	0	0	AACCACATTAGTCATAGCACATGAAAGAGAG	###############@B8/0BGFB?9??)9*	AS:i:-3	XS:i:0	XN:i:0	XM:i:1	XO:i:0	XG:i:0	NM:i:1	MD:Z:18T12	YT:Z:UU
D2D0JJN1:133:D0BCAACXX:1:1208:1871:45032	272	chromosome:AGPv2:7:1:176764762:1	104116379	1	31M	*	0	0	AACCACATTAGTCATAGCACATGAAAGAGAG	###############@B8/0BGFB?9??)9*	AS:i:-3	XS:i:0	XN:i:0	XM:i:1	XO:i:0	XG:i:0	NM:i:1	MD:Z:18G12	YT:Z:UU
D2D0JJN1:133:D0BCAACXX:1:1208:1871:45032	256	chromosome:AGPv2:3:1:232140174:1	218620196	1	31M	*	0	0	CTCTCTTTCATGTGCTATGACTAATGTGGTT	*9)??9?BFGB0/8B@###############	AS:i:-3	XS:i:0	XN:i:0	XM:i:1	XO:i:0	XG:i:0	NM:i:1	MD:Z:11T19	YT:Z:UU
D2D0JJN1:133:D0BCAACXX:1:1208:1871:45032	272	chromosome:AGPv2:5:1:217872852:1	45258994	1	31M	*	0	0	AACCACATTAGTCATAGCACATGAAAGAGAG	###############@B8/0BGFB?9??)9*	AS:i:-3	XS:i:0	XN:i:0	XM:i:1	XO:i:0	XG:i:0	NM:i:1	MD:Z:19A11	YT:Z:UU
D2D0JJN1:133:D0BCAACXX:1:1208:1871:45032	256	chromosome:AGPv2:2:1:237068873:1	165142740	1	31M	*	0	0	CTCTCTTTCATGTGCTATGACTAATGTGGTT	*9)??9?BFGB0/8B@###############	AS:i:-3	XS:i:0	XN:i:0	XM:i:1	XO:i:0	XG:i:0	NM:i:1	MD:Z:11T19	YT:Z:UU
D2D0JJN1:133:D0BCAACXX:1:1208:1871:45032	272	chromosome:AGPv2:3:1:232140174:1	156191976	1	31M	*	0	0	AACCACATTAGTCATAGCACATGAAAGAGAG	###############@B8/0BGFB?9??)9*	AS:i:-3	XS:i:0	XN:i:0	XM:i:1	XO:i:0	XG:i:0	NM:i:1	MD:Z:19A11	YT:Z:UU
D2D0JJN1:133:D0BCAACXX:1:1208:1871:45032	256	chromosome:AGPv2:6:1:169174353:1	87816108	1	31M	*	0	0	CTCTCTTTCATGTGCTATGACTAATGTGGTT	*9)??9?BFGB0/8B@###############	AS:i:-3	XS:i:0	XN:i:0	XM:i:1	XO:i:0	XG:i:0	NM:i:1	MD:Z:11T19	YT:Z:UU
D2D0JJN1:133:D0BCAACXX:1:1208:1871:45032	272	chromosome:AGPv2:9:1:156750706:1	74606524	1	31M	*	0	0	AACCACATTAGTCATAGCACATGAAAGAGAG	###############@B8/0BGFB?9??)9*	AS:i:-3	XS:i:0	XN:i:0	XM:i:1	XO:i:0	XG:i:0	NM:i:1	MD:Z:19A11	YT:Z:UU
D2D0JJN1:133:D0BCAACXX:1:1208:1871:45032	272	chromosome:AGPv2:4:1:241473504:1	35449727	1	31M	*	0	0	AACCACATTAGTCATAGCACATGAAAGAGAG	###############@B8/0BGFB?9??)9*	AS:i:-3	XS:i:0	XN:i:0	XM:i:1	XO:i:0	XG:i:0	NM:i:1	MD:Z:19A11	YT:Z:UU
D2D0JJN1:133:D0BCAACXX:1:1208:1871:45032	256	chromosome:AGPv2:6:1:169174353:1	1264969	1	31M	*	0	0	CTCTCTTTCATGTGCTATGACTAATGTGGTT	*9)??9?BFGB0/8B@###############	AS:i:-3	XS:i:0	XN:i:0	XM:i:1	XO:i:0	XG:i:0	NM:i:1	MD:Z:11T19	YT:Z:UU
D2D0JJN1:133:D0BCAACXX:1:1208:1871:45032	272	chromosome:AGPv2:4:1:241473504:1	157268683	1	31M	*	0	0	AACCACATTAGTCATAGCACATGAAAGAGAG	###############@B8/0BGFB?9??)9*	AS:i:-3	XS:i:0	XN:i:0	XM:i:1	XO:i:0	XG:i:0	NM:i:1	MD:Z:19A11	YT:Z:UU
D2D0JJN1:133:D0BCAACXX:1:1208:1871:45032	272	chromosome:AGPv2:10:1:150189435:1	42648989	1	31M	*	0	0	AACCACATTAGTCATAGCACATGAAAGAGAG	###############@B8/0BGFB?9??)9*	AS:i:-3	XS:i:0	XN:i:0	XM:i:1	XO:i:0	XG:i:0	NM:i:1	MD:Z:19A11	YT:Z:UU
D2D0JJN1:133:D0BCAACXX:1:1208:1871:45032	272	chromosome:AGPv2:1:1:301354135:1	134515235	1	31M	*	0	0	AACCACATTAGTCATAGCACATGAAAGAGAG	###############@B8/0BGFB?9??)9*	AS:i:-3	XS:i:0	XN:i:0	XM:i:1	XO:i:0	XG:i:0	NM:i:1	MD:Z:19T11	YT:Z:UU
D2D0JJN1:133:D0BCAACXX:1:1208:1871:45032	256	chromosome:AGPv2:9:1:156750706:1	3046587	1	31M	*	0	0	CTCTCTTTCATGTGCTATGACTAATGTGGTT	*9)??9?BFGB0/8B@###############	AS:i:-3	XS:i:0	XN:i:0	XM:i:1	XO:i:0	XG:i:0	NM:i:1	MD:Z:11T19	YT:Z:UU
D2D0JJN1:133:D0BCAACXX:1:1208:1871:45032	272	chromosome:AGPv2:2:1:237068873:1	22551863	1	31M	*	0	0	AACCACATTAGTCATAGCACATGAAAGAGAG	###############@B8/0BGFB?9??)9*	AS:i:-3	XS:i:0	XN:i:0	XM:i:1	XO:i:0	XG:i:0	NM:i:1	MD:Z:18T12	YT:Z:UU
D2D0JJN1:133:D0BCAACXX:1:1208:1871:45032	256	chromosome:AGPv2:3:1:232140174:1	22231942	1	31M	*	0	0	CTCTCTTTCATGTGCTATGACTAATGTGGTT	*9)??9?BFGB0/8B@###############	AS:i:-3	XS:i:0	XN:i:0	XM:i:1	XO:i:0	XG:i:0	NM:i:1	MD:Z:11T19	YT:Z:UU
D2D0JJN1:133:D0BCAACXX:1:1208:1871:45032	272	chromosome:AGPv2:3:1:232140174:1	133031969	1	31M	*	0	0	AACCACATTAGTCATAGCACATGAAAGAGAG	###############@B8/0BGFB?9??)9*	AS:i:-3	XS:i:0	XN:i:0	XM:i:1	XO:i:0	XG:i:0	NM:i:1	MD:Z:19A11	YT:Z:UU
D2D0JJN1:133:D0BCAACXX:1:1208:1871:45032	256	chromosome:AGPv2:3:1:232140174:1	200557440	1	31M	*	0	0	CTCTCTTTCATGTGCTATGACTAATGTGGTT	*9)??9?BFGB0/8B@###############	AS:i:-3	XS:i:0	XN:i:0	XM:i:1	XO:i:0	XG:i:0	NM:i:1	MD:Z:11T19	YT:Z:UU
D2D0JJN1:133:D0BCAACXX:1:1208:1871:45032	256	chromosome:AGPv2:8:1:175793759:1	141324807	1	31M	*	0	0	CTCTCTTTCATGTGCTATGACTAATGTGGTT	*9)??9?BFGB0/8B@###############	AS:i:-3	XS:i:0	XN:i:0	XM:i:1	XO:i:0	XG:i:0	NM:i:1	MD:Z:12A18	YT:Z:UU
D2D0JJN1:133:D0BCAACXX:1:1208:1871:45032	272	chromosome:AGPv2:4:1:241473504:1	76017109	1	31M	*	0	0	AACCACATTAGTCATAGCACATGAAAGAGAG	###############@B8/0BGFB?9??)9*	AS:i:-3	XS:i:0	XN:i:0	XM:i:1	XO:i:0	XG:i:0	NM:i:1	MD:Z:19A11	YT:Z:UU
D2D0JJN1:133:D0BCAACXX:1:1208:1871:45032	256	chromosome:AGPv2:2:1:237068873:1	34106080	1	31M	*	0	0	CTCTCTTTCATGTGCTATGACTAATGTGGTT	*9)??9?BFGB0/8B@###############	AS:i:-3	XS:i:0	XN:i:0	XM:i:1	XO:i:0	XG:i:0	NM:i:1	MD:Z:11T19	YT:Z:UU
D2D0JJN1:133:D0BCAACXX:1:1208:1871:45032	256	chromosome:AGPv2:8:1:175793759:1	116101500	1	31M	*	0	0	CTCTCTTTCATGTGCTATGACTAATGTGGTT	*9)??9?BFGB0/8B@###############	AS:i:-3	XS:i:0	XN:i:0	XM:i:1	XO:i:0	XG:i:0	NM:i:1	MD:Z:11T19	YT:Z:UU
D2D0JJN1:133:D0BCAACXX:1:1208:1871:45032	272	chromosome:AGPv2:9:1:156750706:1	6126441	1	31M	*	0	0	AACCACATTAGTCATAGCACATGAAAGAGAG	###############@B8/0BGFB?9??)9*	AS:i:-3	XS:i:0	XN:i:0	XM:i:1	XO:i:0	XG:i:0	NM:i:1	MD:Z:19A11	YT:Z:UU
D2D0JJN1:133:D0BCAACXX:1:1208:1871:45032	272	chromosome:AGPv2:3:1:232140174:1	158698295	1	31M	*	0	0	AACCACATTAGTCATAGCACATGAAAGAGAG	###############@B8/0BGFB?9??)9*	AS:i:-3	XS:i:0	XN:i:0	XM:i:1	XO:i:0	XG:i:0	NM:i:1	MD:Z:19A11	YT:Z:UU
D2D0JJN1:133:D0BCAACXX:1:1208:1871:45032	256	chromosome:AGPv2:1:1:301354135:1	58331443	1	31M	*	0	0	CTCTCTTTCATGTGCTATGACTAATGTGGTT	*9)??9?BFGB0/8B@###############	AS:i:-3	XS:i:0	XN:i:0	XM:i:1	XO:i:0	XG:i:0	NM:i:1	MD:Z:11T19	YT:Z:UU
D2D0JJN1:133:D0BCAACXX:1:1208:1871:45032	256	chromosome:AGPv2:1:1:301354135:1	83073853	1	31M	*	0	0	CTCTCTTTCATGTGCTATGACTAATGTGGTT	*9)??9?BFGB0/8B@###############	AS:i:-3	XS:i:0	XN:i:0	XM:i:1	XO:i:0	XG:i:0	NM:i:1	MD:Z:11T19	YT:Z:UU
D2D0JJN1:133:D0BCAACXX:1:1208:1871:45032	272	chromosome:AGPv2:2:1:237068873:1	15073716	1	31M	*	0	0	AACCACATTAGTCATAGCACATGAAAGAGAG	###############@B8/0BGFB?9??)9*	AS:i:-3	XS:i:0	XN:i:0	XM:i:1	XO:i:0	XG:i:0	NM:i:1	MD:Z:19A11	YT:Z:UU
D2D0JJN1:133:D0BCAACXX:1:1208:1871:45032	256	chromosome:AGPv2:6:1:169174353:1	65564412	1	31M	*	0	0	CTCTCTTTCATGTGCTATGACTAATGTGGTT	*9)??9?BFGB0/8B@###############	AS:i:-3	XS:i:0	XN:i:0	XM:i:1	XO:i:0	XG:i:0	NM:i:1	MD:Z:11T19	YT:Z:UU
D2D0JJN1:133:D0BCAACXX:1:1208:1871:45032	272	chromosome:AGPv2:5:1:217872852:1	87984811	1	31M	*	0	0	AACCACATTAGTCATAGCACATGAAAGAGAG	###############@B8/0BGFB?9??)9*	AS:i:-3	XS:i:0	XN:i:0	XM:i:1	XO:i:0	XG:i:0	NM:i:1	MD:Z:19A11	YT:Z:UU
D2D0JJN1:133:D0BCAACXX:1:1208:1871:45032	272	chromosome:AGPv2:7:1:176764762:1	9627557	1	31M	*	0	0	AACCACATTAGTCATAGCACATGAAAGAGAG	###############@B8/0BGFB?9??)9*	AS:i:-3	XS:i:0	XN:i:0	XM:i:1	XO:i:0	XG:i:0	NM:i:1	MD:Z:19A11	YT:Z:UU
D2D0JJN1:133:D0BCAACXX:1:1208:1871:45032	256	chromosome:AGPv2:1:1:301354135:1	46020520	1	31M	*	0	0	CTCTCTTTCATGTGCTATGACTAATGTGGTT	*9)??9?BFGB0/8B@###############	AS:i:-3	XS:i:0	XN:i:0	XM:i:1	XO:i:0	XG:i:0	NM:i:1	MD:Z:11T19	YT:Z:UU
D2D0JJN1:133:D0BCAACXX:1:1208:1871:45032	272	chromosome:AGPv2:1:1:301354135:1	46014507	1	31M	*	0	0	AACCACATTAGTCATAGCACATGAAAGAGAG	###############@B8/0BGFB?9??)9*	AS:i:-3	XS:i:0	XN:i:0	XM:i:1	XO:i:0	XG:i:0	NM:i:1	MD:Z:19A11	YT:Z:UU
D2D0JJN1:133:D0BCAACXX:1:1208:1871:45032	256	chromosome:AGPv2:5:1:217872852:1	156801727	1	31M	*	0	0	CTCTCTTTCATGTGCTATGACTAATGTGGTT	*9)??9?BFGB0/8B@###############	AS:i:-3	XS:i:0	XN:i:0	XM:i:1	XO:i:0	XG:i:0	NM:i:1	MD:Z:11T19	YT:Z:UU
D2D0JJN1:133:D0BCAACXX:1:1208:1871:45032	272	chromosome:AGPv2:9:1:156750706:1	106117268	1	31M	*	0	0	AACCACATTAGTCATAGCACATGAAAGAGAG	###############@B8/0BGFB?9??)9*	AS:i:-3	XS:i:0	XN:i:0	XM:i:1	XO:i:0	XG:i:0	NM:i:1	MD:Z:19A11	YT:Z:UU
D2D0JJN1:133:D0BCAACXX:1:1208:1871:45032	272	chromosome:AGPv2:4:1:241473504:1	189345828	1	31M	*	0	0	AACCACATTAGTCATAGCACATGAAAGAGAG	###############@B8/0BGFB?9??)9*	AS:i:-3	XS:i:0	XN:i:0	XM:i:1	XO:i:0	XG:i:0	NM:i:1	MD:Z:19T11	YT:Z:UU
D2D0JJN1:133:D0BCAACXX:1:1208:1871:45032	256	chromosome:AGPv2:9:1:156750706:1	130205576	1	31M	*	0	0	CTCTCTTTCATGTGCTATGACTAATGTGGTT	*9)??9?BFGB0/8B@###############	AS:i:-3	XS:i:0	XN:i:0	XM:i:1	XO:i:0	XG:i:0	NM:i:1	MD:Z:11T19	YT:Z:UU
D2D0JJN1:133:D0BCAACXX:1:1208:1871:45032	272	chromosome:AGPv2:2:1:237068873:1	213732920	1	31M	*	0	0	AACCACATTAGTCATAGCACATGAAAGAGAG	###############@B8/0BGFB?9??)9*	AS:i:-3	XS:i:0	XN:i:0	XM:i:1	XO:i:0	XG:i:0	NM:i:1	MD:Z:19A11	YT:Z:UU
D2D0JJN1:133:D0BCAACXX:1:1208:1871:45032	256	chromosome:AGPv2:9:1:156750706:1	88666874	1	31M	*	0	0	CTCTCTTTCATGTGCTATGACTAATGTGGTT	*9)??9?BFGB0/8B@###############	AS:i:-4	XS:i:0	XN:i:0	XM:i:2	XO:i:0	XG:i:0	NM:i:2	MD:Z:0A1A28	YT:Z:UU
D2D0JJN1:133:D0BCAACXX:1:1208:1871:45032	272	chromosome:AGPv2:5:1:217872852:1	147144089	1	31M	*	0	0	AACCACATTAGTCATAGCACATGAAAGAGAG	###############@B8/0BGFB?9??)9*	AS:i:-4	XS:i:0	XN:i:0	XM:i:1	XO:i:0	XG:i:0	NM:i:1	MD:Z:17A13	YT:Z:UU
D2D0JJN1:133:D0BCAACXX:1:1208:1871:45032	272	chromosome:AGPv2:8:1:175793759:1	119993913	1	31M	*	0	0	AACCACATTAGTCATAGCACATGAAAGAGAG	###############@B8/0BGFB?9??)9*	AS:i:-4	XS:i:0	XN:i:0	XM:i:2	XO:i:0	XG:i:0	NM:i:2	MD:Z:1T28T0	YT:Z:UU
D2D0JJN1:133:D0BCAACXX:1:1208:1871:45032	256	chromosome:AGPv2:3:1:232140174:1	26358900	1	31M	*	0	0	CTCTCTTTCATGTGCTATGACTAATGTGGTT	*9)??9?BFGB0/8B@###############	AS:i:-4	XS:i:0	XN:i:0	XM:i:2	XO:i:0	XG:i:0	NM:i:2	MD:Z:22T5T2	YT:Z:UU
D2D0JJN1:133:D0BCAACXX:1:1208:1871:45032	272	chromosome:AGPv2:2:1:237068873:1	22662817	1	31M	*	0	0	AACCACATTAGTCATAGCACATGAAAGAGAG	###############@B8/0BGFB?9??)9*	AS:i:-4	XS:i:0	XN:i:0	XM:i:2	XO:i:0	XG:i:0	NM:i:2	MD:Z:28T1T0	YT:Z:UU
D2D0JJN1:133:D0BCAACXX:1:1208:1871:45032	272	chromosome:AGPv2:9:1:156750706:1	119528164	1	31M	*	0	0	AACCACATTAGTCATAGCACATGAAAGAGAG	###############@B8/0BGFB?9??)9*	AS:i:-4	XS:i:0	XN:i:0	XM:i:2	XO:i:0	XG:i:0	NM:i:2	MD:Z:28T1T0	YT:Z:UU
D2D0JJN1:133:D0BCAACXX:1:1208:1871:45032	256	chromosome:AGPv2:1:1:301354135:1	201682509	1	31M	*	0	0	CTCTCTTTCATGTGCTATGACTAATGTGGTT	*9)??9?BFGB0/8B@###############	AS:i:-4	XS:i:0	XN:i:0	XM:i:2	XO:i:0	XG:i:0	NM:i:2	MD:Z:28T1C0	YT:Z:UU
D2D0JJN1:133:D0BCAACXX:1:1208:1871:45032	256	chromosome:AGPv2:6:1:169174353:1	4338576	1	31M	*	0	0	CTCTCTTTCATGTGCTATGACTAATGTGGTT	*9)??9?BFGB0/8B@###############	AS:i:-4	XS:i:0	XN:i:0	XM:i:2	XO:i:0	XG:i:0	NM:i:2	MD:Z:0A29G0	YT:Z:UU
D2D0JJN1:133:D0BCAACXX:1:1208:1871:45032	256	chromosome:AGPv2:5:1:217872852:1	96844014	1	31M	*	0	0	CTCTCTTTCATGTGCTATGACTAATGTGGTT	*9)??9?BFGB0/8B@###############	AS:i:-4	XS:i:0	XN:i:0	XM:i:2	XO:i:0	XG:i:0	NM:i:2	MD:Z:23T4T2	YT:Z:UU
D2D0JJN1:133:D0BCAACXX:1:1208:1871:45032	272	chromosome:AGPv2:5:1:217872852:1	67888977	1	31M	*	0	0	AACCACATTAGTCATAGCACATGAAAGAGAG	###############@B8/0BGFB?9??)9*	AS:i:-4	XS:i:0	XN:i:0	XM:i:2	XO:i:0	XG:i:0	NM:i:2	MD:Z:2A2T25	YT:Z:UU
D2D0JJN1:133:D0BCAACXX:1:1208:1871:45032	272	chromosome:AGPv2:2:1:237068873:1	176422134	1	31M	*	0	0	AACCACATTAGTCATAGCACATGAAAGAGAG	###############@B8/0BGFB?9??)9*	AS:i:-4	XS:i:0	XN:i:0	XM:i:2	XO:i:0	XG:i:0	NM:i:2	MD:Z:28A1T0	YT:Z:UU
D2D0JJN1:133:D0BCAACXX:1:1208:1871:45032	256	chromosome:AGPv2:4:1:241473504:1	175167939	1	31M	*	0	0	CTCTCTTTCATGTGCTATGACTAATGTGGTT	*9)??9?BFGB0/8B@###############	AS:i:-4	XS:i:0	XN:i:0	XM:i:1	XO:i:0	XG:i:0	NM:i:1	MD:Z:13A17	YT:Z:UU
D2D0JJN1:133:D0BCAACXX:1:1208:1871:45032	256	chromosome:AGPv2:7:1:176764762:1	109712315	1	31M	*	0	0	CTCTCTTTCATGTGCTATGACTAATGTGGTT	*9)??9?BFGB0/8B@###############	AS:i:-4	XS:i:0	XN:i:0	XM:i:2	XO:i:0	XG:i:0	NM:i:2	MD:Z:0A28G1	YT:Z:UU
D2D0JJN1:133:D0BCAACXX:1:1208:1871:45032	272	chromosome:AGPv2:8:1:175793759:1	156385787	1	31M	*	0	0	AACCACATTAGTCATAGCACATGAAAGAGAG	###############@B8/0BGFB?9??)9*	AS:i:-4	XS:i:0	XN:i:0	XM:i:2	XO:i:0	XG:i:0	NM:i:2	MD:Z:28A1C0	YT:Z:UU
D2D0JJN1:133:D0BCAACXX:1:1208:1871:45032	256	chromosome:AGPv2:1:1:301354135:1	42529358	1	31M	*	0	0	CTCTCTTTCATGTGCTATGACTAATGTGGTT	*9)??9?BFGB0/8B@###############	AS:i:-4	XS:i:0	XN:i:0	XM:i:2	XO:i:0	XG:i:0	NM:i:2	MD:Z:28T1C0	YT:Z:UU
D2D0JJN1:133:D0BCAACXX:1:1208:1871:45032	272	chromosome:AGPv2:3:1:232140174:1	44037644	1	31M	*	0	0	AACCACATTAGTCATAGCACATGAAAGAGAG	###############@B8/0BGFB?9??)9*	AS:i:-4	XS:i:0	XN:i:0	XM:i:2	XO:i:0	XG:i:0	NM:i:2	MD:Z:2T1G26	YT:Z:UU
D2D0JJN1:133:D0BCAACXX:1:1208:1871:45032	256	chromosome:AGPv2:10:1:150189435:1	10440199	1	31M	*	0	0	CTCTCTTTCATGTGCTATGACTAATGTGGTT	*9)??9?BFGB0/8B@###############	AS:i:-4	XS:i:0	XN:i:0	XM:i:1	XO:i:0	XG:i:0	NM:i:1	MD:Z:13A17	YT:Z:UU
D2D0JJN1:133:D0BCAACXX:1:1208:1871:45032	272	chromosome:AGPv2:2:1:237068873:1	103938583	1	31M	*	0	0	AACCACATTAGTCATAGCACATGAAAGAGAG	###############@B8/0BGFB?9??)9*	AS:i:-4	XS:i:0	XN:i:0	XM:i:2	XO:i:0	XG:i:0	NM:i:2	MD:Z:2T4G23	YT:Z:UU
D2D0JJN1:133:D0BCAACXX:1:1208:1871:45032	272	chromosome:AGPv2:2:1:237068873:1	147344962	1	31M	*	0	0	AACCACATTAGTCATAGCACATGAAAGAGAG	###############@B8/0BGFB?9??)9*	AS:i:-4	XS:i:0	XN:i:0	XM:i:1	XO:i:0	XG:i:0	NM:i:1	MD:Z:17A13	YT:Z:UU
D2D0JJN1:133:D0BCAACXX:1:1208:1871:45032	272	chromosome:AGPv2:8:1:175793759:1	121934822	1	31M	*	0	0	AACCACATTAGTCATAGCACATGAAAGAGAG	###############@B8/0BGFB?9??)9*	AS:i:-4	XS:i:0	XN:i:0	XM:i:2	XO:i:0	XG:i:0	NM:i:2	MD:Z:0G29T0	YT:Z:UU
D2D0JJN1:133:D0BCAACXX:1:1208:1871:45032	256	chromosome:AGPv2:1:1:301354135:1	228310361	1	31M	*	0	0	CTCTCTTTCATGTGCTATGACTAATGTGGTT	*9)??9?BFGB0/8B@###############	AS:i:-4	XS:i:0	XN:i:0	XM:i:2	XO:i:0	XG:i:0	NM:i:2	MD:Z:28T1C0	YT:Z:UU
D2D0JJN1:133:D0BCAACXX:1:1208:1871:45032	256	chromosome:AGPv2:9:1:156750706:1	2916116	1	31M	*	0	0	CTCTCTTTCATGTGCTATGACTAATGTGGTT	*9)??9?BFGB0/8B@###############	AS:i:-4	XS:i:0	XN:i:0	XM:i:2	XO:i:0	XG:i:0	NM:i:2	MD:Z:0A28A1	YT:Z:UU
D2D0JJN1:133:D0BCAACXX:1:1208:1871:45032	256	chromosome:AGPv2:1:1:301354135:1	82596823	1	31M	*	0	0	CTCTCTTTCATGTGCTATGACTAATGTGGTT	*9)??9?BFGB0/8B@###############	AS:i:-4	XS:i:0	XN:i:0	XM:i:2	XO:i:0	XG:i:0	NM:i:2	MD:Z:0A1A28	YT:Z:UU
D2D0JJN1:133:D0BCAACXX:1:1208:1871:45032	256	chromosome:AGPv2:4:1:241473504:1	210294359	1	31M	*	0	0	CTCTCTTTCATGTGCTATGACTAATGTGGTT	*9)??9?BFGB0/8B@###############	AS:i:-4	XS:i:0	XN:i:0	XM:i:2	XO:i:0	XG:i:0	NM:i:2	MD:Z:24A3T2	YT:Z:UU
D2D0JJN1:133:D0BCAACXX:1:1208:1871:45032	256	chromosome:AGPv2:8:1:175793759:1	6839767	1	31M	*	0	0	CTCTCTTTCATGTGCTATGACTAATGTGGTT	*9)??9?BFGB0/8B@###############	AS:i:-4	XS:i:0	XN:i:0	XM:i:2	XO:i:0	XG:i:0	NM:i:2	MD:Z:0A28C1	YT:Z:UU
D2D0JJN1:133:D0BCAACXX:1:1208:1871:45032	272	chromosome:AGPv2:5:1:217872852:1	194236119	1	31M	*	0	0	AACCACATTAGTCATAGCACATGAAAGAGAG	###############@B8/0BGFB?9??)9*	AS:i:-4	XS:i:0	XN:i:0	XM:i:2	XO:i:0	XG:i:0	NM:i:2	MD:Z:0G1A28	YT:Z:UU
D2D0JJN1:133:D0BCAACXX:1:1208:1871:45032	272	chromosome:AGPv2:2:1:237068873:1	216490304	1	31M	*	0	0	AACCACATTAGTCATAGCACATGAAAGAGAG	###############@B8/0BGFB?9??)9*	AS:i:-4	XS:i:0	XN:i:0	XM:i:2	XO:i:0	XG:i:0	NM:i:2	MD:Z:1G28T0	YT:Z:UU
D2D0JJN1:133:D0BCAACXX:1:1208:1871:45032	256	chromosome:AGPv2:9:1:156750706:1	11037952	1	31M	*	0	0	CTCTCTTTCATGTGCTATGACTAATGTGGTT	*9)??9?BFGB0/8B@###############	AS:i:-4	XS:i:0	XN:i:0	XM:i:1	XO:i:0	XG:i:0	NM:i:1	MD:Z:13A17	YT:Z:UU
D2D0JJN1:133:D0BCAACXX:1:1208:1871:45032	272	chromosome:AGPv2:9:1:156750706:1	100382896	1	31M	*	0	0	AACCACATTAGTCATAGCACATGAAAGAGAG	###############@B8/0BGFB?9??)9*	AS:i:-4	XS:i:0	XN:i:0	XM:i:1	XO:i:0	XG:i:0	NM:i:1	MD:Z:29G1	YT:Z:UU
D2D0JJN1:133:D0BCAACXX:1:1208:1871:45032	256	chromosome:AGPv2:1:1:301354135:1	221030646	1	31M	*	0	0	CTCTCTTTCATGTGCTATGACTAATGTGGTT	*9)??9?BFGB0/8B@###############	AS:i:-4	XS:i:0	XN:i:0	XM:i:2	XO:i:0	XG:i:0	NM:i:2	MD:Z:28T1C0	YT:Z:UU
D2D0JJN1:133:D0BCAACXX:1:1208:1871:45032	256	chromosome:AGPv2:5:1:217872852:1	101874559	1	31M	*	0	0	CTCTCTTTCATGTGCTATGACTAATGTGGTT	*9)??9?BFGB0/8B@###############	AS:i:-4	XS:i:0	XN:i:0	XM:i:2	XO:i:0	XG:i:0	NM:i:2	MD:Z:0A28C1	YT:Z:UU
D2D0JJN1:133:D0BCAACXX:1:1208:1871:45032	272	chromosome:AGPv2:5:1:217872852:1	200792244	1	31M	*	0	0	AACCACATTAGTCATAGCACATGAAAGAGAG	###############@B8/0BGFB?9??)9*	AS:i:-4	XS:i:0	XN:i:0	XM:i:1	XO:i:0	XG:i:0	NM:i:1	MD:Z:17A13	YT:Z:UU
D2D0JJN1:133:D0BCAACXX:1:1208:1871:45032	256	chromosome:AGPv2:3:1:232140174:1	196655044	1	31M	*	0	0	CTCTCTTTCATGTGCTATGACTAATGTGGTT	*9)??9?BFGB0/8B@###############	AS:i:-4	XS:i:0	XN:i:0	XM:i:2	XO:i:0	XG:i:0	NM:i:2	MD:Z:28T1C0	YT:Z:UU
D2D0JJN1:133:D0BCAACXX:1:1208:1871:45032	256	chromosome:AGPv2:1:1:301354135:1	191189036	1	31M	*	0	0	CTCTCTTTCATGTGCTATGACTAATGTGGTT	*9)??9?BFGB0/8B@###############	AS:i:-4	XS:i:0	XN:i:0	XM:i:2	XO:i:0	XG:i:0	NM:i:2	MD:Z:28T1C0	YT:Z:UU
D2D0JJN1:133:D0BCAACXX:1:1208:1871:45032	256	chromosome:AGPv2:9:1:156750706:1	971325	1	31M	*	0	0	CTCTCTTTCATGTGCTATGACTAATGTGGTT	*9)??9?BFGB0/8B@###############	AS:i:-4	XS:i:0	XN:i:0	XM:i:2	XO:i:0	XG:i:0	NM:i:2	MD:Z:0A29C0	YT:Z:UU
D2D0JJN1:133:D0BCAACXX:1:1208:1871:45032	272	chromosome:AGPv2:4:1:241473504:1	119947153	1	31M	*	0	0	AACCACATTAGTCATAGCACATGAAAGAGAG	###############@B8/0BGFB?9??)9*	AS:i:-4	XS:i:0	XN:i:0	XM:i:1	XO:i:0	XG:i:0	NM:i:1	MD:Z:17T13	YT:Z:UU
D2D0JJN1:133:D0BCAACXX:1:1208:1871:45032	256	chromosome:AGPv2:9:1:156750706:1	2664945	1	31M	*	0	0	CTCTCTTTCATGTGCTATGACTAATGTGGTT	*9)??9?BFGB0/8B@###############	AS:i:-4	XS:i:0	XN:i:0	XM:i:2	XO:i:0	XG:i:0	NM:i:2	MD:Z:0G29C0	YT:Z:UU
D2D0JJN1:133:D0BCAACXX:1:1208:1871:45032	272	chromosome:AGPv2:10:1:150189435:1	16134213	1	31M	*	0	0	AACCACATTAGTCATAGCACATGAAAGAGAG	###############@B8/0BGFB?9??)9*	AS:i:-4	XS:i:0	XN:i:0	XM:i:2	XO:i:0	XG:i:0	NM:i:2	MD:Z:2A0T27	YT:Z:UU
D2D0JJN1:133:D0BCAACXX:1:1208:1871:45032	256	chromosome:AGPv2:3:1:232140174:1	186087163	1	31M	*	0	0	CTCTCTTTCATGTGCTATGACTAATGTGGTT	*9)??9?BFGB0/8B@###############	AS:i:-4	XS:i:0	XN:i:0	XM:i:2	XO:i:0	XG:i:0	NM:i:2	MD:Z:25A2T2	YT:Z:UU
D2D0JJN1:133:D0BCAACXX:1:1208:1871:45032	256	chromosome:AGPv2:8:1:175793759:1	25370035	1	31M	*	0	0	CTCTCTTTCATGTGCTATGACTAATGTGGTT	*9)??9?BFGB0/8B@###############	AS:i:-4	XS:i:0	XN:i:0	XM:i:2	XO:i:0	XG:i:0	NM:i:2	MD:Z:25A2T2	YT:Z:UU
D2D0JJN1:133:D0BCAACXX:1:1208:1871:45032	272	chromosome:AGPv2:4:1:241473504:1	147799626	1	31M	*	0	0	AACCACATTAGTCATAGCACATGAAAGAGAG	###############@B8/0BGFB?9??)9*	AS:i:-4	XS:i:0	XN:i:0	XM:i:2	XO:i:0	XG:i:0	NM:i:2	MD:Z:28T1C0	YT:Z:UU
D2D0JJN1:133:D0BCAACXX:1:1208:1871:45032	272	chromosome:AGPv2:1:1:301354135:1	11305998	1	31M	*	0	0	AACCACATTAGTCATAGCACATGAAAGAGAG	###############@B8/0BGFB?9??)9*	AS:i:-4	XS:i:0	XN:i:0	XM:i:2	XO:i:0	XG:i:0	NM:i:2	MD:Z:2A5G22	YT:Z:UU
D2D0JJN1:133:D0BCAACXX:1:1208:1871:45032	272	chromosome:AGPv2:5:1:217872852:1	62127156	1	31M	*	0	0	AACCACATTAGTCATAGCACATGAAAGAGAG	###############@B8/0BGFB?9??)9*	AS:i:-4	XS:i:0	XN:i:0	XM:i:2	XO:i:0	XG:i:0	NM:i:2	MD:Z:28T1T0	YT:Z:UU
D2D0JJN1:133:D0BCAACXX:1:1208:1871:45032	256	chromosome:AGPv2:1:1:301354135:1	90872393	1	31M	*	0	0	CTCTCTTTCATGTGCTATGACTAATGTGGTT	*9)??9?BFGB0/8B@###############	AS:i:-4	XS:i:0	XN:i:0	XM:i:2	XO:i:0	XG:i:0	NM:i:2	MD:Z:0A29C0	YT:Z:UU
D2D0JJN1:133:D0BCAACXX:1:1208:1871:45032	256	chromosome:AGPv2:3:1:232140174:1	154745733	1	31M	*	0	0	CTCTCTTTCATGTGCTATGACTAATGTGGTT	*9)??9?BFGB0/8B@###############	AS:i:-4	XS:i:0	XN:i:0	XM:i:2	XO:i:0	XG:i:0	NM:i:2	MD:Z:0A29C0	YT:Z:UU
D2D0JJN1:133:D0BCAACXX:1:1208:1871:45032	256	chromosome:AGPv2:4:1:241473504:1	237437768	1	31M	*	0	0	CTCTCTTTCATGTGCTATGACTAATGTGGTT	*9)??9?BFGB0/8B@###############	AS:i:-5	XS:i:0	XN:i:0	XM:i:1	XO:i:0	XG:i:0	NM:i:1	MD:Z:8T22	YT:Z:UU
D2D0JJN1:133:D0BCAACXX:1:1208:1871:45032	272	chromosome:AGPv2:1:1:301354135:1	210553518	1	31M	*	0	0	AACCACATTAGTCATAGCACATGAAAGAGAG	###############@B8/0BGFB?9??)9*	AS:i:-5	XS:i:0	XN:i:0	XM:i:1	XO:i:0	XG:i:0	NM:i:1	MD:Z:26A4	YT:Z:UU
D2D0JJN1:133:D0BCAACXX:1:1208:1871:45032	272	chromosome:AGPv2:7:1:176764762:1	78818544	1	31M	*	0	0	AACCACATTAGTCATAGCACATGAAAGAGAG	###############@B8/0BGFB?9??)9*	AS:i:-5	XS:i:0	XN:i:0	XM:i:1	XO:i:0	XG:i:0	NM:i:1	MD:Z:16A14	YT:Z:UU
D2D0JJN1:133:D0BCAACXX:1:1208:1871:45032	272	chromosome:AGPv2:1:1:301354135:1	9589897	1	31M	*	0	0	AACCACATTAGTCATAGCACATGAAAGAGAG	###############@B8/0BGFB?9??)9*	AS:i:-5	XS:i:0	XN:i:0	XM:i:1	XO:i:0	XG:i:0	NM:i:1	MD:Z:23G7	YT:Z:UU
D2D0JJN1:133:D0BCAACXX:1:1208:1871:45032	272	chromosome:AGPv2:1:1:301354135:1	214050901	1	31M	*	0	0	AACCACATTAGTCATAGCACATGAAAGAGAG	###############@B8/0BGFB?9??)9*	AS:i:-5	XS:i:0	XN:i:0	XM:i:1	XO:i:0	XG:i:0	NM:i:1	MD:Z:16C14	YT:Z:UU
D2D0JJN1:133:D0BCAACXX:1:1208:1871:45032	272	chromosome:AGPv2:3:1:232140174:1	148881932	1	31M	*	0	0	AACCACATTAGTCATAGCACATGAAAGAGAG	###############@B8/0BGFB?9??)9*	AS:i:-5	XS:i:0	XN:i:0	XM:i:1	XO:i:0	XG:i:0	NM:i:1	MD:Z:15T15	YT:Z:UU
D2D0JJN1:133:D0BCAACXX:1:1208:1871:45032	272	chromosome:AGPv2:10:1:150189435:1	111343378	1	31M	*	0	0	AACCACATTAGTCATAGCACATGAAAGAGAG	###############@B8/0BGFB?9??)9*	AS:i:-5	XS:i:0	XN:i:0	XM:i:1	XO:i:0	XG:i:0	NM:i:1	MD:Z:16C14	YT:Z:UU
D2D0JJN1:133:D0BCAACXX:1:1208:1871:45032	272	chromosome:AGPv2:3:1:232140174:1	58745213	1	31M	*	0	0	AACCACATTAGTCATAGCACATGAAAGAGAG	###############@B8/0BGFB?9??)9*	AS:i:-5	XS:i:0	XN:i:0	XM:i:1	XO:i:0	XG:i:0	NM:i:1	MD:Z:24G6	YT:Z:UU
D2D0JJN1:133:D0BCAACXX:1:1208:1871:45032	272	chromosome:AGPv2:4:1:241473504:1	43634696	1	31M	*	0	0	AACCACATTAGTCATAGCACATGAAAGAGAG	###############@B8/0BGFB?9??)9*	AS:i:-5	XS:i:0	XN:i:0	XM:i:1	XO:i:0	XG:i:0	NM:i:1	MD:Z:21A9	YT:Z:UU
D2D0JJN1:133:D0BCAACXX:1:1208:1871:45032	272	chromosome:AGPv2:5:1:217872852:1	28709028	1	31M	*	0	0	AACCACATTAGTCATAGCACATGAAAGAGAG	###############@B8/0BGFB?9??)9*	AS:i:-5	XS:i:0	XN:i:0	XM:i:1	XO:i:0	XG:i:0	NM:i:1	MD:Z:16A14	YT:Z:UU
D2D0JJN1:133:D0BCAACXX:1:1208:1871:45032	272	chromosome:AGPv2:6:1:169174353:1	85170099	1	31M	*	0	0	AACCACATTAGTCATAGCACATGAAAGAGAG	###############@B8/0BGFB?9??)9*	AS:i:-5	XS:i:0	XN:i:0	XM:i:1	XO:i:0	XG:i:0	NM:i:1	MD:Z:16A14	YT:Z:UU
D2D0JJN1:133:D0BCAACXX:1:1208:1871:45032	272	chromosome:AGPv2:4:1:241473504:1	241155041	1	31M	*	0	0	AACCACATTAGTCATAGCACATGAAAGAGAG	###############@B8/0BGFB?9??)9*	AS:i:-5	XS:i:0	XN:i:0	XM:i:1	XO:i:0	XG:i:0	NM:i:1	MD:Z:15T15	YT:Z:UU
D2D0JJN1:133:D0BCAACXX:1:1208:1871:45032	256	chromosome:AGPv2:3:1:232140174:1	36461167	1	31M	*	0	0	CTCTCTTTCATGTGCTATGACTAATGTGGTT	*9)??9?BFGB0/8B@###############	AS:i:-5	XS:i:0	XN:i:0	XM:i:1	XO:i:0	XG:i:0	NM:i:1	MD:Z:14A16	YT:Z:UU
D2D0JJN1:133:D0BCAACXX:1:1208:1871:45032	256	chromosome:AGPv2:7:1:176764762:1	14146979	1	31M	*	0	0	CTCTCTTTCATGTGCTATGACTAATGTGGTT	*9)??9?BFGB0/8B@###############	AS:i:-5	XS:i:0	XN:i:0	XM:i:1	XO:i:0	XG:i:0	NM:i:1	MD:Z:14A16	YT:Z:UU
D2D0JJN1:133:D0BCAACXX:1:1208:1871:45032	272	chromosome:AGPv2:9:1:156750706:1	15458271	1	31M	*	0	0	AACCACATTAGTCATAGCACATGAAAGAGAG	###############@B8/0BGFB?9??)9*	AS:i:-5	XS:i:0	XN:i:0	XM:i:1	XO:i:0	XG:i:0	NM:i:1	MD:Z:16A14	YT:Z:UU
D2D0JJN1:133:D0BCAACXX:1:1208:1871:45032	256	chromosome:AGPv2:7:1:176764762:1	16823586	1	31M	*	0	0	CTCTCTTTCATGTGCTATGACTAATGTGGTT	*9)??9?BFGB0/8B@###############	AS:i:-5	XS:i:0	XN:i:0	XM:i:1	XO:i:0	XG:i:0	NM:i:1	MD:Z:9C21	YT:Z:UU
D2D0JJN1:133:D0BCAACXX:1:1208:1871:45032	256	chromosome:AGPv2:2:1:237068873:1	187167807	1	31M	*	0	0	CTCTCTTTCATGTGCTATGACTAATGTGGTT	*9)??9?BFGB0/8B@###############	AS:i:-5	XS:i:0	XN:i:0	XM:i:1	XO:i:0	XG:i:0	NM:i:1	MD:Z:14T16	YT:Z:UU
D2D0JJN1:133:D0BCAACXX:1:1208:1871:45032	256	chromosome:AGPv2:1:1:301354135:1	257933370	1	31M	*	0	0	CTCTCTTTCATGTGCTATGACTAATGTGGTT	*9)??9?BFGB0/8B@###############	AS:i:-6	XS:i:0	XN:i:0	XM:i:2	XO:i:0	XG:i:0	NM:i:2	MD:Z:0A0C29	YT:Z:UU
D2D0JJN1:133:D0BCAACXX:1:1208:1871:45032	272	chromosome:AGPv2:5:1:217872852:1	171371204	1	31M	*	0	0	AACCACATTAGTCATAGCACATGAAAGAGAG	###############@B8/0BGFB?9??)9*	AS:i:-6	XS:i:0	XN:i:0	XM:i:2	XO:i:0	XG:i:0	NM:i:2	MD:Z:29G0T0	YT:Z:UU
D2D0JJN1:133:D0BCAACXX:1:1208:1871:45032	256	chromosome:AGPv2:1:1:301354135:1	168246741	1	31M	*	0	0	CTCTCTTTCATGTGCTATGACTAATGTGGTT	*9)??9?BFGB0/8B@###############	AS:i:-6	XS:i:0	XN:i:0	XM:i:2	XO:i:0	XG:i:0	NM:i:2	MD:Z:0A4C25	YT:Z:UU
D2D0JJN1:133:D0BCAACXX:1:1208:1871:45032	256	chromosome:AGPv2:8:1:175793759:1	32781161	1	31M	*	0	0	CTCTCTTTCATGTGCTATGACTAATGTGGTT	*9)??9?BFGB0/8B@###############	AS:i:-6	XS:i:0	XN:i:0	XM:i:2	XO:i:0	XG:i:0	NM:i:2	MD:Z:0A4A25	YT:Z:UU
D2D0JJN1:133:D0BCAACXX:1:1208:1871:45032	272	chromosome:AGPv2:3:1:232140174:1	91650541	1	31M	*	0	0	AACCACATTAGTCATAGCACATGAAAGAGAG	###############@B8/0BGFB?9??)9*	AS:i:-6	XS:i:0	XN:i:0	XM:i:3	XO:i:0	XG:i:0	NM:i:3	MD:Z:0C1A0T27	YT:Z:UU
D2D0JJN1:133:D0BCAACXX:1:1208:1871:45032	256	chromosome:AGPv2:10:1:150189435:1	107257746	1	31M	*	0	0	CTCTCTTTCATGTGCTATGACTAATGTGGTT	*9)??9?BFGB0/8B@###############	AS:i:-6	XS:i:0	XN:i:0	XM:i:2	XO:i:0	XG:i:0	NM:i:2	MD:Z:0G4C25	YT:Z:UU
D2D0JJN1:133:D0BCAACXX:1:1208:1871:45032	256	chromosome:AGPv2:2:1:237068873:1	29513016	1	31M	*	0	0	CTCTCTTTCATGTGCTATGACTAATGTGGTT	*9)??9?BFGB0/8B@###############	AS:i:-6	XS:i:0	XN:i:0	XM:i:2	XO:i:0	XG:i:0	NM:i:2	MD:Z:0A0C29	YT:Z:UU
D2D0JJN1:133:D0BCAACXX:1:1208:1871:45032	272	chromosome:AGPv2:1:1:301354135:1	18571860	1	31M	*	0	0	AACCACATTAGTCATAGCACATGAAAGAGAG	###############@B8/0BGFB?9??)9*	AS:i:-6	XS:i:0	XN:i:0	XM:i:3	XO:i:0	XG:i:0	NM:i:3	MD:Z:0G1A5G22	YT:Z:UU
D2D0JJN1:133:D0BCAACXX:1:1208:1871:45032	272	chromosome:AGPv2:5:1:217872852:1	144635852	1	31M	*	0	0	AACCACATTAGTCATAGCACATGAAAGAGAG	###############@B8/0BGFB?9??)9*	AS:i:-6	XS:i:0	XN:i:0	XM:i:2	XO:i:0	XG:i:0	NM:i:2	MD:Z:25G4T0	YT:Z:UU
D2D0JJN1:133:D0BCAACXX:1:1208:1871:45032	256	chromosome:AGPv2:1:1:301354135:1	264635032	1	31M	*	0	0	CTCTCTTTCATGTGCTATGACTAATGTGGTT	*9)??9?BFGB0/8B@###############	AS:i:-6	XS:i:0	XN:i:0	XM:i:2	XO:i:0	XG:i:0	NM:i:2	MD:Z:0A0C29	YT:Z:UU
D2D0JJN1:133:D0BCAACXX:1:1208:1871:45032	256	chromosome:AGPv2:2:1:237068873:1	118419898	1	31M	*	0	0	CTCTCTTTCATGTGCTATGACTAATGTGGTT	*9)??9?BFGB0/8B@###############	AS:i:-6	XS:i:0	XN:i:0	XM:i:2	XO:i:0	XG:i:0	NM:i:2	MD:Z:0A0C29	YT:Z:UU
D2D0JJN1:133:D0BCAACXX:1:1208:1871:45032	272	chromosome:AGPv2:6:1:169174353:1	85305581	1	31M	*	0	0	AACCACATTAGTCATAGCACATGAAAGAGAG	###############@B8/0BGFB?9??)9*	AS:i:-7	XS:i:0	XN:i:0	XM:i:2	XO:i:0	XG:i:0	NM:i:2	MD:Z:26T3T0	YT:Z:UU
D2D0JJN1:133:D0BCAACXX:1:1208:1871:45032	272	chromosome:AGPv2:1:1:301354135:1	87110630	1	31M	*	0	0	AACCACATTAGTCATAGCACATGAAAGAGAG	###############@B8/0BGFB?9??)9*	AS:i:-7	XS:i:0	XN:i:0	XM:i:2	XO:i:0	XG:i:0	NM:i:2	MD:Z:26A3T0	YT:Z:UU
D2D0JJN1:133:D0BCAACXX:1:1208:1871:45032	272	chromosome:AGPv2:3:1:232140174:1	146751335	1	31M	*	0	0	AACCACATTAGTCATAGCACATGAAAGAGAG	###############@B8/0BGFB?9??)9*	AS:i:-7	XS:i:0	XN:i:0	XM:i:2	XO:i:0	XG:i:0	NM:i:2	MD:Z:26T3T0	YT:Z:UU
D2D0JJN1:133:D0BCAACXX:1:1208:1871:45032	272	chromosome:AGPv2:1:1:301354135:1	22660821	1	31M	*	0	0	AACCACATTAGTCATAGCACATGAAAGAGAG	###############@B8/0BGFB?9??)9*	AS:i:-7	XS:i:0	XN:i:0	XM:i:2	XO:i:0	XG:i:0	NM:i:2	MD:Z:26T3T0	YT:Z:UU
D2D0JJN1:133:D0BCAACXX:1:1208:1871:45032	272	chromosome:AGPv2:1:1:301354135:1	32263922	1	31M	*	0	0	AACCACATTAGTCATAGCACATGAAAGAGAG	###############@B8/0BGFB?9??)9*	AS:i:-7	XS:i:0	XN:i:0	XM:i:2	XO:i:0	XG:i:0	NM:i:2	MD:Z:24C5C0	YT:Z:UU
D2D0JJN1:133:D0BCAACXX:1:1208:1871:45032	272	chromosome:AGPv2:4:1:241473504:1	67041474	1	31M	*	0	0	AACCACATTAGTCATAGCACATGAAAGAGAG	###############@B8/0BGFB?9??)9*	AS:i:-7	XS:i:0	XN:i:0	XM:i:2	XO:i:0	XG:i:0	NM:i:2	MD:Z:26A3T0	YT:Z:UU
D2D0JJN1:133:D0BCAACXX:1:1208:1871:45032	256	chromosome:AGPv2:3:1:232140174:1	211284328	1	31M	*	0	0	CTCTCTTTCATGTGCTATGACTAATGTGGTT	*9)??9?BFGB0/8B@###############	AS:i:-7	XS:i:0	XN:i:0	XM:i:2	XO:i:0	XG:i:0	NM:i:2	MD:Z:0A3A26	YT:Z:UU
D2D0JJN1:133:D0BCAACXX:1:1208:1871:45032	272	chromosome:AGPv2:3:1:232140174:1	138587555	1	31M	*	0	0	AACCACATTAGTCATAGCACATGAAAGAGAG	###############@B8/0BGFB?9??)9*	AS:i:-8	XS:i:0	XN:i:0	XM:i:3	XO:i:0	XG:i:0	NM:i:3	MD:Z:25G2A1T0	YT:Z:UU
D2D0JJN1:133:D0BCAACXX:1:1208:1871:45032	272	chromosome:AGPv2:5:1:217872852:1	147044387	1	23M1D8M	*	0	0	AACCACATTAGTCATAGCACATGAAAGAGAG	###############@B8/0BGFB?9??)9*	AS:i:-8	XS:i:0	XN:i:0	XM:i:0	XO:i:1	XG:i:1	NM:i:1	MD:Z:23^A8	YT:Z:UU
D2D0JJN1:133:D0BCAACXX:1:1208:1871:45032	272	chromosome:AGPv2:2:1:237068873:1	101074433	1	31M	*	0	0	AACCACATTAGTCATAGCACATGAAAGAGAG	###############@B8/0BGFB?9??)9*	AS:i:-8	XS:i:0	XN:i:0	XM:i:3	XO:i:0	XG:i:0	NM:i:3	MD:Z:1C23G4T0	YT:Z:UU
D2D0JJN1:133:D0BCAACXX:1:1208:1871:45032	272	chromosome:AGPv2:4:1:241473504:1	29505995	1	26M1I4M	*	0	0	AACCACATTAGTCATAGCACATGAAAGAGAG	###############@B8/0BGFB?9??)9*	AS:i:-8	XS:i:0	XN:i:0	XM:i:0	XO:i:1	XG:i:1	NM:i:1	MD:Z:30	YT:Z:UU
D2D0JJN1:133:D0BCAACXX:1:1208:1871:45032	272	chromosome:AGPv2:4:1:241473504:1	229909824	1	23M1D8M	*	0	0	AACCACATTAGTCATAGCACATGAAAGAGAG	###############@B8/0BGFB?9??)9*	AS:i:-8	XS:i:0	XN:i:0	XM:i:0	XO:i:1	XG:i:1	NM:i:1	MD:Z:23^A8	YT:Z:UU
D2D0JJN1:133:D0BCAACXX:1:1208:1871:45032	272	chromosome:AGPv2:7:1:176764762:1	9842035	1	31M	*	0	0	AACCACATTAGTCATAGCACATGAAAGAGAG	###############@B8/0BGFB?9??)9*	AS:i:-8	XS:i:0	XN:i:0	XM:i:4	XO:i:0	XG:i:0	NM:i:4	MD:Z:0G1A0T4C22	YT:Z:UU
D2D0JJN1:133:D0BCAACXX:1:1208:1871:45032	272	chromosome:AGPv2:2:1:237068873:1	145263040	1	31M	*	0	0	AACCACATTAGTCATAGCACATGAAAGAGAG	###############@B8/0BGFB?9??)9*	AS:i:-8	XS:i:0	XN:i:0	XM:i:3	XO:i:0	XG:i:0	NM:i:3	MD:Z:1T23G4T0	YT:Z:UU
D2D0JJN1:133:D0BCAACXX:1:1208:1871:45032	256	chromosome:AGPv2:1:1:301354135:1	284495414	1	4M1I26M	*	0	0	CTCTCTTTCATGTGCTATGACTAATGTGGTT	*9)??9?BFGB0/8B@###############	AS:i:-8	XS:i:0	XN:i:0	XM:i:0	XO:i:1	XG:i:1	NM:i:1	MD:Z:30	YT:Z:UU
D2D0JJN1:133:D0BCAACXX:1:1208:1871:45032	272	chromosome:AGPv2:9:1:156750706:1	6211815	1	31M	*	0	0	AACCACATTAGTCATAGCACATGAAAGAGAG	###############@B8/0BGFB?9??)9*	AS:i:-9	XS:i:0	XN:i:0	XM:i:3	XO:i:0	XG:i:0	NM:i:3	MD:Z:26C1T1T0	YT:Z:UU
D2D0JJN1:133:D0BCAACXX:1:1208:1871:45032	272	chromosome:AGPv2:1:1:301354135:1	59774894	1	31M	*	0	0	AACCACATTAGTCATAGCACATGAAAGAGAG	###############@B8/0BGFB?9??)9*	AS:i:-9	XS:i:0	XN:i:0	XM:i:3	XO:i:0	XG:i:0	NM:i:3	MD:Z:24C3T1T0	YT:Z:UU
D2D0JJN1:133:D0BCAACXX:1:1208:1871:45032	256	chromosome:AGPv2:1:1:301354135:1	293130093	1	22M1D9M	*	0	0	CTCTCTTTCATGTGCTATGACTAATGTGGTT	*9)??9?BFGB0/8B@###############	AS:i:-10	XS:i:0	XN:i:0	XM:i:1	XO:i:1	XG:i:1	NM:i:2	MD:Z:22^A8G0	YT:Z:UU
D2D0JJN1:133:D0BCAACXX:1:1208:1871:45032	256	chromosome:AGPv2:4:1:241473504:1	77551938	1	31M	*	0	0	CTCTCTTTCATGTGCTATGACTAATGTGGTT	*9)??9?BFGB0/8B@###############	AS:i:-11	XS:i:0	XN:i:0	XM:i:3	XO:i:0	XG:i:0	NM:i:3	MD:Z:0A4A0G24	YT:Z:UU
D2D0JJN1:133:D0BCAACXX:1:1208:1871:45032	272	chromosome:AGPv2:1:1:301354135:1	97491043	1	31M	*	0	0	AACCACATTAGTCATAGCACATGAAAGAGAG	###############@B8/0BGFB?9??)9*	AS:i:-12	XS:i:0	XN:i:0	XM:i:3	XO:i:0	XG:i:0	NM:i:3	MD:Z:24G2G2T0	YT:Z:UU
D2D0JJN1:133:D0BCAACXX:1:1208:1871:45032	272	chromosome:AGPv2:6:1:169174353:1	141651926	1	31M	*	0	0	AACCACATTAGTCATAGCACATGAAAGAGAG	###############@B8/0BGFB?9??)9*	AS:i:-12	XS:i:0	XN:i:0	XM:i:3	XO:i:0	XG:i:0	NM:i:3	MD:Z:26A0G2T0	YT:Z:UU
D2D0JJN1:133:D0BCAACXX:1:1208:1871:45032	272	chromosome:AGPv2:3:1:232140174:1	52959668	1	31M	*	0	0	AACCACATTAGTCATAGCACATGAAAGAGAG	###############@B8/0BGFB?9??)9*	AS:i:-12	XS:i:0	XN:i:0	XM:i:3	XO:i:0	XG:i:0	NM:i:3	MD:Z:24G2G2T0	YT:Z:UU
D2D0JJN1:133:D0BCAACXX:1:1208:1871:45032	256	chromosome:AGPv2:10:1:150189435:1	16473086	1	31M	*	0	0	CTCTCTTTCATGTGCTATGACTAATGTGGTT	*9)??9?BFGB0/8B@###############	AS:i:-12	XS:i:0	XN:i:0	XM:i:3	XO:i:0	XG:i:0	NM:i:3	MD:Z:0A2C2C24	YT:Z:UU
D2D0JJN1:133:D0BCAACXX:1:1208:1871:45032	256	chromosome:AGPv2:4:1:241473504:1	53094021	1	31M	*	0	0	CTCTCTTTCATGTGCTATGACTAATGTGGTT	*9)??9?BFGB0/8B@###############	AS:i:-14	XS:i:0	XN:i:0	XM:i:4	XO:i:0	XG:i:0	NM:i:4	MD:Z:0A2C2C22C1	YT:Z:UU
D2D0JJN1:133:D0BCAACXX:1:1208:1871:45032	256	chromosome:AGPv2:6:1:169174353:1	94194424	1	3M3I25M	*	0	0	CTCTCTTTCATGTGCTATGACTAATGTGGTT	*9)??9?BFGB0/8B@###############	AS:i:-18	XS:i:0	XN:i:0	XM:i:2	XO:i:1	XG:i:3	NM:i:5	MD:Z:0A1A25	YT:Z:UU
D2D0JJN1:133:D0BCAACXX:1:1301:8849:79333	16	chromosome:AGPv2:6:1:169174353:1	150071982	255	31M	*	0	0	TGTGTGTGTGTAGGCACACTGTTCTATCAGT	BDDDDDDEFFFFFHHHHHHJIIJJIIIJJJI	AS:i:0	XN:i:0	XM:i:0	XO:i:0	XG:i:0	NM:i:0	MD:Z:31	YT:Z:UU
D2D0JJN1:133:D0BCAACXX:1:1304:17849:53239	16	chromosome:AGPv2:6:1:169174353:1	158269667	255	31M	*	0	0	TGGCGTGAGGCGCATGAGGAGCTCTGGAGGC	BDDDDDDDDDDFFFFFHHHHHIEJJJJJJJI	AS:i:-12	XN:i:0	XM:i:2	XO:i:0	XG:i:0	NM:i:2	MD:Z:29C0T0	YT:Z:UU
D2D0JJN1:133:D0BCAACXX:1:1305:17635:60535	4	*	0	0	*	*	0	0	GTCGCTCCAAGGTCCTTGTATGAGCATTGAT	JIJHHFFFFEEDEEEDDDCDEECDCDDDDDD	YT:Z:UU
D2D0JJN1:133:D0BCAACXX:1:1306:13321:11499	0	chromosome:AGPv2:2:1:237068873:1	155017916	32	31M	*	0	0	TGTAGTGCAATGGTGTGTCTTTCCTTATTGT	IJGGJGIHGIHJI?CCCBEDFEFFCCEEEDE	AS:i:0	XS:i:-6	XN:i:0	XM:i:0	XO:i:0	XG:i:0	NM:i:0	MD:Z:31	YT:Z:UU
D2D0JJN1:133:D0BCAACXX:1:1306:13321:11499	272	chromosome:AGPv2:4:1:241473504:1	101837905	32	31M	*	0	0	ACAATAAGGAAAGACACACCATTGCACTACA	EDEEECCFFEFDEBCCC?IJHIGHIGJGGJI	AS:i:-6	XS:i:-6	XN:i:0	XM:i:1	XO:i:0	XG:i:0	NM:i:1	MD:Z:30G0	YT:Z:UU
D2D0JJN1:133:D0BCAACXX:1:1306:13321:11499	272	chromosome:AGPv2:9:1:156750706:1	37645528	32	31M	*	0	0	ACAATAAGGAAAGACACACCATTGCACTACA	EDEEECCFFEFDEBCCC?IJHIGHIGJGGJI	AS:i:-6	XS:i:-6	XN:i:0	XM:i:1	XO:i:0	XG:i:0	NM:i:1	MD:Z:30G0	YT:Z:UU
D2D0JJN1:133:D0BCAACXX:1:1306:13321:11499	256	chromosome:AGPv2:6:1:169174353:1	64099250	32	31M	*	0	0	TGTAGTGCAATGGTGTGTCTTTCCTTATTGT	IJGGJGIHGIHJI?CCCBEDFEFFCCEEEDE	AS:i:-12	XS:i:-6	XN:i:0	XM:i:2	XO:i:0	XG:i:0	NM:i:2	MD:Z:0C0A29	YT:Z:UU
D2D0JJN1:133:D0BCAACXX:1:1307:16334:3835	16	chromosome:AGPv2:1:1:301354135:1	257291946	37	31M	*	0	0	AGGGACAATTGTATACATGCCCCTCAAATTT	:ECCD>C@B>AEECEHGHA@7@D@BFG@HEF	AS:i:0	XS:i:-14	XN:i:0	XM:i:0	XO:i:0	XG:i:0	NM:i:0	MD:Z:31	YT:Z:UU
D2D0JJN1:133:D0BCAACXX:1:1307:16334:3835	256	chromosome:AGPv2:4:1:241473504:1	144323110	37	4M3I24M	*	0	0	AAATTTGAGGGGCATGTATACAATTGTCCCT	FEH@GFB@D@7@AHGHECEEA>B@C>DCCE:	AS:i:-14	XS:i:-14	XN:i:0	XM:i:0	XO:i:1	XG:i:3	NM:i:3	MD:Z:28	YT:Z:UU
D2D0JJN1:133:D0BCAACXX:1:1307:21042:33454	4	*	0	0	*	*	0	0	ACCTAGACACTACAATTTGAGTGCGTTTATA	EI2BH*8<.=8=FICCGA@@1.7=E######	YT:Z:UU
D2D0JJN1:133:D0BCAACXX:1:1308:16454:138074	0	chromosome:AGPv2:3:1:232140174:1	125443399	1	31M	*	0	0	GGCGTAACTCCCCTTTCCCTCGCCTCTCTGC	@@@8AEBEEDECACDDCDDCD?DDD6:>@C@	AS:i:0	XS:i:0	XN:i:0	XM:i:0	XO:i:0	XG:i:0	NM:i:0	MD:Z:31	YT:Z:UU
D2D0JJN1:133:D0BCAACXX:1:1308:16454:138074	272	chromosome:AGPv2:7:1:176764762:1	27504441	1	31M	*	0	0	GCAGAGAGGCGAGGGAAAGGGGAGTTACGCC	@C@>:6DDD?DCDDCDDCACEDEEBEA8@@@	AS:i:0	XS:i:0	XN:i:0	XM:i:0	XO:i:0	XG:i:0	NM:i:0	MD:Z:31	YT:Z:UU
D2D0JJN1:133:D0BCAACXX:1:2104:20093:25007	16	chromosome:AGPv2:5:1:217872852:1	190740176	255	31M	*	0	0	AGTGGTCAGAACTAACCACGTCTAAACCACC	;ACCBB?7DC>C@HHHDCGHHHEFDAHFBGG	AS:i:0	XN:i:0	XM:i:0	XO:i:0	XG:i:0	NM:i:0	MD:Z:31	YT:Z:UU
D2D0JJN1:133:D0BCAACXX:1:2108:18849:83479	16	chromosome:AGPv2:1:1:301354135:1	224382428	255	31M	*	0	0	CCCACGACGCGGCAGCGCCTGTCTGATCTGA	?DB=?;9?BFFEIGIIGJJJJIGEFCIIGGG	AS:i:0	XN:i:0	XM:i:0	XO:i:0	XG:i:0	NM:i:0	MD:Z:31	YT:Z:UU
D2D0JJN1:133:D0BCAACXX:1:2108:15713:100384	4	*	0	0	*	*	0	0	GTCGCTCCAAGGTCCTTGTATGAGCATTGAT	JIJAEEDFBFEB@AEDDA@CCEDDDDDCCA3	YT:Z:UU
D2D0JJN1:133:D0BCAACXX:1:2202:6736:3035	0	chromosome:AGPv2:3:1:232140174:1	182474539	255	31M	*	0	0	GGCTCTGGGAGGATAGGCCTAATTCTATTTT	JJJIGAEHICHG1;BEFECCCCDEDEDEEEA	AS:i:0	XN:i:0	XM:i:0	XO:i:0	XG:i:0	NM:i:0	MD:Z:31	YT:Z:UU
D2D0JJN1:133:D0BCAACXX:1:2202:17973:36556	4	*	0	0	*	*	0	0	CTTTTTAACACGGTGACACAATATTACATGG	IGJJJIHHEAEFFFDDEDEDDCCDDDDDEDD	YT:Z:UU
D2D0JJN1:133:D0BCAACXX:1:2204:14432:112181	16	chromosome:AGPv2:1:1:301354135:1	224382428	255	31M	*	0	0	CCCACGACGCGGCAGCGCCTGTCTGATCTGA	#?;328=CB<CHIIJIDJHF>GGHGFIIIJJ	AS:i:0	XN:i:0	XM:i:0	XO:i:0	XG:i:0	NM:i:0	MD:Z:31	YT:Z:UU
D2D0JJN1:133:D0BCAACXX:1:2205:2829:132239	4	*	0	0	*	*	0	0	GCTGCGAAGGATGTAGGAGAGGCGCCAGGGA	DFFFBFIAAA(7;C>7?DD(;1,'9;8=?@8	YT:Z:UU
D2D0JJN1:133:D0BCAACXX:1:2206:16747:30849	16	chromosome:AGPv2:3:1:232140174:1	150826723	255	31M	*	0	0	AATCTGATACCAGATGTTAGCACTTAGGAAG	GJIIIGC4>IIIIGGHGEIIIGHJJJJIIJJ	AS:i:0	XN:i:0	XM:i:0	XO:i:0	XG:i:0	NM:i:0	MD:Z:31	YT:Z:UU
D2D0JJN1:133:D0BCAACXX:1:2207:12100:80179	0	chromosome:AGPv2:4:1:241473504:1	203403561	255	31M	*	0	0	GCTGGCGTCAGTGGCCATTTCTGACGATTCA	FGEGGFGBF@;.=@EGECEEEHFDFFC?=>A	AS:i:0	XN:i:0	XM:i:0	XO:i:0	XG:i:0	NM:i:0	MD:Z:31	YT:Z:UU
D2D0JJN1:133:D0BCAACXX:1:2208:9904:47536	16	chromosome:AGPv2:1:1:301354135:1	118965274	255	31M	*	0	0	ACGTGAGCATGGAGTAGTGGCTGGCTCCCGG	#####CDCDCC?3>=E;@;(=);--'(<IGB	AS:i:0	XN:i:0	XM:i:0	XO:i:0	XG:i:0	NM:i:0	MD:Z:31	YT:Z:UU
D2D0JJN1:133:D0BCAACXX:1:2208:13684:62381	4	*	0	0	*	*	0	0	CTTTTTAACACGGTGACACAATATTACATGG	JIIIJJHHHFADFDCCEEEDBDCDDDC5;AC	YT:Z:UU
D2D0JJN1:133:D0BCAACXX:1:2302:17657:16247	16	chromosome:AGPv2:3:1:232140174:1	150826723	255	31M	*	0	0	AATCTGATACCAGATGTTAGCACTTAGGAAG	IJIJJJJIHJJJJJJJJIIJJIIIJIJJIII	AS:i:0	XN:i:0	XM:i:0	XO:i:0	XG:i:0	NM:i:0	MD:Z:31	YT:Z:UU
D2D0JJN1:133:D0BCAACXX:1:2304:18323:74835	0	chromosome:AGPv2:3:1:232140174:1	9328778	1	31M	*	0	0	GCCTGCAACGGATTGAGATCCCCGAAGTGTA	IJJIIIJIJJJHFHFFFFFCEEDBDBDDDEC	AS:i:0	XS:i:0	XN:i:0	XM:i:0	XO:i:0	XG:i:0	NM:i:0	MD:Z:31	YT:Z:UU
D2D0JJN1:133:D0BCAACXX:1:2304:18323:74835	256	chromosome:AGPv2:1:1:301354135:1	12095148	1	31M	*	0	0	GCCTGCAACGGATTGAGATCCCCGAAGTGTA	IJJIIIJIJJJHFHFFFFFCEEDBDBDDDEC	AS:i:0	XS:i:0	XN:i:0	XM:i:0	XO:i:0	XG:i:0	NM:i:0	MD:Z:31	YT:Z:UU
D2D0JJN1:133:D0BCAACXX:1:2304:18323:74835	256	chromosome:AGPv2:8:1:175793759:1	161925975	1	31M	*	0	0	GCCTGCAACGGATTGAGATCCCCGAAGTGTA	IJJIIIJIJJJHFHFFFFFCEEDBDBDDDEC	AS:i:0	XS:i:0	XN:i:0	XM:i:0	XO:i:0	XG:i:0	NM:i:0	MD:Z:31	YT:Z:UU
D2D0JJN1:133:D0BCAACXX:1:2305:9122:91612	16	chromosome:AGPv2:1:1:301354135:1	224382428	255	31M	*	0	0	CCCACGACGCGGCAGCGCCTGTCTGATCTGA	2?;8DB>DFEEHJGIJIIJJIIIIJJJIJJI	AS:i:0	XN:i:0	XM:i:0	XO:i:0	XG:i:0	NM:i:0	MD:Z:31	YT:Z:UU
D2D0JJN1:133:D0BCAACXX:1:2307:12865:14251	0	chromosome:AGPv2:8:1:175793759:1	5460806	255	31M	*	0	0	CTCGCGCGCACGTTGCCCTCACGCCAGCTCA	GGHIGGHFEBCDBDDDDDCBBDABDDDDDDA	AS:i:0	XN:i:0	XM:i:0	XO:i:0	XG:i:0	NM:i:0	MD:Z:31	YT:Z:UU
D2D0JJN1:133:D0BCAACXX:1:2307:15470:36163	4	*	0	0	*	*	0	0	CTTTTTAACACGGTGACACAATATTACATGG	JJJJJJHHHHHFFBDDEECDDCDDEACDEDC	YT:Z:UU
