# Supplementary material for: Identification of the Maize Gravitropism Gene lazy plant1 by a Transposon-Tagging Genome Resequencing Strategy
Source: PLoS One. 2014 Jan 31;9(1):e87053. doi: 10.1371/journal.pone.0087053 (PMC3909067; doi:10.1371/journal.pone.0087053)
Supplement: File S1 — MuTaq Supplementals. (ZIP) [file pone.0087053.s005.zip › MuTaq_Supplementals/MuTaq_Sam/GAAG.sam]

@HD	VN:1.0	SO:unsorted
@SQ	SN:chromosome:AGPv2:1:1:301354135:1	LN:301354135
@SQ	SN:chromosome:AGPv2:2:1:237068873:1	LN:237068873
@SQ	SN:chromosome:AGPv2:3:1:232140174:1	LN:232140174
@SQ	SN:chromosome:AGPv2:4:1:241473504:1	LN:241473504
@SQ	SN:chromosome:AGPv2:5:1:217872852:1	LN:217872852
@SQ	SN:chromosome:AGPv2:6:1:169174353:1	LN:169174353
@SQ	SN:chromosome:AGPv2:7:1:176764762:1	LN:176764762
@SQ	SN:chromosome:AGPv2:8:1:175793759:1	LN:175793759
@SQ	SN:chromosome:AGPv2:9:1:156750706:1	LN:156750706
@SQ	SN:chromosome:AGPv2:10:1:150189435:1	LN:150189435
@SQ	SN:chromosome:AGPv2:mitochondrion:1:569630:1	LN:569630
@SQ	SN:chromosome:AGPv2:chloroplast:1:140384:1	LN:140384
@SQ	SN:chromosome:AGPv2:UNKNOWN:1:7140151:1	LN:7140151
@PG	ID:bowtie2	PN:bowtie2	VN:2.0.4
HWI-ST515:184:D0PUKACXX:1:1101:9749:18705	4	*	0	0	*	*	0	0	GCCCACCCAGCGAAATCTCTCCCCAAACTAC	IJIGIIIHHJIHHBBDBCEDCEA?C=?BDD@	YT:Z:UU
HWI-ST515:184:D0PUKACXX:1:1101:4734:56575	4	*	0	0	*	*	0	0	CTTTTTAACACGGTGACACAATATTACATGG	@ADHH;=?A=CBB?B=>C>CBDDA3@C:>C5	YT:Z:UU
HWI-ST515:184:D0PUKACXX:1:1101:1657:88796	16	chromosome:AGPv2:8:1:175793759:1	43261764	255	31M	*	0	0	TATCCGACACTATTGCTCTTCTCTCTCACTG	9=>DEDC>?@AA=;ECAHDEHEIJJJHHHII	AS:i:0	XN:i:0	XM:i:0	XO:i:0	XG:i:0	NM:i:0	MD:Z:31	YT:Z:UU
HWI-ST515:184:D0PUKACXX:1:1101:5189:116837	16	chromosome:AGPv2:8:1:175793759:1	42930463	1	31M	*	0	0	GGACCACGGCGTTTTCGCCCCCGACCTCAAA	ADDDDBDBB89@755BBBFDGIIHFCFGIHC	AS:i:0	XS:i:0	XN:i:0	XM:i:0	XO:i:0	XG:i:0	NM:i:0	MD:Z:31	YT:Z:UU
HWI-ST515:184:D0PUKACXX:1:1101:5189:116837	272	chromosome:AGPv2:2:1:237068873:1	25058149	1	31M	*	0	0	GGACCACGGCGTTTTCGCCCCCGACCTCAAA	ADDDDBDBB89@755BBBFDGIIHFCFGIHC	AS:i:0	XS:i:0	XN:i:0	XM:i:0	XO:i:0	XG:i:0	NM:i:0	MD:Z:31	YT:Z:UU
HWI-ST515:184:D0PUKACXX:1:1102:19572:16889	0	chromosome:AGPv2:5:1:217872852:1	146724046	255	31M	*	0	0	TCCCCTCCATGGCTATTTAAGCCACGTCCGC	GIJJIIJJJJIIIIJGCDEEFHGGEFDDD##	AS:i:0	XN:i:0	XM:i:0	XO:i:0	XG:i:0	NM:i:0	MD:Z:31	YT:Z:UU
HWI-ST515:184:D0PUKACXX:1:1102:17638:57218	0	chromosome:AGPv2:1:1:301354135:1	280097338	255	31M	*	0	0	GTCTGGTGGCTATCGGCGCCTCGGCGGCCAC	H0?FG@??DDG>==C<<BBB<>A########	AS:i:0	XN:i:0	XM:i:0	XO:i:0	XG:i:0	NM:i:0	MD:Z:31	YT:Z:UU
HWI-ST515:184:D0PUKACXX:1:1102:6974:82784	0	chromosome:AGPv2:1:1:301354135:1	5872951	31	31M	*	0	0	CCCGTCAGTCGGTCACGTGATCTGTGCCATA	GIIIJJHHEEEFFDDDB?=?ADACDCDCCC3	AS:i:0	XS:i:-5	XN:i:0	XM:i:0	XO:i:0	XG:i:0	NM:i:0	MD:Z:31	YT:Z:UU
HWI-ST515:184:D0PUKACXX:1:1102:6974:82784	272	chromosome:AGPv2:2:1:237068873:1	6581050	31	31M	*	0	0	TATGGCACAGATCACGTGACCGACTGACGGG	3CCCDCDCADA?=?BDDDFFEEEHHJJIIIG	AS:i:-5	XS:i:-5	XN:i:0	XM:i:1	XO:i:0	XG:i:0	NM:i:1	MD:Z:15A15	YT:Z:UU
HWI-ST515:184:D0PUKACXX:1:1102:6974:82784	272	chromosome:AGPv2:5:1:217872852:1	206300751	31	31M	*	0	0	TATGGCACAGATCACGTGACCGACTGACGGG	3CCCDCDCADA?=?BDDDFFEEEHHJJIIIG	AS:i:-5	XS:i:-5	XN:i:0	XM:i:1	XO:i:0	XG:i:0	NM:i:1	MD:Z:15A15	YT:Z:UU
HWI-ST515:184:D0PUKACXX:1:1102:2451:118896	4	*	0	0	*	*	0	0	TGTCAAGGTCCGCTCGGCCGGCCTCCTTTCC	JJIJIGHHFGHBGIJBEGFFB6?8=A?CC@5	YT:Z:UU
HWI-ST515:184:D0PUKACXX:1:1102:1854:134982	16	chromosome:AGPv2:5:1:217872852:1	87925745	255	31M	*	0	0	CCGCCGGCCGCCTCCCTCACCACCCGCACGA	05;>550B@?B;?BA=:?9>?5IJHF@BEJI	AS:i:0	XN:i:0	XM:i:0	XO:i:0	XG:i:0	NM:i:0	MD:Z:31	YT:Z:UU
HWI-ST515:184:D0PUKACXX:1:1102:6877:143086	16	chromosome:AGPv2:5:1:217872852:1	87925745	255	31M	*	0	0	CCGCCGGCCGCCTCCCTCACCACCCGCACGA	###@95&;>?DD@BBDCCADFBGGHGFBGIJ	AS:i:0	XN:i:0	XM:i:0	XO:i:0	XG:i:0	NM:i:0	MD:Z:31	YT:Z:UU
HWI-ST515:184:D0PUKACXX:1:1102:8275:152463	16	chromosome:AGPv2:7:1:176764762:1	152010087	255	31M	*	0	0	ATATGCATGTCAACCTTCTTGTACGGGTCAC	@;(DEAD@B>;?7(ECEHD;@@;ACBFEB?B	AS:i:-2	XN:i:0	XM:i:1	XO:i:0	XG:i:0	NM:i:1	MD:Z:13A17	YT:Z:UU
HWI-ST515:184:D0PUKACXX:1:1102:2038:164610	4	*	0	0	*	*	0	0	TCTTTTAGATAAGGATGTTTGGTTTGGAGTC	GJIHIFHHCHIJJJGHH=A@DE?ACDDCDDD	YT:Z:UU
HWI-ST515:184:D0PUKACXX:1:1103:21018:9505	16	chromosome:AGPv2:10:1:150189435:1	142090992	255	31M	*	0	0	CTCCATGGGAAGTGGTGGCCAGCTCAGAAAG	>DBHHE?A;GIHCHGH@GBGCHGCFF>GAGE	AS:i:0	XN:i:0	XM:i:0	XO:i:0	XG:i:0	NM:i:0	MD:Z:31	YT:Z:UU
HWI-ST515:184:D0PUKACXX:1:1103:6473:37590	16	chromosome:AGPv2:2:1:237068873:1	209192160	1	31M	*	0	0	TCTCTTTTATGCGTAGAGACCGGCCATTAAG	#CDCC@CA?;5?:C?=B@5DIGFGHIHDGII	AS:i:0	XS:i:0	XN:i:0	XM:i:0	XO:i:0	XG:i:0	NM:i:0	MD:Z:31	YT:Z:UU
HWI-ST515:184:D0PUKACXX:1:1103:6473:37590	256	chromosome:AGPv2:2:1:237068873:1	209222865	1	31M	*	0	0	CTTAATGGCCGGTCTCTACGCATAAAAGAGA	IIGDHIHGFGID5@B=?C:?5;?AC@CCDC#	AS:i:0	XS:i:0	XN:i:0	XM:i:0	XO:i:0	XG:i:0	NM:i:0	MD:Z:31	YT:Z:UU
HWI-ST515:184:D0PUKACXX:1:1103:14598:57994	0	chromosome:AGPv2:3:1:232140174:1	182474539	255	31M	*	0	0	GGCTCTGGGAGGATAGGCCTAATTCTATTTT	EEHEFEGIEEAGCAE@C3;?@C(;>>AC###	AS:i:0	XN:i:0	XM:i:0	XO:i:0	XG:i:0	NM:i:0	MD:Z:31	YT:Z:UU
HWI-ST515:184:D0PUKACXX:1:1103:3353:112149	4	*	0	0	*	*	0	0	GGCAGGGAGGATGATGCTGGGCCAATCGTGG	GIJIGHGEEH;?>7;;@@;CC9A########	YT:Z:UU
HWI-ST515:184:D0PUKACXX:1:1103:7050:114523	16	chromosome:AGPv2:10:1:150189435:1	142090992	255	31M	*	0	0	CTCCATGGGAAGTGGTGGCCAGCTCAGAAAG	BFFGEHHHJJJJIGFGGIEJIJJGHFIJIIG	AS:i:0	XN:i:0	XM:i:0	XO:i:0	XG:i:0	NM:i:0	MD:Z:31	YT:Z:UU
HWI-ST515:184:D0PUKACXX:1:1103:6373:141931	0	chromosome:AGPv2:8:1:175793759:1	47431537	31	31M	*	0	0	TGCAGTACACAGCAACAACTGATCATCCTCG	JJJIJGIGG<:CGEGGAEECDEFFFB>CCC3	AS:i:0	XS:i:-5	XN:i:0	XM:i:0	XO:i:0	XG:i:0	NM:i:0	MD:Z:31	YT:Z:UU
HWI-ST515:184:D0PUKACXX:1:1103:6373:141931	272	chromosome:AGPv2:1:1:301354135:1	122757563	31	31M	*	0	0	CGAGGATGATCAGTTGTTGCTGTGTACTGCA	3CCC>BFFFEDCEEAGGEGC:<GGIGJIJJJ	AS:i:-5	XS:i:-5	XN:i:0	XM:i:1	XO:i:0	XG:i:0	NM:i:1	MD:Z:13C17	YT:Z:UU
HWI-ST515:184:D0PUKACXX:1:1103:10096:149305	0	chromosome:AGPv2:5:1:217872852:1	146724046	255	31M	*	0	0	TCCCCTCCATGGCTATTTAAGCCACGTCCGC	IJBFGIJJIGIJIJDGGHHHF:A>CDDACD;	AS:i:0	XN:i:0	XM:i:0	XO:i:0	XG:i:0	NM:i:0	MD:Z:31	YT:Z:UU
HWI-ST515:184:D0PUKACXX:1:1104:17109:29737	4	*	0	0	*	*	0	0	CTTTTTAACACGGTGACACAATATTACATGG	IJIIIGGHG@EHFFDAEEEED@CCEDDDAAC	YT:Z:UU
HWI-ST515:184:D0PUKACXX:1:1104:6474:38304	16	chromosome:AGPv2:10:1:150189435:1	142090992	255	31M	*	0	0	CTCCATGGGAAGTGGTGGCCAGCTCAGAAAG	6BB=CAAA@CHJIEHCGEAFGED9IIEIHBH	AS:i:0	XN:i:0	XM:i:0	XO:i:0	XG:i:0	NM:i:0	MD:Z:31	YT:Z:UU
HWI-ST515:184:D0PUKACXX:1:1104:12767:60628	0	chromosome:AGPv2:5:1:217872852:1	117016009	255	31M	*	0	0	TCACCCGAGGTTAGCAAGACCGACAGTGGTG	JJIIIIJGBGAFHHFGCHBHGEBDDBCCD@5	AS:i:0	XN:i:0	XM:i:0	XO:i:0	XG:i:0	NM:i:0	MD:Z:31	YT:Z:UU
HWI-ST515:184:D0PUKACXX:1:1104:14032:88436	16	chromosome:AGPv2:8:1:175793759:1	160085577	255	31M	*	0	0	CACCCTCGCCGCCTCCGCCTACCTCAAACCC	###########@>BDGCGFC=E?BJHF?EEI	AS:i:0	XN:i:0	XM:i:0	XO:i:0	XG:i:0	NM:i:0	MD:Z:31	YT:Z:UU
HWI-ST515:184:D0PUKACXX:1:1104:13459:90991	0	chromosome:AGPv2:8:1:175793759:1	43263603	255	31M	*	0	0	CTCTCACTGATACACTCACCTAAGTCCCTCG	JJJIJJIJBGGGGIEGGG<FGHGCDGHIJE:	AS:i:0	XN:i:0	XM:i:0	XO:i:0	XG:i:0	NM:i:0	MD:Z:31	YT:Z:UU
HWI-ST515:184:D0PUKACXX:1:1104:9223:100019	16	chromosome:AGPv2:4:1:241473504:1	134582336	255	31M	*	0	0	CTAGCGCTTGGCCTCCTGCCCATCCCCTGCG	06?BDDBBDBB??CCFFFHHHHIGDIIIJJI	AS:i:-10	XN:i:0	XM:i:2	XO:i:0	XG:i:0	NM:i:2	MD:Z:2G5C22	YT:Z:UU
HWI-ST515:184:D0PUKACXX:1:1104:1994:128186	0	chromosome:AGPv2:6:1:169174353:1	156920768	255	31M	*	0	0	CCTCAAGAAAGGTTGTCAACTAATCTGTGTC	G)=@FGIJIAEA====@BFF:.;@@######	AS:i:-7	XN:i:0	XM:i:2	XO:i:0	XG:i:0	NM:i:2	MD:Z:24A1T4	YT:Z:UU
HWI-ST515:184:D0PUKACXX:1:1104:6400:132857	0	chromosome:AGPv2:1:1:301354135:1	5872951	31	31M	*	0	0	CCCGTCAGTCGGTCACGTGATCTGTGCCATA	HJJHHIHHFHFFFDDEDDDDDED<@CCDDD>	AS:i:0	XS:i:-5	XN:i:0	XM:i:0	XO:i:0	XG:i:0	NM:i:0	MD:Z:31	YT:Z:UU
HWI-ST515:184:D0PUKACXX:1:1104:6400:132857	272	chromosome:AGPv2:5:1:217872852:1	206300751	31	31M	*	0	0	TATGGCACAGATCACGTGACCGACTGACGGG	>DDDCC@<DEDDDDDEDDFFFHFHHIHHJJH	AS:i:-5	XS:i:-5	XN:i:0	XM:i:1	XO:i:0	XG:i:0	NM:i:1	MD:Z:15A15	YT:Z:UU
HWI-ST515:184:D0PUKACXX:1:1104:6400:132857	272	chromosome:AGPv2:2:1:237068873:1	6581050	31	31M	*	0	0	TATGGCACAGATCACGTGACCGACTGACGGG	>DDDCC@<DEDDDDDEDDFFFHFHHIHHJJH	AS:i:-5	XS:i:-5	XN:i:0	XM:i:1	XO:i:0	XG:i:0	NM:i:1	MD:Z:15A15	YT:Z:UU
HWI-ST515:184:D0PUKACXX:1:1104:11775:138747	0	chromosome:AGPv2:9:1:156750706:1	124578625	255	31M	*	0	0	GCCTGGCGAGAGACCACGCACGACTTCCCCC	IIJJJJFIBH>HFFFFCDA?B=BBDDAC9?0	AS:i:0	XN:i:0	XM:i:0	XO:i:0	XG:i:0	NM:i:0	MD:Z:31	YT:Z:UU
HWI-ST515:184:D0PUKACXX:1:1104:9290:141269	4	*	0	0	*	*	0	0	TCTTTTAGATAAGGATGTTTGGTTTGGAGTC	IACFFEEGGGHDCGHHH>>@;;6;@1?@?##	YT:Z:UU
HWI-ST515:184:D0PUKACXX:1:1104:7343:166523	0	chromosome:AGPv2:5:1:217872852:1	117016009	255	31M	*	0	0	TCACCCGAGGTTAGCAAGACCGACAGTGGTG	JJJJIIIIJIGG>EHI@EGHHBD>;3>CC##	AS:i:0	XN:i:0	XM:i:0	XO:i:0	XG:i:0	NM:i:0	MD:Z:31	YT:Z:UU
HWI-ST515:184:D0PUKACXX:1:1105:13628:13394	16	chromosome:AGPv2:10:1:150189435:1	142090992	255	31M	*	0	0	CTCCATGGGAAGTGGTGGCCAGCTCAGAAAG	DDD>>HHEGHCGIIGJJIJIIGGGHFJIHGI	AS:i:0	XN:i:0	XM:i:0	XO:i:0	XG:i:0	NM:i:0	MD:Z:31	YT:Z:UU
HWI-ST515:184:D0PUKACXX:1:1105:8429:41950	16	chromosome:AGPv2:2:1:237068873:1	200416548	255	31M	*	0	0	GACATGATGCATAAACATATTCCCTTTCATG	@>ADCC@DDDCCA>5EDC?;?DBAC@>A>@@	AS:i:0	XN:i:0	XM:i:0	XO:i:0	XG:i:0	NM:i:0	MD:Z:31	YT:Z:UU
HWI-ST515:184:D0PUKACXX:1:1105:6664:52895	16	chromosome:AGPv2:5:1:217872852:1	17276344	255	31M	*	0	0	TGGCCATCTAAAACGTCGGCTACAAGGTGGG	5DDCCA;(AA@=9FFJGGEGCHGGIIIIHGD	AS:i:0	XN:i:0	XM:i:0	XO:i:0	XG:i:0	NM:i:0	MD:Z:31	YT:Z:UU
HWI-ST515:184:D0PUKACXX:1:1105:19736:163000	16	chromosome:AGPv2:2:1:237068873:1	145058851	255	31M	*	0	0	CTCGCAGCAACTCCCCACGTCTCATCCAAAC	9;@AEEEBEBDAHECFDHHBIIJIHJIIHFI	AS:i:-6	XN:i:0	XM:i:1	XO:i:0	XG:i:0	NM:i:1	MD:Z:23G7	YT:Z:UU
HWI-ST515:184:D0PUKACXX:1:1105:9324:172495	4	*	0	0	*	*	0	0	GCTCGGTCCAACCCCATAACTCTCCATAACA	B@GGF:B@GCD@EHB7=@CD@.;>@A>AC;>	YT:Z:UU
HWI-ST515:184:D0PUKACXX:1:1105:7035:179681	4	*	0	0	*	*	0	0	GTTTTAATGACAGATCTTGGGCCCTTTTTGT	G)?@;B3BF=FFEACFDFG:@9C>==?CDBA	YT:Z:UU
HWI-ST515:184:D0PUKACXX:1:1105:6016:198650	4	*	0	0	*	*	0	0	CTCGCAGGGTGGCCTCCATATGGTCCGTTTT	HA9'BGHFEEFDC@-,5=A;>;A>>A?5@##	YT:Z:UU
HWI-ST515:184:D0PUKACXX:1:1106:14285:4256	16	chromosome:AGPv2:6:1:169174353:1	85888686	255	31M	*	0	0	CTTCGCTGTGAGGGTTTGATGAGGGCCAAGC	;?DDCCEDEEEDHHHHC?:JJGIGE@GFFBF	AS:i:0	XN:i:0	XM:i:0	XO:i:0	XG:i:0	NM:i:0	MD:Z:31	YT:Z:UU
HWI-ST515:184:D0PUKACXX:1:1106:14470:19012	0	chromosome:AGPv2:8:1:175793759:1	103327818	255	31M	*	0	0	CGACGGCAAAAATCTCCGTTGTGTTGGGTTT	JFAGEDDC:AC=AD:@CDDA?<?C#######	AS:i:0	XN:i:0	XM:i:0	XO:i:0	XG:i:0	NM:i:0	MD:Z:31	YT:Z:UU
HWI-ST515:184:D0PUKACXX:1:1106:10963:40152	4	*	0	0	*	*	0	0	CCGGGAGCCAGCCACCACTCCATGCTCGCAT	IIJIIGIJJGE@GHIEEHC>@DEFCC@C?65	YT:Z:UU
HWI-ST515:184:D0PUKACXX:1:1106:7151:116842	16	chromosome:AGPv2:2:1:237068873:1	25076004	1	31M	*	0	0	GTGGATACGGGGAAACCTTCCCGACCCTTTG	CDDDDBBDDCDDCA>BDDDFFHHIIIJIIIJ	AS:i:0	XS:i:0	XN:i:0	XM:i:0	XO:i:0	XG:i:0	NM:i:0	MD:Z:31	YT:Z:UU
HWI-ST515:184:D0PUKACXX:1:1106:7151:116842	256	chromosome:AGPv2:2:1:237068873:1	25077826	1	31M	*	0	0	CAAAGGGTCGGGAAGGTTTCCCCGTATCCAC	JIIIJIIIHHFFDDDB>ACDDCDDBBDDDDC	AS:i:0	XS:i:0	XN:i:0	XM:i:0	XO:i:0	XG:i:0	NM:i:0	MD:Z:31	YT:Z:UU
HWI-ST515:184:D0PUKACXX:1:1106:12905:135314	4	*	0	0	*	*	0	0	GGACCGAGGAGGGGACAGGGGAGGCCGGAGG	DH6FH5BGHHFBDD;B??@@D?B@<@BD9B<	YT:Z:UU
HWI-ST515:184:D0PUKACXX:1:1106:14201:154068	4	*	0	0	*	*	0	0	ACTGACTGGAGACAAAGGTGGCACCGAACAG	###############################	YT:Z:UU
HWI-ST515:184:D0PUKACXX:1:1106:3078:174764	16	chromosome:AGPv2:9:1:156750706:1	108224160	1	31M	*	0	0	CAGTGCGGTGCCAGCTTGGTCTCCCGTCAGT	#####################AA47.B89/*	AS:i:-2	XS:i:-2	XN:i:0	XM:i:1	XO:i:0	XG:i:0	NM:i:1	MD:Z:17T13	YT:Z:UU
HWI-ST515:184:D0PUKACXX:1:1106:3078:174764	256	chromosome:AGPv2:1:1:301354135:1	269907403	1	31M	*	0	0	ACTGACGGGAGACCAAGCTGGCACCGCACTG	*/98B.74AA#####################	AS:i:-2	XS:i:-2	XN:i:0	XM:i:1	XO:i:0	XG:i:0	NM:i:1	MD:Z:13A17	YT:Z:UU
HWI-ST515:184:D0PUKACXX:1:1106:3078:174764	256	chromosome:AGPv2:2:1:237068873:1	6581072	1	31M	*	0	0	ACTGACGGGAGACCAAGCTGGCACCGCACTG	*/98B.74AA#####################	AS:i:-2	XS:i:-2	XN:i:0	XM:i:1	XO:i:0	XG:i:0	NM:i:1	MD:Z:13A17	YT:Z:UU
HWI-ST515:184:D0PUKACXX:1:1106:3078:174764	272	chromosome:AGPv2:1:1:301354135:1	5871167	1	31M	*	0	0	CAGTGCGGTGCCAGCTTGGTCTCCCGTCAGT	#####################AA47.B89/*	AS:i:-2	XS:i:-2	XN:i:0	XM:i:1	XO:i:0	XG:i:0	NM:i:1	MD:Z:17T13	YT:Z:UU
HWI-ST515:184:D0PUKACXX:1:1106:3078:174764	272	chromosome:AGPv2:10:1:150189435:1	135808739	1	31M	*	0	0	CAGTGCGGTGCCAGCTTGGTCTCCCGTCAGT	#####################AA47.B89/*	AS:i:-2	XS:i:-2	XN:i:0	XM:i:1	XO:i:0	XG:i:0	NM:i:1	MD:Z:17T13	YT:Z:UU
HWI-ST515:184:D0PUKACXX:1:1106:3078:174764	272	chromosome:AGPv2:1:1:301354135:1	6526265	1	31M	*	0	0	CAGTGCGGTGCCAGCTTGGTCTCCCGTCAGT	#####################AA47.B89/*	AS:i:-2	XS:i:-2	XN:i:0	XM:i:1	XO:i:0	XG:i:0	NM:i:1	MD:Z:17T13	YT:Z:UU
HWI-ST515:184:D0PUKACXX:1:1107:10386:15777	4	*	0	0	*	*	0	0	ACAGCGAGCCGGGAGGCCAAAAGCCAGACCA	<<3=8@F@EI#####################	YT:Z:UU
HWI-ST515:184:D0PUKACXX:1:1107:13331:47062	16	chromosome:AGPv2:5:1:217872852:1	12585002	255	31M	*	0	0	AAAACAGAGTAACAGTGGTACTGGAGAAGTG	CEEEHHHHD@:HIIJJJIIHJIIIHHICGCJ	AS:i:0	XN:i:0	XM:i:0	XO:i:0	XG:i:0	NM:i:0	MD:Z:31	YT:Z:UU
HWI-ST515:184:D0PUKACXX:1:1107:12454:47565	4	*	0	0	*	*	0	0	ACCTAGACACTACAATTTGAGTGCGTTTATA	DGI@GEHC@GG@G=;8@@@@;=CAEEHEBB:	YT:Z:UU
HWI-ST515:184:D0PUKACXX:1:1107:11321:72748	16	chromosome:AGPv2:5:1:217872852:1	87925745	255	31M	*	0	0	CCGCCGGCCGCCTCCCTCACCACCCGCACGA	B>;9B@9@7??:>?;2:A<9,'GHF<CFIJJ	AS:i:0	XN:i:0	XM:i:0	XO:i:0	XG:i:0	NM:i:0	MD:Z:31	YT:Z:UU
HWI-ST515:184:D0PUKACXX:1:1107:21230:116247	4	*	0	0	*	*	0	0	TCGACTTCAGATCGGAAGAGCGTCGTGTAGG	GG<FHBFCEGGIGEGEHGFH<BDFDDDB?C@	YT:Z:UU
HWI-ST515:184:D0PUKACXX:1:1107:10118:120772	0	chromosome:AGPv2:1:1:301354135:1	265163133	1	31M	*	0	0	TTAGGTCGGCCCTCTCCGGTGCTGGCCTGGT	EHCHCGHHIJIEHHFFFA>,9>;@CBDD@D@	AS:i:0	XS:i:0	XN:i:0	XM:i:0	XO:i:0	XG:i:0	NM:i:0	MD:Z:31	YT:Z:UU
HWI-ST515:184:D0PUKACXX:1:1107:10118:120772	256	chromosome:AGPv2:2:1:237068873:1	217973779	1	31M	*	0	0	TTAGGTCGGCCCTCTCCGGTGCTGGCCTGGT	EHCHCGHHIJIEHHFFFA>,9>;@CBDD@D@	AS:i:0	XS:i:0	XN:i:0	XM:i:0	XO:i:0	XG:i:0	NM:i:0	MD:Z:31	YT:Z:UU
HWI-ST515:184:D0PUKACXX:1:1107:4043:147804	16	chromosome:AGPv2:10:1:150189435:1	141582658	255	31M	*	0	0	ATGTATGAGTTGAGCAAGCCCGGTCAGCCAC	#####C>:CCCC;5'5'>998?D>CGGGCHC	AS:i:-2	XN:i:0	XM:i:1	XO:i:0	XG:i:0	NM:i:1	MD:Z:3G27	YT:Z:UU
HWI-ST515:184:D0PUKACXX:1:1108:12021:20931	0	chromosome:AGPv2:4:1:241473504:1	39320939	255	31M	*	0	0	ACAGCGAGCCGGGTGGTCAAAAGCCAGACCA	IJDIJGIIJIHGF5=?>CDDDCCDACBDDD?	AS:i:0	XN:i:0	XM:i:0	XO:i:0	XG:i:0	NM:i:0	MD:Z:31	YT:Z:UU
HWI-ST515:184:D0PUKACXX:1:1108:14396:31958	16	chromosome:AGPv2:4:1:241473504:1	134582336	255	31M	*	0	0	CTAGCGCTTGGCCTCCTGCCCATCCCCTGCG	9DBB@BBDDB@DCCCDDFHBHHGJIIJJJFI	AS:i:-10	XN:i:0	XM:i:2	XO:i:0	XG:i:0	NM:i:2	MD:Z:2G5C22	YT:Z:UU
HWI-ST515:184:D0PUKACXX:1:1108:9775:42420	16	chromosome:AGPv2:10:1:150189435:1	142090992	255	31M	*	0	0	CTCCATGGGAAGTGGTGGCCAGCTCAGAAAG	BFFGGHHHJJHBJIIIHGGGIJIIGDHIIGF	AS:i:0	XN:i:0	XM:i:0	XO:i:0	XG:i:0	NM:i:0	MD:Z:31	YT:Z:UU
HWI-ST515:184:D0PUKACXX:1:1108:4429:45588	0	chromosome:AGPv2:1:1:301354135:1	128167526	1	31M	*	0	0	ATCTGGGGCGGTTGATCAACACGCGGGTGGA	GBFF?FCEGA;33;CCDDC?A?#########	AS:i:0	XS:i:0	XN:i:0	XM:i:0	XO:i:0	XG:i:0	NM:i:0	MD:Z:31	YT:Z:UU
HWI-ST515:184:D0PUKACXX:1:1108:4429:45588	256	chromosome:AGPv2:1:1:301354135:1	128160508	1	31M	*	0	0	ATCTGGGGCGGTTGATCAACACGCGGGTGGA	GBFF?FCEGA;33;CCDDC?A?#########	AS:i:0	XS:i:0	XN:i:0	XM:i:0	XO:i:0	XG:i:0	NM:i:0	MD:Z:31	YT:Z:UU
HWI-ST515:184:D0PUKACXX:1:1108:4429:45588	256	chromosome:AGPv2:1:1:301354135:1	128159122	1	31M	*	0	0	ATCTGGGGCGGTTGATCAACACGCGGGTGGA	GBFF?FCEGA;33;CCDDC?A?#########	AS:i:0	XS:i:0	XN:i:0	XM:i:0	XO:i:0	XG:i:0	NM:i:0	MD:Z:31	YT:Z:UU
HWI-ST515:184:D0PUKACXX:1:1108:7806:83315	16	chromosome:AGPv2:8:1:175793759:1	160085577	255	31M	*	0	0	CGCCCTCGCCGCCTCCGCCTACCTCAAACCC	#########BBDDD@/CF>@.=;<;BB;EHF	AS:i:-2	XN:i:0	XM:i:1	XO:i:0	XG:i:0	NM:i:1	MD:Z:1A29	YT:Z:UU
HWI-ST515:184:D0PUKACXX:1:1108:2532:96490	16	chromosome:AGPv2:10:1:150189435:1	142090992	255	31M	*	0	0	CTCCATGGGAAGTGGTGGCCAGCTCAGAAAG	DECHHHEEIIJIHDFAFC;IIJIIEFIJIJG	AS:i:0	XN:i:0	XM:i:0	XO:i:0	XG:i:0	NM:i:0	MD:Z:31	YT:Z:UU
HWI-ST515:184:D0PUKACXX:1:1108:6200:127735	4	*	0	0	*	*	0	0	TCTTTTAGATAAGGATGTTTGGTTTGGAGTC	IIGIHI9F@D@EGG;CHEC@>=?AAC=3=C;	YT:Z:UU
HWI-ST515:184:D0PUKACXX:1:1108:10128:147740	16	chromosome:AGPv2:4:1:241473504:1	192580896	255	31M	*	0	0	GATTATATATCTAGCTCACTCTCTCTCTCGC	CDDDEEEEDDDEEEEDC?FDDEFHHIIHJJJ	AS:i:-11	XN:i:0	XM:i:2	XO:i:0	XG:i:0	NM:i:2	MD:Z:27G1C1	YT:Z:UU
HWI-ST515:184:D0PUKACXX:1:1108:15427:191957	16	chromosome:AGPv2:2:1:237068873:1	209192160	1	31M	*	0	0	TCTCTTTTATGCGTAGAGACCGGCCATTAAG	##########?EEEGHGA@GBCHGIIEGGEF	AS:i:0	XS:i:0	XN:i:0	XM:i:0	XO:i:0	XG:i:0	NM:i:0	MD:Z:31	YT:Z:UU
HWI-ST515:184:D0PUKACXX:1:1108:15427:191957	256	chromosome:AGPv2:2:1:237068873:1	209222865	1	31M	*	0	0	CTTAATGGCCGGTCTCTACGCATAAAAGAGA	FEGGEIIGHCBG@AGHGEEE?##########	AS:i:0	XS:i:0	XN:i:0	XM:i:0	XO:i:0	XG:i:0	NM:i:0	MD:Z:31	YT:Z:UU
HWI-ST515:184:D0PUKACXX:1:1201:15970:63220	16	chromosome:AGPv2:5:1:217872852:1	164473492	35	31M	*	0	0	TGAGTCACCAGGTCATGGGTTTGATGTAGCC	BGGHHHCHGEIJIGIIJIJJJIJIGFIIIGH	AS:i:0	XS:i:-11	XN:i:0	XM:i:0	XO:i:0	XG:i:0	NM:i:0	MD:Z:31	YT:Z:UU
HWI-ST515:184:D0PUKACXX:1:1201:15970:63220	256	chromosome:AGPv2:9:1:156750706:1	20399758	35	31M	*	0	0	GGCTACATCAAACCCATGACCTGGTGACTCA	HGIIIFGIJIJJJIJIIGIJIEGHCHHHGGB	AS:i:-11	XS:i:-11	XN:i:0	XM:i:2	XO:i:0	XG:i:0	NM:i:2	MD:Z:4G1T24	YT:Z:UU
HWI-ST515:184:D0PUKACXX:1:1201:15970:63220	256	chromosome:AGPv2:1:1:301354135:1	17243318	35	31M	*	0	0	GGCTACATCAAACCCATGACCTGGTGACTCA	HGIIIFGIJIJJJIJIIGIJIEGHCHHHGGB	AS:i:-11	XS:i:-11	XN:i:0	XM:i:2	XO:i:0	XG:i:0	NM:i:2	MD:Z:4G1T24	YT:Z:UU
HWI-ST515:184:D0PUKACXX:1:1201:15970:63220	272	chromosome:AGPv2:3:1:232140174:1	144088811	35	31M	*	0	0	TGAGTCACCAGGTCATGGGTTTGATGTAGCC	BGGHHHCHGEIJIGIIJIJJJIJIGFIIIGH	AS:i:-16	XS:i:-11	XN:i:0	XM:i:3	XO:i:0	XG:i:0	NM:i:3	MD:Z:24A1C2T1	YT:Z:UU
HWI-ST515:184:D0PUKACXX:1:1201:15970:63220	272	chromosome:AGPv2:7:1:176764762:1	63469968	35	31M	*	0	0	TGAGTCACCAGGTCATGGGTTTGATGTAGCC	BGGHHHCHGEIJIGIIJIJJJIJIGFIIIGH	AS:i:-17	XS:i:-11	XN:i:0	XM:i:3	XO:i:0	XG:i:0	NM:i:3	MD:Z:24A1C1T2	YT:Z:UU
HWI-ST515:184:D0PUKACXX:1:1201:15970:63220	256	chromosome:AGPv2:10:1:150189435:1	4561213	35	31M	*	0	0	GGCTACATCAAACCCATGACCTGGTGACTCA	HGIIIFGIJIJJJIJIIGIJIEGHCHHHGGB	AS:i:-17	XS:i:-11	XN:i:0	XM:i:3	XO:i:0	XG:i:0	NM:i:3	MD:Z:2T1T1T24	YT:Z:UU
HWI-ST515:184:D0PUKACXX:1:1201:12938:99339	16	chromosome:AGPv2:10:1:150189435:1	142090992	255	31M	*	0	0	CTCCATGGGAAGTGGTGGCCAGCTCAGAAAG	?B@EEHCCCEECFIIIIIIIJIGEEGHFAGB	AS:i:0	XN:i:0	XM:i:0	XO:i:0	XG:i:0	NM:i:0	MD:Z:31	YT:Z:UU
HWI-ST515:184:D0PUKACXX:1:1201:12327:107117	0	chromosome:AGPv2:1:1:301354135:1	128160508	1	31M	*	0	0	ATCTGGGGCGGGTGATCAACACGCGGGTGGA	HGGHHBFHHED67;(:@CCCDB@BB9@####	AS:i:-4	XS:i:-4	XN:i:0	XM:i:1	XO:i:0	XG:i:0	NM:i:1	MD:Z:11T19	YT:Z:UU
HWI-ST515:184:D0PUKACXX:1:1201:12327:107117	256	chromosome:AGPv2:1:1:301354135:1	128167526	1	31M	*	0	0	ATCTGGGGCGGGTGATCAACACGCGGGTGGA	HGGHHBFHHED67;(:@CCCDB@BB9@####	AS:i:-4	XS:i:-4	XN:i:0	XM:i:1	XO:i:0	XG:i:0	NM:i:1	MD:Z:11T19	YT:Z:UU
HWI-ST515:184:D0PUKACXX:1:1201:12327:107117	256	chromosome:AGPv2:1:1:301354135:1	128159122	1	31M	*	0	0	ATCTGGGGCGGGTGATCAACACGCGGGTGGA	HGGHHBFHHED67;(:@CCCDB@BB9@####	AS:i:-4	XS:i:-4	XN:i:0	XM:i:1	XO:i:0	XG:i:0	NM:i:1	MD:Z:11T19	YT:Z:UU
HWI-ST515:184:D0PUKACXX:1:1202:19188:26599	16	chromosome:AGPv2:8:1:175793759:1	43261764	255	31M	*	0	0	TATCCGACACTATTGCTCTTCTCTCTCACTG	####@;;)??;A?7)(.)7(C;;GCFC=88?	AS:i:0	XN:i:0	XM:i:0	XO:i:0	XG:i:0	NM:i:0	MD:Z:31	YT:Z:UU
HWI-ST515:184:D0PUKACXX:1:1202:16916:56492	0	chromosome:AGPv2:1:1:301354135:1	122757585	1	31M	*	0	0	TGTACTGCATGGGTGGAGAAAGCCTGGAGGT	JJIEIIJJIIIJJDHIIHECEFDEFDC<@?;	AS:i:0	XS:i:0	XN:i:0	XM:i:0	XO:i:0	XG:i:0	NM:i:0	MD:Z:31	YT:Z:UU
HWI-ST515:184:D0PUKACXX:1:1202:16916:56492	272	chromosome:AGPv2:8:1:175793759:1	47428628	1	31M	*	0	0	ACCTCCAGGCTTTCTCCACCCATGCAGTACA	;?@<CDFEDFECEHIIHDJJIIIJJIIEIJJ	AS:i:0	XS:i:0	XN:i:0	XM:i:0	XO:i:0	XG:i:0	NM:i:0	MD:Z:31	YT:Z:UU
HWI-ST515:184:D0PUKACXX:1:1202:11557:90998	16	chromosome:AGPv2:10:1:150189435:1	142090992	255	31M	*	0	0	CTCCATGGGAAGTGGTGGCCAGCTCAGAAGG	@;EFHEHHHHEC62GIGIJJIIIHGDFDB*J	AS:i:-2	XN:i:0	XM:i:1	XO:i:0	XG:i:0	NM:i:1	MD:Z:29A1	YT:Z:UU
HWI-ST515:184:D0PUKACXX:1:1202:15744:120084	0	chromosome:AGPv2:1:1:301354135:1	122757585	1	31M	*	0	0	TGTACTGCATGGGTGGAGAAAGCCTGGAGGT	IGFIIGGIIJJJJCFHEHHFHFEFCDBBEC#	AS:i:0	XS:i:0	XN:i:0	XM:i:0	XO:i:0	XG:i:0	NM:i:0	MD:Z:31	YT:Z:UU
HWI-ST515:184:D0PUKACXX:1:1202:15744:120084	272	chromosome:AGPv2:8:1:175793759:1	47428628	1	31M	*	0	0	ACCTCCAGGCTTTCTCCACCCATGCAGTACA	#CEBBDCFEFHFHHEHFCJJJJIIGGIIFGI	AS:i:0	XS:i:0	XN:i:0	XM:i:0	XO:i:0	XG:i:0	NM:i:0	MD:Z:31	YT:Z:UU
HWI-ST515:184:D0PUKACXX:1:1202:5275:175015	16	chromosome:AGPv2:10:1:150189435:1	144640306	31	31M	*	0	0	TGAGGGATTGGAGCTGTGGCACCTAGATTTG	9CDCDCC?@C@3BEEEEEBFCHHHGHHHJGJ	AS:i:0	XS:i:-5	XN:i:0	XM:i:0	XO:i:0	XG:i:0	NM:i:0	MD:Z:31	YT:Z:UU
HWI-ST515:184:D0PUKACXX:1:1202:5275:175015	272	chromosome:AGPv2:2:1:237068873:1	204870987	31	31M	*	0	0	TGAGGGATTGGAGCTGTGGCACCTAGATTTG	9CDCDCC?@C@3BEEEEEBFCHHHGHHHJGJ	AS:i:-5	XS:i:-5	XN:i:0	XM:i:1	XO:i:0	XG:i:0	NM:i:1	MD:Z:17C13	YT:Z:UU
HWI-ST515:184:D0PUKACXX:1:1202:5275:175015	272	chromosome:AGPv2:1:1:301354135:1	9074693	31	31M	*	0	0	TGAGGGATTGGAGCTGTGGCACCTAGATTTG	9CDCDCC?@C@3BEEEEEBFCHHHGHHHJGJ	AS:i:-5	XS:i:-5	XN:i:0	XM:i:1	XO:i:0	XG:i:0	NM:i:1	MD:Z:20G10	YT:Z:UU
HWI-ST515:184:D0PUKACXX:1:1202:11351:188912	16	chromosome:AGPv2:10:1:150189435:1	144640306	31	31M	*	0	0	TGAGGGATTGGAGCTGTGGCACCTAGATTTG	DDDC?;;>>CDEDEBCFEFDCHHEEAHHEJJ	AS:i:0	XS:i:-5	XN:i:0	XM:i:0	XO:i:0	XG:i:0	NM:i:0	MD:Z:31	YT:Z:UU
HWI-ST515:184:D0PUKACXX:1:1202:11351:188912	272	chromosome:AGPv2:2:1:237068873:1	204870987	31	31M	*	0	0	TGAGGGATTGGAGCTGTGGCACCTAGATTTG	DDDC?;;>>CDEDEBCFEFDCHHEEAHHEJJ	AS:i:-5	XS:i:-5	XN:i:0	XM:i:1	XO:i:0	XG:i:0	NM:i:1	MD:Z:17C13	YT:Z:UU
HWI-ST515:184:D0PUKACXX:1:1202:11351:188912	272	chromosome:AGPv2:1:1:301354135:1	9074693	31	31M	*	0	0	TGAGGGATTGGAGCTGTGGCACCTAGATTTG	DDDC?;;>>CDEDEBCFEFDCHHEEAHHEJJ	AS:i:-5	XS:i:-5	XN:i:0	XM:i:1	XO:i:0	XG:i:0	NM:i:1	MD:Z:20G10	YT:Z:UU
HWI-ST515:184:D0PUKACXX:1:1203:4724:122810	0	chromosome:AGPv2:3:1:232140174:1	71398502	255	31M	*	0	0	GCGTCGGCGTGGAGGTCTCGGGCACCAACAT	H=FGHEE:D=A@B?@BDCCDDDDDB@BDDB<	AS:i:0	XN:i:0	XM:i:0	XO:i:0	XG:i:0	NM:i:0	MD:Z:31	YT:Z:UU
HWI-ST515:184:D0PUKACXX:1:1203:7630:155826	4	*	0	0	*	*	0	0	TGTCAAGGTCCGCTCGGCCGGCCTCCTTTCC	JJGIJJB<?FAHIJJBE(:=939;5;?AD##	YT:Z:UU
HWI-ST515:184:D0PUKACXX:1:1203:19129:163229	16	chromosome:AGPv2:3:1:232140174:1	171903371	255	31M	*	0	0	GCATTGAACTGCATGTTAGACCGTCGCCAGC	3DD@C@@:DDDDCDDDECBCFHJIIIIIGIJ	AS:i:0	XN:i:0	XM:i:0	XO:i:0	XG:i:0	NM:i:0	MD:Z:31	YT:Z:UU
HWI-ST515:184:D0PUKACXX:1:1203:11593:175126	4	*	0	0	*	*	0	0	GTTTTAATGACAGATCTTGGGCCCTTTTTGT	HBDHIJJGGGIIBF>FHII:@GG:AC;BDF>	YT:Z:UU
HWI-ST515:184:D0PUKACXX:1:1204:16451:7049	4	*	0	0	*	*	0	0	TCGACTTCAGATCGGAAGAGCGTCGTGTAGG	EHEEGCGHEHCEFFFBDD@BCBBBBBD<3>>	YT:Z:UU
HWI-ST515:184:D0PUKACXX:1:1204:2919:38081	16	chromosome:AGPv2:5:1:217872852:1	170068455	255	31M	*	0	0	TCCAAGTCGGAACGCGGCTTCCTTCCTCCGG	4@C?9DDDDB?BBBFHHE>FIHGAHGAGIGI	AS:i:0	XN:i:0	XM:i:0	XO:i:0	XG:i:0	NM:i:0	MD:Z:31	YT:Z:UU
HWI-ST515:184:D0PUKACXX:1:1204:4550:50756	16	chromosome:AGPv2:8:1:175793759:1	160085577	255	31M	*	0	0	CACCCTCGCCGCCTCCGCCTACCTCAAACCC	##@@;3>@;37DDDFGGHEHFIIGHGFBJJJ	AS:i:0	XN:i:0	XM:i:0	XO:i:0	XG:i:0	NM:i:0	MD:Z:31	YT:Z:UU
HWI-ST515:184:D0PUKACXX:1:1204:3976:65571	0	chromosome:AGPv2:3:1:232140174:1	226172525	1	31M	*	0	0	GTTGCGTGCCCAGCAGAACTCCCCTGCGCGC	JIHGG;AHHFFFFEEDCEDDDDDDDBDDDDD	AS:i:0	XS:i:0	XN:i:0	XM:i:0	XO:i:0	XG:i:0	NM:i:0	MD:Z:31	YT:Z:UU
HWI-ST515:184:D0PUKACXX:1:1204:3976:65571	272	chromosome:AGPv2:5:1:217872852:1	181635090	1	31M	*	0	0	GCGCGCAGGGGAGTTCTGCTGGGCACGCAAC	DDDDDBDDDDDDDECDEEFFFFHHA;GGHIJ	AS:i:0	XS:i:0	XN:i:0	XM:i:0	XO:i:0	XG:i:0	NM:i:0	MD:Z:31	YT:Z:UU
HWI-ST515:184:D0PUKACXX:1:1204:3976:65571	256	chromosome:AGPv2:1:1:301354135:1	274725798	1	31M	*	0	0	GTTGCGTGCCCAGCAGAACTCCCCTGCGCGC	JIHGG;AHHFFFFEEDCEDDDDDDDBDDDDD	AS:i:0	XS:i:0	XN:i:0	XM:i:0	XO:i:0	XG:i:0	NM:i:0	MD:Z:31	YT:Z:UU
HWI-ST515:184:D0PUKACXX:1:1204:3976:65571	272	chromosome:AGPv2:9:1:156750706:1	4285758	1	31M	*	0	0	GCGCGCAGGGGAGTTCTGCTGGGCACGCAAC	DDDDDBDDDDDDDECDEEFFFFHHA;GGHIJ	AS:i:0	XS:i:0	XN:i:0	XM:i:0	XO:i:0	XG:i:0	NM:i:0	MD:Z:31	YT:Z:UU
HWI-ST515:184:D0PUKACXX:1:1204:3976:65571	272	chromosome:AGPv2:4:1:241473504:1	174062688	1	31M	*	0	0	GCGCGCAGGGGAGTTCTGCTGGGCACGCAAC	DDDDDBDDDDDDDECDEEFFFFHHA;GGHIJ	AS:i:0	XS:i:0	XN:i:0	XM:i:0	XO:i:0	XG:i:0	NM:i:0	MD:Z:31	YT:Z:UU
HWI-ST515:184:D0PUKACXX:1:1204:3976:65571	256	chromosome:AGPv2:4:1:241473504:1	200878292	1	31M	*	0	0	GTTGCGTGCCCAGCAGAACTCCCCTGCGCGC	JIHGG;AHHFFFFEEDCEDDDDDDDBDDDDD	AS:i:0	XS:i:0	XN:i:0	XM:i:0	XO:i:0	XG:i:0	NM:i:0	MD:Z:31	YT:Z:UU
HWI-ST515:184:D0PUKACXX:1:1204:3976:65571	272	chromosome:AGPv2:5:1:217872852:1	5381659	1	31M	*	0	0	GCGCGCAGGGGAGTTCTGCTGGGCACGCAAC	DDDDDBDDDDDDDECDEEFFFFHHA;GGHIJ	AS:i:-5	XS:i:0	XN:i:0	XM:i:1	XO:i:0	XG:i:0	NM:i:1	MD:Z:7A23	YT:Z:UU
HWI-ST515:184:D0PUKACXX:1:1204:17645:80403	16	chromosome:AGPv2:8:1:175793759:1	160085577	255	31M	*	0	0	CCCCCTCGCCGCCTCCGCCTACCTCAAACCC	#############?95)@@77FB<;-0(IGG	AS:i:-2	XN:i:0	XM:i:1	XO:i:0	XG:i:0	NM:i:1	MD:Z:1A29	YT:Z:UU
HWI-ST515:184:D0PUKACXX:1:1204:14369:105946	0	chromosome:AGPv2:1:1:301354135:1	5872951	31	31M	*	0	0	CCCGTCAGTCGGTCACGTGATCTGTGCCATA	JJJJJJHHHGFD9=>CDB=ACDEC((:ACD#	AS:i:0	XS:i:-5	XN:i:0	XM:i:0	XO:i:0	XG:i:0	NM:i:0	MD:Z:31	YT:Z:UU
HWI-ST515:184:D0PUKACXX:1:1204:14369:105946	272	chromosome:AGPv2:5:1:217872852:1	206300751	31	31M	*	0	0	TATGGCACAGATCACGTGACCGACTGACGGG	#DCA:((CEDCA=BDC>=9DFGHHHJJJJJJ	AS:i:-5	XS:i:-5	XN:i:0	XM:i:1	XO:i:0	XG:i:0	NM:i:1	MD:Z:15A15	YT:Z:UU
HWI-ST515:184:D0PUKACXX:1:1204:14369:105946	272	chromosome:AGPv2:2:1:237068873:1	6581050	31	31M	*	0	0	TATGGCACAGATCACGTGACCGACTGACGGG	#DCA:((CEDCA=BDC>=9DFGHHHJJJJJJ	AS:i:-5	XS:i:-5	XN:i:0	XM:i:1	XO:i:0	XG:i:0	NM:i:1	MD:Z:15A15	YT:Z:UU
HWI-ST515:184:D0PUKACXX:1:1204:21182:111333	0	chromosome:AGPv2:8:1:175793759:1	5460806	255	31M	*	0	0	CTCGCGCGCACGTTGCCCTCACGCCAGCTCC	IGIIIHGHF@>?BB<@CCCDB?BDD@58A@#	AS:i:-2	XN:i:0	XM:i:1	XO:i:0	XG:i:0	NM:i:1	MD:Z:30A0	YT:Z:UU
HWI-ST515:184:D0PUKACXX:1:1204:18813:164855	16	chromosome:AGPv2:1:1:301354135:1	5871167	1	31M	*	0	0	CAGTGCGGTGCCAGCTTTGTCTCCCGTCAGT	??:;?>AC>A@?FDCCE@EE@48EEGJHHEI	AS:i:0	XS:i:0	XN:i:0	XM:i:0	XO:i:0	XG:i:0	NM:i:0	MD:Z:31	YT:Z:UU
HWI-ST515:184:D0PUKACXX:1:1204:18813:164855	272	chromosome:AGPv2:9:1:156750706:1	108224160	1	31M	*	0	0	CAGTGCGGTGCCAGCTTTGTCTCCCGTCAGT	??:;?>AC>A@?FDCCE@EE@48EEGJHHEI	AS:i:0	XS:i:0	XN:i:0	XM:i:0	XO:i:0	XG:i:0	NM:i:0	MD:Z:31	YT:Z:UU
HWI-ST515:184:D0PUKACXX:1:1204:18813:164855	256	chromosome:AGPv2:2:1:237068873:1	6581072	1	31M	*	0	0	ACTGACGGGAGACAAAGCTGGCACCGCACTG	IEHHJGEE84@EE@ECCDF?@A>CA>?;:??	AS:i:0	XS:i:0	XN:i:0	XM:i:0	XO:i:0	XG:i:0	NM:i:0	MD:Z:31	YT:Z:UU
HWI-ST515:184:D0PUKACXX:1:1204:18813:164855	272	chromosome:AGPv2:10:1:150189435:1	135808739	1	31M	*	0	0	CAGTGCGGTGCCAGCTTTGTCTCCCGTCAGT	??:;?>AC>A@?FDCCE@EE@48EEGJHHEI	AS:i:0	XS:i:0	XN:i:0	XM:i:0	XO:i:0	XG:i:0	NM:i:0	MD:Z:31	YT:Z:UU
HWI-ST515:184:D0PUKACXX:1:1204:18813:164855	256	chromosome:AGPv2:1:1:301354135:1	269907403	1	31M	*	0	0	ACTGACGGGAGACAAAGCTGGCACCGCACTG	IEHHJGEE84@EE@ECCDF?@A>CA>?;:??	AS:i:0	XS:i:0	XN:i:0	XM:i:0	XO:i:0	XG:i:0	NM:i:0	MD:Z:31	YT:Z:UU
HWI-ST515:184:D0PUKACXX:1:1204:18813:164855	272	chromosome:AGPv2:1:1:301354135:1	6526265	1	31M	*	0	0	CAGTGCGGTGCCAGCTTTGTCTCCCGTCAGT	??:;?>AC>A@?FDCCE@EE@48EEGJHHEI	AS:i:0	XS:i:0	XN:i:0	XM:i:0	XO:i:0	XG:i:0	NM:i:0	MD:Z:31	YT:Z:UU
HWI-ST515:184:D0PUKACXX:1:1204:18813:164855	256	chromosome:AGPv2:5:1:217872852:1	206300773	1	26M3D5M	*	0	0	ACTGACGGGAGACAAAGCTGGCACCGCACTG	IEHHJGEE84@EE@ECCDF?@A>CA>?;:??	AS:i:-14	XS:i:0	XN:i:0	XM:i:0	XO:i:1	XG:i:3	NM:i:3	MD:Z:26^AGC5	YT:Z:UU
HWI-ST515:184:D0PUKACXX:1:1204:18436:172791	16	chromosome:AGPv2:4:1:241473504:1	167404246	255	31M	*	0	0	GCAAAATGTAAATTCACTACTGGTACATATG	@DFFEEFHFEHHFGGGE@=JIJIIHGIEGFJ	AS:i:0	XN:i:0	XM:i:0	XO:i:0	XG:i:0	NM:i:0	MD:Z:31	YT:Z:UU
HWI-ST515:184:D0PUKACXX:1:1204:3554:186391	16	chromosome:AGPv2:8:1:175793759:1	144367362	255	31M	*	0	0	TCCGCCTCCCTTGGATCACCTCCCCGTCCCC	##B@BBBBBC>:A>CCA<DB?@BEEB<IGFI	AS:i:0	XN:i:0	XM:i:0	XO:i:0	XG:i:0	NM:i:0	MD:Z:31	YT:Z:UU
HWI-ST515:184:D0PUKACXX:1:1205:6472:24198	16	chromosome:AGPv2:4:1:241473504:1	197150428	255	31M	*	0	0	AATGTCCCTCAGGGTCGTGCTACTGCATCGG	CDDDBDDECDEFFHHHIGGIHGIIHHIIJJI	AS:i:0	XN:i:0	XM:i:0	XO:i:0	XG:i:0	NM:i:0	MD:Z:31	YT:Z:UU
HWI-ST515:184:D0PUKACXX:1:1205:13541:25171	4	*	0	0	*	*	0	0	TTCACGAATAAGTGTGCTTCTTTCTCTTTTT	JJJJFJCBCAHG=BEEFFFFEEECEDDDAC;	YT:Z:UU
HWI-ST515:184:D0PUKACXX:1:1205:18073:42165	0	chromosome:AGPv2:1:1:301354135:1	54599088	255	31M	*	0	0	TCTGGAGATAAGGCTCTCCGCCTCCGCCTCG	JJIHEIGIGGCEGIIBCHIGHFFBEBBACC3	AS:i:0	XN:i:0	XM:i:0	XO:i:0	XG:i:0	NM:i:0	MD:Z:31	YT:Z:UU
HWI-ST515:184:D0PUKACXX:1:1205:16953:48165	0	chromosome:AGPv2:2:1:237068873:1	223495114	255	31M	*	0	0	CCTAGCAGCCACGTCCATGACGTTCTCCCGT	CIGIGHEHIFCD@@GGD4=7);;?BBBC@<?	AS:i:0	XN:i:0	XM:i:0	XO:i:0	XG:i:0	NM:i:0	MD:Z:31	YT:Z:UU
HWI-ST515:184:D0PUKACXX:1:1205:15164:52916	16	chromosome:AGPv2:5:1:217872852:1	17276344	255	31M	*	0	0	TGGCCATCTAAAACGTCGGCTACAAGGTGGG	;ACACAA9C=6CBEEGGGGEGGGEGJJIIIG	AS:i:0	XN:i:0	XM:i:0	XO:i:0	XG:i:0	NM:i:0	MD:Z:31	YT:Z:UU
HWI-ST515:184:D0PUKACXX:1:1205:10833:100153	16	chromosome:AGPv2:8:1:175793759:1	47428628	1	31M	*	0	0	ACCTCCAGGCTTTCTCCACCCATGCAGTACA	#########@A>E=(BF@CAEGGIHHFBB8?	AS:i:0	XS:i:0	XN:i:0	XM:i:0	XO:i:0	XG:i:0	NM:i:0	MD:Z:31	YT:Z:UU
HWI-ST515:184:D0PUKACXX:1:1205:10833:100153	256	chromosome:AGPv2:1:1:301354135:1	122757585	1	31M	*	0	0	TGTACTGCATGGGTGGAGAAAGCCTGGAGGT	?8BBFHHIGGEAC@FB(=E>A@#########	AS:i:0	XS:i:0	XN:i:0	XM:i:0	XO:i:0	XG:i:0	NM:i:0	MD:Z:31	YT:Z:UU
HWI-ST515:184:D0PUKACXX:1:1205:9644:117205	16	chromosome:AGPv2:3:1:232140174:1	229990497	255	31M	*	0	0	GCGAAGTTCAGCACCCGAACCCTAGCTCAAG	;DC@A@>DEEBEBEAEE@HGGGFGB>C9GHE	AS:i:0	XN:i:0	XM:i:0	XO:i:0	XG:i:0	NM:i:0	MD:Z:31	YT:Z:UU
HWI-ST515:184:D0PUKACXX:1:1205:17308:124181	16	chromosome:AGPv2:10:1:150189435:1	144640306	31	31M	*	0	0	TGAGGGATTGGAGCTGTGGCACCTAGATTTG	<CCDDDDCDDDECCECFFFECHHGGHHEJJJ	AS:i:0	XS:i:-5	XN:i:0	XM:i:0	XO:i:0	XG:i:0	NM:i:0	MD:Z:31	YT:Z:UU
HWI-ST515:184:D0PUKACXX:1:1205:17308:124181	272	chromosome:AGPv2:2:1:237068873:1	204870987	31	31M	*	0	0	TGAGGGATTGGAGCTGTGGCACCTAGATTTG	<CCDDDDCDDDECCECFFFECHHGGHHEJJJ	AS:i:-5	XS:i:-5	XN:i:0	XM:i:1	XO:i:0	XG:i:0	NM:i:1	MD:Z:17C13	YT:Z:UU
HWI-ST515:184:D0PUKACXX:1:1205:17308:124181	272	chromosome:AGPv2:1:1:301354135:1	9074693	31	31M	*	0	0	TGAGGGATTGGAGCTGTGGCACCTAGATTTG	<CCDDDDCDDDECCECFFFECHHGGHHEJJJ	AS:i:-5	XS:i:-5	XN:i:0	XM:i:1	XO:i:0	XG:i:0	NM:i:1	MD:Z:20G10	YT:Z:UU
HWI-ST515:184:D0PUKACXX:1:1205:5087:155915	0	chromosome:AGPv2:10:1:150189435:1	6136733	255	31M	*	0	0	CGTGGCGAATGTGCAGTGTTCGCGGCGGCGG	IGAF<FE8;EG7=ACEHFADBEFD;@DDBB5	AS:i:0	XN:i:0	XM:i:0	XO:i:0	XG:i:0	NM:i:0	MD:Z:31	YT:Z:UU
HWI-ST515:184:D0PUKACXX:1:1206:18350:32102	4	*	0	0	*	*	0	0	GTTTTAATGACAGATCTTGGGCCCTTTTTGT	GHBHHGHHIIJJJIJJJGGEEHG>HHFFEBE	YT:Z:UU
HWI-ST515:184:D0PUKACXX:1:1206:20192:63887	16	chromosome:AGPv2:4:1:241473504:1	25990257	255	31M	*	0	0	CAATGCACGCGTCTCTAAGGCTCTCGCAGCT	:DDBB><>6HCEEGIIGHIJIGIGJJIJJJJ	AS:i:0	XN:i:0	XM:i:0	XO:i:0	XG:i:0	NM:i:0	MD:Z:31	YT:Z:UU
HWI-ST515:184:D0PUKACXX:1:1206:1399:81202	4	*	0	0	*	*	0	0	GTCTTATTGAAAGATCTTGGGCCCTTTTTGT	?F0??F**99*9B=@D/=8@=D(5=77=A6?	YT:Z:UU
HWI-ST515:184:D0PUKACXX:1:1206:14510:193821	4	*	0	0	*	*	0	0	GTCTGGGGAGGACGCAAGTGCAACGGAAACC	JHHJIIHI@AGGEHDFDD3;@CCDBD@<@C9	YT:Z:UU
HWI-ST515:184:D0PUKACXX:1:1207:14816:5200	0	chromosome:AGPv2:3:1:232140174:1	125443399	1	31M	*	0	0	GGCGTAACTCCCCTTTCCCTCGCCTCTCTGC	JJGHA:BEDFFDDCCCCDDDDDDBDDDDCC4	AS:i:0	XS:i:0	XN:i:0	XM:i:0	XO:i:0	XG:i:0	NM:i:0	MD:Z:31	YT:Z:UU
HWI-ST515:184:D0PUKACXX:1:1207:14816:5200	272	chromosome:AGPv2:7:1:176764762:1	27504441	1	31M	*	0	0	GCAGAGAGGCGAGGGAAAGGGGAGTTACGCC	4CCDDDDBDDDDDDCCCCDDFFDEB:AHGJJ	AS:i:0	XS:i:0	XN:i:0	XM:i:0	XO:i:0	XG:i:0	NM:i:0	MD:Z:31	YT:Z:UU
HWI-ST515:184:D0PUKACXX:1:1207:14123:12009	16	chromosome:AGPv2:9:1:156750706:1	37645528	1	31M	*	0	0	ACAATAAGGAAAGACACACCATTGCACTACG	CAED>FDDFFHHA=;6D;JJJJHDGHHDGII	AS:i:0	XS:i:0	XN:i:0	XM:i:0	XO:i:0	XG:i:0	NM:i:0	MD:Z:31	YT:Z:UU
HWI-ST515:184:D0PUKACXX:1:1207:14123:12009	272	chromosome:AGPv2:4:1:241473504:1	101837905	1	31M	*	0	0	ACAATAAGGAAAGACACACCATTGCACTACG	CAED>FDDFFHHA=;6D;JJJJHDGHHDGII	AS:i:0	XS:i:0	XN:i:0	XM:i:0	XO:i:0	XG:i:0	NM:i:0	MD:Z:31	YT:Z:UU
HWI-ST515:184:D0PUKACXX:1:1207:14123:12009	256	chromosome:AGPv2:6:1:169174353:1	64099250	1	31M	*	0	0	CGTAGTGCAATGGTGTGTCTTTCCTTATTGT	IIGDHHGDHJJJJ;D6;=AHHFFDDF>DEAC	AS:i:-6	XS:i:0	XN:i:0	XM:i:1	XO:i:0	XG:i:0	NM:i:1	MD:Z:1A29	YT:Z:UU
HWI-ST515:184:D0PUKACXX:1:1207:14123:12009	256	chromosome:AGPv2:2:1:237068873:1	155017916	1	31M	*	0	0	CGTAGTGCAATGGTGTGTCTTTCCTTATTGT	IIGDHHGDHJJJJ;D6;=AHHFFDDF>DEAC	AS:i:-6	XS:i:0	XN:i:0	XM:i:1	XO:i:0	XG:i:0	NM:i:1	MD:Z:0T30	YT:Z:UU
HWI-ST515:184:D0PUKACXX:1:1207:9829:59007	16	chromosome:AGPv2:1:1:301354135:1	6526265	1	31M	*	0	0	CAGTGCGGTGCCAGCTTTGTCTCCCGTCAGT	########CDEFDDEC@HC=;'@@0IGFIJJ	AS:i:0	XS:i:0	XN:i:0	XM:i:0	XO:i:0	XG:i:0	NM:i:0	MD:Z:31	YT:Z:UU
HWI-ST515:184:D0PUKACXX:1:1207:9829:59007	272	chromosome:AGPv2:9:1:156750706:1	108224160	1	31M	*	0	0	CAGTGCGGTGCCAGCTTTGTCTCCCGTCAGT	########CDEFDDEC@HC=;'@@0IGFIJJ	AS:i:0	XS:i:0	XN:i:0	XM:i:0	XO:i:0	XG:i:0	NM:i:0	MD:Z:31	YT:Z:UU
HWI-ST515:184:D0PUKACXX:1:1207:9829:59007	256	chromosome:AGPv2:1:1:301354135:1	269907403	1	31M	*	0	0	ACTGACGGGAGACAAAGCTGGCACCGCACTG	JJIFGI0@@';=CH@CEDDFEDC########	AS:i:0	XS:i:0	XN:i:0	XM:i:0	XO:i:0	XG:i:0	NM:i:0	MD:Z:31	YT:Z:UU
HWI-ST515:184:D0PUKACXX:1:1207:9829:59007	256	chromosome:AGPv2:2:1:237068873:1	6581072	1	31M	*	0	0	ACTGACGGGAGACAAAGCTGGCACCGCACTG	JJIFGI0@@';=CH@CEDDFEDC########	AS:i:0	XS:i:0	XN:i:0	XM:i:0	XO:i:0	XG:i:0	NM:i:0	MD:Z:31	YT:Z:UU
HWI-ST515:184:D0PUKACXX:1:1207:9829:59007	272	chromosome:AGPv2:10:1:150189435:1	135808739	1	31M	*	0	0	CAGTGCGGTGCCAGCTTTGTCTCCCGTCAGT	########CDEFDDEC@HC=;'@@0IGFIJJ	AS:i:0	XS:i:0	XN:i:0	XM:i:0	XO:i:0	XG:i:0	NM:i:0	MD:Z:31	YT:Z:UU
HWI-ST515:184:D0PUKACXX:1:1207:9829:59007	272	chromosome:AGPv2:1:1:301354135:1	5871167	1	31M	*	0	0	CAGTGCGGTGCCAGCTTTGTCTCCCGTCAGT	########CDEFDDEC@HC=;'@@0IGFIJJ	AS:i:0	XS:i:0	XN:i:0	XM:i:0	XO:i:0	XG:i:0	NM:i:0	MD:Z:31	YT:Z:UU
HWI-ST515:184:D0PUKACXX:1:1207:9829:59007	256	chromosome:AGPv2:5:1:217872852:1	206300773	1	31M	*	0	0	ACTGACGGGAGACAAAGCTGGCACCGCACTG	JJIFGI0@@';=CH@CEDDFEDC########	AS:i:-8	XS:i:0	XN:i:0	XM:i:4	XO:i:0	XG:i:0	NM:i:4	MD:Z:26A0G1C0A0	YT:Z:UU
HWI-ST515:184:D0PUKACXX:1:1207:10920:64384	4	*	0	0	*	*	0	0	TCGCTTGAGGCGGAGGGCCTTGGGGAACGCG	GIJJIHGF=C@E<9<:93(53@A########	YT:Z:UU
HWI-ST515:184:D0PUKACXX:1:1207:11455:88857	16	chromosome:AGPv2:4:1:241473504:1	231044490	255	31M	*	0	0	TGTGGAATTTATCTCTACTACTCTATATGTG	=A=;=;BIIHEIIDGFFIHCDEEIJJJJIJI	AS:i:0	XN:i:0	XM:i:0	XO:i:0	XG:i:0	NM:i:0	MD:Z:31	YT:Z:UU
HWI-ST515:184:D0PUKACXX:1:1207:3464:133200	0	chromosome:AGPv2:2:1:237068873:1	31270350	255	31M	*	0	0	GGAGTGCGGGGAGCATGGATGATGCGGTAGT	IDHIACGA<8B<@D@CA2(:AAC########	AS:i:0	XN:i:0	XM:i:0	XO:i:0	XG:i:0	NM:i:0	MD:Z:31	YT:Z:UU
HWI-ST515:184:D0PUKACXX:1:1207:19280:156344	16	chromosome:AGPv2:10:1:150189435:1	142090992	255	31M	*	0	0	CTCCATGGGAAGTGGTGGCCAGCTCAGAAAG	?FFGFHHHHCIIGFJIGIIJJJIHGHGIFIF	AS:i:0	XN:i:0	XM:i:0	XO:i:0	XG:i:0	NM:i:0	MD:Z:31	YT:Z:UU
HWI-ST515:184:D0PUKACXX:1:1207:14115:157146	4	*	0	0	*	*	0	0	CCAAAAGGAAGGATGGAGCCGGCGCCGCGCG	=B;F(=B;@GEC=)7?C##############	YT:Z:UU
HWI-ST515:184:D0PUKACXX:1:1207:14262:178561	4	*	0	0	*	*	0	0	TGTCAAGGTCCGCTCGGCCGGCCTCCTTTCC	DCDGIHIIFH:AFHIHFIFED6>??BDDC5>	YT:Z:UU
HWI-ST515:184:D0PUKACXX:1:1207:5884:185844	16	chromosome:AGPv2:10:1:150189435:1	142090992	255	31M	*	0	0	CTCCATGGGAAGTGGTGGCCAGCTCAGAAAG	BDDHEHGHIIHE@HCIFIIHGGHFDBHGIIJ	AS:i:0	XN:i:0	XM:i:0	XO:i:0	XG:i:0	NM:i:0	MD:Z:31	YT:Z:UU
HWI-ST515:184:D0PUKACXX:1:1207:13340:189810	16	chromosome:AGPv2:3:1:232140174:1	119995522	255	31M	*	0	0	TCCCTCCCCGCCGCCGCCTCCTCCACTGAGT	#BB>5BDDDDDDDDEIIIHEJJHFBBHIEJJ	AS:i:0	XN:i:0	XM:i:0	XO:i:0	XG:i:0	NM:i:0	MD:Z:31	YT:Z:UU
HWI-ST515:184:D0PUKACXX:1:1208:4483:2177	16	chromosome:AGPv2:3:1:232140174:1	33157924	255	31M	*	0	0	GACACTGCTGGCGCCCAGCTCCCCCGCTGCC	:DC@DDBBBB;DBDDCB;8;BBGIIIIGFII	AS:i:-6	XN:i:0	XM:i:1	XO:i:0	XG:i:0	NM:i:1	MD:Z:25A5	YT:Z:UU
HWI-ST515:184:D0PUKACXX:1:1208:11949:55694	4	*	0	0	*	*	0	0	AGTGCAGGCAGGCAGGACGGCTCTTGTGTTG	DB<*??=2AB1@ADC################	YT:Z:UU
HWI-ST515:184:D0PUKACXX:1:1208:15121:57795	4	*	0	0	*	*	0	0	CCGGGAGCCAGCCACCACTCCATGCTCGCAT	HGHEGFGIJJJJJJIEHHHFFFFFEEEDDD?	YT:Z:UU
HWI-ST515:184:D0PUKACXX:1:1208:4623:65446	0	chromosome:AGPv2:8:1:175793759:1	5460806	255	31M	*	0	0	CTCGCGCGCACGTTGCCCTCACGCCAGCTCA	IIJIGBGHBBCDDDDDDDDDDDDDBBD@CC:	AS:i:0	XN:i:0	XM:i:0	XO:i:0	XG:i:0	NM:i:0	MD:Z:31	YT:Z:UU
HWI-ST515:184:D0PUKACXX:1:1208:19617:81624	0	chromosome:AGPv2:2:1:237068873:1	31270350	255	31M	*	0	0	GGAGTGCGGGGAGCATGGATGATGCGGTAGT	IIGHDGIIIIFDDDDDDDDCDDEDDDDBDD3	AS:i:0	XN:i:0	XM:i:0	XO:i:0	XG:i:0	NM:i:0	MD:Z:31	YT:Z:UU
HWI-ST515:184:D0PUKACXX:1:1208:10637:93750	16	chromosome:AGPv2:1:1:301354135:1	118965274	255	31M	*	0	0	ACGTGAGCATGGAGTAGTGGCTGGCTCCCGG	;DC@@>B??3@:HHE>C9C7GIGA:0HF@IE	AS:i:0	XN:i:0	XM:i:0	XO:i:0	XG:i:0	NM:i:0	MD:Z:31	YT:Z:UU
HWI-ST515:184:D0PUKACXX:1:1208:10969:101194	4	*	0	0	*	*	0	0	TCTTTTAGATAAGGATGTTTGGTTTGGATTC	CFC>DEADD4=>@AEC###############	YT:Z:UU
HWI-ST515:184:D0PUKACXX:1:1208:21058:160743	16	chromosome:AGPv2:5:1:217872852:1	87925745	255	31M	*	0	0	CCGCCGGCCGCCTCCCTCACCACCCGCACGA	#########?@=37?;(CAA95@:HCBBHBJ	AS:i:0	XN:i:0	XM:i:0	XO:i:0	XG:i:0	NM:i:0	MD:Z:31	YT:Z:UU
HWI-ST515:184:D0PUKACXX:1:1301:5023:11786	16	chromosome:AGPv2:5:1:217872852:1	8627014	255	31M	*	0	0	TTCTGAGGATGTCGGTCGGAGTAGCAGAGAG	4>DCC>>:=BB@?95'?EGGE@DECCG<IHF	AS:i:0	XN:i:0	XM:i:0	XO:i:0	XG:i:0	NM:i:0	MD:Z:31	YT:Z:UU
HWI-ST515:184:D0PUKACXX:1:1301:14676:11869	0	chromosome:AGPv2:2:1:237068873:1	18202681	255	31M	*	0	0	ACGAACCCCAGGATGGATACCGGATCTGCTG	HGID>FBGGEHHFHGHEFFFFDDBD>CCCC:	AS:i:-6	XN:i:0	XM:i:1	XO:i:0	XG:i:0	NM:i:1	MD:Z:2A28	YT:Z:UU
HWI-ST515:184:D0PUKACXX:1:1301:12446:31101	4	*	0	0	*	*	0	0	ACCTAGACACTACAATTTGAGTGCGTTTATA	GIIJJHGIGGIIJEGGIJIIFGDHHEHFFFD	YT:Z:UU
HWI-ST515:184:D0PUKACXX:1:1301:12724:52889	16	chromosome:AGPv2:2:1:237068873:1	209192160	1	31M	*	0	0	TCTCTGTGATGCGTAGAGACCGGCCATTAAG	##########B;3;CC;4'IEH@GGD>GGGE	AS:i:-4	XS:i:-4	XN:i:0	XM:i:2	XO:i:0	XG:i:0	NM:i:2	MD:Z:5T1T23	YT:Z:UU
HWI-ST515:184:D0PUKACXX:1:1301:12724:52889	256	chromosome:AGPv2:2:1:237068873:1	209222865	1	31M	*	0	0	CTTAATGGCCGGTCTCTACGCATCACAGAGA	EGGG>DGG@HEI'4;CC;3;B##########	AS:i:-4	XS:i:-4	XN:i:0	XM:i:2	XO:i:0	XG:i:0	NM:i:2	MD:Z:23A1A5	YT:Z:UU
HWI-ST515:184:D0PUKACXX:1:1301:3148:96774	16	chromosome:AGPv2:7:1:176764762:1	83460251	255	31M	*	0	0	GGACTGTGGGGACCCTATGCCGCTATGCGAT	:5@?;;(2>66)6);@8BAA;@=;DHGBBIG	AS:i:-2	XN:i:0	XM:i:1	XO:i:0	XG:i:0	NM:i:1	MD:Z:13G17	YT:Z:UU
HWI-ST515:184:D0PUKACXX:1:1301:15088:112930	0	chromosome:AGPv2:5:1:217872852:1	146724046	255	31M	*	0	0	TCCCCTCCATGGCTATTTAAGCCACGTCCGC	IJEHIIIJIIGIFECEGGICCEHC;B?B?A9	AS:i:0	XN:i:0	XM:i:0	XO:i:0	XG:i:0	NM:i:0	MD:Z:31	YT:Z:UU
HWI-ST515:184:D0PUKACXX:1:1301:14070:123981	4	*	0	0	*	*	0	0	TGTAGTGAGGGGGGTGATGTGATTCGGAGGA	DC0?FGBF>BFGI7)52>C4:4:@DB@?###	YT:Z:UU
HWI-ST515:184:D0PUKACXX:1:1301:6349:152528	16	chromosome:AGPv2:5:1:217872852:1	17276344	255	31M	*	0	0	TGGCCATCTAAAACGTCGGCTACAAGGTGGG	5?CACA:EC?C=9EEABGGGGGABGGGBAD?	AS:i:0	XN:i:0	XM:i:0	XO:i:0	XG:i:0	NM:i:0	MD:Z:31	YT:Z:UU
HWI-ST515:184:D0PUKACXX:1:1301:8293:197874	4	*	0	0	*	*	0	0	ACCTAGACACTACAATTTGAGTGCGTTTATA	GCHJEFHGJJJ<CEGHIIGEAEDHHHHFFF>	YT:Z:UU
HWI-ST515:184:D0PUKACXX:1:1302:20020:8906	4	*	0	0	*	*	0	0	CTCACTACAAGCGTCGCACGACAAGTGCCTC	CIECFIFEFGGD<5@AA59?8@?'5@@3>A@	YT:Z:UU
HWI-ST515:184:D0PUKACXX:1:1302:20486:37876	4	*	0	0	*	*	0	0	GCCGTCTCGACTTCAGATCGGAAGAGCGGTT	JIJJHIGIDCEIHHHHHE?=B?ACCDDBB83	YT:Z:UU
HWI-ST515:184:D0PUKACXX:1:1302:19123:107523	4	*	0	0	*	*	0	0	CGCGTCGACTTCAGATCGGAAGAGCGGCTCA	@GFFFGHHH;?EBDAACC@=?@(<CD@####	YT:Z:UU
HWI-ST515:184:D0PUKACXX:1:1302:4695:129014	16	chromosome:AGPv2:6:1:169174353:1	115554785	255	31M	*	0	0	ACCAGGATGCCGATTATTCATAGTTTCTCAC	DDDHHHHIIIIGIIJIJJJJJIIHCBHFGDC	AS:i:0	XN:i:0	XM:i:0	XO:i:0	XG:i:0	NM:i:0	MD:Z:31	YT:Z:UU
HWI-ST515:184:D0PUKACXX:1:1302:9744:147255	0	chromosome:AGPv2:10:1:150189435:1	57508227	255	31M	*	0	0	GCTGGGCAAGTGCTCGTGGGTCACGACCTGC	JIGHICGIGJGHIHHHHFFDBCDDDDDBDD?	AS:i:0	XN:i:0	XM:i:0	XO:i:0	XG:i:0	NM:i:0	MD:Z:31	YT:Z:UU
HWI-ST515:184:D0PUKACXX:1:1302:18728:150466	16	chromosome:AGPv2:4:1:241473504:1	25990257	255	31M	*	0	0	CAATGCACGCGTCTCTAAGGCTCTCGCAGCT	CC@B??>A<CHEACCCD@EHFGGIGFHCIGF	AS:i:0	XN:i:0	XM:i:0	XO:i:0	XG:i:0	NM:i:0	MD:Z:31	YT:Z:UU
HWI-ST515:184:D0PUKACXX:1:1303:14674:69154	0	chromosome:AGPv2:8:1:175793759:1	175402687	255	31M	*	0	0	GCAAGCTTGTTGGCTGTGCCTGGTGGTTGTT	HGG@ECDGECEABDDB>>@CCCD;?B38?##	AS:i:0	XN:i:0	XM:i:0	XO:i:0	XG:i:0	NM:i:0	MD:Z:31	YT:Z:UU
HWI-ST515:184:D0PUKACXX:1:1303:6886:74543	0	chromosome:AGPv2:8:1:175793759:1	5460806	255	31M	*	0	0	CTCGCGCGCACGTTGCCCTCACGCCAGCTCA	HGHIGIIHFBC?BAD?CCDBDDDDDD;?###	AS:i:0	XN:i:0	XM:i:0	XO:i:0	XG:i:0	NM:i:0	MD:Z:31	YT:Z:UU
HWI-ST515:184:D0PUKACXX:1:1303:19683:108997	0	chromosome:AGPv2:1:1:301354135:1	128160508	1	31M	*	0	0	ATCTGGGGCGGTTGATCAACACGCGGGTGGA	BGIJAHHIJFB@BBDDD;:?>BDDDDB59@?	AS:i:0	XS:i:0	XN:i:0	XM:i:0	XO:i:0	XG:i:0	NM:i:0	MD:Z:31	YT:Z:UU
HWI-ST515:184:D0PUKACXX:1:1303:19683:108997	256	chromosome:AGPv2:1:1:301354135:1	128167526	1	31M	*	0	0	ATCTGGGGCGGTTGATCAACACGCGGGTGGA	BGIJAHHIJFB@BBDDD;:?>BDDDDB59@?	AS:i:0	XS:i:0	XN:i:0	XM:i:0	XO:i:0	XG:i:0	NM:i:0	MD:Z:31	YT:Z:UU
HWI-ST515:184:D0PUKACXX:1:1303:19683:108997	256	chromosome:AGPv2:1:1:301354135:1	128159122	1	31M	*	0	0	ATCTGGGGCGGTTGATCAACACGCGGGTGGA	BGIJAHHIJFB@BBDDD;:?>BDDDDB59@?	AS:i:0	XS:i:0	XN:i:0	XM:i:0	XO:i:0	XG:i:0	NM:i:0	MD:Z:31	YT:Z:UU
HWI-ST515:184:D0PUKACXX:1:1303:17758:174478	4	*	0	0	*	*	0	0	TTAGTGATGGTGTGATGCGTCAGCAGTCAGG	IAGGDDDEFH?FHGGCHGDCA'5@@D7??A#	YT:Z:UU
HWI-ST515:184:D0PUKACXX:1:1304:16789:3691	16	chromosome:AGPv2:5:1:217872852:1	8627014	255	31M	*	0	0	TTCTGAGGATGTCGGTCGGAGTAGCAGAGAG	DCDCDDDCBDBBDDD8EHJJJJIIIIIIJJJ	AS:i:0	XN:i:0	XM:i:0	XO:i:0	XG:i:0	NM:i:0	MD:Z:31	YT:Z:UU
HWI-ST515:184:D0PUKACXX:1:1304:19647:12884	4	*	0	0	*	*	0	0	AGGAGGGAGGGGGTCGACTTCAGATCGGAAG	FJIIGEH<BBCDD;<BDDDDDCDACDDDBD>	YT:Z:UU
HWI-ST515:184:D0PUKACXX:1:1304:7593:21942	4	*	0	0	*	*	0	0	TCGTGCGGGGGGTGAGGGAGGGGGCCGGCGG	BFH-BBF4='057@?################	YT:Z:UU
HWI-ST515:184:D0PUKACXX:1:1304:12517:24838	0	chromosome:AGPv2:6:1:169174353:1	156920768	255	31M	*	0	0	CCTCAAGAAAGGTTGTCAACTAATCTGTGTC	JJJIJGHCGGHE=AEFD@@DDEEEEEEDCCA	AS:i:-10	XN:i:0	XM:i:2	XO:i:0	XG:i:0	NM:i:2	MD:Z:24A1T4	YT:Z:UU
HWI-ST515:184:D0PUKACXX:1:1304:7211:35850	16	chromosome:AGPv2:8:1:175793759:1	160085577	255	31M	*	0	0	CACCCTCGCCGCCTCCGCCTACCTCAAACCC	##DB;9DBDB?DB?EJIIJJIIHGFBDBIGH	AS:i:0	XN:i:0	XM:i:0	XO:i:0	XG:i:0	NM:i:0	MD:Z:31	YT:Z:UU
HWI-ST515:184:D0PUKACXX:1:1304:13533:42320	4	*	0	0	*	*	0	0	CTTATCCTCTGTCTCCTGAGCTCGCTCGTAT	HHGE@HCHIFBEDEGEEEHFHDEB:=AB>?:	YT:Z:UU
HWI-ST515:184:D0PUKACXX:1:1304:13848:76284	16	chromosome:AGPv2:1:1:301354135:1	54599062	255	31M	*	0	0	AATCTCAGCCCGCCCGCCCGCCCCACTCTGG	##############@BDDDIHFFB@HDIGHD	AS:i:0	XN:i:0	XM:i:0	XO:i:0	XG:i:0	NM:i:0	MD:Z:31	YT:Z:UU
HWI-ST515:184:D0PUKACXX:1:1304:15390:81020	16	chromosome:AGPv2:5:1:217872852:1	10414229	255	31M	*	0	0	CCATGGCCCTATACACCTCCGTCTCGTGTCT	########@>@?7;,/:'EIIJIJJHIEGJI	AS:i:0	XN:i:0	XM:i:0	XO:i:0	XG:i:0	NM:i:0	MD:Z:31	YT:Z:UU
HWI-ST515:184:D0PUKACXX:1:1304:3085:102638	4	*	0	0	*	*	0	0	CTCTGCGACGCGTGCATGAAACTGACACGCA	JJIIJJFDFBDD@BDDEDDDDDDDDDCD@B0	YT:Z:UU
HWI-ST515:184:D0PUKACXX:1:1304:10877:123110	4	*	0	0	*	*	0	0	ACAATAGAGGGGGTGGGTGGGGATGACACGT	CHIIHHGIIJBHI:=BC;>BDDBBBDDCDB2	YT:Z:UU
HWI-ST515:184:D0PUKACXX:1:1304:13877:156330	0	chromosome:AGPv2:2:1:237068873:1	209222717	255	31M	*	0	0	CTTAATGGCTGGGCTCTACGCATAAAAAAGA	HGHEHJJIHHFE###################	AS:i:-2	XN:i:0	XM:i:1	XO:i:0	XG:i:0	NM:i:1	MD:Z:12T18	YT:Z:UU
HWI-ST515:184:D0PUKACXX:1:1304:19672:158412	0	chromosome:AGPv2:8:1:175793759:1	47431537	30	31M	*	0	0	TGCAGTACACAGCAACAACTGATCATCCTCG	CGGGGHFCGHCC67C@E2?C>>);@:BAE##	AS:i:0	XS:i:-3	XN:i:0	XM:i:0	XO:i:0	XG:i:0	NM:i:0	MD:Z:31	YT:Z:UU
HWI-ST515:184:D0PUKACXX:1:1304:19672:158412	272	chromosome:AGPv2:1:1:301354135:1	122757563	30	31M	*	0	0	CGAGGATGATCAGTTGTTGCTGTGTACTGCA	##EAB:@;)>>C?2E@C76CCHGCFHGGGGC	AS:i:-3	XS:i:-3	XN:i:0	XM:i:1	XO:i:0	XG:i:0	NM:i:1	MD:Z:13C17	YT:Z:UU
HWI-ST515:184:D0PUKACXX:1:1304:3633:168861	16	chromosome:AGPv2:1:1:301354135:1	30393029	255	31M	*	0	0	GAAGTCGACGGAGAGCAGAGGGGGCGGTGGG	A<0@=@A9DDDDCA@@CCBFEEBGGGEHJII	AS:i:-17	XN:i:0	XM:i:4	XO:i:0	XG:i:0	NM:i:4	MD:Z:0T0C0C0A27	YT:Z:UU
HWI-ST515:184:D0PUKACXX:1:1305:4177:3033	16	chromosome:AGPv2:5:1:217872852:1	17276344	255	31M	*	0	0	TGGCCATCTAAAACGTCGGCTACAAGGTGGG	AC@CDCDDEDEB=FHIIJJJJIJIHFGJHCI	AS:i:0	XN:i:0	XM:i:0	XO:i:0	XG:i:0	NM:i:0	MD:Z:31	YT:Z:UU
HWI-ST515:184:D0PUKACXX:1:1305:7132:36572	16	chromosome:AGPv2:8:1:175793759:1	47428628	1	31M	*	0	0	CCCTCCAGGCTTTCTCCACCCATGCAGTACA	##A<DDDFEFEEEA@@;8EDGHIIGJIIIJJ	AS:i:-2	XS:i:-2	XN:i:0	XM:i:1	XO:i:0	XG:i:0	NM:i:1	MD:Z:0A30	YT:Z:UU
HWI-ST515:184:D0PUKACXX:1:1305:7132:36572	256	chromosome:AGPv2:1:1:301354135:1	122757585	1	31M	*	0	0	TGTACTGCATGGGTGGAGAAAGCCTGGAGGG	JJIIIJGIIHGDE8;@@AEEEFEFDDD<A##	AS:i:-2	XS:i:-2	XN:i:0	XM:i:1	XO:i:0	XG:i:0	NM:i:1	MD:Z:30T0	YT:Z:UU
HWI-ST515:184:D0PUKACXX:1:1305:14169:57104	16	chromosome:AGPv2:1:1:301354135:1	128167504	1	31M	*	0	0	AGGGGAATGAGTTGACGTAGATATCTGGGGC	=DCB@C>;DFFFDBEHHEGGEHHCHFIHFDF	AS:i:0	XS:i:0	XN:i:0	XM:i:0	XO:i:0	XG:i:0	NM:i:0	MD:Z:31	YT:Z:UU
HWI-ST515:184:D0PUKACXX:1:1305:14169:57104	272	chromosome:AGPv2:1:1:301354135:1	128160486	1	31M	*	0	0	AGGGGAATGAGTTGACGTAGATATCTGGGGC	=DCB@C>;DFFFDBEHHEGGEHHCHFIHFDF	AS:i:0	XS:i:0	XN:i:0	XM:i:0	XO:i:0	XG:i:0	NM:i:0	MD:Z:31	YT:Z:UU
HWI-ST515:184:D0PUKACXX:1:1305:14169:57104	272	chromosome:AGPv2:1:1:301354135:1	128159100	1	31M	*	0	0	AGGGGAATGAGTTGACGTAGATATCTGGGGC	=DCB@C>;DFFFDBEHHEGGEHHCHFIHFDF	AS:i:0	XS:i:0	XN:i:0	XM:i:0	XO:i:0	XG:i:0	NM:i:0	MD:Z:31	YT:Z:UU
HWI-ST515:184:D0PUKACXX:1:1305:4171:66122	0	chromosome:AGPv2:5:1:217872852:1	168870374	255	31M	*	0	0	CACGGGGACGGGGTTCTCCCTTTGCTGTCGC	GEHCGB<BB<>ABDB?CDCCDCDDDC@:>?2	AS:i:0	XN:i:0	XM:i:0	XO:i:0	XG:i:0	NM:i:0	MD:Z:31	YT:Z:UU
HWI-ST515:184:D0PUKACXX:1:1305:7073:84761	0	chromosome:AGPv2:5:1:217872852:1	146724046	255	31M	*	0	0	TCCCCTCCATGGCTATTTAAGCCACGTCCGC	EIICFE:18=CCHC77@GG:?EEA@6(6?>;	AS:i:0	XN:i:0	XM:i:0	XO:i:0	XG:i:0	NM:i:0	MD:Z:31	YT:Z:UU
HWI-ST515:184:D0PUKACXX:1:1305:16577:102665	16	chromosome:AGPv2:5:1:217872852:1	8627014	255	31M	*	0	0	TTCTGAGGATGTCGGTCGGAGTAGCAGAGAG	:CCC@:DC?DDDDDFHGFJIJIJIIGJIIIJ	AS:i:0	XN:i:0	XM:i:0	XO:i:0	XG:i:0	NM:i:0	MD:Z:31	YT:Z:UU
HWI-ST515:184:D0PUKACXX:1:1305:7942:116225	0	chromosome:AGPv2:2:1:237068873:1	25077826	1	31M	*	0	0	CAAAGGGTCGGGAAGGTTTCCCCGTATCCAC	JIJIFCG@DEDFD<AB>CCCDDDDBDDDDDC	AS:i:0	XS:i:0	XN:i:0	XM:i:0	XO:i:0	XG:i:0	NM:i:0	MD:Z:31	YT:Z:UU
HWI-ST515:184:D0PUKACXX:1:1305:7942:116225	272	chromosome:AGPv2:2:1:237068873:1	25076004	1	31M	*	0	0	GTGGATACGGGGAAACCTTCCCGACCCTTTG	CDDDDDBDDDDCCC>BA<DFDED@GCFIJIJ	AS:i:0	XS:i:0	XN:i:0	XM:i:0	XO:i:0	XG:i:0	NM:i:0	MD:Z:31	YT:Z:UU
HWI-ST515:184:D0PUKACXX:1:1305:1786:116792	0	chromosome:AGPv2:4:1:241473504:1	203403561	255	31M	*	0	0	GCTGGCGTCAGTGGCCATTTCTGACGATTCA	IJJJJDGIIIIGJJIJJHHHHHHFFDFDDEC	AS:i:0	XN:i:0	XM:i:0	XO:i:0	XG:i:0	NM:i:0	MD:Z:31	YT:Z:UU
HWI-ST515:184:D0PUKACXX:1:1305:6473:125952	16	chromosome:AGPv2:8:1:175793759:1	42930463	1	31M	*	0	0	GTAACACGGCGTTTTCGCCCCCGACCTCAAA	###############BDBB:FGBGHFAHCHF	AS:i:-4	XS:i:-4	XN:i:0	XM:i:2	XO:i:0	XG:i:0	NM:i:2	MD:Z:1G1C27	YT:Z:UU
HWI-ST515:184:D0PUKACXX:1:1305:6473:125952	272	chromosome:AGPv2:2:1:237068873:1	25058149	1	31M	*	0	0	GTAACACGGCGTTTTCGCCCCCGACCTCAAA	###############BDBB:FGBGHFAHCHF	AS:i:-4	XS:i:-4	XN:i:0	XM:i:2	XO:i:0	XG:i:0	NM:i:2	MD:Z:1G1C27	YT:Z:UU
HWI-ST515:184:D0PUKACXX:1:1305:3691:148533	16	chromosome:AGPv2:5:1:217872852:1	8627014	255	31M	*	0	0	TTCTGAGGATGTCGGTCGGAGTAGCAGAGAG	>A>@35::88,8/?EHEHIHCHEGGGJGHDB	AS:i:0	XN:i:0	XM:i:0	XO:i:0	XG:i:0	NM:i:0	MD:Z:31	YT:Z:UU
HWI-ST515:184:D0PUKACXX:1:1305:18494:152522	4	*	0	0	*	*	0	0	TTCACGAATAAGTGTGCTTCTTTCTCTTTTT	IJIIGEHGHHHHACD@DFFFDCEEECEDDDD	YT:Z:UU
HWI-ST515:184:D0PUKACXX:1:1305:13298:169465	4	*	0	0	*	*	0	0	TGTCAAGGTCCGCTCGGCCGGCCTCCTTTCC	JIGHGIIDHIJIIIJG<EHFCBB>AA<ACD:	YT:Z:UU
HWI-ST515:184:D0PUKACXX:1:1305:14296:172371	0	chromosome:AGPv2:5:1:217872852:1	202315925	255	31M	*	0	0	GTCGGTCTATGGTTGTCTGGTTACTGACTTG	FIIJIHIGGJIIHGEEEFFFFEEEEEEEED>	AS:i:0	XN:i:0	XM:i:0	XO:i:0	XG:i:0	NM:i:0	MD:Z:31	YT:Z:UU
HWI-ST515:184:D0PUKACXX:1:1305:13470:190260	16	chromosome:AGPv2:2:1:237068873:1	51224008	255	31M	*	0	0	CCGTTGTCAATTTCACTATCTCGTGTGCGGC	;BDCCCC@>>@CC>AC@1<A>FBBEIG@GF@	AS:i:0	XN:i:0	XM:i:0	XO:i:0	XG:i:0	NM:i:0	MD:Z:31	YT:Z:UU
HWI-ST515:184:D0PUKACXX:1:1305:11436:196080	0	chromosome:AGPv2:9:1:156750706:1	108101185	255	31M	*	0	0	GTCTGTGTGCCTGCAGATCATCGGCAGCATC	IHHHGHHHEHJGDCHGHJHGFGEEFBACBC@	AS:i:0	XN:i:0	XM:i:0	XO:i:0	XG:i:0	NM:i:0	MD:Z:31	YT:Z:UU
HWI-ST515:184:D0PUKACXX:1:1306:16942:39862	16	chromosome:AGPv2:8:1:175793759:1	160085577	255	31M	*	0	0	CACCCTCGCCGCCTCCGCCTACCTCAAACCC	88D@9-BBDBBBABEGJIHCFGIHFBF8HDJ	AS:i:0	XN:i:0	XM:i:0	XO:i:0	XG:i:0	NM:i:0	MD:Z:31	YT:Z:UU
HWI-ST515:184:D0PUKACXX:1:1306:4667:72019	16	chromosome:AGPv2:1:1:301354135:1	9074693	31	31M	*	0	0	TGAGGGATTGGAGCTGTGGCGCCTAGATTTG	8DDCDDDCDDDDDB@DDDCDFHEEEHHCGGJ	AS:i:0	XS:i:-5	XN:i:0	XM:i:0	XO:i:0	XG:i:0	NM:i:0	MD:Z:31	YT:Z:UU
HWI-ST515:184:D0PUKACXX:1:1306:4667:72019	272	chromosome:AGPv2:9:1:156750706:1	87503574	31	31M	*	0	0	TGAGGGATTGGAGCTGTGGCGCCTAGATTTG	8DDCDDDCDDDDDB@DDDCDFHEEEHHCGGJ	AS:i:-5	XS:i:-5	XN:i:0	XM:i:1	XO:i:0	XG:i:0	NM:i:1	MD:Z:17C13	YT:Z:UU
HWI-ST515:184:D0PUKACXX:1:1306:4667:72019	272	chromosome:AGPv2:10:1:150189435:1	144640306	31	31M	*	0	0	TGAGGGATTGGAGCTGTGGCGCCTAGATTTG	8DDCDDDCDDDDDB@DDDCDFHEEEHHCGGJ	AS:i:-5	XS:i:-5	XN:i:0	XM:i:1	XO:i:0	XG:i:0	NM:i:1	MD:Z:20A10	YT:Z:UU
HWI-ST515:184:D0PUKACXX:1:1306:17041:86210	16	chromosome:AGPv2:8:1:175793759:1	43261764	255	31M	*	0	0	TATCCGACACTATTGCTCTTCTCTCTCACTG	#########@73A7)EGA@5@@C>B)=8F??	AS:i:0	XN:i:0	XM:i:0	XO:i:0	XG:i:0	NM:i:0	MD:Z:31	YT:Z:UU
HWI-ST515:184:D0PUKACXX:1:1306:18069:131833	16	chromosome:AGPv2:2:1:237068873:1	25076004	1	31M	*	0	0	GTGGATACGGGGAAACCTTCCCGACCCTTTG	3DDBB?BBDCCCC>>B@DCFDHEGJJJIJIJ	AS:i:0	XS:i:0	XN:i:0	XM:i:0	XO:i:0	XG:i:0	NM:i:0	MD:Z:31	YT:Z:UU
HWI-ST515:184:D0PUKACXX:1:1306:18069:131833	256	chromosome:AGPv2:2:1:237068873:1	25077826	1	31M	*	0	0	CAAAGGGTCGGGAAGGTTTCCCCGTATCCAC	JIJIJJJGEHDFCD@B>>CCCCDBB?BBDD3	AS:i:0	XS:i:0	XN:i:0	XM:i:0	XO:i:0	XG:i:0	NM:i:0	MD:Z:31	YT:Z:UU
HWI-ST515:184:D0PUKACXX:1:1306:10915:166698	0	chromosome:AGPv2:4:1:241473504:1	203403561	255	31M	*	0	0	GCTGGCGTCAGTGGCCATTTCTGCCGATTCA	?D667?AHFH@==D@D@EHHE@7)75'9=@>	AS:i:-2	XN:i:0	XM:i:1	XO:i:0	XG:i:0	NM:i:1	MD:Z:23A7	YT:Z:UU
HWI-ST515:184:D0PUKACXX:1:1306:5427:168276	4	*	0	0	*	*	0	0	TCTTTTAGATAAGGATGTTTGGCTTGGAGTC	C3@G###########################	YT:Z:UU
HWI-ST515:184:D0PUKACXX:1:1306:6114:175925	4	*	0	0	*	*	0	0	CCTCTCTGCACATCGGGCAGACCTCTCTCAC	ICHIJJIIIGGI>GGBEEHDFFDE@CCCCC;	YT:Z:UU
HWI-ST515:184:D0PUKACXX:1:1306:11498:176431	4	*	0	0	*	*	0	0	CCGGGAGCCAGCCACCACTCCATGCTCGCAT	IHI:F0A>GIF7DHH>==CD>B>@EC@=?@B	YT:Z:UU
HWI-ST515:184:D0PUKACXX:1:1307:17628:17561	16	chromosome:AGPv2:5:1:217872852:1	170068455	255	31M	*	0	0	TCCAAGTCGGAACGCGGCTTCCTTCCTCCGG	####@BBBC<?;@C>EHHHEIGGEF<;DD@I	AS:i:0	XN:i:0	XM:i:0	XO:i:0	XG:i:0	NM:i:0	MD:Z:31	YT:Z:UU
HWI-ST515:184:D0PUKACXX:1:1307:4491:24038	0	chromosome:AGPv2:10:1:150189435:1	57508227	255	31M	*	0	0	GCTGGGCAAGTGCTCGTGGGTCACGACCTGC	IIIIHIIGGHGHIHHE:?>A>A>>BDDD=95	AS:i:0	XN:i:0	XM:i:0	XO:i:0	XG:i:0	NM:i:0	MD:Z:31	YT:Z:UU
HWI-ST515:184:D0PUKACXX:1:1307:20811:44026	16	chromosome:AGPv2:10:1:150189435:1	142090992	255	31M	*	0	0	CTCCATGGGAAGTGGTGGCCAGCTCAGAAAG	6@?37A??HCCC=(?GGCCCIEIHGIHEHGF	AS:i:0	XN:i:0	XM:i:0	XO:i:0	XG:i:0	NM:i:0	MD:Z:31	YT:Z:UU
HWI-ST515:184:D0PUKACXX:1:1307:15846:91103	16	chromosome:AGPv2:10:1:150189435:1	141582658	255	31M	*	0	0	ATGGATGAGTTGAGCAAGCCGGGTCAGCCAC	A@CCAC@:?:((5(3>9'5,().6565'(;F	AS:i:-2	XN:i:0	XM:i:1	XO:i:0	XG:i:0	NM:i:1	MD:Z:20C10	YT:Z:UU
HWI-ST515:184:D0PUKACXX:1:1307:19669:141988	4	*	0	0	*	*	0	0	CTCCCTGCCTGGACCCGTGTCACAGGTCGTA	EHJJIHJIIGEIJJHHF?DFEDEEEBCCB??	YT:Z:UU
HWI-ST515:184:D0PUKACXX:1:1307:7342:150144	0	chromosome:AGPv2:2:1:237068873:1	223495114	255	31M	*	0	0	CCTAGCAGCCACGTCCATGACGTTCTCCCGT	IEIIGHHJFGDGGCHGIIEEHGHFFEFACAA	AS:i:0	XN:i:0	XM:i:0	XO:i:0	XG:i:0	NM:i:0	MD:Z:31	YT:Z:UU
HWI-ST515:184:D0PUKACXX:1:1307:16070:187755	16	chromosome:AGPv2:8:1:175793759:1	118787808	255	31M	*	0	0	GGGGAGGAAAGGAGACGACGGTCTAGCAGCC	3?>C@:;ECCCBBB8ABGA@GA>ECD>HF@G	AS:i:-5	XN:i:0	XM:i:1	XO:i:0	XG:i:0	NM:i:1	MD:Z:20C10	YT:Z:UU
HWI-ST515:184:D0PUKACXX:1:1307:16528:189159	0	chromosome:AGPv2:10:1:150189435:1	4475740	255	31M	*	0	0	CCCTCTCCTCCATCCCACCATCGGACTCCAT	GCHHGCGGIGJIGHHCHHE?B@B=AD?>AC;	AS:i:-4	XN:i:0	XM:i:1	XO:i:0	XG:i:0	NM:i:1	MD:Z:30C0	YT:Z:UU
HWI-ST515:184:D0PUKACXX:1:1307:1872:196869	16	chromosome:AGPv2:5:1:217872852:1	87925745	255	31M	*	0	0	CCGCCGGCCGCCTCCCTCACCACCCGCACGA	9@;BBBBBDDDBDDDDCA9CB<IHGCDIJJI	AS:i:0	XN:i:0	XM:i:0	XO:i:0	XG:i:0	NM:i:0	MD:Z:31	YT:Z:UU
HWI-ST515:184:D0PUKACXX:1:1307:16954:198687	16	chromosome:AGPv2:6:1:169174353:1	85888686	255	31M	*	0	0	CTTCGCTGTGAGGGTTTGATGAGGGCCAAGC	8;:BACACAD@?-C?AAAAE@EDFCCG?CEH	AS:i:0	XN:i:0	XM:i:0	XO:i:0	XG:i:0	NM:i:0	MD:Z:31	YT:Z:UU
HWI-ST515:184:D0PUKACXX:1:1308:9005:13775	4	*	0	0	*	*	0	0	TCTTTTAGATAAGGATGTTTGGTTTGGAGTC	JJJIJJJIHEHIIJACHHG@>;;=AD?C?@#	YT:Z:UU
HWI-ST515:184:D0PUKACXX:1:1308:13382:30255	0	chromosome:AGPv2:6:1:169174353:1	166669610	1	31M	*	0	0	CCAATTCGGCGGTGGAAGCTGCGCATGACGC	*?3FGF<D86':59>A;(5;C;?########	AS:i:0	XS:i:0	XN:i:0	XM:i:0	XO:i:0	XG:i:0	NM:i:0	MD:Z:31	YT:Z:UU
HWI-ST515:184:D0PUKACXX:1:1308:13382:30255	272	chromosome:AGPv2:2:1:237068873:1	164988145	1	31M	*	0	0	GCGTCATGCGCAGCTTCCACCGCCGAATTGG	########?;C;5(;A>95:'68D<FGF3?*	AS:i:0	XS:i:0	XN:i:0	XM:i:0	XO:i:0	XG:i:0	NM:i:0	MD:Z:31	YT:Z:UU
HWI-ST515:184:D0PUKACXX:1:1308:13382:30255	256	chromosome:AGPv2:7:1:176764762:1	20748367	1	31M	*	0	0	CCAATTCGGCGGTGGAAGCTGCGCATGACGC	*?3FGF<D86':59>A;(5;C;?########	AS:i:0	XS:i:0	XN:i:0	XM:i:0	XO:i:0	XG:i:0	NM:i:0	MD:Z:31	YT:Z:UU
HWI-ST515:184:D0PUKACXX:1:1308:3143:73653	0	chromosome:AGPv2:2:1:237068873:1	155017916	32	31M	*	0	0	TGTAGTGCAATGGTGTGTCTTTCCTTATTGT	JIHHI@HIGG>AHDC?CEFFFFFBCC>C>A>	AS:i:0	XS:i:-6	XN:i:0	XM:i:0	XO:i:0	XG:i:0	NM:i:0	MD:Z:31	YT:Z:UU
HWI-ST515:184:D0PUKACXX:1:1308:3143:73653	272	chromosome:AGPv2:4:1:241473504:1	101837905	32	31M	*	0	0	ACAATAAGGAAAGACACACCATTGCACTACA	>A>C>CCBFFFFFEC?CDHA>GGIH@IHHIJ	AS:i:-6	XS:i:-6	XN:i:0	XM:i:1	XO:i:0	XG:i:0	NM:i:1	MD:Z:30G0	YT:Z:UU
HWI-ST515:184:D0PUKACXX:1:1308:3143:73653	272	chromosome:AGPv2:9:1:156750706:1	37645528	32	31M	*	0	0	ACAATAAGGAAAGACACACCATTGCACTACA	>A>C>CCBFFFFFEC?CDHA>GGIH@IHHIJ	AS:i:-6	XS:i:-6	XN:i:0	XM:i:1	XO:i:0	XG:i:0	NM:i:1	MD:Z:30G0	YT:Z:UU
HWI-ST515:184:D0PUKACXX:1:1308:3143:73653	256	chromosome:AGPv2:6:1:169174353:1	64099250	32	31M	*	0	0	TGTAGTGCAATGGTGTGTCTTTCCTTATTGT	JIHHI@HIGG>AHDC?CEFFFFFBCC>C>A>	AS:i:-12	XS:i:-6	XN:i:0	XM:i:2	XO:i:0	XG:i:0	NM:i:2	MD:Z:0C0A29	YT:Z:UU
HWI-ST515:184:D0PUKACXX:1:1308:21190:96077	4	*	0	0	*	*	0	0	ACCTAGACACTACAATTTGAGTGCGTTTATA	E?FGCGIGHGG@FG=CA:@DGHGCE1ABBD#	YT:Z:UU
HWI-ST515:184:D0PUKACXX:1:1308:6809:116120	4	*	0	0	*	*	0	0	CCGGGAGCCAGCCACCACTCCATGCTCGCAT	FFE)?AGBCDEAA@@E=EE3;@?BCECB8@#	YT:Z:UU
HWI-ST515:184:D0PUKACXX:1:1308:20520:139632	0	chromosome:AGPv2:8:1:175793759:1	165733264	255	31M	*	0	0	GGCTCTATGGGGATTGGGAAGCACGAGCCGA	F7?6A8.8=7=C--776AEE;;B########	AS:i:-2	XN:i:0	XM:i:1	XO:i:0	XG:i:0	NM:i:1	MD:Z:27A3	YT:Z:UU
HWI-ST515:184:D0PUKACXX:1:1308:15762:156699	0	chromosome:AGPv2:2:1:237068873:1	31270350	255	31M	*	0	0	GGAGTGCGGGGAGCATGGATGATGCGGTAGT	AGDHH?FHFIFCBDDDDDDCC@>@#######	AS:i:0	XN:i:0	XM:i:0	XO:i:0	XG:i:0	NM:i:0	MD:Z:31	YT:Z:UU
HWI-ST515:184:D0PUKACXX:1:1308:10264:159086	16	chromosome:AGPv2:2:1:237068873:1	25076004	1	31M	*	0	0	GTGGATACGGGGAAACCTTCCCGACCCTTTG	CDDDDB=DDDDCCCADCDDFFHHGGCFDJIJ	AS:i:0	XS:i:0	XN:i:0	XM:i:0	XO:i:0	XG:i:0	NM:i:0	MD:Z:31	YT:Z:UU
HWI-ST515:184:D0PUKACXX:1:1308:10264:159086	256	chromosome:AGPv2:2:1:237068873:1	25077826	1	31M	*	0	0	CAAAGGGTCGGGAAGGTTTCCCCGTATCCAC	JIJDFCGGHHFFDDCDACCCDDDD=BDDDDC	AS:i:0	XS:i:0	XN:i:0	XM:i:0	XO:i:0	XG:i:0	NM:i:0	MD:Z:31	YT:Z:UU
HWI-ST515:184:D0PUKACXX:1:1308:11796:159966	0	chromosome:AGPv2:7:1:176764762:1	118679510	255	31M	*	0	0	AACGTTCAGCGGGTCCTCTGCCTCCCTTGTC	GIGGGGGGGIGIG>B?C>@CC-->2?CAC##	AS:i:0	XN:i:0	XM:i:0	XO:i:0	XG:i:0	NM:i:0	MD:Z:31	YT:Z:UU
HWI-ST515:184:D0PUKACXX:1:1308:12497:170969	16	chromosome:AGPv2:8:1:175793759:1	160085577	255	31M	*	0	0	CACCCTCGCCGCCCCCGCCTACCTCAAACCC	##############B;D@=88=B<CFF?HF?	AS:i:-2	XN:i:0	XM:i:1	XO:i:0	XG:i:0	NM:i:1	MD:Z:13T17	YT:Z:UU
HWI-ST515:184:D0PUKACXX:1:1308:10639:176348	0	chromosome:AGPv2:5:1:217872852:1	204894087	255	31M	*	0	0	TTCGTCGGCAGGTGCCCAGATCAGGAGGAGA	IGEICGHIHHFD>ACAC3;?ACDDDABD###	AS:i:0	XN:i:0	XM:i:0	XO:i:0	XG:i:0	NM:i:0	MD:Z:31	YT:Z:UU
HWI-ST515:184:D0PUKACXX:1:2101:20713:43345	4	*	0	0	*	*	0	0	GTTTTAATGACAGATCTTGGGCCCTTTTTGT	JFFHIIJHGGIHJGIJJIHIJIJHHHFFFFE	YT:Z:UU
HWI-ST515:184:D0PUKACXX:1:2101:17700:68322	4	*	0	0	*	*	0	0	CCAGAGGCCAGGGCTCGGCGATTTGTGTTCT	?93?###########################	YT:Z:UU
HWI-ST515:184:D0PUKACXX:1:2101:10763:77183	0	chromosome:AGPv2:2:1:237068873:1	25077826	1	31M	*	0	0	CAAAGGGTCGGGAAGGTTTCCCCGTATCCAC	GHIIIGG=@EEDABD??>ACAAC8==<ACC3	AS:i:0	XS:i:0	XN:i:0	XM:i:0	XO:i:0	XG:i:0	NM:i:0	MD:Z:31	YT:Z:UU
HWI-ST515:184:D0PUKACXX:1:2101:10763:77183	272	chromosome:AGPv2:2:1:237068873:1	25076004	1	31M	*	0	0	GTGGATACGGGGAAACCTTCCCGACCCTTTG	3CCA<==8CAACA>??DBADEE@=GGIIIHG	AS:i:0	XS:i:0	XN:i:0	XM:i:0	XO:i:0	XG:i:0	NM:i:0	MD:Z:31	YT:Z:UU
HWI-ST515:184:D0PUKACXX:1:2101:6078:86048	0	chromosome:AGPv2:5:1:217872852:1	146724046	255	31M	*	0	0	TCCCCTCCATGGCTATTTAAGCCACGTCCGC	JIJJIFHHIGIJJJIJJJEHECHGFDDCA<;	AS:i:0	XN:i:0	XM:i:0	XO:i:0	XG:i:0	NM:i:0	MD:Z:31	YT:Z:UU
HWI-ST515:184:D0PUKACXX:1:2101:4599:129568	4	*	0	0	*	*	0	0	TGTAGTGAGGGGGGTGATGTGATTCGGAGGG	JJHHHFHFHIIJIB5;<CCDDCDDEBB@BB#	YT:Z:UU
HWI-ST515:184:D0PUKACXX:1:2101:17051:184254	4	*	0	0	*	*	0	0	CCAGGGGCCAGGGCTCGCCGATTTGCGTTCT	EHGI=D?F6;C;ADACADBC'3?(5A?B###	YT:Z:UU
HWI-ST515:184:D0PUKACXX:1:2102:7032:60202	4	*	0	0	*	*	0	0	GACGTTCGACTTCAGATCGGAAGAGCGGTTC	GEEGFHG6@;(5?CE>>BCC<?>;=98=3;5	YT:Z:UU
HWI-ST515:184:D0PUKACXX:1:2102:4040:143302	16	chromosome:AGPv2:4:1:241473504:1	231044490	255	31M	*	0	0	TGTGGAATTTATCTCTACTACTCTATATGTG	EHHGHJIIGIJIJIJIHHGEJIJIHHJIJJH	AS:i:0	XN:i:0	XM:i:0	XO:i:0	XG:i:0	NM:i:0	MD:Z:31	YT:Z:UU
HWI-ST515:184:D0PUKACXX:1:2102:12037:158461	16	chromosome:AGPv2:6:1:169174353:1	109071691	31	31M	*	0	0	AGCAGCGGCAGGTGGACTCCATGAATGCGAG	##@;:AECFEBEEEC=>=7CDBEHBIGIGIH	AS:i:0	XS:i:-4	XN:i:0	XM:i:0	XO:i:0	XG:i:0	NM:i:0	MD:Z:31	YT:Z:UU
HWI-ST515:184:D0PUKACXX:1:2102:12037:158461	256	chromosome:AGPv2:9:1:156750706:1	8974830	31	31M	*	0	0	CTCGCATTCATGGAGTCCACCTGCCGCTGCT	HIGIGIBHEBDC7=>=CEEEBEFCEA:;@##	AS:i:-4	XS:i:-4	XN:i:0	XM:i:1	XO:i:0	XG:i:0	NM:i:1	MD:Z:15C15	YT:Z:UU
HWI-ST515:184:D0PUKACXX:1:2102:1907:173391	16	chromosome:AGPv2:8:1:175793759:1	144367362	255	31M	*	0	0	TCCGCCTCCCTTGGATCACCTCCCCGTCCCC	#B;?@BA?<@>:CDCA<8BB@CFEHGBIIHF	AS:i:0	XN:i:0	XM:i:0	XO:i:0	XG:i:0	NM:i:0	MD:Z:31	YT:Z:UU
HWI-ST515:184:D0PUKACXX:1:2102:19520:198285	4	*	0	0	*	*	0	0	ACCTAGACACTACAATTTGAGTGCGTTTATA	BIGHEHIGEHGEHIGGHIIGJ>HIFAEFEFF	YT:Z:UU
HWI-ST515:184:D0PUKACXX:1:2103:4730:3063	0	chromosome:AGPv2:5:1:217872852:1	203397657	255	31M	*	0	0	GCTAGCATGTGGTTCATGTCCTTCAACCTGT	JJDGIHIIJHIIGCEHIIIGHIHGHEFFFF>	AS:i:0	XN:i:0	XM:i:0	XO:i:0	XG:i:0	NM:i:0	MD:Z:31	YT:Z:UU
HWI-ST515:184:D0PUKACXX:1:2103:9069:20482	16	chromosome:AGPv2:9:1:156750706:1	4285758	1	31M	*	0	0	GCGCGCAGGGGAGTTCTGCTGGGCACGCAAC	BBDDBDCDB@CCCA>ECEDFDFHEEAAHFBI	AS:i:0	XS:i:0	XN:i:0	XM:i:0	XO:i:0	XG:i:0	NM:i:0	MD:Z:31	YT:Z:UU
HWI-ST515:184:D0PUKACXX:1:2103:9069:20482	256	chromosome:AGPv2:1:1:301354135:1	274725798	1	31M	*	0	0	GTTGCGTGCCCAGCAGAACTCCCCTGCGCGC	IBFHAAEEHFDFDECE>ACCC@BDCDBDDBB	AS:i:0	XS:i:0	XN:i:0	XM:i:0	XO:i:0	XG:i:0	NM:i:0	MD:Z:31	YT:Z:UU
HWI-ST515:184:D0PUKACXX:1:2103:9069:20482	256	chromosome:AGPv2:3:1:232140174:1	226172525	1	31M	*	0	0	GTTGCGTGCCCAGCAGAACTCCCCTGCGCGC	IBFHAAEEHFDFDECE>ACCC@BDCDBDDBB	AS:i:0	XS:i:0	XN:i:0	XM:i:0	XO:i:0	XG:i:0	NM:i:0	MD:Z:31	YT:Z:UU
HWI-ST515:184:D0PUKACXX:1:2103:9069:20482	256	chromosome:AGPv2:4:1:241473504:1	200878292	1	31M	*	0	0	GTTGCGTGCCCAGCAGAACTCCCCTGCGCGC	IBFHAAEEHFDFDECE>ACCC@BDCDBDDBB	AS:i:0	XS:i:0	XN:i:0	XM:i:0	XO:i:0	XG:i:0	NM:i:0	MD:Z:31	YT:Z:UU
HWI-ST515:184:D0PUKACXX:1:2103:9069:20482	272	chromosome:AGPv2:4:1:241473504:1	174062688	1	31M	*	0	0	GCGCGCAGGGGAGTTCTGCTGGGCACGCAAC	BBDDBDCDB@CCCA>ECEDFDFHEEAAHFBI	AS:i:0	XS:i:0	XN:i:0	XM:i:0	XO:i:0	XG:i:0	NM:i:0	MD:Z:31	YT:Z:UU
HWI-ST515:184:D0PUKACXX:1:2103:9069:20482	272	chromosome:AGPv2:5:1:217872852:1	181635090	1	31M	*	0	0	GCGCGCAGGGGAGTTCTGCTGGGCACGCAAC	BBDDBDCDB@CCCA>ECEDFDFHEEAAHFBI	AS:i:0	XS:i:0	XN:i:0	XM:i:0	XO:i:0	XG:i:0	NM:i:0	MD:Z:31	YT:Z:UU
HWI-ST515:184:D0PUKACXX:1:2103:9069:20482	272	chromosome:AGPv2:5:1:217872852:1	5381659	1	31M	*	0	0	GCGCGCAGGGGAGTTCTGCTGGGCACGCAAC	BBDDBDCDB@CCCA>ECEDFDFHEEAAHFBI	AS:i:-5	XS:i:0	XN:i:0	XM:i:1	XO:i:0	XG:i:0	NM:i:1	MD:Z:7A23	YT:Z:UU
HWI-ST515:184:D0PUKACXX:1:2103:13927:55348	0	chromosome:AGPv2:6:1:169174353:1	121023698	255	31M	*	0	0	GCGGTACGAAAGGGGTCGGCGCCAAGATCTA	JDI:?FGIIDGIDEEEHFBAB?BBB?BCCDA	AS:i:0	XN:i:0	XM:i:0	XO:i:0	XG:i:0	NM:i:0	MD:Z:31	YT:Z:UU
HWI-ST515:184:D0PUKACXX:1:2103:4844:63794	0	chromosome:AGPv2:10:1:150189435:1	141585765	255	31M	*	0	0	GTCAGCCACCGAGCCTCGGCTCCTTTCCGGC	IJJIIIIIIGEEFFDEEDDDDDDDCDDD@?0	AS:i:0	XN:i:0	XM:i:0	XO:i:0	XG:i:0	NM:i:0	MD:Z:31	YT:Z:UU
HWI-ST515:184:D0PUKACXX:1:2103:6690:81648	0	chromosome:AGPv2:4:1:241473504:1	203403561	255	31M	*	0	0	GCTGGCGTCAGTGGCCATTTCTGACGATTCA	GIGGIIJJIIJGHIJJJHHHHHGFFFEDDCE	AS:i:0	XN:i:0	XM:i:0	XO:i:0	XG:i:0	NM:i:0	MD:Z:31	YT:Z:UU
HWI-ST515:184:D0PUKACXX:1:2103:3187:91035	4	*	0	0	*	*	0	0	GTTCCACTCGGTCCCTCAAAGGGCAAAGGCC	G?BBF8=BFD@@;@@@E2?>=CB==?>;;2;	YT:Z:UU
HWI-ST515:184:D0PUKACXX:1:2103:17325:124005	0	chromosome:AGPv2:8:1:175793759:1	165733264	255	31M	*	0	0	GGCTCTATGGGGATTGGGAAGCACGAGACGA	JJJJJIHIIIJIGBGIHHEHFFFFDDCBDD8	AS:i:0	XN:i:0	XM:i:0	XO:i:0	XG:i:0	NM:i:0	MD:Z:31	YT:Z:UU
HWI-ST515:184:D0PUKACXX:1:2103:17789:138876	0	chromosome:AGPv2:10:1:150189435:1	115840742	255	31M	*	0	0	GTCAGGTCCGGGGACTGCGCAGCCTGCGCTC	HHHG;=.8@BAEE6==ACB?=B@@ABA;BB0	AS:i:0	XN:i:0	XM:i:0	XO:i:0	XG:i:0	NM:i:0	MD:Z:31	YT:Z:UU
HWI-ST515:184:D0PUKACXX:1:2103:11660:168132	0	chromosome:AGPv2:5:1:217872852:1	18102366	255	31M	*	0	0	CTCCTGGACCCGCTTTGCAGTAGCTCCTCCT	FHJGAFAHGH5@BEFFFFEB@CCECCD35?C	AS:i:-5	XN:i:0	XM:i:1	XO:i:0	XG:i:0	NM:i:1	MD:Z:19T11	YT:Z:UU
HWI-ST515:184:D0PUKACXX:1:2103:16356:177169	4	*	0	0	*	*	0	0	TTCACGAATAAGTGTGCTTCTTTCTCTTTTT	IIGGHF=ADBBD?B>@A>@CCCCCCCCCCC5	YT:Z:UU
HWI-ST515:184:D0PUKACXX:1:2104:8966:57593	4	*	0	0	*	*	0	0	TTAGTGATGGTGTGATGCGTCAGCAGTCAGG	JC?<<??BFGBB?FHGIJG;;AH)=E?CAH3	YT:Z:UU
HWI-ST515:184:D0PUKACXX:1:2104:13889:61561	16	chromosome:AGPv2:7:1:176764762:1	27504441	1	31M	*	0	0	GCAGAGAGGCGAGGGAAAGGGGAGTTACGCC	4>CCCDDDDDDDC@CCAEDDFEFFFHEBGFG	AS:i:0	XS:i:0	XN:i:0	XM:i:0	XO:i:0	XG:i:0	NM:i:0	MD:Z:31	YT:Z:UU
HWI-ST515:184:D0PUKACXX:1:2104:13889:61561	256	chromosome:AGPv2:3:1:232140174:1	125443399	1	31M	*	0	0	GGCGTAACTCCCCTTTCCCTCGCCTCTCTGC	GFGBEHFFFEFDDEACC@CDDDDDDDCCC>4	AS:i:0	XS:i:0	XN:i:0	XM:i:0	XO:i:0	XG:i:0	NM:i:0	MD:Z:31	YT:Z:UU
HWI-ST515:184:D0PUKACXX:1:2104:19440:78981	4	*	0	0	*	*	0	0	CTCCCTGCCTGGACCCGTGTCACAGGTCGTA	GIJIIHIIHED9DEEEA?B?AC@A#######	YT:Z:UU
HWI-ST515:184:D0PUKACXX:1:2104:13415:127496	16	chromosome:AGPv2:4:1:241473504:1	239130070	255	31M	*	0	0	GGAGAGAGTCAGAGTGGGGACTGATGAGGAG	;DDDEEDECEFEFFHHHHCDGGGJIJJJJJI	AS:i:0	XN:i:0	XM:i:0	XO:i:0	XG:i:0	NM:i:0	MD:Z:31	YT:Z:UU
HWI-ST515:184:D0PUKACXX:1:2104:15159:131003	0	chromosome:AGPv2:5:1:217872852:1	146724046	255	31M	*	0	0	TCCCCTCCATGGCTATTTAAGCCACGTCCGC	JIGIGGIGDGIIGGCE==CE>?EEFFB;A>8	AS:i:0	XN:i:0	XM:i:0	XO:i:0	XG:i:0	NM:i:0	MD:Z:31	YT:Z:UU
HWI-ST515:184:D0PUKACXX:1:2104:10136:142207	0	chromosome:AGPv2:6:1:169174353:1	106351267	255	31M	*	0	0	GGTAGAGAGGGAATCGTCGGAGAGGGGGGGG	GIB@BF==FFHAGF>EECDD9>9;(3=BBD@	AS:i:-2	XN:i:0	XM:i:1	XO:i:0	XG:i:0	NM:i:1	MD:Z:24A6	YT:Z:UU
HWI-ST515:184:D0PUKACXX:1:2104:16150:192541	0	chromosome:AGPv2:1:1:301354135:1	5872951	31	31M	*	0	0	CCCGTCAGTCGGTCACGTGATCTGTGCCATA	HIIGBHHHHHFFFDDEDDDDDCEDEDDDCD3	AS:i:0	XS:i:-5	XN:i:0	XM:i:0	XO:i:0	XG:i:0	NM:i:0	MD:Z:31	YT:Z:UU
HWI-ST515:184:D0PUKACXX:1:2104:16150:192541	272	chromosome:AGPv2:2:1:237068873:1	6581050	31	31M	*	0	0	TATGGCACAGATCACGTGACCGACTGACGGG	3DCDDDEDECDDDDDEDDFFFHHHHHBGIIH	AS:i:-5	XS:i:-5	XN:i:0	XM:i:1	XO:i:0	XG:i:0	NM:i:1	MD:Z:15A15	YT:Z:UU
HWI-ST515:184:D0PUKACXX:1:2104:16150:192541	272	chromosome:AGPv2:5:1:217872852:1	206300751	31	31M	*	0	0	TATGGCACAGATCACGTGACCGACTGACGGG	3DCDDDEDECDDDDDEDDFFFHHHHHBGIIH	AS:i:-5	XS:i:-5	XN:i:0	XM:i:1	XO:i:0	XG:i:0	NM:i:1	MD:Z:15A15	YT:Z:UU
HWI-ST515:184:D0PUKACXX:1:2104:15759:198115	0	chromosome:AGPv2:5:1:217872852:1	117016009	255	31M	*	0	0	TCACCCGAGGTTAGCAAGACCGACAGTGGTG	GIIG>BAAFG@FHGEH>HCHHFCDB######	AS:i:0	XN:i:0	XM:i:0	XO:i:0	XG:i:0	NM:i:0	MD:Z:31	YT:Z:UU
HWI-ST515:184:D0PUKACXX:1:2105:18721:14670	16	chromosome:AGPv2:2:1:237068873:1	31268429	255	31M	*	0	0	GCCTTTTGCCTTCCCACTCCCGGGAGTGCGG	#####?@DBA@?DEB?A/GHHIHHDIIJIGF	AS:i:0	XN:i:0	XM:i:0	XO:i:0	XG:i:0	NM:i:0	MD:Z:31	YT:Z:UU
HWI-ST515:184:D0PUKACXX:1:2105:7721:39411	0	chromosome:AGPv2:4:1:241473504:1	14813568	255	31M	*	0	0	CCGGCAGCGATGCTAAGGATGTTCCAGAGGT	JGIJJIJGHBEFDEDEDEDDDCCDCDDA?B5	AS:i:0	XN:i:0	XM:i:0	XO:i:0	XG:i:0	NM:i:0	MD:Z:31	YT:Z:UU
HWI-ST515:184:D0PUKACXX:1:2105:1920:47073	0	chromosome:AGPv2:2:1:237068873:1	206416602	255	31M	*	0	0	CCTCTCCTCAGTCCCTGTCTGCTGCTGCTAG	FECHGHGIJJBEGGJIEACHH@CDFFFFEE;	AS:i:0	XN:i:0	XM:i:0	XO:i:0	XG:i:0	NM:i:0	MD:Z:31	YT:Z:UU
HWI-ST515:184:D0PUKACXX:1:2105:19299:113571	0	chromosome:AGPv2:5:1:217872852:1	146724046	255	31M	*	0	0	TCCCCTCCATGGCTATTTAAGCCACGTCCGC	JJIGGHFFCHHIJI:C@DHFECCHFFDDCB;	AS:i:0	XN:i:0	XM:i:0	XO:i:0	XG:i:0	NM:i:0	MD:Z:31	YT:Z:UU
HWI-ST515:184:D0PUKACXX:1:2105:3378:173334	16	chromosome:AGPv2:5:1:217872852:1	168870352	255	31M	*	0	0	GTTTTCAGTTGGTAGCCACGCGCACGGGGAC	C@:CA>A8:C?9A@BDD?DBDBEEGEGIEHF	AS:i:0	XN:i:0	XM:i:0	XO:i:0	XG:i:0	NM:i:0	MD:Z:31	YT:Z:UU
HWI-ST515:184:D0PUKACXX:1:2105:16573:180945	4	*	0	0	*	*	0	0	GCACAATTCGACTTCAGATCGGAAGAGCGTC	DG@EHCHFFFFD@CEEDDDCDD<?B?BCDD2	YT:Z:UU
HWI-ST515:184:D0PUKACXX:1:2105:18887:194446	0	chromosome:AGPv2:5:1:217872852:1	146724046	255	31M	*	0	0	TCCCCTCCATGGCTATTTAAGCCACGTCCGC	IHJJHGIIIGGIIJFHICHE@HHEDDBBD<3	AS:i:0	XN:i:0	XM:i:0	XO:i:0	XG:i:0	NM:i:0	MD:Z:31	YT:Z:UU
HWI-ST515:184:D0PUKACXX:1:2105:20101:194631	4	*	0	0	*	*	0	0	CTCTGCGACGCGTGCATGAAACTGACACGCA	JJJIGIJGGFCB@@B?C:A:>ACDDDDCDD5	YT:Z:UU
HWI-ST515:184:D0PUKACXX:1:2106:6039:1830	0	chromosome:AGPv2:6:1:169174353:1	106351267	255	31M	*	0	0	GGTAGAGAGGGAATCGTCGGAGAGAGGGGGG	IG7;AEHBHFIEGEHHHHFD9>'5,<<BBB0	AS:i:0	XN:i:0	XM:i:0	XO:i:0	XG:i:0	NM:i:0	MD:Z:31	YT:Z:UU
HWI-ST515:184:D0PUKACXX:1:2106:18058:9728	16	chromosome:AGPv2:8:1:175793759:1	43261764	255	31M	*	0	0	TATCCGACACTATTGCTCTTCTCTCTCACTG	3?ABDB@@;FFFHHHIIGH@GDHEHBHFJIJ	AS:i:0	XN:i:0	XM:i:0	XO:i:0	XG:i:0	NM:i:0	MD:Z:31	YT:Z:UU
HWI-ST515:184:D0PUKACXX:1:2106:7882:25069	0	chromosome:AGPv2:2:1:237068873:1	217973779	1	31M	*	0	0	TTAGGTCGGCCCTCTCCGGTGCTGGCCTGGT	IJJJJJIIIIIHHHFFFDDCDDDDDDDDDB5	AS:i:0	XS:i:0	XN:i:0	XM:i:0	XO:i:0	XG:i:0	NM:i:0	MD:Z:31	YT:Z:UU
HWI-ST515:184:D0PUKACXX:1:2106:7882:25069	256	chromosome:AGPv2:1:1:301354135:1	265163133	1	31M	*	0	0	TTAGGTCGGCCCTCTCCGGTGCTGGCCTGGT	IJJJJJIIIIIHHHFFFDDCDDDDDDDDDB5	AS:i:0	XS:i:0	XN:i:0	XM:i:0	XO:i:0	XG:i:0	NM:i:0	MD:Z:31	YT:Z:UU
HWI-ST515:184:D0PUKACXX:1:2106:19973:30136	16	chromosome:AGPv2:4:1:241473504:1	231044490	255	31M	*	0	0	TGTGGAATTTATCTCTACTACTCTATATGTG	7HGEFIJIGGGIIHHF@GGHJJJIHHJIJIJ	AS:i:0	XN:i:0	XM:i:0	XO:i:0	XG:i:0	NM:i:0	MD:Z:31	YT:Z:UU
HWI-ST515:184:D0PUKACXX:1:2106:17931:44018	4	*	0	0	*	*	0	0	ACCTAGACACTACAATTTGAGTGCGTTTATA	IJJIIIIGJJJIJFIJIJIGHGHJGHHDFFE	YT:Z:UU
HWI-ST515:184:D0PUKACXX:1:2106:15991:80316	0	chromosome:AGPv2:3:1:232140174:1	36319603	255	31M	*	0	0	CCTCCTCCCCAGTCTCAATATCATTCTCAAA	ICHIJHHIIJJI@FHJJIIIEGHHHHFHHGE	AS:i:0	XN:i:0	XM:i:0	XO:i:0	XG:i:0	NM:i:0	MD:Z:31	YT:Z:UU
HWI-ST515:184:D0PUKACXX:1:2106:5271:124718	4	*	0	0	*	*	0	0	CCGGGACGGATGCCATGCCGACGGAGAGGAA	:DDHH##########################	YT:Z:UU
HWI-ST515:184:D0PUKACXX:1:2106:3815:162650	16	chromosome:AGPv2:7:1:176764762:1	27504441	1	31M	*	0	0	GCAGAGAGGCGAGGGAAAGGGGAGTTACGCC	@DDDDDDBD@DDDDDDEEDDFFFFFFHJJGI	AS:i:0	XS:i:0	XN:i:0	XM:i:0	XO:i:0	XG:i:0	NM:i:0	MD:Z:31	YT:Z:UU
HWI-ST515:184:D0PUKACXX:1:2106:3815:162650	256	chromosome:AGPv2:3:1:232140174:1	125443399	1	31M	*	0	0	GGCGTAACTCCCCTTTCCCTCGCCTCTCTGC	IGJJHFFFFFFDDEEDDDDDD@DBDDDDDD@	AS:i:0	XS:i:0	XN:i:0	XM:i:0	XO:i:0	XG:i:0	NM:i:0	MD:Z:31	YT:Z:UU
HWI-ST515:184:D0PUKACXX:1:2106:14146:185365	0	chromosome:AGPv2:2:1:237068873:1	31270350	255	31M	*	0	0	GGAGTGCGGGGAGCATGGATGATGCGGTAGT	EEHIGBFHIJFCDDDDDDCCCCDDDDD95>A	AS:i:0	XN:i:0	XM:i:0	XO:i:0	XG:i:0	NM:i:0	MD:Z:31	YT:Z:UU
HWI-ST515:184:D0PUKACXX:1:2107:8437:22005	16	chromosome:AGPv2:5:1:217872852:1	8627014	255	31M	*	0	0	TTCTGAGGATGGCGGTCGGAGTAGCAGAGAG	#################CDCC@@@4CA@==<	AS:i:-2	XN:i:0	XM:i:1	XO:i:0	XG:i:0	NM:i:1	MD:Z:11T19	YT:Z:UU
HWI-ST515:184:D0PUKACXX:1:2107:11872:26765	0	chromosome:AGPv2:4:1:241473504:1	134582358	255	31M	*	0	0	TCCCCTGCGTTTTTTCCCTGCTGAAGCTTTT	FGEFHIGEH@DHIFFDFFECBCC5>CCDC;5	AS:i:-5	XN:i:0	XM:i:1	XO:i:0	XG:i:0	NM:i:1	MD:Z:14C16	YT:Z:UU
HWI-ST515:184:D0PUKACXX:1:2107:18273:37290	4	*	0	0	*	*	0	0	ATCCTGGAGTAGTGTTAACAGCGCCGCACCA	IJJIJIHHIEHHHHHFFFFFFEDDDDDDDD8	YT:Z:UU
HWI-ST515:184:D0PUKACXX:1:2107:19695:49099	4	*	0	0	*	*	0	0	GGACCGAGGAGGGGACAGGGGAGGCCGGAGG	GIEHIGHIHHFFDD:BDBDDDBBB?@BD999	YT:Z:UU
HWI-ST515:184:D0PUKACXX:1:2107:10825:60067	16	chromosome:AGPv2:8:1:175793759:1	160085577	255	31M	*	0	0	CACCCTCGCCGCCTCCGCCTACCTCAAACCC	22@99597>?;3''<;@FHF@HH>GFD?FDG	AS:i:0	XN:i:0	XM:i:0	XO:i:0	XG:i:0	NM:i:0	MD:Z:31	YT:Z:UU
HWI-ST515:184:D0PUKACXX:1:2107:10162:92318	16	chromosome:AGPv2:10:1:150189435:1	142090992	255	31M	*	0	0	CTCCATGGGAAGTGGTGGCCAGCTCAGAAAG	2FFHGHHHGJIIE@IGJJJJIIHEIIIGIJI	AS:i:0	XN:i:0	XM:i:0	XO:i:0	XG:i:0	NM:i:0	MD:Z:31	YT:Z:UU
HWI-ST515:184:D0PUKACXX:1:2107:15287:94077	0	chromosome:AGPv2:1:1:301354135:1	5872951	31	31M	*	0	0	CCCGTCAGTCGGTCACGTGATCTGTGCCATA	JGGEEGEFEHEF?>9@B==ACC::55@>>AC	AS:i:0	XS:i:-5	XN:i:0	XM:i:0	XO:i:0	XG:i:0	NM:i:0	MD:Z:31	YT:Z:UU
HWI-ST515:184:D0PUKACXX:1:2107:15287:94077	272	chromosome:AGPv2:5:1:217872852:1	206300751	31	31M	*	0	0	TATGGCACAGATCACGTGACCGACTGACGGG	CA>>@55::CCA==B@9>?FEHEFEGEEGGJ	AS:i:-5	XS:i:-5	XN:i:0	XM:i:1	XO:i:0	XG:i:0	NM:i:1	MD:Z:15A15	YT:Z:UU
HWI-ST515:184:D0PUKACXX:1:2107:15287:94077	272	chromosome:AGPv2:2:1:237068873:1	6581050	31	31M	*	0	0	TATGGCACAGATCACGTGACCGACTGACGGG	CA>>@55::CCA==B@9>?FEHEFEGEEGGJ	AS:i:-5	XS:i:-5	XN:i:0	XM:i:1	XO:i:0	XG:i:0	NM:i:1	MD:Z:15A15	YT:Z:UU
HWI-ST515:184:D0PUKACXX:1:2107:15745:120569	4	*	0	0	*	*	0	0	CCCAGCGACACTGGTGTGCCGTGTGCAAATA	FGGIJBGFDFDECA>??BDDDDDABA@5>:4	YT:Z:UU
HWI-ST515:184:D0PUKACXX:1:2107:11881:121993	4	*	0	0	*	*	0	0	CTCCCTGCCTGGACCCGTGTCACAGGTCGTA	IIB>FFHIJIJIEGHCHBDDCDEE@B>CD;<	YT:Z:UU
HWI-ST515:184:D0PUKACXX:1:2107:14594:166414	16	chromosome:AGPv2:4:1:241473504:1	118412543	255	31M	*	0	0	CAGTGTGTGTGGTTGCAGGCAGACCGCAGAC	4C??@<8BB@A;-(9;>@@@B?=6FGAEIGF	AS:i:0	XN:i:0	XM:i:0	XO:i:0	XG:i:0	NM:i:0	MD:Z:31	YT:Z:UU
HWI-ST515:184:D0PUKACXX:1:2107:14976:174238	16	chromosome:AGPv2:6:1:169174353:1	94212584	1	31M	*	0	0	GGATGTGGTGGTCGTCATGTATGGGTGGGAG	5:C??BBDA?FFHIHGGHGD>A>IGGJJIGF	AS:i:0	XS:i:0	XN:i:0	XM:i:0	XO:i:0	XG:i:0	NM:i:0	MD:Z:31	YT:Z:UU
HWI-ST515:184:D0PUKACXX:1:2107:14976:174238	272	chromosome:AGPv2:6:1:169174353:1	94331651	1	31M	*	0	0	GGATGTGGTGGTCGTCATGTATGGGTGGGAG	5:C??BBDA?FFHIHGGHGD>A>IGGJJIGF	AS:i:0	XS:i:0	XN:i:0	XM:i:0	XO:i:0	XG:i:0	NM:i:0	MD:Z:31	YT:Z:UU
HWI-ST515:184:D0PUKACXX:1:2107:19615:174662	4	*	0	0	*	*	0	0	GTCGCGGCGGGGGGCCAGTCCGCGTCCGCCG	JIJJJHFDDBD@###################	YT:Z:UU
HWI-ST515:184:D0PUKACXX:1:2108:19163:22157	16	chromosome:AGPv2:4:1:241473504:1	134582336	255	31M	*	0	0	CTAGCGCTTGGCCTCCTGCCCATCCCCTGCG	998@?7?<=@=B=?ADDBB?FEBHGAAFIHG	AS:i:-8	XN:i:0	XM:i:2	XO:i:0	XG:i:0	NM:i:2	MD:Z:2G5C22	YT:Z:UU
HWI-ST515:184:D0PUKACXX:1:2108:16644:33267	16	chromosome:AGPv2:5:1:217872852:1	146711910	255	31M	*	0	0	CCTCTCCCCTCTCGCTGACGCCTGACCTTCC	#?BB?:BB@<><EDEEBGIHEGGIHJHHFII	AS:i:0	XN:i:0	XM:i:0	XO:i:0	XG:i:0	NM:i:0	MD:Z:31	YT:Z:UU
HWI-ST515:184:D0PUKACXX:1:2108:5742:58731	4	*	0	0	*	*	0	0	CCCTCTCGACTTCAGATCGGAAGAGCGTCGT	IJJJJHIJJJJJIFIHHGHDDFFEEEDBDD;	YT:Z:UU
HWI-ST515:184:D0PUKACXX:1:2108:3400:59938	4	*	0	0	*	*	0	0	ACCTAGACACTACAATTTGAGTGCGTTTATA	?*?F3?@BFHGGGG>4)===@HEH<5;=?C@	YT:Z:UU
HWI-ST515:184:D0PUKACXX:1:2108:13426:64296	16	chromosome:AGPv2:5:1:217872852:1	12585002	255	31M	*	0	0	AAAACAGAGTAACAGTGGTACTGGAGAAGTG	CHHHGHIJIIGGIJIJGGHFJJJIHEJIJJJ	AS:i:0	XN:i:0	XM:i:0	XO:i:0	XG:i:0	NM:i:0	MD:Z:31	YT:Z:UU
HWI-ST515:184:D0PUKACXX:1:2108:5554:91201	4	*	0	0	*	*	0	0	TCTAAAAGATGGTCCCACCATGTTCAGTTTG	<FC;CF;=(=D:=@7?7;B;>;@BDDA####	YT:Z:UU
HWI-ST515:184:D0PUKACXX:1:2108:14023:96512	16	chromosome:AGPv2:5:1:217872852:1	12585002	255	31M	*	0	0	AAAACAGAGTAACAGTGGTACTGGAGAAGTG	7==ACEHGEAC=HEBGIIGHCEIIIIIIIFE	AS:i:0	XN:i:0	XM:i:0	XO:i:0	XG:i:0	NM:i:0	MD:Z:31	YT:Z:UU
HWI-ST515:184:D0PUKACXX:1:2108:20936:106365	4	*	0	0	*	*	0	0	AGTGCAGGCAGGCAGGCAGGGTCGTGCCTTG	FFBB4*8=;=F''BC8=;?D###########	YT:Z:UU
HWI-ST515:184:D0PUKACXX:1:2108:10776:115525	4	*	0	0	*	*	0	0	GCTCGGTCCAACCCCATAACTCTCCATAACA	HDGH6;FHGIIIHHHHDBDBDFFCEECA@CD	YT:Z:UU
HWI-ST515:184:D0PUKACXX:1:2108:2977:129948	16	chromosome:AGPv2:10:1:150189435:1	141582658	255	31M	*	0	0	ATGGATGAGTTGAGCAAGCCCGGTCAGCCAC	CACCCCCCCC@CC=DB?CFFHFEHHEGGC<I	AS:i:0	XN:i:0	XM:i:0	XO:i:0	XG:i:0	NM:i:0	MD:Z:31	YT:Z:UU
HWI-ST515:184:D0PUKACXX:1:2108:3821:145641	16	chromosome:AGPv2:4:1:241473504:1	118412543	255	31M	*	0	0	CAGTTTGTGTGGTTGCAGGCAGACCGCAGAC	##########@DA;9<CCEADB?<E@HGGCB	AS:i:-2	XN:i:0	XM:i:1	XO:i:0	XG:i:0	NM:i:1	MD:Z:4G26	YT:Z:UU
HWI-ST515:184:D0PUKACXX:1:2108:8514:162266	16	chromosome:AGPv2:8:1:175793759:1	43261764	255	31M	*	0	0	TATCCGACACTATTGCTCTTCTCTCTCTCTG	############@?AHEAD=D7F;;=8)GHG	AS:i:-2	XN:i:0	XM:i:1	XO:i:0	XG:i:0	NM:i:1	MD:Z:27A3	YT:Z:UU
HWI-ST515:184:D0PUKACXX:1:2201:18782:35988	16	chromosome:AGPv2:1:1:301354135:1	118965274	255	31M	*	0	0	ACGTGAGCATGGAGTAGTGGCTGGCTCCCGG	;BCEECACCFDDFFFHHFHGIHHGGGGGGDI	AS:i:0	XN:i:0	XM:i:0	XO:i:0	XG:i:0	NM:i:0	MD:Z:31	YT:Z:UU
HWI-ST515:184:D0PUKACXX:1:2201:21236:79187	16	chromosome:AGPv2:8:1:175793759:1	160085577	255	31M	*	0	0	CCCCCTCGCCGCCTCCGCCTACCTCAAACCC	########B?;@B<FGJJIHFIIFF<F?IJI	AS:i:-2	XN:i:0	XM:i:1	XO:i:0	XG:i:0	NM:i:1	MD:Z:1A29	YT:Z:UU
HWI-ST515:184:D0PUKACXX:1:2201:18175:95634	0	chromosome:AGPv2:9:1:156750706:1	15168340	255	31M	*	0	0	GCGAGCGTCGGAGCGTGTCTCTATACTCCCT	GIIIIIH/??ABBD:;?8,:(4:ACCD@###	AS:i:0	XN:i:0	XM:i:0	XO:i:0	XG:i:0	NM:i:0	MD:Z:31	YT:Z:UU
HWI-ST515:184:D0PUKACXX:1:2201:10659:109122	4	*	0	0	*	*	0	0	ATCCACATCTACCCGAGTTGGCGGATCCGCG	IJJJIFFHIJIGIIIHIEH3AEDD?BDDDDB	YT:Z:UU
HWI-ST515:184:D0PUKACXX:1:2201:2570:192132	4	*	0	0	*	*	0	0	GTTTTTTAAGAGCCAGAGCATAAAAATATGG	IHGHIJJIDHFHDFFFFDEEDEEDCCDDFC3	YT:Z:UU
HWI-ST515:184:D0PUKACXX:1:2202:13469:21903	4	*	0	0	*	*	0	0	CTCGTTGGACCGTTCGACTTCAGATCGGAAG	DCC@,8<BCDDD9@CB<8@BDDCAC######	YT:Z:UU
HWI-ST515:184:D0PUKACXX:1:2202:3896:36395	4	*	0	0	*	*	0	0	GTCGCGGCGGGGGTCCAGTCCGCGTCCGCCC	JJIIBBDDDDDDD##################	YT:Z:UU
HWI-ST515:184:D0PUKACXX:1:2202:3724:44027	0	chromosome:AGPv2:5:1:217872852:1	17312926	255	31M	*	0	0	CAAGGTGGGCGATGATGAGAAACCCCGACAA	DD3BBDGDFCE>AEFFFEDCEC@A(39=?B3	AS:i:0	XN:i:0	XM:i:0	XO:i:0	XG:i:0	NM:i:0	MD:Z:31	YT:Z:UU
HWI-ST515:184:D0PUKACXX:1:2202:3078:112706	0	chromosome:AGPv2:9:1:156750706:1	15168340	255	31M	*	0	0	GCGAGCGTCGGAGCGTGTCTCTATACTCCCT	JJIEI:8@ABDDDDDBDBA@CDCA3:>CCD?	AS:i:0	XN:i:0	XM:i:0	XO:i:0	XG:i:0	NM:i:0	MD:Z:31	YT:Z:UU
HWI-ST515:184:D0PUKACXX:1:2202:9779:125183	4	*	0	0	*	*	0	0	GGCTGAGAAAGTGAGAACGAGCGTCGACTTC	IJECAFFFAHG)7=DCHGEBEBA,;;@@?@C	YT:Z:UU
HWI-ST515:184:D0PUKACXX:1:2202:17625:125147	0	chromosome:AGPv2:5:1:217872852:1	146724046	255	31M	*	0	0	TCCCCTCCATGGCTATTTAAGCCACGTCCGC	GIHJJHHGGIIIJF:EHIIFHHCHFFFDD@;	AS:i:0	XN:i:0	XM:i:0	XO:i:0	XG:i:0	NM:i:0	MD:Z:31	YT:Z:UU
HWI-ST515:184:D0PUKACXX:1:2202:12962:139150	16	chromosome:AGPv2:1:1:301354135:1	118965274	255	31M	*	0	0	ACGTGAGCATGGAGTAGTGGCTGGCTCCCGG	5BCCECC>>@BFFFFHHEEJJJIIHBGIIIJ	AS:i:0	XN:i:0	XM:i:0	XO:i:0	XG:i:0	NM:i:0	MD:Z:31	YT:Z:UU
HWI-ST515:184:D0PUKACXX:1:2202:19500:141813	16	chromosome:AGPv2:10:1:150189435:1	141582658	255	31M	*	0	0	ATGGATGAGTTGAGCAAGCCCGGTCAGCCAC	##########@5@;@?33B<A?=656@/6--	AS:i:0	XN:i:0	XM:i:0	XO:i:0	XG:i:0	NM:i:0	MD:Z:31	YT:Z:UU
HWI-ST515:184:D0PUKACXX:1:2202:1677:190811	16	chromosome:AGPv2:10:1:150189435:1	141582658	255	31M	*	0	0	ATGGATGAGTTGAGCAAGCCCGGTCAGCCAC	4:ACC@:>CCAC@9;A@BCFEHECEGIGHGI	AS:i:0	XN:i:0	XM:i:0	XO:i:0	XG:i:0	NM:i:0	MD:Z:31	YT:Z:UU
HWI-ST515:184:D0PUKACXX:1:2203:14280:49069	16	chromosome:AGPv2:3:1:232140174:1	231707061	255	31M	*	0	0	GCTGCAGTCAACTTGCCCAACCCCCATGCAG	##@C@3:(355=?=(33/9,-(28)883B4?	AS:i:-2	XN:i:0	XM:i:1	XO:i:0	XG:i:0	NM:i:1	MD:Z:21A9	YT:Z:UU
HWI-ST515:184:D0PUKACXX:1:2203:10766:75447	0	chromosome:AGPv2:5:1:217872852:1	146724046	255	31M	*	0	0	TCCCCTCCATGGCTATTTAAGCCACGTCCGC	IGIJJIIEIIJJJIBEHFH>;BDDFCABC>3	AS:i:0	XN:i:0	XM:i:0	XO:i:0	XG:i:0	NM:i:0	MD:Z:31	YT:Z:UU
HWI-ST515:184:D0PUKACXX:1:2203:16606:81640	16	chromosome:AGPv2:4:1:241473504:1	134582336	255	31M	*	0	0	CTAGCGCTTGGCCTCCTGCCCATCCCCTGCG	BDDDDDBB@DBDDDDFFFHHGHIIIHIHIJI	AS:i:-10	XN:i:0	XM:i:2	XO:i:0	XG:i:0	NM:i:2	MD:Z:2G5C22	YT:Z:UU
HWI-ST515:184:D0PUKACXX:1:2203:11497:161630	4	*	0	0	*	*	0	0	CAAAGTGCATGATGGGGTTGCGACCGGCTGT	IEIGIGCHIJJGGJIJI=EFFEDDDBDDBD#	YT:Z:UU
HWI-ST515:184:D0PUKACXX:1:2204:17873:12667	4	*	0	0	*	*	0	0	CCCTCTCGACTTCAGATCGGAAGAGCGGTTC	FCGGG>GH;@CEC3?>AH;?(59@=39=3;5	YT:Z:UU
HWI-ST515:184:D0PUKACXX:1:2204:5257:37369	0	chromosome:AGPv2:2:1:237068873:1	209222865	1	31M	*	0	0	CTTAATGGCCGGTCTCTACGCATAAAAGAGT	JIHIIIGIJGJIEBHCEAA;<??AED>>;?#	AS:i:-2	XS:i:-2	XN:i:0	XM:i:1	XO:i:0	XG:i:0	NM:i:1	MD:Z:30A0	YT:Z:UU
HWI-ST515:184:D0PUKACXX:1:2204:5257:37369	272	chromosome:AGPv2:2:1:237068873:1	209192160	1	31M	*	0	0	ACTCTTTTATGCGTAGAGACCGGCCATTAAG	#?;>>DEA??<;AAECHBEIJGJIGIIIHIJ	AS:i:-2	XS:i:-2	XN:i:0	XM:i:1	XO:i:0	XG:i:0	NM:i:1	MD:Z:0T30	YT:Z:UU
HWI-ST515:184:D0PUKACXX:1:2204:2718:38514	16	chromosome:AGPv2:2:1:237068873:1	25058149	1	31M	*	0	0	GGACCACGGCGTTTTCGCCCCCGACCTCAAA	#@BDD@DDDBDDDDBDDDDFFHGIJIEJJJI	AS:i:0	XS:i:0	XN:i:0	XM:i:0	XO:i:0	XG:i:0	NM:i:0	MD:Z:31	YT:Z:UU
HWI-ST515:184:D0PUKACXX:1:2204:2718:38514	272	chromosome:AGPv2:8:1:175793759:1	42930463	1	31M	*	0	0	GGACCACGGCGTTTTCGCCCCCGACCTCAAA	#@BDD@DDDBDDDDBDDDDFFHGIJIEJJJI	AS:i:0	XS:i:0	XN:i:0	XM:i:0	XO:i:0	XG:i:0	NM:i:0	MD:Z:31	YT:Z:UU
HWI-ST515:184:D0PUKACXX:1:2204:18630:38864	0	chromosome:AGPv2:1:1:301354135:1	5872951	31	31M	*	0	0	CCCGTCAGTCGGTCACGTGATCTGTGCCATA	IDIJHGHFFFF=>BBCD;ABCEC@>CCACD:	AS:i:0	XS:i:-5	XN:i:0	XM:i:0	XO:i:0	XG:i:0	NM:i:0	MD:Z:31	YT:Z:UU
HWI-ST515:184:D0PUKACXX:1:2204:18630:38864	272	chromosome:AGPv2:5:1:217872852:1	206300751	31	31M	*	0	0	TATGGCACAGATCACGTGACCGACTGACGGG	:DCACC>@CECBA;DCBB>=FFFFHGHJIDI	AS:i:-5	XS:i:-5	XN:i:0	XM:i:1	XO:i:0	XG:i:0	NM:i:1	MD:Z:15A15	YT:Z:UU
HWI-ST515:184:D0PUKACXX:1:2204:18630:38864	272	chromosome:AGPv2:2:1:237068873:1	6581050	31	31M	*	0	0	TATGGCACAGATCACGTGACCGACTGACGGG	:DCACC>@CECBA;DCBB>=FFFFHGHJIDI	AS:i:-5	XS:i:-5	XN:i:0	XM:i:1	XO:i:0	XG:i:0	NM:i:1	MD:Z:15A15	YT:Z:UU
HWI-ST515:184:D0PUKACXX:1:2204:3919:156720	16	chromosome:AGPv2:9:1:156750706:1	108224160	1	31M	*	0	0	CAGTGCGGTGCCAGCTTTGTCTCCCGTCAGT	#####DDCC=A>@7CFHC?6GGJIGFIHFBG	AS:i:0	XS:i:0	XN:i:0	XM:i:0	XO:i:0	XG:i:0	NM:i:0	MD:Z:31	YT:Z:UU
HWI-ST515:184:D0PUKACXX:1:2204:3919:156720	256	chromosome:AGPv2:1:1:301354135:1	269907403	1	31M	*	0	0	ACTGACGGGAGACAAAGCTGGCACCGCACTG	GBFHIFGIJGG6?CHFC7@>A=CCDD#####	AS:i:0	XS:i:0	XN:i:0	XM:i:0	XO:i:0	XG:i:0	NM:i:0	MD:Z:31	YT:Z:UU
HWI-ST515:184:D0PUKACXX:1:2204:3919:156720	272	chromosome:AGPv2:1:1:301354135:1	5871167	1	31M	*	0	0	CAGTGCGGTGCCAGCTTTGTCTCCCGTCAGT	#####DDCC=A>@7CFHC?6GGJIGFIHFBG	AS:i:0	XS:i:0	XN:i:0	XM:i:0	XO:i:0	XG:i:0	NM:i:0	MD:Z:31	YT:Z:UU
HWI-ST515:184:D0PUKACXX:1:2204:3919:156720	272	chromosome:AGPv2:10:1:150189435:1	135808739	1	31M	*	0	0	CAGTGCGGTGCCAGCTTTGTCTCCCGTCAGT	#####DDCC=A>@7CFHC?6GGJIGFIHFBG	AS:i:0	XS:i:0	XN:i:0	XM:i:0	XO:i:0	XG:i:0	NM:i:0	MD:Z:31	YT:Z:UU
HWI-ST515:184:D0PUKACXX:1:2204:3919:156720	256	chromosome:AGPv2:2:1:237068873:1	6581072	1	31M	*	0	0	ACTGACGGGAGACAAAGCTGGCACCGCACTG	GBFHIFGIJGG6?CHFC7@>A=CCDD#####	AS:i:0	XS:i:0	XN:i:0	XM:i:0	XO:i:0	XG:i:0	NM:i:0	MD:Z:31	YT:Z:UU
HWI-ST515:184:D0PUKACXX:1:2204:3919:156720	272	chromosome:AGPv2:1:1:301354135:1	6526265	1	31M	*	0	0	CAGTGCGGTGCCAGCTTTGTCTCCCGTCAGT	#####DDCC=A>@7CFHC?6GGJIGFIHFBG	AS:i:0	XS:i:0	XN:i:0	XM:i:0	XO:i:0	XG:i:0	NM:i:0	MD:Z:31	YT:Z:UU
HWI-ST515:184:D0PUKACXX:1:2204:3919:156720	256	chromosome:AGPv2:5:1:217872852:1	206300773	1	31M	*	0	0	ACTGACGGGAGACAAAGCTGGCACCGCACTG	GBFHIFGIJGG6?CHFC7@>A=CCDD#####	AS:i:-8	XS:i:0	XN:i:0	XM:i:4	XO:i:0	XG:i:0	NM:i:4	MD:Z:26A0G1C0A0	YT:Z:UU
HWI-ST515:184:D0PUKACXX:1:2205:2203:38950	16	chromosome:AGPv2:8:1:175793759:1	160085577	255	31M	*	0	0	CCCCCTCGCCGCCTCCGCCTACCTCAAACCC	##B;0&B@8,(?94EAHFGHFIEFB;B?JII	AS:i:-2	XN:i:0	XM:i:1	XO:i:0	XG:i:0	NM:i:1	MD:Z:1A29	YT:Z:UU
HWI-ST515:184:D0PUKACXX:1:2205:20298:85184	16	chromosome:AGPv2:10:1:150189435:1	144640306	31	31M	*	0	0	TGAGGGATTGGAGCTGTGGCACCTAGATTTG	9CDDDDCCADDDDDEEEEED@FFFFHHDHHH	AS:i:0	XS:i:-5	XN:i:0	XM:i:0	XO:i:0	XG:i:0	NM:i:0	MD:Z:31	YT:Z:UU
HWI-ST515:184:D0PUKACXX:1:2205:20298:85184	272	chromosome:AGPv2:1:1:301354135:1	9074693	31	31M	*	0	0	TGAGGGATTGGAGCTGTGGCACCTAGATTTG	9CDDDDCCADDDDDEEEEED@FFFFHHDHHH	AS:i:-5	XS:i:-5	XN:i:0	XM:i:1	XO:i:0	XG:i:0	NM:i:1	MD:Z:20G10	YT:Z:UU
HWI-ST515:184:D0PUKACXX:1:2205:20298:85184	272	chromosome:AGPv2:2:1:237068873:1	204870987	31	31M	*	0	0	TGAGGGATTGGAGCTGTGGCACCTAGATTTG	9CDDDDCCADDDDDEEEEED@FFFFHHDHHH	AS:i:-5	XS:i:-5	XN:i:0	XM:i:1	XO:i:0	XG:i:0	NM:i:1	MD:Z:17C13	YT:Z:UU
HWI-ST515:184:D0PUKACXX:1:2205:19793:145588	4	*	0	0	*	*	0	0	TCCACCGGGTGTATCGCATATCATACACGAC	<@CCGF;B='5,7?CCBCBDDCA5(>CA###	YT:Z:UU
HWI-ST515:184:D0PUKACXX:1:2205:11993:151321	4	*	0	0	*	*	0	0	TGTAGTGAGGGGGGTGATGTGATTCGGAGGG	GIFDGFFFCGHJGD578@A>CDCECBA@###	YT:Z:UU
HWI-ST515:184:D0PUKACXX:1:2205:17651:177180	16	chromosome:AGPv2:8:1:175793759:1	166440297	255	31M	*	0	0	AACCAAACCATTAGACCAACCACCGCTCCGT	####?A;ACA;5@>5AB@9E=AG:HF>JJJJ	AS:i:0	XN:i:0	XM:i:0	XO:i:0	XG:i:0	NM:i:0	MD:Z:31	YT:Z:UU
HWI-ST515:184:D0PUKACXX:1:2205:6068:188338	4	*	0	0	*	*	0	0	GTGGGGGCCAGGACGGACGAACTGCGAGCAC	IIJIGGEDAACDBDDD@BDBBDDDCD3@@BB	YT:Z:UU
HWI-ST515:184:D0PUKACXX:1:2206:14117:32947	0	chromosome:AGPv2:5:1:217872852:1	146724046	255	31M	*	0	0	TCCCCTCCATGGCTATTTAAGCCACGTCCGC	JGIJJFGIJJJJHIGIJJIHFHGGFFDCBC#	AS:i:0	XN:i:0	XM:i:0	XO:i:0	XG:i:0	NM:i:0	MD:Z:31	YT:Z:UU
HWI-ST515:184:D0PUKACXX:1:2206:10514:92762	16	chromosome:AGPv2:1:1:301354135:1	128159100	1	31M	*	0	0	AGGGGAATGAGTTGACGTAGATATCTGGGGC	?DDECEEDEFFFFDEFGHJIIJIEHEHJIGG	AS:i:0	XS:i:0	XN:i:0	XM:i:0	XO:i:0	XG:i:0	NM:i:0	MD:Z:31	YT:Z:UU
HWI-ST515:184:D0PUKACXX:1:2206:10514:92762	272	chromosome:AGPv2:1:1:301354135:1	128167504	1	31M	*	0	0	AGGGGAATGAGTTGACGTAGATATCTGGGGC	?DDECEEDEFFFFDEFGHJIIJIEHEHJIGG	AS:i:0	XS:i:0	XN:i:0	XM:i:0	XO:i:0	XG:i:0	NM:i:0	MD:Z:31	YT:Z:UU
HWI-ST515:184:D0PUKACXX:1:2206:10514:92762	272	chromosome:AGPv2:1:1:301354135:1	128160486	1	31M	*	0	0	AGGGGAATGAGTTGACGTAGATATCTGGGGC	?DDECEEDEFFFFDEFGHJIIJIEHEHJIGG	AS:i:0	XS:i:0	XN:i:0	XM:i:0	XO:i:0	XG:i:0	NM:i:0	MD:Z:31	YT:Z:UU
HWI-ST515:184:D0PUKACXX:1:2206:5384:110367	16	chromosome:AGPv2:1:1:301354135:1	128167504	1	31M	*	0	0	AGGGGAATGAGTTGACGTAGATATCTGGGGC	<DDEEEEEEFFFFFFHHHJJJIIHGGIIHDF	AS:i:0	XS:i:0	XN:i:0	XM:i:0	XO:i:0	XG:i:0	NM:i:0	MD:Z:31	YT:Z:UU
HWI-ST515:184:D0PUKACXX:1:2206:5384:110367	272	chromosome:AGPv2:1:1:301354135:1	128159100	1	31M	*	0	0	AGGGGAATGAGTTGACGTAGATATCTGGGGC	<DDEEEEEEFFFFFFHHHJJJIIHGGIIHDF	AS:i:0	XS:i:0	XN:i:0	XM:i:0	XO:i:0	XG:i:0	NM:i:0	MD:Z:31	YT:Z:UU
HWI-ST515:184:D0PUKACXX:1:2206:5384:110367	272	chromosome:AGPv2:1:1:301354135:1	128160486	1	31M	*	0	0	AGGGGAATGAGTTGACGTAGATATCTGGGGC	<DDEEEEEEFFFFFFHHHJJJIIHGGIIHDF	AS:i:0	XS:i:0	XN:i:0	XM:i:0	XO:i:0	XG:i:0	NM:i:0	MD:Z:31	YT:Z:UU
HWI-ST515:184:D0PUKACXX:1:2206:15430:125217	16	chromosome:AGPv2:5:1:217872852:1	146711910	255	31M	*	0	0	CCTCTCCCCTCTCGCTGACGCCTGACCTTCC	########?@B<DFFFEEIGIJJJHJIGHDJ	AS:i:0	XN:i:0	XM:i:0	XO:i:0	XG:i:0	NM:i:0	MD:Z:31	YT:Z:UU
HWI-ST515:184:D0PUKACXX:1:2206:14442:130451	16	chromosome:AGPv2:4:1:241473504:1	134582336	255	31M	*	0	0	CTAGCGCTTGGCCTCCTGCCCATCCCCTGCG	###BB??AB@;BCADFFFHHHHHIHAIIIII	AS:i:-7	XN:i:0	XM:i:2	XO:i:0	XG:i:0	NM:i:2	MD:Z:2G5C22	YT:Z:UU
HWI-ST515:184:D0PUKACXX:1:2207:18790:48225	16	chromosome:AGPv2:1:1:301354135:1	6526265	1	31M	*	0	0	CAGTGCGGTGCCAGCTTTGTCTCCCGTCAGT	>DDDDDDCCACDDCCDHHHHIHIJHHJIGGG	AS:i:0	XS:i:0	XN:i:0	XM:i:0	XO:i:0	XG:i:0	NM:i:0	MD:Z:31	YT:Z:UU
HWI-ST515:184:D0PUKACXX:1:2207:18790:48225	272	chromosome:AGPv2:9:1:156750706:1	108224160	1	31M	*	0	0	CAGTGCGGTGCCAGCTTTGTCTCCCGTCAGT	>DDDDDDCCACDDCCDHHHHIHIJHHJIGGG	AS:i:0	XS:i:0	XN:i:0	XM:i:0	XO:i:0	XG:i:0	NM:i:0	MD:Z:31	YT:Z:UU
HWI-ST515:184:D0PUKACXX:1:2207:18790:48225	256	chromosome:AGPv2:1:1:301354135:1	269907403	1	31M	*	0	0	ACTGACGGGAGACAAAGCTGGCACCGCACTG	GGGIJHHJIHIHHHHDCCDDCACCDDDDDD>	AS:i:0	XS:i:0	XN:i:0	XM:i:0	XO:i:0	XG:i:0	NM:i:0	MD:Z:31	YT:Z:UU
HWI-ST515:184:D0PUKACXX:1:2207:18790:48225	272	chromosome:AGPv2:1:1:301354135:1	5871167	1	31M	*	0	0	CAGTGCGGTGCCAGCTTTGTCTCCCGTCAGT	>DDDDDDCCACDDCCDHHHHIHIJHHJIGGG	AS:i:0	XS:i:0	XN:i:0	XM:i:0	XO:i:0	XG:i:0	NM:i:0	MD:Z:31	YT:Z:UU
HWI-ST515:184:D0PUKACXX:1:2207:18790:48225	256	chromosome:AGPv2:2:1:237068873:1	6581072	1	31M	*	0	0	ACTGACGGGAGACAAAGCTGGCACCGCACTG	GGGIJHHJIHIHHHHDCCDDCACCDDDDDD>	AS:i:0	XS:i:0	XN:i:0	XM:i:0	XO:i:0	XG:i:0	NM:i:0	MD:Z:31	YT:Z:UU
HWI-ST515:184:D0PUKACXX:1:2207:18790:48225	272	chromosome:AGPv2:10:1:150189435:1	135808739	1	31M	*	0	0	CAGTGCGGTGCCAGCTTTGTCTCCCGTCAGT	>DDDDDDCCACDDCCDHHHHIHIJHHJIGGG	AS:i:0	XS:i:0	XN:i:0	XM:i:0	XO:i:0	XG:i:0	NM:i:0	MD:Z:31	YT:Z:UU
HWI-ST515:184:D0PUKACXX:1:2207:18790:48225	256	chromosome:AGPv2:5:1:217872852:1	206300773	1	26M3D5M	*	0	0	ACTGACGGGAGACAAAGCTGGCACCGCACTG	GGGIJHHJIHIHHHHDCCDDCACCDDDDDD>	AS:i:-14	XS:i:0	XN:i:0	XM:i:0	XO:i:1	XG:i:3	NM:i:3	MD:Z:26^AGC5	YT:Z:UU
HWI-ST515:184:D0PUKACXX:1:2207:3957:60229	4	*	0	0	*	*	0	0	CCGGGAGCCAGCCACCACTCCATGCTCGCAT	HHGHEHEHIEHIDHIHEHGFFD@CEEECD>?	YT:Z:UU
HWI-ST515:184:D0PUKACXX:1:2207:21122:119252	16	chromosome:AGPv2:4:1:241473504:1	167404246	255	31M	*	0	0	GCAAAATGTAAATTCACTACTGGTACATATG	6AC@FC@BBBDHEEHCHHIIHCIIIIIIGGH	AS:i:0	XN:i:0	XM:i:0	XO:i:0	XG:i:0	NM:i:0	MD:Z:31	YT:Z:UU
HWI-ST515:184:D0PUKACXX:1:2207:4684:145220	4	*	0	0	*	*	0	0	GTCTGGGGAGGACGCAAGTGCAACGGAAACC	IDFGH=FGFII7?EDB>A3;@;@CDBDBD?A	YT:Z:UU
HWI-ST515:184:D0PUKACXX:1:2207:13483:176570	16	chromosome:AGPv2:4:1:241473504:1	167404246	255	31M	*	0	0	GCAAAATGTAAATTCACTACTGGTACATATG	6CEEFFB@DDFHE?AEEEHBJJIIHJICGIJ	AS:i:0	XN:i:0	XM:i:0	XO:i:0	XG:i:0	NM:i:0	MD:Z:31	YT:Z:UU
HWI-ST515:184:D0PUKACXX:1:2208:8496:5689	0	chromosome:AGPv2:5:1:217872852:1	117016009	255	31M	*	0	0	TCACCCGAGGTTAGCAAGACCGACAGTGGTG	HIGIJHHIGH@FFHIJDHGFHF8>BD;@C>8	AS:i:0	XN:i:0	XM:i:0	XO:i:0	XG:i:0	NM:i:0	MD:Z:31	YT:Z:UU
HWI-ST515:184:D0PUKACXX:1:2208:3859:36703	16	chromosome:AGPv2:3:1:232140174:1	206754914	255	31M	*	0	0	CAAGTTGCCCACTCACCTCACTGCTGCTAGC	ACCCDECBD@@;)?7HGEECJJIIHCGD;DB	AS:i:-5	XN:i:0	XM:i:1	XO:i:0	XG:i:0	NM:i:1	MD:Z:26T4	YT:Z:UU
HWI-ST515:184:D0PUKACXX:1:2208:21245:40934	4	*	0	0	*	*	0	0	AATGCAAGGCGGGTCTGTGTTCTGTTCGTGG	JJJF@AFCGHHF@3;9<A::94>@AA#####	YT:Z:UU
HWI-ST515:184:D0PUKACXX:1:2208:1219:44487	16	chromosome:AGPv2:2:1:237068873:1	25076004	1	31M	*	0	0	GTGGATACGGGGAAACCTTCCCGACCCTTTG	3CA8A;;=?C@:CC?DBBBDDBCHHCHIIIE	AS:i:0	XS:i:0	XN:i:0	XM:i:0	XO:i:0	XG:i:0	NM:i:0	MD:Z:31	YT:Z:UU
HWI-ST515:184:D0PUKACXX:1:2208:1219:44487	256	chromosome:AGPv2:2:1:237068873:1	25077826	1	31M	*	0	0	CAAAGGGTCGGGAAGGTTTCCCCGTATCCAC	EIIIHCHHCBDDBBBD?CC:@C?=;;A8AC3	AS:i:0	XS:i:0	XN:i:0	XM:i:0	XO:i:0	XG:i:0	NM:i:0	MD:Z:31	YT:Z:UU
HWI-ST515:184:D0PUKACXX:1:2208:2225:46761	0	chromosome:AGPv2:2:1:237068873:1	6581072	1	31M	*	0	0	ACTGACGGGAGACAAAGCTGGCACCGCACTG	GIIJIFHIHGH/?EHBDCDCC=CCCDD@??>	AS:i:0	XS:i:0	XN:i:0	XM:i:0	XO:i:0	XG:i:0	NM:i:0	MD:Z:31	YT:Z:UU
HWI-ST515:184:D0PUKACXX:1:2208:2225:46761	272	chromosome:AGPv2:10:1:150189435:1	135808739	1	31M	*	0	0	CAGTGCGGTGCCAGCTTTGTCTCCCGTCAGT	>??@DDCCC=CCDCDBHE?/HGHIHFIJIIG	AS:i:0	XS:i:0	XN:i:0	XM:i:0	XO:i:0	XG:i:0	NM:i:0	MD:Z:31	YT:Z:UU
HWI-ST515:184:D0PUKACXX:1:2208:2225:46761	272	chromosome:AGPv2:9:1:156750706:1	108224160	1	31M	*	0	0	CAGTGCGGTGCCAGCTTTGTCTCCCGTCAGT	>??@DDCCC=CCDCDBHE?/HGHIHFIJIIG	AS:i:0	XS:i:0	XN:i:0	XM:i:0	XO:i:0	XG:i:0	NM:i:0	MD:Z:31	YT:Z:UU
HWI-ST515:184:D0PUKACXX:1:2208:2225:46761	272	chromosome:AGPv2:1:1:301354135:1	5871167	1	31M	*	0	0	CAGTGCGGTGCCAGCTTTGTCTCCCGTCAGT	>??@DDCCC=CCDCDBHE?/HGHIHFIJIIG	AS:i:0	XS:i:0	XN:i:0	XM:i:0	XO:i:0	XG:i:0	NM:i:0	MD:Z:31	YT:Z:UU
HWI-ST515:184:D0PUKACXX:1:2208:2225:46761	256	chromosome:AGPv2:1:1:301354135:1	269907403	1	31M	*	0	0	ACTGACGGGAGACAAAGCTGGCACCGCACTG	GIIJIFHIHGH/?EHBDCDCC=CCCDD@??>	AS:i:0	XS:i:0	XN:i:0	XM:i:0	XO:i:0	XG:i:0	NM:i:0	MD:Z:31	YT:Z:UU
HWI-ST515:184:D0PUKACXX:1:2208:2225:46761	272	chromosome:AGPv2:1:1:301354135:1	6526265	1	31M	*	0	0	CAGTGCGGTGCCAGCTTTGTCTCCCGTCAGT	>??@DDCCC=CCDCDBHE?/HGHIHFIJIIG	AS:i:0	XS:i:0	XN:i:0	XM:i:0	XO:i:0	XG:i:0	NM:i:0	MD:Z:31	YT:Z:UU
HWI-ST515:184:D0PUKACXX:1:2208:2225:46761	256	chromosome:AGPv2:5:1:217872852:1	206300773	1	26M3D5M	*	0	0	ACTGACGGGAGACAAAGCTGGCACCGCACTG	GIIJIFHIHGH/?EHBDCDCC=CCCDD@??>	AS:i:-14	XS:i:0	XN:i:0	XM:i:0	XO:i:1	XG:i:3	NM:i:3	MD:Z:26^AGC5	YT:Z:UU
HWI-ST515:184:D0PUKACXX:1:2208:7481:78270	0	chromosome:AGPv2:1:1:301354135:1	265163133	1	31M	*	0	0	TTAGGTCGGCCCTCTCCGGTGCTGGCCTGGT	IIIJJGIGIHGFEDFEEDD;;?CDDBACB##	AS:i:0	XS:i:0	XN:i:0	XM:i:0	XO:i:0	XG:i:0	NM:i:0	MD:Z:31	YT:Z:UU
HWI-ST515:184:D0PUKACXX:1:2208:7481:78270	256	chromosome:AGPv2:2:1:237068873:1	217973779	1	31M	*	0	0	TTAGGTCGGCCCTCTCCGGTGCTGGCCTGGT	IIIJJGIGIHGFEDFEEDD;;?CDDBACB##	AS:i:0	XS:i:0	XN:i:0	XM:i:0	XO:i:0	XG:i:0	NM:i:0	MD:Z:31	YT:Z:UU
HWI-ST515:184:D0PUKACXX:1:2208:14193:88245	4	*	0	0	*	*	0	0	CCGGGAGCCAGCCACCACTCCATGCTCGCAT	JJIJGIHIIGIIGGIGHHEDFFCDE>CC??#	YT:Z:UU
HWI-ST515:184:D0PUKACXX:1:2208:18919:95682	0	chromosome:AGPv2:3:1:232140174:1	188831988	255	31M	*	0	0	CTTGTAAGATATGTCGGGGTTGTCCCTGGGG	G4?G8=>@FG>7@8=CAE#############	AS:i:-2	XN:i:0	XM:i:1	XO:i:0	XG:i:0	NM:i:1	MD:Z:29C1	YT:Z:UU
HWI-ST515:184:D0PUKACXX:1:2208:3643:106324	0	chromosome:AGPv2:2:1:237068873:1	217973779	1	31M	*	0	0	TTAGGTCGGCCCTCTCCGGTGCTGGCCTGGT	IGIIJIGIJGFFDFFEEDB?BDDCABBDDB#	AS:i:0	XS:i:0	XN:i:0	XM:i:0	XO:i:0	XG:i:0	NM:i:0	MD:Z:31	YT:Z:UU
HWI-ST515:184:D0PUKACXX:1:2208:3643:106324	256	chromosome:AGPv2:1:1:301354135:1	265163133	1	31M	*	0	0	TTAGGTCGGCCCTCTCCGGTGCTGGCCTGGT	IGIIJIGIJGFFDFFEEDB?BDDCABBDDB#	AS:i:0	XS:i:0	XN:i:0	XM:i:0	XO:i:0	XG:i:0	NM:i:0	MD:Z:31	YT:Z:UU
HWI-ST515:184:D0PUKACXX:1:2208:4660:110461	4	*	0	0	*	*	0	0	ATCCCTGGCCCTACTTCTCTGTCTAGGTCAG	JJJJJHIJJJJIJJJJJJJJHHEHHFHDFFB	YT:Z:UU
HWI-ST515:184:D0PUKACXX:1:2208:8040:187615	4	*	0	0	*	*	0	0	GTTTTAATGACAGATCTTGGGCCCTTTTTGT	JFHGHHIHIJIJJGIIJIJHFGJHHHFFFFE	YT:Z:UU
HWI-ST515:184:D0PUKACXX:1:2301:14704:59513	16	chromosome:AGPv2:1:1:301354135:1	128167504	1	31M	*	0	0	AGGGGAATGAGTTGACGTAGATATCTGGGGC	;DDD@@@CEFFFFDEFHA>CJIGEGFIGJIJ	AS:i:0	XS:i:0	XN:i:0	XM:i:0	XO:i:0	XG:i:0	NM:i:0	MD:Z:31	YT:Z:UU
HWI-ST515:184:D0PUKACXX:1:2301:14704:59513	272	chromosome:AGPv2:1:1:301354135:1	128160486	1	31M	*	0	0	AGGGGAATGAGTTGACGTAGATATCTGGGGC	;DDD@@@CEFFFFDEFHA>CJIGEGFIGJIJ	AS:i:0	XS:i:0	XN:i:0	XM:i:0	XO:i:0	XG:i:0	NM:i:0	MD:Z:31	YT:Z:UU
HWI-ST515:184:D0PUKACXX:1:2301:14704:59513	272	chromosome:AGPv2:1:1:301354135:1	128159100	1	31M	*	0	0	AGGGGAATGAGTTGACGTAGATATCTGGGGC	;DDD@@@CEFFFFDEFHA>CJIGEGFIGJIJ	AS:i:0	XS:i:0	XN:i:0	XM:i:0	XO:i:0	XG:i:0	NM:i:0	MD:Z:31	YT:Z:UU
HWI-ST515:184:D0PUKACXX:1:2301:5325:101465	16	chromosome:AGPv2:2:1:237068873:1	25076004	1	31M	*	0	0	GTGGATACGGGGAAACCTTCCCGACCCTTTG	CDCBDB?DDDCCDC?DDDDFFHHEHGGJIGJ	AS:i:0	XS:i:0	XN:i:0	XM:i:0	XO:i:0	XG:i:0	NM:i:0	MD:Z:31	YT:Z:UU
HWI-ST515:184:D0PUKACXX:1:2301:5325:101465	256	chromosome:AGPv2:2:1:237068873:1	25077826	1	31M	*	0	0	CAAAGGGTCGGGAAGGTTTCCCCGTATCCAC	JGIJGGHEHHFFDDDD?CDCCDDD?BDBCDC	AS:i:0	XS:i:0	XN:i:0	XM:i:0	XO:i:0	XG:i:0	NM:i:0	MD:Z:31	YT:Z:UU
HWI-ST515:184:D0PUKACXX:1:2301:5580:138161	0	chromosome:AGPv2:5:1:217872852:1	12972138	255	31M	*	0	0	CTGGCCATGGTGTGCGGCAATGTTGGGGGAG	JG>FHIIIIJHGFHIJ:H<@A@;AA?:@B##	AS:i:-2	XN:i:0	XM:i:1	XO:i:0	XG:i:0	NM:i:1	MD:Z:30A0	YT:Z:UU
HWI-ST515:184:D0PUKACXX:1:2301:7074:155279	0	chromosome:AGPv2:9:1:156750706:1	13352548	255	31M	*	0	0	CCATCCGTCCCTCCTCCCCGATATATCGCCA	BGB<DFEGIGGIJJJIIHGHDEDCDCE=;@?	AS:i:0	XN:i:0	XM:i:0	XO:i:0	XG:i:0	NM:i:0	MD:Z:31	YT:Z:UU
HWI-ST515:184:D0PUKACXX:1:2301:13069:155285	0	chromosome:AGPv2:5:1:217872852:1	146724046	255	31M	*	0	0	TCCCCTCCATGGCTATTTAAGCCACGTCCGC	JJIIJHHIJIJJJJIJJIIGHHHHFFFDDD?	AS:i:0	XN:i:0	XM:i:0	XO:i:0	XG:i:0	NM:i:0	MD:Z:31	YT:Z:UU
HWI-ST515:184:D0PUKACXX:1:2302:17537:15487	0	chromosome:AGPv2:5:1:217872852:1	146724046	255	31M	*	0	0	TCCCCTCCATGGCTATTTAAGCCACGTCCGC	JJJGIJJIFJIJJJGIJEIHHHGFDFDD###	AS:i:0	XN:i:0	XM:i:0	XO:i:0	XG:i:0	NM:i:0	MD:Z:31	YT:Z:UU
HWI-ST515:184:D0PUKACXX:1:2302:9547:17137	0	chromosome:AGPv2:2:1:237068873:1	73759858	36	31M	*	0	0	CGCCTGGCCCATGCACTCCGACCAGCCATGG	IGIIIGHIIIJIHIIJJHHFFFCDCDDDDDC	AS:i:0	XS:i:-13	XN:i:0	XM:i:0	XO:i:0	XG:i:0	NM:i:0	MD:Z:31	YT:Z:UU
HWI-ST515:184:D0PUKACXX:1:2302:9547:17137	256	chromosome:AGPv2:2:1:237068873:1	18645250	36	27M1D4M	*	0	0	CGCCTGGCCCATGCACTCCGACCAGCCATGG	IGIIIGHIIIJIHIIJJHHFFFCDCDDDDDC	AS:i:-13	XS:i:-13	XN:i:0	XM:i:1	XO:i:1	XG:i:1	NM:i:2	MD:Z:27^G0C3	YT:Z:UU
HWI-ST515:184:D0PUKACXX:1:2302:15487:75485	0	chromosome:AGPv2:8:1:175793759:1	154130326	255	31M	*	0	0	ATTGAAAAGAGTCTAAGATCAGTTTGTTTAA	JJJJJIJJIGIGGEIAH@GIJEECEGHIJJ@	AS:i:0	XN:i:0	XM:i:0	XO:i:0	XG:i:0	NM:i:0	MD:Z:31	YT:Z:UU
HWI-ST515:184:D0PUKACXX:1:2302:18670:118046	0	chromosome:AGPv2:5:1:217872852:1	146724046	255	31M	*	0	0	TCCCCTCCATGGCTATTTAAGCCACGTCCGC	GIIIEBFGGEAFGIIGIHGCEHDCBBDBB>B	AS:i:0	XN:i:0	XM:i:0	XO:i:0	XG:i:0	NM:i:0	MD:Z:31	YT:Z:UU
HWI-ST515:184:D0PUKACXX:1:2302:5544:163774	0	chromosome:AGPv2:1:1:301354135:1	269907403	1	31M	*	0	0	ACTGACGGGAGACAAAGCTGGCACCGCACTG	JJJJJGGJJGIHHHCECEDFEDCEDDDDDBA	AS:i:0	XS:i:0	XN:i:0	XM:i:0	XO:i:0	XG:i:0	NM:i:0	MD:Z:31	YT:Z:UU
HWI-ST515:184:D0PUKACXX:1:2302:5544:163774	272	chromosome:AGPv2:10:1:150189435:1	135808739	1	31M	*	0	0	CAGTGCGGTGCCAGCTTTGTCTCCCGTCAGT	ABDDDDDECDEFDECECHHHIGJJGGJJJJJ	AS:i:0	XS:i:0	XN:i:0	XM:i:0	XO:i:0	XG:i:0	NM:i:0	MD:Z:31	YT:Z:UU
HWI-ST515:184:D0PUKACXX:1:2302:5544:163774	256	chromosome:AGPv2:2:1:237068873:1	6581072	1	31M	*	0	0	ACTGACGGGAGACAAAGCTGGCACCGCACTG	JJJJJGGJJGIHHHCECEDFEDCEDDDDDBA	AS:i:0	XS:i:0	XN:i:0	XM:i:0	XO:i:0	XG:i:0	NM:i:0	MD:Z:31	YT:Z:UU
HWI-ST515:184:D0PUKACXX:1:2302:5544:163774	272	chromosome:AGPv2:1:1:301354135:1	6526265	1	31M	*	0	0	CAGTGCGGTGCCAGCTTTGTCTCCCGTCAGT	ABDDDDDECDEFDECECHHHIGJJGGJJJJJ	AS:i:0	XS:i:0	XN:i:0	XM:i:0	XO:i:0	XG:i:0	NM:i:0	MD:Z:31	YT:Z:UU
HWI-ST515:184:D0PUKACXX:1:2302:5544:163774	272	chromosome:AGPv2:9:1:156750706:1	108224160	1	31M	*	0	0	CAGTGCGGTGCCAGCTTTGTCTCCCGTCAGT	ABDDDDDECDEFDECECHHHIGJJGGJJJJJ	AS:i:0	XS:i:0	XN:i:0	XM:i:0	XO:i:0	XG:i:0	NM:i:0	MD:Z:31	YT:Z:UU
HWI-ST515:184:D0PUKACXX:1:2302:5544:163774	272	chromosome:AGPv2:1:1:301354135:1	5871167	1	31M	*	0	0	CAGTGCGGTGCCAGCTTTGTCTCCCGTCAGT	ABDDDDDECDEFDECECHHHIGJJGGJJJJJ	AS:i:0	XS:i:0	XN:i:0	XM:i:0	XO:i:0	XG:i:0	NM:i:0	MD:Z:31	YT:Z:UU
HWI-ST515:184:D0PUKACXX:1:2302:5544:163774	256	chromosome:AGPv2:5:1:217872852:1	206300773	1	26M3D5M	*	0	0	ACTGACGGGAGACAAAGCTGGCACCGCACTG	JJJJJGGJJGIHHHCECEDFEDCEDDDDDBA	AS:i:-14	XS:i:0	XN:i:0	XM:i:0	XO:i:1	XG:i:3	NM:i:3	MD:Z:26^AGC5	YT:Z:UU
HWI-ST515:184:D0PUKACXX:1:2302:14732:177697	16	chromosome:AGPv2:2:1:237068873:1	25058149	1	31M	*	0	0	GGACCACGGCGTTTTCGCCCCCGACCTCAAA	######BDB@C>7D<DBDD>GIHEIIIDIII	AS:i:0	XS:i:0	XN:i:0	XM:i:0	XO:i:0	XG:i:0	NM:i:0	MD:Z:31	YT:Z:UU
HWI-ST515:184:D0PUKACXX:1:2302:14732:177697	272	chromosome:AGPv2:8:1:175793759:1	42930463	1	31M	*	0	0	GGACCACGGCGTTTTCGCCCCCGACCTCAAA	######BDB@C>7D<DBDD>GIHEIIIDIII	AS:i:0	XS:i:0	XN:i:0	XM:i:0	XO:i:0	XG:i:0	NM:i:0	MD:Z:31	YT:Z:UU
HWI-ST515:184:D0PUKACXX:1:2303:11041:38719	0	chromosome:AGPv2:3:1:232140174:1	218198944	255	31M	*	0	0	TACTGCAGTGGTGCGTACCCGTCTGGGATTC	JIJJJJJIGGHCGGHEHFFFDDDCBCDDDD:	AS:i:0	XN:i:0	XM:i:0	XO:i:0	XG:i:0	NM:i:0	MD:Z:31	YT:Z:UU
HWI-ST515:184:D0PUKACXX:1:2303:20105:45141	16	chromosome:AGPv2:1:1:301354135:1	9074693	31	31M	*	0	0	TGAGGGATTGGAGCTGTGGCGCCTAGATTTG	8DDC?>DDCDDC<B@DDB?=;EECEHEEFIJ	AS:i:0	XS:i:-4	XN:i:0	XM:i:0	XO:i:0	XG:i:0	NM:i:0	MD:Z:31	YT:Z:UU
HWI-ST515:184:D0PUKACXX:1:2303:20105:45141	272	chromosome:AGPv2:10:1:150189435:1	144640306	31	31M	*	0	0	TGAGGGATTGGAGCTGTGGCGCCTAGATTTG	8DDC?>DDCDDC<B@DDB?=;EECEHEEFIJ	AS:i:-4	XS:i:-4	XN:i:0	XM:i:1	XO:i:0	XG:i:0	NM:i:1	MD:Z:20A10	YT:Z:UU
HWI-ST515:184:D0PUKACXX:1:2303:20105:45141	272	chromosome:AGPv2:9:1:156750706:1	87503574	31	31M	*	0	0	TGAGGGATTGGAGCTGTGGCGCCTAGATTTG	8DDC?>DDCDDC<B@DDB?=;EECEHEEFIJ	AS:i:-5	XS:i:-4	XN:i:0	XM:i:1	XO:i:0	XG:i:0	NM:i:1	MD:Z:17C13	YT:Z:UU
HWI-ST515:184:D0PUKACXX:1:2303:10035:69462	0	chromosome:AGPv2:3:1:232140174:1	36319603	255	31M	*	0	0	CCTCCTCCCCAGTCTCAATATCATTCTCAAA	GGHIIIHHIJJJFHGGGIGGIIEHHHHFCC:	AS:i:0	XN:i:0	XM:i:0	XO:i:0	XG:i:0	NM:i:0	MD:Z:31	YT:Z:UU
HWI-ST515:184:D0PUKACXX:1:2303:8677:73138	0	chromosome:AGPv2:5:1:217872852:1	168870374	255	31M	*	0	0	CACGGGGACGGGGTTCTCCCTTTGCTGTCGC	DGIAHHIHHFDD@>@BDDDDCCCCCCCCCDA	AS:i:0	XN:i:0	XM:i:0	XO:i:0	XG:i:0	NM:i:0	MD:Z:31	YT:Z:UU
HWI-ST515:184:D0PUKACXX:1:2303:12354:116549	4	*	0	0	*	*	0	0	ACCTAGACACTACAATTTGAGTGCGTTTATA	GIJIHFHIJJIEGGGIJJIIHCCGEHHDDDD	YT:Z:UU
HWI-ST515:184:D0PUKACXX:1:2303:5722:138379	16	chromosome:AGPv2:10:1:150189435:1	142090992	255	31M	*	0	0	CTCCATGGGAAGTGGTGGCCAGCTCAGAAAG	DFEGHHHFHIIIIIJJJIJJJJIJHFIIJIH	AS:i:0	XN:i:0	XM:i:0	XO:i:0	XG:i:0	NM:i:0	MD:Z:31	YT:Z:UU
HWI-ST515:184:D0PUKACXX:1:2303:1187:147168	4	*	0	0	*	*	0	0	CCTCTCTGCACATCGGGCAGACCTCTCTCAC	>FGIHGIHGGEDHJ@AHBED?DDC>;;ACC>	YT:Z:UU
HWI-ST515:184:D0PUKACXX:1:2303:9960:150149	16	chromosome:AGPv2:10:1:150189435:1	142090992	255	31M	*	0	0	CTCCATGGGAAGTGGTGGCCAGCTCAGAAAG	6FFHHHGHIECECJJIJJJJJJIIIJIJJIH	AS:i:0	XN:i:0	XM:i:0	XO:i:0	XG:i:0	NM:i:0	MD:Z:31	YT:Z:UU
HWI-ST515:184:D0PUKACXX:1:2303:7345:165208	4	*	0	0	*	*	0	0	AGATTTGATGCTAGAATGATCTACGGCTGCT	IIGIIHIJIJJJIIGJIJJJJJJJJJJJHFC	YT:Z:UU
HWI-ST515:184:D0PUKACXX:1:2303:7075:174215	0	chromosome:AGPv2:1:1:301354135:1	265163133	1	31M	*	0	0	TTAGGTCGGCCCTCTCCGGTGCTGGCCTGGT	IJJFEGIHI:ABCCDFC##############	AS:i:0	XS:i:0	XN:i:0	XM:i:0	XO:i:0	XG:i:0	NM:i:0	MD:Z:31	YT:Z:UU
HWI-ST515:184:D0PUKACXX:1:2303:7075:174215	256	chromosome:AGPv2:2:1:237068873:1	217973779	1	31M	*	0	0	TTAGGTCGGCCCTCTCCGGTGCTGGCCTGGT	IJJFEGIHI:ABCCDFC##############	AS:i:0	XS:i:0	XN:i:0	XM:i:0	XO:i:0	XG:i:0	NM:i:0	MD:Z:31	YT:Z:UU
HWI-ST515:184:D0PUKACXX:1:2303:14890:188392	0	chromosome:AGPv2:5:1:217872852:1	146724046	255	31M	*	0	0	TCCCCTCCATGGCTATTTAAGCCACGTCCGC	JJJJJIIHIIIJJIIJJJGG>EEHDDDACDB	AS:i:0	XN:i:0	XM:i:0	XO:i:0	XG:i:0	NM:i:0	MD:Z:31	YT:Z:UU
HWI-ST515:184:D0PUKACXX:1:2304:15668:42626	0	chromosome:AGPv2:10:1:150189435:1	60649414	1	31M	*	0	0	GCCTACGGTAAGGTCTTAATAGTAGTAAAGA	JIGGJIJIFHIGGCFHIGGGGGHFHFHHFH3	AS:i:0	XS:i:0	XN:i:0	XM:i:0	XO:i:0	XG:i:0	NM:i:0	MD:Z:31	YT:Z:UU
HWI-ST515:184:D0PUKACXX:1:2304:15668:42626	256	chromosome:AGPv2:3:1:232140174:1	143684431	1	31M	*	0	0	GCCTACGGTAAGGTCTTAATAGTAGTAAAGA	JIGGJIJIFHIGGCFHIGGGGGHFHFHHFH3	AS:i:0	XS:i:0	XN:i:0	XM:i:0	XO:i:0	XG:i:0	NM:i:0	MD:Z:31	YT:Z:UU
HWI-ST515:184:D0PUKACXX:1:2304:15668:42626	272	chromosome:AGPv2:7:1:176764762:1	22323907	1	31M	*	0	0	TCTTTACTACTATTAAGACCTTACCGTAGGC	3HFHHFHFHGGGGGIHFCGGIHFIJIJGGIJ	AS:i:-5	XS:i:0	XN:i:0	XM:i:1	XO:i:0	XG:i:0	NM:i:1	MD:Z:11C19	YT:Z:UU
HWI-ST515:184:D0PUKACXX:1:2304:2947:96966	0	chromosome:AGPv2:8:1:175793759:1	154130326	255	31M	*	0	0	ATTGAAAAGAGTCTAAGATCAGTTTGTTTAA	DFIIFFGGIHIDFHIGI@EHHIHEHCAAHGC	AS:i:0	XN:i:0	XM:i:0	XO:i:0	XG:i:0	NM:i:0	MD:Z:31	YT:Z:UU
HWI-ST515:184:D0PUKACXX:1:2304:16600:119386	0	chromosome:AGPv2:2:1:237068873:1	209222717	255	31M	*	0	0	CTTAATGGCTGGTCTCTACACATAAAAAAGA	HG@GGIEGHIGF###################	AS:i:-2	XN:i:0	XM:i:1	XO:i:0	XG:i:0	NM:i:1	MD:Z:19G11	YT:Z:UU
HWI-ST515:184:D0PUKACXX:1:2304:4296:133419	4	*	0	0	*	*	0	0	GACTTCAGATCGGAAGAGCGTCGTGTAGGGA	IHGGGBFHCCFGHGHHHCAA9?A9>5?CDB>	YT:Z:UU
HWI-ST515:184:D0PUKACXX:1:2304:18589:137485	16	chromosome:AGPv2:8:1:175793759:1	43261764	255	31M	*	0	0	TATCCGACACTATTGCTCTTCTCTCTCACTG	>=>CED@C?DBHEFHJIIHGHFHEHHGHIGI	AS:i:0	XN:i:0	XM:i:0	XO:i:0	XG:i:0	NM:i:0	MD:Z:31	YT:Z:UU
HWI-ST515:184:D0PUKACXX:1:2304:19786:169898	4	*	0	0	*	*	0	0	GGAAGGGCAGGCGTCAGCGAGAGGGGAGCGG	?##############################	YT:Z:UU
HWI-ST515:184:D0PUKACXX:1:2305:8495:3499	16	chromosome:AGPv2:1:1:301354135:1	5871167	1	31M	*	0	0	CAGTGCGGTGCCAGCTTTGTCTCCCGTCAGT	CDDDDDDEDDDFFFFFHHHHJJIIGHFJJJJ	AS:i:0	XS:i:0	XN:i:0	XM:i:0	XO:i:0	XG:i:0	NM:i:0	MD:Z:31	YT:Z:UU
HWI-ST515:184:D0PUKACXX:1:2305:8495:3499	256	chromosome:AGPv2:1:1:301354135:1	269907403	1	31M	*	0	0	ACTGACGGGAGACAAAGCTGGCACCGCACTG	JJJJFHGIIJJHHHHFFFFFDDDEDDDDDDC	AS:i:0	XS:i:0	XN:i:0	XM:i:0	XO:i:0	XG:i:0	NM:i:0	MD:Z:31	YT:Z:UU
HWI-ST515:184:D0PUKACXX:1:2305:8495:3499	256	chromosome:AGPv2:2:1:237068873:1	6581072	1	31M	*	0	0	ACTGACGGGAGACAAAGCTGGCACCGCACTG	JJJJFHGIIJJHHHHFFFFFDDDEDDDDDDC	AS:i:0	XS:i:0	XN:i:0	XM:i:0	XO:i:0	XG:i:0	NM:i:0	MD:Z:31	YT:Z:UU
HWI-ST515:184:D0PUKACXX:1:2305:8495:3499	272	chromosome:AGPv2:9:1:156750706:1	108224160	1	31M	*	0	0	CAGTGCGGTGCCAGCTTTGTCTCCCGTCAGT	CDDDDDDEDDDFFFFFHHHHJJIIGHFJJJJ	AS:i:0	XS:i:0	XN:i:0	XM:i:0	XO:i:0	XG:i:0	NM:i:0	MD:Z:31	YT:Z:UU
HWI-ST515:184:D0PUKACXX:1:2305:8495:3499	272	chromosome:AGPv2:1:1:301354135:1	6526265	1	31M	*	0	0	CAGTGCGGTGCCAGCTTTGTCTCCCGTCAGT	CDDDDDDEDDDFFFFFHHHHJJIIGHFJJJJ	AS:i:0	XS:i:0	XN:i:0	XM:i:0	XO:i:0	XG:i:0	NM:i:0	MD:Z:31	YT:Z:UU
HWI-ST515:184:D0PUKACXX:1:2305:8495:3499	272	chromosome:AGPv2:10:1:150189435:1	135808739	1	31M	*	0	0	CAGTGCGGTGCCAGCTTTGTCTCCCGTCAGT	CDDDDDDEDDDFFFFFHHHHJJIIGHFJJJJ	AS:i:0	XS:i:0	XN:i:0	XM:i:0	XO:i:0	XG:i:0	NM:i:0	MD:Z:31	YT:Z:UU
HWI-ST515:184:D0PUKACXX:1:2305:8495:3499	256	chromosome:AGPv2:5:1:217872852:1	206300773	1	26M3D5M	*	0	0	ACTGACGGGAGACAAAGCTGGCACCGCACTG	JJJJFHGIIJJHHHHFFFFFDDDEDDDDDDC	AS:i:-14	XS:i:0	XN:i:0	XM:i:0	XO:i:1	XG:i:3	NM:i:3	MD:Z:26^AGC5	YT:Z:UU
HWI-ST515:184:D0PUKACXX:1:2305:1142:8451	16	chromosome:AGPv2:2:1:237068873:1	28050460	1	31M	*	0	0	GGCAAGCCCGAGTACACGGACCACCTGACCC	#BBA>B>=FDFFDEHEHIIEGGFGECGBJJI	AS:i:0	XS:i:0	XN:i:0	XM:i:0	XO:i:0	XG:i:0	NM:i:0	MD:Z:31	YT:Z:UU
HWI-ST515:184:D0PUKACXX:1:2305:1142:8451	256	chromosome:AGPv2:5:1:217872852:1	186678727	1	31M	*	0	0	GGGTCAGGTGGTCCGTGTACTCGGGCTTGCC	IJJBGCEGFGGEIIHEHEDFFDF=>B>ABB#	AS:i:0	XS:i:0	XN:i:0	XM:i:0	XO:i:0	XG:i:0	NM:i:0	MD:Z:31	YT:Z:UU
HWI-ST515:184:D0PUKACXX:1:2305:1142:8451	272	chromosome:AGPv2:2:1:237068873:1	28119015	1	31M	*	0	0	GGCAAGCCCGAGTACACGGACCACCTGACCC	#BBA>B>=FDFFDEHEHIIEGGFGECGBJJI	AS:i:-5	XS:i:0	XN:i:0	XM:i:1	XO:i:0	XG:i:0	NM:i:1	MD:Z:26T4	YT:Z:UU
HWI-ST515:184:D0PUKACXX:1:2305:7998:54851	4	*	0	0	*	*	0	0	GTTTTAATGACAGATCTTGGGCCCTTTTTGT	B@DACFG>G@GICFGGGIGAG;C=CA@DCDE	YT:Z:UU
HWI-ST515:184:D0PUKACXX:1:2305:8204:54913	16	chromosome:AGPv2:3:1:232140174:1	71398480	255	31M	*	0	0	CCACCGACCAGTCTCCTTACCCGCGTCGGCG	5@9BBA@BDDDDDDDDDB@DCDFFIGIIIJI	AS:i:0	XN:i:0	XM:i:0	XO:i:0	XG:i:0	NM:i:0	MD:Z:31	YT:Z:UU
HWI-ST515:184:D0PUKACXX:1:2305:6064:60871	0	chromosome:AGPv2:3:1:232140174:1	23440319	31	31M	*	0	0	ATCGTGAGGATGTTCGCGAGCGAGATGACCG	EGIHHBGHII>GHGIJIIFFDDDB=?A@CC@	AS:i:0	XS:i:-5	XN:i:0	XM:i:0	XO:i:0	XG:i:0	NM:i:0	MD:Z:31	YT:Z:UU
HWI-ST515:184:D0PUKACXX:1:2305:6064:60871	272	chromosome:AGPv2:8:1:175793759:1	11528143	31	31M	*	0	0	CGGTCATCTCGCTCGCGAACATCCTCACGAT	@CC@A?=BDDDFFIIJIGHG>IIHGBHHIGE	AS:i:-5	XS:i:-5	XN:i:0	XM:i:1	XO:i:0	XG:i:0	NM:i:1	MD:Z:25G5	YT:Z:UU
HWI-ST515:184:D0PUKACXX:1:2305:19251:64478	0	chromosome:AGPv2:3:1:232140174:1	226172525	1	31M	*	0	0	GTTGCGTGCCCAGCAGAACTCCCCTGCGCGC	IEGIIIHFHEFFFEDB;@CDDCBBCDBDBD9	AS:i:0	XS:i:0	XN:i:0	XM:i:0	XO:i:0	XG:i:0	NM:i:0	MD:Z:31	YT:Z:UU
HWI-ST515:184:D0PUKACXX:1:2305:19251:64478	256	chromosome:AGPv2:1:1:301354135:1	274725798	1	31M	*	0	0	GTTGCGTGCCCAGCAGAACTCCCCTGCGCGC	IEGIIIHFHEFFFEDB;@CDDCBBCDBDBD9	AS:i:0	XS:i:0	XN:i:0	XM:i:0	XO:i:0	XG:i:0	NM:i:0	MD:Z:31	YT:Z:UU
HWI-ST515:184:D0PUKACXX:1:2305:19251:64478	272	chromosome:AGPv2:9:1:156750706:1	4285758	1	31M	*	0	0	GCGCGCAGGGGAGTTCTGCTGGGCACGCAAC	9DBDBDCBBCDDC@;BDEFFFEHFHIIIGEI	AS:i:0	XS:i:0	XN:i:0	XM:i:0	XO:i:0	XG:i:0	NM:i:0	MD:Z:31	YT:Z:UU
HWI-ST515:184:D0PUKACXX:1:2305:19251:64478	272	chromosome:AGPv2:5:1:217872852:1	181635090	1	31M	*	0	0	GCGCGCAGGGGAGTTCTGCTGGGCACGCAAC	9DBDBDCBBCDDC@;BDEFFFEHFHIIIGEI	AS:i:0	XS:i:0	XN:i:0	XM:i:0	XO:i:0	XG:i:0	NM:i:0	MD:Z:31	YT:Z:UU
HWI-ST515:184:D0PUKACXX:1:2305:19251:64478	272	chromosome:AGPv2:4:1:241473504:1	174062688	1	31M	*	0	0	GCGCGCAGGGGAGTTCTGCTGGGCACGCAAC	9DBDBDCBBCDDC@;BDEFFFEHFHIIIGEI	AS:i:0	XS:i:0	XN:i:0	XM:i:0	XO:i:0	XG:i:0	NM:i:0	MD:Z:31	YT:Z:UU
HWI-ST515:184:D0PUKACXX:1:2305:19251:64478	256	chromosome:AGPv2:4:1:241473504:1	200878292	1	31M	*	0	0	GTTGCGTGCCCAGCAGAACTCCCCTGCGCGC	IEGIIIHFHEFFFEDB;@CDDCBBCDBDBD9	AS:i:0	XS:i:0	XN:i:0	XM:i:0	XO:i:0	XG:i:0	NM:i:0	MD:Z:31	YT:Z:UU
HWI-ST515:184:D0PUKACXX:1:2305:19251:64478	272	chromosome:AGPv2:5:1:217872852:1	5381659	1	31M	*	0	0	GCGCGCAGGGGAGTTCTGCTGGGCACGCAAC	9DBDBDCBBCDDC@;BDEFFFEHFHIIIGEI	AS:i:-5	XS:i:0	XN:i:0	XM:i:1	XO:i:0	XG:i:0	NM:i:1	MD:Z:7A23	YT:Z:UU
HWI-ST515:184:D0PUKACXX:1:2305:13903:109931	16	chromosome:AGPv2:1:1:301354135:1	141935007	1	31M	*	0	0	CGGGAAAGAGCTGTTTGCACGCGGGCGGCTG	6CDCCC@;CDDEEA@?D?8EBFF@:7)G?9?	AS:i:-2	XS:i:-2	XN:i:0	XM:i:1	XO:i:0	XG:i:0	NM:i:1	MD:Z:26T4	YT:Z:UU
HWI-ST515:184:D0PUKACXX:1:2305:13903:109931	256	chromosome:AGPv2:10:1:150189435:1	100252530	1	31M	*	0	0	CAGCCGCCCGCGTGCAAACAGCTCTTTCCCG	?9?G)7:@FFBE8?D?@AEEDDC;@CCCDC6	AS:i:-2	XS:i:-2	XN:i:0	XM:i:1	XO:i:0	XG:i:0	NM:i:1	MD:Z:4A26	YT:Z:UU
HWI-ST515:184:D0PUKACXX:1:2305:10213:127866	4	*	0	0	*	*	0	0	GCTCGGTCCAACCCCATAACTCTCCACAACA	9B(?###########################	YT:Z:UU
HWI-ST515:184:D0PUKACXX:1:2305:18513:147433	0	chromosome:AGPv2:5:1:217872852:1	146724046	255	31M	*	0	0	TCCCCTCCATGGCTATTTAAGCCACGTCCGC	JCFHGHG?EFCGICEGIIFHHDDEFEFD7A;	AS:i:0	XN:i:0	XM:i:0	XO:i:0	XG:i:0	NM:i:0	MD:Z:31	YT:Z:UU
HWI-ST515:184:D0PUKACXX:1:2306:16489:4561	0	chromosome:AGPv2:8:1:175793759:1	43263603	255	31M	*	0	0	CTCTCACTGATACACTCACCTAAGTCCCTCG	JJIJJHIIGIJJJJJJJIJJIEGIAHIIEHD	AS:i:0	XN:i:0	XM:i:0	XO:i:0	XG:i:0	NM:i:0	MD:Z:31	YT:Z:UU
HWI-ST515:184:D0PUKACXX:1:2306:13436:70915	4	*	0	0	*	*	0	0	CGACTTCAGATCGGAAGAGCGGTTCAGCAGG	BD2/?BFEC>4)=8@CG>ECBB985@#####	YT:Z:UU
HWI-ST515:184:D0PUKACXX:1:2306:13038:78698	16	chromosome:AGPv2:8:1:175793759:1	43261764	255	31M	*	0	0	TATCCGACACTATTGCTCTTCTCTCTCACTG	##ACBC?CBFHHHHFGIIJHIIHIIJHGJIJ	AS:i:0	XN:i:0	XM:i:0	XO:i:0	XG:i:0	NM:i:0	MD:Z:31	YT:Z:UU
HWI-ST515:184:D0PUKACXX:1:2306:10917:78892	16	chromosome:AGPv2:3:1:232140174:1	231707061	31	31M	*	0	0	GCTGCAGTCAACTTGCCCAACACCCATGCAG	BDDDDEEECFCDDFGHHGEEHCJIHCIJIGG	AS:i:0	XS:i:-5	XN:i:0	XM:i:0	XO:i:0	XG:i:0	NM:i:0	MD:Z:31	YT:Z:UU
HWI-ST515:184:D0PUKACXX:1:2306:10917:78892	256	chromosome:AGPv2:3:1:232140174:1	63759	31	31M	*	0	0	CTGCATGGGTGTTGGGCAAGTTGACTGCAGC	GGIJICHIJCHEEGHHGFDDCFCEEEDDDDB	AS:i:-5	XS:i:-5	XN:i:0	XM:i:1	XO:i:0	XG:i:0	NM:i:1	MD:Z:5G25	YT:Z:UU
HWI-ST515:184:D0PUKACXX:1:2306:20436:83476	0	chromosome:AGPv2:5:1:217872852:1	146724046	255	31M	*	0	0	TCCCCTCCATGGCTATTTAAGCCACGTCCGC	JJIJJJGIIJJIJJJJJJIBHFHGFFFDDD3	AS:i:0	XN:i:0	XM:i:0	XO:i:0	XG:i:0	NM:i:0	MD:Z:31	YT:Z:UU
HWI-ST515:184:D0PUKACXX:1:2306:5671:118408	4	*	0	0	*	*	0	0	AATGCAAGGCGGGTCTGTGTTATGTTCGTGG	JIIIBEHGIIIF>;@?C>CD9(4:::><<?#	YT:Z:UU
HWI-ST515:184:D0PUKACXX:1:2306:16255:124859	16	chromosome:AGPv2:10:1:150189435:1	142090992	255	31M	*	0	0	CTCCATGGGAAGTGGTGGCCAGCTCAGAAAG	2D>CFCHHGHED=(GEF<GJIJJIJJJJIGH	AS:i:0	XN:i:0	XM:i:0	XO:i:0	XG:i:0	NM:i:0	MD:Z:31	YT:Z:UU
HWI-ST515:184:D0PUKACXX:1:2306:15423:135536	4	*	0	0	*	*	0	0	GGCGGGGGCAGGGCGGGGGGGGTAGGCGGCG	JCIJIA/50&055077@758@B#########	YT:Z:UU
HWI-ST515:184:D0PUKACXX:1:2306:1401:142881	4	*	0	0	*	*	0	0	GGACCGAGGAGGGGACAGGGGAGGCCGGAGG	FJJIJFBGHBDDDD8BBDDDB;>@<<@B9@>	YT:Z:UU
HWI-ST515:184:D0PUKACXX:1:2306:10514:149412	4	*	0	0	*	*	0	0	GTCGCGGCGGGGGTCCCGGTCCCGTCCGGCT	FJJJ:EFDDD8<@##################	YT:Z:UU
HWI-ST515:184:D0PUKACXX:1:2306:6865:186309	4	*	0	0	*	*	0	0	CTGCCAAACTTATTGAAAGAAGGAGACGAGT	JJJJIIJJJIJIJGIJJFFHGHFBBDDDCB#	YT:Z:UU
HWI-ST515:184:D0PUKACXX:1:2306:20436:191421	4	*	0	0	*	*	0	0	GCCATGGGGAGTGTGAGCTAGAGATGGGGGT	JJIIIIIIH@FCCDDGFHH>E@D;B?B=B@=	YT:Z:UU
HWI-ST515:184:D0PUKACXX:1:2307:11119:17445	0	chromosome:AGPv2:7:1:176764762:1	87770697	31	31M	*	0	0	CTTTGTAAGGGGGGTAGGATATGTAATACCC	IGIIIJICFHIIEDDBBDDDDDDAACDCD@3	AS:i:0	XS:i:-5	XN:i:0	XM:i:0	XO:i:0	XG:i:0	NM:i:0	MD:Z:31	YT:Z:UU
HWI-ST515:184:D0PUKACXX:1:2307:11119:17445	272	chromosome:AGPv2:5:1:217872852:1	91310125	31	31M	*	0	0	GGGTATTACATATCCTACCCCCCTTACAAAG	3@DCDCAADDDDDDBBDDEIIHFCIJIIIGI	AS:i:-5	XS:i:-5	XN:i:0	XM:i:1	XO:i:0	XG:i:0	NM:i:1	MD:Z:10A20	YT:Z:UU
HWI-ST515:184:D0PUKACXX:1:2307:11119:17445	256	chromosome:AGPv2:3:1:232140174:1	113382639	31	31M	*	0	0	CTTTGTAAGGGGGGTAGGATATGTAATACCC	IGIIIJICFHIIEDDBBDDDDDDAACDCD@3	AS:i:-5	XS:i:-5	XN:i:0	XM:i:1	XO:i:0	XG:i:0	NM:i:1	MD:Z:20T10	YT:Z:UU
HWI-ST515:184:D0PUKACXX:1:2307:11119:17445	272	chromosome:AGPv2:4:1:241473504:1	146597418	31	31M	*	0	0	GGGTATTACATATCCTACCCCCCTTACAAAG	3@DCDCAADDDDDDBBDDEIIHFCIJIIIGI	AS:i:-5	XS:i:-5	XN:i:0	XM:i:1	XO:i:0	XG:i:0	NM:i:1	MD:Z:10A20	YT:Z:UU
HWI-ST515:184:D0PUKACXX:1:2307:11119:17445	272	chromosome:AGPv2:5:1:217872852:1	16564310	31	31M	*	0	0	GGGTATTACATATCCTACCCCCCTTACAAAG	3@DCDCAADDDDDDBBDDEIIHFCIJIIIGI	AS:i:-5	XS:i:-5	XN:i:0	XM:i:1	XO:i:0	XG:i:0	NM:i:1	MD:Z:10G20	YT:Z:UU
HWI-ST515:184:D0PUKACXX:1:2307:11119:17445	272	chromosome:AGPv2:9:1:156750706:1	79687617	31	31M	*	0	0	GGGTATTACATATCCTACCCCCCTTACAAAG	3@DCDCAADDDDDDBBDDEIIHFCIJIIIGI	AS:i:-5	XS:i:-5	XN:i:0	XM:i:1	XO:i:0	XG:i:0	NM:i:1	MD:Z:10A20	YT:Z:UU
HWI-ST515:184:D0PUKACXX:1:2307:11119:17445	256	chromosome:AGPv2:7:1:176764762:1	63318286	31	31M	*	0	0	CTTTGTAAGGGGGGTAGGATATGTAATACCC	IGIIIJICFHIIEDDBBDDDDDDAACDCD@3	AS:i:-5	XS:i:-5	XN:i:0	XM:i:1	XO:i:0	XG:i:0	NM:i:1	MD:Z:20T10	YT:Z:UU
HWI-ST515:184:D0PUKACXX:1:2307:11119:17445	272	chromosome:AGPv2:2:1:237068873:1	32854956	31	31M	*	0	0	GGGTATTACATATCCTACCCCCCTTACAAAG	3@DCDCAADDDDDDBBDDEIIHFCIJIIIGI	AS:i:-5	XS:i:-5	XN:i:0	XM:i:1	XO:i:0	XG:i:0	NM:i:1	MD:Z:10A20	YT:Z:UU
HWI-ST515:184:D0PUKACXX:1:2307:11119:17445	272	chromosome:AGPv2:3:1:232140174:1	103922400	31	31M	*	0	0	GGGTATTACATATCCTACCCCCCTTACAAAG	3@DCDCAADDDDDDBBDDEIIHFCIJIIIGI	AS:i:-5	XS:i:-5	XN:i:0	XM:i:1	XO:i:0	XG:i:0	NM:i:1	MD:Z:10A20	YT:Z:UU
HWI-ST515:184:D0PUKACXX:1:2307:11119:17445	256	chromosome:AGPv2:2:1:237068873:1	126796086	31	31M	*	0	0	CTTTGTAAGGGGGGTAGGATATGTAATACCC	IGIIIJICFHIIEDDBBDDDDDDAACDCD@3	AS:i:-5	XS:i:-5	XN:i:0	XM:i:1	XO:i:0	XG:i:0	NM:i:1	MD:Z:20T10	YT:Z:UU
HWI-ST515:184:D0PUKACXX:1:2307:11119:17445	272	chromosome:AGPv2:4:1:241473504:1	102523878	31	31M	*	0	0	GGGTATTACATATCCTACCCCCCTTACAAAG	3@DCDCAADDDDDDBBDDEIIHFCIJIIIGI	AS:i:-5	XS:i:-5	XN:i:0	XM:i:1	XO:i:0	XG:i:0	NM:i:1	MD:Z:10A20	YT:Z:UU
HWI-ST515:184:D0PUKACXX:1:2307:11119:17445	256	chromosome:AGPv2:3:1:232140174:1	116396004	31	31M	*	0	0	CTTTGTAAGGGGGGTAGGATATGTAATACCC	IGIIIJICFHIIEDDBBDDDDDDAACDCD@3	AS:i:-5	XS:i:-5	XN:i:0	XM:i:1	XO:i:0	XG:i:0	NM:i:1	MD:Z:20T10	YT:Z:UU
HWI-ST515:184:D0PUKACXX:1:2307:11119:17445	272	chromosome:AGPv2:9:1:156750706:1	70798742	31	31M	*	0	0	GGGTATTACATATCCTACCCCCCTTACAAAG	3@DCDCAADDDDDDBBDDEIIHFCIJIIIGI	AS:i:-5	XS:i:-5	XN:i:0	XM:i:1	XO:i:0	XG:i:0	NM:i:1	MD:Z:10G20	YT:Z:UU
HWI-ST515:184:D0PUKACXX:1:2307:11119:17445	256	chromosome:AGPv2:5:1:217872852:1	75451050	31	31M	*	0	0	CTTTGTAAGGGGGGTAGGATATGTAATACCC	IGIIIJICFHIIEDDBBDDDDDDAACDCD@3	AS:i:-5	XS:i:-5	XN:i:0	XM:i:1	XO:i:0	XG:i:0	NM:i:1	MD:Z:20T10	YT:Z:UU
HWI-ST515:184:D0PUKACXX:1:2307:11119:17445	272	chromosome:AGPv2:4:1:241473504:1	128094391	31	31M	*	0	0	GGGTATTACATATCCTACCCCCCTTACAAAG	3@DCDCAADDDDDDBBDDEIIHFCIJIIIGI	AS:i:-5	XS:i:-5	XN:i:0	XM:i:1	XO:i:0	XG:i:0	NM:i:1	MD:Z:10A20	YT:Z:UU
HWI-ST515:184:D0PUKACXX:1:2307:11119:17445	256	chromosome:AGPv2:1:1:301354135:1	167706627	31	31M	*	0	0	CTTTGTAAGGGGGGTAGGATATGTAATACCC	IGIIIJICFHIIEDDBBDDDDDDAACDCD@3	AS:i:-5	XS:i:-5	XN:i:0	XM:i:1	XO:i:0	XG:i:0	NM:i:1	MD:Z:20T10	YT:Z:UU
HWI-ST515:184:D0PUKACXX:1:2307:11119:17445	256	chromosome:AGPv2:8:1:175793759:1	111253357	31	31M	*	0	0	CTTTGTAAGGGGGGTAGGATATGTAATACCC	IGIIIJICFHIIEDDBBDDDDDDAACDCD@3	AS:i:-5	XS:i:-5	XN:i:0	XM:i:1	XO:i:0	XG:i:0	NM:i:1	MD:Z:20T10	YT:Z:UU
HWI-ST515:184:D0PUKACXX:1:2307:11119:17445	272	chromosome:AGPv2:3:1:232140174:1	124098764	31	31M	*	0	0	GGGTATTACATATCCTACCCCCCTTACAAAG	3@DCDCAADDDDDDBBDDEIIHFCIJIIIGI	AS:i:-5	XS:i:-5	XN:i:0	XM:i:1	XO:i:0	XG:i:0	NM:i:1	MD:Z:10A20	YT:Z:UU
HWI-ST515:184:D0PUKACXX:1:2307:11119:17445	272	chromosome:AGPv2:6:1:169174353:1	37597681	31	31M	*	0	0	GGGTATTACATATCCTACCCCCCTTACAAAG	3@DCDCAADDDDDDBBDDEIIHFCIJIIIGI	AS:i:-5	XS:i:-5	XN:i:0	XM:i:1	XO:i:0	XG:i:0	NM:i:1	MD:Z:10A20	YT:Z:UU
HWI-ST515:184:D0PUKACXX:1:2307:11119:17445	272	chromosome:AGPv2:1:1:301354135:1	89671236	31	31M	*	0	0	GGGTATTACATATCCTACCCCCCTTACAAAG	3@DCDCAADDDDDDBBDDEIIHFCIJIIIGI	AS:i:-5	XS:i:-5	XN:i:0	XM:i:1	XO:i:0	XG:i:0	NM:i:1	MD:Z:10A20	YT:Z:UU
HWI-ST515:184:D0PUKACXX:1:2307:11119:17445	272	chromosome:AGPv2:5:1:217872852:1	163345480	31	31M	*	0	0	GGGTATTACATATCCTACCCCCCTTACAAAG	3@DCDCAADDDDDDBBDDEIIHFCIJIIIGI	AS:i:-5	XS:i:-5	XN:i:0	XM:i:1	XO:i:0	XG:i:0	NM:i:1	MD:Z:10A20	YT:Z:UU
HWI-ST515:184:D0PUKACXX:1:2307:11119:17445	256	chromosome:AGPv2:1:1:301354135:1	105360065	31	31M	*	0	0	CTTTGTAAGGGGGGTAGGATATGTAATACCC	IGIIIJICFHIIEDDBBDDDDDDAACDCD@3	AS:i:-5	XS:i:-5	XN:i:0	XM:i:1	XO:i:0	XG:i:0	NM:i:1	MD:Z:20T10	YT:Z:UU
HWI-ST515:184:D0PUKACXX:1:2307:11119:17445	256	chromosome:AGPv2:7:1:176764762:1	101302505	31	31M	*	0	0	CTTTGTAAGGGGGGTAGGATATGTAATACCC	IGIIIJICFHIIEDDBBDDDDDDAACDCD@3	AS:i:-5	XS:i:-5	XN:i:0	XM:i:1	XO:i:0	XG:i:0	NM:i:1	MD:Z:20T10	YT:Z:UU
HWI-ST515:184:D0PUKACXX:1:2307:11119:17445	256	chromosome:AGPv2:7:1:176764762:1	29732692	31	31M	*	0	0	CTTTGTAAGGGGGGTAGGATATGTAATACCC	IGIIIJICFHIIEDDBBDDDDDDAACDCD@3	AS:i:-5	XS:i:-5	XN:i:0	XM:i:1	XO:i:0	XG:i:0	NM:i:1	MD:Z:20C10	YT:Z:UU
HWI-ST515:184:D0PUKACXX:1:2307:11119:17445	256	chromosome:AGPv2:7:1:176764762:1	59454690	31	31M	*	0	0	CTTTGTAAGGGGGGTAGGATATGTAATACCC	IGIIIJICFHIIEDDBBDDDDDDAACDCD@3	AS:i:-5	XS:i:-5	XN:i:0	XM:i:1	XO:i:0	XG:i:0	NM:i:1	MD:Z:20T10	YT:Z:UU
HWI-ST515:184:D0PUKACXX:1:2307:11119:17445	256	chromosome:AGPv2:5:1:217872852:1	130607663	31	31M	*	0	0	CTTTGTAAGGGGGGTAGGATATGTAATACCC	IGIIIJICFHIIEDDBBDDDDDDAACDCD@3	AS:i:-5	XS:i:-5	XN:i:0	XM:i:1	XO:i:0	XG:i:0	NM:i:1	MD:Z:20T10	YT:Z:UU
HWI-ST515:184:D0PUKACXX:1:2307:11119:17445	272	chromosome:AGPv2:2:1:237068873:1	146804836	31	31M	*	0	0	GGGTATTACATATCCTACCCCCCTTACAAAG	3@DCDCAADDDDDDBBDDEIIHFCIJIIIGI	AS:i:-5	XS:i:-5	XN:i:0	XM:i:1	XO:i:0	XG:i:0	NM:i:1	MD:Z:10A20	YT:Z:UU
HWI-ST515:184:D0PUKACXX:1:2307:11119:17445	272	chromosome:AGPv2:4:1:241473504:1	105190282	31	31M	*	0	0	GGGTATTACATATCCTACCCCCCTTACAAAG	3@DCDCAADDDDDDBBDDEIIHFCIJIIIGI	AS:i:-5	XS:i:-5	XN:i:0	XM:i:1	XO:i:0	XG:i:0	NM:i:1	MD:Z:10A20	YT:Z:UU
HWI-ST515:184:D0PUKACXX:1:2307:11119:17445	256	chromosome:AGPv2:3:1:232140174:1	45600469	31	31M	*	0	0	CTTTGTAAGGGGGGTAGGATATGTAATACCC	IGIIIJICFHIIEDDBBDDDDDDAACDCD@3	AS:i:-5	XS:i:-5	XN:i:0	XM:i:1	XO:i:0	XG:i:0	NM:i:1	MD:Z:20T10	YT:Z:UU
HWI-ST515:184:D0PUKACXX:1:2307:11119:17445	256	chromosome:AGPv2:4:1:241473504:1	222076840	31	31M	*	0	0	CTTTGTAAGGGGGGTAGGATATGTAATACCC	IGIIIJICFHIIEDDBBDDDDDDAACDCD@3	AS:i:-5	XS:i:-5	XN:i:0	XM:i:1	XO:i:0	XG:i:0	NM:i:1	MD:Z:20T10	YT:Z:UU
HWI-ST515:184:D0PUKACXX:1:2307:11119:17445	272	chromosome:AGPv2:4:1:241473504:1	240176790	31	31M	*	0	0	GGGTATTACATATCCTACCCCCCTTACAAAG	3@DCDCAADDDDDDBBDDEIIHFCIJIIIGI	AS:i:-5	XS:i:-5	XN:i:0	XM:i:1	XO:i:0	XG:i:0	NM:i:1	MD:Z:10A20	YT:Z:UU
HWI-ST515:184:D0PUKACXX:1:2307:11119:17445	256	chromosome:AGPv2:4:1:241473504:1	112431299	31	31M	*	0	0	CTTTGTAAGGGGGGTAGGATATGTAATACCC	IGIIIJICFHIIEDDBBDDDDDDAACDCD@3	AS:i:-5	XS:i:-5	XN:i:0	XM:i:1	XO:i:0	XG:i:0	NM:i:1	MD:Z:20T10	YT:Z:UU
HWI-ST515:184:D0PUKACXX:1:2307:11119:17445	256	chromosome:AGPv2:8:1:175793759:1	121736578	31	31M	*	0	0	CTTTGTAAGGGGGGTAGGATATGTAATACCC	IGIIIJICFHIIEDDBBDDDDDDAACDCD@3	AS:i:-5	XS:i:-5	XN:i:0	XM:i:1	XO:i:0	XG:i:0	NM:i:1	MD:Z:20T10	YT:Z:UU
HWI-ST515:184:D0PUKACXX:1:2307:11119:17445	272	chromosome:AGPv2:7:1:176764762:1	69263849	31	31M	*	0	0	GGGTATTACATATCCTACCCCCCTTACAAAG	3@DCDCAADDDDDDBBDDEIIHFCIJIIIGI	AS:i:-5	XS:i:-5	XN:i:0	XM:i:1	XO:i:0	XG:i:0	NM:i:1	MD:Z:10A20	YT:Z:UU
HWI-ST515:184:D0PUKACXX:1:2307:11119:17445	256	chromosome:AGPv2:3:1:232140174:1	99349599	31	31M	*	0	0	CTTTGTAAGGGGGGTAGGATATGTAATACCC	IGIIIJICFHIIEDDBBDDDDDDAACDCD@3	AS:i:-5	XS:i:-5	XN:i:0	XM:i:1	XO:i:0	XG:i:0	NM:i:1	MD:Z:20T10	YT:Z:UU
HWI-ST515:184:D0PUKACXX:1:2307:11119:17445	256	chromosome:AGPv2:7:1:176764762:1	59825604	31	31M	*	0	0	CTTTGTAAGGGGGGTAGGATATGTAATACCC	IGIIIJICFHIIEDDBBDDDDDDAACDCD@3	AS:i:-5	XS:i:-5	XN:i:0	XM:i:1	XO:i:0	XG:i:0	NM:i:1	MD:Z:20T10	YT:Z:UU
HWI-ST515:184:D0PUKACXX:1:2307:11119:17445	256	chromosome:AGPv2:6:1:169174353:1	24471834	31	31M	*	0	0	CTTTGTAAGGGGGGTAGGATATGTAATACCC	IGIIIJICFHIIEDDBBDDDDDDAACDCD@3	AS:i:-5	XS:i:-5	XN:i:0	XM:i:1	XO:i:0	XG:i:0	NM:i:1	MD:Z:20T10	YT:Z:UU
HWI-ST515:184:D0PUKACXX:1:2307:11119:17445	272	chromosome:AGPv2:7:1:176764762:1	44370478	31	31M	*	0	0	GGGTATTACATATCCTACCCCCCTTACAAAG	3@DCDCAADDDDDDBBDDEIIHFCIJIIIGI	AS:i:-5	XS:i:-5	XN:i:0	XM:i:1	XO:i:0	XG:i:0	NM:i:1	MD:Z:10A20	YT:Z:UU
HWI-ST515:184:D0PUKACXX:1:2307:11119:17445	256	chromosome:AGPv2:6:1:169174353:1	169040653	31	31M	*	0	0	CTTTGTAAGGGGGGTAGGATATGTAATACCC	IGIIIJICFHIIEDDBBDDDDDDAACDCD@3	AS:i:-5	XS:i:-5	XN:i:0	XM:i:1	XO:i:0	XG:i:0	NM:i:1	MD:Z:20T10	YT:Z:UU
HWI-ST515:184:D0PUKACXX:1:2307:11119:17445	256	chromosome:AGPv2:2:1:237068873:1	83929646	31	31M	*	0	0	CTTTGTAAGGGGGGTAGGATATGTAATACCC	IGIIIJICFHIIEDDBBDDDDDDAACDCD@3	AS:i:-5	XS:i:-5	XN:i:0	XM:i:1	XO:i:0	XG:i:0	NM:i:1	MD:Z:20T10	YT:Z:UU
HWI-ST515:184:D0PUKACXX:1:2307:11119:17445	272	chromosome:AGPv2:2:1:237068873:1	150535804	31	31M	*	0	0	GGGTATTACATATCCTACCCCCCTTACAAAG	3@DCDCAADDDDDDBBDDEIIHFCIJIIIGI	AS:i:-5	XS:i:-5	XN:i:0	XM:i:1	XO:i:0	XG:i:0	NM:i:1	MD:Z:10A20	YT:Z:UU
HWI-ST515:184:D0PUKACXX:1:2307:11119:17445	256	chromosome:AGPv2:4:1:241473504:1	103021252	31	31M	*	0	0	CTTTGTAAGGGGGGTAGGATATGTAATACCC	IGIIIJICFHIIEDDBBDDDDDDAACDCD@3	AS:i:-5	XS:i:-5	XN:i:0	XM:i:1	XO:i:0	XG:i:0	NM:i:1	MD:Z:20T10	YT:Z:UU
HWI-ST515:184:D0PUKACXX:1:2307:11119:17445	256	chromosome:AGPv2:2:1:237068873:1	77377303	31	31M	*	0	0	CTTTGTAAGGGGGGTAGGATATGTAATACCC	IGIIIJICFHIIEDDBBDDDDDDAACDCD@3	AS:i:-5	XS:i:-5	XN:i:0	XM:i:1	XO:i:0	XG:i:0	NM:i:1	MD:Z:20T10	YT:Z:UU
HWI-ST515:184:D0PUKACXX:1:2307:11119:17445	256	chromosome:AGPv2:2:1:237068873:1	154735557	31	31M	*	0	0	CTTTGTAAGGGGGGTAGGATATGTAATACCC	IGIIIJICFHIIEDDBBDDDDDDAACDCD@3	AS:i:-5	XS:i:-5	XN:i:0	XM:i:1	XO:i:0	XG:i:0	NM:i:1	MD:Z:20T10	YT:Z:UU
HWI-ST515:184:D0PUKACXX:1:2307:11119:17445	272	chromosome:AGPv2:4:1:241473504:1	102524713	31	31M	*	0	0	GGGTATTACATATCCTACCCCCCTTACAAAG	3@DCDCAADDDDDDBBDDEIIHFCIJIIIGI	AS:i:-5	XS:i:-5	XN:i:0	XM:i:1	XO:i:0	XG:i:0	NM:i:1	MD:Z:10A20	YT:Z:UU
HWI-ST515:184:D0PUKACXX:1:2307:11119:17445	256	chromosome:AGPv2:6:1:169174353:1	23198353	31	31M	*	0	0	CTTTGTAAGGGGGGTAGGATATGTAATACCC	IGIIIJICFHIIEDDBBDDDDDDAACDCD@3	AS:i:-5	XS:i:-5	XN:i:0	XM:i:1	XO:i:0	XG:i:0	NM:i:1	MD:Z:20T10	YT:Z:UU
HWI-ST515:184:D0PUKACXX:1:2307:11119:17445	272	chromosome:AGPv2:4:1:241473504:1	109556847	31	31M	*	0	0	GGGTATTACATATCCTACCCCCCTTACAAAG	3@DCDCAADDDDDDBBDDEIIHFCIJIIIGI	AS:i:-5	XS:i:-5	XN:i:0	XM:i:1	XO:i:0	XG:i:0	NM:i:1	MD:Z:10A20	YT:Z:UU
HWI-ST515:184:D0PUKACXX:1:2307:11119:17445	256	chromosome:AGPv2:7:1:176764762:1	82227942	31	31M	*	0	0	CTTTGTAAGGGGGGTAGGATATGTAATACCC	IGIIIJICFHIIEDDBBDDDDDDAACDCD@3	AS:i:-5	XS:i:-5	XN:i:0	XM:i:1	XO:i:0	XG:i:0	NM:i:1	MD:Z:20T10	YT:Z:UU
HWI-ST515:184:D0PUKACXX:1:2307:11119:17445	256	chromosome:AGPv2:4:1:241473504:1	225622687	31	31M	*	0	0	CTTTGTAAGGGGGGTAGGATATGTAATACCC	IGIIIJICFHIIEDDBBDDDDDDAACDCD@3	AS:i:-5	XS:i:-5	XN:i:0	XM:i:1	XO:i:0	XG:i:0	NM:i:1	MD:Z:20T10	YT:Z:UU
HWI-ST515:184:D0PUKACXX:1:2307:11119:17445	256	chromosome:AGPv2:8:1:175793759:1	11756688	31	31M	*	0	0	CTTTGTAAGGGGGGTAGGATATGTAATACCC	IGIIIJICFHIIEDDBBDDDDDDAACDCD@3	AS:i:-5	XS:i:-5	XN:i:0	XM:i:1	XO:i:0	XG:i:0	NM:i:1	MD:Z:20T10	YT:Z:UU
HWI-ST515:184:D0PUKACXX:1:2307:11119:17445	272	chromosome:AGPv2:4:1:241473504:1	110465244	31	31M	*	0	0	GGGTATTACATATCCTACCCCCCTTACAAAG	3@DCDCAADDDDDDBBDDEIIHFCIJIIIGI	AS:i:-5	XS:i:-5	XN:i:0	XM:i:1	XO:i:0	XG:i:0	NM:i:1	MD:Z:10A20	YT:Z:UU
HWI-ST515:184:D0PUKACXX:1:2307:11119:17445	256	chromosome:AGPv2:10:1:150189435:1	46873700	31	31M	*	0	0	CTTTGTAAGGGGGGTAGGATATGTAATACCC	IGIIIJICFHIIEDDBBDDDDDDAACDCD@3	AS:i:-5	XS:i:-5	XN:i:0	XM:i:1	XO:i:0	XG:i:0	NM:i:1	MD:Z:20T10	YT:Z:UU
HWI-ST515:184:D0PUKACXX:1:2307:11119:17445	256	chromosome:AGPv2:8:1:175793759:1	61712548	31	31M	*	0	0	CTTTGTAAGGGGGGTAGGATATGTAATACCC	IGIIIJICFHIIEDDBBDDDDDDAACDCD@3	AS:i:-5	XS:i:-5	XN:i:0	XM:i:1	XO:i:0	XG:i:0	NM:i:1	MD:Z:20T10	YT:Z:UU
HWI-ST515:184:D0PUKACXX:1:2307:11119:17445	272	chromosome:AGPv2:3:1:232140174:1	75736057	31	31M	*	0	0	GGGTATTACATATCCTACCCCCCTTACAAAG	3@DCDCAADDDDDDBBDDEIIHFCIJIIIGI	AS:i:-5	XS:i:-5	XN:i:0	XM:i:1	XO:i:0	XG:i:0	NM:i:1	MD:Z:10A20	YT:Z:UU
HWI-ST515:184:D0PUKACXX:1:2307:11119:17445	272	chromosome:AGPv2:1:1:301354135:1	168098468	31	31M	*	0	0	GGGTATTACATATCCTACCCCCCTTACAAAG	3@DCDCAADDDDDDBBDDEIIHFCIJIIIGI	AS:i:-5	XS:i:-5	XN:i:0	XM:i:1	XO:i:0	XG:i:0	NM:i:1	MD:Z:10A20	YT:Z:UU
HWI-ST515:184:D0PUKACXX:1:2307:11119:17445	272	chromosome:AGPv2:8:1:175793759:1	77654096	31	31M	*	0	0	GGGTATTACATATCCTACCCCCCTTACAAAG	3@DCDCAADDDDDDBBDDEIIHFCIJIIIGI	AS:i:-5	XS:i:-5	XN:i:0	XM:i:1	XO:i:0	XG:i:0	NM:i:1	MD:Z:10G20	YT:Z:UU
HWI-ST515:184:D0PUKACXX:1:2307:11119:17445	272	chromosome:AGPv2:6:1:169174353:1	101588476	31	31M	*	0	0	GGGTATTACATATCCTACCCCCCTTACAAAG	3@DCDCAADDDDDDBBDDEIIHFCIJIIIGI	AS:i:-5	XS:i:-5	XN:i:0	XM:i:1	XO:i:0	XG:i:0	NM:i:1	MD:Z:10A20	YT:Z:UU
HWI-ST515:184:D0PUKACXX:1:2307:11119:17445	256	chromosome:AGPv2:4:1:241473504:1	222049979	31	31M	*	0	0	CTTTGTAAGGGGGGTAGGATATGTAATACCC	IGIIIJICFHIIEDDBBDDDDDDAACDCD@3	AS:i:-5	XS:i:-5	XN:i:0	XM:i:1	XO:i:0	XG:i:0	NM:i:1	MD:Z:20T10	YT:Z:UU
HWI-ST515:184:D0PUKACXX:1:2307:11119:17445	272	chromosome:AGPv2:6:1:169174353:1	84650043	31	31M	*	0	0	GGGTATTACATATCCTACCCCCCTTACAAAG	3@DCDCAADDDDDDBBDDEIIHFCIJIIIGI	AS:i:-5	XS:i:-5	XN:i:0	XM:i:1	XO:i:0	XG:i:0	NM:i:1	MD:Z:10A20	YT:Z:UU
HWI-ST515:184:D0PUKACXX:1:2307:11119:17445	256	chromosome:AGPv2:5:1:217872852:1	45088388	31	31M	*	0	0	CTTTGTAAGGGGGGTAGGATATGTAATACCC	IGIIIJICFHIIEDDBBDDDDDDAACDCD@3	AS:i:-5	XS:i:-5	XN:i:0	XM:i:1	XO:i:0	XG:i:0	NM:i:1	MD:Z:20T10	YT:Z:UU
HWI-ST515:184:D0PUKACXX:1:2307:11119:17445	272	chromosome:AGPv2:4:1:241473504:1	166027032	31	31M	*	0	0	GGGTATTACATATCCTACCCCCCTTACAAAG	3@DCDCAADDDDDDBBDDEIIHFCIJIIIGI	AS:i:-5	XS:i:-5	XN:i:0	XM:i:1	XO:i:0	XG:i:0	NM:i:1	MD:Z:10A20	YT:Z:UU
HWI-ST515:184:D0PUKACXX:1:2307:11119:17445	256	chromosome:AGPv2:4:1:241473504:1	203366067	31	31M	*	0	0	CTTTGTAAGGGGGGTAGGATATGTAATACCC	IGIIIJICFHIIEDDBBDDDDDDAACDCD@3	AS:i:-5	XS:i:-5	XN:i:0	XM:i:1	XO:i:0	XG:i:0	NM:i:1	MD:Z:20T10	YT:Z:UU
HWI-ST515:184:D0PUKACXX:1:2307:11119:17445	256	chromosome:AGPv2:8:1:175793759:1	74199540	31	31M	*	0	0	CTTTGTAAGGGGGGTAGGATATGTAATACCC	IGIIIJICFHIIEDDBBDDDDDDAACDCD@3	AS:i:-12	XS:i:-5	XN:i:0	XM:i:2	XO:i:0	XG:i:0	NM:i:2	MD:Z:0A3T26	YT:Z:UU
HWI-ST515:184:D0PUKACXX:1:2307:11119:17445	272	chromosome:AGPv2:6:1:169174353:1	75026152	31	31M	*	0	0	GGGTATTACATATCCTACCCCCCTTACAAAG	3@DCDCAADDDDDDBBDDEIIHFCIJIIIGI	AS:i:-12	XS:i:-5	XN:i:0	XM:i:2	XO:i:0	XG:i:0	NM:i:2	MD:Z:26A3T0	YT:Z:UU
HWI-ST515:184:D0PUKACXX:1:2307:10359:23753	0	chromosome:AGPv2:9:1:156750706:1	117332938	255	31M	*	0	0	CTCAGTCAGTGTATTGGCACGGAGAAGAAAG	IJJIIIIBHHHIGIJIIJJJJJIHEHHFHFF	AS:i:0	XN:i:0	XM:i:0	XO:i:0	XG:i:0	NM:i:0	MD:Z:31	YT:Z:UU
HWI-ST515:184:D0PUKACXX:1:2307:18574:25871	0	chromosome:AGPv2:1:1:301354135:1	44331542	255	31M	*	0	0	GGCCTGCCCTGATTCAAGATCGGTTTCAGGA	JIHIJFFHIGIHHGGHHCEDDEEBDDCDDDC	AS:i:0	XN:i:0	XM:i:0	XO:i:0	XG:i:0	NM:i:0	MD:Z:31	YT:Z:UU
HWI-ST515:184:D0PUKACXX:1:2307:18497:43694	4	*	0	0	*	*	0	0	TGTCAAGGTCCGCTCGGCCGGCCTCCTTTCC	JIJHIIIIHIJJJGGIIJHFDABBDDDDDC@	YT:Z:UU
HWI-ST515:184:D0PUKACXX:1:2307:8219:59006	16	chromosome:AGPv2:10:1:150189435:1	142090992	255	31M	*	0	0	CTCCATGGGAAGTGGTGGCCAGCTCAGAAAG	DFFHHHHHJJIJJJJJJJJJJIJIJIJJJJJ	AS:i:0	XN:i:0	XM:i:0	XO:i:0	XG:i:0	NM:i:0	MD:Z:31	YT:Z:UU
HWI-ST515:184:D0PUKACXX:1:2307:10828:59617	16	chromosome:AGPv2:10:1:150189435:1	142090992	255	31M	*	0	0	CTCCATGGGAAGTGGTGGCCAGCTCAGAAAG	BFFHHHHHJJJJJIJJIGJJJIIEFEIIJIJ	AS:i:0	XN:i:0	XM:i:0	XO:i:0	XG:i:0	NM:i:0	MD:Z:31	YT:Z:UU
HWI-ST515:184:D0PUKACXX:1:2307:16818:121228	4	*	0	0	*	*	0	0	CTTTCTTCCGTGCGCGTCAGTGGCAGTGGTG	IEGCEB?FGD<;6@FGGEF>BEEEEC#####	YT:Z:UU
HWI-ST515:184:D0PUKACXX:1:2307:5395:140021	16	chromosome:AGPv2:1:1:301354135:1	247013328	37	31M	*	0	0	TAGGCAGGATGGCTGGTAAGGGGTGGACAAC	;CEDFFFFHHEFHIIJIGIGFFJIJJJJJJJ	AS:i:0	XS:i:-14	XN:i:0	XM:i:0	XO:i:0	XG:i:0	NM:i:0	MD:Z:31	YT:Z:UU
HWI-ST515:184:D0PUKACXX:1:2307:5395:140021	272	chromosome:AGPv2:1:1:301354135:1	247425678	37	31M	*	0	0	TAGGCAGGATGGCTGGTAAGGGGTGGACAAC	;CEDFFFFHHEFHIIJIGIGFFJIJJJJJJJ	AS:i:-14	XS:i:-14	XN:i:0	XM:i:3	XO:i:0	XG:i:0	NM:i:3	MD:Z:0C4T0A24	YT:Z:UU
HWI-ST515:184:D0PUKACXX:1:2307:5395:140021	272	chromosome:AGPv2:1:1:301354135:1	247122043	37	31M	*	0	0	TAGGCAGGATGGCTGGTAAGGGGTGGACAAC	;CEDFFFFHHEFHIIJIGIGFFJIJJJJJJJ	AS:i:-14	XS:i:-14	XN:i:0	XM:i:3	XO:i:0	XG:i:0	NM:i:3	MD:Z:0C4T0A24	YT:Z:UU
HWI-ST515:184:D0PUKACXX:1:2307:5906:159065	16	chromosome:AGPv2:5:1:217872852:1	146711910	255	31M	*	0	0	CCTCTCCCCTCTCGCTGACGCCTGACCTTCC	8DDDBDDDBAADFHHHB@HEEIHHFHGIHIJ	AS:i:0	XN:i:0	XM:i:0	XO:i:0	XG:i:0	NM:i:0	MD:Z:31	YT:Z:UU
HWI-ST515:184:D0PUKACXX:1:2307:16878:176631	16	chromosome:AGPv2:3:1:232140174:1	206754914	255	31M	*	0	0	CAAGTTGCCCACTCACCTCACTGCTGCTAGC	;C>A@DDFFEBBEA;EHGC=GEIJJJHIJIJ	AS:i:-5	XN:i:0	XM:i:1	XO:i:0	XG:i:0	NM:i:1	MD:Z:26T4	YT:Z:UU
HWI-ST515:184:D0PUKACXX:1:2308:9615:42734	16	chromosome:AGPv2:2:1:237068873:1	164988145	1	31M	*	0	0	GCGTCATGCGCAGCTTCCACCGCCGAATTGG	BBA:<2;@=>>(BC@6''9<GHHHFBFD@GG	AS:i:0	XS:i:0	XN:i:0	XM:i:0	XO:i:0	XG:i:0	NM:i:0	MD:Z:31	YT:Z:UU
HWI-ST515:184:D0PUKACXX:1:2308:9615:42734	256	chromosome:AGPv2:7:1:176764762:1	20748367	1	31M	*	0	0	CCAATTCGGCGGTGGAAGCTGCGCATGACGC	GG@DFBFHHHG<9''6@CB(>>=@;2<:ABB	AS:i:0	XS:i:0	XN:i:0	XM:i:0	XO:i:0	XG:i:0	NM:i:0	MD:Z:31	YT:Z:UU
HWI-ST515:184:D0PUKACXX:1:2308:9615:42734	256	chromosome:AGPv2:6:1:169174353:1	166669610	1	31M	*	0	0	CCAATTCGGCGGTGGAAGCTGCGCATGACGC	GG@DFBFHHHG<9''6@CB(>>=@;2<:ABB	AS:i:0	XS:i:0	XN:i:0	XM:i:0	XO:i:0	XG:i:0	NM:i:0	MD:Z:31	YT:Z:UU
HWI-ST515:184:D0PUKACXX:1:2308:7536:119673	4	*	0	0	*	*	0	0	GCCTGCAAGGCTCTGCAACTAGCTCCACCGC	HIEGEFGCEGJJBHJJGEGFFF3A@@DDEDD	YT:Z:UU
HWI-ST515:184:D0PUKACXX:1:2308:5443:168589	0	chromosome:AGPv2:5:1:217872852:1	146724046	255	31M	*	0	0	TCCCCTCCATGGCTATTTAAGCCACGTCCGC	GDHIJHGGIIGCGEGHGGECH>A?>BED###	AS:i:0	XN:i:0	XM:i:0	XO:i:0	XG:i:0	NM:i:0	MD:Z:31	YT:Z:UU
HWI-ST515:184:D0PUKACXX:1:2308:13725:181374	0	chromosome:AGPv2:5:1:217872852:1	117016009	255	31M	*	0	0	TCACCCGAGGTTAGCAAGACCGACAGTGGTG	HAGGC?@D;;FHDHDCHGG=;9A<;8-;;@8	AS:i:0	XN:i:0	XM:i:0	XO:i:0	XG:i:0	NM:i:0	MD:Z:31	YT:Z:UU
D2D0JJN1:133:D0BCAACXX:1:1101:19806:126231	4	*	0	0	*	*	0	0	CTCGCAGGGTGGCCTCCATATGGTCCGTTTT	H>CAH<EHF?BC<A>BBCDDDEDACC89AC<	YT:Z:UU
D2D0JJN1:133:D0BCAACXX:1:1102:8289:5733	16	chromosome:AGPv2:2:1:237068873:1	18158566	255	31M	*	0	0	ATGTACATGGACGACCCTGCCCACAGACTCC	BDDC@CC@B?>CEDFFHHGJJIGJJIHHHII	AS:i:0	XN:i:0	XM:i:0	XO:i:0	XG:i:0	NM:i:0	MD:Z:31	YT:Z:UU
D2D0JJN1:133:D0BCAACXX:1:1103:9609:50733	16	chromosome:AGPv2:5:1:217872852:1	179015526	255	31M	*	0	0	GGCCCGGAGGGCAAAAATATTCACTCCAAAC	BDDBBHHFJJIJJJJJJJJIHFCIGIJIIHJ	AS:i:-6	XN:i:0	XM:i:1	XO:i:0	XG:i:0	NM:i:1	MD:Z:25G5	YT:Z:UU
D2D0JJN1:133:D0BCAACXX:1:1106:6176:183525	4	*	0	0	*	*	0	0	GGCGGGAGCAGGGCGGGTGGGGGAGGCGCCG	IGIEHC/8?BABBBBBB&5>BB#########	YT:Z:UU
D2D0JJN1:133:D0BCAACXX:1:1107:11074:126175	0	chromosome:AGPv2:6:1:169174353:1	156920768	255	31M	*	0	0	CCTCAAGAAAGGTTGTCAACTAATCTGTGTC	JJJJIIJIJJHHEHFFFFFFFEEEEEEEDDD	AS:i:-10	XN:i:0	XM:i:2	XO:i:0	XG:i:0	NM:i:2	MD:Z:24A1T4	YT:Z:UU
D2D0JJN1:133:D0BCAACXX:1:1202:11612:11098	0	chromosome:AGPv2:5:1:217872852:1	59305414	255	31M	*	0	0	CCTCCTTAAACAAGCGAACCAGCGTCCTGCC	JJJJJJJCGIGIJJBHHHHFFDDDCDDBDD9	AS:i:0	XN:i:0	XM:i:0	XO:i:0	XG:i:0	NM:i:0	MD:Z:31	YT:Z:UU
D2D0JJN1:133:D0BCAACXX:1:1203:8057:51368	4	*	0	0	*	*	0	0	GTTCCACTCGGTCCCTCAAAGGGCAAAGGCC	JGHHHIJGGIJHIIIGHHGGECEEFFECEC?	YT:Z:UU
D2D0JJN1:133:D0BCAACXX:1:1203:16308:184016	0	chromosome:AGPv2:10:1:150189435:1	4475740	255	31M	*	0	0	CCCTCTCCTCCATCCCACCATCGGACTCCAT	IIHDB@BEGFECEHFEFFD=C;??BB6ADC:	AS:i:-4	XN:i:0	XM:i:1	XO:i:0	XG:i:0	NM:i:1	MD:Z:30C0	YT:Z:UU
D2D0JJN1:133:D0BCAACXX:1:1203:1643:191988	4	*	0	0	*	*	0	0	GTCTGGGGAGGACGCAAGTGCAACGGAAACC	GHGIIJFJ5AH;AEBDDDCCCCDCBD??BA<	YT:Z:UU
D2D0JJN1:133:D0BCAACXX:1:1204:16474:38901	16	chromosome:AGPv2:3:1:232140174:1	174775646	1	31M	*	0	0	AGGGAGGGGGAGGGAAGGAAGGTGAGGAGAG	CDFFFHHHJIIIHDHEIJJIJIGJIJJJJJJ	AS:i:0	XS:i:0	XN:i:0	XM:i:0	XO:i:0	XG:i:0	NM:i:0	MD:Z:31	YT:Z:UU
D2D0JJN1:133:D0BCAACXX:1:1204:16474:38901	272	chromosome:AGPv2:8:1:175793759:1	9920165	1	31M	*	0	0	AGGGAGGGGGAGGGAAGGAAGGTGAGGAGAG	CDFFFHHHJIIIHDHEIJJIJIGJIJJJJJJ	AS:i:0	XS:i:0	XN:i:0	XM:i:0	XO:i:0	XG:i:0	NM:i:0	MD:Z:31	YT:Z:UU
D2D0JJN1:133:D0BCAACXX:1:1204:16474:38901	256	chromosome:AGPv2:8:1:175793759:1	149020252	1	31M	*	0	0	CTCTCCTCACCTTCCTTCCCTCCCCCTCCCT	JJJJJJIJGIJIJJIEHDHIIIJHHHFFFDC	AS:i:0	XS:i:0	XN:i:0	XM:i:0	XO:i:0	XG:i:0	NM:i:0	MD:Z:31	YT:Z:UU
D2D0JJN1:133:D0BCAACXX:1:1204:16474:38901	256	chromosome:AGPv2:5:1:217872852:1	134779778	1	31M	*	0	0	CTCTCCTCACCTTCCTTCCCTCCCCCTCCCT	JJJJJJIJGIJIJJIEHDHIIIJHHHFFFDC	AS:i:0	XS:i:0	XN:i:0	XM:i:0	XO:i:0	XG:i:0	NM:i:0	MD:Z:31	YT:Z:UU
D2D0JJN1:133:D0BCAACXX:1:1204:16474:38901	256	chromosome:AGPv2:4:1:241473504:1	62415750	1	31M	*	0	0	CTCTCCTCACCTTCCTTCCCTCCCCCTCCCT	JJJJJJIJGIJIJJIEHDHIIIJHHHFFFDC	AS:i:0	XS:i:0	XN:i:0	XM:i:0	XO:i:0	XG:i:0	NM:i:0	MD:Z:31	YT:Z:UU
D2D0JJN1:133:D0BCAACXX:1:1204:16474:38901	256	chromosome:AGPv2:6:1:169174353:1	84562711	1	31M	*	0	0	CTCTCCTCACCTTCCTTCCCTCCCCCTCCCT	JJJJJJIJGIJIJJIEHDHIIIJHHHFFFDC	AS:i:0	XS:i:0	XN:i:0	XM:i:0	XO:i:0	XG:i:0	NM:i:0	MD:Z:31	YT:Z:UU
D2D0JJN1:133:D0BCAACXX:1:1204:16474:38901	272	chromosome:AGPv2:2:1:237068873:1	104171028	1	31M	*	0	0	AGGGAGGGGGAGGGAAGGAAGGTGAGGAGAG	CDFFFHHHJIIIHDHEIJJIJIGJIJJJJJJ	AS:i:0	XS:i:0	XN:i:0	XM:i:0	XO:i:0	XG:i:0	NM:i:0	MD:Z:31	YT:Z:UU
D2D0JJN1:133:D0BCAACXX:1:1204:16474:38901	256	chromosome:AGPv2:1:1:301354135:1	154024142	1	31M	*	0	0	CTCTCCTCACCTTCCTTCCCTCCCCCTCCCT	JJJJJJIJGIJIJJIEHDHIIIJHHHFFFDC	AS:i:0	XS:i:0	XN:i:0	XM:i:0	XO:i:0	XG:i:0	NM:i:0	MD:Z:31	YT:Z:UU
D2D0JJN1:133:D0BCAACXX:1:1204:16474:38901	272	chromosome:AGPv2:4:1:241473504:1	12700489	1	31M	*	0	0	AGGGAGGGGGAGGGAAGGAAGGTGAGGAGAG	CDFFFHHHJIIIHDHEIJJIJIGJIJJJJJJ	AS:i:0	XS:i:0	XN:i:0	XM:i:0	XO:i:0	XG:i:0	NM:i:0	MD:Z:31	YT:Z:UU
D2D0JJN1:133:D0BCAACXX:1:1204:16474:38901	272	chromosome:AGPv2:3:1:232140174:1	190174337	1	31M	*	0	0	AGGGAGGGGGAGGGAAGGAAGGTGAGGAGAG	CDFFFHHHJIIIHDHEIJJIJIGJIJJJJJJ	AS:i:0	XS:i:0	XN:i:0	XM:i:0	XO:i:0	XG:i:0	NM:i:0	MD:Z:31	YT:Z:UU
D2D0JJN1:133:D0BCAACXX:1:1204:16474:38901	272	chromosome:AGPv2:3:1:232140174:1	216519935	1	31M	*	0	0	AGGGAGGGGGAGGGAAGGAAGGTGAGGAGAG	CDFFFHHHJIIIHDHEIJJIJIGJIJJJJJJ	AS:i:0	XS:i:0	XN:i:0	XM:i:0	XO:i:0	XG:i:0	NM:i:0	MD:Z:31	YT:Z:UU
D2D0JJN1:133:D0BCAACXX:1:1204:16474:38901	256	chromosome:AGPv2:5:1:217872852:1	193144845	1	31M	*	0	0	CTCTCCTCACCTTCCTTCCCTCCCCCTCCCT	JJJJJJIJGIJIJJIEHDHIIIJHHHFFFDC	AS:i:-5	XS:i:0	XN:i:0	XM:i:1	XO:i:0	XG:i:0	NM:i:1	MD:Z:29T1	YT:Z:UU
D2D0JJN1:133:D0BCAACXX:1:1204:16474:38901	256	chromosome:AGPv2:5:1:217872852:1	192005910	1	31M	*	0	0	CTCTCCTCACCTTCCTTCCCTCCCCCTCCCT	JJJJJJIJGIJIJJIEHDHIIIJHHHFFFDC	AS:i:-5	XS:i:0	XN:i:0	XM:i:1	XO:i:0	XG:i:0	NM:i:1	MD:Z:30C0	YT:Z:UU
D2D0JJN1:133:D0BCAACXX:1:1204:16474:38901	272	chromosome:AGPv2:4:1:241473504:1	183585576	1	31M	*	0	0	AGGGAGGGGGAGGGAAGGAAGGTGAGGAGAG	CDFFFHHHJIIIHDHEIJJIJIGJIJJJJJJ	AS:i:-6	XS:i:0	XN:i:0	XM:i:1	XO:i:0	XG:i:0	NM:i:1	MD:Z:8A22	YT:Z:UU
D2D0JJN1:133:D0BCAACXX:1:1204:16474:38901	256	chromosome:AGPv2:1:1:301354135:1	27871266	1	31M	*	0	0	CTCTCCTCACCTTCCTTCCCTCCCCCTCCCT	JJJJJJIJGIJIJJIEHDHIIIJHHHFFFDC	AS:i:-11	XS:i:0	XN:i:0	XM:i:2	XO:i:0	XG:i:0	NM:i:2	MD:Z:22T0T7	YT:Z:UU
D2D0JJN1:133:D0BCAACXX:1:1207:21039:8419	16	chromosome:AGPv2:10:1:150189435:1	142090992	255	31M	*	0	0	CTCCATGGGAAGTGGTGGCCAGCTCAGAAAG	;;33:HEAHEG@?GFGC7)@GE@IHFDGHCC	AS:i:0	XN:i:0	XM:i:0	XO:i:0	XG:i:0	NM:i:0	MD:Z:31	YT:Z:UU
D2D0JJN1:133:D0BCAACXX:1:1207:20268:18601	4	*	0	0	*	*	0	0	CCGCGCAGAGGGGAAGAAGAACGGCGCGCGG	JJJIIHFFDBDDDDDDDDDDDCBBBDDDDDD	YT:Z:UU
D2D0JJN1:133:D0BCAACXX:1:1208:8650:23000	16	chromosome:AGPv2:8:1:175793759:1	43261764	255	31M	*	0	0	TATCCGACACTATTGCTCTTCTCTCTCACTG	###DDC;@;EFHHFFGAJGIH?GGHHFBIGE	AS:i:0	XN:i:0	XM:i:0	XO:i:0	XG:i:0	NM:i:0	MD:Z:31	YT:Z:UU
D2D0JJN1:133:D0BCAACXX:1:1304:2428:174082	0	chromosome:AGPv2:6:1:169174353:1	106351267	255	31M	*	0	0	GGTAGAGAGGGAATCGTCGGAGAGAGGGGGG	HG(=@F@AFGH8@ACE?CED8?9?=???=5<	AS:i:0	XN:i:0	XM:i:0	XO:i:0	XG:i:0	NM:i:0	MD:Z:31	YT:Z:UU
D2D0JJN1:133:D0BCAACXX:1:1305:9577:21080	0	chromosome:AGPv2:8:1:175793759:1	47431537	31	31M	*	0	0	TGCAGTACACAGCAACAACTGATCATCCTCG	BFGCFFH7C4@ADCGG2=27@D@D>@BC@CA	AS:i:0	XS:i:-4	XN:i:0	XM:i:0	XO:i:0	XG:i:0	NM:i:0	MD:Z:31	YT:Z:UU
D2D0JJN1:133:D0BCAACXX:1:1305:9577:21080	272	chromosome:AGPv2:1:1:301354135:1	122757563	31	31M	*	0	0	CGAGGATGATCAGTTGTTGCTGTGTACTGCA	AC@CB@>D@D@72=2GGCDA@4C7HFFCGFB	AS:i:-4	XS:i:-4	XN:i:0	XM:i:1	XO:i:0	XG:i:0	NM:i:1	MD:Z:13C17	YT:Z:UU
D2D0JJN1:133:D0BCAACXX:1:1305:19945:166736	0	chromosome:AGPv2:5:1:217872852:1	168870374	255	31M	*	0	0	CACGGGGACGGGGTTCTCCCTTTGCTGTCGC	HBGHIIJGE<ADD38?CDDDDDDCDDCDDDA	AS:i:0	XN:i:0	XM:i:0	XO:i:0	XG:i:0	NM:i:0	MD:Z:31	YT:Z:UU
D2D0JJN1:133:D0BCAACXX:1:1305:9851:167952	16	chromosome:AGPv2:6:1:169174353:1	26561371	255	31M	*	0	0	TCGCCGGACCGCCCCGCGCTCTACTGCCCCA	###B@9;5BDDDDFHGHC>GGHHIDIJIIIJ	AS:i:0	XN:i:0	XM:i:0	XO:i:0	XG:i:0	NM:i:0	MD:Z:31	YT:Z:UU
D2D0JJN1:133:D0BCAACXX:1:1306:15527:141818	16	chromosome:AGPv2:5:1:217872852:1	8627014	255	31M	*	0	0	TTCTGAGGATGTCGGTCGGAGTAGCAGAGAG	##################HC7A@@GC<HFFE	AS:i:0	XN:i:0	XM:i:0	XO:i:0	XG:i:0	NM:i:0	MD:Z:31	YT:Z:UU
D2D0JJN1:133:D0BCAACXX:1:2101:9355:75030	0	chromosome:AGPv2:1:1:301354135:1	5872951	31	31M	*	0	0	CCCGTCAGTCGGTCACGTGATCTGTGCCATA	JJJEADCEHHFFBCDEDBDDDEEDDDDDDDD	AS:i:0	XS:i:-5	XN:i:0	XM:i:0	XO:i:0	XG:i:0	NM:i:0	MD:Z:31	YT:Z:UU
D2D0JJN1:133:D0BCAACXX:1:2101:9355:75030	272	chromosome:AGPv2:5:1:217872852:1	206300751	31	31M	*	0	0	TATGGCACAGATCACGTGACCGACTGACGGG	DDDDDDDDEEDDDBDEDCBFFHHECDAEJJJ	AS:i:-5	XS:i:-5	XN:i:0	XM:i:1	XO:i:0	XG:i:0	NM:i:1	MD:Z:15A15	YT:Z:UU
D2D0JJN1:133:D0BCAACXX:1:2101:9355:75030	272	chromosome:AGPv2:2:1:237068873:1	6581050	31	31M	*	0	0	TATGGCACAGATCACGTGACCGACTGACGGG	DDDDDDDDEEDDDBDEDCBFFHHECDAEJJJ	AS:i:-5	XS:i:-5	XN:i:0	XM:i:1	XO:i:0	XG:i:0	NM:i:1	MD:Z:15A15	YT:Z:UU
D2D0JJN1:133:D0BCAACXX:1:2101:5499:135382	0	chromosome:AGPv2:4:1:241473504:1	167421477	255	31M	*	0	0	GTACATATGAGGAGATAAAAAAATGACATTG	CGHJIEEHGEF<;C?CBFFCAB@AACCCCD@	AS:i:0	XN:i:0	XM:i:0	XO:i:0	XG:i:0	NM:i:0	MD:Z:31	YT:Z:UU
D2D0JJN1:133:D0BCAACXX:1:2104:13268:93481	0	chromosome:AGPv2:8:1:175793759:1	121557879	255	31M	*	0	0	CTCTCTCGGTAGCTCGGGTTGGCGGCGTAGC	DG?BFB??F6(-))8;8@65/=.=;;@5@9B	AS:i:0	XN:i:0	XM:i:0	XO:i:0	XG:i:0	NM:i:0	MD:Z:31	YT:Z:UU
D2D0JJN1:133:D0BCAACXX:1:2105:17732:88559	0	chromosome:AGPv2:5:1:217872852:1	146724046	255	31M	*	0	0	TCCCCTCCATGGCTATTTAAGCCACGTCCGC	D@FHEDGHGGGJEIJIIFCAAEEEC/;;?##	AS:i:0	XN:i:0	XM:i:0	XO:i:0	XG:i:0	NM:i:0	MD:Z:31	YT:Z:UU
D2D0JJN1:133:D0BCAACXX:1:2107:8550:167920	0	chromosome:AGPv2:6:1:169174353:1	144597910	255	31M	*	0	0	CGCCGGTGTACACGTCGTTGACGAGGTTCTC	?F<GHA:=5;7);;..99?=B(3?#######	AS:i:0	XN:i:0	XM:i:0	XO:i:0	XG:i:0	NM:i:0	MD:Z:31	YT:Z:UU
D2D0JJN1:133:D0BCAACXX:1:2107:16026:191753	16	chromosome:AGPv2:4:1:241473504:1	28011109	255	31M	*	0	0	CGCGGCAGCCTTATCGGCTCCAGCGAGCCGA	###B??C?@;;,'<B??=2E<AA@JJIJJJI	AS:i:0	XN:i:0	XM:i:0	XO:i:0	XG:i:0	NM:i:0	MD:Z:31	YT:Z:UU
D2D0JJN1:133:D0BCAACXX:1:2107:11655:196634	4	*	0	0	*	*	0	0	CTTTTTAACACGGTGACACAATATTACATGG	JJIIIH?HHFFHDDFDEEEEBDCDEEDDEDD	YT:Z:UU
D2D0JJN1:133:D0BCAACXX:1:2108:16450:64721	16	chromosome:AGPv2:8:1:175793759:1	160085577	255	31M	*	0	0	CACCCTCGCCGCCTCCGCCTACCTCAAACCC	##DB@;DDBDDDDFFJJJGGFJIHGFFBJJJ	AS:i:0	XN:i:0	XM:i:0	XO:i:0	XG:i:0	NM:i:0	MD:Z:31	YT:Z:UU
D2D0JJN1:133:D0BCAACXX:1:2108:8086:115244	0	chromosome:AGPv2:3:1:232140174:1	182474539	255	31M	*	0	0	GGCTCTGGGAGGATAGGCCTAATTCTATTTT	@##############################	AS:i:0	XN:i:0	XM:i:0	XO:i:0	XG:i:0	NM:i:0	MD:Z:31	YT:Z:UU
D2D0JJN1:133:D0BCAACXX:1:2108:6392:129156	16	chromosome:AGPv2:5:1:217872852:1	87925745	255	31M	*	0	0	CCGCCGGCCGCCTCCCTCACCACCCGCACGA	9DBDDDDDDDDDDDDDCDDCB=JJJIJIJJI	AS:i:0	XN:i:0	XM:i:0	XO:i:0	XG:i:0	NM:i:0	MD:Z:31	YT:Z:UU
D2D0JJN1:133:D0BCAACXX:1:2201:4272:74644	0	chromosome:AGPv2:10:1:150189435:1	4475740	255	31M	*	0	0	CCCTCTCCTCCATCCCACCATCGGACTCCAT	HIIJJIJIJFHHHHFFFFD<AEDD(3;C>C@	AS:i:-5	XN:i:0	XM:i:1	XO:i:0	XG:i:0	NM:i:1	MD:Z:30C0	YT:Z:UU
D2D0JJN1:133:D0BCAACXX:1:2201:8176:163212	16	chromosome:AGPv2:2:1:237068873:1	18158566	255	31M	*	0	0	ATGTACATGGACGGCCCTGCCCACAGACTCC	#@CA;5((83';5(D>=3=>GHE@4=CF;GD	AS:i:-2	XN:i:0	XM:i:1	XO:i:0	XG:i:0	NM:i:1	MD:Z:13A17	YT:Z:UU
D2D0JJN1:133:D0BCAACXX:1:2201:5096:196154	0	chromosome:AGPv2:2:1:237068873:1	223495114	255	31M	*	0	0	CCTAGCAGCCACGTCCATGACGTTCTCCCGT	JIJHIJJJDHIIJEHIJHGHHHEBEFFCD<?	AS:i:0	XN:i:0	XM:i:0	XO:i:0	XG:i:0	NM:i:0	MD:Z:31	YT:Z:UU
D2D0JJN1:133:D0BCAACXX:1:2203:7187:97895	0	chromosome:AGPv2:4:1:241473504:1	89321616	255	31M	*	0	0	ATTGAGCCCGAGGTAGTATATGACAGTAGGA	9BBEAEE?CAAD'-7?)==CD>??@A@A@:>	AS:i:0	XN:i:0	XM:i:0	XO:i:0	XG:i:0	NM:i:0	MD:Z:31	YT:Z:UU
D2D0JJN1:133:D0BCAACXX:1:2206:16097:148682	0	chromosome:AGPv2:5:1:217872852:1	26602766	255	31M	*	0	0	AGCCTAGGAAGTCCAACCGAGCCCGTCGGCG	JJJJJJJJIJIHHHHGHFFDDDD?BBDBBBB	AS:i:0	XN:i:0	XM:i:0	XO:i:0	XG:i:0	NM:i:0	MD:Z:31	YT:Z:UU
D2D0JJN1:133:D0BCAACXX:1:2207:12717:188287	4	*	0	0	*	*	0	0	TGTAGTGAGGGGGGTGATGTGATTCGGGGGG	GF898B??@FH/;-07<C>4>CEE>?#####	YT:Z:UU
D2D0JJN1:133:D0BCAACXX:1:2301:7865:98567	4	*	0	0	*	*	0	0	GTTTTAATGACAGATCTTGGGCCCTTTTTGT	IIJJJIJJJJJJIJJJGIGGHJGHGHFFFFE	YT:Z:UU
D2D0JJN1:133:D0BCAACXX:1:2301:7137:199608	0	chromosome:AGPv2:5:1:217872852:1	26602766	255	31M	*	0	0	AGCCTAGGAAGTCCAACCGAGCCCGTCGGCG	JJJJGHJJIJIHHHHHHFF<BB@BD8?B@##	AS:i:0	XN:i:0	XM:i:0	XO:i:0	XG:i:0	NM:i:0	MD:Z:31	YT:Z:UU
D2D0JJN1:133:D0BCAACXX:1:2302:1505:131577	0	chromosome:AGPv2:1:1:301354135:1	102196738	255	31M	*	0	0	CTCGCACAGGCGTTTCAATCGGACTTCGGAT	IGGIAGIIIICHH8;=CHEF<??A#######	AS:i:0	XN:i:0	XM:i:0	XO:i:0	XG:i:0	NM:i:0	MD:Z:31	YT:Z:UU
D2D0JJN1:133:D0BCAACXX:1:2302:6991:162172	4	*	0	0	*	*	0	0	CCAAAAGGAAGGATGGAGACGGCGTCGCGAG	JJJJGJJJGIIHHHHFDFFFDDBB@BDDD>5	YT:Z:UU
D2D0JJN1:133:D0BCAACXX:1:2303:2906:135473	4	*	0	0	*	*	0	0	GCCTGCAAGGCTCTGCAACTAGCTCCACCGC	DIJBFGIIGGJJJJIJIDGEAEEFDFEFFC<	YT:Z:UU
D2D0JJN1:133:D0BCAACXX:1:2306:16931:92858	16	chromosome:AGPv2:8:1:175793759:1	155021957	32	31M	*	0	0	GTCCTCGCTCTGACATTTTAGTGTTAGTTGT	=@DFHHDIJJJIIIJIGIJJJJJGIIGIIJI	AS:i:0	XS:i:-6	XN:i:0	XM:i:0	XO:i:0	XG:i:0	NM:i:0	MD:Z:31	YT:Z:UU
D2D0JJN1:133:D0BCAACXX:1:2306:16931:92858	256	chromosome:AGPv2:4:1:241473504:1	239705981	32	31M	*	0	0	ACAACTAACACTAAAATGTCAGAGCGAGGAC	IJIIGIIGJJJJJIGIJIIIJJJIDHHFD@=	AS:i:-6	XS:i:-6	XN:i:0	XM:i:1	XO:i:0	XG:i:0	NM:i:1	MD:Z:5C25	YT:Z:UU
D2D0JJN1:133:D0BCAACXX:1:2306:16931:92858	272	chromosome:AGPv2:8:1:175793759:1	141064014	32	31M	*	0	0	GTCCTCGCTCTGACATTTTAGTGTTAGTTGT	=@DFHHDIJJJIIIJIGIJJJJJGIIGIIJI	AS:i:-10	XS:i:-6	XN:i:0	XM:i:2	XO:i:0	XG:i:0	NM:i:2	MD:Z:1A1A27	YT:Z:UU
D2D0JJN1:133:D0BCAACXX:1:2306:16931:92858	272	chromosome:AGPv2:5:1:217872852:1	161178872	32	31M	*	0	0	GTCCTCGCTCTGACATTTTAGTGTTAGTTGT	=@DFHHDIJJJIIIJIGIJJJJJGIIGIIJI	AS:i:-11	XS:i:-6	XN:i:0	XM:i:2	XO:i:0	XG:i:0	NM:i:2	MD:Z:1C23G5	YT:Z:UU
D2D0JJN1:133:D0BCAACXX:1:2306:16931:92858	256	chromosome:AGPv2:6:1:169174353:1	94706317	32	31M	*	0	0	ACAACTAACACTAAAATGTCAGAGCGAGGAC	IJIIGIIGJJJJJIGIJIIIJJJIDHHFD@=	AS:i:-11	XS:i:-6	XN:i:0	XM:i:2	XO:i:0	XG:i:0	NM:i:2	MD:Z:4T0C25	YT:Z:UU
D2D0JJN1:133:D0BCAACXX:1:2306:16931:92858	272	chromosome:AGPv2:6:1:169174353:1	81697762	32	31M	*	0	0	GTCCTCGCTCTGACATTTTAGTGTTAGTTGT	=@DFHHDIJJJIIIJIGIJJJJJGIIGIIJI	AS:i:-11	XS:i:-6	XN:i:0	XM:i:2	XO:i:0	XG:i:0	NM:i:2	MD:Z:1C23G5	YT:Z:UU
D2D0JJN1:133:D0BCAACXX:1:2306:13181:199176	0	chromosome:AGPv2:6:1:169174353:1	87572822	1	31M	*	0	0	AAAAAACGGAGTCTTTAGAGCCCTTATTAAA	<FFHBAHE=?<;@CDCCCCCCBBC?>ACDD>	AS:i:-4	XS:i:-4	XN:i:0	XM:i:1	XO:i:0	XG:i:0	NM:i:1	MD:Z:0C30	YT:Z:UU
D2D0JJN1:133:D0BCAACXX:1:2306:13181:199176	256	chromosome:AGPv2:5:1:217872852:1	89474380	1	31M	*	0	0	AAAAAACGGAGTCTTTAGAGCCCTTATTAAA	<FFHBAHE=?<;@CDCCCCCCBBC?>ACDD>	AS:i:-4	XS:i:-4	XN:i:0	XM:i:1	XO:i:0	XG:i:0	NM:i:1	MD:Z:0C30	YT:Z:UU
D2D0JJN1:133:D0BCAACXX:1:2306:13181:199176	272	chromosome:AGPv2:3:1:232140174:1	36461369	1	31M	*	0	0	TTTAATAAGGGCTCTAAAGACTCCGTTTTTT	>DDCA>?CBBCCCCCCDC@;<?=EHABHFF<	AS:i:-4	XS:i:-4	XN:i:0	XM:i:1	XO:i:0	XG:i:0	NM:i:1	MD:Z:30G0	YT:Z:UU
D2D0JJN1:133:D0BCAACXX:1:2306:13181:199176	272	chromosome:AGPv2:4:1:241473504:1	62780356	1	31M	*	0	0	TTTAATAAGGGCTCTAAAGACTCCGTTTTTT	>DDCA>?CBBCCCCCCDC@;<?=EHABHFF<	AS:i:-4	XS:i:-4	XN:i:0	XM:i:1	XO:i:0	XG:i:0	NM:i:1	MD:Z:5C25	YT:Z:UU
D2D0JJN1:133:D0BCAACXX:1:2306:13181:199176	256	chromosome:AGPv2:8:1:175793759:1	51714227	1	31M	*	0	0	AAAAAACGGAGTCTTTAGAGCCCTTATTAAA	<FFHBAHE=?<;@CDCCCCCCBBC?>ACDD>	AS:i:-4	XS:i:-4	XN:i:0	XM:i:1	XO:i:0	XG:i:0	NM:i:1	MD:Z:0C30	YT:Z:UU
D2D0JJN1:133:D0BCAACXX:1:2306:13181:199176	256	chromosome:AGPv2:5:1:217872852:1	216566296	1	31M	*	0	0	AAAAAACGGAGTCTTTAGAGCCCTTATTAAA	<FFHBAHE=?<;@CDCCCCCCBBC?>ACDD>	AS:i:-4	XS:i:-4	XN:i:0	XM:i:1	XO:i:0	XG:i:0	NM:i:1	MD:Z:0T30	YT:Z:UU
D2D0JJN1:133:D0BCAACXX:1:2306:13181:199176	256	chromosome:AGPv2:1:1:301354135:1	239967508	1	31M	*	0	0	AAAAAACGGAGTCTTTAGAGCCCTTATTAAA	<FFHBAHE=?<;@CDCCCCCCBBC?>ACDD>	AS:i:-4	XS:i:-4	XN:i:0	XM:i:1	XO:i:0	XG:i:0	NM:i:1	MD:Z:0C30	YT:Z:UU
D2D0JJN1:133:D0BCAACXX:1:2306:13181:199176	272	chromosome:AGPv2:8:1:175793759:1	7929434	1	31M	*	0	0	TTTAATAAGGGCTCTAAAGACTCCGTTTTTT	>DDCA>?CBBCCCCCCDC@;<?=EHABHFF<	AS:i:-4	XS:i:-4	XN:i:0	XM:i:1	XO:i:0	XG:i:0	NM:i:1	MD:Z:30G0	YT:Z:UU
D2D0JJN1:133:D0BCAACXX:1:2306:13181:199176	256	chromosome:AGPv2:3:1:232140174:1	14751965	1	31M	*	0	0	AAAAAACGGAGTCTTTAGAGCCCTTATTAAA	<FFHBAHE=?<;@CDCCCCCCBBC?>ACDD>	AS:i:-4	XS:i:-4	XN:i:0	XM:i:1	XO:i:0	XG:i:0	NM:i:1	MD:Z:0C30	YT:Z:UU
D2D0JJN1:133:D0BCAACXX:1:2306:13181:199176	256	chromosome:AGPv2:1:1:301354135:1	47078371	1	31M	*	0	0	AAAAAACGGAGTCTTTAGAGCCCTTATTAAA	<FFHBAHE=?<;@CDCCCCCCBBC?>ACDD>	AS:i:-4	XS:i:-4	XN:i:0	XM:i:1	XO:i:0	XG:i:0	NM:i:1	MD:Z:0C30	YT:Z:UU
D2D0JJN1:133:D0BCAACXX:1:2306:13181:199176	256	chromosome:AGPv2:9:1:156750706:1	15458069	1	31M	*	0	0	AAAAAACGGAGTCTTTAGAGCCCTTATTAAA	<FFHBAHE=?<;@CDCCCCCCBBC?>ACDD>	AS:i:-4	XS:i:-4	XN:i:0	XM:i:1	XO:i:0	XG:i:0	NM:i:1	MD:Z:0C30	YT:Z:UU
D2D0JJN1:133:D0BCAACXX:1:2306:13181:199176	272	chromosome:AGPv2:3:1:232140174:1	106481790	1	31M	*	0	0	TTTAATAAGGGCTCTAAAGACTCCGTTTTTT	>DDCA>?CBBCCCCCCDC@;<?=EHABHFF<	AS:i:-4	XS:i:-4	XN:i:0	XM:i:1	XO:i:0	XG:i:0	NM:i:1	MD:Z:30G0	YT:Z:UU
D2D0JJN1:133:D0BCAACXX:1:2306:13181:199176	272	chromosome:AGPv2:2:1:237068873:1	54551509	1	31M	*	0	0	TTTAATAAGGGCTCTAAAGACTCCGTTTTTT	>DDCA>?CBBCCCCCCDC@;<?=EHABHFF<	AS:i:-5	XS:i:-4	XN:i:0	XM:i:1	XO:i:0	XG:i:0	NM:i:1	MD:Z:29G1	YT:Z:UU
D2D0JJN1:133:D0BCAACXX:1:2306:13181:199176	256	chromosome:AGPv2:1:1:301354135:1	86371109	1	31M	*	0	0	AAAAAACGGAGTCTTTAGAGCCCTTATTAAA	<FFHBAHE=?<;@CDCCCCCCBBC?>ACDD>	AS:i:-8	XS:i:-4	XN:i:0	XM:i:2	XO:i:0	XG:i:0	NM:i:2	MD:Z:0C29T0	YT:Z:UU
D2D0JJN1:133:D0BCAACXX:1:2306:13181:199176	272	chromosome:AGPv2:5:1:217872852:1	181409738	1	5M1I25M	*	0	0	TTTAATAAGGGCTCTAAAGACTCCGTTTTTT	>DDCA>?CBBCCCCCCDC@;<?=EHABHFF<	AS:i:-8	XS:i:-4	XN:i:0	XM:i:0	XO:i:1	XG:i:1	NM:i:1	MD:Z:30	YT:Z:UU
D2D0JJN1:133:D0BCAACXX:1:2306:13181:199176	256	chromosome:AGPv2:2:1:237068873:1	209448210	1	31M	*	0	0	AAAAAACGGAGTCTTTAGAGCCCTTATTAAA	<FFHBAHE=?<;@CDCCCCCCBBC?>ACDD>	AS:i:-9	XS:i:-4	XN:i:0	XM:i:2	XO:i:0	XG:i:0	NM:i:2	MD:Z:0C5T24	YT:Z:UU
D2D0JJN1:133:D0BCAACXX:1:2306:13181:199176	256	chromosome:AGPv2:2:1:237068873:1	171109169	1	31M	*	0	0	AAAAAACGGAGTCTTTAGAGCCCTTATTAAA	<FFHBAHE=?<;@CDCCCCCCBBC?>ACDD>	AS:i:-9	XS:i:-4	XN:i:0	XM:i:2	XO:i:0	XG:i:0	NM:i:2	MD:Z:0C5T24	YT:Z:UU
D2D0JJN1:133:D0BCAACXX:1:2306:13181:199176	256	chromosome:AGPv2:4:1:241473504:1	49038019	1	31M	*	0	0	AAAAAACGGAGTCTTTAGAGCCCTTATTAAA	<FFHBAHE=?<;@CDCCCCCCBBC?>ACDD>	AS:i:-9	XS:i:-4	XN:i:0	XM:i:2	XO:i:0	XG:i:0	NM:i:2	MD:Z:0G0C29	YT:Z:UU
D2D0JJN1:133:D0BCAACXX:1:2306:13181:199176	272	chromosome:AGPv2:1:1:301354135:1	86548865	1	31M	*	0	0	TTTAATAAGGGCTCTAAAGACTCCGTTTTTT	>DDCA>?CBBCCCCCCDC@;<?=EHABHFF<	AS:i:-9	XS:i:-4	XN:i:0	XM:i:2	XO:i:0	XG:i:0	NM:i:2	MD:Z:24A5A0	YT:Z:UU
D2D0JJN1:133:D0BCAACXX:1:2306:13181:199176	272	chromosome:AGPv2:4:1:241473504:1	103213747	1	31M	*	0	0	TTTAATAAGGGCTCTAAAGACTCCGTTTTTT	>DDCA>?CBBCCCCCCDC@;<?=EHABHFF<	AS:i:-9	XS:i:-4	XN:i:0	XM:i:2	XO:i:0	XG:i:0	NM:i:2	MD:Z:24A5G0	YT:Z:UU
D2D0JJN1:133:D0BCAACXX:1:2306:13181:199176	272	chromosome:AGPv2:9:1:156750706:1	110151564	1	31M	*	0	0	TTTAATAAGGGCTCTAAAGACTCCGTTTTTT	>DDCA>?CBBCCCCCCDC@;<?=EHABHFF<	AS:i:-9	XS:i:-4	XN:i:0	XM:i:2	XO:i:0	XG:i:0	NM:i:2	MD:Z:26C3G0	YT:Z:UU
D2D0JJN1:133:D0BCAACXX:1:2306:13181:199176	256	chromosome:AGPv2:6:1:169174353:1	142021286	1	31M	*	0	0	AAAAAACGGAGTCTTTAGAGCCCTTATTAAA	<FFHBAHE=?<;@CDCCCCCCBBC?>ACDD>	AS:i:-9	XS:i:-4	XN:i:0	XM:i:2	XO:i:0	XG:i:0	NM:i:2	MD:Z:0C28G1	YT:Z:UU
D2D0JJN1:133:D0BCAACXX:1:2306:13181:199176	272	chromosome:AGPv2:10:1:150189435:1	103245207	1	31M	*	0	0	TTTAATAAGGGCTCTAAAGACTCCGTTTTTT	>DDCA>?CBBCCCCCCDC@;<?=EHABHFF<	AS:i:-9	XS:i:-4	XN:i:0	XM:i:2	XO:i:0	XG:i:0	NM:i:2	MD:Z:24A5G0	YT:Z:UU
D2D0JJN1:133:D0BCAACXX:1:2306:13181:199176	272	chromosome:AGPv2:4:1:241473504:1	74394608	1	31M	*	0	0	TTTAATAAGGGCTCTAAAGACTCCGTTTTTT	>DDCA>?CBBCCCCCCDC@;<?=EHABHFF<	AS:i:-9	XS:i:-4	XN:i:0	XM:i:2	XO:i:0	XG:i:0	NM:i:2	MD:Z:3C1A25	YT:Z:UU
D2D0JJN1:133:D0BCAACXX:1:2306:13181:199176	256	chromosome:AGPv2:6:1:169174353:1	84722625	1	31M	*	0	0	AAAAAACGGAGTCTTTAGAGCCCTTATTAAA	<FFHBAHE=?<;@CDCCCCCCBBC?>ACDD>	AS:i:-9	XS:i:-4	XN:i:0	XM:i:2	XO:i:0	XG:i:0	NM:i:2	MD:Z:25T1G3	YT:Z:UU
D2D0JJN1:133:D0BCAACXX:1:2306:13181:199176	256	chromosome:AGPv2:3:1:232140174:1	157340329	1	31M	*	0	0	AAAAAACGGAGTCTTTAGAGCCCTTATTAAA	<FFHBAHE=?<;@CDCCCCCCBBC?>ACDD>	AS:i:-9	XS:i:-4	XN:i:0	XM:i:2	XO:i:0	XG:i:0	NM:i:2	MD:Z:0C28G1	YT:Z:UU
D2D0JJN1:133:D0BCAACXX:1:2306:13181:199176	272	chromosome:AGPv2:10:1:150189435:1	40530057	1	31M	*	0	0	TTTAATAAGGGCTCTAAAGACTCCGTTTTTT	>DDCA>?CBBCCCCCCDC@;<?=EHABHFF<	AS:i:-9	XS:i:-4	XN:i:0	XM:i:2	XO:i:0	XG:i:0	NM:i:2	MD:Z:24A5G0	YT:Z:UU
D2D0JJN1:133:D0BCAACXX:1:2306:13181:199176	256	chromosome:AGPv2:5:1:217872852:1	156014647	1	31M	*	0	0	AAAAAACGGAGTCTTTAGAGCCCTTATTAAA	<FFHBAHE=?<;@CDCCCCCCBBC?>ACDD>	AS:i:-13	XS:i:-4	XN:i:0	XM:i:3	XO:i:0	XG:i:0	NM:i:3	MD:Z:25T3C0T0	YT:Z:UU
D2D0JJN1:133:D0BCAACXX:1:2306:13181:199176	272	chromosome:AGPv2:9:1:156750706:1	100267026	1	31M	*	0	0	TTTAATAAGGGCTCTAAAGACTCCGTTTTTT	>DDCA>?CBBCCCCCCDC@;<?=EHABHFF<	AS:i:-13	XS:i:-4	XN:i:0	XM:i:3	XO:i:0	XG:i:0	NM:i:3	MD:Z:0A0G3A25	YT:Z:UU
D2D0JJN1:133:D0BCAACXX:1:2306:13181:199176	256	chromosome:AGPv2:2:1:237068873:1	165286115	1	31M	*	0	0	AAAAAACGGAGTCTTTAGAGCCCTTATTAAA	<FFHBAHE=?<;@CDCCCCCCBBC?>ACDD>	AS:i:-13	XS:i:-4	XN:i:0	XM:i:3	XO:i:0	XG:i:0	NM:i:3	MD:Z:25T3C0T0	YT:Z:UU
D2D0JJN1:133:D0BCAACXX:1:2306:13181:199176	256	chromosome:AGPv2:5:1:217872852:1	100723093	1	31M	*	0	0	AAAAAACGGAGTCTTTAGAGCCCTTATTAAA	<FFHBAHE=?<;@CDCCCCCCBBC?>ACDD>	AS:i:-13	XS:i:-4	XN:i:0	XM:i:3	XO:i:0	XG:i:0	NM:i:3	MD:Z:25T3C0T0	YT:Z:UU
D2D0JJN1:133:D0BCAACXX:1:2306:13181:199176	272	chromosome:AGPv2:1:1:301354135:1	65958528	1	31M	*	0	0	TTTAATAAGGGCTCTAAAGACTCCGTTTTTT	>DDCA>?CBBCCCCCCDC@;<?=EHABHFF<	AS:i:-14	XS:i:-4	XN:i:0	XM:i:3	XO:i:0	XG:i:0	NM:i:3	MD:Z:0C2C2G24	YT:Z:UU
D2D0JJN1:133:D0BCAACXX:1:2306:13181:199176	272	chromosome:AGPv2:1:1:301354135:1	264635234	1	31M	*	0	0	TTTAATAAGGGCTCTAAAGACTCCGTTTTTT	>DDCA>?CBBCCCCCCDC@;<?=EHABHFF<	AS:i:-14	XS:i:-4	XN:i:0	XM:i:3	XO:i:0	XG:i:0	NM:i:3	MD:Z:24A4G0G0	YT:Z:UU
D2D0JJN1:133:D0BCAACXX:1:2306:13181:199176	256	chromosome:AGPv2:1:1:301354135:1	25299997	1	25M1I5M	*	0	0	AAAAAACGGAGTCTTTAGAGCCCTTATTAAA	<FFHBAHE=?<;@CDCCCCCCBBC?>ACDD>	AS:i:-17	XS:i:-4	XN:i:0	XM:i:2	XO:i:1	XG:i:1	NM:i:3	MD:Z:28C0T0	YT:Z:UU
D2D0JJN1:133:D0BCAACXX:1:2306:13181:199176	272	chromosome:AGPv2:1:1:301354135:1	119399741	1	5M1I25M	*	0	0	TTTAATAAGGGCTCTAAAGACTCCGTTTTTT	>DDCA>?CBBCCCCCCDC@;<?=EHABHFF<	AS:i:-17	XS:i:-4	XN:i:0	XM:i:2	XO:i:1	XG:i:1	NM:i:3	MD:Z:0A0G28	YT:Z:UU
D2D0JJN1:133:D0BCAACXX:1:2306:13181:199176	272	chromosome:AGPv2:1:1:301354135:1	100209734	1	5M1I25M	*	0	0	TTTAATAAGGGCTCTAAAGACTCCGTTTTTT	>DDCA>?CBBCCCCCCDC@;<?=EHABHFF<	AS:i:-17	XS:i:-4	XN:i:0	XM:i:2	XO:i:1	XG:i:1	NM:i:3	MD:Z:0A0G28	YT:Z:UU
D2D0JJN1:133:D0BCAACXX:1:2307:9053:55742	4	*	0	0	*	*	0	0	GTTCCACTCGGTCCCTCAAAGGGCAAAGGCC	JIJJJDHIJJIEHIIJIHHBEEBEEFDEDC?	YT:Z:UU
D2D0JJN1:133:D0BCAACXX:1:2307:7863:59648	16	chromosome:AGPv2:8:1:175793759:1	43261764	255	31M	*	0	0	TTTCCGACACTATTGCTCTTCTCTCTCACTG	#######@C@7.)7?;@=EC5C7F=)B=8<<	AS:i:-2	XN:i:0	XM:i:1	XO:i:0	XG:i:0	NM:i:1	MD:Z:1A29	YT:Z:UU
D2D0JJN1:133:D0BCAACXX:1:2307:17339:170861	0	chromosome:AGPv2:4:1:241473504:1	203403561	255	31M	*	0	0	GCTGGCGTCAGTGGCCATTTCTGACGATTCA	IJIJJGIHHIJEHIIIGECCEHEDFFFDDEC	AS:i:0	XN:i:0	XM:i:0	XO:i:0	XG:i:0	NM:i:0	MD:Z:31	YT:Z:UU
D2D0JJN1:133:D0BCAACXX:1:2308:16207:142901	0	chromosome:AGPv2:10:1:150189435:1	4475740	255	31M	*	0	0	CCCTCTCCTCCATCCCACCATCGGACTCCAT	BFHGHHADHEEH>EDEEECA;A@6?>8?CC:	AS:i:-4	XN:i:0	XM:i:1	XO:i:0	XG:i:0	NM:i:1	MD:Z:30C0	YT:Z:UU
D2D0JJN1:133:D0BCAACXX:1:2308:9696:162722	0	chromosome:AGPv2:1:1:301354135:1	265163133	1	31M	*	0	0	TTAGGTCGGCCCTCTCCGGTGCTGGCCTGGT	IJIJIIJIIJJJJGFHHFB>ACCDDDACDD:	AS:i:0	XS:i:0	XN:i:0	XM:i:0	XO:i:0	XG:i:0	NM:i:0	MD:Z:31	YT:Z:UU
D2D0JJN1:133:D0BCAACXX:1:2308:9696:162722	256	chromosome:AGPv2:2:1:237068873:1	217973779	1	31M	*	0	0	TTAGGTCGGCCCTCTCCGGTGCTGGCCTGGT	IJIJIIJIIJJJJGFHHFB>ACCDDDACDD:	AS:i:0	XS:i:0	XN:i:0	XM:i:0	XO:i:0	XG:i:0	NM:i:0	MD:Z:31	YT:Z:UU
