# Supplementary material for: Identification of the Maize Gravitropism Gene lazy plant1 by a Transposon-Tagging Genome Resequencing Strategy
Source: PLoS One. 2014 Jan 31;9(1):e87053. doi: 10.1371/journal.pone.0087053 (PMC3909067; doi:10.1371/journal.pone.0087053)
Supplement: File S1 — MuTaq Supplementals. (ZIP) [file pone.0087053.s005.zip › MuTaq_Supplementals/MuTaq_Sam/GATC.sam]

@SQ	SN:chromosome:AGPv2:1:1:301354135:1	LN:301354135
@SQ	SN:chromosome:AGPv2:2:1:237068873:1	LN:237068873
@SQ	SN:chromosome:AGPv2:3:1:232140174:1	LN:232140174
@SQ	SN:chromosome:AGPv2:4:1:241473504:1	LN:241473504
@SQ	SN:chromosome:AGPv2:5:1:217872852:1	LN:217872852
@SQ	SN:chromosome:AGPv2:6:1:169174353:1	LN:169174353
@SQ	SN:chromosome:AGPv2:7:1:176764762:1	LN:176764762
@SQ	SN:chromosome:AGPv2:8:1:175793759:1	LN:175793759
@SQ	SN:chromosome:AGPv2:9:1:156750706:1	LN:156750706
@SQ	SN:chromosome:AGPv2:10:1:150189435:1	LN:150189435
@SQ	SN:chromosome:AGPv2:mitochondrion:1:569630:1	LN:569630
@SQ	SN:chromosome:AGPv2:chloroplast:1:140384:1	LN:140384
@SQ	SN:chromosome:AGPv2:UNKNOWN:1:7140151:1	LN:7140151
@PG	ID:bwa	PN:bwa	VN:0.6.1-r104
D2D0JJN1:133:D0BCAACXX:1:1101:8338:46276	83	chromosome:AGPv2:5:1:217872852:1	3038479	60	31M	=	3038327	-183	CGCGCTACAGAGGCTCCAGCACTTCCCTCCC	?DDEDFEEEFFEBC==HHIHEIJIIJIHJJI	XT:A:U	NM:i:2	SM:i:25	AM:i:25	X0:i:1	X1:i:0	XM:i:2	XO:i:0	XG:i:0	MD:Z:7T6C16
D2D0JJN1:133:D0BCAACXX:1:1101:8338:46276	163	chromosome:AGPv2:5:1:217872852:1	3038327	60	71M	=	3038479	183	CGACGGGCACGGCCACAGAGCCGAGCAGCACCTTGAGCCGTCGGATCACACATCCACGCTTGTCAAGTACC	FFDHHGHHJJJJJJJIIJJHGIJHIGGIJIJJGHFGHHFFDDDD@BBDDDCDDDDDDDDDDBBCCCD:@CA	XT:A:U	NM:i:1	SM:i:37	AM:i:25	X0:i:1	X1:i:0	XM:i:1	XO:i:0	XG:i:0	MD:Z:27A43
D2D0JJN1:133:D0BCAACXX:1:1101:5778:69947	81	chromosome:AGPv2:2:1:237068873:1	196957041	0	31M	=	196957005	-67	AAGGATAGACAGAGAGTGCCGCGCCGGGGGC	@DDCDDCCCC@@>CCDBBDDDDFFHJJJJJJ	XT:A:R	NM:i:0	SM:i:0	AM:i:0	X0:i:3	X1:i:0	XM:i:0	XO:i:0	XG:i:0	MD:Z:31	XA:Z:chromosome:AGPv2:7:1:176764762:1,-69634101,31M,0;chromosome:AGPv2:10:1:150189435:1,+96672308,31M,0;
D2D0JJN1:133:D0BCAACXX:1:1101:5778:69947	161	chromosome:AGPv2:2:1:237068873:1	196957005	37	71M	=	196957041	67	CGAAGCAGTACGACCAGGAGCCAAGGGAGTAAGGAGAAGGATAGACAGAGAGTGCCGCGCCGGGGGCGAGA	FFDHHHGHIJJJJJJJJJIJJJJJJJJFH?FGIJFHDHIJGIJGGGIJJIGHCEEHFFDDDDDDDDDDDD@	XT:A:U	NM:i:0	SM:i:37	AM:i:0	X0:i:1	X1:i:0	XM:i:0	XO:i:0	XG:i:0	MD:Z:71
D2D0JJN1:133:D0BCAACXX:1:1101:20586:82030	77	*	0	0	*	*	0	0	ATGTGTGTCAGGATAAATTTCTCTCTCATAA	JIIIIFGFHJGIIIIJJJIJHIJIIJIHCAE
D2D0JJN1:133:D0BCAACXX:1:1101:20586:82030	141	*	0	0	*	*	0	0	CGAGGAAAATGGGAGCAGCCATCCTCAGGAATCAAACGGTCTAGACTTGATGTTTGCAGACTAGAGTATGA	FFFHAHHHJJJJHGIIJJJJJJJJGIIJIIJIJIJIIGGFFHGIIFHIIGGGGIBEHECECAC>BE7@B@B
D2D0JJN1:133:D0BCAACXX:1:1101:11089:136524	83	chromosome:AGPv2:6:1:169174353:1	153241758	29	31M	=	153241732	-57	GAGAACACCTTGAGGATGTCCTCTGTCATGG	DFDBAA=HHHIJIJJJIJJJJJJJJIJJJJJ	XT:A:U	NM:i:0	SM:i:29	AM:i:29	X0:i:1	X1:i:0	XM:i:0	XO:i:0	XG:i:0	MD:Z:31
D2D0JJN1:133:D0BCAACXX:1:1101:11089:136524	163	chromosome:AGPv2:6:1:169174353:1	153241732	29	26M45S	=	153241758	57	CGAGCGAGAGGCGGCCGTCGTAGTTGGAGAACACCTTGAGGATGTCCTCTGTCATGGGAGATAATTGCCAT	FFFHHHHHJJJIJJGIGA@E;@C;C?E;B@B>>AB;CC@CD;;>5:@3>@A@CADCCBAB53:A>C:@C:A	XT:A:M	NM:i:0	SM:i:29	AM:i:29	XM:i:0	XO:i:0	XG:i:0	MD:Z:26
D2D0JJN1:133:D0BCAACXX:1:1102:18214:2682	77	*	0	0	*	*	0	0	CCGCCCGCGGGGTTCAATTCCTGTTCCTCCG	IBBGH8@EHDB5)0<C@:CCDD@@3>:@CC5
D2D0JJN1:133:D0BCAACXX:1:1102:18214:2682	141	*	0	0	*	*	0	0	CGATCCGGTCGTCGTACCAAAGCGCGAACGCTTCAAGGGCGGCTCGCGCGCGCGGGGGAACAGGAATTGAA	FFFFHHHGFGIIBGFGEBHCE?FHGIGG@BGHGHH@DFFECBD1@##########################
D2D0JJN1:133:D0BCAACXX:1:1102:8807:20262	99	chromosome:AGPv2:5:1:217872852:1	3038327	60	71M	=	3038479	183	CGACGGGCACGGCCACAGAGCCGAGCAGCACCTTGAGCCGTCGGATCACACATCCACGCTTGTCAAGTACC	FFFHGHHGJIJJJJIJJJI@GGIIIIGIIIIIGGHDHACEDCDB@?B@DDDDDCCCDDDDDDACADD@CCC	XT:A:U	NM:i:1	SM:i:37	AM:i:25	X0:i:1	X1:i:0	XM:i:1	XO:i:0	XG:i:0	MD:Z:27A43
D2D0JJN1:133:D0BCAACXX:1:1102:8807:20262	147	chromosome:AGPv2:5:1:217872852:1	3038479	60	31M	=	3038327	-183	CGCGCTACAGAGGCTCCAGCACTTCCCTCCC	D@?@CDC>EB>DCEFECEJIHIJGHGG@JJI	XT:A:U	NM:i:2	SM:i:25	AM:i:25	X0:i:1	X1:i:0	XM:i:2	XO:i:0	XG:i:0	MD:Z:7T6C16
D2D0JJN1:133:D0BCAACXX:1:1102:20229:33404	77	*	0	0	*	*	0	0	ATACTAGTAGCTAGCACGCGCCCTGCGCGCGTGGTGAAGACACGTGTGGTGAAGACGACGAGCGAACTGGC	FFFHHHHHJJJJJGJJGGIHHIIHGJHFHHHFHH?EAEEEFFFDBC;?B3?;CDCA=8;7587@BBB@@><
D2D0JJN1:133:D0BCAACXX:1:1102:20229:33404	141	*	0	0	*	*	0	0	CCCACCTCCGGTTCAAATTCACGTCGGGCCG	II@FHFFHHIIBEHHFHGHHDFF@ABDB@B#
D2D0JJN1:133:D0BCAACXX:1:1102:8979:38512	77	*	0	0	*	*	0	0	AGTCTGGAGGTAGATGAAAGCGCCATGACCA	EGHIIJH?B;-=FH4=FFEACGGEHECDEEC
D2D0JJN1:133:D0BCAACXX:1:1102:8979:38512	141	*	0	0	*	*	0	0	CGAATCCAACCGCTTAGATCAAACCTACGAATGGGTATCCTGCTACAGATCAGAACCGCTGATATTCTCAT	FFFHGHHHJJIGJJJIJIJJJJJIJJJJJJJIJJJ9DGHIIIIJGHGIIIJJJIJJHHFFFDEEEEEFDED
D2D0JJN1:133:D0BCAACXX:1:1102:9108:75488	99	chromosome:AGPv2:9:1:156750706:1	127355258	60	31M	=	127355657	470	CTCTCCTGCTGTAAGGTTTTCCCAGAGCTAG	JJJJJJJJJJJHGIJJFCGIIIGIHHHHFHB	XT:A:U	NM:i:0	SM:i:37	AM:i:23	X0:i:1	X1:i:0	XM:i:0	XO:i:0	XG:i:0	MD:Z:31
D2D0JJN1:133:D0BCAACXX:1:1102:9108:75488	147	chromosome:AGPv2:9:1:156750706:1	127355657	60	71M	=	127355258	-470	TTGTTTGTAACGGGTTCAGCCCCCCTCCTCTATAAATAGAGAGGTATACGGCCGATTTGATCAACGAATCG	DDDDCAD@<0;@<AC<-B9DGGBBGGHGGHAHDIHJGHGIIIJIIHFDJJIHGFEJJJIHF;HFGHHHFFF	XT:A:U	NM:i:1	SM:i:23	AM:i:23	X0:i:1	X1:i:1	XM:i:1	XO:i:0	XG:i:0	MD:Z:61G9	XA:Z:chromosome:AGPv2:1:1:301354135:1,-165091206,71M,2;
D2D0JJN1:133:D0BCAACXX:1:1102:14211:94594	69	chromosome:AGPv2:3:1:232140174:1	155100089	0	*	=	155100089	0	CGACATATCATATATGTACAAGCGGTATTTAATTTATCTGCCAGGTCTTTATTTGTAGCAGCTACAAGAAA	FFFHHHHHJJJJJJJIHIJJJJIJJ@GHIJJJJJJJJJJJJJJJJHHJJJJIHIJHIIIIGIJJIIJJIHE
D2D0JJN1:133:D0BCAACXX:1:1102:14211:94594	137	chromosome:AGPv2:3:1:232140174:1	155100089	0	31M	=	155100089	0	AGCAAATCCGGGAGGCCAGCGATCTTTGCAA	JJJJJJIJJJGHGIHHHCFEDDDDDDDDDEC	XT:A:R	NM:i:1	SM:i:0	AM:i:0	X0:i:4	X1:i:0	XM:i:1	XO:i:0	XG:i:0	MD:Z:18T12	XA:Z:chromosome:AGPv2:5:1:217872852:1,-175372200,31M,1;chromosome:AGPv2:5:1:217872852:1,+100010406,31M,1;chromosome:AGPv2:1:1:301354135:1,-179642064,31M,1;
D2D0JJN1:133:D0BCAACXX:1:1102:5430:102130	117	chromosome:AGPv2:5:1:217872852:1	175372200	0	*	=	175372200	0	TTTCTTGTAGCTGCTACAAATAAAGACCTGGCAGATAAATTAAATACCGCTTGTACATATATGATATGTCG	CEJIJIJJJJIJJJJJJJJJJIJIIHJJIJJJJJJJJJJJJJJIGGJJJJJJJIHJJJJJJJJHHHHHFFF
D2D0JJN1:133:D0BCAACXX:1:1102:5430:102130	153	chromosome:AGPv2:5:1:217872852:1	175372200	0	31M	=	175372200	0	TTGCAAAGATCGCTGGCCTCCCGGATTTGCT	CEDDDDDDDDDFFHHHHJJJJJJIIIJJJJI	XT:A:R	NM:i:1	SM:i:0	AM:i:0	X0:i:4	X1:i:0	XM:i:1	XO:i:0	XG:i:0	MD:Z:12A18	XA:Z:chromosome:AGPv2:3:1:232140174:1,+155100089,31M,1;chromosome:AGPv2:5:1:217872852:1,+100010406,31M,1;chromosome:AGPv2:1:1:301354135:1,-179642064,31M,1;
D2D0JJN1:133:D0BCAACXX:1:1102:7919:140927	99	chromosome:AGPv2:2:1:237068873:1	145058753	60	71M	=	145058851	129	CGAAACTGCTTTGCTCCATTTCTCTCACAGCTGGACGTGCCAGGACGCTTGACTTCGGCAGTCGTCACTCC	FFFHHHHGJJJJJJJIJJJJJJJJJJIJJJJJJJIJJFHIJJJIJJJIJIJIJJJJHHHFDEEDBDDDCDC	XT:A:U	NM:i:4	SM:i:25	AM:i:25	X0:i:1	X1:i:0	XM:i:4	XO:i:0	XG:i:0	MD:Z:26G4A10C14A13
D2D0JJN1:133:D0BCAACXX:1:1102:7919:140927	147	chromosome:AGPv2:2:1:237068873:1	145058851	60	31M	=	145058753	-129	CTCGCAGCAACTCCCCACGTCTCATCCAAAC	3;DDEEFFC@ECJJIIHIIIIGGHCHJJJGJ	XT:A:U	NM:i:1	SM:i:37	AM:i:25	X0:i:1	X1:i:0	XM:i:1	XO:i:0	XG:i:0	MD:Z:23G7
D2D0JJN1:133:D0BCAACXX:1:1102:3902:145407	83	chromosome:AGPv2:7:1:176764762:1	131532661	37	71M	=	131532589	-143	GGTGAAAGCGACTGCGCTGGTGTCTCTGTCCGGCTAGCTCAAGCTCCTCGCTCCTGCGGCTACAAGTAATG	:@4:285>5>5?BB?;55=ECEC;@BEHHEGFDF=<GFBDB;?B6AG?HCC;GHGHGEBFEEHHFHHFDAF	XT:A:U	NM:i:0	SM:i:37	AM:i:0	X0:i:1	X1:i:0	XM:i:0	XO:i:0	XG:i:0	MD:Z:71
D2D0JJN1:133:D0BCAACXX:1:1102:3902:145407	163	chromosome:AGPv2:7:1:176764762:1	131532589	36	31M	=	131532661	143	CCTGGCTGCGGGCTGCTCGCTCGCTCGTGTG	9D#############################	XT:A:R	NM:i:1	SM:i:0	AM:i:0	X0:i:4	X1:i:0	XM:i:1	XO:i:0	XG:i:0	MD:Z:9A21	XA:Z:chromosome:AGPv2:3:1:232140174:1,+132221799,31M,1;chromosome:AGPv2:8:1:175793759:1,+11260577,31M,1;chromosome:AGPv2:2:1:237068873:1,-207972536,31M,1;
D2D0JJN1:133:D0BCAACXX:1:1102:11248:179479	83	chromosome:AGPv2:3:1:232140174:1	230001017	60	71M	=	230000895	-193	GGAAGGAAGGATGTGCGGGATCTTCGCCTACCTCAACTACAACGTCTCGCGGGAGCGCCGCTACATCCTCG	ADDDCCCCDDDB<5BDCC>:BD@8=3DCA;DDCDDECCADA?EEBE@HFEJJIHGGGIGGGHFHFDGHFFF	XT:A:U	NM:i:0	SM:i:37	AM:i:37	X0:i:1	X1:i:0	XM:i:0	XO:i:0	XG:i:0	MD:Z:71
D2D0JJN1:133:D0BCAACXX:1:1102:11248:179479	163	chromosome:AGPv2:3:1:232140174:1	230000895	60	31M	=	230001017	193	CCTTATAACCGAACGGCCGAACCCAGCCAAC	JJJGEGGIJGIJJEHFFDDDDD=??<?B?A@	XT:A:U	NM:i:0	SM:i:37	AM:i:37	X0:i:1	X1:i:0	XM:i:0	XO:i:0	XG:i:0	MD:Z:31
D2D0JJN1:133:D0BCAACXX:1:1102:8354:196177	83	chromosome:AGPv2:4:1:241473504:1	203403653	60	71M	=	203403561	-163	TGAGGCTCTTCAACGAATTATCGCAATAAAAGACAGAGTTTGCACGAGCTTGAAAGTTCTGAAATCAATCG	@DEECE>CGHCJIJJJJJIJIHGHJIIIIFHHFIIGGIGGJIIHEGGJJJIJIIHGGGGIJHHHAFFDFFF	XT:A:U	NM:i:0	SM:i:37	AM:i:37	X0:i:1	X1:i:0	XM:i:0	XO:i:0	XG:i:0	MD:Z:71
D2D0JJN1:133:D0BCAACXX:1:1102:8354:196177	163	chromosome:AGPv2:4:1:241473504:1	203403561	60	31M	=	203403653	163	GCTGGCGTCAGTGGCCATTTCTGACGATTCA	EDH:FGG7AEEC@DDHEDFHCAECE<B?C@C	XT:A:U	NM:i:0	SM:i:37	AM:i:37	X0:i:1	X1:i:0	XM:i:0	XO:i:0	XG:i:0	MD:Z:31
D2D0JJN1:133:D0BCAACXX:1:1103:10818:3577	99	chromosome:AGPv2:6:1:169174353:1	142592773	60	31M	=	142592777	75	AGCCTCGCCCGGTGTTGCAACAGAAGCATGG	JIIIDIIJJJJD4=AEFFDD@DE@ACEDDCB	XT:A:U	NM:i:0	SM:i:37	AM:i:37	X0:i:1	X1:i:0	XM:i:0	XO:i:0	XG:i:0	MD:Z:31
D2D0JJN1:133:D0BCAACXX:1:1103:10818:3577	147	chromosome:AGPv2:6:1:169174353:1	142592777	60	71M	=	142592773	-75	TCGCCCGGTGTTGCAACAGAAGCATGGTGCCTTCGGGGACAGCTTGTCGGAGTGCAGTGGGGTACACATCG	<5BDDDDDEDFFEEDBGHHHFEGHD@CCGGAIGGIIGFBJIIIDJIGIJJJIIJIHFAIIGGEAFFFAFFF	XT:A:U	NM:i:0	SM:i:37	AM:i:37	X0:i:1	X1:i:0	XM:i:0	XO:i:0	XG:i:0	MD:Z:71
D2D0JJN1:133:D0BCAACXX:1:1103:4580:9303	99	chromosome:AGPv2:6:1:169174353:1	142592773	60	31M	=	142592777	75	AGCCTCGCCCGGTGTTGCAACAGAAGCATGG	JJJJJIIJJJIIHHEHFFFFFFCEDDEDDDB	XT:A:U	NM:i:0	SM:i:37	AM:i:37	X0:i:1	X1:i:0	XM:i:0	XO:i:0	XG:i:0	MD:Z:31
D2D0JJN1:133:D0BCAACXX:1:1103:4580:9303	147	chromosome:AGPv2:6:1:169174353:1	142592777	60	71M	=	142592773	-75	TCGCCCGGTGTTGCAACAGAAGCATGGTGCCTTCGGGGACAGCTTGTCGGAGTGCAGTGGGGTACACATCG	5DDDBDCDEEFFFFFFHHHHFHJIHEIIJJIJJJJJJJJIJJJJJJJJJJJJIIJJJIJJJJIHHHGHFFF	XT:A:U	NM:i:0	SM:i:37	AM:i:37	X0:i:1	X1:i:0	XM:i:0	XO:i:0	XG:i:0	MD:Z:71
D2D0JJN1:133:D0BCAACXX:1:1103:14766:155146	83	chromosome:AGPv2:5:1:217872852:1	117016042	60	71M	=	117016009	-104	AGAGAGGCCTCCTCCGTATCTACCACAGGAGGGCACCTGCAGCAACAATTTTGGCCGCAAGGATCACCTCG	CDCDC?;:?=DFFFHGHEEED=HIGIIIGIHC<F;JIHEGJIFIIJJJJJJJJJJJIIIIJJJHFCHHFFF	XT:A:U	NM:i:0	SM:i:37	AM:i:37	X0:i:1	X1:i:0	XM:i:0	XO:i:0	XG:i:0	MD:Z:71
D2D0JJN1:133:D0BCAACXX:1:1103:14766:155146	163	chromosome:AGPv2:5:1:217872852:1	117016009	60	31M	=	117016042	104	TCACCCGAGGTTAGCAAGACCGACAGTGGTG	JJJJJGIEGG8FHEGGIEHEHH8ACD>CC;<	XT:A:U	NM:i:0	SM:i:37	AM:i:37	X0:i:1	X1:i:0	XM:i:0	XO:i:0	XG:i:0	MD:Z:31
D2D0JJN1:133:D0BCAACXX:1:1104:13146:76073	77	*	0	0	*	*	0	0	CCGCCCGCGGGGTTCAATTCCTGTTCCTCCG	GIJEG@GBEFDD9BBCADCCCD:>C@CCCD<
D2D0JJN1:133:D0BCAACXX:1:1104:13146:76073	141	*	0	0	*	*	0	0	CGAACGCTTCAAGGGCGGCTCGCGCGCGCGGAGGAACAGGAATTGAACCCCGCGGGCGGGAGATAATTGTC	FFFHHFHHJJJJGIJIJIGBHGAEB?A>8;?3:B@B@?CB0<>@@>C(89B8<7<B3<B@5>09>>4>:>C
D2D0JJN1:133:D0BCAACXX:1:1104:1166:124663	83	chromosome:AGPv2:9:1:156750706:1	110919419	60	31M	=	110919226	-224	CTCTTTCTTGGTTCCGGCGCCCCACCGGGAG	CDCCDDDDBDDDDDDDDDHHIJIHJJJIJJI	XT:A:U	NM:i:0	SM:i:37	AM:i:37	X0:i:1	X1:i:0	XM:i:0	XO:i:0	XG:i:0	MD:Z:31
D2D0JJN1:133:D0BCAACXX:1:1104:1166:124663	163	chromosome:AGPv2:9:1:156750706:1	110919226	60	71M	=	110919419	224	CGAGTTCTCATACATAATTTGAGTAACCATCAATGTTTTGCTATATTATTTCTAAATAATGGAGAAGCTGG	FFFHHHHHJIJIJJJIJIJJGGIIJIIJIIJJJJJHIJJJIIJJIIIIIJJJJJJJJJJIIJJIIGIHGII	XT:A:U	NM:i:0	SM:i:37	AM:i:37	X0:i:1	X1:i:0	XM:i:0	XO:i:0	XG:i:0	MD:Z:71
D2D0JJN1:133:D0BCAACXX:1:1105:8563:23785	99	chromosome:AGPv2:9:1:156750706:1	127355152	60	71M	=	127355236	115	CGAAACGAACCCTGCTGCTATGTGAGCTCTTCAAGGTATCTGAACTGTTCAGATGCAGCTTGCAACCTAGC	FFFHHGHHJJJJJGIJJIJJJJHIIJIIJJJJIGIJIJJJJJHIIJJHJJIJJJJJJJJIJJIHHEHHHFC	XT:A:U	NM:i:0	SM:i:37	AM:i:37	X0:i:1	X1:i:0	XM:i:0	XO:i:0	XG:i:0	MD:Z:71
D2D0JJN1:133:D0BCAACXX:1:1105:8563:23785	147	chromosome:AGPv2:9:1:156750706:1	127355236	60	31M	=	127355152	-115	GCGGCGGCTCTGGTAGCAGCAGCTCTCCTGC	BDDDDEFDEEFHHHHHIJJJJHIJJIIJJJJ	XT:A:U	NM:i:0	SM:i:37	AM:i:37	X0:i:1	X1:i:0	XM:i:0	XO:i:0	XG:i:0	MD:Z:31
D2D0JJN1:133:D0BCAACXX:1:1105:16652:95259	77	*	0	0	*	*	0	0	GGAGGCGAGAGGAGTCGAGACGAGACGATAG	IC#############################
D2D0JJN1:133:D0BCAACXX:1:1105:16652:95259	141	*	0	0	*	*	0	0	CGATTTGAAGCCAAGTCCATCATCGCCTCCCGACCCCCGTAGCGAGCCCGCACCTGACTTCTTTCTCTGTC	FFFA###################################################################
D2D0JJN1:133:D0BCAACXX:1:1105:4808:113890	83	chromosome:AGPv2:5:1:217872852:1	191769129	60	71M	=	191768955	-245	TCATCTGCATGAATCTTTTGGTTCGTTCTGTGGAATGATCCTTTGTTTGCTGTGAGTTGTCAAATCCTTCG	EC@DDFFEFFEH>HE@=GGFGFBFIGIIHHFBCF@HGDIHDIGHGGHGHGGE@CIHF@F>@HGBBFFFDFF	XT:A:U	NM:i:2	SM:i:37	AM:i:37	X0:i:1	X1:i:0	XM:i:2	XO:i:0	XG:i:0	MD:Z:11C37A21
D2D0JJN1:133:D0BCAACXX:1:1105:4808:113890	163	chromosome:AGPv2:5:1:217872852:1	191768955	60	31M	=	191769129	245	TACCGGTCTACGCGCCGTACACGCCTCTACA	CEHIIFIGHEGHAHA9>CDDDDDB?BDDACD	XT:A:U	NM:i:0	SM:i:37	AM:i:37	X0:i:1	X1:i:0	XM:i:0	XO:i:0	XG:i:0	MD:Z:31
D2D0JJN1:133:D0BCAACXX:1:1105:4612:133701	77	*	0	0	*	*	0	0	CGACGAGGCACAACGGCGAGGGCGCTGGGCGATGAGCAGGGCACAGCACTTTGGATGGAGACAATTGCCAT	FFEAHDD:EGAHIDGHGIIHII/=B<A@=BB6;@:>ACC@B??BCCDCD@C@CCCCC?C@?@DC:@CCCCC
D2D0JJN1:133:D0BCAACXX:1:1105:4612:133701	141	*	0	0	*	*	0	0	CATCCAAAGTGCTGTGCCCTGCTCATCGCCC	IIIDHHEHE?DEC@GCED@FHAGHGHIIJHG
D2D0JJN1:133:D0BCAACXX:1:1105:13692:146248	97	chromosome:AGPv2:4:1:241473504:1	160459061	37	31M	=	160459032	42	GCCGTGCGAACCCCTGCACCCGAACCCTCAC	GIJIIIGEHHHHFFFFDEEEDB>BDDDDD@?	XT:A:U	NM:i:0	SM:i:37	AM:i:37	X0:i:1	X1:i:0	XM:i:0	XO:i:0	XG:i:0	MD:Z:31
D2D0JJN1:133:D0BCAACXX:1:1105:13692:146248	145	chromosome:AGPv2:4:1:241473504:1	160459032	37	71M	=	160459061	-42	CTGTCTTCTTCCATAATGGCAATTATCTCGCCGTGCGAACCCCTGCACCCGAACCCTCACTTAAAAACTAG	<DDCDDBDDCCDEDDDDDDDFDDDDBDCFHJJJGIHGGFJJJJIHFCJJIIHFIIGGHGIDGJHHHHHFFF	XT:A:U	NM:i:0	SM:i:37	AM:i:37	X0:i:1	X1:i:0	XM:i:0	XO:i:0	XG:i:0	MD:Z:71
D2D0JJN1:133:D0BCAACXX:1:1105:3953:150698	83	chromosome:AGPv2:5:1:217872852:1	3038479	60	31M	=	3038327	-183	CGCGCTACAGAGGCTCCAGCACTTCCCTCCC	DDDEEFEEEFFFFHHDGHHG@IJIJIIHGGG	XT:A:U	NM:i:2	SM:i:25	AM:i:25	X0:i:1	X1:i:0	XM:i:2	XO:i:0	XG:i:0	MD:Z:7T6C16
D2D0JJN1:133:D0BCAACXX:1:1105:3953:150698	163	chromosome:AGPv2:5:1:217872852:1	3038327	60	71M	=	3038479	183	CGACGGGCACGGCCACAGAGCCGAGCAGCACCTTGAGCCGTCGGATCACACATCCACGCTTGTCAAGTACC	FFFHHHHGIEIFIJIJGIHDGGGEHGIG>CHIGFEHF<;@8ACDDD;?>>CDDDDD>?B7BB8CDCC>CDC	XT:A:U	NM:i:1	SM:i:37	AM:i:25	X0:i:1	X1:i:0	XM:i:1	XO:i:0	XG:i:0	MD:Z:27A43
D2D0JJN1:133:D0BCAACXX:1:1105:8294:184410	83	chromosome:AGPv2:8:1:175793759:1	26071045	60	71M	=	26071037	-79	CCGTCACCGCGTACCGGCGGTACGTCTTGCCCTGCTTCGTCCACGACGCCGTCGCGTTCTGCTCGATCTCG	<BC@;0BDDDB>7DDDDDDBB@@CCDDDBDDDDDDDBDECDFDFHIJIJJIIIIIJJIIJJIIHHHDHEFF	XT:A:U	NM:i:1	SM:i:37	AM:i:37	X0:i:1	X1:i:0	XM:i:1	XO:i:0	XG:i:0	MD:Z:7T63
D2D0JJN1:133:D0BCAACXX:1:1105:8294:184410	163	chromosome:AGPv2:8:1:175793759:1	26071037	60	31M	=	26071045	79	GTTGGTCACCGTCACCGCGTACCGGCGGTAC	GGHIIGIIJJJJJJJIJIHFFDDDDDDD>@5	XT:A:U	NM:i:1	SM:i:37	AM:i:37	X0:i:1	X1:i:0	XM:i:1	XO:i:0	XG:i:0	MD:Z:15T15
D2D0JJN1:133:D0BCAACXX:1:1106:6061:92893	83	chromosome:AGPv2:6:1:169174353:1	153241758	29	31M	=	153241732	-57	GAGAACACCTTGAGGATGTCCTCTGTCATGG	BED?7C=EEFGHGHAGHCIGHFGIIGGHGIG	XT:A:U	NM:i:0	SM:i:29	AM:i:29	X0:i:1	X1:i:0	XM:i:0	XO:i:0	XG:i:0	MD:Z:31
D2D0JJN1:133:D0BCAACXX:1:1106:6061:92893	163	chromosome:AGPv2:6:1:169174353:1	153241732	29	26M45S	=	153241758	57	CGAGCGAGAGGCGGCCGTCGTAGTTGGAGAACACCTTGAGGATGTCCTCTGTCATGGGAGATAATTGCCAT	FFDHHHGHIJJIJJJJG@B@;@A5AAH>>;;@CCD;;;;>C@;>,:>>:>@>ACCCDD<@5ACD@CCCC>C	XT:A:M	NM:i:0	SM:i:29	AM:i:29	XM:i:0	XO:i:0	XG:i:0	MD:Z:26
D2D0JJN1:133:D0BCAACXX:1:1106:18274:99877	73	chromosome:AGPv2:9:1:156750706:1	110919441	37	31M	=	110919441	0	CACCGGGAGAGTGAGCTGCTGCCTGCGCAAC	BBC8;FA4A:?;@)77@##############	XT:A:U	NM:i:0	SM:i:37	AM:i:0	X0:i:1	X1:i:0	XM:i:0	XO:i:0	XG:i:0	MD:Z:31
D2D0JJN1:133:D0BCAACXX:1:1106:18274:99877	133	chromosome:AGPv2:9:1:156750706:1	110919441	0	*	=	110919441	0	CGAGCAGTTTACGCTGCTTCCTTGCATCGCGGAGGATCAAAATTACCAAAGAGACGAAGGGCGGACGGGAA	FFD####################################################################
D2D0JJN1:133:D0BCAACXX:1:1106:4620:122672	99	chromosome:AGPv2:8:1:175793759:1	47431537	60	31M	=	47431877	411	TGCAGTACACAGCAACAACTGATCATCCTCG	JJJJIIJJJJJJIIGJJGHHHFFFFFFFDED	XT:A:U	NM:i:0	SM:i:23	AM:i:23	X0:i:1	X1:i:1	XM:i:0	XO:i:0	XG:i:0	MD:Z:31	XA:Z:chromosome:AGPv2:1:1:301354135:1,-122757563,31M,1;
D2D0JJN1:133:D0BCAACXX:1:1106:4620:122672	147	chromosome:AGPv2:8:1:175793759:1	47431877	60	71M	=	47431537	-411	CTGGCTAGGAGCTGGAGCAGGTGCGCAGCAGAGAGCCAGGGCCGGAGCGCACCGAGCTGGAGCAGAGATCG	DDDDDCDDDDCDCCDDDDEDDFFHHHIJIJJJIGDJIJJJHHIJIJIJJIHJIGJJJJJJJJJHHHHHFFF	XT:A:U	NM:i:0	SM:i:37	AM:i:23	X0:i:1	X1:i:0	XM:i:0	XO:i:0	XG:i:0	MD:Z:71
D2D0JJN1:133:D0BCAACXX:1:1106:13552:129516	83	chromosome:AGPv2:3:1:232140174:1	230223333	0	42M3D29M	=	230223149	-258	TCTTCTAAATAATTGTTCAGGAAATGGTAGTTTCACACCTGGTTATCACAGAAGCAATAGGCAAAAAATCG	EHHHGGJJJJJJJJJIJIJJJJJJIJJIJJJJJIIJIJJJJJJJJJJIJJJJJJJJJJJJJJJHHHHHDFF	XT:A:M	NM:i:4	SM:i:0	AM:i:0	XM:i:1	XO:i:1	XG:i:3	MD:Z:5A36^TTA29
D2D0JJN1:133:D0BCAACXX:1:1106:13552:129516	163	chromosome:AGPv2:3:1:232140174:1	230223149	0	31M	=	230223333	258	TCTCCGTCAACAAGCTTTCTGGTGAAATCCC	JJJJJJIIIJJJ=EHJJJJHHHHHHFFFFFE	XT:A:R	NM:i:1	SM:i:0	AM:i:0	X0:i:2	X1:i:0	XM:i:1	XO:i:0	XG:i:0	MD:Z:5A25	XA:Z:chromosome:AGPv2:3:1:232140174:1,-230246365,31M,1;
D2D0JJN1:133:D0BCAACXX:1:1107:8673:13895	83	chromosome:AGPv2:10:1:150189435:1	105817325	29	19M1D1M1D11M	=	105817152	-206	CGCGCGGTCGCTCGGTCTCCCCCCGCCCGCG	<BBB>BDDB@7BDD@BDDDDDDBDDFJJJFJ	XT:A:M	NM:i:2	SM:i:29	AM:i:29	XM:i:0	XO:i:2	XG:i:2	MD:Z:19^T1^G11
D2D0JJN1:133:D0BCAACXX:1:1107:8673:13895	163	chromosome:AGPv2:10:1:150189435:1	105817152	29	71M	=	105817325	206	CGACAGGCGTACGGCCTCTCGTTGGTAGCCGGTCGGTCAGTGCCAGACTGCCCGTGCAGTACGGTTTGAAG	FFFHGFBHGHIGGIIHHGJIHHGHDGGHJJEIBGGEHHFFDFFEACCCDDDCDDBBBDD@CCDDCDDBDDC	XT:A:U	NM:i:0	SM:i:29	AM:i:29	X0:i:1	X1:i:0	XM:i:0	XO:i:0	XG:i:0	MD:Z:71
D2D0JJN1:133:D0BCAACXX:1:1107:19511:14739	77	*	0	0	*	*	0	0	CAAGCAAAAAAGGGAGTTTGCCGGTCTTGTC	###############################
D2D0JJN1:133:D0BCAACXX:1:1107:19511:14739	141	*	0	0	*	*	0	0	CGACTCAGGCCTCGCCAATCCCCGCCCTCCTCTTCAGTACACAAGAGACAAGAACACCAAACCCACTTTTT	FFD####################################################################
D2D0JJN1:133:D0BCAACXX:1:1107:16162:36876	99	chromosome:AGPv2:4:1:241473504:1	203403561	60	31M	=	203403653	163	GCTGGCGTCAGTGGCCATTTCTGACGATTCA	IIJIJFIJJJGGGIIIJIHHHFEHHFFFDEC	XT:A:U	NM:i:0	SM:i:37	AM:i:37	X0:i:1	X1:i:0	XM:i:0	XO:i:0	XG:i:0	MD:Z:31
D2D0JJN1:133:D0BCAACXX:1:1107:16162:36876	147	chromosome:AGPv2:4:1:241473504:1	203403653	60	71M	=	203403561	-163	TGAGGCTCTTCAACGAATTATCGCAATAAAAGACAGAGTTTGCACGAGCTTGAAAGTTCTGAAATCAATCG	@DEE@CE>GC9IHC;GGCIGEF@FEEG>CGFBH?B3GGIJIHF@HEE?HEB>GIHGCIIHBJIHHFHHFFF	XT:A:U	NM:i:0	SM:i:37	AM:i:37	X0:i:1	X1:i:0	XM:i:0	XO:i:0	XG:i:0	MD:Z:71
D2D0JJN1:133:D0BCAACXX:1:1107:6724:53532	99	chromosome:AGPv2:6:1:169174353:1	153241780	29	31M	=	153241983	250	CTGTCATGGTGTCGCTGCTCCCCAGCGTCTG	FHICFGHIIBF@FGIFGEGIGFEHEBDDDD?	XT:A:U	NM:i:0	SM:i:29	AM:i:29	X0:i:1	X1:i:0	XM:i:0	XO:i:0	XG:i:0	MD:Z:31
D2D0JJN1:133:D0BCAACXX:1:1107:6724:53532	147	chromosome:AGPv2:6:1:169174353:1	153241983	29	10S47M14S	=	153241780	-250	ACTACTTGAGAGGGGAGGAGACGAGACGGCGAGGCCGGAGGACTTTTCGCTCGGGACTCGGGAGGGGATCG	###########DBC?>CC?<8CC=@DCFFE?/GIIGIEIIHDIIIIGGFIIIHGFFGGIHGJIHHHHHFFF	XT:A:M	NM:i:0	SM:i:29	AM:i:29	XM:i:0	XO:i:0	XG:i:0	MD:Z:47
D2D0JJN1:133:D0BCAACXX:1:1107:7124:123566	77	*	0	0	*	*	0	0	GTCGTGTAGTGATAGGGCACATGACACGTCT	DBBH;@CFA@;@F@CEA@DEHEHHDB@####
D2D0JJN1:133:D0BCAACXX:1:1107:7124:123566	141	*	0	0	*	*	0	0	CGAATGATGTGGCACATCTGGTGGCACAACAGACGTGTCATGTGCCCTATCACTACACGACGAGATAATTG	FFFDDHHHIFBHIIJJIIJGHFGIGIJJIJFIIJIGCDGIIJJGGFHIGIJGIDDHHCHIGHBB>(>@CFC
D2D0JJN1:133:D0BCAACXX:1:1107:9825:140564	65	chromosome:AGPv2:2:1:237068873:1	196957005	37	71M	chromosome:AGPv2:10:1:150189435:1	96672308	0	CGAAGCAGTACGACCAGGAGCCAAGGGAGTAAGGAGAAGGATAGACAGAGAGTGCCGCGCCGGGGGCGAGA	FFFHDHDHIGEGBGGGGI=GGEC9?BF0?09BFG?D9=BB68=F;@@GIA;C)7AHDB>;BBCCCBB@###	XT:A:U	NM:i:0	SM:i:37	AM:i:0	X0:i:1	X1:i:0	XM:i:0	XO:i:0	XG:i:0	MD:Z:71
D2D0JJN1:133:D0BCAACXX:1:1107:9825:140564	129	chromosome:AGPv2:10:1:150189435:1	96672308	0	31M	chromosome:AGPv2:2:1:237068873:1	196957005	0	GCCCCCGGCGCGGCACTCTCTGTCTATCCTT	?@FA5B:B>C>8;7<;?CACACCCDCDDDE:	XT:A:R	NM:i:0	SM:i:0	AM:i:0	X0:i:3	X1:i:0	XM:i:0	XO:i:0	XG:i:0	MD:Z:31	XA:Z:chromosome:AGPv2:2:1:237068873:1,-196957041,31M,0;chromosome:AGPv2:7:1:176764762:1,-69634101,31M,0;
D2D0JJN1:133:D0BCAACXX:1:1107:8041:146262	99	chromosome:AGPv2:7:1:176764762:1	131532589	29	31M	=	131532685	167	CCTGGCTGCAGGCTGCTCGCTCGCTCGTGTG	JJJJJJJJJJIJJIIJJJHHFFDDDDBBDB?	XT:A:R	NM:i:0	SM:i:0	AM:i:0	X0:i:4	X1:i:0	XM:i:0	XO:i:0	XG:i:0	MD:Z:31	XA:Z:chromosome:AGPv2:3:1:232140174:1,+132221799,31M,0;chromosome:AGPv2:8:1:175793759:1,+11260577,31M,0;chromosome:AGPv2:2:1:237068873:1,-207972536,31M,0;
D2D0JJN1:133:D0BCAACXX:1:1107:8041:146262	147	chromosome:AGPv2:7:1:176764762:1	131532685	37	71M	=	131532589	-167	TCTGTCCGGCTAGCTCAAGCTCCTCGCTCCTGCGGCTACAAGTAATGAAGTTGATGTTTTTTATTTTATCG	>BBDBDDDDDDDEECEDFFFDGHGGGIGJJIHGIJJJJIJIJJJJJJIJHIEJJJIIJJJJJJGHHHHDFF	XT:A:U	NM:i:0	SM:i:37	AM:i:0	X0:i:1	X1:i:0	XM:i:0	XO:i:0	XG:i:0	MD:Z:71
D2D0JJN1:133:D0BCAACXX:1:1108:17273:43560	99	chromosome:AGPv2:6:1:169174353:1	43093647	29	5S50M16S	=	43093808	192	CGAACAATGATGCCCACGAGGGGGCAGTTCGGCTTGTTCTGGGCGCGGGCTCTCGGGCCTCCGCGCGCGTC	AAAC>)+++2,22@A?#######################################################	XT:A:M	NM:i:12	SM:i:29	AM:i:29	XM:i:12	XO:i:0	XG:i:0	MD:Z:5G6A1A3C3C3T1G2A4T0C0G2C8
D2D0JJN1:133:D0BCAACXX:1:1108:17273:43560	147	chromosome:AGPv2:6:1:169174353:1	43093808	29	31M	=	43093647	-192	TGGCGTGGCGTCATCCTTTTCACTTGGGGAC	#################@@)>)=@==FB?7?	XT:A:U	NM:i:0	SM:i:29	AM:i:29	X0:i:1	X1:i:0	XM:i:0	XO:i:0	XG:i:0	MD:Z:31
D2D0JJN1:133:D0BCAACXX:1:1108:10154:69907	99	chromosome:AGPv2:9:1:156750706:1	135483775	37	71M	=	135484172	428	CGAAGAACCGAATAATGGAGAATGAATTGAAACCCTAGGTAAGTACATAATTTACAAGGAGGAGCGAAGGT	DDDHFACAFHAEFGHII>?;FCF9*?DFG<?D<:DFDHC9D<??8=<B8BCCAFHBFEDGGG?C;9?####	XT:A:U	NM:i:0	SM:i:37	AM:i:0	X0:i:1	X1:i:0	XM:i:0	XO:i:0	XG:i:0	MD:Z:71
D2D0JJN1:133:D0BCAACXX:1:1108:10154:69907	147	chromosome:AGPv2:9:1:156750706:1	135484172	29	31M	=	135483775	-428	CCCTCCGTGTCGGGGGAGAAGGGGACCAGGG	#############################??	XT:A:R	NM:i:2	SM:i:0	AM:i:0	X0:i:2	X1:i:0	XM:i:2	XO:i:0	XG:i:0	MD:Z:20C0T9	XA:Z:chromosome:AGPv2:2:1:237068873:1,+127600423,31M,2;
D2D0JJN1:133:D0BCAACXX:1:1108:7215:86596	77	*	0	0	*	*	0	0	CGAGACGGGAACACGGACGGAACGCGACGGTTTTCGCGCCTCCTGTCTCCCTGTCGCGAGATAATTGCCAT	FDFHHHHHJJJJIJJJJIJJJJJIGIGJEF=BDDDDDBDD:BDDDDDDDDDDDCDBD@BD@DDDDECDDCA
D2D0JJN1:133:D0BCAACXX:1:1108:7215:86596	141	*	0	0	*	*	0	0	GCGACAGGGAGACAGGAGGCGCGAAAACCGT	IJJIIIIHHHFFFFEDEDDDDDDDDDDDBD<
D2D0JJN1:133:D0BCAACXX:1:1108:11617:98272	83	chromosome:AGPv2:6:1:169174353:1	72871021	60	31M	=	72870743	-309	GACTCGGGGAACTGTTCGGCCGAGGGTGCGG	98BB@CC>CDCDDDDDFHHIGIIG<JGJIJJ	XT:A:U	NM:i:0	SM:i:37	AM:i:37	X0:i:1	X1:i:0	XM:i:0	XO:i:0	XG:i:0	MD:Z:31
D2D0JJN1:133:D0BCAACXX:1:1108:11617:98272	163	chromosome:AGPv2:6:1:169174353:1	72870743	60	71M	=	72871021	309	CGATAATTTTTTGTAAAAGGAAAAAAGCGAAGCTACTAGGCATAATTAATGCATGTATACATTTGCAACTA	FFFHHGHHIJIGHFEGE<HHIJIJCGGBHIJIDCFHIJIIJGHIEHHAEHHCCHE;?BCDFFFEE>CEAC>	XT:A:U	NM:i:0	SM:i:37	AM:i:37	X0:i:1	X1:i:0	XM:i:0	XO:i:0	XG:i:0	MD:Z:71
D2D0JJN1:133:D0BCAACXX:1:1108:14359:113132	83	chromosome:AGPv2:9:1:156750706:1	135484256	37	71M	=	135484194	-133	GCTTTGGACCCGGGAAAAAGTATGATTTTCCCGCGAGGAAATCGCCTTACAAACAAGTCCTTACGGGTTCG	###################################B?=;==0)*:*=4AA37A7722+++AAC0AABBAAA	XT:A:U	NM:i:2	SM:i:37	AM:i:0	X0:i:1	X1:i:0	XM:i:2	XO:i:0	XG:i:0	MD:Z:42G14C13
D2D0JJN1:133:D0BCAACXX:1:1108:14359:113132	163	chromosome:AGPv2:9:1:156750706:1	135484194	36	31M	=	135484256	133	GGACCAGGGAGTTTGTCTTCCGAATGGGCCA	20.76=FC8(557C@6?HC>A##########	XT:A:R	NM:i:2	SM:i:0	AM:i:0	X0:i:2	X1:i:0	XM:i:2	XO:i:0	XG:i:0	MD:Z:9T11A9	XA:Z:chromosome:AGPv2:2:1:237068873:1,-127600401,31M,2;
D2D0JJN1:133:D0BCAACXX:1:1108:19312:171322	77	*	0	0	*	*	0	0	GCCAGGCTCGGAGACGGACTAGCAGATTACA	###############################
D2D0JJN1:133:D0BCAACXX:1:1108:19312:171322	141	*	0	0	*	*	0	0	CGAATTAAAGGGGCAATTACTTAAAGTTATTATGTCACAAATATTTAGATGGTTTGTGTACCGTATTTGAA	FFFH3+AF2+2A###########################################################
D2D0JJN1:133:D0BCAACXX:1:1108:8394:174278	83	chromosome:AGPv2:10:1:150189435:1	84246080	60	31M	=	84245924	-187	CGAAGGTTGTGGCGGCGGGAGGGGGAGGCGG	8DDDDB@BB@DBDFEDFFGIGIJJIJJIJJI	XT:A:U	NM:i:0	SM:i:37	AM:i:37	X0:i:1	X1:i:0	XM:i:0	XO:i:0	XG:i:0	MD:Z:31
D2D0JJN1:133:D0BCAACXX:1:1108:8394:174278	163	chromosome:AGPv2:10:1:150189435:1	84245924	60	71M	=	84246080	187	CGACGCAAGCCAAGGGGGCTAGGGTTCCTTACCGACTAGCGAAGGAAGCAGTCCGCGTGCGGGTGGATCTC	FFDHGHAFFGGJGEHIJIBHHGIJGIIJHGHC@GHHEBDFDAABDDC<9?CCAC?@BBDDDDD09@A@@A>	XT:A:U	NM:i:0	SM:i:37	AM:i:37	X0:i:1	X1:i:0	XM:i:0	XO:i:0	XG:i:0	MD:Z:71
D2D0JJN1:133:D0BCAACXX:1:1201:3571:4064	83	chromosome:AGPv2:5:1:217872852:1	59461747	60	71M	=	59461676	-142	ATCATGTGCACAATACACTACGACTACACTGGGACTGGAAAGCAACGTAACCGAGCAGTGGTGTGGAGTCG	3C@?3CEBBA>EHCEC;HAHHHFC;BF=HCHGGCJIIGIIGGIHFGHAFEIIHJGDJHGIGIIHHGHHEFF	XT:A:U	NM:i:0	SM:i:37	AM:i:37	X0:i:1	X1:i:0	XM:i:0	XO:i:0	XG:i:0	MD:Z:71
D2D0JJN1:133:D0BCAACXX:1:1201:3571:4064	163	chromosome:AGPv2:5:1:217872852:1	59461676	60	31M	=	59461747	142	AAGAGCGCACGTCGCTTGGTCAGCAAAGTCA	JGGHIIF>BBE@DEE6;BD@@>CCCDC;>CD	XT:A:U	NM:i:0	SM:i:37	AM:i:37	X0:i:1	X1:i:0	XM:i:0	XO:i:0	XG:i:0	MD:Z:31
D2D0JJN1:133:D0BCAACXX:1:1201:20165:49485	99	chromosome:AGPv2:9:1:156750706:1	144496658	60	31M	=	144496682	95	TTCTCAGCCTCGTCCATGCTAGCCAGCTGTG	JJHIIHHJIJJJIIIGGIFICCGHHHHFFF;	XT:A:U	NM:i:1	SM:i:37	AM:i:37	X0:i:1	X1:i:0	XM:i:1	XO:i:0	XG:i:0	MD:Z:20T10
D2D0JJN1:133:D0BCAACXX:1:1201:20165:49485	147	chromosome:AGPv2:9:1:156750706:1	144496682	60	71M	=	144496658	-95	AGTTGTGCTCCCTGCCGCTCCTCTAGTCTCCACAATCCAGTCCTTCTCCAGTCTGCCCGCTCATTCTGTCG	##########B;;8;96A;D@@?7?1??.G>CGIHCIJJHFHFDDHEJIHGDDGIJIJJJJJJHHHFHFFF	XT:A:U	NM:i:2	SM:i:37	AM:i:37	X0:i:1	X1:i:0	XM:i:2	XO:i:0	XG:i:0	MD:Z:2C6T61
D2D0JJN1:133:D0BCAACXX:1:1201:7789:76425	99	chromosome:AGPv2:1:1:301354135:1	102196738	60	31M	=	102196817	150	CTCGCACAGGCGTTTCAATCGGACTTCGGAT	JJJIJJJJJJJIFHIIHHHHHFFFDEEDD@=	XT:A:U	NM:i:0	SM:i:37	AM:i:37	X0:i:1	X1:i:0	XM:i:0	XO:i:0	XG:i:0	MD:Z:31
D2D0JJN1:133:D0BCAACXX:1:1201:7789:76425	147	chromosome:AGPv2:1:1:301354135:1	102196817	60	71M	=	102196738	-150	CCGGTGCTCAAGACGGCCGCGAGGCCTGACCACGAAGCACGGCTCAAGCGCGGCGGCGGAGAACTCCGTCG	DBBB>CDDCDD>7DBDBDDDB@DCCDDCADDCDDDDDDCFFHHGHHIJJJIJJIHG:JJJJHGGHHHHDFF	XT:A:U	NM:i:1	SM:i:37	AM:i:37	X0:i:1	X1:i:0	XM:i:1	XO:i:0	XG:i:0	MD:Z:26C44
D2D0JJN1:133:D0BCAACXX:1:1201:2345:116151	83	chromosome:AGPv2:5:1:217872852:1	89863639	60	31M	=	89863587	-83	TTTCGGCGAGGAGGTGAGATTGGGGGAGGGG	=B=DDDFFFFHGHHGIJIHCGJJJJJJJJJJ	XT:A:U	NM:i:0	SM:i:37	AM:i:37	X0:i:1	X1:i:0	XM:i:0	XO:i:0	XG:i:0	MD:Z:31
D2D0JJN1:133:D0BCAACXX:1:1201:2345:116151	163	chromosome:AGPv2:5:1:217872852:1	89863587	60	23M1D48M	=	89863639	83	CGAGGTCCTCGCGGCTGTGCGAGCCCCCCATGGCGGCGGAGGCTGATAGGGTTTCGGCGAGGAGGGGAGAT	FFFHHHHHJJJJJJJJJGHIJJJJJJJJHHFFFFDDDDD9BDB8??ACCDDCBDDDDBB>BD5?B######	XT:A:U	NM:i:2	SM:i:37	AM:i:37	X0:i:1	X1:i:0	XM:i:1	XO:i:1	XG:i:1	MD:Z:23^C42T5
D2D0JJN1:133:D0BCAACXX:1:1201:8296:116512	81	chromosome:AGPv2:9:1:156750706:1	131409798	0	59M1D12M	chromosome:AGPv2:2:1:237068873:1	59245022	0	ATAATTCTAGTTAATCCAATCATCAGATAAACTTACAAAAATTATAAATCGGCTCACCACATCACAGCTCG	EHHHHHE@IJJIIGFIJJJJJJIJJJJJJJJJJIHIJJJJJJJJIJJIGJJJJIHGJIGJJHHHHHHHEFF	XT:A:R	NM:i:2	SM:i:0	AM:i:0	X0:i:2	X1:i:0	XM:i:1	XO:i:1	XG:i:1	MD:Z:59^G7A4	XA:Z:chromosome:AGPv2:9:1:156750706:1,-131402454,59M1D12M,2;
D2D0JJN1:133:D0BCAACXX:1:1201:8296:116512	161	chromosome:AGPv2:2:1:237068873:1	59245022	0	31M	chromosome:AGPv2:9:1:156750706:1	131409798	0	AAATTTATCAGGTAGTTGTATAAAATACTAA	GIJJJJJIFGIJHIJJJJGGIJJJIGGHFHH	XT:A:R	NM:i:1	SM:i:0	AM:i:0	X0:i:2	X1:i:6	XM:i:1	XO:i:0	XG:i:0	MD:Z:0C30	XA:Z:chromosome:AGPv2:2:1:237068873:1,+59237331,31M,1;chromosome:AGPv2:7:1:176764762:1,+113590748,31M,2;chromosome:AGPv2:4:1:241473504:1,+108592230,31M,2;chromosome:AGPv2:4:1:241473504:1,+108585035,31M,2;chromosome:AGPv2:7:1:176764762:1,-69475361,31M,2;chromosome:AGPv2:2:1:237068873:1,+80554256,31M,2;chromosome:AGPv2:6:1:169174353:1,-38943778,31M,2;
D2D0JJN1:133:D0BCAACXX:1:1201:5452:135545	99	chromosome:AGPv2:4:1:241473504:1	129820484	60	71M	=	129820685	232	CGAAGTCAAGTGGTAGACACCATCACTCTAAACCTCTCATTGGCCATCCCCCACTTTCAAATTGCATCTAG	FFFHH=FDGIFEGF?FFHICE@HDHI>DGIIIADGEHIIIIII;FEH>FDGGIIEHIIIIIEDHGGEH@EH	XT:A:U	NM:i:0	SM:i:37	AM:i:37	X0:i:1	X1:i:0	XM:i:0	XO:i:0	XG:i:0	MD:Z:71
D2D0JJN1:133:D0BCAACXX:1:1201:5452:135545	147	chromosome:AGPv2:4:1:241473504:1	129820685	60	31M	=	129820484	-232	GGAAAGGAGTTCCTAATAATCTGGTAGCTGG	;@EECA;C@@EDEGIGGBHFFEHF<DEGGD<	XT:A:U	NM:i:0	SM:i:37	AM:i:37	X0:i:1	X1:i:0	XM:i:0	XO:i:0	XG:i:0	MD:Z:31
D2D0JJN1:133:D0BCAACXX:1:1201:14793:155324	83	chromosome:AGPv2:6:1:169174353:1	57869429	23	71M	=	57869365	-135	CCCTTGTCCTCCCCCTCGGCGCCGTTTGGCTCCGTTTCGGGGCTATAAATCACGAGCCCGCACCTTGGTCG	<A81??<B@7DDDDDBBBDDDB@B=CCBDDFFFFHHJJJJJJJIJJIIGHF@IIJJJJIGEAIHHFHHFFF	XT:A:U	NM:i:0	SM:i:23	AM:i:0	X0:i:1	X1:i:1	XM:i:0	XO:i:0	XG:i:0	MD:Z:71	XA:Z:chromosome:AGPv2:6:1:169174353:1,-57810513,71M,1;
D2D0JJN1:133:D0BCAACXX:1:1201:14793:155324	163	chromosome:AGPv2:6:1:169174353:1	57869365	22	31M	=	57869429	135	TTTCTCCCCACTAGCACTAGCGTTTCTTCCT	JJJJJIIJJ>FHGIIIIJJJJJHHHFFFFFD	XT:A:R	NM:i:0	SM:i:0	AM:i:0	X0:i:3	X1:i:1	XM:i:0	XO:i:0	XG:i:0	MD:Z:31	XA:Z:chromosome:AGPv2:6:1:169174353:1,+57810449,31M,0;chromosome:AGPv2:6:1:169174353:1,+57858104,31M,0;chromosome:AGPv2:6:1:169174353:1,+57935659,31M,1;
D2D0JJN1:133:D0BCAACXX:1:1201:1479:197512	99	chromosome:AGPv2:8:1:175793759:1	69625946	10	31M	=	69626405	530	CTGCTCCTCCTGGTTGGCCGAGCAGCTCGCC	JJJJJJJJJJJJJIGIAHHHHFDDEEDDDB?	XT:A:R	NM:i:0	SM:i:0	AM:i:0	X0:i:4	X1:i:2	XM:i:0	XO:i:0	XG:i:0	MD:Z:31
D2D0JJN1:133:D0BCAACXX:1:1201:1479:197512	147	chromosome:AGPv2:8:1:175793759:1	69626405	18	71M	=	69625946	-530	CTCCCTTTAACCGGTCGTCGTCTAGCTCCTCTATTGCGCGCGTGAGGTTCTCTCCTCGTCACGGCGTGTCG	9<DDDCDDDBDDDBB;3@8CCCDDB??DDDDDBDDFHJJIIGEJIJJJHIHHBJIIJJJIHJJHHHHHFFF	XT:A:U	NM:i:0	SM:i:18	AM:i:0	X0:i:1	X1:i:3	XM:i:0	XO:i:0	XG:i:0	MD:Z:71	XA:Z:chromosome:AGPv2:8:1:175793759:1,-21597616,71M,1;chromosome:AGPv2:8:1:175793759:1,-21595785,71M,1;chromosome:AGPv2:8:1:175793759:1,-69633827,71M,1;
D2D0JJN1:133:D0BCAACXX:1:1201:15210:197504	99	chromosome:AGPv2:8:1:175793759:1	155021858	60	71M	=	155021957	130	CGATTAAGGAACCCAGGGGCGGACCTACATGTAACCTAGTAAGGGCATATGCCTCTGCTCATTTGTCTATT	FFFHHHHHJJJJJJJJJJJIJJJJHHHHHFFFFFFFEEEEEDEDDDBDDDEDDDDDDDDDDDEEEEDDEED	XT:A:U	NM:i:0	SM:i:37	AM:i:23	X0:i:1	X1:i:0	XM:i:0	XO:i:0	XG:i:0	MD:Z:71
D2D0JJN1:133:D0BCAACXX:1:1201:15210:197504	147	chromosome:AGPv2:8:1:175793759:1	155021957	60	31M	=	155021858	-130	GTCCTCGCTCTGACATTTTAGTGTTAGTTGT	BDFFHHJJJJJIIJJIJIJJJIHHGEGJIJJ	XT:A:U	NM:i:0	SM:i:23	AM:i:23	X0:i:1	X1:i:1	XM:i:0	XO:i:0	XG:i:0	MD:Z:31	XA:Z:chromosome:AGPv2:4:1:241473504:1,+239705981,31M,1;
D2D0JJN1:133:D0BCAACXX:1:1202:19391:62510	83	chromosome:AGPv2:8:1:175793759:1	47431877	60	71M	=	47431537	-411	CTGGCTAGGAGCTGGAGCAGGTGCGCAGCAGAGAGCCAGGGCCGGAGCGCACCGAGCTGGAGCAGAGATCG	DDDDCDCDDCCC@>DCBCDDDFFHHHIJJIIJGIJJJIJJIIJJJIHHDHGJJIJJIGJJJIEHHHHHFFF	XT:A:U	NM:i:0	SM:i:37	AM:i:23	X0:i:1	X1:i:0	XM:i:0	XO:i:0	XG:i:0	MD:Z:71
D2D0JJN1:133:D0BCAACXX:1:1202:19391:62510	163	chromosome:AGPv2:8:1:175793759:1	47431537	60	31M	=	47431877	411	TGCAGTACACAGCAACAACTGATCATCCTCG	EHGIA8BGCFHFHGHIGHC;A:@B@@CE###	XT:A:U	NM:i:0	SM:i:23	AM:i:23	X0:i:1	X1:i:1	XM:i:0	XO:i:0	XG:i:0	MD:Z:31	XA:Z:chromosome:AGPv2:1:1:301354135:1,-122757563,31M,1;
D2D0JJN1:133:D0BCAACXX:1:1202:16615:88295	83	chromosome:AGPv2:5:1:217872852:1	178260841	60	71M	=	178260819	-93	CAATACGCGTGCATTAGCTGTGTGTAATAACGTAAAACAATATGCATTAAATTTAGAAAAAAAGAACATCG	DC@>3FFHHFGEDCIIJIIIJIIJGJJIHGJJIIIGGIIEGJJJIGIIJJIGGGJIJJJJIIIFHHHHFFF	XT:A:U	NM:i:2	SM:i:37	AM:i:37	X0:i:1	X1:i:0	XM:i:2	XO:i:0	XG:i:0	MD:Z:0A32G37
D2D0JJN1:133:D0BCAACXX:1:1202:16615:88295	163	chromosome:AGPv2:5:1:217872852:1	178260819	60	22M1D9M	=	178260841	93	AAGATTGAGTGATAGACGGCTCAATACGCGT	GHJIIGCHIBFHIJJJIIJJJHHHHHFFFD@	XT:A:U	NM:i:1	SM:i:37	AM:i:37	X0:i:1	X1:i:0	XM:i:0	XO:i:1	XG:i:1	MD:Z:22^A9
D2D0JJN1:133:D0BCAACXX:1:1202:20844:89636	83	chromosome:AGPv2:3:1:232140174:1	195919258	29	34S26M11S	=	195918992	-292	TTCTATACAGCACGGAGCTCCATTGGCCCGCCACCATGAAATGCCCACAGCGCACGTACTGCTCTGTCTCG	:>:4:CCC@;DA<CC??BDC>CBDB@DGGF=F?JIJJGIIGGHGFHFFFBIGGDJJIHJIIJJHHHHGFFF	XT:A:M	NM:i:2	SM:i:29	AM:i:29	XM:i:2	XO:i:0	XG:i:0	MD:Z:14C7G3
D2D0JJN1:133:D0BCAACXX:1:1202:20844:89636	163	chromosome:AGPv2:3:1:232140174:1	195918992	29	21M1D10M	=	195919258	292	GGCAGAAAGAGGCAGCCGGACGGCCAGAGCG	@BBF<FIIGCAG@FHAH>A############	XT:A:U	NM:i:2	SM:i:29	AM:i:29	X0:i:1	X1:i:0	XM:i:1	XO:i:1	XG:i:1	MD:Z:4A16^G10
D2D0JJN1:133:D0BCAACXX:1:1202:1495:143122	83	chromosome:AGPv2:2:1:237068873:1	192801918	60	71M	=	192801859	-130	AATGAGTGTTGGCTCGCTGCAGATTAGGGGCGGTAATGAGCTCAAAATTTTACACTATAAAATAAAGATCG	;CCADDB?;B=AAEGIGIJIIJIGHGIIIGHEHCBGFFGGHEBJJHBIJIIIIII@HIJIHIDHHHDDFFF	XT:A:U	NM:i:0	SM:i:37	AM:i:37	X0:i:1	X1:i:0	XM:i:0	XO:i:0	XG:i:0	MD:Z:71
D2D0JJN1:133:D0BCAACXX:1:1202:1495:143122	163	chromosome:AGPv2:2:1:237068873:1	192801859	60	31M	=	192801918	130	AGTCACCCACCATTGCCATCTTAAGTTTGGA	BFHIGIHICHIGGHDGGCDEHHDHIHHFC?7	XT:A:U	NM:i:0	SM:i:37	AM:i:37	X0:i:1	X1:i:0	XM:i:0	XO:i:0	XG:i:0	MD:Z:31
D2D0JJN1:133:D0BCAACXX:1:1203:3814:22692	83	chromosome:AGPv2:9:1:156750706:1	127355657	60	71M	=	127355258	-470	TTGTTTGTAACGGGTTCAGCCCCCCTCCTCTATAAATAGAGAGGTATACGGCCGATTTGATGAACGAATCG	##B>:B?<2)3@?::205B8BE@6@;FDDFFFFFB4FFD9@CEG>FDCEFEF@?F<BFFIFFFDD:FDDDD	XT:A:U	NM:i:0	SM:i:37	AM:i:37	X0:i:1	X1:i:0	XM:i:0	XO:i:0	XG:i:0	MD:Z:71
D2D0JJN1:133:D0BCAACXX:1:1203:3814:22692	163	chromosome:AGPv2:9:1:156750706:1	127355258	60	31M	=	127355657	470	CTCTCCTGCTGTAAGGTTTTCCCAAAGCTAG	B*?*??49/.=.=CB:@DC5=CCD@27?C>7	XT:A:U	NM:i:1	SM:i:37	AM:i:37	X0:i:1	X1:i:0	XM:i:1	XO:i:0	XG:i:0	MD:Z:24G6
D2D0JJN1:133:D0BCAACXX:1:1203:7978:23435	83	chromosome:AGPv2:8:1:175793759:1	2522614	29	1S30M	=	2522352	-292	GCTGGGGGGGGGGAGGGGGTCCGCCGCACGC	###@>B@85&(8&)&@?B7;@AEGBHF;:B;	XT:A:M	NM:i:2	SM:i:29	AM:i:29	XM:i:2	XO:i:0	XG:i:0	MD:Z:9T3C16
D2D0JJN1:133:D0BCAACXX:1:1203:7978:23435	163	chromosome:AGPv2:8:1:175793759:1	2522352	29	71M	=	2522614	292	GTTTTTTGCTGCCGCGTCACTCGCGGTGCGGTGTCTGCCGCTGTGCTGCGTGGGATGGGGGTGGGGGGGGG	EBDCFFHHIGHGIJBFDE@GHIEGDEAGGEBA:=CD9BD9AB>;5>>@CD'8<;(3?<<BD0)55>&5@BB	XT:A:U	NM:i:1	SM:i:29	AM:i:29	X0:i:1	X1:i:0	XM:i:1	XO:i:0	XG:i:0	MD:Z:66A4
D2D0JJN1:133:D0BCAACXX:1:1203:20541:150246	77	*	0	0	*	*	0	0	AGTCTGGAGGTAGATGAAAGCGCCATGACCA	C9B9B?98B;-8=F8)=@CED;BEF=3@@BC
D2D0JJN1:133:D0BCAACXX:1:1203:20541:150246	141	*	0	0	*	*	0	0	CGAATCCAACCGCTTAGATCAAACCAACGAATGGGTATGCTGCTACAGATCAGAACCGCTGATATTCTCAT	FFFG3A2222)211B)**:*:??DD)006))?**9BDE#################################
D2D0JJN1:133:D0BCAACXX:1:1203:7637:151027	83	chromosome:AGPv2:5:1:217872852:1	59461747	60	71M	=	59461676	-142	ATCATGTGCACAATACACTACGACTACACTGGGACTGGAAAGCAACGTAACCGAGCAGTGGTGTGGAGTCG	CCCCFFFD@?AHFEAHHHHDGFIHFCJIJIJIFIIIIJJJJJIIHJJIHGIIGIJIJJIIIIJHHHHHFFF	XT:A:U	NM:i:0	SM:i:37	AM:i:37	X0:i:1	X1:i:0	XM:i:0	XO:i:0	XG:i:0	MD:Z:71
D2D0JJN1:133:D0BCAACXX:1:1203:7637:151027	163	chromosome:AGPv2:5:1:217872852:1	59461676	60	31M	=	59461747	142	AAGAGCGCACGTCGCTTGGTCAGCAAAGTCA	JJIGAFHHBHICEHFDFFE;ACCEEDDDAC@	XT:A:U	NM:i:0	SM:i:37	AM:i:37	X0:i:1	X1:i:0	XM:i:0	XO:i:0	XG:i:0	MD:Z:31
D2D0JJN1:133:D0BCAACXX:1:1203:20628:197650	83	chromosome:AGPv2:4:1:241473504:1	159755101	29	17M7I47M	=	159754998	-167	CGCAATTGCGCAATCCATCCAAATTCCAAACCCCCCCGGCAACTCCCCAATTCCCTCTCCCGGAGTCATCG	###C@;3;;:?>>>DCC>DDDC@@>B?850DDDHJJIHGGDB@BGIGCIHF@IHFEG<JJIJJHHHHHFFF	XT:A:M	NM:i:8	SM:i:29	AM:i:29	XM:i:1	XO:i:1	XG:i:7	MD:Z:4C59
D2D0JJN1:133:D0BCAACXX:1:1203:20628:197650	163	chromosome:AGPv2:4:1:241473504:1	159754998	29	31M	=	159755101	167	TTTTGCTTGTCGTGCCCTCCTCCTTCCTCCC	JJJFIJJJJIGIHIIGGGIHHHHHFFFDDEC	XT:A:U	NM:i:0	SM:i:29	AM:i:29	X0:i:1	X1:i:0	XM:i:0	XO:i:0	XG:i:0	MD:Z:31
D2D0JJN1:133:D0BCAACXX:1:1204:11292:15446	99	chromosome:AGPv2:5:1:217872852:1	99494757	60	31M	=	99494833	147	GCCTCGGGGAGTCGGGGGGCAGGGAACGGTA	@DHGAHHG;:9,;9A>8;B############	XT:A:U	NM:i:0	SM:i:37	AM:i:37	X0:i:1	X1:i:0	XM:i:0	XO:i:0	XG:i:0	MD:Z:31
D2D0JJN1:133:D0BCAACXX:1:1204:11292:15446	147	chromosome:AGPv2:5:1:217872852:1	99494833	60	71M	=	99494757	-147	GTGCCGTTTCGCTTGGCGGCGGCGGCCCGCGGCCGTGAGCTGGTGGCCCGACAACGCGATGGCGCGAATCG	######@8(??<<5755700509559B=;/FFE?GIHGCGGHEHHDHDGB6DBDEEFBH@IGGHHHGHFFF	XT:A:U	NM:i:0	SM:i:37	AM:i:37	X0:i:1	X1:i:0	XM:i:0	XO:i:0	XG:i:0	MD:Z:71
D2D0JJN1:133:D0BCAACXX:1:1204:7422:21961	83	chromosome:AGPv2:7:1:176764762:1	131532685	37	71M	=	131532589	-167	TCTGTCCGGCTAGCTCAAGCTCCTCGCTCCTGCGGCTACAAGTAATGAAGTTGATGTTTTTTATTTTATCG	?DDDDDDDDDDDDEDEEFFFFHJJJIJIGJJJJJJIHHJJJJJJJJJJJJIJJJIGJJJJJJJGHHHHFFF	XT:A:U	NM:i:0	SM:i:37	AM:i:0	X0:i:1	X1:i:0	XM:i:0	XO:i:0	XG:i:0	MD:Z:71
D2D0JJN1:133:D0BCAACXX:1:1204:7422:21961	163	chromosome:AGPv2:7:1:176764762:1	131532589	36	31M	=	131532685	167	CCTGGCTGCAGGCTGCTCGCTCGCTCGTGTG	JJIJIHGCHJIIJIGGCGCEDE8>;?#####	XT:A:R	NM:i:0	SM:i:0	AM:i:0	X0:i:4	X1:i:0	XM:i:0	XO:i:0	XG:i:0	MD:Z:31	XA:Z:chromosome:AGPv2:3:1:232140174:1,+132221799,31M,0;chromosome:AGPv2:8:1:175793759:1,+11260577,31M,0;chromosome:AGPv2:2:1:237068873:1,-207972536,31M,0;
D2D0JJN1:133:D0BCAACXX:1:1204:12489:100170	89	chromosome:AGPv2:5:1:217872852:1	81076024	37	31M	=	81076024	0	CAAGCTCTGCAAACGGGTCCCTCTTCTCTCT	DCEEFDFDDDHHHIHHIHDIJGGGHHGG@JI	XT:A:U	NM:i:0	SM:i:37	AM:i:0	X0:i:1	X1:i:0	XM:i:0	XO:i:0	XG:i:0	MD:Z:31
D2D0JJN1:133:D0BCAACXX:1:1204:12489:100170	181	chromosome:AGPv2:5:1:217872852:1	81076024	0	*	=	81076024	0	TGTTGTAATTATAAACAAGTGTAAGGGTCTATCTCGCCACTCCCCCGAGCTGCTGCTGACTTGTGTCATCG	##CC@CC@@DC@DDDDDA:>CCCCACCCCC=/>DBAA;5B;IHGHGF@JIIGJIJJIHCIIGGBHHHHFFF
D2D0JJN1:133:D0BCAACXX:1:1205:16891:9798	83	chromosome:AGPv2:6:1:169174353:1	57869343	19	31M	=	57869264	-110	CCCCATTCCCGTGCCCCTTCCTTTTCTCCCC	BDDDDD@DDDDDBDFFFHHHHGIIHHFJJJJ	XT:A:R	NM:i:0	SM:i:0	AM:i:0	X0:i:2	X1:i:1	XM:i:0	XO:i:0	XG:i:0	MD:Z:31	XA:Z:chromosome:AGPv2:6:1:169174353:1,-57858082,31M,0;chromosome:AGPv2:6:1:169174353:1,-57810427,31M,1;
D2D0JJN1:133:D0BCAACXX:1:1205:16891:9798	163	chromosome:AGPv2:6:1:169174353:1	57869264	20	71M	=	57869343	110	CGAATGGATGCTATAGACACCCCTCCGCCTTCCTGCGTGCCCTGCATTTGTGGAGCAATTCGTCGCGCCGC	FFFHHHHGJJJJGJJJIIJIJJJJJJJJJJJJJJJJJIJJJJIGIGIJJHHIIIHHHHFFFFFDDDDDDDD	XT:A:U	NM:i:0	SM:i:20	AM:i:0	X0:i:1	X1:i:2	XM:i:0	XO:i:0	XG:i:0	MD:Z:71	XA:Z:chromosome:AGPv2:6:1:169174353:1,+57858003,71M,1;chromosome:AGPv2:6:1:169174353:1,+57810348,71M,1;
D2D0JJN1:133:D0BCAACXX:1:1205:12986:48830	117	chromosome:AGPv2:2:1:237068873:1	159901465	0	*	=	159901465	0	TGTGGGGCGGAGGGGTGAGAGTGGACAGTGG	;>;>=BEBGHCEE=DIGFFB3CGIGG@HCGI
D2D0JJN1:133:D0BCAACXX:1:1205:12986:48830	153	chromosome:AGPv2:2:1:237068873:1	159901465	0	71M	=	159901465	0	TCCGTCCTCCATGCGCGCCTAGTTCCCTTCCCCCCTCCCATCACCCCGAGGACCAAAAGCTCATGTCTTCG	0DB?8BBCDDDBDDDBDDCCDDBAB??88DEJIGGAJGGD;D:JHHHGEIIHGEIJIJJJJJIHGHHFFFF	XT:A:R	NM:i:4	SM:i:0	AM:i:0	X0:i:2	X1:i:0	XM:i:4	XO:i:0	XG:i:0	MD:Z:5T26T2A18C16	XA:Z:chromosome:AGPv2:9:1:156750706:1,+10847831,71M,4;
D2D0JJN1:133:D0BCAACXX:1:1205:3291:50286	83	chromosome:AGPv2:4:1:241473504:1	203403653	60	71M	=	203403561	-163	TGAGGCTCTTCAACGAATTATCGCAATAAAAGACAGAGTTTGCACGAGCTTGAAAGTTCTGAAATCAATCG	BFHGHHHGGGCJJJJIIIIIGHHCHEGIGIJJIIIGJJIJIHGHJJJIJJJGJJJJJJJJJJJHHHHHEFF	XT:A:U	NM:i:0	SM:i:37	AM:i:37	X0:i:1	X1:i:0	XM:i:0	XO:i:0	XG:i:0	MD:Z:71
D2D0JJN1:133:D0BCAACXX:1:1205:3291:50286	163	chromosome:AGPv2:4:1:241473504:1	203403561	60	31M	=	203403653	163	GCTGGCGTCAGTGGCCATTTCTGACGATTCA	IJJFIHHGHIIIJJJJJIHHHHHHHFEEDEE	XT:A:U	NM:i:0	SM:i:37	AM:i:37	X0:i:1	X1:i:0	XM:i:0	XO:i:0	XG:i:0	MD:Z:31
D2D0JJN1:133:D0BCAACXX:1:1205:18369:142914	99	chromosome:AGPv2:4:1:241473504:1	240844009	60	31M	=	240844021	83	GTCAGCGGGGTGTCGCCGCCGCCGCACTGGA	IJJJIIJJJDDD>CDDDB@BDDDDDDDDCBD	XT:A:U	NM:i:0	SM:i:37	AM:i:37	X0:i:1	X1:i:0	XM:i:0	XO:i:0	XG:i:0	MD:Z:31
D2D0JJN1:133:D0BCAACXX:1:1205:18369:142914	147	chromosome:AGPv2:4:1:241473504:1	240844021	60	71M	=	240844009	-83	TCGCCGCCGCCGCACTGGATGGCCACGCGGGCGCCTGATGCATGCATGCATCATCAAACACACACACGTCG	#@;B;@DDDDDCCADCEEDEFDFHEIHGIHGDIJIJJJJJFJIJJIJJJJIJIGIJIJHGGGGFHFHHFFF	XT:A:U	NM:i:0	SM:i:37	AM:i:37	X0:i:1	X1:i:0	XM:i:0	XO:i:0	XG:i:0	MD:Z:71
D2D0JJN1:133:D0BCAACXX:1:1206:13949:29658	99	chromosome:AGPv2:5:1:217872852:1	172015499	60	31M	=	172015721	293	CTCCTCGCGGAGCCTGGGGCGGAGCTGTCAC	JJJJJJIJIGFFFDEEDBDDDD@BDBCDDDC	XT:A:U	NM:i:0	SM:i:37	AM:i:37	X0:i:1	X1:i:0	XM:i:0	XO:i:0	XG:i:0	MD:Z:31
D2D0JJN1:133:D0BCAACXX:1:1206:13949:29658	147	chromosome:AGPv2:5:1:217872852:1	172015721	60	71M	=	172015499	-293	GCTGGGTGAAGGAGTGGTGAGTTGACCTTGTCTGCCCGTCCGATGGCTCTCACAGTCTCTCTCCTCCCTCG	8BBDDDDDDDDC?BDB>5@;CDCCACBCB@BEFGIIJIGJJIJJJIJJJJIHIJIIGGIIIGIHFHHHDFF	XT:A:U	NM:i:0	SM:i:37	AM:i:37	X0:i:1	X1:i:0	XM:i:0	XO:i:0	XG:i:0	MD:Z:71
D2D0JJN1:133:D0BCAACXX:1:1206:21247:52248	83	chromosome:AGPv2:5:1:217872852:1	191769129	60	71M	=	191768955	-245	TCATCTGCATGCATCTTTTGGTTCGTTCTGTGGAATGATCCTTTGTTTGCTGTGAGTTGTCAAATCCTTCG	####???:@@=??C>@D=;@-(;<)?;GD@CGDIGHECFAGEFBGC:B;HGGCAC;?<F<IGBHFCBBDDD	XT:A:U	NM:i:1	SM:i:37	AM:i:37	X0:i:1	X1:i:0	XM:i:1	XO:i:0	XG:i:0	MD:Z:49A21
D2D0JJN1:133:D0BCAACXX:1:1206:21247:52248	163	chromosome:AGPv2:5:1:217872852:1	191768955	60	31M	=	191769129	245	TACCGGTCTACGCGCCGTACACGCATCTACA	0?0*7?@0;CFG;='59,;?B>?B'5;@CA#	XT:A:U	NM:i:1	SM:i:37	AM:i:37	X0:i:1	X1:i:0	XM:i:1	XO:i:0	XG:i:0	MD:Z:24C6
D2D0JJN1:133:D0BCAACXX:1:1206:11739:63348	99	chromosome:AGPv2:7:1:176764762:1	131532589	36	31M	=	131532685	167	CCTGGCTGCAGGCTGCTCGCTCGCTCGTGTG	JJJJJJJJJJJJJJJJJIFFFFDDDDDDBA<	XT:A:R	NM:i:0	SM:i:0	AM:i:0	X0:i:4	X1:i:0	XM:i:0	XO:i:0	XG:i:0	MD:Z:31	XA:Z:chromosome:AGPv2:3:1:232140174:1,+132221799,31M,0;chromosome:AGPv2:8:1:175793759:1,+11260577,31M,0;chromosome:AGPv2:2:1:237068873:1,-207972536,31M,0;
D2D0JJN1:133:D0BCAACXX:1:1206:11739:63348	147	chromosome:AGPv2:7:1:176764762:1	131532685	37	71M	=	131532589	-167	TCTGTCCGGCTAGCTCAAGCTCCTCGCTCCTGCGGCTACAAGTAATGAAGTTGATGTTTTTTATTTTATCG	CDDDDDDDDDDDEEEEEFFFBHJIGHIGJJJJJJJJJIJJJJJJJJJJJJJJGJIJJJJJJJJHHHHHFFF	XT:A:U	NM:i:0	SM:i:37	AM:i:0	X0:i:1	X1:i:0	XM:i:0	XO:i:0	XG:i:0	MD:Z:71
D2D0JJN1:133:D0BCAACXX:1:1206:18183:124691	83	chromosome:AGPv2:9:1:156750706:1	127355657	60	71M	=	127355258	-470	TTGTTTGTAACGGGTTCAGCCCCCCTCCTCTATAAATAGAGAGGTATACGGCCGATTTGATGAACGAATCG	88DC@:BBA>DDBADDBB@DHIJIIIIGFGIIIJIGDGGIGIIJJIHFIHGJIIJIIHGIGIGFHHGHFFF	XT:A:U	NM:i:0	SM:i:37	AM:i:37	X0:i:1	X1:i:0	XM:i:0	XO:i:0	XG:i:0	MD:Z:71
D2D0JJN1:133:D0BCAACXX:1:1206:18183:124691	163	chromosome:AGPv2:9:1:156750706:1	127355258	60	31M	=	127355657	470	CTCTCCTGCTGTAAGGTTTTCCCAGAGCTAG	IGHIIFHGHIJCGEGH=FGIHGGIEHEEFEE	XT:A:U	NM:i:0	SM:i:37	AM:i:37	X0:i:1	X1:i:0	XM:i:0	XO:i:0	XG:i:0	MD:Z:31
D2D0JJN1:133:D0BCAACXX:1:1206:9778:125373	99	chromosome:AGPv2:2:1:237068873:1	192801859	60	31M	=	192801918	130	AGTCACCCACCATTGCCATCTTAAGTTTGGC	A##############################	XT:A:U	NM:i:1	SM:i:37	AM:i:37	X0:i:1	X1:i:0	XM:i:1	XO:i:0	XG:i:0	MD:Z:30A0
D2D0JJN1:133:D0BCAACXX:1:1206:9778:125373	147	chromosome:AGPv2:2:1:237068873:1	192801918	60	71M	=	192801859	-130	AATGAGTGTTGGCTCGCTGCAGATTAGGGGCGGTAATGAGCTCAAAATTTTACACTATAAAATAAAGATCG	3CDCECAB@74':4;787);F=8.(8(D@0):1*11*C:1)19GFAC4A,CAA<,3,,:DA:C?43HDFFF	XT:A:U	NM:i:0	SM:i:37	AM:i:37	X0:i:1	X1:i:0	XM:i:0	XO:i:0	XG:i:0	MD:Z:71
D2D0JJN1:133:D0BCAACXX:1:1206:12655:148609	99	chromosome:AGPv2:4:1:241473504:1	203403561	60	31M	=	203403653	163	GCTGGCGTCAGTGGCCATTTCTGACGATTCA	JJIJJJIIJJJIJJJJJJHHHEHFHF?DDEA	XT:A:U	NM:i:0	SM:i:37	AM:i:37	X0:i:1	X1:i:0	XM:i:0	XO:i:0	XG:i:0	MD:Z:31
D2D0JJN1:133:D0BCAACXX:1:1206:12655:148609	147	chromosome:AGPv2:4:1:241473504:1	203403653	60	71M	=	203403561	-163	TGAGGCTCTTCAACGAATTATCGCAATAAAAGACAGAGTTTGCACGAGCTTGAAAGTTCTGAAATCAATCG	<FHHHHJIIIHIHJJJJIIIIIJIJIIJJJJJIJJJJJJJJJHHIJJJJJJJJJJJJJJJJJJHHHHHFFF	XT:A:U	NM:i:0	SM:i:37	AM:i:37	X0:i:1	X1:i:0	XM:i:0	XO:i:0	XG:i:0	MD:Z:71
D2D0JJN1:133:D0BCAACXX:1:1206:15002:169081	117	chromosome:AGPv2:2:1:237068873:1	69296725	0	*	=	69296725	0	GCGAGACAGGCCTCTCCTCCGCCGCTCCAGC	######################DD@2A;-(8
D2D0JJN1:133:D0BCAACXX:1:1206:15002:169081	153	chromosome:AGPv2:2:1:237068873:1	69296725	37	71M	=	69296725	0	GGGGAGTAGATGCCTGTCTCCCGCCGCCCTCCGGTTGTTCGGGAAAGGAGGATGGGAACGGTTATGCTTCG	############################HFF</8/(B0))?HD:9G?C9;F9<GAG@H8A+<:A2)+FFFF	XT:A:U	NM:i:3	SM:i:37	AM:i:0	X0:i:1	X1:i:0	XM:i:3	XO:i:0	XG:i:0	MD:Z:10G9G6G43
D2D0JJN1:133:D0BCAACXX:1:1206:12373:173025	83	chromosome:AGPv2:6:1:169174353:1	142592751	60	31M	=	142592702	-80	GTTTGCGATGATGGTGAACCTGAGCCTCGCC	?BDB??CDDDDDDECC>3DFFDFFGIGJIGI	XT:A:U	NM:i:0	SM:i:37	AM:i:37	X0:i:1	X1:i:0	XM:i:0	XO:i:0	XG:i:0	MD:Z:31
D2D0JJN1:133:D0BCAACXX:1:1206:12373:173025	163	chromosome:AGPv2:6:1:169174353:1	142592702	60	71M	=	142592751	80	CGATCGGTGCGGCGCGGACGAGGACGGTGAGAAGGGCAAGGATCTTGCGGTTTGCGATGATGGTGAACCTG	FFFGHGHCFGIJIDHGJIIFHEFBDDD@A<<CCCBDDDDBDBDCAACC@DDDBB@B;BDDE@C>CACDDD=	XT:A:U	NM:i:0	SM:i:37	AM:i:37	X0:i:1	X1:i:0	XM:i:0	XO:i:0	XG:i:0	MD:Z:71
D2D0JJN1:133:D0BCAACXX:1:1207:2330:8550	83	chromosome:AGPv2:2:1:237068873:1	192801918	60	71M	=	192801859	-130	AATGAGTGTTGGCTCGCTGCAGATTAGGGGCGGTAATGAGCTCAAAATTTTACACTATAAAATAAAGATCG	DCDDDDDDFFFHHJJIIJIJIJJJJIJJJJJIJJJJJJJJJIJJJJJJJJIIIIJJJIJJJJJHHHHHFFF	XT:A:U	NM:i:0	SM:i:37	AM:i:37	X0:i:1	X1:i:0	XM:i:0	XO:i:0	XG:i:0	MD:Z:71
D2D0JJN1:133:D0BCAACXX:1:1207:2330:8550	163	chromosome:AGPv2:2:1:237068873:1	192801859	60	31M	=	192801918	130	AGTCACCCACCATTGCCATCTTAAGTTTGGA	JJHIIGHJIJJJJJJJJJGHJJJJJHHHHHB	XT:A:U	NM:i:0	SM:i:37	AM:i:37	X0:i:1	X1:i:0	XM:i:0	XO:i:0	XG:i:0	MD:Z:31
D2D0JJN1:133:D0BCAACXX:1:1207:11814:62917	99	chromosome:AGPv2:5:1:217872852:1	178260819	60	22M1D9M	=	178260841	93	AAGATTGAGTGATAGACGGCTCAATACGCGT	GICDFCDBA0=@>@<).5;;'=?7>ABDBA8	XT:A:U	NM:i:1	SM:i:37	AM:i:37	X0:i:1	X1:i:0	XM:i:0	XO:i:1	XG:i:1	MD:Z:22^A9
D2D0JJN1:133:D0BCAACXX:1:1207:11814:62917	147	chromosome:AGPv2:5:1:217872852:1	178260841	60	71M	=	178260819	-93	CAATACGCGTGCATTAGCTGTGTGTAATAACGTAAAACAATATGCATTAAATTTAGAAAAAAAGAACATCG	>C?B<DBECC;@=EGEGGJJIIIIHCGFD9FB9EGIIIIGHGADADGAHIIGIIJJJJJJJJIFHDHGFFF	XT:A:U	NM:i:2	SM:i:37	AM:i:37	X0:i:1	X1:i:0	XM:i:2	XO:i:0	XG:i:0	MD:Z:0A32G37
D2D0JJN1:133:D0BCAACXX:1:1207:9107:71255	99	chromosome:AGPv2:5:1:217872852:1	205033511	60	31M	=	205033721	281	ACTATAGGCCTATAGCAGCAACGCCGCTCCA	JJIJJJJIJIJIJJJJJJGIJJIHFFDDDDA	XT:A:U	NM:i:1	SM:i:37	AM:i:37	X0:i:1	X1:i:0	XM:i:1	XO:i:0	XG:i:0	MD:Z:21T9
D2D0JJN1:133:D0BCAACXX:1:1207:9107:71255	147	chromosome:AGPv2:5:1:217872852:1	205033721	60	71M	=	205033511	-281	GAATAATCAATCAGATGGAAAAGAAAAAAGAACTTACCTTCTTGAGCGCGAGCGCGAGGCGCTTGGGCTCG	EEDEDDDDDECDDDC@DDDDDDDDEEEEDCDAFFC;FHHHHHGJJJJJJJJIJJJJJJJJJJJHHHHFFFF	XT:A:U	NM:i:0	SM:i:37	AM:i:37	X0:i:1	X1:i:0	XM:i:0	XO:i:0	XG:i:0	MD:Z:71
D2D0JJN1:133:D0BCAACXX:1:1207:12022:89390	65	chromosome:AGPv2:4:1:241473504:1	161837937	37	15M1D16M	chromosome:AGPv2:1:1:301354135:1	30815599	0	GGCAGCGAACGGATCCCAACCAATACGCCCG	JIJJJFGIJJBHFFFEEAABDBDCCCBBDDB	XT:A:U	NM:i:2	SM:i:37	AM:i:0	X0:i:1	X1:i:0	XM:i:1	XO:i:1	XG:i:1	MD:Z:0A14^T16
D2D0JJN1:133:D0BCAACXX:1:1207:12022:89390	129	chromosome:AGPv2:1:1:301354135:1	30815599	0	71M	chromosome:AGPv2:4:1:241473504:1	161837937	0	CGAGAGTGATTAATTAAAACCAATGCTACCAAAATAAAAGAAAATGCATCATGTGGGGTTTATATGTTTGG	FFDAFH<DE4?GG:CDHIBF8CHGGIIJIJJJJIIGHIGHDGEI@BFHIGFHIHCHGI/;=?;CEFFDBD#	XT:A:R	NM:i:2	SM:i:0	AM:i:0	X0:i:5	X1:i:10	XM:i:2	XO:i:0	XG:i:0	MD:Z:56A13T0
D2D0JJN1:133:D0BCAACXX:1:1207:8303:107520	83	chromosome:AGPv2:10:1:150189435:1	105817327	29	2S15M1D1M1D13M	=	105817152	-206	CTCGCGGTCGCTCCGTCCCCCCCCGCCCGCG	######B@7005&&B;70BBBBB?@FGGGGC	XT:A:M	NM:i:4	SM:i:29	AM:i:29	XM:i:2	XO:i:2	XG:i:2	MD:Z:11G3^T1^T1G11
D2D0JJN1:133:D0BCAACXX:1:1207:8303:107520	163	chromosome:AGPv2:10:1:150189435:1	105817152	29	71M	=	105817327	206	CGACAGGCGTACGGCCTCTCGTTGGTAGCCGGTCGGTCAGTGCCAGACTGCCCGTGCAGTACGGTTTGAAT	DFFDF0+A?E?FA<8C0D:D6:BFB##############################################	XT:A:U	NM:i:1	SM:i:29	AM:i:29	X0:i:1	X1:i:0	XM:i:1	XO:i:0	XG:i:0	MD:Z:70G0
D2D0JJN1:133:D0BCAACXX:1:1208:12524:32444	117	chromosome:AGPv2:2:1:237068873:1	69296725	0	*	=	69296725	0	GGGAGACAGGCCTCTCCTCCCCCGCTCCGGC	###############################
D2D0JJN1:133:D0BCAACXX:1:1208:12524:32444	153	chromosome:AGPv2:2:1:237068873:1	69296725	37	71M	=	69296725	0	GGGGAGTAGAGGCCTGTCTCGCGCCGCGCTCCGGTTGTTCGGGAAAGGAGGATGGGAACGGTTATGCTTCG	@@DDCCDDACDDDDDDDDBDB?BDDHHJGIIIHDIIIIGHIGIJHHGJIGIIGIIIGHIJJJIFHHHGFFF	XT:A:U	NM:i:0	SM:i:37	AM:i:0	X0:i:1	X1:i:0	XM:i:0	XO:i:0	XG:i:0	MD:Z:71
D2D0JJN1:133:D0BCAACXX:1:1208:19847:34402	99	chromosome:AGPv2:5:1:217872852:1	59461676	60	31M	=	59461747	142	AAGAGCGCACGTCGCTTGGTCAGCAAAGTCA	?B39/97'''-(.5-,;?C@CA@########	XT:A:U	NM:i:0	SM:i:37	AM:i:37	X0:i:1	X1:i:0	XM:i:0	XO:i:0	XG:i:0	MD:Z:31
D2D0JJN1:133:D0BCAACXX:1:1208:19847:34402	147	chromosome:AGPv2:5:1:217872852:1	59461747	60	71M	=	59461676	-142	ATCATGTGCACAATACACTACGACTACACTGGGACTGGAAAGCAACGTAACCGAGCAGTGGTGTGGAGTCG	3@;@D@@CBCEEEC?7(BGIHC@=F=B)IHHFD?GIIIGGGGJIHCHDFCGHIJJJIGIIEGIHHDHHFFF	XT:A:U	NM:i:0	SM:i:37	AM:i:37	X0:i:1	X1:i:0	XM:i:0	XO:i:0	XG:i:0	MD:Z:71
D2D0JJN1:133:D0BCAACXX:1:1301:11505:23120	99	chromosome:AGPv2:1:1:301354135:1	102196738	60	31M	=	102196817	150	CTCGCACAGGCGTTTCAATCGGACTTCGGAT	JJJJJJJJCHIIBHGIHGGHHFFFDEEDDDB	XT:A:U	NM:i:0	SM:i:37	AM:i:37	X0:i:1	X1:i:0	XM:i:0	XO:i:0	XG:i:0	MD:Z:31
D2D0JJN1:133:D0BCAACXX:1:1301:11505:23120	147	chromosome:AGPv2:1:1:301354135:1	102196817	60	71M	=	102196738	-150	CCGGTGCTCAAGACGGCCGCGAGGCCTGACCACGAAGCACGGCTCAAGCGCGGCGGCGGAGAACTCCGTCG	><?B>CCACDBDBDDDDDDDDDDDDDDDDDDDDDDDDDDFFHHGHHIJJJJJHEJJJJJJJJJHHHHHFFF	XT:A:U	NM:i:1	SM:i:37	AM:i:37	X0:i:1	X1:i:0	XM:i:1	XO:i:0	XG:i:0	MD:Z:26C44
D2D0JJN1:133:D0BCAACXX:1:1301:3300:161299	99	chromosome:AGPv2:4:1:241473504:1	203403561	60	31M	=	203403653	163	GCTGGCGTCAGTGGCCATTTCTGACGATTCA	JGGJJJIFGJEIJJJIGIHHHFFHGEFFDEC	XT:A:U	NM:i:0	SM:i:37	AM:i:37	X0:i:1	X1:i:0	XM:i:0	XO:i:0	XG:i:0	MD:Z:31
D2D0JJN1:133:D0BCAACXX:1:1301:3300:161299	147	chromosome:AGPv2:4:1:241473504:1	203403653	60	71M	=	203403561	-163	TGAGGCTCTTCAACGAATTATCGCAATAAAAGACAGAGTTTGCACGAGCTTGAAAGTTCTGAAATCAATCG	>DEGHHCGJIEIIJIJJIJJIIIHIFEJIJIIIIIJJIFJJIIIJJJJJJJJJJJJHJIHFJIHDHHHFFF	XT:A:U	NM:i:0	SM:i:37	AM:i:37	X0:i:1	X1:i:0	XM:i:0	XO:i:0	XG:i:0	MD:Z:71
D2D0JJN1:133:D0BCAACXX:1:1301:1381:169984	99	chromosome:AGPv2:5:1:217872852:1	191768955	60	31M	=	191769129	245	TACCGGTCTACGCGCCGTACACGCCTCTACA	JIIHGGHIEEHJIHHFDCDDDDBDDDDDDDD	XT:A:U	NM:i:0	SM:i:37	AM:i:37	X0:i:1	X1:i:0	XM:i:0	XO:i:0	XG:i:0	MD:Z:31
D2D0JJN1:133:D0BCAACXX:1:1301:1381:169984	147	chromosome:AGPv2:5:1:217872852:1	191769129	60	71M	=	191768955	-245	TCATCTGCATGCATCTTTTGGTTCGTTCTGTGGAATGATCCTTTGTTTGCTGTGAGTTGTCAAATCCTTCG	CDCEDEB@DCEA??;GDBIIHGGHFDDIGIHEGDIGIIGGDHIIIJIGIGGGGEHHEGJJIIGFHHHHFFF	XT:A:U	NM:i:1	SM:i:37	AM:i:37	X0:i:1	X1:i:0	XM:i:1	XO:i:0	XG:i:0	MD:Z:49A21
D2D0JJN1:133:D0BCAACXX:1:1302:18609:36360	99	chromosome:AGPv2:1:1:301354135:1	57299510	60	71M	=	57299585	106	CGAGCACGTGGCGTGGCCCGCCTGCCGGCCTGTCGCGGGACGCCGGGTGGACGTCTCCTGGCGAGCGTCAC	FFDHHHHHIJJJJJJJJIJJJJJIJJIJBHHIGCEFFDDBDDDDDDD7BBDCDBDDDDCDDDDBB@B9?@<	XT:A:U	NM:i:0	SM:i:37	AM:i:37	X0:i:1	X1:i:0	XM:i:0	XO:i:0	XG:i:0	MD:Z:71
D2D0JJN1:133:D0BCAACXX:1:1302:18609:36360	147	chromosome:AGPv2:1:1:301354135:1	57299585	60	31M	=	57299510	-106	CGACCCCGCAGGCGCCTGCCCATCCACAATA	###BB;36(4B8=4GHGGJIFJJJJIGIJJJ	XT:A:U	NM:i:0	SM:i:37	AM:i:37	X0:i:1	X1:i:0	XM:i:0	XO:i:0	XG:i:0	MD:Z:31
D2D0JJN1:133:D0BCAACXX:1:1302:11788:63590	81	chromosome:AGPv2:2:1:237068873:1	196957041	0	31M	=	196957005	-67	AAGGATAGACAGAGAGTGCCGCGCCGGGGGC	>DDDDCDDCDDDDDDDDDDDDDFFHIJJJJJ	XT:A:R	NM:i:0	SM:i:0	AM:i:0	X0:i:3	X1:i:0	XM:i:0	XO:i:0	XG:i:0	MD:Z:31	XA:Z:chromosome:AGPv2:7:1:176764762:1,-69634101,31M,0;chromosome:AGPv2:10:1:150189435:1,+96672308,31M,0;
D2D0JJN1:133:D0BCAACXX:1:1302:11788:63590	161	chromosome:AGPv2:2:1:237068873:1	196957005	37	71M	=	196957041	67	CGAAGCAGTACGACCAGGAGCCAAGGGAGTAAGGAGAAGGATAGACAGAGAGTGCCGCGCCGGGGGCGAGA	FFFHHGHHBHIJJJJJJJCHGIJJIJJ?G6BGIJFHIIGFEEHEGFHGADGH?EFFFDCDDDDDDD;B;><	XT:A:U	NM:i:0	SM:i:37	AM:i:0	X0:i:1	X1:i:0	XM:i:0	XO:i:0	XG:i:0	MD:Z:71
D2D0JJN1:133:D0BCAACXX:1:1302:10578:94196	83	chromosome:AGPv2:4:1:241473504:1	157109509	29	71M	=	157109463	-117	ACATGTTCTTTTTTCTCGGGTTATGTCAGCGGCGGTACGTCGTTGGAACGCTCAAGCGCGAGAGGTGTTCG	DCCC?B@BBBDC<5@<BDDCDDDCC@@BDDDFHEIIIJJIGGGIIGHHIIHEJIIIFIIGJIJHHHHGFFF	XT:A:U	NM:i:0	SM:i:29	AM:i:29	X0:i:1	X1:i:0	XM:i:0	XO:i:0	XG:i:0	MD:Z:71
D2D0JJN1:133:D0BCAACXX:1:1302:10578:94196	163	chromosome:AGPv2:4:1:241473504:1	157109463	29	29M2S	=	157109509	117	AGATTAGATTTGCTCTGCAGTGTGTGGGTGG	CGFHHHGEIIJJEHIGGCDHFHDHCGHEBBF	XT:A:M	NM:i:2	SM:i:29	AM:i:29	XM:i:2	XO:i:0	XG:i:0	MD:Z:5G16C6
D2D0JJN1:133:D0BCAACXX:1:1302:14851:119638	99	chromosome:AGPv2:2:1:237068873:1	145058753	60	71M	=	145058851	129	CGAAACTGCTTTGCTCCATTTCTCTCACAGCTGGACGTGCCAGGACGCTTGACTTCGGCAGTCGTCACTCC	FFFHHHGGJJJJIJJJJJJJJGIJIJJIJIJIIJJJJHIIJGGIJJJJFGIEEGIIFEHFC@CD@DDDAD9	XT:A:U	NM:i:4	SM:i:25	AM:i:25	X0:i:1	X1:i:0	XM:i:4	XO:i:0	XG:i:0	MD:Z:26G4A10C14A13
D2D0JJN1:133:D0BCAACXX:1:1302:14851:119638	147	chromosome:AGPv2:2:1:237068873:1	145058851	60	31M	=	145058753	-129	CTCGCAGCAACTCCCCACGTCTCATCCAAAC	@@DECFECB?B=JJIHCIHGIEGHBJIIJHJ	XT:A:U	NM:i:1	SM:i:37	AM:i:25	X0:i:1	X1:i:0	XM:i:1	XO:i:0	XG:i:0	MD:Z:23G7
D2D0JJN1:133:D0BCAACXX:1:1302:8430:159092	83	chromosome:AGPv2:1:1:301354135:1	296908134	60	31M	=	296908002	-163	GTAACCCGCCGCCGCGCCGCCGGAGGAGAAG	####@@@BBDDBDB?DCEF<HHHHEIGJIIJ	XT:A:U	NM:i:0	SM:i:37	AM:i:37	X0:i:1	X1:i:0	XM:i:0	XO:i:0	XG:i:0	MD:Z:31
D2D0JJN1:133:D0BCAACXX:1:1302:8430:159092	163	chromosome:AGPv2:1:1:301354135:1	296908002	60	71M	=	296908134	163	CGAATATGAATGGTTTGGGCAGGATTACCTGGAGCGCGACCCTGGTGTAGGCGCCGTCGCGGAGGAACTGG	FFFHHHHGJEGIJCFHEIIGCGHEGFHIIJGGGIDHDG>EHIGHE7??@DFB<ABB?@;@>>7;BDDDD@C	XT:A:U	NM:i:0	SM:i:37	AM:i:37	X0:i:1	X1:i:0	XM:i:0	XO:i:0	XG:i:0	MD:Z:71
D2D0JJN1:133:D0BCAACXX:1:1303:4773:47304	99	chromosome:AGPv2:6:1:169174353:1	111032897	60	31M	=	111033123	297	CACAAAAAAAGTGTAAAACGAGCATTCAAAT	JIJJHIJJIJJCHHEHHHFFFFDDEDDDEDC	XT:A:U	NM:i:0	SM:i:37	AM:i:37	X0:i:1	X1:i:0	XM:i:0	XO:i:0	XG:i:0	MD:Z:31
D2D0JJN1:133:D0BCAACXX:1:1303:4773:47304	147	chromosome:AGPv2:6:1:169174353:1	111033123	60	71M	=	111032897	-297	GACTATTATTACTAGATCTAAAAATTTGCCCATCATCATAATCTACACCCGAGCGTGTAATACATATTAGT	@DCEEHHHHHHIJIGHEEJJJJJJJJIGJJIIIIJJJIJJJIIGFG?JJJJJJJJJJIJIGIJHHHHHFFF	XT:A:U	NM:i:0	SM:i:37	AM:i:37	X0:i:1	X1:i:0	XM:i:0	XO:i:0	XG:i:0	MD:Z:71
D2D0JJN1:133:D0BCAACXX:1:1303:7414:78446	99	chromosome:AGPv2:6:1:169174353:1	57869365	15	31M	=	57869429	135	TTTCTCCCCACTAGCACTAGCGTTTCTTCCT	JJJJJJJJJIJJJJJJJJJJJJHHHFFFFFF	XT:A:R	NM:i:0	SM:i:0	AM:i:0	X0:i:3	X1:i:1	XM:i:0	XO:i:0	XG:i:0	MD:Z:31	XA:Z:chromosome:AGPv2:6:1:169174353:1,+57810449,31M,0;chromosome:AGPv2:6:1:169174353:1,+57858104,31M,0;chromosome:AGPv2:6:1:169174353:1,+57935659,31M,1;
D2D0JJN1:133:D0BCAACXX:1:1303:7414:78446	147	chromosome:AGPv2:6:1:169174353:1	57869429	23	71M	=	57869365	-135	CCCTTGTCCTCCCCCTCGGCGCCGTTTGGCTCCGTTTCGGGGCTATAAATCACGAGCCCGCACCTTGGTCG	BDDB?B?@@;DDDDB@DDDDDDDBCADDCABFFFHHJJJJJJJIJJJJJJJGJJJJJJIIHFJHHHHHFFF	XT:A:U	NM:i:0	SM:i:23	AM:i:0	X0:i:1	X1:i:1	XM:i:0	XO:i:0	XG:i:0	MD:Z:71	XA:Z:chromosome:AGPv2:6:1:169174353:1,-57810513,71M,1;
D2D0JJN1:133:D0BCAACXX:1:1303:10064:93389	99	chromosome:AGPv2:10:1:150189435:1	130341969	60	31M	=	130342193	295	CTGGTAATAATAGTGTCTTGTAAAAATGGTT	JJJIGIIJJJJJJGHGIIJGCDHIJIEGHE?	XT:A:U	NM:i:0	SM:i:37	AM:i:37	X0:i:1	X1:i:0	XM:i:0	XO:i:0	XG:i:0	MD:Z:31
D2D0JJN1:133:D0BCAACXX:1:1303:10064:93389	147	chromosome:AGPv2:10:1:150189435:1	130342193	60	71M	=	130341969	-295	GGATTAGGACAATATTTGGTCATACATTAACAAAATGGCAAACATAAAAAATCATTACATTGTTTAGTTCG	BIGHIHIHF@IGGIJJJJJIGGGGGIJJJIIJJJJJJJIJIGIIHJJJJJIHFJIGGJJJJJJHHHHHFFF	XT:A:U	NM:i:3	SM:i:37	AM:i:37	X0:i:1	X1:i:0	XM:i:3	XO:i:0	XG:i:0	MD:Z:19G31C17T1
D2D0JJN1:133:D0BCAACXX:1:1303:4781:99384	83	chromosome:AGPv2:5:1:217872852:1	79113343	29	31M	=	79113310	-64	CGGGGAAAGGAAGGAAGGGAGGGTTTGGGGG	:DDDCEEDEDEFFFFFHGHHIIJIHJJJJJJ	XT:A:U	NM:i:0	SM:i:29	AM:i:29	X0:i:1	X1:i:0	XM:i:0	XO:i:0	XG:i:0	MD:Z:31
D2D0JJN1:133:D0BCAACXX:1:1303:4781:99384	163	chromosome:AGPv2:5:1:217872852:1	79113310	29	33M38S	=	79113343	64	CGATGCGGCGGTGGCGTTTGTGTGGGAGAAGAGCGGGGAAAGGAAGGAAGGGAGGGTTTGGGGGGAGATAA	FFFHBDFHJJI6@FGH:FEG@D3@EE2?4?B76;>;@B05<88<C?@8?8<58<@B(+808-8B;;;@3>3	XT:A:M	NM:i:0	SM:i:29	AM:i:29	XM:i:0	XO:i:0	XG:i:0	MD:Z:33
D2D0JJN1:133:D0BCAACXX:1:1303:4671:121707	83	chromosome:AGPv2:5:1:217872852:1	191769129	60	71M	=	191768955	-245	TCATCTGCATGCATCTTTTGGTTCGTTCTGTGGAATGATCCTTTGTTTGCTGTGAGTTGTCAAATCCTTCG	<CCCBDEDBBFHHEHIIGIGGIEIGGGGGIGIGGIGIIGFAIIIGFEIIEHHCGGEDF<IIIIHFHDDDDD	XT:A:U	NM:i:1	SM:i:37	AM:i:37	X0:i:1	X1:i:0	XM:i:1	XO:i:0	XG:i:0	MD:Z:49A21
D2D0JJN1:133:D0BCAACXX:1:1303:4671:121707	163	chromosome:AGPv2:5:1:217872852:1	191768955	60	31M	=	191769129	245	TACCGGTCTACGCGCCGTACACGCCTCTACA	GBGFG0<@GDA1;8BDA935=ABB?AB355:	XT:A:U	NM:i:0	SM:i:37	AM:i:37	X0:i:1	X1:i:0	XM:i:0	XO:i:0	XG:i:0	MD:Z:31
D2D0JJN1:133:D0BCAACXX:1:1303:6094:133816	83	chromosome:AGPv2:6:1:169174353:1	142592777	60	71M	=	142592773	-75	TCGCCCGGTGTTGCAACAGAAGCATGGTGCCTTCGGGGACAGCTTGTCGGAGTGCAGTGGGGTACACATCG	>D@=DDDDEEFFFFEBHHHHHHJJJJIJJJJIHFIJJJJJJJJJIJJJJJJJJJJJJJJJIIIHFFHHFFF	XT:A:U	NM:i:0	SM:i:37	AM:i:37	X0:i:1	X1:i:0	XM:i:0	XO:i:0	XG:i:0	MD:Z:71
D2D0JJN1:133:D0BCAACXX:1:1303:6094:133816	163	chromosome:AGPv2:6:1:169174353:1	142592773	60	31M	=	142592777	75	AGCCTCGCCCGGTGTTGCAACAGAAGCATGG	IJJJIHIJJJHIHHFEFFFFFFEDEEDDDDB	XT:A:U	NM:i:0	SM:i:37	AM:i:37	X0:i:1	X1:i:0	XM:i:0	XO:i:0	XG:i:0	MD:Z:31
D2D0JJN1:133:D0BCAACXX:1:1303:1707:149767	83	chromosome:AGPv2:2:1:237068873:1	114936581	29	7S4M1D18M2S	=	114936143	-461	CCTGCTACCTGTTGCCGGTTCGGATTCAGCC	<CDCC@>DDDDDDFFEFHJIJJIIIIJJJJJ	XT:A:M	NM:i:4	SM:i:29	AM:i:29	XM:i:3	XO:i:1	XG:i:1	MD:Z:4^C2C2T1C10
D2D0JJN1:133:D0BCAACXX:1:1303:1707:149767	163	chromosome:AGPv2:2:1:237068873:1	114936143	29	71M	=	114936581	461	CGATTCAGTTCGGTTTCCTCCCTGGACGCGCGCTCTGCAGCTTGCCGGAGCACCATGCGTCGCGCCCGGGT	FFFHHHFFGGIJJIIJJIJIJJEGGHIIIIDHIJJJIIIHFHHFFBDD>BB?BDDDDDD?BDDDDDD@BB0	XT:A:U	NM:i:3	SM:i:29	AM:i:29	X0:i:1	X1:i:0	XM:i:3	XO:i:0	XG:i:0	MD:Z:5T11T36C16
D2D0JJN1:133:D0BCAACXX:1:1304:21277:10503	99	chromosome:AGPv2:4:1:241473504:1	160267327	60	31M	=	160267567	311	GTTTGGGCATGTCCGGAAGGGACAGGCGTGC	IIIGGIIFIIJGHIJIEHHFFFFDDCDDBDD	XT:A:U	NM:i:1	SM:i:37	AM:i:37	X0:i:1	X1:i:0	XM:i:1	XO:i:0	XG:i:0	MD:Z:3G27
D2D0JJN1:133:D0BCAACXX:1:1304:21277:10503	147	chromosome:AGPv2:4:1:241473504:1	160267567	60	71M	=	160267327	-311	GGTTAAGGCACGTGTCCAGCCCAATTCAGTGACTTTAGTGAGTGTTCTGCAGGCTTGTGCGCTAGTTGTCG	CDDDDDDCDEFEDEEHGJJJIGJIJJIJJHGGIJJJHIJIJIHDJJJIJIJJJJIJJIGIEJJHGFHHFFF	XT:A:U	NM:i:0	SM:i:37	AM:i:37	X0:i:1	X1:i:0	XM:i:0	XO:i:0	XG:i:0	MD:Z:71
D2D0JJN1:133:D0BCAACXX:1:1304:10206:81684	83	chromosome:AGPv2:6:1:169174353:1	57869343	12	31M	=	57869264	-110	CCCCAGTCCCGTGCCCCTTCCTTTTCTCCCC	#####################DDA;4-7@B8	XT:A:R	NM:i:1	SM:i:0	AM:i:0	X0:i:2	X1:i:1	XM:i:1	XO:i:0	XG:i:0	MD:Z:5T25	XA:Z:chromosome:AGPv2:6:1:169174353:1,-57858082,31M,1;chromosome:AGPv2:6:1:169174353:1,-57810427,31M,2;
D2D0JJN1:133:D0BCAACXX:1:1304:10206:81684	163	chromosome:AGPv2:6:1:169174353:1	57869264	20	71M	=	57869343	110	CGAATGGATGCTATAGACACCCCTCCGCCTTCCTGCGTGCCCTGCATTTGTGGAGCAATTCGTCGCGCCGC	FFFHFG><?C?G@FH>E<AEGIJGBH)0:DF<B?DDH@FGHG<@GEHED4)=D==;AAB;C?CA>>:;??@	XT:A:U	NM:i:0	SM:i:20	AM:i:0	X0:i:1	X1:i:2	XM:i:0	XO:i:0	XG:i:0	MD:Z:71	XA:Z:chromosome:AGPv2:6:1:169174353:1,+57858003,71M,1;chromosome:AGPv2:6:1:169174353:1,+57810348,71M,1;
D2D0JJN1:133:D0BCAACXX:1:1304:20435:119893	77	*	0	0	*	*	0	0	CCGCCCGCGGGGTTCAATTCCTGTTCCTCCG	IJHGBHJGEFDD-5?CDEDDDDCDDCCDDC5
D2D0JJN1:133:D0BCAACXX:1:1304:20435:119893	141	*	0	0	*	*	0	0	CGATCCGGTCGTCGTACCAAAGCGCGAACGCTTCAAGGGCGGCTCGCGCGCGCGGAGGAACAGGAATTGAA	FFFHHHHHHHIIIJIGHIIIJJBHGJJJIJJGHHHFFFFFDDDDD@@8555667B07B<AA?<B1AACDC@
D2D0JJN1:133:D0BCAACXX:1:1304:12426:129262	99	chromosome:AGPv2:8:1:175793759:1	26070769	60	71M	=	26071015	277	CTTCCACACAACCACACACGGGCAGGGACACTACTCAGGACAGGACGTTCACCACAGGGGCGCCATCTCAG	DBBDDDHFHG=BGGG?EG@@E:FH<DD?GHGGGC>C4C=3=F5;265:?@>BB6=;25=?@@;@B09@@##	XT:A:U	NM:i:0	SM:i:37	AM:i:37	X0:i:1	X1:i:0	XM:i:0	XO:i:0	XG:i:0	MD:Z:71
D2D0JJN1:133:D0BCAACXX:1:1304:12426:129262	147	chromosome:AGPv2:8:1:175793759:1	26071015	60	31M	=	26070769	-277	CGTGGACGGTCTTGGGCGACCTGTTGGTCAC	?:?B?;>3C?;BB<A@;)/6@FGCBFD;?6G	XT:A:U	NM:i:0	SM:i:37	AM:i:37	X0:i:1	X1:i:0	XM:i:0	XO:i:0	XG:i:0	MD:Z:31
D2D0JJN1:133:D0BCAACXX:1:1304:5036:146140	99	chromosome:AGPv2:6:1:169174353:1	43093641	60	5M1D66M	=	43093808	198	CGAACAATGAGGCCCACAAAGGGCCAGCTCGTCGTGATCTGTCGGCCGGCTCTCGCTCTGTAGCGCGCGTG	FFFHHHHHJJJJJJJIJJJJJJJJJJJJJJJGJJIJJJJJIHIJJJFFFD>BCDBBDDBDCDDCDDDDD<9	XT:A:U	NM:i:3	SM:i:37	AM:i:37	X0:i:1	X1:i:0	XM:i:2	XO:i:1	XG:i:1	MD:Z:2G2^A64C1
D2D0JJN1:133:D0BCAACXX:1:1304:5036:146140	147	chromosome:AGPv2:6:1:169174353:1	43093808	60	31M	=	43093641	-198	TGGCGTGGCGTCATCCTTTTCACTTGGGGAC	8DDDDDFFFHHHHJJJIJJIJHJJJIJJJHJ	XT:A:U	NM:i:0	SM:i:37	AM:i:37	X0:i:1	X1:i:0	XM:i:0	XO:i:0	XG:i:0	MD:Z:31
D2D0JJN1:133:D0BCAACXX:1:1304:8938:149575	99	chromosome:AGPv2:4:1:241473504:1	203403561	60	31M	=	203403653	163	GCTGGCGTCAGGGGCCATTTCTGACGATTCA	7=(((7==3;5)8=8;53=???16=;=;8;3	XT:A:U	NM:i:1	SM:i:37	AM:i:37	X0:i:1	X1:i:0	XM:i:1	XO:i:0	XG:i:0	MD:Z:11T19
D2D0JJN1:133:D0BCAACXX:1:1304:8938:149575	147	chromosome:AGPv2:4:1:241473504:1	203403653	60	71M	=	203403561	-163	TGAGGCTCTTGAACGAATTATCGCAATAAAAGACAGAGTTTGCACGAGCTTGAAAGTTCTGAAATCAATCG	###################C0?B9>BBBD?0*B:<DD:4D:)??1<22:??<@F<?BGIGF?<A:ADHDFE	XT:A:U	NM:i:1	SM:i:37	AM:i:37	X0:i:1	X1:i:0	XM:i:1	XO:i:0	XG:i:0	MD:Z:10C60
D2D0JJN1:133:D0BCAACXX:1:1304:2998:164810	99	chromosome:AGPv2:5:1:217872852:1	99494757	60	31M	=	99494833	147	GCCTCGGGGAGTCGGGGGGCAGGGAACGGTA	IEGAGHBB:EFECBDDDDDDDDDDDD?9B##	XT:A:U	NM:i:0	SM:i:37	AM:i:37	X0:i:1	X1:i:0	XM:i:0	XO:i:0	XG:i:0	MD:Z:31
D2D0JJN1:133:D0BCAACXX:1:1304:2998:164810	147	chromosome:AGPv2:5:1:217872852:1	99494833	60	71M	=	99494757	-147	GTGCCGTTTCGCTTGGCGGCGGCGGCCCGCGGCCGTGAGCTGGTGGCCCGACAACGCGATGGCGCGAATCG	9<@?85@57@<BDBDB;<55</8BBBBB?>DBHEIGEHHEIIIGJIIIIHDBIIIFHGGGHGBAHHHHFFF	XT:A:U	NM:i:0	SM:i:37	AM:i:37	X0:i:1	X1:i:0	XM:i:0	XO:i:0	XG:i:0	MD:Z:71
D2D0JJN1:133:D0BCAACXX:1:1304:3015:195274	99	chromosome:AGPv2:7:1:176764762:1	166467090	60	71M	=	166467226	167	CGATGGGCTGGGTAGGTAGACAGGTAGTGGTAGATGGGGGAGGAGTCGTGCAGTGCAGGGCGACTCTCTCC	FFDHHHGGIJJJAHHIFFGEHJJI:EEHGGDEHHJDHJJJ@FHCH@DEEHFFF@CEC>AB?BBBBB@C@C9	XT:A:U	NM:i:2	SM:i:37	AM:i:37	X0:i:1	X1:i:0	XM:i:2	XO:i:0	XG:i:0	MD:Z:56T1A12
D2D0JJN1:133:D0BCAACXX:1:1304:3015:195274	147	chromosome:AGPv2:7:1:176764762:1	166467226	60	31M	=	166467090	-167	CGCGATGACGGAGCCACGGAGGGGTGGCGAG	8@ADDDBACBCFEBHEEEGEJIHBHGED?IH	XT:A:U	NM:i:1	SM:i:37	AM:i:37	X0:i:1	X1:i:0	XM:i:1	XO:i:0	XG:i:0	MD:Z:30T0
D2D0JJN1:133:D0BCAACXX:1:1305:8237:11952	99	chromosome:AGPv2:7:1:176764762:1	166467248	29	23M8S	=	166467396	219	GGTGGCGAGAGGAGACGAGACGAGACGATAG	IIGGGIBGHAEC?;BDDABD8?;2=BB0?<9	XT:A:M	NM:i:1	SM:i:29	AM:i:29	XM:i:1	XO:i:0	XG:i:0	MD:Z:8T14
D2D0JJN1:133:D0BCAACXX:1:1305:8237:11952	147	chromosome:AGPv2:7:1:176764762:1	166467396	29	71M	=	166467248	-219	CAGAGAGAGAGAAGGTAGGTGCGGGCTCGCTACGGTGTCTGGTAGGCGATGATGGACTTGGCTTCAAATCG	#CACA@>@@@;CA?C@CDFFFEDEA8@<(;B?IGEFGHD<IIGGGIIIJJHCGGHGHEGDHEIDGHFFFFF	XT:A:U	NM:i:3	SM:i:29	AM:i:29	X0:i:1	X1:i:0	XM:i:3	XO:i:0	XG:i:0	MD:Z:6A5G35G22
D2D0JJN1:133:D0BCAACXX:1:1305:15700:20683	83	chromosome:AGPv2:5:1:217872852:1	89863639	60	31M	=	89863587	-83	TTTCGGCGAGGAGGTGAGATTGGGGGAGGGG	;DDDDDFFFFGGGHHJIJJJJJJJJJJJJJJ	XT:A:U	NM:i:0	SM:i:37	AM:i:37	X0:i:1	X1:i:0	XM:i:0	XO:i:0	XG:i:0	MD:Z:31
D2D0JJN1:133:D0BCAACXX:1:1305:15700:20683	163	chromosome:AGPv2:5:1:217872852:1	89863587	60	23M1D48M	=	89863639	83	CGAGGTCCTCGCGGCTGTGCGAGCCCCCCATGGCGGCGGAGGCTGATAGGGTTTCGGCGAGGAGGGGAGAT	DDDHHCFHIJGIGGH>E?BGEFHEGIJJH8@BEDDD@@D-5@00829>CDD38?:?@##############	XT:A:U	NM:i:2	SM:i:37	AM:i:37	X0:i:1	X1:i:0	XM:i:1	XO:i:1	XG:i:1	MD:Z:23^C42T5
D2D0JJN1:133:D0BCAACXX:1:1305:18360:76172	69	chromosome:AGPv2:8:1:175793759:1	173715766	0	*	=	173715766	0	CTTTCTTCCGTGCGCGTCAGTGGCAGTGGTA	JJJJJJIIJJIIJIJJHHHBDFEFFDA@E6;
D2D0JJN1:133:D0BCAACXX:1:1305:18360:76172	137	chromosome:AGPv2:8:1:175793759:1	173715766	37	71M	=	173715766	0	CGACGACAGGCCGCGACCGGATTCCGGAGCACCGCACTGTACCGTTTCCGCGGCAGCCTAAGATGGTGACT	FFFHHHHHJIIJIJIJJIIIIGHGHHFFDDDDDDDDDBD@DDDD??CDD?BBBDDBBD?CDCDCCD>CCC>	XT:A:U	NM:i:1	SM:i:37	AM:i:0	X0:i:1	X1:i:0	XM:i:1	XO:i:0	XG:i:0	MD:Z:51A19
D2D0JJN1:133:D0BCAACXX:1:1305:18214:108676	83	chromosome:AGPv2:8:1:175793759:1	155021957	60	31M	=	155021858	-130	GTCCTCGCTCTGACATTTTAGTGTTAGTTGT	;6EEEBE@IHEGHHJJJJIIHBGIJIIJJJI	XT:A:U	NM:i:0	SM:i:23	AM:i:23	X0:i:1	X1:i:1	XM:i:0	XO:i:0	XG:i:0	MD:Z:31	XA:Z:chromosome:AGPv2:4:1:241473504:1,+239705981,31M,1;
D2D0JJN1:133:D0BCAACXX:1:1305:18214:108676	163	chromosome:AGPv2:8:1:175793759:1	155021858	60	71M	=	155021957	130	CGATTAAGGAACCCAGGGGCGGACCTACATGTAACCTAGTAAGGGCATATGCCTCTGCTCATTTGTCTATT	FFFHDFFHGHIIJIHIGIEGEA/@EHEH<CDCDDDDCA>ACE;>;5=CCCDDDCDDCCCCCCCDC>A>>CC	XT:A:U	NM:i:0	SM:i:37	AM:i:23	X0:i:1	X1:i:0	XM:i:0	XO:i:0	XG:i:0	MD:Z:71
D2D0JJN1:133:D0BCAACXX:1:1305:8029:129023	99	chromosome:AGPv2:5:1:217872852:1	117016009	60	31M	=	117016042	104	TCACCCGAGGTTAGCAAGACCGACAGTGGTG	JJJJJJIJJJFHIIIJJJJJHHFDDDCDD@8	XT:A:U	NM:i:0	SM:i:37	AM:i:37	X0:i:1	X1:i:0	XM:i:0	XO:i:0	XG:i:0	MD:Z:31
D2D0JJN1:133:D0BCAACXX:1:1305:8029:129023	147	chromosome:AGPv2:5:1:217872852:1	117016042	60	71M	=	117016009	-104	AGAGAGGCCTCCTCCGTATCTACCACAGGAGGGCACCTGCAGCAACAATTTTGGCCGCAAGGATCACCTCG	ACABCDBDBADFDFHHHEEGGDGGGIIIGGIIGHFJJIJJJJJJJJJJJJJJJJJJJJJJJJJHFCHHFFF	XT:A:U	NM:i:0	SM:i:37	AM:i:37	X0:i:1	X1:i:0	XM:i:0	XO:i:0	XG:i:0	MD:Z:71
D2D0JJN1:133:D0BCAACXX:1:1305:8770:142035	83	chromosome:AGPv2:2:1:237068873:1	19257304	60	27M1I43M	=	19257212	-162	GTCTGGCGTCTTCTTCTACTCCTCCCTCCGTTCCCGTTGATGCGAGCGAAACAGATCAAAAAGGAGATTCG	####################A<?<BAD6AF;66HDF?<IGGHAGIHFEHFFHDHGGBHFC@:EDF=DHDFF	XT:A:U	NM:i:2	SM:i:37	AM:i:37	X0:i:1	X1:i:0	XM:i:1	XO:i:1	XG:i:1	MD:Z:4C65
D2D0JJN1:133:D0BCAACXX:1:1305:8770:142035	163	chromosome:AGPv2:2:1:237068873:1	19257212	60	31M	=	19257304	162	CTGGGAGAGAGGCAGGTGGTGAGAGCTGCTC	BGACG(?7B-;;5@EG6?A',.6;?BCCC3>	XT:A:U	NM:i:0	SM:i:37	AM:i:37	X0:i:1	X1:i:0	XM:i:0	XO:i:0	XG:i:0	MD:Z:31
D2D0JJN1:133:D0BCAACXX:1:1305:11728:145169	77	*	0	0	*	*	0	0	CGAGATAATTGTCATTATAGACGAAGAGCGGACGGGATTCGAGATCAGATCGGAAGAGCGGTTCAGCAGGA	FFFHHHHHJIGGHGIJIGIIJGIGHGGDGGIAFEFFBAHGGCCAEECBDDEDAAB65=A@D2=@CCC@BBD
D2D0JJN1:133:D0BCAACXX:1:1305:11728:145169	141	*	0	0	*	*	0	0	GAGATCAGATCGGAAGAGGTCGTGTAGGGAA	FCGBB=@GGGJJBEGEGGF7;/9<=A@CB55
D2D0JJN1:133:D0BCAACXX:1:1306:4922:4991	83	chromosome:AGPv2:8:1:175793759:1	134843556	29	71M	=	134843281	-346	ATCTGTGTCCGGATCTGATCTAATCGCCACGTGCGTGCGCTCCCGCAGGCGGGCGCGCATGGCCACCTTCG	#?DCA95-DDCCCDCCCACA8A5&<B??9==B>;9<BBBB<HIHDB@8)DGGDAD@GGHGGIHF?HHDFFF	XT:A:U	NM:i:1	SM:i:29	AM:i:29	X0:i:1	X1:i:0	XM:i:1	XO:i:0	XG:i:0	MD:Z:48A22
D2D0JJN1:133:D0BCAACXX:1:1306:4922:4991	163	chromosome:AGPv2:8:1:175793759:1	134843281	29	31M	=	134843556	346	GGCAGCGAGAGTAGCGGCTCTGGGTGGTTCT	B?DDA##########################	XT:A:M	NM:i:4	SM:i:29	AM:i:29	XM:i:4	XO:i:0	XG:i:0	MD:Z:18C0G3A2A4
D2D0JJN1:133:D0BCAACXX:1:1306:19032:6231	83	chromosome:AGPv2:4:1:241473504:1	159755101	29	17M7I47M	=	159754998	-167	CGCAATTGCGCAATCCATCCAAATTCCAAACCCCCCCGGCAACTCCCCAATTCCCTCTCCCGGAGTCATCG	@DDCB7DDBACDCDDDDCDDDDDCDBDB8:DDDHJJJJJIHDHFJJIJJIHHJIHBHEJJJJJGHHHHFFF	XT:A:M	NM:i:8	SM:i:29	AM:i:29	XM:i:1	XO:i:1	XG:i:7	MD:Z:4C59
D2D0JJN1:133:D0BCAACXX:1:1306:19032:6231	163	chromosome:AGPv2:4:1:241473504:1	159754998	29	31M	=	159755101	167	TTTTGCTTGTCGTGCCCTCCTCCTTCCTCCC	JJIJIIIJGDHIJJIJJJIHFGHHFFFFFED	XT:A:U	NM:i:0	SM:i:29	AM:i:29	X0:i:1	X1:i:0	XM:i:0	XO:i:0	XG:i:0	MD:Z:31
D2D0JJN1:133:D0BCAACXX:1:1306:3937:37660	83	chromosome:AGPv2:2:1:237068873:1	114936581	17	7S4M1D18M2S	=	114936143	-461	CCTGCTACCTGTTGCCGGTTCGGATTCAGCC	BCCC@@;DDDDDDFFHHJJIJJIIGGJJJJJ	XT:A:M	NM:i:4	SM:i:17	AM:i:17	XM:i:3	XO:i:1	XG:i:1	MD:Z:4^C2C2T1C10
D2D0JJN1:133:D0BCAACXX:1:1306:3937:37660	163	chromosome:AGPv2:2:1:237068873:1	114936143	17	71M	=	114936581	461	CGATTCAGTTCGGTTTCCTCCCTGGACGCGCGCTCTGCAGCTTGCCGGAGCACCATGCGTCGCGCCCGGGG	FFEHHHGHIGIJJJIJJJIJJJJJJJIIJJJJIJJIIJJGHHHHFFEDCDDDDDDDDDDB>BBDDDDDDD#	XT:A:U	NM:i:4	SM:i:17	AM:i:17	X0:i:1	X1:i:0	XM:i:4	XO:i:0	XG:i:0	MD:Z:5T11T36C15T0
D2D0JJN1:133:D0BCAACXX:1:1306:15312:56586	83	chromosome:AGPv2:6:1:169174353:1	142592777	60	71M	=	142592773	-75	TCGCCCGGTGTTGCAACAGAAGCATGGTGCCTTCGGGGACAGCTTGTCGGAGTGCAGTGGGGTACACATCG	>@DDBBA?ECBC;>;)A=A=@HIIIHD@HFFAFGGIIIHGHFB@<G?HFGDHEGHABIIGHFFAD?HDDFF	XT:A:U	NM:i:0	SM:i:37	AM:i:37	X0:i:1	X1:i:0	XM:i:0	XO:i:0	XG:i:0	MD:Z:71
D2D0JJN1:133:D0BCAACXX:1:1306:15312:56586	163	chromosome:AGPv2:6:1:169174353:1	142592773	60	31M	=	142592777	75	AGCCTCGCCCGGTGTTGCAACAGAAGCATGG	EGEG9E6@GHE6;BBCBEDFEEEEACCC;CB	XT:A:U	NM:i:0	SM:i:37	AM:i:37	X0:i:1	X1:i:0	XM:i:0	XO:i:0	XG:i:0	MD:Z:31
D2D0JJN1:133:D0BCAACXX:1:1306:6133:105058	89	chromosome:AGPv2:6:1:169174353:1	83831056	37	71M	=	83831056	0	AAAAAGGAGAAGAACAGCGGCAAGGCAACAACGCGTTGCGTGCAGTGTGTGCGCGTCTCGTGTAGTAGTCG	CCDDDDDCACECC;75&DDDDCDDD@BBBBADEEHGAGIGIHEIJIIIGA>BGGIIHEIJIJJHHHGHFFF	XT:A:U	NM:i:1	SM:i:37	AM:i:0	X0:i:1	X1:i:0	XM:i:1	XO:i:0	XG:i:0	MD:Z:16A54
D2D0JJN1:133:D0BCAACXX:1:1306:6133:105058	181	chromosome:AGPv2:6:1:169174353:1	83831056	0	*	=	83831056	0	TCCGACTCCGTGGAGAAGCAAAGCCAGCCAT	#######################BIGEGB>G
D2D0JJN1:133:D0BCAACXX:1:1306:11683:183801	99	chromosome:AGPv2:6:1:169174353:1	72870743	60	71M	=	72871021	309	CGATAATTTTTTGTAAAAGGAAAAAAGCGAAGCTACTAGGCATAATTAATGCATGTATACATTTGCAACTA	FFFGGFFFGGIJBCFHGEHIJJIGCGIJJJIGBHGC>ACCHFEIEEEGEEEEC?;;B;?CCFE@D>@>CE>	XT:A:U	NM:i:0	SM:i:37	AM:i:37	X0:i:1	X1:i:0	XM:i:0	XO:i:0	XG:i:0	MD:Z:71
D2D0JJN1:133:D0BCAACXX:1:1306:11683:183801	147	chromosome:AGPv2:6:1:169174353:1	72871021	60	31M	=	72870743	-309	GACTCGGGGAACTTTTCGGCCGAGGGTGCGG	#####?A@>;@CBDCDFEC;8EFGB@<7(BB	XT:A:U	NM:i:1	SM:i:37	AM:i:37	X0:i:1	X1:i:0	XM:i:1	XO:i:0	XG:i:0	MD:Z:13G17
D2D0JJN1:133:D0BCAACXX:1:1306:5304:189613	89	chromosome:AGPv2:5:1:217872852:1	81076024	37	31M	=	81076024	0	CAAGCTCTGCAAACGGGTCCCTCTTCTCTCT	;C>3?;?775ECABD@GF@DB8;@F;F<HBD	XT:A:U	NM:i:0	SM:i:37	AM:i:0	X0:i:1	X1:i:0	XM:i:0	XO:i:0	XG:i:0	MD:Z:31
D2D0JJN1:133:D0BCAACXX:1:1306:5304:189613	181	chromosome:AGPv2:5:1:217872852:1	81076024	0	*	=	81076024	0	TGTTGTAATTATAAACAAGTTTAAGGGTCTATCTCGCCACTCCCCCGAGCTGCTGCTGACTTGTGTCATCG	##########AA<>,55:(:(@5,5;3CA;?A995(5.(-';?01EA?F?;F:<+<IHG@EFC?A<>HFFF
D2D0JJN1:133:D0BCAACXX:1:1306:9924:191186	69	chromosome:AGPv2:4:1:241473504:1	175751086	0	*	=	175751086	0	CGAGCAGAGTTCCTGGGCGACTGGGCGCCTCTCTATTTTGAGATAATTGCCATTATAGACGAAGAGCGGAA	AAAAAABCA+?+>ABACBAAAAAB9BA=AAABBB>AABB><A=AABBBAAAA@9?@;@?@=<==6;==;=9
D2D0JJN1:133:D0BCAACXX:1:1306:9924:191186	137	chromosome:AGPv2:4:1:241473504:1	175751086	37	31M	=	175751086	0	AAAATAGAGAGGCGCCCAGTCGCCCAGGAAC	>GG?BDD>FGH7C@889@B;(3<??>=8ABB	XT:A:U	NM:i:0	SM:i:37	AM:i:0	X0:i:1	X1:i:0	XM:i:0	XO:i:0	XG:i:0	MD:Z:31
D2D0JJN1:133:D0BCAACXX:1:1307:10001:2105	83	chromosome:AGPv2:6:1:169174353:1	153241983	29	10S47M14S	=	153241780	-250	ACTACTTGAGAGGGGAGGAGACGAGACGGCGAGGCCGGAGGACTTTTCGCTCGGGACTCGGGAGGGGATCG	#A::4>>?3@<@<9?CCCA85ADA;>CDBAHHEBGFH@B=9EEF@6FHGCGGJIIHGGJIIIIHDDDHFFF	XT:A:M	NM:i:0	SM:i:29	AM:i:29	XM:i:0	XO:i:0	XG:i:0	MD:Z:47
D2D0JJN1:133:D0BCAACXX:1:1307:10001:2105	163	chromosome:AGPv2:6:1:169174353:1	153241780	29	31M	=	153241983	250	CTGTCATGGTGTCGCTGCTCCCCAGCGTCTG	IHIHE9DFE8B=.-(5;8C@DEEEE@B####	XT:A:U	NM:i:0	SM:i:29	AM:i:29	X0:i:1	X1:i:0	XM:i:0	XO:i:0	XG:i:0	MD:Z:31
D2D0JJN1:133:D0BCAACXX:1:1307:12674:14350	83	chromosome:AGPv2:5:1:217872852:1	3038479	60	31M	=	3038327	-183	CGCGCTACAGAGGCTCCAGCACTTCCCTCCC	BBDEEDEEEFFFFHHHHHHGDIJIJHG:IGI	XT:A:U	NM:i:2	SM:i:25	AM:i:25	X0:i:1	X1:i:0	XM:i:2	XO:i:0	XG:i:0	MD:Z:7T6C16
D2D0JJN1:133:D0BCAACXX:1:1307:12674:14350	163	chromosome:AGPv2:5:1:217872852:1	3038327	60	71M	=	3038479	183	CGACGGGCACGGCCACAGAGCCGAGCAGCACCTTGAGCCGTCGGATCACACATCCACGCTTGTCAAGTACC	FFFHHHGHJEHIJIDHJEE?3BDGGIGIG;EHGHHCEFBD5=A@8(85:>C@>CCC>87@(8<::@C####	XT:A:U	NM:i:1	SM:i:37	AM:i:25	X0:i:1	X1:i:0	XM:i:1	XO:i:0	XG:i:0	MD:Z:27A43
D2D0JJN1:133:D0BCAACXX:1:1307:19701:63211	83	chromosome:AGPv2:3:1:232140174:1	164377770	29	71M	=	164377631	-210	TGCTCAGTGCGGTTTGCGGCTCGGTTTCTCAACCACTGCTCCCCTCTGTTGAGTGCGGGAGGGACCTATCG	###################################################??;:(;;?@<<2)4-(??<@	XT:A:U	NM:i:2	SM:i:29	AM:i:29	X0:i:1	X1:i:0	XM:i:2	XO:i:0	XG:i:0	MD:Z:48G17G4
D2D0JJN1:133:D0BCAACXX:1:1307:19701:63211	163	chromosome:AGPv2:3:1:232140174:1	164377631	29	29M2S	=	164377770	210	GTTGCCCAGGCGTCTCCCGCTCCGGCACCAA	FHEEA>*==B#####################	XT:A:M	NM:i:3	SM:i:29	AM:i:29	XM:i:3	XO:i:0	XG:i:0	MD:Z:6G16A2T2
D2D0JJN1:133:D0BCAACXX:1:1307:15554:64679	99	chromosome:AGPv2:2:1:237068873:1	196961936	0	31M	=	196962086	221	GCCGGGGGCGGCCGCCGGGGGGCGGCGGCTT	HJJGGA8=?@BDB-7@;@BB@B>>@;9@B##	XT:A:R	NM:i:0	SM:i:0	AM:i:0	X0:i:4	X1:i:0	XM:i:0	XO:i:0	XG:i:0	MD:Z:31	XA:Z:chromosome:AGPv2:2:1:237068873:1,-196989864,31M,0;chromosome:AGPv2:7:1:176764762:1,+69634123,31M,0;chromosome:AGPv2:10:1:150189435:1,-96672286,31M,0;
D2D0JJN1:133:D0BCAACXX:1:1307:15554:64679	147	chromosome:AGPv2:2:1:237068873:1	196962086	0	71M	=	196961936	-221	TGTGTCACGCCAAGGGCCACATGCTCCTATCAATTTTGTTTATCTATTTGTTACTCTCTCCTCGGGACTCG	DCCBA=/BCFEHFHEGDDCEIIFIFIHGBGGG@JIHF<GGEHEEHCHEIHGC:EBGGHDIGEGHHFDHFFF	XT:A:R	NM:i:0	SM:i:0	AM:i:0	X0:i:2	X1:i:1	XM:i:0	XO:i:0	XG:i:0	MD:Z:71	XA:Z:chromosome:AGPv2:2:1:237068873:1,+196989674,71M,0;chromosome:AGPv2:7:1:176764762:1,-69634273,71M,1;
D2D0JJN1:133:D0BCAACXX:1:1307:12927:93351	77	*	0	0	*	*	0	0	CGATCCTGACCATGCGGAGGAGAGATAATTGCCATTATGGACGAAGAGGGAAGGGGATTCGAGATCAGATG	FFDHHH?HIBGG9EHGH<@D?D@DG<BBG9FAFFEDBFG<@=@@8DACHA8(;BFDDBDDB;59<>ACCD3
D2D0JJN1:133:D0BCAACXX:1:1307:12927:93351	141	*	0	0	*	*	0	0	TCCTCCGCATGGTCAGGATCGAGATCAGATC	GEGGEGIJJG?F8@FHGGC3:;AB1?:;>@;
D2D0JJN1:133:D0BCAACXX:1:1307:13390:118527	83	chromosome:AGPv2:3:1:232140174:1	230000873	60	31M	=	230000761	-143	GAAACGAACCCTCGCTCGCCCTCCTTATAAC	>BC?;A?BBB?DDDCDFGHECGG>HGGGDFG	XT:A:U	NM:i:0	SM:i:37	AM:i:37	X0:i:1	X1:i:0	XM:i:0	XO:i:0	XG:i:0	MD:Z:31
D2D0JJN1:133:D0BCAACXX:1:1307:13390:118527	163	chromosome:AGPv2:3:1:232140174:1	230000761	60	28M1D43M	=	230000873	143	CGAAGCCACGCGGCTTCTTCCTTCTGCGTTCTGCCCCTCCTCGCACCCGCACTGCCCGCCCGTTCGTCCGT	FFFHHGHFGDEHDDGICCGIIJGCA89@F7;5@@FEE9@?3?8<=ACC9>?;8(>525<@###########	XT:A:U	NM:i:1	SM:i:37	AM:i:37	X0:i:1	X1:i:0	XM:i:0	XO:i:1	XG:i:1	MD:Z:28^T43
D2D0JJN1:133:D0BCAACXX:1:1307:2141:125549	83	chromosome:AGPv2:6:1:169174353:1	72871248	60	71M	=	72871043	-276	CTTCTCCCGCTGCCCAGCTCCCCCGTCCCCTCTTCCTCCTCTCCGACGCCGCGGCGATCAATTCCGAATCG	#####BB;8@9(DDCA7B@BB@BBBDBDDDBBA88;2@?<='FEEAGGHDIIGGDGHE@GIEHAHHHHFFF	XT:A:U	NM:i:0	SM:i:37	AM:i:37	X0:i:1	X1:i:0	XM:i:0	XO:i:0	XG:i:0	MD:Z:71
D2D0JJN1:133:D0BCAACXX:1:1307:2141:125549	163	chromosome:AGPv2:6:1:169174353:1	72871043	60	31M	=	72871248	276	AGGGTGCGGACACGAACACGGGCCTTGTGCT	DCDA)7;;BFHGE<:/,9>AB?@DDCD:AC4	XT:A:U	NM:i:0	SM:i:37	AM:i:37	X0:i:1	X1:i:0	XM:i:0	XO:i:0	XG:i:0	MD:Z:31
D2D0JJN1:133:D0BCAACXX:1:1307:8192:177610	81	chromosome:AGPv2:9:1:156750706:1	131402454	0	59M1D12M	chromosome:AGPv2:2:1:237068873:1	59245022	0	ATAATTCTAGTTAATCCAATCATCAGATAAACTTACAAAAATTATAAATCGGCTCACCACATCACAGCTCG	AHHHHJJIIGIJIHFFJHGGGGGIIIIGIJJIIIHJJJJJJJJJIJJIGJIJIHHEIHGIIHHFHHHFDFF	XT:A:R	NM:i:2	SM:i:0	AM:i:0	X0:i:2	X1:i:0	XM:i:1	XO:i:1	XG:i:1	MD:Z:59^G7A4	XA:Z:chromosome:AGPv2:9:1:156750706:1,-131409798,59M1D12M,2;
D2D0JJN1:133:D0BCAACXX:1:1307:8192:177610	161	chromosome:AGPv2:2:1:237068873:1	59245022	0	31M	chromosome:AGPv2:9:1:156750706:1	131402454	0	AAATTTATCAGGTAGTTGTATAAAATACTAA	JJHIJJIJJJJIBFEIJJJJJIIIIIGGFHG	XT:A:R	NM:i:1	SM:i:0	AM:i:0	X0:i:2	X1:i:6	XM:i:1	XO:i:0	XG:i:0	MD:Z:0C30	XA:Z:chromosome:AGPv2:2:1:237068873:1,+59237331,31M,1;chromosome:AGPv2:7:1:176764762:1,+113590748,31M,2;chromosome:AGPv2:4:1:241473504:1,+108592230,31M,2;chromosome:AGPv2:4:1:241473504:1,+108585035,31M,2;chromosome:AGPv2:7:1:176764762:1,-69475361,31M,2;chromosome:AGPv2:2:1:237068873:1,+80554256,31M,2;chromosome:AGPv2:6:1:169174353:1,-38943778,31M,2;
D2D0JJN1:133:D0BCAACXX:1:1308:12109:5110	99	chromosome:AGPv2:10:1:150189435:1	105817152	29	71M	=	105817325	206	CGACAGGCGTACGGCCTCTCGTTGGTAGCCGGTCGGTCAGTGCCAGACTGCCCGTGCAGTACGGTTTGAAG	FFFHHHHGI@GIJIGIJIIGIGJJJGIJJJIJ@FHH<EEB?DFEEEDDDDDDDDBDDDC@CDDDC@BBCD@	XT:A:U	NM:i:0	SM:i:29	AM:i:29	X0:i:1	X1:i:0	XM:i:0	XO:i:0	XG:i:0	MD:Z:71
D2D0JJN1:133:D0BCAACXX:1:1308:12109:5110	147	chromosome:AGPv2:10:1:150189435:1	105817325	29	19M1D1M1D11M	=	105817152	-206	CGCGCGGTCGCTCGGTCTCCCCCCGCCCGCG	##############?50&5DDDDB>BAF@:<	XT:A:M	NM:i:2	SM:i:29	AM:i:29	XM:i:0	XO:i:2	XG:i:2	MD:Z:19^T1^G11
D2D0JJN1:133:D0BCAACXX:1:1308:6539:24048	83	chromosome:AGPv2:3:1:232140174:1	164377771	60	55M1I15M	=	164377631	-210	GCTCAGTGCGGTTTGCGGCTCGGTTTCTCAACCACTGCTCCCCTCTGGTGAGTGCGGGGAGGGACCGATCG	######################################@4BF??FEFD3B6D8?1)IFFEIGFFF<FFDDD	XT:A:U	NM:i:1	SM:i:37	AM:i:37	X0:i:1	X1:i:0	XM:i:0	XO:i:1	XG:i:1	MD:Z:70
D2D0JJN1:133:D0BCAACXX:1:1308:6539:24048	163	chromosome:AGPv2:3:1:232140174:1	164377631	60	31M	=	164377771	210	GTTGCCGAGGCGTCTCCCGCTCCAGCTCCGC	88@)?<F6FA64=>'.;A@6=?@3:>CA###	XT:A:U	NM:i:1	SM:i:37	AM:i:37	X0:i:1	X1:i:0	XM:i:1	XO:i:0	XG:i:0	MD:Z:30A0
D2D0JJN1:133:D0BCAACXX:1:1308:13254:25416	99	chromosome:AGPv2:4:1:241473504:1	203403561	60	31M	=	203403653	163	GCTGGCGTCAGTGGCCATTTCTGACGATTCA	F60@F??-74ACD=@6=EE>;?#########	XT:A:U	NM:i:0	SM:i:37	AM:i:25	X0:i:1	X1:i:0	XM:i:0	XO:i:0	XG:i:0	MD:Z:31
D2D0JJN1:133:D0BCAACXX:1:1308:13254:25416	147	chromosome:AGPv2:4:1:241473504:1	203403653	60	71M	=	203403561	-163	GGAGGCTCTTTAACGGATTATCGCAATAAAAGACAGAGTTTGCACAAGCTTGAAAGTTCTGAAATCAATCG	#######################D<?4D??4?*:*:*1*?:1*2++@C,<,<<3<3+C?<,,A,22<HFFF	XT:A:U	NM:i:4	SM:i:25	AM:i:25	X0:i:1	X1:i:0	XM:i:4	XO:i:0	XG:i:0	MD:Z:0T9C4A29G25
D2D0JJN1:133:D0BCAACXX:1:1308:4665:48879	77	*	0	0	*	*	0	0	CGAGGAAGGCACGCGCGTGATGCCGTGGAGATAATTGCCATTATGGACGAAGAGAGAAGCGGATTCGAGAT	DFD>HHHHIEEGIGIII@FGGHIIIFHGGIHIIIDHGHHEAHFFDDEDDDDDDD?B<?C?BD5;BD@DDB?
D2D0JJN1:133:D0BCAACXX:1:1308:4665:48879	141	*	0	0	*	*	0	0	CACGGCATCACGCGCGTGCCTTCCTCGAGAT	IIIGGHGHGGGIJHF>>BBDDDDDDDBB;?#
D2D0JJN1:133:D0BCAACXX:1:1308:13160:53099	83	chromosome:AGPv2:5:1:217872852:1	89863639	60	31M	=	89863587	-83	TTTCGGCGAGGAGGTGAGATTGGGGGAGGGG	#########D>>?7.7.7@C>JJIHAGJIHD	XT:A:U	NM:i:0	SM:i:37	AM:i:37	X0:i:1	X1:i:0	XM:i:0	XO:i:0	XG:i:0	MD:Z:31
D2D0JJN1:133:D0BCAACXX:1:1308:13160:53099	163	chromosome:AGPv2:5:1:217872852:1	89863587	60	23M1D48M	=	89863639	83	CGAGGTCCTCGCGGCTGTGCGAGCCCCCCATGGCGGCGGAGGCTGATAGGGTTTCGGCGAGGAGGTGAGAT	FFFHHFHHJJJJJJJJJFGHIFJIIJJJHEFFFFCD@BD8BD@@DBCCCCA>BB>BD<B5>B#########	XT:A:U	NM:i:1	SM:i:37	AM:i:37	X0:i:1	X1:i:0	XM:i:0	XO:i:1	XG:i:1	MD:Z:23^C48
D2D0JJN1:133:D0BCAACXX:1:1308:7475:62493	99	chromosome:AGPv2:5:1:217872852:1	179015262	29	71M	=	179015526	293	CTGAATGTAGTCCTGCACAACATCATATGCGGCGTGGAGCATTAGAGCTGAGGATTTCACATTGAGCTGCT	A7?77@72<,?,2AC=3?C<AB3?A+2?1*@:::A(-(.>AAAB7AA########################	XT:A:U	NM:i:2	SM:i:29	AM:i:29	X0:i:1	X1:i:0	XM:i:2	XO:i:0	XG:i:0	MD:Z:5G31T33
D2D0JJN1:133:D0BCAACXX:1:1308:7475:62493	147	chromosome:AGPv2:5:1:217872852:1	179015526	29	29M2S	=	179015262	-293	GGCCCGGAGGGCAAAAATTTTCACTCCAACC	###############################	XT:A:M	NM:i:2	SM:i:29	AM:i:29	XM:i:2	XO:i:0	XG:i:0	MD:Z:18A6G3
D2D0JJN1:133:D0BCAACXX:1:1308:8016:107056	99	chromosome:AGPv2:7:1:176764762:1	133374196	15	71M	=	133374290	125	CGACTGCCAGACGAAGGATGGTGCTCTCAGCATTCGGGTCCTCCAGTTGCCTCTTCATTAGTGAGAACACC	@@?@###################################################################	XT:A:M	NM:i:5	SM:i:15	AM:i:15	XM:i:5	XO:i:0	XG:i:0	MD:Z:13C2C18A1C7A25
D2D0JJN1:133:D0BCAACXX:1:1308:8016:107056	147	chromosome:AGPv2:7:1:176764762:1	133374290	15	31M	=	133374196	-125	AGCTTTCTTCCTCTTCTTATCCGTTTCAGAC	######?=66(3C<JIIFB(;@FB??7D700	XT:A:U	NM:i:1	SM:i:15	AM:i:15	X0:i:1	X1:i:1	XM:i:1	XO:i:0	XG:i:0	MD:Z:1T29	XA:Z:chromosome:AGPv2:2:1:237068873:1,-190024835,31M,2;
D2D0JJN1:133:D0BCAACXX:1:1308:18864:142167	83	chromosome:AGPv2:8:1:175793759:1	134843259	29	31M	=	134843120	-170	GTAGAGCTGAATTGTCCTATCCGGCAGCGAG	DCCEECCEEFFFEFHHHHHJJIJJJJJJJJJ	XT:A:U	NM:i:0	SM:i:29	AM:i:29	X0:i:1	X1:i:0	XM:i:0	XO:i:0	XG:i:0	MD:Z:31
D2D0JJN1:133:D0BCAACXX:1:1308:18864:142167	163	chromosome:AGPv2:8:1:175793759:1	134843120	29	2S14M2I7M1D39M2I5M	=	134843259	170	GATATGCCATATCACCAAAAAAAATTGATGTATTAAATGTACATGAAACCATTGAGAATATATACTGCTTA	FFFGHHHHJJJJJJJGJJJJJJJIJJFIJJIGHIJJDGIBFHIJIFHIJIHIIIGIIGGFCHEFHFGFFFC	XT:A:M	NM:i:6	SM:i:29	AM:i:29	XM:i:1	XO:i:3	XG:i:5	MD:Z:4G16^C44
D2D0JJN1:133:D0BCAACXX:1:1308:6069:158704	83	chromosome:AGPv2:4:1:241473504:1	203403653	60	71M	=	203403561	-163	TGAGGCTCTTCAACGAATTATCGCAATAAAAGACAGAGTTTGCACGAGCTTGAAAGTTCTGAAATCAATCG	######@AC679F@@.)7;8DEBGEIICHD?9?@IIE@IGHEE?1C<C4>>GGFBBGI@HHBHHFAFFDFF	XT:A:U	NM:i:0	SM:i:37	AM:i:37	X0:i:1	X1:i:0	XM:i:0	XO:i:0	XG:i:0	MD:Z:71
D2D0JJN1:133:D0BCAACXX:1:1308:6069:158704	163	chromosome:AGPv2:4:1:241473504:1	203403561	60	31M	=	203403653	163	GCTGGCGTCAGTGGCCATTTCTGACGATTCA	GE1@G=AHGG8..=DDHIHFC@A;3'5?###	XT:A:U	NM:i:0	SM:i:37	AM:i:37	X0:i:1	X1:i:0	XM:i:0	XO:i:0	XG:i:0	MD:Z:31
D2D0JJN1:133:D0BCAACXX:1:1308:12425:178527	83	chromosome:AGPv2:5:1:217872852:1	205033489	60	31M	=	205033131	-389	ACAACTGAACAAGTGCAATCACACTATAGGC	BHFEEFHHEJGHIGHHEEIIIIHCGHGJHHD	XT:A:U	NM:i:0	SM:i:37	AM:i:37	X0:i:1	X1:i:0	XM:i:0	XO:i:0	XG:i:0	MD:Z:31
D2D0JJN1:133:D0BCAACXX:1:1308:12425:178527	163	chromosome:AGPv2:5:1:217872852:1	205033131	60	71M	=	205033489	389	CGATAACATTGGCTGGTTTGGTGATCTACCATAGATTGCACAAGGATGGCTTAGGACAGTTACGAAGGAGT	FFFFHHHFGGGGEGIBEHHDH2?EGDICHHG9D>>BF>BG>CGAH@>FFGE>FGIIBHEH@:=??=A<6?#	XT:A:U	NM:i:2	SM:i:37	AM:i:37	X0:i:1	X1:i:0	XM:i:2	XO:i:0	XG:i:0	MD:Z:12T54A3
D2D0JJN1:133:D0BCAACXX:1:1308:10549:186364	77	*	0	0	*	*	0	0	CGATCCGGTCGTCGTACCAAAGCGCGAACGCTTCAAGGGCGGCTCGCGGGCGCGGAGGAACAGGAATTGAA	DDDHAHAFCCFH@@1C@FED=@@@:?66@EGAA=?D>?1?<@@@B##########################
D2D0JJN1:133:D0BCAACXX:1:1308:10549:186364	141	*	0	0	*	*	0	0	CCGCCCGCGGGGTTCAATTCCTGTTCCTCCG	GF;F;@;@=D?-&&+::>3:>:>:AA@3>>0
D2D0JJN1:133:D0BCAACXX:1:2101:18800:38066	89	chromosome:AGPv2:2:1:237068873:1	69296725	37	71M	=	69296725	0	GGGGAGTAGAGGCCTGTCTCGCGCCGCGCTCCGGTTGTTCGGGAAAGGAGGATGGGAACGGTTATGCTTCG	@AA>>:CC@C<?B?<7&5-5@@@8DB:@5/BIGHEF@???IHGBGCIIEIFAE@IEHFBIIIFHFHFDFFF	XT:A:U	NM:i:0	SM:i:37	AM:i:0	X0:i:1	X1:i:0	XM:i:0	XO:i:0	XG:i:0	MD:Z:71
D2D0JJN1:133:D0BCAACXX:1:2101:18800:38066	181	chromosome:AGPv2:2:1:237068873:1	69296725	0	*	=	69296725	0	GCGAGACAGGCCTCTACTCCCCCGCTCCAGC	#######CB?DCC@9<7)8>IEHGGC?@?;;
D2D0JJN1:133:D0BCAACXX:1:2101:8692:84613	77	*	0	0	*	*	0	0	GGCTGAGAAAGTGAGAACGGGCGTCGAGATC	JJIJJJGIIIC7@GG@CAB',59;@B:?<?>
D2D0JJN1:133:D0BCAACXX:1:2101:8692:84613	141	*	0	0	*	*	0	0	CGACGCTCGTTCTCACTTTCTCAGCCGACATAATTGTCATTATGGACGAAGAGAGGAGGGGATTCGAGATC	FFDHHHHHJGIGIGIJIJJHIJIJIJJGGJIJJJIGFFGIFEGCGHHIBEHBDBBDACDDD=;CABDC@BC
D2D0JJN1:133:D0BCAACXX:1:2101:4522:162205	99	chromosome:AGPv2:10:1:150189435:1	130341885	29	62M9S	=	130341947	93	CGATGCGCTTGATGTTCTGTGGACTGTATGATCTGTATAGAAGTCCAGTTTGATCTGCACAGTAGAAATCC	FFFHGHHHJJJJJJJJIJJGIJIIJJC*:?DGHIIIIJJJJJIGIIIIIJIIJJJJJIJJJ.=CGIICGH@	XT:A:M	NM:i:4	SM:i:29	AM:i:29	XM:i:4	XO:i:0	XG:i:0	MD:Z:6A13C6T29T4
D2D0JJN1:133:D0BCAACXX:1:2101:4522:162205	147	chromosome:AGPv2:10:1:150189435:1	130341947	29	31M	=	130341885	-93	TAGAAATCCAGTACAGTAAACTCTGGTAATA	CHHEFGAIJIIGDBHFGHF=IJHCHF>JIII	XT:A:U	NM:i:1	SM:i:29	AM:i:29	X0:i:1	X1:i:0	XM:i:1	XO:i:0	XG:i:0	MD:Z:5G25
D2D0JJN1:133:D0BCAACXX:1:2102:16673:18259	99	chromosome:AGPv2:8:1:175793759:1	47428568	37	71M	=	47428628	91	CGAGTACTTGACAGATGCTACACGGACCTCACTTTCCCTTACATCTAACTCAGTCTTCACACCTCCAGGCT	FFFHFHHHJJJJIJJJJIJJJJJJJJJJJIGIIJJJJJIJJIJJJJJJJJJIIHEHIIGHIJIIFHHHFFB	XT:A:U	NM:i:0	SM:i:37	AM:i:0	X0:i:1	X1:i:0	XM:i:0	XO:i:0	XG:i:0	MD:Z:71
D2D0JJN1:133:D0BCAACXX:1:2102:16673:18259	147	chromosome:AGPv2:8:1:175793759:1	47428628	29	31M	=	47428568	-91	CCCTCCAGGCTTTCTCCACCCATGCAGTACA	#CB>FFFFHHHFEIHIGCJIJIGGIJJHGGE	XT:A:R	NM:i:1	SM:i:0	AM:i:0	X0:i:2	X1:i:0	XM:i:1	XO:i:0	XG:i:0	MD:Z:0A30	XA:Z:chromosome:AGPv2:1:1:301354135:1,+122757585,31M,1;
D2D0JJN1:133:D0BCAACXX:1:2102:10561:25166	117	chromosome:AGPv2:1:1:301354135:1	38188975	0	*	=	38188975	0	CCTCGGTAAGTACATAGTGGCAATTATCTCTCCGCTCGCCTGTCAGAGGATTCCTCGCTTTACGCTTCTCG	######################################################?<<<2+A@)?7A7<AAA
D2D0JJN1:133:D0BCAACXX:1:2102:10561:25166	153	chromosome:AGPv2:1:1:301354135:1	38188975	37	31M	=	38188975	0	AAAGCGAGGAATCCTCTGACAGGCGAGCGGA	#########################HD@0*9	XT:A:U	NM:i:0	SM:i:37	AM:i:0	X0:i:1	X1:i:0	XM:i:0	XO:i:0	XG:i:0	MD:Z:31
D2D0JJN1:133:D0BCAACXX:1:2102:19774:103231	83	chromosome:AGPv2:5:1:217872852:1	117016042	60	71M	=	117016009	-104	AGAGAGGCCACCTCCGTATCTACCACAGGAGGGCACCTGCAGCAACAATTTTGGCCGCAAGGATCACCTCG	##################?@.)C=/C>@FB=8)<B<FFIGD@D@F<CG=CGF6GFABEGEIGA>C)FFDDD	XT:A:U	NM:i:1	SM:i:37	AM:i:37	X0:i:1	X1:i:0	XM:i:1	XO:i:0	XG:i:0	MD:Z:9T61
D2D0JJN1:133:D0BCAACXX:1:2102:19774:103231	163	chromosome:AGPv2:5:1:217872852:1	117016009	60	31M	=	117016042	104	TCACCCGAGGTTAGCAAGACCGACAGTGGTG	?:DFEBAFDFHC@GGDG@C@75<AC8;@###	XT:A:U	NM:i:0	SM:i:37	AM:i:37	X0:i:1	X1:i:0	XM:i:0	XO:i:0	XG:i:0	MD:Z:31
D2D0JJN1:133:D0BCAACXX:1:2102:8780:140690	77	*	0	0	*	*	0	0	GAGATCAGATCGGAAGAGCGGTTCAGCAGGA	IHI9F@GGEEHIIIII@CHFE<A?ACCCBB?
D2D0JJN1:133:D0BCAACXX:1:2102:8780:140690	141	*	0	0	*	*	0	0	CGAGATAATTGCCATTATGGACGAAGAGAGAAGCGGATTCGAGATCAGATCGGAAGAGCGTCGTGTAGGGA	FFFFFHF?GHIGHIIIIJBB@FH<AFHGGGHFGHBE0FH3;7C=@@@CGGEHH;BDBE#############
D2D0JJN1:133:D0BCAACXX:1:2102:9158:143229	83	chromosome:AGPv2:6:1:169174353:1	72871021	60	31M	=	72870799	-253	GACTCGGGGAACTGTTCGGCCGAGGGTGCGG	<DDBB?CCCCAC>?A<FGHEJGHABFIGBJJ	XT:A:U	NM:i:0	SM:i:37	AM:i:37	X0:i:1	X1:i:0	XM:i:0	XO:i:0	XG:i:0	MD:Z:31
D2D0JJN1:133:D0BCAACXX:1:2102:9158:143229	163	chromosome:AGPv2:6:1:169174353:1	72870799	60	71M	=	72871021	253	ATACATTTGCAACTATATTAGATCCGATTGCAAATAGTCAAATAGTTTAGGTTAGGGTTTAGGTGCTCGGA	EDFB>FDFGIJJIGGGHIJJGIGCHIJJGFHCEHHGHDDECAHHGIFEDHIDDFEIGHHGI8F=FHGGHG#	XT:A:U	NM:i:0	SM:i:37	AM:i:37	X0:i:1	X1:i:0	XM:i:0	XO:i:0	XG:i:0	MD:Z:71
D2D0JJN1:133:D0BCAACXX:1:2103:10098:9013	83	chromosome:AGPv2:4:1:241473504:1	203403653	60	71M	=	203403561	-163	TGAGGCTCTTCAACGAATTATCGCAATAAAAGACAGAGTTTGCACGAGCTTGAAAGTTCTGAAATCAATCG	BFHHHHGGIHEGJIJIJHIGIHCFIIIIJJJJIJHIJIGIGGGJJJJJJJJIJJJJJIIGIIIFDFGHFFF	XT:A:U	NM:i:0	SM:i:37	AM:i:37	X0:i:1	X1:i:0	XM:i:0	XO:i:0	XG:i:0	MD:Z:71
D2D0JJN1:133:D0BCAACXX:1:2103:10098:9013	163	chromosome:AGPv2:4:1:241473504:1	203403561	60	31M	=	203403653	163	GCTGGCGTCAGTGGCCATTTCTGACGATTCA	GHIJJJIAHGIFGEGGGHHHGHHEEFFBBEC	XT:A:U	NM:i:0	SM:i:37	AM:i:37	X0:i:1	X1:i:0	XM:i:0	XO:i:0	XG:i:0	MD:Z:31
D2D0JJN1:133:D0BCAACXX:1:2103:5361:22480	83	chromosome:AGPv2:5:1:217872852:1	178260841	60	71M	=	178260819	-93	CAATACGCGTGCATTAGCTGTGTGTAATAACGTAAAACAATATGCATTAAATTTAGAAAAAAAGAACATCG	DDDBBFFFHGJIJJJJIJJJJJJJIJJJJJJIIJIHGJJJJIGIIJJJJJJJIJJIJJJJJJJHHHHHDFF	XT:A:U	NM:i:2	SM:i:37	AM:i:37	X0:i:1	X1:i:0	XM:i:2	XO:i:0	XG:i:0	MD:Z:0A32G37
D2D0JJN1:133:D0BCAACXX:1:2103:5361:22480	163	chromosome:AGPv2:5:1:217872852:1	178260819	60	22M1D9M	=	178260841	93	AAGATTGAGTGATAGACGGCTCAATACGCGT	JJJIJHIEHDFGIIJJIIJJJHFHHHFFFD8	XT:A:U	NM:i:1	SM:i:37	AM:i:37	X0:i:1	X1:i:0	XM:i:0	XO:i:1	XG:i:1	MD:Z:22^A9
D2D0JJN1:133:D0BCAACXX:1:2103:6169:65847	99	chromosome:AGPv2:10:1:150189435:1	77440835	60	31M	=	77440905	141	CCCCACCACCACATCCCGGTCTAGGGTTTGC	JJJJJJJJJJIJIJIHHHFFDDDDEDCDDDD	XT:A:U	NM:i:0	SM:i:37	AM:i:37	X0:i:1	X1:i:0	XM:i:0	XO:i:0	XG:i:0	MD:Z:31
D2D0JJN1:133:D0BCAACXX:1:2103:6169:65847	147	chromosome:AGPv2:10:1:150189435:1	77440905	60	71M	=	77440835	-141	CGCCATGGGCTCCGGTGACGACGAGCGCTCCACCTCCAAGCACCATCACCGCGATAAGGACAAGGACCGTG	BBDDDDDDDDDDBDDDDDFFEHHJIHIIGHF?IHGJJJJJHGJJIGHFJJJJIJIJJJJIJJJHHHHHFFF	XT:A:U	NM:i:0	SM:i:37	AM:i:37	X0:i:1	X1:i:0	XM:i:0	XO:i:0	XG:i:0	MD:Z:71
D2D0JJN1:133:D0BCAACXX:1:2103:15171:144118	99	chromosome:AGPv2:9:1:156750706:1	135484194	36	31M	=	135484256	133	GGACCAGGGTGTTTGTCTTCCAAATGGGCCA	BHIGIJIIJHEB@EHCFHHFFFCDFF@CBB@	XT:A:R	NM:i:0	SM:i:0	AM:i:0	X0:i:2	X1:i:0	XM:i:0	XO:i:0	XG:i:0	MD:Z:31	XA:Z:chromosome:AGPv2:2:1:237068873:1,-127600401,31M,0;
D2D0JJN1:133:D0BCAACXX:1:2103:15171:144118	147	chromosome:AGPv2:9:1:156750706:1	135484256	37	71M	=	135484194	-133	GCTTTGGACCCGGGAAAAAGTATGATTTTCCCGCGAGGAAATGGCCTTACAAACAAGCCCTTACGGGTTCG	CCCDCB>5BDBDCDDDDCCDCCECC>9DDFIGEGJIIJJJIJJJJJIGIGIG>GGECGJIJJIHHGHHFFF	XT:A:U	NM:i:0	SM:i:37	AM:i:0	X0:i:1	X1:i:0	XM:i:0	XO:i:0	XG:i:0	MD:Z:71
D2D0JJN1:133:D0BCAACXX:1:2103:20431:178986	99	chromosome:AGPv2:1:1:301354135:1	265163133	36	31M	=	265163218	156	TTAGGTCGGCCCTCTCCGGTGCTGGCCTGTT	DHIG@8B'5@A<EH;;793>??C>35?####	XT:A:R	NM:i:1	SM:i:0	AM:i:0	X0:i:2	X1:i:0	XM:i:1	XO:i:0	XG:i:0	MD:Z:29G1	XA:Z:chromosome:AGPv2:2:1:237068873:1,+217973779,31M,1;
D2D0JJN1:133:D0BCAACXX:1:2103:20431:178986	147	chromosome:AGPv2:1:1:301354135:1	265163218	37	71M	=	265163133	-156	GTCCACTGGCACTCGGTGGGCGAAGTGGGGTGGAGAACTGGACGTATGGAGGTGAAGCGGGCAATGCCTCG	##############AD@9:'();C8CFF=)4B?*DB99(?09?;B9???19*?8:1)@@@C+3D?8:FFFF	XT:A:U	NM:i:1	SM:i:37	AM:i:0	X0:i:1	X1:i:0	XM:i:1	XO:i:0	XG:i:0	MD:Z:0C70
D2D0JJN1:133:D0BCAACXX:1:2103:4325:180909	73	chromosome:AGPv2:6:1:169174353:1	125613935	37	31M	=	125613935	0	TGCACGCTCGGGGAGGGGAAAGAGGAGTCGA	IGIGEGA@FGI/==ACBBBBBBCCB9?9?##	XT:A:U	NM:i:0	SM:i:37	AM:i:0	X0:i:1	X1:i:0	XM:i:0	XO:i:0	XG:i:0	MD:Z:31
D2D0JJN1:133:D0BCAACXX:1:2103:4325:180909	133	chromosome:AGPv2:6:1:169174353:1	125613935	0	*	=	125613935	0	CGACTCCTCTTTCCCCTCACCGAGCGTGCAGAGATAATTGCCATTATAGACGAAGAGCGGAAGGGATTCGA	FFFHDHGBHIIGIIJIDH?FHGIJJGFEGIJHJGIIIIIJIJGIICGGHHJF6EHFFFDC@@=@DBDCD?C
D2D0JJN1:133:D0BCAACXX:1:2104:16112:48486	99	chromosome:AGPv2:3:1:232140174:1	176042964	29	31M	=	176043004	122	CAGCCTGGCTGATTGATTGCTTTTATTTTTA	GHGGGIICGGGCFHIGIIIDGHHFAEEEEFB	XT:A:U	NM:i:0	SM:i:29	AM:i:29	X0:i:1	X1:i:0	XM:i:0	XO:i:0	XG:i:0	MD:Z:31
D2D0JJN1:133:D0BCAACXX:1:2104:16112:48486	147	chromosome:AGPv2:3:1:232140174:1	176043004	29	50M11D21M	=	176042964	-122	TGTCTGCTTGAGTACAATAATAGGACAGGAGAATTTTAAGTCCTCAAACTCAACCTAGAGACTCTTGCTCG	DHIJIGGGIHDJIJJJJJJJJIIJHHJIGIIJJJJJJIGIGJHCIHIIGHIHFGHGJIIGEGGHAGHHFFF	XT:A:M	NM:i:17	SM:i:29	AM:i:29	XM:i:6	XO:i:1	XG:i:11	MD:Z:15G11T15A6^GAGGACACGTA3T3T9T3
D2D0JJN1:133:D0BCAACXX:1:2104:15175:57291	99	chromosome:AGPv2:6:1:169174353:1	72870743	60	71M	=	72871021	309	CGATAATTTTTTGTAAAAGGAAAAAAGCGAAGCTACTAGGCATAATTAATGCATGTATACATTTGCAACTA	FFFHHGHHJJJJIHIIJIJJJJIJGIIHJJJIJIIGIJJJGEGIJIGJJFEFEHGDFFBB@DFEEEDEED@	XT:A:U	NM:i:0	SM:i:37	AM:i:37	X0:i:1	X1:i:0	XM:i:0	XO:i:0	XG:i:0	MD:Z:71
D2D0JJN1:133:D0BCAACXX:1:2104:15175:57291	147	chromosome:AGPv2:6:1:169174353:1	72871021	60	31M	=	72870743	-309	GACTCGGGGAACTGTTCGGCCGAGGGTGCGG	DDDDDDDDCDDCDDCADDHIJIJIIHIIGII	XT:A:U	NM:i:0	SM:i:37	AM:i:37	X0:i:1	X1:i:0	XM:i:0	XO:i:0	XG:i:0	MD:Z:31
D2D0JJN1:133:D0BCAACXX:1:2104:14218:123034	99	chromosome:AGPv2:3:1:232140174:1	230000895	60	31M	=	230001017	193	CCTTATAACCGAACGGCCGAACCCAGCCAAC	JJJJIJJIIIJJJHHFFDDDDDDDDDDB<C<	XT:A:U	NM:i:0	SM:i:37	AM:i:37	X0:i:1	X1:i:0	XM:i:0	XO:i:0	XG:i:0	MD:Z:31
D2D0JJN1:133:D0BCAACXX:1:2104:14218:123034	147	chromosome:AGPv2:3:1:232140174:1	230001017	60	71M	=	230000895	-193	GGAAGGAAGGATGTGCGGGATCTTCGCCTACCTCAACTACAACGTCTCGCGGGAGCGCCGCTACATCCTCG	>DDDDDDDDDDDDB;DDDDC@@B=?CBCC?DDDDCCCCBDDDFFFHIJJJJJJJJJJJJIJHGHHHHHFFF	XT:A:U	NM:i:0	SM:i:37	AM:i:37	X0:i:1	X1:i:0	XM:i:0	XO:i:0	XG:i:0	MD:Z:71
D2D0JJN1:133:D0BCAACXX:1:2105:8595:51389	99	chromosome:AGPv2:6:1:169174353:1	142592773	60	31M	=	142592777	75	AGCCTCGCCCGGTGTTGCAACAGAAGCATGG	GGHIHEHJJIII@AEFFFFFFFA9@CCC@CA	XT:A:U	NM:i:0	SM:i:37	AM:i:37	X0:i:1	X1:i:0	XM:i:0	XO:i:0	XG:i:0	MD:Z:31
D2D0JJN1:133:D0BCAACXX:1:2105:8595:51389	147	chromosome:AGPv2:6:1:169174353:1	142592777	60	71M	=	142592773	-75	TCGCCCGGTGTTGCAACAGAAGCATGGTGCCTTCGGGGACAGCTTGTCGGAGTGCAGTGGGGTACACATCG	5DBB@>CACEFFFDFFHFHHEGHEEDEHDGGEBIGHGFGIIIGFJJIIIJGG@HJIIJJIJIIHDDHHDFF	XT:A:U	NM:i:0	SM:i:37	AM:i:37	X0:i:1	X1:i:0	XM:i:0	XO:i:0	XG:i:0	MD:Z:71
D2D0JJN1:133:D0BCAACXX:1:2105:5596:54543	83	chromosome:AGPv2:6:1:169174353:1	142592751	60	31M	=	142592702	-80	GTTTGCGATGATGGTGAACCTGAGCCTCGCC	BDDDDDDDDDDDDEEEECEFFFFFHJJJJJJ	XT:A:U	NM:i:0	SM:i:37	AM:i:37	X0:i:1	X1:i:0	XM:i:0	XO:i:0	XG:i:0	MD:Z:31
D2D0JJN1:133:D0BCAACXX:1:2105:5596:54543	163	chromosome:AGPv2:6:1:169174353:1	142592702	60	71M	=	142592751	80	CGATCGGTGCGGCGCGGACGAGGACGGTGAGAAGGGCAAGGATCTTGCGGTTTGCGATGATGGTGAACCTG	FFFHHHHFHIJJIJJJJJGHHFFACCD6A@DCDDDDDDDDDBCDDCDDDD@DDDDDDDDDEDDACCCDDDB	XT:A:U	NM:i:0	SM:i:37	AM:i:37	X0:i:1	X1:i:0	XM:i:0	XO:i:0	XG:i:0	MD:Z:71
D2D0JJN1:133:D0BCAACXX:1:2105:5780:68162	99	chromosome:AGPv2:5:1:217872852:1	178260819	60	22M1D9M	=	178260841	93	AAGATTGAGTGATAGACGGCTCAATACGCGT	GEIHJJJJIIJIJJJJJJJJJHHFHHFFFD>	XT:A:U	NM:i:1	SM:i:37	AM:i:37	X0:i:1	X1:i:0	XM:i:0	XO:i:1	XG:i:1	MD:Z:22^A9
D2D0JJN1:133:D0BCAACXX:1:2105:5780:68162	147	chromosome:AGPv2:5:1:217872852:1	178260841	60	71M	=	178260819	-93	CAATACGCGTGCATTAGCTGTGTGTAATAACGTAAAACAATATGCATTAAATTTAGAAAAAAAGAACATCG	<DB@>FFHHGIJJIJJIGGJJIIJJIJIIIJIIJJIJJJJJJJIIJJJJJIIJJIIJJJJJJIFHHHHDFF	XT:A:U	NM:i:2	SM:i:37	AM:i:37	X0:i:1	X1:i:0	XM:i:2	XO:i:0	XG:i:0	MD:Z:0A32G37
D2D0JJN1:133:D0BCAACXX:1:2105:2761:101512	69	chromosome:AGPv2:8:1:175793759:1	173715766	0	*	=	173715766	0	CTTTCTTCCGTGCGCGTCAGTGGCAGTGGTA	JGIJJIJJIGHGGJIIHGHH?BFFEB>CE@#
D2D0JJN1:133:D0BCAACXX:1:2105:2761:101512	137	chromosome:AGPv2:8:1:175793759:1	173715766	37	71M	=	173715766	0	CGACGACAGGCCGCGACCGGATTCCGGAGCACCGCACTGTACCGTTTCCGCGGCAGCCTAAGATGGTGACT	FFFHHHHHIIIHGIJJJEIHBHEHEFFF>CDDDBBBDDD:>@CB@??CC8<5<@B;@B<>@C>:A@4:CC:	XT:A:U	NM:i:1	SM:i:37	AM:i:0	X0:i:1	X1:i:0	XM:i:1	XO:i:0	XG:i:0	MD:Z:51A19
D2D0JJN1:133:D0BCAACXX:1:2105:17986:128755	99	chromosome:AGPv2:8:1:175793759:1	139937261	60	71M	=	139937822	592	CGAGCAGCACTCTTGACTGATATGAACATGTTGATTGCAAATACAGAGTGTGTACCCTCTGTATGAAATGA	DDDHFFBFGCGIIIF?DEFEEH@FIGEEGGGE@GHHCH:9B>B>?BB@?B*?9BCBF>@FG@FHGGC>@GG	XT:A:U	NM:i:0	SM:i:37	AM:i:25	X0:i:1	X1:i:0	XM:i:0	XO:i:0	XG:i:0	MD:Z:71
D2D0JJN1:133:D0BCAACXX:1:2105:17986:128755	147	chromosome:AGPv2:8:1:175793759:1	139937822	60	31M	=	139937261	-592	GAGTTGGCGCAATTTGCATCTTGAATACAAA	#########################B??49*	XT:A:U	NM:i:2	SM:i:25	AM:i:25	X0:i:1	X1:i:0	XM:i:2	XO:i:0	XG:i:0	MD:Z:0T29C0
D2D0JJN1:133:D0BCAACXX:1:2105:5494:130923	99	chromosome:AGPv2:6:1:169174353:1	142592773	60	31M	=	142592777	75	AGCCTCGCCCGGTGTTGCAACAGAAGCATGG	IJHHJJGIBHGDABE=BBB@DEECACECCCB	XT:A:U	NM:i:0	SM:i:37	AM:i:37	X0:i:1	X1:i:0	XM:i:0	XO:i:0	XG:i:0	MD:Z:31
D2D0JJN1:133:D0BCAACXX:1:2105:5494:130923	147	chromosome:AGPv2:6:1:169174353:1	142592777	60	71M	=	142592773	-75	TCGCCCGGTGTTGCAACAGAAGCATGGTGCCTTCGGGGACAGCTTGTCGGAGTGCAGTGGGGTACACATCG	#BBBDDBDC@CED>CB@GFHFHGB2GJIHGGA6EHF@DDIGIHGGGIJJIJHEIIIHHEGGBEFF?HHFFF	XT:A:U	NM:i:0	SM:i:37	AM:i:37	X0:i:1	X1:i:0	XM:i:0	XO:i:0	XG:i:0	MD:Z:71
D2D0JJN1:133:D0BCAACXX:1:2105:20943:158901	83	chromosome:AGPv2:2:1:237068873:1	19257190	60	31M	=	19256923	-298	TTAACTGTCAGGTTCAGGGAGACTGGGAGAG	CFDBFHHHHIGIJIIEIJJGIHIIIIJIIGJ	XT:A:U	NM:i:0	SM:i:37	AM:i:37	X0:i:1	X1:i:0	XM:i:0	XO:i:0	XG:i:0	MD:Z:31
D2D0JJN1:133:D0BCAACXX:1:2105:20943:158901	163	chromosome:AGPv2:2:1:237068873:1	19256923	60	71M	=	19257190	298	CGATCGGTTTTCGGTTCTAGAGGAGTAGCGGGAAAAGAGAAGAAAACGAAGTGGTGAACTCTGTTGTGACC	FFFHHHHDIIJJJJHJGEIIHIGGIFHIFIIIAGEIGGIEC;=EEEF<>?A;>C>BCDDDCC>>A>??CC@	XT:A:U	NM:i:2	SM:i:37	AM:i:37	X0:i:1	X1:i:0	XM:i:2	XO:i:0	XG:i:0	MD:Z:23G29A17
D2D0JJN1:133:D0BCAACXX:1:2105:2466:161676	73	chromosome:AGPv2:3:1:232140174:1	155100089	0	31M	=	155100089	0	AGCAAATCCGGGAGGCCAGCGATCTTTGCAA	IGAFEDECGBHG<BBAEC??BAA??ACCCC;	XT:A:R	NM:i:1	SM:i:0	AM:i:0	X0:i:4	X1:i:0	XM:i:1	XO:i:0	XG:i:0	MD:Z:18T12	XA:Z:chromosome:AGPv2:5:1:217872852:1,-175372200,31M,1;chromosome:AGPv2:5:1:217872852:1,+100010406,31M,1;chromosome:AGPv2:1:1:301354135:1,-179642064,31M,1;
D2D0JJN1:133:D0BCAACXX:1:2105:2466:161676	133	chromosome:AGPv2:3:1:232140174:1	155100089	0	*	=	155100089	0	CGACATATCATATATGTACAAGCGGTATTTAATTTATCTGCCAGGTCTTTATTTGTAGCAGCTACAAGAAA	FFFHFHDDHIJGIHIIEHIFJJEII?FGGGIIIJJIIJIIGHIHJGBDGHIJJIGHGGGIIJJIIJIIJHG
D2D0JJN1:133:D0BCAACXX:1:2106:17711:30739	99	chromosome:AGPv2:6:1:169174353:1	57869365	15	31M	=	57869429	135	TTTCTCCCCACTAGCACTAGCGTTTCTTCCT	JIJJJJJJJJJJCGIJJJJJJJBCHFFFFFE	XT:A:R	NM:i:0	SM:i:0	AM:i:0	X0:i:3	X1:i:1	XM:i:0	XO:i:0	XG:i:0	MD:Z:31	XA:Z:chromosome:AGPv2:6:1:169174353:1,+57810449,31M,0;chromosome:AGPv2:6:1:169174353:1,+57858104,31M,0;chromosome:AGPv2:6:1:169174353:1,+57935659,31M,1;
D2D0JJN1:133:D0BCAACXX:1:2106:17711:30739	147	chromosome:AGPv2:6:1:169174353:1	57869429	23	71M	=	57869365	-135	CCCTTGTCCTCCCCCTCGGCGCCGTTTGGCTCCGTTTCGGGGCTATAAATCACGAGCCCGCACCTTGGTCG	DDDBC<0B;3DDDDDBBDDDDDDDDDDDDDEFFDHGJJJJJIJJJIJJIIHFJIGJIJHGGCJHHHHHFFF	XT:A:U	NM:i:0	SM:i:23	AM:i:0	X0:i:1	X1:i:1	XM:i:0	XO:i:0	XG:i:0	MD:Z:71	XA:Z:chromosome:AGPv2:6:1:169174353:1,-57810513,71M,1;
D2D0JJN1:133:D0BCAACXX:1:2106:5680:85219	83	chromosome:AGPv2:2:1:237068873:1	114936581	29	7S4M1D18M2S	=	114936143	-461	CCTGCTACCTGTTGCCGGTTCGGATTCAGCC	ADDCA>C?BBA>98?EE<GAHHCHGIJIIGI	XT:A:M	NM:i:4	SM:i:29	AM:i:29	XM:i:3	XO:i:1	XG:i:1	MD:Z:4^C2C2T1C10
D2D0JJN1:133:D0BCAACXX:1:2106:5680:85219	163	chromosome:AGPv2:2:1:237068873:1	114936143	29	71M	=	114936581	461	CGATTCAGTTCGGTTTCCTCCCTGGACGCGCGCTCTGCAGCTTGCCGGAGCACCATGCGTCGCGCCCGGGT	FFFHHHBHFEGHGGBHEHIIGHGDFGGGGHIIGAHI@=GEECC@?@BC>@DDBBBCA?@DDDDDDDDDDB#	XT:A:U	NM:i:3	SM:i:29	AM:i:29	X0:i:1	X1:i:0	XM:i:3	XO:i:0	XG:i:0	MD:Z:5T11T36C16
D2D0JJN1:133:D0BCAACXX:1:2106:21203:97605	89	chromosome:AGPv2:2:1:237068873:1	69296725	37	71M	=	69296725	0	GGGGAGTAGAGGCCTGTCTCGCGCCGCGCTCCGGTTGTTCGGGAAAGGAGGATGGGAACGGTTATGCTTCG	>B>:A@CDBCB?DC?@7;7@9=;DBAFHHGHA1DIJJJIJIIIJJGHHIIHGHGFJJIJJJIJHFGHHDFD	XT:A:U	NM:i:0	SM:i:37	AM:i:0	X0:i:1	X1:i:0	XM:i:0	XO:i:0	XG:i:0	MD:Z:71
D2D0JJN1:133:D0BCAACXX:1:2106:21203:97605	181	chromosome:AGPv2:2:1:237068873:1	69296725	0	*	=	69296725	0	GCGAGACAGGCCTCTACTCCCCCGCTCCAGC	<?CC@:<C?BAC@>>2@7?DIJJIHGGIIGJ
D2D0JJN1:133:D0BCAACXX:1:2106:10418:101480	77	*	0	0	*	*	0	0	CCCACCTCCGGTTCAAATTCACGTCGGGCCG	JJJJJJJJIJIGHHGHHHHHFFFBBC@BBD;
D2D0JJN1:133:D0BCAACXX:1:2106:10418:101480	141	*	0	0	*	*	0	0	AGGCGCAGGAGGCAGTATGGCTGAATGCACCGTTGCTGAAGAAGCAAGAGAGAGAAGCAAGAGAGGCAGCT	FFFGHHFHJDIJIJJIGGIJJJJIJIIIJGJJ8BFHIIIGIJGGGIIEHIHHHGFFFFFDECE>?BDDDBD
D2D0JJN1:133:D0BCAACXX:1:2106:19706:118407	77	*	0	0	*	*	0	0	CGAAGAGACAGGCTTTTTGTTCTCGGGGGGGGGCGGGGGATGAATGGACCATCGTGCGCACGGAGGACGGG	@?@####################################################################
D2D0JJN1:133:D0BCAACXX:1:2106:19706:118407	141	*	0	0	*	*	0	0	CCACGGTGCACTCTTACCCCTCCGCCGCACA	*9BE###########################
D2D0JJN1:133:D0BCAACXX:1:2106:15035:122778	83	chromosome:AGPv2:5:1:217872852:1	179015526	60	31M	=	179015219	-338	GGCCCGGAGGGCAAAAATATTCACTCCAAAC	DDFFGHGIIGFJIJJJJJJJIHGIGJIIJIJ	XT:A:U	NM:i:1	SM:i:37	AM:i:37	X0:i:1	X1:i:0	XM:i:1	XO:i:0	XG:i:0	MD:Z:25G5
D2D0JJN1:133:D0BCAACXX:1:2106:15035:122778	163	chromosome:AGPv2:5:1:217872852:1	179015219	60	71M	=	179015526	338	CGATCCTCATCGCATTGCTGATGCTATGTGCTTCCCTCCTCATCTGAATGTAGTCCTGCACAACATCATAT	FFFHHHHHJJJJIIJJJJIJJIJJIJJJHIHIJJJJGJJJIJJJJJJJJJIJIHHGGJJIJJJJJJJJHHH	XT:A:U	NM:i:1	SM:i:37	AM:i:37	X0:i:1	X1:i:0	XM:i:1	XO:i:0	XG:i:0	MD:Z:48G22
D2D0JJN1:133:D0BCAACXX:1:2106:19087:195114	83	chromosome:AGPv2:5:1:217872852:1	178260841	60	71M	=	178260819	-93	CAATACGCGTGCATTAGCTGTGTGTAATAACGTAAAACAATATGCATTAAATTTAGAAAAAAAGAACATCG	AAB>8FFEEAEEIG@EF>EHFIGHGIGGIJIIJIHGGGECAIGHHHF>IHE?BHGIGFGGIHFFDFHDDFF	XT:A:U	NM:i:2	SM:i:37	AM:i:37	X0:i:1	X1:i:0	XM:i:2	XO:i:0	XG:i:0	MD:Z:0A32G37
D2D0JJN1:133:D0BCAACXX:1:2106:19087:195114	163	chromosome:AGPv2:5:1:217872852:1	178260819	60	22M1D9M	=	178260841	93	AAGATTGAGTGATAGACGGCTCAATACGCGT	EHGICA@H>FFB<=F)/-;@AE>?>CDEF<;	XT:A:U	NM:i:1	SM:i:37	AM:i:37	X0:i:1	X1:i:0	XM:i:0	XO:i:1	XG:i:1	MD:Z:22^A9
D2D0JJN1:133:D0BCAACXX:1:2107:7571:25904	83	chromosome:AGPv2:2:1:237068873:1	19257190	60	31M	=	19256923	-298	TTAACTGTCAGGTTCAGGGAGACTGGGAGAG	?DFFHHHHHJJJIIJJJJJIJIJJIJHGJJJ	XT:A:U	NM:i:0	SM:i:37	AM:i:37	X0:i:1	X1:i:0	XM:i:0	XO:i:0	XG:i:0	MD:Z:31
D2D0JJN1:133:D0BCAACXX:1:2107:7571:25904	163	chromosome:AGPv2:2:1:237068873:1	19256923	60	71M	=	19257190	298	CGATCGGTTTTCGGTTCTAGAGGAGTAGCGGGAAAAGAGAAGAAAACGAAGTGGTGAACTCTGTTGTGACC	FFFHHHHHIJJJJIFHIJIJGJJHIBBGIIJJGHIJIGHHHGHHHHFFDCDBEE;@CDDDDCDCCDDDDDC	XT:A:U	NM:i:2	SM:i:37	AM:i:37	X0:i:1	X1:i:0	XM:i:2	XO:i:0	XG:i:0	MD:Z:23G29A17
D2D0JJN1:133:D0BCAACXX:1:2107:11013:34838	83	chromosome:AGPv2:5:1:217872852:1	3038479	60	31M	=	3038327	-183	CGCGCTACAGAGGCTCCAGCACTTCCCTCCC	BDBEEEEEEFFFFHHHHHJHGCGHJIHFHBI	XT:A:U	NM:i:2	SM:i:25	AM:i:25	X0:i:1	X1:i:0	XM:i:2	XO:i:0	XG:i:0	MD:Z:7T6C16
D2D0JJN1:133:D0BCAACXX:1:2107:11013:34838	163	chromosome:AGPv2:5:1:217872852:1	3038327	60	71M	=	3038479	183	CGACGGGAACGGCCACAGAGCCGAGCAGCACCTTGAGCCGTCGGATCACACATCCACGCTTGTCAAGTACC	FFEHHDGHIHIGEGIIII;DEGIJIG>HIJIJ9@=AHCHB<DCB@BBBCDDDDDACDB;7BDDDDEDE3:>	XT:A:U	NM:i:2	SM:i:37	AM:i:25	X0:i:1	X1:i:0	XM:i:2	XO:i:0	XG:i:0	MD:Z:7C19A43
D2D0JJN1:133:D0BCAACXX:1:2107:13017:71054	99	chromosome:AGPv2:5:1:217872852:1	99494653	29	70M1S	=	99494735	113	CGAGGCGACAGCAAACGAGGAACAGCACGGGGATGGCTCGGCCTCGCTTGGTCTGCCCTCCCCGGCGGGGG	AA?A<<<<A:=B):*50)0=A=A;>>)>;A/AA######################################	XT:A:M	NM:i:5	SM:i:29	AM:i:29	XM:i:5	XO:i:0	XG:i:0	MD:Z:30T9C10A0T1A15
D2D0JJN1:133:D0BCAACXX:1:2107:13017:71054	147	chromosome:AGPv2:5:1:217872852:1	99494735	29	31M	=	99494653	-113	CGTCGAGGAGGGAGGAGGGGGTGCCTCGGGG	######DDC?59C?B?DDB=D?9HH>G@@/?	XT:A:U	NM:i:1	SM:i:29	AM:i:29	X0:i:1	X1:i:0	XM:i:1	XO:i:0	XG:i:0	MD:Z:2C28
D2D0JJN1:133:D0BCAACXX:1:2107:18106:75379	77	*	0	0	*	*	0	0	CGATGCTGATTCCTTAGTACGTAGTGAGTAGATTCCGTAAATATCGTGGAAGGGGGCACCTGAATGAAGCG	FFFHHFHHGGGIJJJGGDHIGCEGAFIIEHGIJJEGHCDHGHJGGIFHGGGGIBHIHFFFFEE@CEDCCD@
D2D0JJN1:133:D0BCAACXX:1:2107:18106:75379	141	*	0	0	*	*	0	0	GCTTCATTCAGGTGCCCCCTTCCACGATATT	IIGGIHDHIGICBFGIIJIGHHHEHEDBACC
D2D0JJN1:133:D0BCAACXX:1:2107:18587:97488	83	chromosome:AGPv2:1:1:301354135:1	57299585	60	31M	=	57299510	-106	CGCCCCCGCAGGCGCCTGCCCATCCACAATA	##########BAHAGFJIJIIGIJIIJIGIJ	XT:A:U	NM:i:1	SM:i:37	AM:i:37	X0:i:1	X1:i:0	XM:i:1	XO:i:0	XG:i:0	MD:Z:2A28
D2D0JJN1:133:D0BCAACXX:1:2107:18587:97488	163	chromosome:AGPv2:1:1:301354135:1	57299510	60	71M	=	57299585	106	CGAGCACGTGGCGTGGCCCGCCTGCCGGCCTGTCGCGGGACGCCGGGTGGACGTCTCCTGGCGAGCGTCAC	FFFHHGHGHIJJJJJIJJJIBGGIIJGIJJJJIJEGFDD@BBDD<@B-5<<CB7@9<A>>CBDBB@@5?<<	XT:A:U	NM:i:0	SM:i:37	AM:i:37	X0:i:1	X1:i:0	XM:i:0	XO:i:0	XG:i:0	MD:Z:71
D2D0JJN1:133:D0BCAACXX:1:2107:19767:142610	99	chromosome:AGPv2:6:1:169174353:1	86542461	60	71M	=	86542592	162	CGATTATTCAGAAACCTACTCCGGGAAGGATTTCAGCTAGAATAATTGTATAATTTATAGTATAAATTGAT	FFDHGHHHJJJJJJJJIIJIJIJJJJIJJIIJJIJIJJJFIIIIGIJJGGEGGIJJJGGJEHIGGJJHFEC	XT:A:U	NM:i:0	SM:i:37	AM:i:37	X0:i:1	X1:i:0	XM:i:0	XO:i:0	XG:i:0	MD:Z:71
D2D0JJN1:133:D0BCAACXX:1:2107:19767:142610	147	chromosome:AGPv2:6:1:169174353:1	86542592	60	31M	=	86542461	-162	GGCAAGTGGCAACTGACGTCCTGCTGGCGAG	DDDDDEEEEEDFFFFHHFJJJJJJIIJIIIJ	XT:A:U	NM:i:0	SM:i:37	AM:i:37	X0:i:1	X1:i:0	XM:i:0	XO:i:0	XG:i:0	MD:Z:31
D2D0JJN1:133:D0BCAACXX:1:2107:20156:144588	89	chromosome:AGPv2:9:1:156750706:1	135484172	0	31M	=	135484172	0	CCCTCCGTGTCGGGCGAGAACTGGACCAGGG	###########################B???	XT:A:R	NM:i:1	SM:i:0	AM:i:0	X0:i:2	X1:i:0	XM:i:1	XO:i:0	XG:i:0	MD:Z:14G16	XA:Z:chromosome:AGPv2:2:1:237068873:1,+127600423,31M,1;
D2D0JJN1:133:D0BCAACXX:1:2107:20156:144588	181	chromosome:AGPv2:9:1:156750706:1	135484172	0	*	=	135484172	0	AGCTTCGCTCCTCCTTTTAATTTATGTACCTACCTAGGCTTTAACCTCAATCCCCATTAGTCGGTTCTTCG	############################################################AEED<@+HFDD
D2D0JJN1:133:D0BCAACXX:1:2108:7615:7087	83	chromosome:AGPv2:3:1:232140174:1	176042942	60	31M	=	176042573	-400	TGGATTCGTCTAATCCATGACCCAGCCTGGC	>CAB<EBCHCHHBHIGHD@FGGEHGDAD6GH	XT:A:U	NM:i:0	SM:i:37	AM:i:37	X0:i:1	X1:i:0	XM:i:0	XO:i:0	XG:i:0	MD:Z:31
D2D0JJN1:133:D0BCAACXX:1:2108:7615:7087	163	chromosome:AGPv2:3:1:232140174:1	176042573	60	71M	=	176042942	400	CGAAGAAACGTGACCCTCCTACCACGTCTTCAAATAGCAAAGTCTACACTCGCTCTTGCGCCGTACTTGAA	4AD??DFBGBHEHD@FEGHHI<8EFDHIHGB?GC@<B9DGCBF@FHEHFH@DAAHIEC7=?49AB?=@>CC	XT:A:U	NM:i:1	SM:i:37	AM:i:37	X0:i:1	X1:i:0	XM:i:1	XO:i:0	XG:i:0	MD:Z:36C34
D2D0JJN1:133:D0BCAACXX:1:2108:18164:17791	65	chromosome:AGPv2:2:1:237068873:1	196957005	37	71M	chromosome:AGPv2:10:1:150189435:1	96672308	0	CGAAGCAGTACGACCAGGAGCCAAGGGAGTAAGGAGAAGGATAGACAGAGAGTGCCGCGCCGGGGGCGAGA	FFDHHDDHGHIIJIJJGICHGGCGGIIBG??FHGFH@CHIHFGICGIIHGGHAEEFFECBDB:>BBDDBB@	XT:A:U	NM:i:0	SM:i:37	AM:i:0	X0:i:1	X1:i:0	XM:i:0	XO:i:0	XG:i:0	MD:Z:71
D2D0JJN1:133:D0BCAACXX:1:2108:18164:17791	129	chromosome:AGPv2:10:1:150189435:1	96672308	0	31M	chromosome:AGPv2:2:1:237068873:1	196957005	0	GCCCCCGGCGCGGCACTCTCTGTCTATCCTT	GGIJJIB>D@B?BB<BCCDDDDCDCDEDDD:	XT:A:R	NM:i:0	SM:i:0	AM:i:0	X0:i:3	X1:i:0	XM:i:0	XO:i:0	XG:i:0	MD:Z:31	XA:Z:chromosome:AGPv2:2:1:237068873:1,-196957041,31M,0;chromosome:AGPv2:7:1:176764762:1,-69634101,31M,0;
D2D0JJN1:133:D0BCAACXX:1:2108:8574:21876	99	chromosome:AGPv2:6:1:169174353:1	142592773	60	31M	=	142592777	75	AGCCTCGCCCGGTGTTGCAACAGAAGCATGG	9GHH@EGIGHGGAEBHDFFEDFEEDEECDDD	XT:A:U	NM:i:0	SM:i:37	AM:i:37	X0:i:1	X1:i:0	XM:i:0	XO:i:0	XG:i:0	MD:Z:31
D2D0JJN1:133:D0BCAACXX:1:2108:8574:21876	147	chromosome:AGPv2:6:1:169174353:1	142592777	60	71M	=	142592773	-75	TCGCCCGGTGTTGCAACAGAAGCATGGTGCCTTCGGGGACAGCTTGTCGGAGTGCAGTGGGGTACACATCG	@DDBB@BDCCEEFFFFFFHGHGHFGHJIGJJIIFIJIJIJJGIHJJJJJJIJJJJIIIGGJIHHHHHFBA2	XT:A:U	NM:i:0	SM:i:37	AM:i:37	X0:i:1	X1:i:0	XM:i:0	XO:i:0	XG:i:0	MD:Z:71
D2D0JJN1:133:D0BCAACXX:1:2108:4197:68242	99	chromosome:AGPv2:6:1:169174353:1	142592702	60	71M	=	142592751	80	CGATCGGTGCGGCGCGGACGAGGACGGTGAGAAGGGCAAGGATCTTGCGGTTTGCGATGATGGTGAACCTG	DFAFHHAFHIIIFIIIIIIFHFFDCCDBBDDDD??B@BBDDDDDDDDDBB@8B?DD7ABCC>C>@CCCD??	XT:A:U	NM:i:0	SM:i:37	AM:i:37	X0:i:1	X1:i:0	XM:i:0	XO:i:0	XG:i:0	MD:Z:71
D2D0JJN1:133:D0BCAACXX:1:2108:4197:68242	147	chromosome:AGPv2:6:1:169174353:1	142592751	60	31M	=	142592702	-80	GTTTGCGATGATGGTGAACCTGAGCCTCGCC	A?B?BDDDDDDCDC@>ACC@AB=EHGHHEGG	XT:A:U	NM:i:0	SM:i:37	AM:i:37	X0:i:1	X1:i:0	XM:i:0	XO:i:0	XG:i:0	MD:Z:31
D2D0JJN1:133:D0BCAACXX:1:2108:2820:87759	89	chromosome:AGPv2:5:1:217872852:1	81076024	37	31M	=	81076024	0	CAAGCCCTGCAAACGGGTCCCTCTTCTCTCT	#######@;1==56EE;@882FC;@7@FFFF	XT:A:U	NM:i:1	SM:i:37	AM:i:0	X0:i:1	X1:i:0	XM:i:1	XO:i:0	XG:i:0	MD:Z:5T25
D2D0JJN1:133:D0BCAACXX:1:2108:2820:87759	181	chromosome:AGPv2:5:1:217872852:1	81076024	0	*	=	81076024	0	TGTTGTAATTATAAACAAGTGTAAGGGTCTATCTCGCCACTCCCCCGAGCTGCTGCTGACTTGTGTCATCG	?CCC:(:(:@DDCC@CC@:CC@:55;(>;-('6><CC?;AAHF@>E>?DFF;E?EC:@EIBFEF?BFHDA2
D2D0JJN1:133:D0BCAACXX:1:2108:10080:107581	117	chromosome:AGPv2:2:1:237068873:1	69296725	0	*	=	69296725	0	GCGAGACAGGCCTCTACTCCCCCGCTCCAGC	@DDDDCDDDDBCDC?8B@DDIJJJJIIJIJJ
D2D0JJN1:133:D0BCAACXX:1:2108:10080:107581	153	chromosome:AGPv2:2:1:237068873:1	69296725	37	71M	=	69296725	0	GGGGAGTAGAGGCCTGTCTCGCGCCGCGCTCCGGTTGTTCGGGAAAGGAGGATGGGAACGGTTATGCTTCG	BBCC@CA>DC@BDCDDDDDDDBBBABEEEAHBGBHEGIHBIHCJIGIEDIIIIIJIIHIHBIIGHHFA1=2	XT:A:U	NM:i:0	SM:i:37	AM:i:0	X0:i:1	X1:i:0	XM:i:0	XO:i:0	XG:i:0	MD:Z:71
D2D0JJN1:133:D0BCAACXX:1:2108:15479:109083	83	chromosome:AGPv2:6:1:169174353:1	72871023	29	2S29M	=	72870743	-309	GCCTCGGGGACATGTTCGTCCGAGGGTGCGG	#####################C@C/FA?70*	XT:A:M	NM:i:3	SM:i:29	AM:i:29	XM:i:3	XO:i:0	XG:i:0	MD:Z:8A0C6G12
D2D0JJN1:133:D0BCAACXX:1:2108:15479:109083	163	chromosome:AGPv2:6:1:169174353:1	72870743	29	71M	=	72871023	309	CGATAATTTTTTGTAAAAGGAAAAAAGCGAAGCTACTAGGCATAATTAATGCATGTATACATTTGCAACTA	2ADFFHHHJJFIIFHIJGIJIJJJJIJJJIIJJJJJJJJFHIJIGIHHHHHHHFFDEFEDFDEFEEEEDD>	XT:A:U	NM:i:0	SM:i:29	AM:i:29	X0:i:1	X1:i:0	XM:i:0	XO:i:0	XG:i:0	MD:Z:71
D2D0JJN1:133:D0BCAACXX:1:2108:1957:188572	99	chromosome:AGPv2:8:1:175793759:1	47431537	60	31M	=	47431877	411	TGCAGTACACAGCAACAACTGATCATCCTCG	@GGGIHG>CGBHIIIIGE=CCE;BDCDBEC>	XT:A:U	NM:i:0	SM:i:23	AM:i:23	X0:i:1	X1:i:1	XM:i:0	XO:i:0	XG:i:0	MD:Z:31	XA:Z:chromosome:AGPv2:1:1:301354135:1,-122757563,31M,1;
D2D0JJN1:133:D0BCAACXX:1:2108:1957:188572	147	chromosome:AGPv2:8:1:175793759:1	47431877	60	71M	=	47431537	-411	CTGGCTAGGAGCTGGAGCAGGTGCGCAGCAGAGAGCCAGGGCCGGAGCGCACCGAGCTGGAGCAGAGATCG	8:A>3DCC@CCDCA;3;5>A<DEDEEHCE>CDE>@=GDHGD6??)GD?@E7HHGHGBEA<CBIHHBBFDA2	XT:A:U	NM:i:0	SM:i:37	AM:i:23	X0:i:1	X1:i:0	XM:i:0	XO:i:0	XG:i:0	MD:Z:71
D2D0JJN1:133:D0BCAACXX:1:2201:3907:33761	83	chromosome:AGPv2:5:1:217872852:1	178260841	60	71M	=	178260819	-93	CAATACGCGTGCATTAGCTGTGTGTAATAACGTAAAACAATATGCATTAAATTTAGAAAAAAAGAACATCG	;CDDAFFHHHJJIJJJJJJJJJJJIJJIJIJJJJJJIJJJJJJJJIJJJJJJJJJJJJJJJJJHHHHHEFF	XT:A:U	NM:i:2	SM:i:37	AM:i:37	X0:i:1	X1:i:0	XM:i:2	XO:i:0	XG:i:0	MD:Z:0A32G37
D2D0JJN1:133:D0BCAACXX:1:2201:3907:33761	163	chromosome:AGPv2:5:1:217872852:1	178260819	60	22M1D9M	=	178260841	93	AAGATTGAGTGATAGACGGCTCAATACGCGT	JJJJIIJIJ?FGIJIGGIIIJHHGEFFFFD3	XT:A:U	NM:i:1	SM:i:37	AM:i:37	X0:i:1	X1:i:0	XM:i:0	XO:i:1	XG:i:1	MD:Z:22^A9
D2D0JJN1:133:D0BCAACXX:1:2201:4728:91439	83	chromosome:AGPv2:7:1:176764762:1	166467226	60	31M	=	166467090	-167	CGCGATGACGGAGCCACGGAGGGGTGGCGAG	#@CCA@BBDA>2?BEAEJIFJJIGJJJJIJJ	XT:A:U	NM:i:1	SM:i:37	AM:i:37	X0:i:1	X1:i:0	XM:i:1	XO:i:0	XG:i:0	MD:Z:30T0
D2D0JJN1:133:D0BCAACXX:1:2201:4728:91439	163	chromosome:AGPv2:7:1:176764762:1	166467090	60	71M	=	166467226	167	CGATGGGCTGGGTAGGTAGACAGGTAGTGGTAGATGGGGGAGGAGTCGTGCAGTGCAGGGCGACTCTCTCC	FFFHHGGGJJJJ;EGICHGGIIJI?EG:DH4BBDEEIIIJ@FH;D3==5A=?D>>;>CCDBB6=@B>:@A>	XT:A:U	NM:i:2	SM:i:37	AM:i:37	X0:i:1	X1:i:0	XM:i:2	XO:i:0	XG:i:0	MD:Z:56T1A12
D2D0JJN1:133:D0BCAACXX:1:2201:5035:91417	77	*	0	0	*	*	0	0	AAAAATAAAGGTGAAGGAGTTGGAGTCGGGA	JIGIJIIGHIICBFGIIFGEHJJAEAAEFF8
D2D0JJN1:133:D0BCAACXX:1:2201:5035:91417	141	*	0	0	*	*	0	0	CGAATGTCCAAGGAAAGTGGTTTGGCTGGGGGCAGACAATTACACTTACTCCACAACACCCGAAGTTCCCG	FFFHHHHHJJJJJJJJICHJHIJGIGIJJJJJGHGGDDHGGD@=CEHCEECHGHEB;?=ACBBDD@CDDDB
D2D0JJN1:133:D0BCAACXX:1:2201:12262:123161	99	chromosome:AGPv2:10:1:150189435:1	105817152	29	71M	=	105817328	206	CGACAGGCGTACGGCCTCTCGTTGGTAGCCGGTCGGTCAGTGCCAGACTGCCCGTGCAGGACGGGTTGAAG	D?+C?8:?E@E:G8??:?9?@BBFG?0?B8@F'5;/-5,.;?9A;A(;(>BA?##################	XT:A:U	NM:i:2	SM:i:29	AM:i:29	X0:i:1	X1:i:0	XM:i:2	XO:i:0	XG:i:0	MD:Z:59T4T6
D2D0JJN1:133:D0BCAACXX:1:2201:12262:123161	147	chromosome:AGPv2:10:1:150189435:1	105817328	29	3S12M1D1M1D15M	=	105817152	-206	GGGGCGGTCCCCCGGCCTCCCCCCGCCCGCG	#####################D@;3BHHF@0	XT:A:M	NM:i:5	SM:i:29	AM:i:29	XM:i:3	XO:i:2	XG:i:2	MD:Z:6G1T3^T1^T3G11
D2D0JJN1:133:D0BCAACXX:1:2201:13066:165236	99	chromosome:AGPv2:8:1:175793759:1	155021858	60	71M	=	155021957	130	CGATTAAGGAACCCAGGGGCGGACCTACATGTAACCTAGTAAGGGCATATGCCTCTGCTCATTTGTCTATT	FFFHHGHHJJJJGJGIJJJIIJ>BHFHHFFF?CCCDCCEEDEEDDDDDDDEDDDDDCDDDCDDDEEDCDED	XT:A:U	NM:i:0	SM:i:37	AM:i:23	X0:i:1	X1:i:0	XM:i:0	XO:i:0	XG:i:0	MD:Z:71
D2D0JJN1:133:D0BCAACXX:1:2201:13066:165236	147	chromosome:AGPv2:8:1:175793759:1	155021957	60	31M	=	155021858	-130	GTCCTCGCTCTGACATTTTAGTGTTAGTTGT	ACFFHHJJJIGIHIIIJGGIIHEFIIIIEII	XT:A:U	NM:i:0	SM:i:23	AM:i:23	X0:i:1	X1:i:1	XM:i:0	XO:i:0	XG:i:0	MD:Z:31	XA:Z:chromosome:AGPv2:4:1:241473504:1,+239705981,31M,1;
D2D0JJN1:133:D0BCAACXX:1:2202:11579:27320	99	chromosome:AGPv2:2:1:237068873:1	192801859	60	31M	=	192801918	130	AGTCACCCACCATTGCCATCTTAAGTTTGGA	HC?BFFFHGIHHEGGE@;FHEGIE>=CEHHC	XT:A:U	NM:i:0	SM:i:37	AM:i:37	X0:i:1	X1:i:0	XM:i:0	XO:i:0	XG:i:0	MD:Z:31
D2D0JJN1:133:D0BCAACXX:1:2202:11579:27320	147	chromosome:AGPv2:2:1:237068873:1	192801918	60	71M	=	192801859	-130	AATGAGTGTTGGCTCGCTGCAGATTAGGGGCGGTAATGAGCTCAAAATTTTACACTATAAAATAAAGATCG	CCDC>;;=>>EEEHBGFEA;@B=>IIIJIHDDGIGHGDF@IGCGIGFGGGFJBHCIGFCJIGAHF?FHFFF	XT:A:U	NM:i:0	SM:i:37	AM:i:37	X0:i:1	X1:i:0	XM:i:0	XO:i:0	XG:i:0	MD:Z:71
D2D0JJN1:133:D0BCAACXX:1:2202:12288:55715	99	chromosome:AGPv2:4:1:241473504:1	163892640	60	71M	=	163892747	138	CGACGTCCATCCAGCCCACAGCTGGGGCTCTCCCACCCACCAACCCGACCCAGGACTCTCCCATCGCTCAT	FFFHHHHHJJJJJGIJJIIIIJIHIIJGIIJJJIGFGIDIJJJJJHH8BDDBBDDBDDDDDD?CDDDDD94	XT:A:U	NM:i:0	SM:i:37	AM:i:37	X0:i:1	X1:i:0	XM:i:0	XO:i:0	XG:i:0	MD:Z:71
D2D0JJN1:133:D0BCAACXX:1:2202:12288:55715	147	chromosome:AGPv2:4:1:241473504:1	163892747	60	31M	=	163892640	-138	GCGACAATCCCCCTCATCGCCCGCCCCCCCT	BDDCCC@7DDDDCADBBDDDDDDDDJJJJJI	XT:A:U	NM:i:0	SM:i:37	AM:i:37	X0:i:1	X1:i:0	XM:i:0	XO:i:0	XG:i:0	MD:Z:31
D2D0JJN1:133:D0BCAACXX:1:2202:5675:66403	83	chromosome:AGPv2:6:1:169174353:1	91155486	60	31M	=	91155345	-172	GACGGACGGTCGGTCGGTACCTTCCCTCCTT	ABDDB@DDDDDEFHHJIGCJIIIIJIGJJIJ	XT:A:U	NM:i:0	SM:i:37	AM:i:37	X0:i:1	X1:i:0	XM:i:0	XO:i:0	XG:i:0	MD:Z:31
D2D0JJN1:133:D0BCAACXX:1:2202:5675:66403	163	chromosome:AGPv2:6:1:169174353:1	91155345	60	71M	=	91155486	172	CGAACAGCATAGCAGACCACCAGCCATAGGCCATAGCAGCAGGTGGCAGAAAACACAGAGCACCAATGTGT	FFFHHGHGIJJJJIJIIIGIIJJJJGIJJJJJJIJIGIIIJII9BFGHGHICC@CEG?EEC>BFEFAC>C6	XT:A:U	NM:i:0	SM:i:37	AM:i:37	X0:i:1	X1:i:0	XM:i:0	XO:i:0	XG:i:0	MD:Z:71
D2D0JJN1:133:D0BCAACXX:1:2202:18744:78530	83	chromosome:AGPv2:7:1:176764762:1	166467226	60	31M	=	166467090	-167	CGCGATGACGGAGCCACGGAGGGGTGGCGAG	8DCC???=DCC@?DE?HEGEJJIJIIGHGGI	XT:A:U	NM:i:1	SM:i:37	AM:i:37	X0:i:1	X1:i:0	XM:i:1	XO:i:0	XG:i:0	MD:Z:30T0
D2D0JJN1:133:D0BCAACXX:1:2202:18744:78530	163	chromosome:AGPv2:7:1:176764762:1	166467090	60	71M	=	166467226	167	CGATGGGCTGGGTAGGTAGACAGGTAGTGGTAGATGGGGGAGGAGTCGTGCAGTGCAGGGCGACTCTCTCC	FFBDHHGBBHGI:AF=+CFFH@FH:?D*?F9**0?DFHJ>7BF-;)=A5/;;C);36@@B;?#########	XT:A:U	NM:i:2	SM:i:37	AM:i:37	X0:i:1	X1:i:0	XM:i:2	XO:i:0	XG:i:0	MD:Z:56T1A12
D2D0JJN1:133:D0BCAACXX:1:2202:2007:96208	99	chromosome:AGPv2:2:1:237068873:1	69296462	60	71M	=	69296686	255	CGATCGATTACGCACCGCACAGATCAATAATCACAGCAAAACTGGCATATCGGTCCTCATCCGAGATCGGT	FFFHHGGFIDGIJEGHEIIIII>GHCHIJFGIJIDHFGI@GGIJHIIIIJJHFEDFFCEECCB<?8<>?B@	XT:A:U	NM:i:0	SM:i:37	AM:i:37	X0:i:1	X1:i:0	XM:i:0	XO:i:0	XG:i:0	MD:Z:71
D2D0JJN1:133:D0BCAACXX:1:2202:2007:96208	147	chromosome:AGPv2:2:1:237068873:1	69296686	60	31M	=	69296462	-255	GGGCTTACAGTGGGCGAGGTCAGCTGGAGCG	ADCDDC@ACDFFFHHHEIIGGGCDHHGB<HH	XT:A:U	NM:i:0	SM:i:37	AM:i:37	X0:i:1	X1:i:0	XM:i:0	XO:i:0	XG:i:0	MD:Z:31
D2D0JJN1:133:D0BCAACXX:1:2202:18768:188671	99	chromosome:AGPv2:6:1:169174353:1	72870743	60	71M	=	72871021	309	CGATAATTTTTTGTAAAAGGAAAAAAGCGAAGCTACTAGGCATAATTAATGCATGTATACATTTGCAACTA	FFFHHGHHJJJJJHIJJJJJJIJJIIJGIJJJJJJJIGCHIJJJJJJJIHHHHGHFFFDFFFFEECEEEE@	XT:A:U	NM:i:0	SM:i:37	AM:i:37	X0:i:1	X1:i:0	XM:i:0	XO:i:0	XG:i:0	MD:Z:71
D2D0JJN1:133:D0BCAACXX:1:2202:18768:188671	147	chromosome:AGPv2:6:1:169174353:1	72871021	60	31M	=	72870743	-309	GACTCGGGGAACTGTTCGGCCGAGGGTGCGG	?<=@BCDDCCDDBDDCFHHIJJIJJJJIIJJ	XT:A:U	NM:i:0	SM:i:37	AM:i:37	X0:i:1	X1:i:0	XM:i:0	XO:i:0	XG:i:0	MD:Z:31
D2D0JJN1:133:D0BCAACXX:1:2203:9525:47292	97	chromosome:AGPv2:2:1:237068873:1	59237331	0	31M	chromosome:AGPv2:9:1:156750706:1	131402454	0	AAATTTATCAGGTAGTTGTATAAAATACTAA	JIJJJJJJJJJJHJJJJJJJIIIJJIIJJHE	XT:A:R	NM:i:1	SM:i:0	AM:i:0	X0:i:2	X1:i:6	XM:i:1	XO:i:0	XG:i:0	MD:Z:0C30	XA:Z:chromosome:AGPv2:2:1:237068873:1,+59245022,31M,1;chromosome:AGPv2:7:1:176764762:1,+113590748,31M,2;chromosome:AGPv2:4:1:241473504:1,+108592230,31M,2;chromosome:AGPv2:4:1:241473504:1,+108585035,31M,2;chromosome:AGPv2:7:1:176764762:1,-69475361,31M,2;chromosome:AGPv2:2:1:237068873:1,+80554256,31M,2;chromosome:AGPv2:6:1:169174353:1,-38943778,31M,2;
D2D0JJN1:133:D0BCAACXX:1:2203:9525:47292	145	chromosome:AGPv2:9:1:156750706:1	131402454	0	59M1D12M	chromosome:AGPv2:2:1:237068873:1	59237331	0	ATAATTCTAGTTAATCCAATCATCAGATAAACTTACAAAAATTATAAATCGGCTCACCACATCACAGCTCG	AAEHFHBHEGJIJHHIIJIHJIGIIHIEJJIIIIHGJJJJJJJIHJJJHJJIHFFEJHGIIFHFHHHHDFF	XT:A:R	NM:i:2	SM:i:0	AM:i:0	X0:i:2	X1:i:0	XM:i:1	XO:i:1	XG:i:1	MD:Z:59^G7A4	XA:Z:chromosome:AGPv2:9:1:156750706:1,-131409798,59M1D12M,2;
D2D0JJN1:133:D0BCAACXX:1:2203:18119:63773	77	*	0	0	*	*	0	0	CCCACCTCCGGTTCAAATTCACGTCGGGCCG	JJJIJJJJJJIHIGHFHFHGFDF>ABDD6?8
D2D0JJN1:133:D0BCAACXX:1:2203:18119:63773	141	*	0	0	*	*	0	0	AGAGGCAGCTAGGATGCGGCTGCCTGAGGAGGGAGGGGGAGCTGGGATGTGGCGGCCCGACGTGAATTTGA	FFFHHHHHIIGIGHIJIJJIJJFIEE3BG9BFH0@B';B/9;(;?B;:<:CC9?B3<B-&0&)+(8:CC:@
D2D0JJN1:133:D0BCAACXX:1:2203:11733:105883	69	chromosome:AGPv2:5:1:217872852:1	100010406	0	*	=	100010406	0	CGACATATCATATATGTACAAGCGGTATTTAATTTATCTGCCAGGTCTTTATTTGTAGCAGCTACAAGAAA	FFEHHGHHJIIJJIJJGGHIJIJJIGIIJJJJJJJJJJJJEIJIE@GHIIJJJJHFHIIGEIGIGIIJIGH
D2D0JJN1:133:D0BCAACXX:1:2203:11733:105883	137	chromosome:AGPv2:5:1:217872852:1	100010406	0	31M	=	100010406	0	AGCAAATCCGGGAGGCCAGCGATCTTTGCAA	GIIIJJJJIHIJGIHHGHDEABDDDDDDDEC	XT:A:R	NM:i:1	SM:i:0	AM:i:0	X0:i:4	X1:i:0	XM:i:1	XO:i:0	XG:i:0	MD:Z:9A21	XA:Z:chromosome:AGPv2:5:1:217872852:1,-175372200,31M,1;chromosome:AGPv2:3:1:232140174:1,+155100089,31M,1;chromosome:AGPv2:1:1:301354135:1,-179642064,31M,1;
D2D0JJN1:133:D0BCAACXX:1:2203:8887:169794	77	*	0	0	*	*	0	0	CGACGAGGCACAACGGCGAGGGCGCTGGGCGATGAGCAGGGCACAGCACTTTGGATGGAGACAATTGCCAT	FFFHHHHHJJFIEGHJFIGIIJBFDFBCB?BBBDACDCDDDDB?AD@?BCDCCDACDD?BCDDCCDD@C4:
D2D0JJN1:133:D0BCAACXX:1:2203:8887:169794	141	*	0	0	*	*	0	0	CATCCAAAGTGCTGTGCCCTGCTCATCGCCC	JIJJJJIJGAGGIJJJJJGIIJGIIIIJJHG
D2D0JJN1:133:D0BCAACXX:1:2203:19234:198669	77	*	0	0	*	*	0	0	AAGAGGGCACGTCGCCTGGACAGCAAAGTCA	###############################
D2D0JJN1:133:D0BCAACXX:1:2203:19234:198669	141	*	0	0	*	*	0	0	CGACTCCACACCACTCCTCGGATACGTTGCTTTCCAGCCCCAGTGAAATCGTAGCGTATTTTGCACATGAT	DDD?A##################################################################
D2D0JJN1:133:D0BCAACXX:1:2204:11851:38135	83	chromosome:AGPv2:6:1:169174353:1	91155645	60	71M	=	91155508	-208	CTCAGATCCCGAACAAGCAAACACATGTTCGCGCGAAGACGACAAAGACGAAGACATACGGCTCTGCGTCG	ADCD@DDDBDCCBDDDDCCC;C>DC@CDDHJIIHCIJIHGDFFIJIIHJIIIGJJIIHJIHHDGGHHDFFF	XT:A:U	NM:i:0	SM:i:37	AM:i:37	X0:i:1	X1:i:0	XM:i:0	XO:i:0	XG:i:0	MD:Z:71
D2D0JJN1:133:D0BCAACXX:1:2204:11851:38135	163	chromosome:AGPv2:6:1:169174353:1	91155508	60	31M	=	91155645	208	TCCCTCCTTCCGCCCCTGAATTCGGACAGGG	IGHJGDGGIHIIHIIGGGCCDFFFFACDD75	XT:A:U	NM:i:0	SM:i:37	AM:i:37	X0:i:1	X1:i:0	XM:i:0	XO:i:0	XG:i:0	MD:Z:31
D2D0JJN1:133:D0BCAACXX:1:2204:7442:120811	83	chromosome:AGPv2:1:1:301354135:1	102196817	60	71M	=	102196738	-150	CCGGTGCTCAAGACGGCCGCGAGGCCTGACCACGAAGCACGGCTCAAGCGCGGCGGCGGAGAACTCCGTCG	BDDDCDDDCBDB@DDDDDDDDDDDDDDDBDDCDDDDDDDFFHHHHHIJJIIJJIJJJJJJJJJHHHHHFFF	XT:A:U	NM:i:1	SM:i:37	AM:i:37	X0:i:1	X1:i:0	XM:i:1	XO:i:0	XG:i:0	MD:Z:26C44
D2D0JJN1:133:D0BCAACXX:1:2204:7442:120811	163	chromosome:AGPv2:1:1:301354135:1	102196738	60	31M	=	102196817	150	CTCGCACAGGCGTTTCAATCGGACTTCGGAT	JIJJJIGIIIJJGIIJHHFHHFBDDEECD@=	XT:A:U	NM:i:0	SM:i:37	AM:i:37	X0:i:1	X1:i:0	XM:i:0	XO:i:0	XG:i:0	MD:Z:31
D2D0JJN1:133:D0BCAACXX:1:2205:7176:55538	83	chromosome:AGPv2:6:1:169174353:1	91155486	60	31M	=	91155345	-172	GACGGACGGTCGGTCGGTACCTTCCCTCCTT	<DDDDDDDDBCDFGHIJIEIJJIJJJIJJJJ	XT:A:U	NM:i:0	SM:i:37	AM:i:37	X0:i:1	X1:i:0	XM:i:0	XO:i:0	XG:i:0	MD:Z:31
D2D0JJN1:133:D0BCAACXX:1:2205:7176:55538	163	chromosome:AGPv2:6:1:169174353:1	91155345	60	71M	=	91155486	172	CGAACAGCATAGCAGACCACCAGCCATAGGCCATAGCAGCAGGTGGCAGAAAACACAGAGCACCAATGTGT	FFFHHHHGJJIJJJJJJIAGIIIJJJJJJJJJJIJI@GG@HHJ8BCCGGBHIIIIIJE>>CEDEF;(;6@>	XT:A:U	NM:i:0	SM:i:37	AM:i:37	X0:i:1	X1:i:0	XM:i:0	XO:i:0	XG:i:0	MD:Z:71
D2D0JJN1:133:D0BCAACXX:1:2205:14083:55819	97	chromosome:AGPv2:2:1:237068873:1	196957005	37	71M	=	196957041	67	CGAAGCAGTACGACCAGGAGCCAAGGGAGCAAGGAGAAGGATAGACAGAGAGTGCCGCGCCGGGGGCGAGA	DDD;<C>D:C<EF>GADE=E=G@FFEE)8))/?;;C88BCFF>>DADE;7=(.7??838;??#########	XT:A:U	NM:i:1	SM:i:37	AM:i:0	X0:i:1	X1:i:0	XM:i:1	XO:i:0	XG:i:0	MD:Z:29T41
D2D0JJN1:133:D0BCAACXX:1:2205:14083:55819	145	chromosome:AGPv2:2:1:237068873:1	196957041	0	31M	=	196957005	-67	AAGGATAGACAGAGAGTGCCGCGCCGGGGGC	::CA:4:A:A:>3>3;5;88''=,'GGGB6(	XT:A:R	NM:i:0	SM:i:0	AM:i:0	X0:i:3	X1:i:0	XM:i:0	XO:i:0	XG:i:0	MD:Z:31	XA:Z:chromosome:AGPv2:7:1:176764762:1,-69634101,31M,0;chromosome:AGPv2:10:1:150189435:1,+96672308,31M,0;
D2D0JJN1:133:D0BCAACXX:1:2205:2759:159882	69	chromosome:AGPv2:6:1:169174353:1	78818543	0	*	=	78818543	0	CGACGAGGACTTGTAGCCGCCGTCGTGCGACTCCCGCGACGGGCTCTGCACGTAGTGAGATAATTGCCATT	?DDHHDFFGHE?FHGIIIIIBH@DH:FGIG<@EEAEBCBBBBBBBBCCAC>B8<BBCDCCCACCDCCCCC@
D2D0JJN1:133:D0BCAACXX:1:2205:2759:159882	137	chromosome:AGPv2:6:1:169174353:1	78818543	0	31M	=	78818543	0	ACTACGTGCAGAGCCCGTCGCGGGAGTCGCA	FFCHJ=FF@GHIFGIG/@EHEC@@DBBC9<@	XT:A:R	NM:i:0	SM:i:0	AM:i:0	X0:i:2	X1:i:0	XM:i:0	XO:i:0	XG:i:0	MD:Z:31	XA:Z:chromosome:AGPv2:9:1:156750706:1,-16729481,31M,0;
D2D0JJN1:133:D0BCAACXX:1:2206:7123:5618	77	*	0	0	*	*	0	0	ACTGCAACCTGTTGTAACGGACGTAAGGAAT	?FHB*9B*0B;?###################
D2D0JJN1:133:D0BCAACXX:1:2206:7123:5618	141	*	0	0	*	*	0	0	CGACGAGCGGGTGCTAGACACCATTGCTAAAGTGCTTTGTTTATATGGGTCACTTACTTGTAATTTTTATA	FFF####################################################################
D2D0JJN1:133:D0BCAACXX:1:2206:21035:55492	77	*	0	0	*	*	0	0	CATCCAAAGTGCTGTGCCCTGCTAATCGCCC	*00?)99B;/?FFC8)88B############
D2D0JJN1:133:D0BCAACXX:1:2206:21035:55492	141	*	0	0	*	*	0	0	CGACGAGGCACAACGGCGAGGGCGCTGGGCGATGAGCAGGGCGCAGAACTTTTGATGGAGACAATTGCCAT	DDBF1<CD6G9BGCCF6:?A@>AB<69'==6'3;5:(:<AB##############################
D2D0JJN1:133:D0BCAACXX:1:2206:17251:82157	99	chromosome:AGPv2:1:1:301354135:1	102196738	60	31M	=	102196817	150	CTCGCACAGGCGTTTCAATCGGACTTCGGAT	IIIIJIJEI=HH@BHGC>CECDFF>CCC@?7	XT:A:U	NM:i:0	SM:i:37	AM:i:37	X0:i:1	X1:i:0	XM:i:0	XO:i:0	XG:i:0	MD:Z:31
D2D0JJN1:133:D0BCAACXX:1:2206:17251:82157	147	chromosome:AGPv2:1:1:301354135:1	102196817	60	71M	=	102196738	-150	CCGGTGCTCAAGACGGCCGCGAGGCCTGACCACGAAGCACGGCTCAAGCGCGGCGGCGGAGAACTCCGTCG	BDBB@@CCC@?;;77BB;BDDDBDCA>CADBDDDDDCAA>DEFEEHHGIJIJJIIGIHEBGBAFDHHGFFF	XT:A:U	NM:i:1	SM:i:37	AM:i:37	X0:i:1	X1:i:0	XM:i:1	XO:i:0	XG:i:0	MD:Z:26C44
D2D0JJN1:133:D0BCAACXX:1:2206:2022:116471	83	chromosome:AGPv2:3:1:232140174:1	153922597	60	71M	=	153922320	-348	TTGTAACGCTTTGCTTTCGTCAAATAGAACTTACGATCAAACAGAACCCTTCCACTACCATATACAACTCG	;@@@=AA:BBBBBAA:;A=9<?BBBA?A?BA?=AA<=>A<<BA;::AACA>C?+A=4CC>BBBACA7AAAA	XT:A:U	NM:i:0	SM:i:37	AM:i:37	X0:i:1	X1:i:0	XM:i:0	XO:i:0	XG:i:0	MD:Z:71
D2D0JJN1:133:D0BCAACXX:1:2206:2022:116471	163	chromosome:AGPv2:3:1:232140174:1	153922320	60	31M	=	153922597	348	CGATTATTCAGTATTTTAAACAAAAAGTTGG	BA:DD=GEHIIFAGEGGGGIJGGHHBE?@@B	XT:A:U	NM:i:0	SM:i:37	AM:i:37	X0:i:1	X1:i:0	XM:i:0	XO:i:0	XG:i:0	MD:Z:31
D2D0JJN1:133:D0BCAACXX:1:2207:10955:39273	89	chromosome:AGPv2:9:1:156750706:1	131402454	0	59M1D12M	=	131402454	0	ATCATTCTAGTTAATCCAATCATCAGATAAACTTACAAAAATTATAAATCGGCTCACCACATCACAGCTCG	###E:HGC==@==43E@<BBF=)B<D84IGDD<EHHDGG@HF<>GHFAHGF<GEA3+<<C<?;FF>F?DDD	XT:A:R	NM:i:3	SM:i:0	AM:i:0	X0:i:2	X1:i:0	XM:i:2	XO:i:1	XG:i:1	MD:Z:2A56^G7A4	XA:Z:chromosome:AGPv2:9:1:156750706:1,-131409798,59M1D12M,3;
D2D0JJN1:133:D0BCAACXX:1:2207:10955:39273	181	chromosome:AGPv2:9:1:156750706:1	131402454	0	*	=	131402454	0	TTAGTATTTCATGCCACTACCTGATAAATTT	>=?AA=3;@(=.(=)FC=8F==D?9*B480*
D2D0JJN1:133:D0BCAACXX:1:2207:15264:62601	99	chromosome:AGPv2:2:1:237068873:1	192801859	60	31M	=	192801918	130	AGTCACCCACCATTGCCATCTTAAGTTTGGA	JJJJJIGIEHIGHEEGIEHJGCH:@?EEH?E	XT:A:U	NM:i:0	SM:i:37	AM:i:37	X0:i:1	X1:i:0	XM:i:0	XO:i:0	XG:i:0	MD:Z:31
D2D0JJN1:133:D0BCAACXX:1:2207:15264:62601	147	chromosome:AGPv2:2:1:237068873:1	192801918	60	71M	=	192801859	-130	AATGAGTGTTGGCTCGCTGCAGATTAGGGGCGGTAATGAGCTCAAAATTTTACACTATAAAATAAAGATCG	CCC?CA=;?@B<BBB>GJJHGEGBIHGEGJIIGIIGGGCEIIECIIHEIGFFFIJ@JIIGGEIFHFDGFFF	XT:A:U	NM:i:0	SM:i:37	AM:i:37	X0:i:1	X1:i:0	XM:i:0	XO:i:0	XG:i:0	MD:Z:71
D2D0JJN1:133:D0BCAACXX:1:2207:14327:75442	83	chromosome:AGPv2:1:1:301354135:1	57299585	60	31M	=	57299510	-106	CCACCCCGGAGGCGCCTGCCCATCCACAATA	#################@HCHCFB@HFFBFH	XT:A:U	NM:i:2	SM:i:25	AM:i:25	X0:i:1	X1:i:0	XM:i:2	XO:i:0	XG:i:0	MD:Z:1G6C22
D2D0JJN1:133:D0BCAACXX:1:2207:14327:75442	163	chromosome:AGPv2:1:1:301354135:1	57299510	60	71M	=	57299585	106	CGAGCACGTGGCGTGGCCCGCCTGCCGGCCTGTCGCGGGACGCCGGGTGGACGTCTCCTGGCGAGCGCCAC	EFF?HDF?<FB<G:F6@G?FGH<?DGF<'5'5=7A=4=@################################	XT:A:U	NM:i:1	SM:i:37	AM:i:25	X0:i:1	X1:i:0	XM:i:1	XO:i:0	XG:i:0	MD:Z:67T3
D2D0JJN1:133:D0BCAACXX:1:2207:4547:136629	99	chromosome:AGPv2:9:1:156750706:1	144496658	60	31M	=	144496682	95	TTCTCAGCCTCGTCCATGCTTGCCAGCTGTG	HIIIJIEDHIEF@FF@=EDEGJHCHHFFDB;	XT:A:U	NM:i:0	SM:i:37	AM:i:37	X0:i:1	X1:i:0	XM:i:0	XO:i:0	XG:i:0	MD:Z:31
D2D0JJN1:133:D0BCAACXX:1:2207:4547:136629	147	chromosome:AGPv2:9:1:156750706:1	144496682	60	71M	=	144496658	-95	CGCTGGCCTTCCTGCCGCTCCTCTAGTCTCCACAATCCAGTCCTTCTCCAGTCTGCCCGCTCATTCTGTCG	##########B=6DB?9;6(BBC??;3?A=IGCGGFFC8EGIHCHGEHCDB1>FF6GEEEG>BDFFGHFFF	XT:A:U	NM:i:3	SM:i:37	AM:i:37	X0:i:1	X1:i:0	XM:i:3	XO:i:0	XG:i:0	MD:Z:0A4T0G64
D2D0JJN1:133:D0BCAACXX:1:2208:21156:7160	83	chromosome:AGPv2:2:1:237068873:1	19257304	60	27M1I43M	=	19257212	-162	GTCTGGCGTCTTCTTCTACTCCTCCCTCCGTTCCCGTTGATGCGAGCGAAACAGATCAAAAAGGAGATTCG	#######################FHEEAA;4'<HAGB?6:0>HGF<HBEF?9IGFCGCGGGHBCDFHBDFF	XT:A:U	NM:i:2	SM:i:37	AM:i:37	X0:i:1	X1:i:0	XM:i:1	XO:i:1	XG:i:1	MD:Z:4C65
D2D0JJN1:133:D0BCAACXX:1:2208:21156:7160	163	chromosome:AGPv2:2:1:237068873:1	19257212	60	31M	=	19257304	162	CTGGGAGAGAGGCAGGGGGTGAGAGCTGCTC	HEEFA##########################	XT:A:U	NM:i:1	SM:i:37	AM:i:37	X0:i:1	X1:i:0	XM:i:1	XO:i:0	XG:i:0	MD:Z:16T14
D2D0JJN1:133:D0BCAACXX:1:2208:20107:33820	83	chromosome:AGPv2:3:1:232140174:1	164377777	17	7S64M	=	164377631	-210	CGTCCGTTGCGCTTTGAGGCTCGGTTTCTCACCCACTGCTCCCCTCTGGTGAGTGCGGGAGGGACCGATCG	#######################################################?EC@<?1ECCC;DBDD	XT:A:M	NM:i:3	SM:i:17	AM:i:17	XM:i:3	XO:i:0	XG:i:0	MD:Z:4G4C14A39
D2D0JJN1:133:D0BCAACXX:1:2208:20107:33820	163	chromosome:AGPv2:3:1:232140174:1	164377631	17	31M	=	164377777	210	GTTGCCGAGGCGTCTCCCGCTCCCGATCCGA	?##############################	XT:A:U	NM:i:2	SM:i:17	AM:i:17	X0:i:1	X1:i:0	XM:i:2	XO:i:0	XG:i:0	MD:Z:23A1C5
D2D0JJN1:133:D0BCAACXX:1:2208:17350:34819	99	chromosome:AGPv2:4:1:241473504:1	236091480	60	11M1I19M	=	236091493	84	ATCCTCCCCCCTTACTTCCAATTCAGCGAGC	HB9DHIGEGHHEHE>ECDEEECECE:@A?:;	XT:A:U	NM:i:1	SM:i:37	AM:i:37	X0:i:1	X1:i:0	XM:i:0	XO:i:1	XG:i:1	MD:Z:30
D2D0JJN1:133:D0BCAACXX:1:2208:17350:34819	147	chromosome:AGPv2:4:1:241473504:1	236091493	60	71M	=	236091480	-84	CTTCCAATTCAGCGAGCGATTCACCACCCCACCACCAAACCGTCCCCGTCGCGCCTCCCGAATCCCCGTCG	9:C@C>>4;@<>78<??:@CC?087-B8?8)?82B?6B<?8'6DBAEHBHF@ADGEIHFFC:)DDGGHFFF	XT:A:U	NM:i:1	SM:i:37	AM:i:37	X0:i:1	X1:i:0	XM:i:1	XO:i:0	XG:i:0	MD:Z:44T26
D2D0JJN1:133:D0BCAACXX:1:2208:19859:47425	89	chromosome:AGPv2:5:1:217872852:1	81076024	37	31M	=	81076024	0	CAAGCGCTGCAAACGGGTCCCTCTTCTCTCT	###############################	XT:A:U	NM:i:1	SM:i:37	AM:i:0	X0:i:1	X1:i:0	XM:i:1	XO:i:0	XG:i:0	MD:Z:5T25
D2D0JJN1:133:D0BCAACXX:1:2208:19859:47425	181	chromosome:AGPv2:5:1:217872852:1	81076024	0	*	=	81076024	0	TGTTGTAATTATAAACAAGTGTAAGGGTCTATCTCGCCACTCCCCCGAGCTGCTGCTGACTTGTGTCATCG	?DCA@:>4(@4@?C@:>53:>@CCA@>;;553'<FHA;@;/>D?6EFDFGEEE4BBI<ACFHEAFBAHFFF
D2D0JJN1:133:D0BCAACXX:1:2208:7170:95611	83	chromosome:AGPv2:3:1:232140174:1	164377780	17	10S18M1D3M1I12M1D2M1I24M	=	164377631	-210	GGTTCCTGGGGGTTTCGGGCTAGATTTCCAACCCCCGGCTCCCCCTGGGGGAGGCCGGGAGGGACCGATCG	#######################################################CAAAA7<7?<AB>AAA	XT:A:M	NM:i:13	SM:i:17	AM:i:17	XM:i:9	XO:i:4	XG:i:4	MD:Z:5G0C4C1G4^T5A1T7^T4T3T0G16
D2D0JJN1:133:D0BCAACXX:1:2208:7170:95611	163	chromosome:AGPv2:3:1:232140174:1	164377631	17	31M	=	164377780	210	GTTGCCGGGGCGTCTCCCGCTCCAGCTCCGC	@)(/?*-';4=??2'9>:8?7>>@#######	XT:A:U	NM:i:2	SM:i:17	AM:i:17	X0:i:1	X1:i:0	XM:i:2	XO:i:0	XG:i:0	MD:Z:7A22A0
D2D0JJN1:133:D0BCAACXX:1:2208:19529:140503	99	chromosome:AGPv2:9:1:156750706:1	135483775	37	71M	=	135484172	428	CGAAGAACCGAATAATGGAGAATGAATTGAAAACCTAGGTAAGTACATAATTTACAAGGAGGAGCGAAGGT	AAABA0<22?<<22+22?B>*)*1*1:1?**0:?)*0=7?<A7?###########################	XT:A:U	NM:i:1	SM:i:37	AM:i:0	X0:i:1	X1:i:0	XM:i:1	XO:i:0	XG:i:0	MD:Z:32C38
D2D0JJN1:133:D0BCAACXX:1:2208:19529:140503	147	chromosome:AGPv2:9:1:156750706:1	135484172	36	31M	=	135483775	-428	CCCGCCGTGTCGGGGGAGAACTGGACCAGGT	##################B9*F?@F8CB9:*	XT:A:R	NM:i:2	SM:i:0	AM:i:0	X0:i:2	X1:i:0	XM:i:2	XO:i:0	XG:i:0	MD:Z:3T26G0	XA:Z:chromosome:AGPv2:2:1:237068873:1,+127600423,31M,2;
D2D0JJN1:133:D0BCAACXX:1:2208:12205:147943	77	*	0	0	*	*	0	0	CGAGCCGGGAACCCGGACGGAACGTCGGGGGTTTCGCGCCTCCTGTCAACCTTTTGAGCGGGACAGGCCCT	@??####################################################################
D2D0JJN1:133:D0BCAACXX:1:2208:12205:147943	141	*	0	0	*	*	0	0	GCTCCAGGGAGCGAGGAGGACCGAAAACAAC	###############################
D2D0JJN1:133:D0BCAACXX:1:2208:13909:163698	99	chromosome:AGPv2:2:1:237068873:1	192801859	60	31M	=	192801918	130	AGTCACCCACCATTGCCATCTTAAGTTTGGA	JIGIIIJJIIHGIIIIJIIIJJGIICEEHB>	XT:A:U	NM:i:0	SM:i:37	AM:i:37	X0:i:1	X1:i:0	XM:i:0	XO:i:0	XG:i:0	MD:Z:31
D2D0JJN1:133:D0BCAACXX:1:2208:13909:163698	147	chromosome:AGPv2:2:1:237068873:1	192801918	60	71M	=	192801859	-130	AATGAGTGTTGGCTCGCTGCAGATTAGGGGCGGTAATGAGCTCAAAATTTTACACTATAAAATAAAGATCG	DCCCCB?DFFFHHGJIGHEGGIJIJIIIIJIJIJJJJJIIJIJJJJJJJJJJJJIIJIJJIIIHGHFHDFF	XT:A:U	NM:i:0	SM:i:37	AM:i:37	X0:i:1	X1:i:0	XM:i:0	XO:i:0	XG:i:0	MD:Z:71
D2D0JJN1:133:D0BCAACXX:1:2208:14150:178557	77	*	0	0	*	*	0	0	CCGCCCGCGGGGTTCAATTCCTGTTCCTCCG	JJHIIJIJJFDD-7?:>CDDDDDCDDDDCC3
D2D0JJN1:133:D0BCAACXX:1:2208:14150:178557	141	*	0	0	*	*	0	0	CGATCCGGTCGTCGTACCAAAGCGCGAACGCTTCAAGGGCGGCTCGCGCGCGCGGAGGAACAGGAATTGAA	FF+AFHHDAHBEFGHEHIIJJDADHFHIJIIHGFHFFEDDCBD@505)0)0&)07&578<A??@<A@CDC4
D2D0JJN1:133:D0BCAACXX:1:2208:6878:183395	83	chromosome:AGPv2:10:1:150189435:1	130341947	60	31M	=	130341885	-93	TAGAAATCCAGTACAGTAAACTCTGGTAATA	DCGGIGGEIIGGHGGDIIGHIFIIIIIIIII	XT:A:U	NM:i:1	SM:i:37	AM:i:25	X0:i:1	X1:i:0	XM:i:1	XO:i:0	XG:i:0	MD:Z:5G25
D2D0JJN1:133:D0BCAACXX:1:2208:6878:183395	163	chromosome:AGPv2:10:1:150189435:1	130341885	60	71M	=	130341947	93	CGATGCGCTTGATGTTCTGTGGACTGTTTGATCTGTATAGAAGTCCAGTTTGATCTGCACAGTAGAAATCC	FFDHFFAFHIIIIGII9H@<CC9FFG@BFFHGEFH9BF><DGF9EFHG?FGGHF:C<FFHGF@A:=DH;@;	XT:A:U	NM:i:4	SM:i:25	AM:i:25	X0:i:1	X1:i:0	XM:i:4	XO:i:0	XG:i:0	MD:Z:6A13C36T9G3
D2D0JJN1:133:D0BCAACXX:1:2301:19584:93896	83	chromosome:AGPv2:3:1:232140174:1	230001017	60	71M	=	230000895	-193	GGAAGGAAGGATGTGCGGGATCTTCGCCTACCTCAACTACAACGTCTCGCGGGAGCGCCGCTACATCCTCG	3:@CC>CCCDC>707?DC>DBBDBDDDCCDDC@DCCAAACDEFEBHFJIIIJJIIIIJJJJJJHGGHHFFF	XT:A:U	NM:i:0	SM:i:37	AM:i:37	X0:i:1	X1:i:0	XM:i:0	XO:i:0	XG:i:0	MD:Z:71
D2D0JJN1:133:D0BCAACXX:1:2301:19584:93896	163	chromosome:AGPv2:3:1:232140174:1	230000895	60	31M	=	230001017	193	CCTTATAACCGAACGGCCGAACCCAGCCAAC	GBFHHIIGHGIJIHHFFDD;>=BDDDDB<?@	XT:A:U	NM:i:0	SM:i:37	AM:i:37	X0:i:1	X1:i:0	XM:i:0	XO:i:0	XG:i:0	MD:Z:31
D2D0JJN1:133:D0BCAACXX:1:2301:7486:115020	83	chromosome:AGPv2:7:1:176764762:1	131532685	37	71M	=	131532589	-167	TCTGTCCGGCTAGCTCAAGCTCCTCGCTCCTGCGGCTACAAGTAATGAAGTTGATGTTTTTTATTTTATCG	ADBDDDDDDCCACCEAC;??<HEABFCCEIHEFGGGGDGFFGGBAIGIGHIJGJIGJJJIIJJGHHHHFFF	XT:A:U	NM:i:0	SM:i:37	AM:i:0	X0:i:1	X1:i:0	XM:i:0	XO:i:0	XG:i:0	MD:Z:71
D2D0JJN1:133:D0BCAACXX:1:2301:7486:115020	163	chromosome:AGPv2:7:1:176764762:1	131532589	29	31M	=	131532685	167	CCTGGCTGCAGGCTGCTCGCTCGCTCGTGTG	AGHICGID;BFGAGGHC@A8?DA8;=;@??B	XT:A:R	NM:i:0	SM:i:0	AM:i:0	X0:i:4	X1:i:0	XM:i:0	XO:i:0	XG:i:0	MD:Z:31	XA:Z:chromosome:AGPv2:3:1:232140174:1,+132221799,31M,0;chromosome:AGPv2:8:1:175793759:1,+11260577,31M,0;chromosome:AGPv2:2:1:237068873:1,-207972536,31M,0;
D2D0JJN1:133:D0BCAACXX:1:2301:16337:156682	83	chromosome:AGPv2:6:1:169174353:1	142592777	60	71M	=	142592773	-75	TCGCCCGGTGTTGCAACAGAAGCATGGTGCCTTCGGGGACAGCTTGTCGGAGTGCAGTGGGGTACACATCG	DB?DBDCCECFFFFEFEHFECHIJJIIHDGGJIJJIJIJJJIJIIHGGIIIIJJIJJJIIGGHHHHFHFFF	XT:A:U	NM:i:0	SM:i:37	AM:i:37	X0:i:1	X1:i:0	XM:i:0	XO:i:0	XG:i:0	MD:Z:71
D2D0JJN1:133:D0BCAACXX:1:2301:16337:156682	163	chromosome:AGPv2:6:1:169174353:1	142592773	60	31M	=	142592777	75	AGCCTCGCCCGGTGTTGCAACAGAAGCATGG	JJJJIHIIIJHI@EHHFFFCDEECEACDCCB	XT:A:U	NM:i:0	SM:i:37	AM:i:37	X0:i:1	X1:i:0	XM:i:0	XO:i:0	XG:i:0	MD:Z:31
D2D0JJN1:133:D0BCAACXX:1:2301:13858:189802	83	chromosome:AGPv2:10:1:150189435:1	77441026	60	71M	=	77440835	-262	TCCTCGCGGCACCACCGCGACGATGGCGACCGGGACCGGGACCGCCATCACCGGGACAAGGACCGGGATCG	#@9&D>DCA@8B;7DBBBBB?A?BDBBB>CFD@::HGGF@@JJJJJIGHDIJJJJJJJJJJIJHHHHHFFF	XT:A:U	NM:i:0	SM:i:37	AM:i:37	X0:i:1	X1:i:0	XM:i:0	XO:i:0	XG:i:0	MD:Z:71
D2D0JJN1:133:D0BCAACXX:1:2301:13858:189802	163	chromosome:AGPv2:10:1:150189435:1	77440835	60	31M	=	77441026	262	CCCCACCACCACATCCCGGTCTAGGGTTTGC	IIIJIIJIJJJGEGHHHHF?ABCEED>BDDC	XT:A:U	NM:i:0	SM:i:37	AM:i:37	X0:i:1	X1:i:0	XM:i:0	XO:i:0	XG:i:0	MD:Z:31
D2D0JJN1:133:D0BCAACXX:1:2302:14530:6804	69	chromosome:AGPv2:7:1:176764762:1	94609631	0	*	=	94609631	0	CGACGCCGCCAGCGGCCAGCCCCGGACTCTCGCACTCCACCAGCAGAGAGTGATTCGTCATCGTGATTCGT	FFFHHHHHJJJJGIJIJJJJJJJJHHFFEEEDDDDDDDDDDDDDDDDDDDCCCDEEDCBBDDD@DCDDEDC
D2D0JJN1:133:D0BCAACXX:1:2302:14530:6804	137	chromosome:AGPv2:7:1:176764762:1	94609631	37	31M	=	94609631	0	GGCAAAATCAAATCATACATTGTTAGATGAC	JIEHIHIJJJJIIIJIIJJIJHEHCAAC?B;	XT:A:U	NM:i:0	SM:i:37	AM:i:0	X0:i:1	X1:i:0	XM:i:0	XO:i:0	XG:i:0	MD:Z:31
D2D0JJN1:133:D0BCAACXX:1:2302:7991:55088	99	chromosome:AGPv2:5:1:217872852:1	178260819	60	22M1D9M	=	178260841	93	AAGATTGAGTGATAGACGGCTCAATACGCGT	JJJJJJIIGBGIJGIIGJIGGHHGFGFEBB#	XT:A:U	NM:i:1	SM:i:37	AM:i:37	X0:i:1	X1:i:0	XM:i:0	XO:i:1	XG:i:1	MD:Z:22^A9
D2D0JJN1:133:D0BCAACXX:1:2302:7991:55088	147	chromosome:AGPv2:5:1:217872852:1	178260841	60	71M	=	178260819	-93	CAATACGCGTGCATTAGCTGTGTGTAATAACGTAAAACAATATGCATTAAATTTAGAAAAAAAGAACATCG	AABB>EDHHHIIJJJJJGJIJIIIGHGGIIJIGFJJJIIJJIIIIJIJJJJJJJJIIJJJIIJFHFHHDFF	XT:A:U	NM:i:2	SM:i:37	AM:i:37	X0:i:1	X1:i:0	XM:i:2	XO:i:0	XG:i:0	MD:Z:0A32G37
D2D0JJN1:133:D0BCAACXX:1:2302:10679:65410	77	*	0	0	*	*	0	0	CGATCCGGTCGTCGTACCAAAGCGCGAACGCTTCAAGGGCGGCTCGGGGGCGCGGAGGAAGAGGAATTGAA	AAA3+?C<<A<2?)?5)1:AA?):0=:4A=A;A######################################
D2D0JJN1:133:D0BCAACXX:1:2302:10679:65410	141	*	0	0	*	*	0	0	CCGCCCGCGGGGTTCAATTCCTGTTCCTCCG	??-7@;BEEF@-)72+>:34+++::CC@C##
D2D0JJN1:133:D0BCAACXX:1:2302:5652:103599	69	chromosome:AGPv2:2:1:237068873:1	196989674	0	*	=	196989674	0	GCCGGGGGCGGCCGCCGGGGGGGGGCGGGGT	JJJJJHFDBDD)5))0007>BD#########
D2D0JJN1:133:D0BCAACXX:1:2302:5652:103599	137	chromosome:AGPv2:2:1:237068873:1	196989674	0	71M	=	196989674	0	CGAGTCCCGAGGAGAGAGTAACAAATAGATAAACAAAATTGATAGGAGCATGTGGCCCTTGGCGTGACACA	FFFHHHHHJGIJBHCEEG*CFGIJJJIIIGIIIIJJJJIGHHCGHGAGBGHEGHHIJHHGHDBD#######	XT:A:R	NM:i:0	SM:i:0	AM:i:0	X0:i:2	X1:i:1	XM:i:0	XO:i:0	XG:i:0	MD:Z:71	XA:Z:chromosome:AGPv2:2:1:237068873:1,-196962086,71M,0;chromosome:AGPv2:7:1:176764762:1,-69634273,71M,1;
D2D0JJN1:133:D0BCAACXX:1:2302:18524:109313	69	chromosome:AGPv2:6:1:169174353:1	43093830	0	*	=	43093830	0	CGAGGTGAAGTGAAGGAAAGGGAGAAGCAAGAGGGCAGTCCCCAAGGAGATAATTGCCATTATAGACGAAG	FFDHH@FFGIEGHIIJJJJJJJIJIJJJJJJDHIJIJJIIJJGIJJIGGCGIGGFHHGHHFFFFFFFCAB?
D2D0JJN1:133:D0BCAACXX:1:2302:18524:109313	137	chromosome:AGPv2:6:1:169174353:1	43093830	37	31M	=	43093830	0	CTTGGGGACTGCCCTCTTGCTTCTCCCTTTC	JIJIJJJIIIJJJJIJJHGHHHHFFFFFEEE	XT:A:U	NM:i:0	SM:i:37	AM:i:0	X0:i:1	X1:i:0	XM:i:0	XO:i:0	XG:i:0	MD:Z:31
D2D0JJN1:133:D0BCAACXX:1:2302:14970:147498	99	chromosome:AGPv2:6:1:169174353:1	72871043	29	31M	=	72871254	276	AGGGTGCGGACACGAACACGGGGCTTGTGCT	<AB############################	XT:A:U	NM:i:1	SM:i:29	AM:i:29	X0:i:1	X1:i:0	XM:i:1	XO:i:0	XG:i:0	MD:Z:22C8
D2D0JJN1:133:D0BCAACXX:1:2302:14970:147498	147	chromosome:AGPv2:6:1:169174353:1	72871254	29	6S65M	=	72871043	-276	CCTCCGCCGCTGCCCAGCTCCGCCGTCCCCTCTCCCGCCTCTCCGCCGCGGAGGCCATCAATTCCGAATCG	###########################################################@?:1+FC4;FFD	XT:A:M	NM:i:7	SM:i:29	AM:i:29	XM:i:7	XO:i:0	XG:i:0	MD:Z:15C11T2T8A3C1C3G15
D2D0JJN1:133:D0BCAACXX:1:2303:20785:46658	83	chromosome:AGPv2:3:1:232140174:1	164377770	60	71M	=	164377631	-210	TGCTCAGTGCGGTTTGCGGCTCGGTTTCTCAACCACTGCTCCCCTCTGGTGAGTGCGGGAGGGACCGATCG	>C>3>59-55<?77?=;8'93';@?@B@7(5.=)=E;@8F;@(8??*??B;<GIIIEG;HFCIF<FABDDD	XT:A:U	NM:i:0	SM:i:37	AM:i:37	X0:i:1	X1:i:0	XM:i:0	XO:i:0	XG:i:0	MD:Z:71
D2D0JJN1:133:D0BCAACXX:1:2303:20785:46658	163	chromosome:AGPv2:3:1:232140174:1	164377631	60	31M	=	164377770	210	GTTGCCGAGGCGTCTCCCGCTCAAGCTCCGA	F?)))*70@G8E-,,;>CC6>>'5:>@@###	XT:A:U	NM:i:1	SM:i:37	AM:i:37	X0:i:1	X1:i:0	XM:i:1	XO:i:0	XG:i:0	MD:Z:22C8
D2D0JJN1:133:D0BCAACXX:1:2303:5277:57385	83	chromosome:AGPv2:6:1:169174353:1	142592751	60	31M	=	142592702	-80	GTTTGCGATGATGGTGAACCTGAGCCTCGCC	DDBDDCCDCDDDDEEEC@DFFFFFHJIJJJI	XT:A:U	NM:i:0	SM:i:37	AM:i:37	X0:i:1	X1:i:0	XM:i:0	XO:i:0	XG:i:0	MD:Z:31
D2D0JJN1:133:D0BCAACXX:1:2303:5277:57385	163	chromosome:AGPv2:6:1:169174353:1	142592702	60	71M	=	142592751	80	CGATCGGTGCGGCGCGGACGAGGACGGTGAGAAGGGCAAGGATCTTGCGGTTTGCGATGATGGTGAACCTG	FFFHHHHFHIIIJJIIIFHHEFFBDDD@BBDDDDDDDDDDDDDDDDDDBD@DB@CDBDDCDDD4@ACDDCB	XT:A:U	NM:i:0	SM:i:37	AM:i:37	X0:i:1	X1:i:0	XM:i:0	XO:i:0	XG:i:0	MD:Z:71
D2D0JJN1:133:D0BCAACXX:1:2303:4615:59626	83	chromosome:AGPv2:8:1:175793759:1	2415492	29	37S34M	=	2415460	-66	TATCTCGCTCCCTACGGCCCCTTGATCTGTCTGCTTGTTTTTTTTTTTTTTGCTTTGGCTGACGCTTCTCG	######################################DFHJHBGDBGJIGDJIGIGGGFFEEFHFBAFFF	XT:A:M	NM:i:0	SM:i:29	AM:i:29	XM:i:0	XO:i:0	XG:i:0	MD:Z:34
D2D0JJN1:133:D0BCAACXX:1:2303:4615:59626	163	chromosome:AGPv2:8:1:175793759:1	2415460	29	31M	=	2415492	66	GCTCCCTACGGCCACTTGATCTGTCTGCTTG	IGGAAHGHIJIGHEHFHFD@;;?6>C>@>>;	XT:A:U	NM:i:0	SM:i:29	AM:i:29	X0:i:1	X1:i:0	XM:i:0	XO:i:0	XG:i:0	MD:Z:31
D2D0JJN1:133:D0BCAACXX:1:2303:14420:78137	77	*	0	0	*	*	0	0	CATCCAAAGTGCTGTGCCCTGCTCATCGCCC	JJJJJJJJJGGIJJIJJJJJIIJJGJJJJHE
D2D0JJN1:133:D0BCAACXX:1:2303:14420:78137	141	*	0	0	*	*	0	0	CGACGAGGCACAACGGCGAGGGCGCTGGGCGATGAGCAGGGCACAGCACTTTGGATGGAGACAATTGCCAT	FFFHHHHHJJJIIJIJJJGIJJJHFFDDDBBDDDDDCDDDDDDDDDDCDDDDDDDDDDDDDDCDDDDDDDC
D2D0JJN1:133:D0BCAACXX:1:2303:18367:118307	77	*	0	0	*	*	0	0	CATCCAAAGTGCTGTGCCCTGCTCATCGCCC	IHIJJJJJJDHHIHIIGIJGHIIHIHIIIHH
D2D0JJN1:133:D0BCAACXX:1:2303:18367:118307	141	*	0	0	*	*	0	0	CGACGAGGCACAACGGCGAGGGCGCTGGGCGATGAGCAGGGCACAGCACTTTGGATGGAGACAATTGCCAT	FFFHHFHDGJEGHIJJJIGIIJIHFFDDDDD;?@@CCCABBDBD<ABCBACDDCCDDDDDDDDDDDDDDDC
D2D0JJN1:133:D0BCAACXX:1:2303:6275:142380	99	chromosome:AGPv2:3:1:232140174:1	164377631	60	31M	=	164377770	210	GTTGCCGAGGCGTCTCCCGCTCCAGCTCCGA	JIIJJJJJJIJFFDDEEDDDDDDDDDDDD<<	XT:A:U	NM:i:0	SM:i:37	AM:i:37	X0:i:1	X1:i:0	XM:i:0	XO:i:0	XG:i:0	MD:Z:31
D2D0JJN1:133:D0BCAACXX:1:2303:6275:142380	147	chromosome:AGPv2:3:1:232140174:1	164377770	60	71M	=	164377631	-210	TGCTCAGTGCGGTTTGCGGCTCGGTTTCTCAACCACTGCTCCCCTCTGGTGAGTGCGGGAGGGACCGATCG	CDCCCDD@;;?DBDBBBBBBD@EFFDDBHFHFJJIJJIIHJJJIIIIJJJJJJJIIJJJJJJIHHHHHFFF	XT:A:U	NM:i:0	SM:i:37	AM:i:37	X0:i:1	X1:i:0	XM:i:0	XO:i:0	XG:i:0	MD:Z:71
D2D0JJN1:133:D0BCAACXX:1:2303:18415:148489	83	chromosome:AGPv2:5:1:217872852:1	10280058	60	71M	=	10279978	-151	TCGTTTCGGTGGTGGAGCGAGCGAGCTAGCTAGCTCGGCGAGGGAGGGAGGGAGGGAGGCGGACCTGGTCG	>?DBBBDDDBDDDDDDDDB=DDECDEFEFEEFHFHGHBFIIJIJJIIJJJIGGEJJGIIJJIGHHHHHFFF	XT:A:U	NM:i:0	SM:i:37	AM:i:37	X0:i:1	X1:i:0	XM:i:0	XO:i:0	XG:i:0	MD:Z:71
D2D0JJN1:133:D0BCAACXX:1:2303:18415:148489	163	chromosome:AGPv2:5:1:217872852:1	10279978	60	31M	=	10280058	151	CCAGAGCTCGCGCCCACAAGTACCAGCAGGA	GIEHGIGIJIIIGHFEFFDDA@CCACBCDDD	XT:A:U	NM:i:0	SM:i:37	AM:i:37	X0:i:1	X1:i:0	XM:i:0	XO:i:0	XG:i:0	MD:Z:31
D2D0JJN1:133:D0BCAACXX:1:2303:6055:183542	83	chromosome:AGPv2:9:1:156750706:1	135484256	37	71M	=	135484194	-133	GCTTTGGACCCGGGAAAAAGTATGATTTTCCCGCGAGGAAATGGCCTTACAAACAAGCCCTTACGGGTTCG	?C>3CB@8;6?CCDDDDCC>CCADCEDB9EEIHDIHJJJGG9GIJIIIGFIIGIJIIGJIGHGAGHGHFFF	XT:A:U	NM:i:0	SM:i:37	AM:i:0	X0:i:1	X1:i:0	XM:i:0	XO:i:0	XG:i:0	MD:Z:71
D2D0JJN1:133:D0BCAACXX:1:2303:6055:183542	163	chromosome:AGPv2:9:1:156750706:1	135484194	36	31M	=	135484256	133	GGACCAGGGTGTTTGTCTTCCAAATGGGCCA	FIBGGGIHJFGHGGEAEHHHFFDEFEAEEDB	XT:A:R	NM:i:0	SM:i:0	AM:i:0	X0:i:2	X1:i:0	XM:i:0	XO:i:0	XG:i:0	MD:Z:31	XA:Z:chromosome:AGPv2:2:1:237068873:1,-127600401,31M,0;
D2D0JJN1:133:D0BCAACXX:1:2303:11867:184973	83	chromosome:AGPv2:6:1:169174353:1	43093808	60	31M	=	43093641	-198	TGGCGTGGCGTCATCCTTTTCACTTGGGGAC	>BDDDBDFDHHHHJJIJIJJJHIGJJJJIGJ	XT:A:U	NM:i:0	SM:i:37	AM:i:37	X0:i:1	X1:i:0	XM:i:0	XO:i:0	XG:i:0	MD:Z:31
D2D0JJN1:133:D0BCAACXX:1:2303:11867:184973	163	chromosome:AGPv2:6:1:169174353:1	43093641	60	5M1D66M	=	43093808	198	CGAACAATGAGGCCCACAAAGGGCCAGCTCGTCGTGATCTGTCGGCCGGCTCTCGCTCTGTAGCGCGCGTG	FFFGHHHHIBHJFIJJJJJJJJJGJJJJJIJIIF@FFGEHG8@DHEHHFCA@?C8?BB?>C@CA?BBBD##	XT:A:U	NM:i:3	SM:i:37	AM:i:37	X0:i:1	X1:i:0	XM:i:2	XO:i:1	XG:i:1	MD:Z:2G2^A64C1
D2D0JJN1:133:D0BCAACXX:1:2303:8912:190613	81	chromosome:AGPv2:5:1:217872852:1	92805601	37	31M	=	92805563	-69	CTGGTGGTCAAGGACGGGTACCAGTGGCGCA	BCCCED@7DFDFE=IIIHHHDIGEIGGFIEG	XT:A:U	NM:i:0	SM:i:37	AM:i:37	X0:i:1	X1:i:0	XM:i:0	XO:i:0	XG:i:0	MD:Z:31
D2D0JJN1:133:D0BCAACXX:1:2303:8912:190613	161	chromosome:AGPv2:5:1:217872852:1	92805563	37	71M	=	92805601	69	CGAAGCTGCACGTGCACGCCGACCCGGCCGACCTCAGCCTGGTGGTCAAGGACGGGTACCAGTGGCGCAGA	FFDFHHHHJFEGGIC9EHHGGIJJJIJIJJFGEDEFEEECAD;?@B@CCDCDDBDD00@CCA:CC<@D;B@	XT:A:U	NM:i:2	SM:i:37	AM:i:37	X0:i:1	X1:i:0	XM:i:2	XO:i:0	XG:i:0	MD:Z:69A0G0
D2D0JJN1:133:D0BCAACXX:1:2304:3546:38445	83	chromosome:AGPv2:3:1:232140174:1	230246365	0	31M	=	230246149	-247	GGGATTTCACCAGAAAGCTTGTTGACGGAGA	CFFDDDFHHEADJIJJHHGJIBIJIIIJIJJ	XT:A:R	NM:i:1	SM:i:0	AM:i:0	X0:i:2	X1:i:0	XM:i:1	XO:i:0	XG:i:0	MD:Z:25T5	XA:Z:chromosome:AGPv2:3:1:232140174:1,+230223149,31M,1;
D2D0JJN1:133:D0BCAACXX:1:2304:3546:38445	163	chromosome:AGPv2:3:1:232140174:1	230246149	0	5S66M	=	230246365	247	CGATTTTTTGCCTATTGCTTCTGTGATAACCAGGTGTGAAACTACCATTTCCTGAACAATTATTTAGAAGA	FFFHHHHHJIIJIJJJJIJJIJIFH@FGHJJGJJBFBGIGGFHIIHIJIJJJJJJJIIGEECHIGE>HCA;	XT:A:M	NM:i:4	SM:i:0	AM:i:0	XM:i:4	XO:i:0	XG:i:0	MD:Z:13C15C5G24T5
D2D0JJN1:133:D0BCAACXX:1:2304:3075:95024	83	chromosome:AGPv2:5:1:217872852:1	3038479	60	31M	=	3038327	-183	CGCGCTACAGAGGCTCCAGCACTTCCCTCCC	8B@C@@;ACCCEDECAAHHGDJIGGIHBIIG	XT:A:U	NM:i:2	SM:i:25	AM:i:25	X0:i:1	X1:i:0	XM:i:2	XO:i:0	XG:i:0	MD:Z:7T6C16
D2D0JJN1:133:D0BCAACXX:1:2304:3075:95024	163	chromosome:AGPv2:5:1:217872852:1	3038327	60	71M	=	3038479	183	CGACGGGAACGGCCACAGAGCCGAGCAGCACCTTGAGCCGTCGGATCACACATCCACGCTTGTCAAGTACC	FFFHHGHGG=EGGHJDGC>?DFDHBG/=DGGGGA>CAEEBD<9;>?89:>CD>C?>A<@@??AC@@#####	XT:A:U	NM:i:2	SM:i:37	AM:i:25	X0:i:1	X1:i:0	XM:i:2	XO:i:0	XG:i:0	MD:Z:7C19A43
D2D0JJN1:133:D0BCAACXX:1:2304:5828:101266	99	chromosome:AGPv2:10:1:150189435:1	105817152	29	71M	=	105817325	206	CGACAGGCGTACGGCCTCTCGTTGGTAGCCGGTCGGTCAGTGCCAGACTGCCCGTGCAGTACGGTTTGAAG	FFFHHHHHJIIIJJJJJJJJIJJJJFHIJIIJFHJHHHFFFFFECEEDDDDDDDBDDDDDDDDDCDDBDDC	XT:A:U	NM:i:0	SM:i:29	AM:i:29	X0:i:1	X1:i:0	XM:i:0	XO:i:0	XG:i:0	MD:Z:71
D2D0JJN1:133:D0BCAACXX:1:2304:5828:101266	147	chromosome:AGPv2:10:1:150189435:1	105817325	29	19M1D1M1D11M	=	105817152	-206	CGCGCGGTCGCTCGGTCTCCCCCCGCCCGCG	###@>DBB>3;;B<?5B<DDDDDBDFJJJJJ	XT:A:M	NM:i:2	SM:i:29	AM:i:29	XM:i:0	XO:i:2	XG:i:2	MD:Z:19^T1^G11
D2D0JJN1:133:D0BCAACXX:1:2304:1917:183542	83	chromosome:AGPv2:5:1:217872852:1	178260841	60	71M	=	178260819	-93	CAATACGCGTGCATTAGCTGTGTGTAATAACGTAAAACAATATGCATTAAATTTAGAAAAAAAGAACATCG	ADBBAFFHHHJJIGIIIGJIGIJIJJJJJIGIJJJIICIIIJIJJJJJJJIGIGIEJJJJIGIGHHHHFFF	XT:A:U	NM:i:2	SM:i:37	AM:i:37	X0:i:1	X1:i:0	XM:i:2	XO:i:0	XG:i:0	MD:Z:0A32G37
D2D0JJN1:133:D0BCAACXX:1:2304:1917:183542	163	chromosome:AGPv2:5:1:217872852:1	178260819	60	22M1D9M	=	178260841	93	AAGATTGAGTGATAGACGGCTCAATACGCGT	JIIIJHIJI?FGGGHGIJDIBBCHEEDDFD8	XT:A:U	NM:i:1	SM:i:37	AM:i:37	X0:i:1	X1:i:0	XM:i:0	XO:i:1	XG:i:1	MD:Z:22^A9
D2D0JJN1:133:D0BCAACXX:1:2305:16326:27211	83	chromosome:AGPv2:2:1:237068873:1	19257190	60	31M	=	19256923	-298	TTAACTGTCAGGTTCAGGGAGACTGCGAGAG	############BA7A7=78)7';0(*9A?=	XT:A:U	NM:i:1	SM:i:37	AM:i:37	X0:i:1	X1:i:0	XM:i:1	XO:i:0	XG:i:0	MD:Z:25G5
D2D0JJN1:133:D0BCAACXX:1:2305:16326:27211	163	chromosome:AGPv2:2:1:237068873:1	19256923	60	71M	=	19257190	298	CGATCGGTTTTCGGTTCTAGAGGAGTAGCGGGAAAAGAGAAGAAAACGAAGTGGTGAACTCTATTGTGACC	FFF8F)CFH:@?@18)1?:C**?100?############################################	XT:A:U	NM:i:3	SM:i:37	AM:i:37	X0:i:1	X1:i:0	XM:i:3	XO:i:0	XG:i:0	MD:Z:23G29A8G8
D2D0JJN1:133:D0BCAACXX:1:2305:19060:52512	99	chromosome:AGPv2:10:1:150189435:1	77440835	60	31M	=	77441026	262	CCCCACCACCACATCCCGGTCTAGGGTTTGC	IJJIJJIJJGHJIJJHHHFFDCEEEDCDDBD	XT:A:U	NM:i:0	SM:i:37	AM:i:37	X0:i:1	X1:i:0	XM:i:0	XO:i:0	XG:i:0	MD:Z:31
D2D0JJN1:133:D0BCAACXX:1:2305:19060:52512	147	chromosome:AGPv2:10:1:150189435:1	77441026	60	71M	=	77440835	-262	CCCTCGCGGCACCACCGCGACGATGGCGACCGGGACCGGGACCGCCATCACCGGGACAAGGACCGGGATCG	###############DDDDBDDBBBDD@>DFFDB8IGHHFAIIJIIGFF?JJIHHCJJJIHHJGHHHHFFF	XT:A:U	NM:i:1	SM:i:37	AM:i:37	X0:i:1	X1:i:0	XM:i:1	XO:i:0	XG:i:0	MD:Z:0T70
D2D0JJN1:133:D0BCAACXX:1:2305:15423:55361	99	chromosome:AGPv2:2:1:237068873:1	19256923	60	71M	=	19257190	298	CGATCGGTTTTCGGTTCTAGAGGAGTAGCGGGAAAAGAGAAGAAAACGAAGTGGTGAACTCTGTTGTGACC	FFFHHHHHHJJJJJGIJJIJIJJHIGCHIIJJGHIJCGIEGHEHEHFFFDD=CE>@DDDDDCDDDD?BDDC	XT:A:U	NM:i:2	SM:i:37	AM:i:37	X0:i:1	X1:i:0	XM:i:2	XO:i:0	XG:i:0	MD:Z:23G29A17
D2D0JJN1:133:D0BCAACXX:1:2305:15423:55361	147	chromosome:AGPv2:2:1:237068873:1	19257190	60	31M	=	19256923	-298	TTAACTGTCAGGTTCAGGGAGACTGGGAGAG	DDFFHHHHHJJJJJJJJJJJIHJIJJJJIJI	XT:A:U	NM:i:0	SM:i:37	AM:i:37	X0:i:1	X1:i:0	XM:i:0	XO:i:0	XG:i:0	MD:Z:31
D2D0JJN1:133:D0BCAACXX:1:2305:4362:82283	69	chromosome:AGPv2:9:1:156750706:1	110919441	0	*	=	110919441	0	CGAGTTGCGCAGGCAGCAGCTCACTCTCCCGGTGGAGATAATTGCCATTATAGACGAAGAGCGGACGGGAT	DDDHHHDFB??@E:DG=DGGIIIGE<FBFHGG@A:;C=FF<FHIGI<A9AHEHHHEECCCCC3=225>;30
D2D0JJN1:133:D0BCAACXX:1:2305:4362:82283	137	chromosome:AGPv2:9:1:156750706:1	110919441	37	31M	=	110919441	0	CACCGGGAGAGGGAGCTGCTGCCTGCGCAAC	HHCFH>A/4:?78<A32>?AC@93>5;@809	XT:A:U	NM:i:1	SM:i:37	AM:i:0	X0:i:1	X1:i:0	XM:i:1	XO:i:0	XG:i:0	MD:Z:11T19
D2D0JJN1:133:D0BCAACXX:1:2305:14582:87868	99	chromosome:AGPv2:5:1:217872852:1	99494757	60	31M	=	99494833	147	GCCTCGGGGAGTCGGGGGGCAGGGAACGGTA	JHIBEEFGI=>B@CDDDBBDBD@@BDDD>82	XT:A:U	NM:i:0	SM:i:37	AM:i:37	X0:i:1	X1:i:0	XM:i:0	XO:i:0	XG:i:0	MD:Z:31
D2D0JJN1:133:D0BCAACXX:1:2305:14582:87868	147	chromosome:AGPv2:5:1:217872852:1	99494833	60	71M	=	99494757	-147	GTGCCGTTTCGCTTGGCGGCGGCGGCCCGCGGCCGTGAGCTGGTGGCCCGACAACGCGATGGCGCGAATCG	B@><?9@B@?@?B;D@;BB<:--B8DDBDDFEE?JIJGHHGGF<JIJJIGHJJIJJJIGEFGGHHHDGFFF	XT:A:U	NM:i:0	SM:i:37	AM:i:37	X0:i:1	X1:i:0	XM:i:0	XO:i:0	XG:i:0	MD:Z:71
D2D0JJN1:133:D0BCAACXX:1:2305:21049:178398	99	chromosome:AGPv2:9:1:156750706:1	127355152	60	71M	=	127355236	115	CGAAACGAACCCTGCTGCTATGTGAGCTCTTCAAGGTATCTGAACTGTTCAGATGCAGCTTGCAACCTAGC	FFFHHHHHGIEHIIJJJJIGIGIJIJIJJJIGIIFJGGIJIIJIAFHIIIIIJJEHIIIJJJBHFHHEEC:	XT:A:U	NM:i:0	SM:i:37	AM:i:37	X0:i:1	X1:i:0	XM:i:0	XO:i:0	XG:i:0	MD:Z:71
D2D0JJN1:133:D0BCAACXX:1:2305:21049:178398	147	chromosome:AGPv2:9:1:156750706:1	127355236	60	31M	=	127355152	-115	GCGGCGGCTCTGGTAGCAGCAGCTCTCCTGC	D@?>>>?FFFFHHHHHJGJJJGHEIGGADIH	XT:A:U	NM:i:0	SM:i:37	AM:i:37	X0:i:1	X1:i:0	XM:i:0	XO:i:0	XG:i:0	MD:Z:31
D2D0JJN1:133:D0BCAACXX:1:2305:7517:196310	99	chromosome:AGPv2:3:1:232140174:1	164377631	60	31M	=	164377770	210	GTTGCCGAGGCGTCTCCCGCTCCAGCTCCGA	GHGIIIFG<GGDDCDDCCDDBBDDCCCCC##	XT:A:U	NM:i:0	SM:i:37	AM:i:37	X0:i:1	X1:i:0	XM:i:0	XO:i:0	XG:i:0	MD:Z:31
D2D0JJN1:133:D0BCAACXX:1:2305:7517:196310	147	chromosome:AGPv2:3:1:232140174:1	164377770	60	71M	=	164377631	-210	TGCTCAGTGCGGTTTGCGGCTCGGTTTCTCAACCACTGCTCCCCTCTGGTGAGTGCGGGAGGGACCGATCG	@::>3@;;50?BD@B?8=3DBB@FDBB7=55)E@@HC;/@AEB;HFBIGGAGHEG:IIJGGGGC>HGHFFF	XT:A:U	NM:i:0	SM:i:37	AM:i:37	X0:i:1	X1:i:0	XM:i:0	XO:i:0	XG:i:0	MD:Z:71
D2D0JJN1:133:D0BCAACXX:1:2306:7278:37366	83	chromosome:AGPv2:5:1:217872852:1	79113343	17	31M	=	79113310	-64	GGGCGAAAGGAAGGAAGGGAGGGTTTGGGGG	####?@>>;@>>@>;;;5=;AA=BA;<A=7B	XT:A:U	NM:i:2	SM:i:17	AM:i:17	X0:i:1	X1:i:0	XM:i:2	XO:i:0	XG:i:0	MD:Z:0C2G27
D2D0JJN1:133:D0BCAACXX:1:2306:7278:37366	163	chromosome:AGPv2:5:1:217872852:1	79113310	17	33M38S	=	79113343	64	CGATGCGGCGGGGGCGTTTTTGTGGGCGAAGAGCGGGGAAAGGAAGGAAGGGAGGGGTTGGGGGGGGATAA	DFF3,28@1CA65>=9BD@####################################################	XT:A:M	NM:i:3	SM:i:17	AM:i:17	XM:i:3	XO:i:0	XG:i:0	MD:Z:11T7G6A6
D2D0JJN1:133:D0BCAACXX:1:2306:12164:68430	83	chromosome:AGPv2:6:1:169174353:1	161650392	60	31M	=	161650286	-137	GGCCGAAACAGAAAGGCGCCGTCTGGTAGTG	;B;@CCC>@DCC>ACBEGAAHGHCGIGIGHG	XT:A:U	NM:i:0	SM:i:37	AM:i:37	X0:i:1	X1:i:0	XM:i:0	XO:i:0	XG:i:0	MD:Z:31
D2D0JJN1:133:D0BCAACXX:1:2306:12164:68430	163	chromosome:AGPv2:6:1:169174353:1	161650286	60	71M	=	161650392	137	CGATGGAGGCGTGGGGACTGGGGACACGCAAGGTTGATACCGCCCGCGATAGCCGATAGCCATCCCGATGC	FFFHFDA?=DA?E@FH1@ADDEGFAGHIJDHGCEHGC;C).=/9>?/;'30:C:757;<CCC:CA889392	XT:A:U	NM:i:0	SM:i:37	AM:i:37	X0:i:1	X1:i:0	XM:i:0	XO:i:0	XG:i:0	MD:Z:71
D2D0JJN1:133:D0BCAACXX:1:2306:3523:92124	99	chromosome:AGPv2:2:1:237068873:1	192801859	60	31M	=	192801918	130	AGTCACCCACCATTGCCATCTTAAGTTTGGA	JJIJHGIJJIJGIIJJEHGGJJJJIHEHHH@	XT:A:U	NM:i:0	SM:i:37	AM:i:37	X0:i:1	X1:i:0	XM:i:0	XO:i:0	XG:i:0	MD:Z:31
D2D0JJN1:133:D0BCAACXX:1:2306:3523:92124	147	chromosome:AGPv2:2:1:237068873:1	192801918	60	71M	=	192801859	-130	AATGAGTGTTGGCTCGCTGCAGATTAGGGGCGGTAATGAGCTCAAAATTTTACACTATAAAATAAAGATCG	EDDDEDCCBFFHHIIIGJIGIHHJJIJJIIJIJJIJIJIJIJIIIJIJJIJFHIIJIJJJJJJHHHHHFFF	XT:A:U	NM:i:0	SM:i:37	AM:i:37	X0:i:1	X1:i:0	XM:i:0	XO:i:0	XG:i:0	MD:Z:71
D2D0JJN1:133:D0BCAACXX:1:2306:6419:151834	83	chromosome:AGPv2:9:1:156750706:1	127355657	60	71M	=	127355258	-470	TTGTTTGTAACGGGTTCAGCCCCCCTCCTCTATAAATAGAGAGGTATACGGCCGATTTGATGAACGAATCG	?DAA>:(@D@DDDCA8<;BDHBGAEGHCIIHGHGGJIJIJJIIIIHGHJIJHDIHJJJJIIGGDDFHFFDD	XT:A:U	NM:i:0	SM:i:37	AM:i:37	X0:i:1	X1:i:0	XM:i:0	XO:i:0	XG:i:0	MD:Z:71
D2D0JJN1:133:D0BCAACXX:1:2306:6419:151834	163	chromosome:AGPv2:9:1:156750706:1	127355258	60	31M	=	127355657	470	CTCTCCTGCTGTAAGGTTTTCCCAGAGCTAG	IIDHHBFEHHEGFGHGFGHGIIIGGF?EEH:	XT:A:U	NM:i:0	SM:i:37	AM:i:37	X0:i:1	X1:i:0	XM:i:0	XO:i:0	XG:i:0	MD:Z:31
D2D0JJN1:133:D0BCAACXX:1:2307:2397:3920	99	chromosome:AGPv2:6:1:169174353:1	86542461	60	71M	=	86542592	162	CGATTATTCAGAAACCTACTCCGGGAAGGATTTCAGCTAGAATAATTGTATAATTTATAGTATAAATTGAT	FFDFHFHHJDGHDCHJIJJJGEHGIIJIGIGIJIIIEIIAFCHAHHIIGIJGGHIJGGIE@EHIFHIHHD>	XT:A:U	NM:i:0	SM:i:37	AM:i:37	X0:i:1	X1:i:0	XM:i:0	XO:i:0	XG:i:0	MD:Z:71
D2D0JJN1:133:D0BCAACXX:1:2307:2397:3920	147	chromosome:AGPv2:6:1:169174353:1	86542592	60	31M	=	86542461	-162	GGCAAGTGGCAACTGACGTCCTGCTGGCGAG	CDCDDEEECEFDFFFHHHCIIIIHCHJGIGG	XT:A:U	NM:i:0	SM:i:37	AM:i:37	X0:i:1	X1:i:0	XM:i:0	XO:i:0	XG:i:0	MD:Z:31
D2D0JJN1:133:D0BCAACXX:1:2307:9006:53009	73	chromosome:AGPv2:5:1:217872852:1	100010406	0	31M	=	100010406	0	AGCAAATCCGGGAGGCCAGCGATCTTTGCAA	IGIIGEHIJJJJIGFHGHFFDDDDDDDDDDC	XT:A:R	NM:i:1	SM:i:0	AM:i:0	X0:i:4	X1:i:0	XM:i:1	XO:i:0	XG:i:0	MD:Z:9A21	XA:Z:chromosome:AGPv2:5:1:217872852:1,-175372200,31M,1;chromosome:AGPv2:3:1:232140174:1,+155100089,31M,1;chromosome:AGPv2:1:1:301354135:1,-179642064,31M,1;
D2D0JJN1:133:D0BCAACXX:1:2307:9006:53009	133	chromosome:AGPv2:5:1:217872852:1	100010406	0	*	=	100010406	0	CGACATATCATATATGTACAAGCGGTATTTAATTTATCTGCCAGGTCTTTATTTGTAGCAGCTACAAGAAA	FFFHHGHHIJIJJJIIHEGIJJIJJ@FHIIIGIJIFIHJJJJIJIFEFHCHEGIGACEEHGGHIIIECHHE
D2D0JJN1:133:D0BCAACXX:1:2307:12259:55029	83	chromosome:AGPv2:9:1:156750706:1	135484228	37	71M	=	135484194	-105	AGTATGCCCGGGGTAGATCTCCACGTGAGCTTTGGACCCGGGAAAAAGTATGATTTTCCCGCGAGGAAATG	DDDDDDDDBDDDDDEDDCDCDDDFFFHHHHHGIHIHJJJJIHJJJJJJJJIIIIIIGJJJIGJHHHHHFFF	XT:A:U	NM:i:0	SM:i:37	AM:i:0	X0:i:1	X1:i:0	XM:i:0	XO:i:0	XG:i:0	MD:Z:71
D2D0JJN1:133:D0BCAACXX:1:2307:12259:55029	163	chromosome:AGPv2:9:1:156750706:1	135484194	29	31M	=	135484228	105	GGACCAGGGTGTTTGTCTTCCAAATGGGCCA	JIJJJJJJI8CGIJGEHHHHDBEFDFCBBDB	XT:A:R	NM:i:0	SM:i:0	AM:i:0	X0:i:2	X1:i:0	XM:i:0	XO:i:0	XG:i:0	MD:Z:31	XA:Z:chromosome:AGPv2:2:1:237068873:1,-127600401,31M,0;
D2D0JJN1:133:D0BCAACXX:1:2307:10895:77347	83	chromosome:AGPv2:5:1:217872852:1	79113343	29	31M	=	79113310	-64	CGGGGAAAGGAAGGAAGGGAGGGTTTGGGGG	:CCDCCCCEC<FFDCEHHHE?CGJIJJGHHG	XT:A:U	NM:i:0	SM:i:29	AM:i:29	X0:i:1	X1:i:0	XM:i:0	XO:i:0	XG:i:0	MD:Z:31
D2D0JJN1:133:D0BCAACXX:1:2307:10895:77347	163	chromosome:AGPv2:5:1:217872852:1	79113310	29	33M38S	=	79113343	64	CGATGCGGCGGTGGCGTTTGTGTGGGAGAAGAGCGGGGAAAGGAAGGAAGGGAGGGTTTGGGGGGAGATAA	>DDHHFAFHIJ@FHCHIGGGDCCECE?H/?BECCCDDD7:B?B?AAB?AADB<<DD(<?<BBBDD######	XT:A:M	NM:i:0	SM:i:29	AM:i:29	XM:i:0	XO:i:0	XG:i:0	MD:Z:33
D2D0JJN1:133:D0BCAACXX:1:2307:3208:138561	99	chromosome:AGPv2:3:1:232140174:1	176042573	60	71M	=	176042942	400	CGAAGAAACGTGACCCTCCTACCACGTCTTCAAATAGCAAAGTCTACACTCGCTCTTGCGCCGTACTTGAA	FFFHHHHHJJEGBGHGEIIIII@FHEHIIIJIGBG@HIIIEHFHCGI>FHIHGFIB>@CABEBDC@@DCA;	XT:A:U	NM:i:1	SM:i:37	AM:i:25	X0:i:1	X1:i:0	XM:i:1	XO:i:0	XG:i:0	MD:Z:36C34
D2D0JJN1:133:D0BCAACXX:1:2307:3208:138561	147	chromosome:AGPv2:3:1:232140174:1	176042942	60	31M	=	176042573	-400	AGGATTCGTCTAATCCCTGACCCAGCCTGGC	##################@8EGDF<DA6DB9	XT:A:U	NM:i:2	SM:i:25	AM:i:25	X0:i:1	X1:i:0	XM:i:2	XO:i:0	XG:i:0	MD:Z:0T15A14
D2D0JJN1:133:D0BCAACXX:1:2307:4838:152769	83	chromosome:AGPv2:5:1:217872852:1	99494833	60	71M	=	99494757	-147	GTGCCGTTCCGCTTGGCGGCGGCGGCCCGCGGCCGTGAGCTGGTGGCCCGACAACGCGATGGCGCGAATCG	##B90505&?8855575;5BDB588BDBBDFFEHC7GCEF=DDEIIGHGB?HFFEHFGD<JJJHFHHFDFF	XT:A:U	NM:i:1	SM:i:37	AM:i:37	X0:i:1	X1:i:0	XM:i:1	XO:i:0	XG:i:0	MD:Z:8T62
D2D0JJN1:133:D0BCAACXX:1:2307:4838:152769	163	chromosome:AGPv2:5:1:217872852:1	99494757	60	31M	=	99494833	147	GCCTCGGGGAGTCGGGGGGCAGGGAACGGTA	HBEHA<FAH8@(69AB@BDDDDBB#######	XT:A:U	NM:i:0	SM:i:37	AM:i:37	X0:i:1	X1:i:0	XM:i:0	XO:i:0	XG:i:0	MD:Z:31
D2D0JJN1:133:D0BCAACXX:1:2307:10891:192188	99	chromosome:AGPv2:8:1:175793759:1	155023609	60	31M	=	155023691	153	GTTAGTTGTTGGAAGTATACCCTCAATCACA	JIFJGHDGIDGGHIBHIIIJJJIIFHE=3==	XT:A:U	NM:i:0	SM:i:37	AM:i:37	X0:i:1	X1:i:0	XM:i:0	XO:i:0	XG:i:0	MD:Z:31
D2D0JJN1:133:D0BCAACXX:1:2307:10891:192188	147	chromosome:AGPv2:8:1:175793759:1	155023691	60	71M	=	155023609	-153	CATACCTGTTGGGTGCTCGTCGCTGGTGAAGGGCACGATGAAGATCTGGCAAAGGGACCGCCGAAGACTCG	####DDDB?B?BAB@:==B><=;CC>EFGHEEDHH>DDIHCGD@JJIJIJJJGGGGFEGIIJJHHHFHFFF	XT:A:U	NM:i:1	SM:i:37	AM:i:37	X0:i:1	X1:i:0	XM:i:1	XO:i:0	XG:i:0	MD:Z:60A10
D2D0JJN1:133:D0BCAACXX:1:2308:3978:8239	77	*	0	0	*	*	0	0	CCCATCCTCCTTTCCCGAACAACCGGAGCGCGGCGCGAGACAGGCCTCTACTCCCCCGCTCCAGCGAGGTA	DD:AFDDHGG@FEIGIIEGF<BH@EH<DAFGHHBC;@/;89<8<?@CB93@>3ABB57B@BB3>A>BB###
D2D0JJN1:133:D0BCAACXX:1:2308:3978:8239	141	*	0	0	*	*	0	0	GCTGGAGCGGGGGAGAAGAGGCCTGTCTCGC	)6BDAFB>G;;><7@&8<AB(8?########
D2D0JJN1:133:D0BCAACXX:1:2308:3988:31589	99	chromosome:AGPv2:2:1:237068873:1	161400671	7	31M	=	161401133	533	CTCTCTTTCATGTGCTATGACTAATGTGGTT	JJJJJJJIJJJJIIHIJGJEGIJJJIHIIGC	XT:A:R	NM:i:0	SM:i:0	AM:i:0	X0:i:102	XM:i:0	XO:i:0	XG:i:0	MD:Z:31
D2D0JJN1:133:D0BCAACXX:1:2308:3988:31589	147	chromosome:AGPv2:2:1:237068873:1	161401133	7	71M	=	161400671	-533	GGTTTTGGTTAGTCAAAGGAAAAGCATTAGAAACAGGGGGAGAAAATTTCAAATCTTAAAAATGCTTCTCG	###IHC63GFFD@GGJIGJIJHGDGGGGFCGHHIIJJIGGIIJJIJJJJIJJIIJJJJJJJIHFHGHHFFF	XT:A:U	NM:i:2	SM:i:7	AM:i:0	X0:i:1	X1:i:44	XM:i:2	XO:i:0	XG:i:0	MD:Z:0A6T63
D2D0JJN1:133:D0BCAACXX:1:2308:3972:31602	99	chromosome:AGPv2:2:1:237068873:1	161400671	8	31M	=	161401133	533	CTCTCTTTCATGTGCTATGACTAATGTGGTT	JIJJIJJJJJIJIGGIGGJIIJIIGIFGGE@	XT:A:R	NM:i:0	SM:i:0	AM:i:0	X0:i:102	XM:i:0	XO:i:0	XG:i:0	MD:Z:31
D2D0JJN1:133:D0BCAACXX:1:2308:3972:31602	147	chromosome:AGPv2:2:1:237068873:1	161401133	8	71M	=	161400671	-533	AGTTTTGTTTAGTCAAAGGAAAAGCATTAGAAACAGGGGGAGAAAATTTCAAATCTTAAAAATGCTTCTCG	3EEHHE@@GJIIIJIIJGJIJJIIIHIIGGGGEHIIJIIIJJIJJIIGJIGJJGIHIJJJIHGAGHDFDDD	XT:A:U	NM:i:0	SM:i:8	AM:i:0	X0:i:1	X1:i:33	XM:i:0	XO:i:0	XG:i:0	MD:Z:71
D2D0JJN1:133:D0BCAACXX:1:2308:18961:156085	83	chromosome:AGPv2:2:1:237068873:1	192801918	60	71M	=	192801859	-130	AATGAGTGTTGGCTCGCTGCAGATTAGGGGCGGTAATGAGCTCAAAATCTTACACTATAAAATAAAGATCG	###################FB==8<FF?06:1:<GD?1*:1+EBC<+:<:BE<D?AC3@FGC:AFFFFDDD	XT:A:U	NM:i:1	SM:i:37	AM:i:37	X0:i:1	X1:i:0	XM:i:1	XO:i:0	XG:i:0	MD:Z:48T22
D2D0JJN1:133:D0BCAACXX:1:2308:18961:156085	163	chromosome:AGPv2:2:1:237068873:1	192801859	60	31M	=	192801918	130	AGTCACCCACCATTGCCATCTTAAGTTTGGA	>9B9?D3?DF<H>:FHG##############	XT:A:U	NM:i:0	SM:i:37	AM:i:37	X0:i:1	X1:i:0	XM:i:0	XO:i:0	XG:i:0	MD:Z:31
D2D0JJN1:133:D0BCAACXX:1:2308:15232:160768	99	chromosome:AGPv2:5:1:217872852:1	179015219	60	71M	=	179015526	338	CGATCCTCATCGCATTGCTGATGCTATGTGCTTCCCTCCTCATCTGAATGTAGTCCTGCACAACATCATAT	FFEHGHH+AEGGJJIIGJJEHIGEHGGIIIGIIIEHIIIJGGGCGGDHIJIGGBFHGIIGGI>GIDEHHHH	XT:A:U	NM:i:1	SM:i:37	AM:i:37	X0:i:1	X1:i:0	XM:i:1	XO:i:0	XG:i:0	MD:Z:48G22
D2D0JJN1:133:D0BCAACXX:1:2308:15232:160768	147	chromosome:AGPv2:5:1:217872852:1	179015526	60	31M	=	179015219	-338	GGCCCGGAGGGCAAAAATATTCACTCCAAAC	BCD:HHHGGGHGF@JJJIGGBC8GAGHCFBI	XT:A:U	NM:i:1	SM:i:37	AM:i:37	X0:i:1	X1:i:0	XM:i:1	XO:i:0	XG:i:0	MD:Z:25G5
