# Supplementary material for: Identification of the Maize Gravitropism Gene lazy plant1 by a Transposon-Tagging Genome Resequencing Strategy
Source: PLoS One. 2014 Jan 31;9(1):e87053. doi: 10.1371/journal.pone.0087053 (PMC3909067; doi:10.1371/journal.pone.0087053)
Supplement: File S1 — MuTaq Supplementals. (ZIP) [file pone.0087053.s005.zip › MuTaq_Supplementals/MuTaq_Sam/GGAA.sam]

@HD	VN:1.0	SO:unsorted
@SQ	SN:chromosome:AGPv2:1:1:301354135:1	LN:301354135
@SQ	SN:chromosome:AGPv2:2:1:237068873:1	LN:237068873
@SQ	SN:chromosome:AGPv2:3:1:232140174:1	LN:232140174
@SQ	SN:chromosome:AGPv2:4:1:241473504:1	LN:241473504
@SQ	SN:chromosome:AGPv2:5:1:217872852:1	LN:217872852
@SQ	SN:chromosome:AGPv2:6:1:169174353:1	LN:169174353
@SQ	SN:chromosome:AGPv2:7:1:176764762:1	LN:176764762
@SQ	SN:chromosome:AGPv2:8:1:175793759:1	LN:175793759
@SQ	SN:chromosome:AGPv2:9:1:156750706:1	LN:156750706
@SQ	SN:chromosome:AGPv2:10:1:150189435:1	LN:150189435
@SQ	SN:chromosome:AGPv2:mitochondrion:1:569630:1	LN:569630
@SQ	SN:chromosome:AGPv2:chloroplast:1:140384:1	LN:140384
@SQ	SN:chromosome:AGPv2:UNKNOWN:1:7140151:1	LN:7140151
@PG	ID:bowtie2	PN:bowtie2	VN:2.0.4
HWI-ST515:184:D0PUKACXX:1:1101:6597:28723	16	chromosome:AGPv2:3:1:232140174:1	206754914	255	31M	*	0	0	CAAGTTGCCCACTCACCTCACTGCTGCTAGC	;AC??C=;;B@6);=6DED=C@C9IHFDEF=	AS:i:-5	XN:i:0	XM:i:1	XO:i:0	XG:i:0	NM:i:1	MD:Z:26T4	YT:Z:UU
HWI-ST515:184:D0PUKACXX:1:1101:20182:111912	0	chromosome:AGPv2:5:1:217872852:1	117016009	255	31M	*	0	0	TCACCCGAGGTTAGCAAGACCGACAGTGGTG	JIIIJFGHIG;FHGHGJIJIHHFD:?;>CCB	AS:i:0	XN:i:0	XM:i:0	XO:i:0	XG:i:0	NM:i:0	MD:Z:31	YT:Z:UU
HWI-ST515:184:D0PUKACXX:1:1101:11448:163436	16	chromosome:AGPv2:6:1:169174353:1	166513915	255	31M	*	0	0	AGCCACATTAGTCATAGCCCATGAAACAGGG	#########@CD>FB8=()B44F??0))0*<	AS:i:-10	XN:i:0	XM:i:4	XO:i:0	XG:i:0	NM:i:4	MD:Z:1A24G2A0T0	YT:Z:UU
HWI-ST515:184:D0PUKACXX:1:1102:4536:66905	4	*	0	0	*	*	0	0	GTCGCGGCGGGGGGCCAGTCCGCGCCCCCCC	IIIIIHHDDD@DD##################	YT:Z:UU
HWI-ST515:184:D0PUKACXX:1:1102:16364:70374	4	*	0	0	*	*	0	0	GATTCCAGATCGGAAGAGCGGTTCAGCCGGA	6C)=))=7.7@CDDDAD##############	YT:Z:UU
HWI-ST515:184:D0PUKACXX:1:1102:11828:76251	16	chromosome:AGPv2:4:1:241473504:1	134582336	255	31M	*	0	0	CTAGCGCTTGGCCTCCTGCCCATCCCCTGCG	####@?<A?@=A??CDBFBHHGHBGEIIIJI	AS:i:-7	XN:i:0	XM:i:2	XO:i:0	XG:i:0	NM:i:2	MD:Z:2G5C22	YT:Z:UU
HWI-ST515:184:D0PUKACXX:1:1102:13659:124378	4	*	0	0	*	*	0	0	TTCACGAATAAGTGTGCTTCTTTCTCTTTTT	JIIIGGAGFHHHECDDDF@CCCEEEEEDCD5	YT:Z:UU
HWI-ST515:184:D0PUKACXX:1:1102:2615:161213	16	chromosome:AGPv2:4:1:241473504:1	167404246	255	31M	*	0	0	GCAAAATGTAAATTCACTACTGGTACATATG	3DB;)A7=;:EC=7).)=AHJIIIHIGGJJJ	AS:i:0	XN:i:0	XM:i:0	XO:i:0	XG:i:0	NM:i:0	MD:Z:31	YT:Z:UU
HWI-ST515:184:D0PUKACXX:1:1102:5948:174838	0	chromosome:AGPv2:2:1:237068873:1	37383990	255	31M	*	0	0	GGGCACGAGGGGCACCAGTCTATGTCCGGCT	I=FHBHIIG6AB><AABBA;3;;>>>B@8?B	AS:i:0	XN:i:0	XM:i:0	XO:i:0	XG:i:0	NM:i:0	MD:Z:31	YT:Z:UU
HWI-ST515:184:D0PUKACXX:1:1102:4277:185502	4	*	0	0	*	*	0	0	GTTTTAATGACAGATCTTGGGCCCTTTTTGT	JGIHGGIHIIJIJIIIJIJ:CCHHHGHFFFF	YT:Z:UU
HWI-ST515:184:D0PUKACXX:1:1103:12399:25531	0	chromosome:AGPv2:6:1:169174353:1	121023698	255	31M	*	0	0	GCGGTACGAAAGGGGTCGGCGCCAAGATCTA	GEGIDFHG?A@GICEAEDDDD/;;@?BDDD>	AS:i:0	XN:i:0	XM:i:0	XO:i:0	XG:i:0	NM:i:0	MD:Z:31	YT:Z:UU
HWI-ST515:184:D0PUKACXX:1:1103:10073:28480	16	chromosome:AGPv2:2:1:237068873:1	79259228	31	31M	*	0	0	CGGATTCATAACCGTTGATCCCGGTGGCAAC	9;>A:EC@BB;8:E@;;B/GIJJJIHGCIGG	AS:i:0	XS:i:-5	XN:i:0	XM:i:0	XO:i:0	XG:i:0	NM:i:0	MD:Z:31	YT:Z:UU
HWI-ST515:184:D0PUKACXX:1:1103:10073:28480	272	chromosome:AGPv2:10:1:150189435:1	6336392	31	31M	*	0	0	CGGATTCATAACCGTTGATCCCGGTGGCAAC	9;>A:EC@BB;8:E@;;B/GIJJJIHGCIGG	AS:i:-5	XS:i:-5	XN:i:0	XM:i:1	XO:i:0	XG:i:0	NM:i:1	MD:Z:3G27	YT:Z:UU
HWI-ST515:184:D0PUKACXX:1:1103:10073:28480	272	chromosome:AGPv2:1:1:301354135:1	108587775	31	31M	*	0	0	CGGATTCATAACCGTTGATCCCGGTGGCAAC	9;>A:EC@BB;8:E@;;B/GIJJJIHGCIGG	AS:i:-5	XS:i:-5	XN:i:0	XM:i:1	XO:i:0	XG:i:0	NM:i:1	MD:Z:3G27	YT:Z:UU
HWI-ST515:184:D0PUKACXX:1:1103:14611:72428	16	chromosome:AGPv2:10:1:150189435:1	141582658	255	31M	*	0	0	ATGGATGAGTTGAGCAAGCCCGGTCAGCCAC	::ACDC@CC@;C@9?B>DDBHJIHJJJJJIJ	AS:i:0	XN:i:0	XM:i:0	XO:i:0	XG:i:0	NM:i:0	MD:Z:31	YT:Z:UU
HWI-ST515:184:D0PUKACXX:1:1103:7640:76892	16	chromosome:AGPv2:2:1:237068873:1	145058851	255	31M	*	0	0	CTCGCAGCAACTCCCCACGTCTCATCCAAAC	3;DECC@@756HFECHDHG>GCEGBGEGF6I	AS:i:-5	XN:i:0	XM:i:1	XO:i:0	XG:i:0	NM:i:1	MD:Z:23G7	YT:Z:UU
HWI-ST515:184:D0PUKACXX:1:1103:14635:120030	0	chromosome:AGPv2:4:1:241473504:1	89302060	255	31M	*	0	0	GGGCTCAATATAATTGTTTGAACCTCTTCCA	GEGGIF>CGHDGHIIGFEGICGGGEFEHFCE	AS:i:0	XN:i:0	XM:i:0	XO:i:0	XG:i:0	NM:i:0	MD:Z:31	YT:Z:UU
HWI-ST515:184:D0PUKACXX:1:1103:9921:158606	4	*	0	0	*	*	0	0	CTTTAAAGCCGGGTGTCGTCCAGTCAAGTGC	<BF9FBB4B=@EA-5=?B?;AA@ACC@C@CC	YT:Z:UU
HWI-ST515:184:D0PUKACXX:1:1103:19530:161829	0	chromosome:AGPv2:10:1:150189435:1	26770546	1	31M	*	0	0	CCTCCTGGAAAGTCCGGTGCCTGGCTCCTGT	JJJJIGIHIJJJHIIIJBHHGGHHFFFFECE	AS:i:0	XS:i:0	XN:i:0	XM:i:0	XO:i:0	XG:i:0	NM:i:0	MD:Z:31	YT:Z:UU
HWI-ST515:184:D0PUKACXX:1:1103:19530:161829	256	chromosome:AGPv2:10:1:150189435:1	26665858	1	31M	*	0	0	CCTCCTGGAAAGTCCGGTGCCTGGCTCCTGT	JJJJIGIHIJJJHIIIJBHHGGHHFFFFECE	AS:i:0	XS:i:0	XN:i:0	XM:i:0	XO:i:0	XG:i:0	NM:i:0	MD:Z:31	YT:Z:UU
HWI-ST515:184:D0PUKACXX:1:1105:19488:1506	0	chromosome:AGPv2:3:1:232140174:1	9420978	255	31M	*	0	0	ATTTCCCGTCACCTCTTCAAACTTTGGGCGG	G@GHGFHHGEHIIIEHFHHCDEFFCDCDCD#	AS:i:0	XN:i:0	XM:i:0	XO:i:0	XG:i:0	NM:i:0	MD:Z:31	YT:Z:UU
HWI-ST515:184:D0PUKACXX:1:1105:10349:57691	16	chromosome:AGPv2:6:1:169174353:1	48790759	1	31M	*	0	0	ACGTTGCTGCTGGCCTCCACCATACTCCTGA	##########B@?BA<B@;CCC@;;7.CCA=	AS:i:-3	XS:i:-3	XN:i:0	XM:i:1	XO:i:0	XG:i:0	NM:i:1	MD:Z:26G4	YT:Z:UU
HWI-ST515:184:D0PUKACXX:1:1105:10349:57691	272	chromosome:AGPv2:8:1:175793759:1	54154748	1	31M	*	0	0	ACGTTGCTGCTGGCCTCCACCATACTCCTGA	##########B@?BA<B@;CCC@;;7.CCA=	AS:i:-3	XS:i:-3	XN:i:0	XM:i:1	XO:i:0	XG:i:0	NM:i:1	MD:Z:26G4	YT:Z:UU
HWI-ST515:184:D0PUKACXX:1:1105:10349:57691	256	chromosome:AGPv2:9:1:156750706:1	47320337	1	31M	*	0	0	TCAGGAGTATGGTGGAGGCCAGCAGCAACGT	=ACC.7;;@CCC;@B<AB?@B##########	AS:i:-3	XS:i:-3	XN:i:0	XM:i:1	XO:i:0	XG:i:0	NM:i:1	MD:Z:4T26	YT:Z:UU
HWI-ST515:184:D0PUKACXX:1:1105:10349:57691	256	chromosome:AGPv2:5:1:217872852:1	110816539	1	31M	*	0	0	TCAGGAGTATGGTGGAGGCCAGCAGCAACGT	=ACC.7;;@CCC;@B<AB?@B##########	AS:i:-3	XS:i:-3	XN:i:0	XM:i:1	XO:i:0	XG:i:0	NM:i:1	MD:Z:4A26	YT:Z:UU
HWI-ST515:184:D0PUKACXX:1:1105:10349:57691	272	chromosome:AGPv2:5:1:217872852:1	107441108	1	31M	*	0	0	ACGTTGCTGCTGGCCTCCACCATACTCCTGA	##########B@?BA<B@;CCC@;;7.CCA=	AS:i:-3	XS:i:-3	XN:i:0	XM:i:1	XO:i:0	XG:i:0	NM:i:1	MD:Z:26T4	YT:Z:UU
HWI-ST515:184:D0PUKACXX:1:1105:10349:57691	272	chromosome:AGPv2:4:1:241473504:1	42726889	1	31M	*	0	0	ACGTTGCTGCTGGCCTCCACCATACTCCTGA	##########B@?BA<B@;CCC@;;7.CCA=	AS:i:-3	XS:i:-3	XN:i:0	XM:i:1	XO:i:0	XG:i:0	NM:i:1	MD:Z:26A4	YT:Z:UU
HWI-ST515:184:D0PUKACXX:1:1105:10349:57691	272	chromosome:AGPv2:8:1:175793759:1	59933985	1	31M	*	0	0	ACGTTGCTGCTGGCCTCCACCATACTCCTGA	##########B@?BA<B@;CCC@;;7.CCA=	AS:i:-3	XS:i:-3	XN:i:0	XM:i:1	XO:i:0	XG:i:0	NM:i:1	MD:Z:26G4	YT:Z:UU
HWI-ST515:184:D0PUKACXX:1:1105:10349:57691	256	chromosome:AGPv2:7:1:176764762:1	70150631	1	31M	*	0	0	TCAGGAGTATGGTGGAGGCCAGCAGCAACGT	=ACC.7;;@CCC;@B<AB?@B##########	AS:i:-3	XS:i:-3	XN:i:0	XM:i:1	XO:i:0	XG:i:0	NM:i:1	MD:Z:4C26	YT:Z:UU
HWI-ST515:184:D0PUKACXX:1:1105:10349:57691	256	chromosome:AGPv2:2:1:237068873:1	90881267	1	31M	*	0	0	TCAGGAGTATGGTGGAGGCCAGCAGCAACGT	=ACC.7;;@CCC;@B<AB?@B##########	AS:i:-3	XS:i:-3	XN:i:0	XM:i:1	XO:i:0	XG:i:0	NM:i:1	MD:Z:4C26	YT:Z:UU
HWI-ST515:184:D0PUKACXX:1:1105:10349:57691	272	chromosome:AGPv2:2:1:237068873:1	131707566	1	31M	*	0	0	ACGTTGCTGCTGGCCTCCACCATACTCCTGA	##########B@?BA<B@;CCC@;;7.CCA=	AS:i:-3	XS:i:-3	XN:i:0	XM:i:1	XO:i:0	XG:i:0	NM:i:1	MD:Z:26G4	YT:Z:UU
HWI-ST515:184:D0PUKACXX:1:1105:10349:57691	256	chromosome:AGPv2:9:1:156750706:1	68566115	1	31M	*	0	0	TCAGGAGTATGGTGGAGGCCAGCAGCAACGT	=ACC.7;;@CCC;@B<AB?@B##########	AS:i:-3	XS:i:-3	XN:i:0	XM:i:1	XO:i:0	XG:i:0	NM:i:1	MD:Z:4C26	YT:Z:UU
HWI-ST515:184:D0PUKACXX:1:1105:10349:57691	256	chromosome:AGPv2:8:1:175793759:1	41466522	1	31M	*	0	0	TCAGGAGTATGGTGGAGGCCAGCAGCAACGT	=ACC.7;;@CCC;@B<AB?@B##########	AS:i:-3	XS:i:-3	XN:i:0	XM:i:1	XO:i:0	XG:i:0	NM:i:1	MD:Z:4C26	YT:Z:UU
HWI-ST515:184:D0PUKACXX:1:1105:10349:57691	272	chromosome:AGPv2:1:1:301354135:1	136498911	1	31M	*	0	0	ACGTTGCTGCTGGCCTCCACCATACTCCTGA	##########B@?BA<B@;CCC@;;7.CCA=	AS:i:-5	XS:i:-3	XN:i:0	XM:i:2	XO:i:0	XG:i:0	NM:i:2	MD:Z:0G25G4	YT:Z:UU
HWI-ST515:184:D0PUKACXX:1:1105:10349:57691	272	chromosome:AGPv2:4:1:241473504:1	83089771	1	31M	*	0	0	ACGTTGCTGCTGGCCTCCACCATACTCCTGA	##########B@?BA<B@;CCC@;;7.CCA=	AS:i:-5	XS:i:-3	XN:i:0	XM:i:2	XO:i:0	XG:i:0	NM:i:2	MD:Z:0G25A4	YT:Z:UU
HWI-ST515:184:D0PUKACXX:1:1105:10349:57691	272	chromosome:AGPv2:6:1:169174353:1	60720705	1	31M	*	0	0	ACGTTGCTGCTGGCCTCCACCATACTCCTGA	##########B@?BA<B@;CCC@;;7.CCA=	AS:i:-5	XS:i:-3	XN:i:0	XM:i:2	XO:i:0	XG:i:0	NM:i:2	MD:Z:0G25A4	YT:Z:UU
HWI-ST515:184:D0PUKACXX:1:1105:10349:57691	272	chromosome:AGPv2:1:1:301354135:1	115897142	1	31M	*	0	0	ACGTTGCTGCTGGCCTCCACCATACTCCTGA	##########B@?BA<B@;CCC@;;7.CCA=	AS:i:-5	XS:i:-3	XN:i:0	XM:i:2	XO:i:0	XG:i:0	NM:i:2	MD:Z:0C25G4	YT:Z:UU
HWI-ST515:184:D0PUKACXX:1:1105:10349:57691	272	chromosome:AGPv2:2:1:237068873:1	81061796	1	31M	*	0	0	ACGTTGCTGCTGGCCTCCACCATACTCCTGA	##########B@?BA<B@;CCC@;;7.CCA=	AS:i:-5	XS:i:-3	XN:i:0	XM:i:2	XO:i:0	XG:i:0	NM:i:2	MD:Z:0G25G4	YT:Z:UU
HWI-ST515:184:D0PUKACXX:1:1105:10349:57691	256	chromosome:AGPv2:8:1:175793759:1	41541478	1	31M	*	0	0	TCAGGAGTATGGTGGAGGCCAGCAGCAACGT	=ACC.7;;@CCC;@B<AB?@B##########	AS:i:-8	XS:i:-3	XN:i:0	XM:i:2	XO:i:0	XG:i:0	NM:i:2	MD:Z:3A0T26	YT:Z:UU
HWI-ST515:184:D0PUKACXX:1:1105:10349:57691	272	chromosome:AGPv2:5:1:217872852:1	104208285	1	31M	*	0	0	ACGTTGCTGCTGGCCTCCACCATACTCCTGA	##########B@?BA<B@;CCC@;;7.CCA=	AS:i:-10	XS:i:-3	XN:i:0	XM:i:3	XO:i:0	XG:i:0	NM:i:3	MD:Z:0C25A0T3	YT:Z:UU
HWI-ST515:184:D0PUKACXX:1:1105:15098:73824	16	chromosome:AGPv2:6:1:169174353:1	144597888	255	31M	*	0	0	AGGGACACGCTGACGTTATATACGCCGGTGT	5DCA;;5DC8@=3CCCAEC?=/<GIHF@GHG	AS:i:-5	XN:i:0	XM:i:1	XO:i:0	XG:i:0	NM:i:1	MD:Z:17G13	YT:Z:UU
HWI-ST515:184:D0PUKACXX:1:1105:12500:147742	0	chromosome:AGPv2:8:1:175793759:1	5460806	255	31M	*	0	0	CTCGCGCGCACGTTGCCCTCACGCCAGCTCA	JJJGIJIHHFDDBBBDDDDDDDDBBDBBCA#	AS:i:0	XN:i:0	XM:i:0	XO:i:0	XG:i:0	NM:i:0	MD:Z:31	YT:Z:UU
HWI-ST515:184:D0PUKACXX:1:1105:9880:193345	16	chromosome:AGPv2:10:1:150189435:1	141582658	255	31M	*	0	0	ATGGATGAGTTGAGCAAGCCCGGTCAGCCAC	@>CACC>>DCCACA@BDDFFFJIGHFIIIGI	AS:i:0	XN:i:0	XM:i:0	XO:i:0	XG:i:0	NM:i:0	MD:Z:31	YT:Z:UU
HWI-ST515:184:D0PUKACXX:1:1106:4581:12802	0	chromosome:AGPv2:9:1:156750706:1	137488002	255	31M	*	0	0	CCTCCCACGAGAAACACCCCACGTCTCAAGC	HIGBFFFEE@A/AA>3;59>A:;?B?A@::5	AS:i:0	XN:i:0	XM:i:0	XO:i:0	XG:i:0	NM:i:0	MD:Z:31	YT:Z:UU
HWI-ST515:184:D0PUKACXX:1:1106:19289:42344	0	chromosome:AGPv2:9:1:156750706:1	116241059	255	31M	*	0	0	ACCGCCTACGGGCTCCGGCCTCTCTTCCTCT	GGHHIHGEHGIEHHFFDCDB>ACC(:>CDD@	AS:i:0	XN:i:0	XM:i:0	XO:i:0	XG:i:0	NM:i:0	MD:Z:31	YT:Z:UU
HWI-ST515:184:D0PUKACXX:1:1106:2857:100253	16	chromosome:AGPv2:7:1:176764762:1	83460251	255	31M	*	0	0	GGACTGTGGGGACGCTATGCCGCTATGCGAT	>DDDBBDBBDCDFEEHEEHBGJJIGIIGHJI	AS:i:0	XN:i:0	XM:i:0	XO:i:0	XG:i:0	NM:i:0	MD:Z:31	YT:Z:UU
HWI-ST515:184:D0PUKACXX:1:1106:2047:110585	0	chromosome:AGPv2:4:1:241473504:1	203403561	255	31M	*	0	0	GCTGGCGTCAGTGGCCATTTCTGACGATTCA	IIGGIGDGGIIAGGGIGFHHHHHDCB15=A@	AS:i:0	XN:i:0	XM:i:0	XO:i:0	XG:i:0	NM:i:0	MD:Z:31	YT:Z:UU
HWI-ST515:184:D0PUKACXX:1:1106:14450:156029	0	chromosome:AGPv2:1:1:301354135:1	5872951	31	31M	*	0	0	CCCGTCAGTCGGTCACGTGATCTGTGCCATA	IEHJIDHHHHHFFDDEDADBDEEDACDDCC@	AS:i:0	XS:i:-5	XN:i:0	XM:i:0	XO:i:0	XG:i:0	NM:i:0	MD:Z:31	YT:Z:UU
HWI-ST515:184:D0PUKACXX:1:1106:14450:156029	272	chromosome:AGPv2:2:1:237068873:1	6581050	31	31M	*	0	0	TATGGCACAGATCACGTGACCGACTGACGGG	@CCDDCADEEDBDADEDDFFHHHHHDIJHEI	AS:i:-5	XS:i:-5	XN:i:0	XM:i:1	XO:i:0	XG:i:0	NM:i:1	MD:Z:15A15	YT:Z:UU
HWI-ST515:184:D0PUKACXX:1:1106:14450:156029	272	chromosome:AGPv2:5:1:217872852:1	206300751	31	31M	*	0	0	TATGGCACAGATCACGTGACCGACTGACGGG	@CCDDCADEEDBDADEDDFFHHHHHDIJHEI	AS:i:-5	XS:i:-5	XN:i:0	XM:i:1	XO:i:0	XG:i:0	NM:i:1	MD:Z:15A15	YT:Z:UU
HWI-ST515:184:D0PUKACXX:1:1107:8539:5419	16	chromosome:AGPv2:5:1:217872852:1	17276344	255	31M	*	0	0	TGGCCATCTAAAACGTCGGCTACAAGGTGGG	?CCC@;CCC=.,9FHIHECC=8>BF@JJJIH	AS:i:0	XN:i:0	XM:i:0	XO:i:0	XG:i:0	NM:i:0	MD:Z:31	YT:Z:UU
HWI-ST515:184:D0PUKACXX:1:1107:14181:47062	4	*	0	0	*	*	0	0	GTCGCGGCGGGGGGCCAGTCCGCGTCCGCCT	JIJJIBHDDDDDD##################	YT:Z:UU
HWI-ST515:184:D0PUKACXX:1:1107:16519:65780	0	chromosome:AGPv2:5:1:217872852:1	17312926	255	31M	*	0	0	CAAGGTGGGCGATGATGAGAAACCCCGACAA	HGCHIGHEFGGGFBCFHHDDFDD@=<@BD##	AS:i:0	XN:i:0	XM:i:0	XO:i:0	XG:i:0	NM:i:0	MD:Z:31	YT:Z:UU
HWI-ST515:184:D0PUKACXX:1:1107:9330:137275	4	*	0	0	*	*	0	0	ATAAAGAAGATGAGCAGCCATCAGAGAGTGG	IEGHIFHGIJJEHEGGIJJJJJHHHEEFBCB	YT:Z:UU
HWI-ST515:184:D0PUKACXX:1:1107:14472:145029	16	chromosome:AGPv2:9:1:156750706:1	144496637	255	5M1I25M	*	0	0	GGAATCGACGCTCGTTCTCACTTTCTCAGCC	####BB=3><88EC=.@@@=IHC@A@HJIHG	AS:i:-17	XN:i:0	XM:i:4	XO:i:1	XG:i:1	NM:i:5	MD:Z:0C0C0T3T23	YT:Z:UU
HWI-ST515:184:D0PUKACXX:1:1107:7485:173322	16	chromosome:AGPv2:7:1:176764762:1	15470629	255	26M3D5M	*	0	0	CCTTGAGCCATGGACACCACCTGCTAACAGG	7@CD@?CEHHEGE@D@F@;EF>GFHEDBAB@	AS:i:-14	XN:i:0	XM:i:0	XO:i:1	XG:i:3	NM:i:3	MD:Z:26^ACG5	YT:Z:UU
HWI-ST515:184:D0PUKACXX:1:1107:9810:196006	0	chromosome:AGPv2:7:1:176764762:1	152970351	255	31M	*	0	0	GGCGTGCTACGGAGATCTAGGATTGGGCATT	IJJIFBEFEEDABDBDDEDDD<@CCBDDDD@	AS:i:0	XN:i:0	XM:i:0	XO:i:0	XG:i:0	NM:i:0	MD:Z:31	YT:Z:UU
HWI-ST515:184:D0PUKACXX:1:1108:5827:152931	16	chromosome:AGPv2:5:1:217872852:1	99839301	1	31M	*	0	0	CCGGTCACGCAGTCGTCGTCCAGCCGCCAGC	09>BB;5)(-;@;<;;BBBB@@DDGIGEEIJ	AS:i:-4	XS:i:-4	XN:i:0	XM:i:1	XO:i:0	XG:i:0	NM:i:1	MD:Z:1A29	YT:Z:UU
HWI-ST515:184:D0PUKACXX:1:1108:5827:152931	256	chromosome:AGPv2:10:1:150189435:1	116979851	1	31M	*	0	0	GCTGGCGGCTGGACGACGACTGCGTGACCGG	JIEEGIGDD@@BBBB;;<;@;-()5;BB>90	AS:i:-4	XS:i:-4	XN:i:0	XM:i:1	XO:i:0	XG:i:0	NM:i:1	MD:Z:29T1	YT:Z:UU
HWI-ST515:184:D0PUKACXX:1:1108:5827:152931	272	chromosome:AGPv2:1:1:301354135:1	259240327	1	31M	*	0	0	CCGGTCACGCAGTCGTCGTCCAGCCGCCAGC	09>BB;5)(-;@;<;;BBBB@@DDGIGEEIJ	AS:i:-7	XS:i:-4	XN:i:0	XM:i:2	XO:i:0	XG:i:0	NM:i:2	MD:Z:0T0A29	YT:Z:UU
HWI-ST515:184:D0PUKACXX:1:1108:19931:177058	0	chromosome:AGPv2:1:1:301354135:1	102196738	255	31M	*	0	0	CTCGCACAGGCATTTCAATCGGACTTCGGAT	IIJDIHGHIIJJJIEHIJIJHHHGBDEEDC?	AS:i:-6	XN:i:0	XM:i:1	XO:i:0	XG:i:0	NM:i:1	MD:Z:11G19	YT:Z:UU
HWI-ST515:184:D0PUKACXX:1:1108:11362:192120	4	*	0	0	*	*	0	0	CCCCTACGGCCTCCATAGTTCGTAGGCCGTA	IIJFBBGFHGGIGIIGDH?CCHHBBDFDD;3	YT:Z:UU
HWI-ST515:184:D0PUKACXX:1:1201:7066:67017	4	*	0	0	*	*	0	0	GCTGGCGGCTGGACGGCGACTGCGTGACCGG	FHIFBHHFBDDB###################	YT:Z:UU
HWI-ST515:184:D0PUKACXX:1:1201:9988:80105	0	chromosome:AGPv2:2:1:237068873:1	209222865	1	31M	*	0	0	CTTAATGGCCGGTCTCTACGCATAAAAGAGA	HDHEICHAHGGI@=AHD:BEC??ADDDC@=<	AS:i:0	XS:i:0	XN:i:0	XM:i:0	XO:i:0	XG:i:0	NM:i:0	MD:Z:31	YT:Z:UU
HWI-ST515:184:D0PUKACXX:1:1201:9988:80105	272	chromosome:AGPv2:2:1:237068873:1	209192160	1	31M	*	0	0	TCTCTTTTATGCGTAGAGACCGGCCATTAAG	<=@CDDDA??CEB:DHA=@IGGHAHCIEHDH	AS:i:0	XS:i:0	XN:i:0	XM:i:0	XO:i:0	XG:i:0	NM:i:0	MD:Z:31	YT:Z:UU
HWI-ST515:184:D0PUKACXX:1:1201:8396:109882	16	chromosome:AGPv2:5:1:217872852:1	146711910	255	31M	*	0	0	CCTCTCCCCTCTCGCTGACGCCTGACCTTCC	??6=2=8?CAABFFHFIEGGEEIHFCIHBHG	AS:i:0	XN:i:0	XM:i:0	XO:i:0	XG:i:0	NM:i:0	MD:Z:31	YT:Z:UU
HWI-ST515:184:D0PUKACXX:1:1201:8350:128960	16	chromosome:AGPv2:5:1:217872852:1	176110235	255	31M	*	0	0	ATCACGATGGAGCTTTGAGTCTTTGACGGTG	#@;?BDC@EEEHDGCIHHD@GAGHGGAF>GI	AS:i:0	XN:i:0	XM:i:0	XO:i:0	XG:i:0	NM:i:0	MD:Z:31	YT:Z:UU
HWI-ST515:184:D0PUKACXX:1:1201:9666:176356	4	*	0	0	*	*	0	0	CTCGCAGGGCGGCCTCCATATGGTCCGGTCT	BBB/@##########################	YT:Z:UU
HWI-ST515:184:D0PUKACXX:1:1202:4279:3548	0	chromosome:AGPv2:4:1:241473504:1	203403561	255	31M	*	0	0	GCTGGCGTCAGTGGCCATTTCTGACGATTCA	IGII:DGHIEHGIIJJGHGHHHHGFF<BCEC	AS:i:0	XN:i:0	XM:i:0	XO:i:0	XG:i:0	NM:i:0	MD:Z:31	YT:Z:UU
HWI-ST515:184:D0PUKACXX:1:1202:10986:23420	0	chromosome:AGPv2:4:1:241473504:1	203403561	255	31M	*	0	0	GCTGGCGTCAGTGGCCATTTCTGACGATTCA	GG1@GGGIIJGHAEGI>E:CEHHECFDFDC@	AS:i:0	XN:i:0	XM:i:0	XO:i:0	XG:i:0	NM:i:0	MD:Z:31	YT:Z:UU
HWI-ST515:184:D0PUKACXX:1:1202:12556:77769	16	chromosome:AGPv2:7:1:176764762:1	83460251	255	31M	*	0	0	GGACTGTGGGGACGCTATGCCGCTATGCGAT	ACCB?;(DDDBEDEEGGGIJJJIGFBB@GII	AS:i:0	XN:i:0	XM:i:0	XO:i:0	XG:i:0	NM:i:0	MD:Z:31	YT:Z:UU
HWI-ST515:184:D0PUKACXX:1:1202:16850:160136	16	chromosome:AGPv2:3:1:232140174:1	150826723	255	31M	*	0	0	AATCTGATACCAGATGTTAGCACTTAGGAAG	=G@@AGHACGIIGIIGECIGIHEIIJJJIIJ	AS:i:0	XN:i:0	XM:i:0	XO:i:0	XG:i:0	NM:i:0	MD:Z:31	YT:Z:UU
HWI-ST515:184:D0PUKACXX:1:1202:10631:172314	0	chromosome:AGPv2:4:1:241473504:1	89302060	255	31M	*	0	0	GGGCTCAATATAATTGTTTGAACCTCTTCCA	IIGDHHEHIJIJIJJJJIIJFIIIHFHFH@7	AS:i:0	XN:i:0	XM:i:0	XO:i:0	XG:i:0	NM:i:0	MD:Z:31	YT:Z:UU
HWI-ST515:184:D0PUKACXX:1:1202:3451:192131	16	chromosome:AGPv2:2:1:237068873:1	210446911	6	31M	*	0	0	GTAGGGCTGGAAGAAGGACCGCCACATCTCC	#########AC>CC>>94FGGEGFIIIIHCF	AS:i:-2	XS:i:-3	XN:i:0	XM:i:1	XO:i:0	XG:i:0	NM:i:1	MD:Z:6A24	YT:Z:UU
HWI-ST515:184:D0PUKACXX:1:1202:3451:192131	272	chromosome:AGPv2:1:1:301354135:1	248864078	6	31M	*	0	0	GTAGGGCTGGAAGAAGGACCGCCACATCTCC	#########AC>CC>>94FGGEGFIIIIHCF	AS:i:-3	XS:i:-3	XN:i:0	XM:i:1	XO:i:0	XG:i:0	NM:i:1	MD:Z:17G13	YT:Z:UU
HWI-ST515:184:D0PUKACXX:1:1203:15184:6148	16	chromosome:AGPv2:7:1:176764762:1	69634101	1	31M	*	0	0	AAGGATAGACAGAGAGTGCCGCGCCGGGGGC	4CCC>CC>4C@:>>A<578=BCB>HGGA:CE	AS:i:0	XS:i:0	XN:i:0	XM:i:0	XO:i:0	XG:i:0	NM:i:0	MD:Z:31	YT:Z:UU
HWI-ST515:184:D0PUKACXX:1:1203:15184:6148	256	chromosome:AGPv2:10:1:150189435:1	96672308	1	31M	*	0	0	GCCCCCGGCGCGGCACTCTCTGTCTATCCTT	EC:AGGH>BCB=875<A>>:@C4>CC>CCC4	AS:i:0	XS:i:0	XN:i:0	XM:i:0	XO:i:0	XG:i:0	NM:i:0	MD:Z:31	YT:Z:UU
HWI-ST515:184:D0PUKACXX:1:1203:15184:6148	272	chromosome:AGPv2:2:1:237068873:1	196957041	1	31M	*	0	0	AAGGATAGACAGAGAGTGCCGCGCCGGGGGC	4CCC>CC>4C@:>>A<578=BCB>HGGA:CE	AS:i:0	XS:i:0	XN:i:0	XM:i:0	XO:i:0	XG:i:0	NM:i:0	MD:Z:31	YT:Z:UU
HWI-ST515:184:D0PUKACXX:1:1203:12383:21000	0	chromosome:AGPv2:4:1:241473504:1	203403561	255	31M	*	0	0	GCTGGCGTCAGTGGCCATTTCTGACGATTCA	GIIJBFFHHGBEHGHIJHHHHHHGFFFFDDE	AS:i:0	XN:i:0	XM:i:0	XO:i:0	XG:i:0	NM:i:0	MD:Z:31	YT:Z:UU
HWI-ST515:184:D0PUKACXX:1:1203:11993:37367	16	chromosome:AGPv2:3:1:232140174:1	206754914	255	31M	*	0	0	CAAGTTGCCCACTCACCTCACTGCTGCTAGC	;CC?DDCDDCCC?ECHHGGCIIIJJJJIJIG	AS:i:-6	XN:i:0	XM:i:1	XO:i:0	XG:i:0	NM:i:1	MD:Z:26T4	YT:Z:UU
HWI-ST515:184:D0PUKACXX:1:1203:19558:37348	0	chromosome:AGPv2:8:1:175793759:1	47431537	31	31M	*	0	0	TGCAGTACACAGCAACAACTGATCATCCTCG	GGBAE@D@>ACEGEHJBEE:?;;)7;CB>@=	AS:i:0	XS:i:-5	XN:i:0	XM:i:0	XO:i:0	XG:i:0	NM:i:0	MD:Z:31	YT:Z:UU
HWI-ST515:184:D0PUKACXX:1:1203:19558:37348	272	chromosome:AGPv2:1:1:301354135:1	122757563	31	31M	*	0	0	CGAGGATGATCAGTTGTTGCTGTGTACTGCA	=@>BC;7);;?:EEBJHEGECA>@D@EABGG	AS:i:-5	XS:i:-5	XN:i:0	XM:i:1	XO:i:0	XG:i:0	NM:i:1	MD:Z:13C17	YT:Z:UU
HWI-ST515:184:D0PUKACXX:1:1203:8315:43151	0	chromosome:AGPv2:10:1:150189435:1	96672308	1	31M	*	0	0	GCCCCCGGCGCGGCACTCTCTGTCTATCCTT	JJJJJJEFFDDBDDBDCDCCC>CCDCC>>C#	AS:i:0	XS:i:0	XN:i:0	XM:i:0	XO:i:0	XG:i:0	NM:i:0	MD:Z:31	YT:Z:UU
HWI-ST515:184:D0PUKACXX:1:1203:8315:43151	272	chromosome:AGPv2:7:1:176764762:1	69634101	1	31M	*	0	0	AAGGATAGACAGAGAGTGCCGCGCCGGGGGC	#C>>CCDCC>CCCDCDBDDBDDFFEJJJJJJ	AS:i:0	XS:i:0	XN:i:0	XM:i:0	XO:i:0	XG:i:0	NM:i:0	MD:Z:31	YT:Z:UU
HWI-ST515:184:D0PUKACXX:1:1203:8315:43151	272	chromosome:AGPv2:2:1:237068873:1	196957041	1	31M	*	0	0	AAGGATAGACAGAGAGTGCCGCGCCGGGGGC	#C>>CCDCC>CCCDCDBDDBDDFFEJJJJJJ	AS:i:0	XS:i:0	XN:i:0	XM:i:0	XO:i:0	XG:i:0	NM:i:0	MD:Z:31	YT:Z:UU
HWI-ST515:184:D0PUKACXX:1:1203:16948:80480	4	*	0	0	*	*	0	0	TAATAATGTGGTGCTGGCAGAGTTATACATG	@F4BFB9D8)BFF>3@@F355@C:;A#####	YT:Z:UU
HWI-ST515:184:D0PUKACXX:1:1203:20838:197682	4	*	0	0	*	*	0	0	CCTACGAAGGGGATTCCAGATCGGAAGAGCG	EHIIJDFGIIJI<EGGIGJHHEHFBDCBCEB	YT:Z:UU
HWI-ST515:184:D0PUKACXX:1:1204:6497:8026	4	*	0	0	*	*	0	0	CATCCAAAGTGCTGTGCCCTGCTCATCGCCC	IJFIJBHBGDFHGGGHGIIG@GGGGIGIHHB	YT:Z:UU
HWI-ST515:184:D0PUKACXX:1:1204:10347:65713	0	chromosome:AGPv2:4:1:241473504:1	157973769	1	31M	*	0	0	TCCCGTAGGGCACGCGAAGGGGCACCAGGGG	DF;1<CFH(;;@D/=?A@/>?/'28?<BB##	AS:i:-2	XS:i:-2	XN:i:0	XM:i:1	XO:i:0	XG:i:0	NM:i:1	MD:Z:30T0	YT:Z:UU
HWI-ST515:184:D0PUKACXX:1:1204:10347:65713	272	chromosome:AGPv2:9:1:156750706:1	137035359	1	31M	*	0	0	CCCCTGGTGCCCCTTCGCGTGCCCTACGGGA	##BB<?82'/?>/@A?=/D@;;(HFC<1;FD	AS:i:-2	XS:i:-2	XN:i:0	XM:i:1	XO:i:0	XG:i:0	NM:i:1	MD:Z:0A30	YT:Z:UU
HWI-ST515:184:D0PUKACXX:1:1204:10347:65713	256	chromosome:AGPv2:10:1:150189435:1	74436965	1	31M	*	0	0	TCCCGTAGGGCACGCGAAGGGGCACCAGGGG	DF;1<CFH(;;@D/=?A@/>?/'28?<BB##	AS:i:-2	XS:i:-2	XN:i:0	XM:i:1	XO:i:0	XG:i:0	NM:i:1	MD:Z:30T0	YT:Z:UU
HWI-ST515:184:D0PUKACXX:1:1204:10347:65713	272	chromosome:AGPv2:1:1:301354135:1	17734159	1	31M	*	0	0	CCCCTGGTGCCCCTTCGCGTGCCCTACGGGA	##BB<?82'/?>/@A?=/D@;;(HFC<1;FD	AS:i:-2	XS:i:-2	XN:i:0	XM:i:1	XO:i:0	XG:i:0	NM:i:1	MD:Z:0A30	YT:Z:UU
HWI-ST515:184:D0PUKACXX:1:1204:10347:65713	272	chromosome:AGPv2:1:1:301354135:1	17732916	1	31M	*	0	0	CCCCTGGTGCCCCTTCGCGTGCCCTACGGGA	##BB<?82'/?>/@A?=/D@;;(HFC<1;FD	AS:i:-2	XS:i:-2	XN:i:0	XM:i:1	XO:i:0	XG:i:0	NM:i:1	MD:Z:0A30	YT:Z:UU
HWI-ST515:184:D0PUKACXX:1:1204:10347:65713	256	chromosome:AGPv2:4:1:241473504:1	157979636	1	31M	*	0	0	TCCCGTAGGGCACGCGAAGGGGCACCAGGGG	DF;1<CFH(;;@D/=?A@/>?/'28?<BB##	AS:i:-2	XS:i:-2	XN:i:0	XM:i:1	XO:i:0	XG:i:0	NM:i:1	MD:Z:30T0	YT:Z:UU
HWI-ST515:184:D0PUKACXX:1:1204:10347:65713	256	chromosome:AGPv2:10:1:150189435:1	74417343	1	31M	*	0	0	TCCCGTAGGGCACGCGAAGGGGCACCAGGGG	DF;1<CFH(;;@D/=?A@/>?/'28?<BB##	AS:i:-2	XS:i:-2	XN:i:0	XM:i:1	XO:i:0	XG:i:0	NM:i:1	MD:Z:30T0	YT:Z:UU
HWI-ST515:184:D0PUKACXX:1:1204:17371:157466	0	chromosome:AGPv2:4:1:241473504:1	89302060	255	31M	*	0	0	GGGCTCAATATAATTGTTTGAACCTCTTCCA	GI@DG?FCHGEHIIDGDCHIC=@DEHCEHF@	AS:i:0	XN:i:0	XM:i:0	XO:i:0	XG:i:0	NM:i:0	MD:Z:31	YT:Z:UU
HWI-ST515:184:D0PUKACXX:1:1205:10890:102233	4	*	0	0	*	*	0	0	GGCTGAGTAAGTGAGAACGGGCGTCGATTCC	B?FC###########################	YT:Z:UU
HWI-ST515:184:D0PUKACXX:1:1205:1153:118167	16	chromosome:AGPv2:10:1:150189435:1	142090992	255	31M	*	0	0	CTCCATGGGAAGTGGTGGCCAGCTCAGAAAG	#CEEEEHH@CDDC;JIIGIHGGIIHFJIHEI	AS:i:0	XN:i:0	XM:i:0	XO:i:0	XG:i:0	NM:i:0	MD:Z:31	YT:Z:UU
HWI-ST515:184:D0PUKACXX:1:1205:20533:135729	0	chromosome:AGPv2:5:1:217872852:1	146724046	255	31M	*	0	0	TCCCCTCCATGGCTATTTAAGCCACGTCCGC	JIJJJFGGEEGGGHJIJJJIHGHHHFFFDA#	AS:i:0	XN:i:0	XM:i:0	XO:i:0	XG:i:0	NM:i:0	MD:Z:31	YT:Z:UU
HWI-ST515:184:D0PUKACXX:1:1205:18305:169591	0	chromosome:AGPv2:7:1:176764762:1	19320386	255	31M	*	0	0	ACAAACCCACGGACTAACACACGCGCACGCG	G4*?BB@CFG@@;AA3?##############	AS:i:0	XN:i:0	XM:i:0	XO:i:0	XG:i:0	NM:i:0	MD:Z:31	YT:Z:UU
HWI-ST515:184:D0PUKACXX:1:1206:13538:3987	4	*	0	0	*	*	0	0	GTTTTAATGACAGATCTTGGGCCCTTTTTGT	E@?FGFFHIIGGIFCHIJJ:(.6=EEHFFDF	YT:Z:UU
HWI-ST515:184:D0PUKACXX:1:1206:12358:60605	4	*	0	0	*	*	0	0	ACCTAGGTTTGGTAGTTTTTGAAAGTGAATT	BCACD3;5;;??ACC:A3>@B<@AD4>@>B#	YT:Z:UU
HWI-ST515:184:D0PUKACXX:1:1206:18492:127205	4	*	0	0	*	*	0	0	GCCTAATAAGGCTTACGAGGCCTAGTCATTT	;;DGGFGGHF<FGIJFGGFB>BCACA@ADC5	YT:Z:UU
HWI-ST515:184:D0PUKACXX:1:1206:20127:167509	4	*	0	0	*	*	0	0	CTTCTTTATTGTGCTACTCTTTCGATTCCAG	9F<FGHG9BBB=FG@CHH:))7CC?>AAA##	YT:Z:UU
HWI-ST515:184:D0PUKACXX:1:1206:9572:180287	0	chromosome:AGPv2:1:1:301354135:1	269907403	1	31M	*	0	0	ACTGACGGGAGACAAAGCTGGCACCGCACTG	IIGIGIIGJJ:AEEHEEECEFDDC;?BDDD9	AS:i:0	XS:i:0	XN:i:0	XM:i:0	XO:i:0	XG:i:0	NM:i:0	MD:Z:31	YT:Z:UU
HWI-ST515:184:D0PUKACXX:1:1206:9572:180287	256	chromosome:AGPv2:2:1:237068873:1	6581072	1	31M	*	0	0	ACTGACGGGAGACAAAGCTGGCACCGCACTG	IIGIGIIGJJ:AEEHEEECEFDDC;?BDDD9	AS:i:0	XS:i:0	XN:i:0	XM:i:0	XO:i:0	XG:i:0	NM:i:0	MD:Z:31	YT:Z:UU
HWI-ST515:184:D0PUKACXX:1:1206:9572:180287	272	chromosome:AGPv2:10:1:150189435:1	135808739	1	31M	*	0	0	CAGTGCGGTGCCAGCTTTGTCTCCCGTCAGT	9DDDB?;CDDFECEEEHEEA:JJGIIGIGII	AS:i:0	XS:i:0	XN:i:0	XM:i:0	XO:i:0	XG:i:0	NM:i:0	MD:Z:31	YT:Z:UU
HWI-ST515:184:D0PUKACXX:1:1206:9572:180287	272	chromosome:AGPv2:9:1:156750706:1	108224160	1	31M	*	0	0	CAGTGCGGTGCCAGCTTTGTCTCCCGTCAGT	9DDDB?;CDDFECEEEHEEA:JJGIIGIGII	AS:i:0	XS:i:0	XN:i:0	XM:i:0	XO:i:0	XG:i:0	NM:i:0	MD:Z:31	YT:Z:UU
HWI-ST515:184:D0PUKACXX:1:1206:9572:180287	272	chromosome:AGPv2:1:1:301354135:1	5871167	1	31M	*	0	0	CAGTGCGGTGCCAGCTTTGTCTCCCGTCAGT	9DDDB?;CDDFECEEEHEEA:JJGIIGIGII	AS:i:0	XS:i:0	XN:i:0	XM:i:0	XO:i:0	XG:i:0	NM:i:0	MD:Z:31	YT:Z:UU
HWI-ST515:184:D0PUKACXX:1:1206:9572:180287	272	chromosome:AGPv2:1:1:301354135:1	6526265	1	31M	*	0	0	CAGTGCGGTGCCAGCTTTGTCTCCCGTCAGT	9DDDB?;CDDFECEEEHEEA:JJGIIGIGII	AS:i:0	XS:i:0	XN:i:0	XM:i:0	XO:i:0	XG:i:0	NM:i:0	MD:Z:31	YT:Z:UU
HWI-ST515:184:D0PUKACXX:1:1206:9572:180287	256	chromosome:AGPv2:5:1:217872852:1	206300773	1	26M3D5M	*	0	0	ACTGACGGGAGACAAAGCTGGCACCGCACTG	IIGIGIIGJJ:AEEHEEECEFDDC;?BDDD9	AS:i:-14	XS:i:0	XN:i:0	XM:i:0	XO:i:1	XG:i:3	NM:i:3	MD:Z:26^AGC5	YT:Z:UU
HWI-ST515:184:D0PUKACXX:1:1207:11581:63396	16	chromosome:AGPv2:2:1:237068873:1	25076004	1	31M	*	0	0	GTGGATACGGGGAAACCTTCCCGACCCTTTG	#CC?A8;?;5C@C@5ABAD:HHHHGHGHDHH	AS:i:0	XS:i:0	XN:i:0	XM:i:0	XO:i:0	XG:i:0	NM:i:0	MD:Z:31	YT:Z:UU
HWI-ST515:184:D0PUKACXX:1:1207:11581:63396	256	chromosome:AGPv2:2:1:237068873:1	25077826	1	31M	*	0	0	CAAAGGGTCGGGAAGGTTTCCCCGTATCCAC	HHDHGHGHHHH:DABA5@C@C5;?;8A?CC#	AS:i:0	XS:i:0	XN:i:0	XM:i:0	XO:i:0	XG:i:0	NM:i:0	MD:Z:31	YT:Z:UU
HWI-ST515:184:D0PUKACXX:1:1207:11004:113408	4	*	0	0	*	*	0	0	GTCGCGGCGGGGGGCCAGTCCGCGGCCGCCC	JECHGHHCDDBBB##################	YT:Z:UU
HWI-ST515:184:D0PUKACXX:1:1207:1034:156976	4	*	0	0	*	*	0	0	CGTTGACAATACCAAGGGGACCGAGCCGTCG	GGHAC(=FC>CDHI@=11:=:(,'3???###	YT:Z:UU
HWI-ST515:184:D0PUKACXX:1:1207:11868:156835	16	chromosome:AGPv2:6:1:169174353:1	154310094	255	31M	*	0	0	CACCTATGCGTCCACGAACACTCTTGTTGGC	:>CDDDBB?;7BCDDEFECDFDEEAEHIIJJ	AS:i:0	XN:i:0	XM:i:0	XO:i:0	XG:i:0	NM:i:0	MD:Z:31	YT:Z:UU
HWI-ST515:184:D0PUKACXX:1:1207:20250:166770	16	chromosome:AGPv2:4:1:241473504:1	39319072	255	31M	*	0	0	GAAGAAGATGGAGAAGACAAAGACAGCGAGC	>DDDDDDDDDDDDDDDEDEEDCCFFFHJJIH	AS:i:0	XN:i:0	XM:i:0	XO:i:0	XG:i:0	NM:i:0	MD:Z:31	YT:Z:UU
HWI-ST515:184:D0PUKACXX:1:1207:10683:183630	4	*	0	0	*	*	0	0	CATCCAAAGTGCTGTGCCCTGCTCATCGCCC	B@G<DBF<B?DF@GCDDHGIJGIHECHI<E8	YT:Z:UU
HWI-ST515:184:D0PUKACXX:1:1208:18064:3835	0	chromosome:AGPv2:1:1:301354135:1	42164528	255	31M	*	0	0	CACCAGCATCATATCTTCCTCCCTCGCCTCT	CE9CDDCHEC>;CBCFFFCACCD########	AS:i:-2	XN:i:0	XM:i:1	XO:i:0	XG:i:0	NM:i:1	MD:Z:29A1	YT:Z:UU
HWI-ST515:184:D0PUKACXX:1:1208:9536:51473	0	chromosome:AGPv2:10:1:150189435:1	4475740	255	31M	*	0	0	CCCTCTCCTCCATCCCACCATCGGACTCCAT	BFHEIJJJJJHHHGHFFFECEEA@DD6A>C:	AS:i:-4	XN:i:0	XM:i:1	XO:i:0	XG:i:0	NM:i:1	MD:Z:30C0	YT:Z:UU
HWI-ST515:184:D0PUKACXX:1:1208:4388:66575	0	chromosome:AGPv2:1:1:301354135:1	102196738	255	31M	*	0	0	CTCGCACAGGCATTTCAATCGGACTTCGGAT	IIIJJGHGJGJDHIIIJJGGGBEF6;??AAA	AS:i:-5	XN:i:0	XM:i:1	XO:i:0	XG:i:0	NM:i:1	MD:Z:11G19	YT:Z:UU
HWI-ST515:184:D0PUKACXX:1:1208:11578:71029	0	chromosome:AGPv2:2:1:237068873:1	199389417	255	31M	*	0	0	TGGGTCGGCGTACCTGGTGGTGCTCACGGCC	GHF@FFGGB<=BECEEC;C?>@CCDCD9?B#	AS:i:-5	XN:i:0	XM:i:1	XO:i:0	XG:i:0	NM:i:1	MD:Z:0G30	YT:Z:UU
HWI-ST515:184:D0PUKACXX:1:1208:8605:80425	4	*	0	0	*	*	0	0	GGTGTCGCGCGGACACACGGCCCTAGCGAGC	EG?FGFHIIIFFDBDDDDDDDBDDDC@;>B#	YT:Z:UU
HWI-ST515:184:D0PUKACXX:1:1208:3332:99461	0	chromosome:AGPv2:4:1:241473504:1	167421477	255	31M	*	0	0	GTACATATGAGGAGATAAAAAAATGACATTG	JIBHEGGCEHHFA;BFEFEFC>8A:AC>C##	AS:i:0	XN:i:0	XM:i:0	XO:i:0	XG:i:0	NM:i:0	MD:Z:31	YT:Z:UU
HWI-ST515:184:D0PUKACXX:1:1208:18641:173356	16	chromosome:AGPv2:1:1:301354135:1	118965274	255	31M	*	0	0	ACGTGAGCATGGAGTAGTGGCTGGCTCCCGG	##A;@79?7)3A3AAEG>EGGHFA@:ED@GJ	AS:i:0	XN:i:0	XM:i:0	XO:i:0	XG:i:0	NM:i:0	MD:Z:31	YT:Z:UU
HWI-ST515:184:D0PUKACXX:1:1301:13081:43962	4	*	0	0	*	*	0	0	GTGGGGGCCAGGACGGACGCACTGCGAGCAC	DHG<FA/=DFECA?>82='&0)5?>>99@B#	YT:Z:UU
HWI-ST515:184:D0PUKACXX:1:1301:4158:64531	16	chromosome:AGPv2:4:1:241473504:1	25990257	255	31M	*	0	0	CAATGCACGCGTCTCTAAGGCTCTCGCAGCT	:DCDB><DFHHEFBHGFIHEG<F:FIIJIIG	AS:i:0	XN:i:0	XM:i:0	XO:i:0	XG:i:0	NM:i:0	MD:Z:31	YT:Z:UU
HWI-ST515:184:D0PUKACXX:1:1301:5279:110096	16	chromosome:AGPv2:3:1:232140174:1	206754914	255	31M	*	0	0	CAAGTTGCCCACTCACCTCACTGCTGCTAGC	;@;(1>7@;7..;=7>@4CCAEC;@=6BC;;	AS:i:-4	XN:i:0	XM:i:1	XO:i:0	XG:i:0	NM:i:1	MD:Z:26T4	YT:Z:UU
HWI-ST515:184:D0PUKACXX:1:1301:3159:173281	16	chromosome:AGPv2:4:1:241473504:1	39319072	255	31M	*	0	0	GAAGAAGATGGAGAAGACAAAGACAGCGAGC	@CA@DDDDC@;>>CCA@CEECCABB@HHAC4	AS:i:0	XN:i:0	XM:i:0	XO:i:0	XG:i:0	NM:i:0	MD:Z:31	YT:Z:UU
HWI-ST515:184:D0PUKACXX:1:1301:15871:194402	0	chromosome:AGPv2:9:1:156750706:1	144496658	255	31M	*	0	0	TTCTCAGCCTCGTCCATGCTTGCCAGCTGTG	FGIIGCFID>DHIIIGGG=HHI=AEAEDD?7	AS:i:0	XN:i:0	XM:i:0	XO:i:0	XG:i:0	NM:i:0	MD:Z:31	YT:Z:UU
HWI-ST515:184:D0PUKACXX:1:1302:20019:19418	4	*	0	0	*	*	0	0	TGTAGTGAGGGGGGTGATGTGATTCGGAGGG	JJ@BFBG<DFGIJD07A@A:ACAADDB<;B#	YT:Z:UU
HWI-ST515:184:D0PUKACXX:1:1302:17247:20788	0	chromosome:AGPv2:5:1:217872852:1	146724046	255	31M	*	0	0	TCCCCTCCATGGCTATTTAAGCCACGTCCGC	IHHJHJJIFHIGGGHGEHE@CE9;;BDD?##	AS:i:0	XN:i:0	XM:i:0	XO:i:0	XG:i:0	NM:i:0	MD:Z:31	YT:Z:UU
HWI-ST515:184:D0PUKACXX:1:1302:12718:36817	16	chromosome:AGPv2:6:1:169174353:1	154310094	255	31M	*	0	0	CACCTATGCGTCCACGAACACTCTTGTTGGC	@CDCBBDDDC=CB?FGFHEAHFJIHEGGFJG	AS:i:0	XN:i:0	XM:i:0	XO:i:0	XG:i:0	NM:i:0	MD:Z:31	YT:Z:UU
HWI-ST515:184:D0PUKACXX:1:1302:11158:51087	16	chromosome:AGPv2:1:1:301354135:1	9074693	31	31M	*	0	0	TGAGGGATTGGAGCTGTGGCGCCTAGATTTG	BCCCCCA>ACCC?DDDDDFEBHEGHHHIJJJ	AS:i:0	XS:i:-5	XN:i:0	XM:i:0	XO:i:0	XG:i:0	NM:i:0	MD:Z:31	YT:Z:UU
HWI-ST515:184:D0PUKACXX:1:1302:11158:51087	272	chromosome:AGPv2:10:1:150189435:1	144640306	31	31M	*	0	0	TGAGGGATTGGAGCTGTGGCGCCTAGATTTG	BCCCCCA>ACCC?DDDDDFEBHEGHHHIJJJ	AS:i:-5	XS:i:-5	XN:i:0	XM:i:1	XO:i:0	XG:i:0	NM:i:1	MD:Z:20A10	YT:Z:UU
HWI-ST515:184:D0PUKACXX:1:1302:11158:51087	272	chromosome:AGPv2:9:1:156750706:1	87503574	31	31M	*	0	0	TGAGGGATTGGAGCTGTGGCGCCTAGATTTG	BCCCCCA>ACCC?DDDDDFEBHEGHHHIJJJ	AS:i:-5	XS:i:-5	XN:i:0	XM:i:1	XO:i:0	XG:i:0	NM:i:1	MD:Z:17C13	YT:Z:UU
HWI-ST515:184:D0PUKACXX:1:1302:3301:61035	0	chromosome:AGPv2:5:1:217872852:1	17312926	255	31M	*	0	0	CAAGGTGGGCGATGATGAGAAACCCCGACAA	FG@HDGGGHII/-:?E3?3.;).6?8???@#	AS:i:0	XN:i:0	XM:i:0	XO:i:0	XG:i:0	NM:i:0	MD:Z:31	YT:Z:UU
HWI-ST515:184:D0PUKACXX:1:1302:4329:91210	0	chromosome:AGPv2:8:1:175793759:1	114742342	255	31M	*	0	0	CTCGGCTTGCGGGAGTTTGGGCCTTGGGGGG	EIIGGIIJA?@8A##################	AS:i:0	XN:i:0	XM:i:0	XO:i:0	XG:i:0	NM:i:0	MD:Z:31	YT:Z:UU
HWI-ST515:184:D0PUKACXX:1:1302:13388:103398	4	*	0	0	*	*	0	0	ATAAAGAAGATGAGCAGCCATCAGAGAGTGG	EIBHIJEIIFJIGGGCHDICEG>CECEF;@;	YT:Z:UU
HWI-ST515:184:D0PUKACXX:1:1302:6331:145498	0	chromosome:AGPv2:1:1:301354135:1	122757585	1	31M	*	0	0	TGTACTGCATGGGTGGAGAAAGCCTGGAGGG	BG?DFEDB)=8=@.-B(6)=AE;@>B?####	AS:i:-2	XS:i:-2	XN:i:0	XM:i:1	XO:i:0	XG:i:0	NM:i:1	MD:Z:30T0	YT:Z:UU
HWI-ST515:184:D0PUKACXX:1:1302:6331:145498	272	chromosome:AGPv2:8:1:175793759:1	47428628	1	31M	*	0	0	CCCTCCAGGCTTTCTCCACCCATGCAGTACA	####?B>@;EA=)6(B-.@=8=)BDEFD?GB	AS:i:-2	XS:i:-2	XN:i:0	XM:i:1	XO:i:0	XG:i:0	NM:i:1	MD:Z:0A30	YT:Z:UU
HWI-ST515:184:D0PUKACXX:1:1302:20413:156561	16	chromosome:AGPv2:2:1:237068873:1	31268429	255	31M	*	0	0	GCCTTTTGCCTTCCCACTCCCGGGAGTGCGG	#?DC=B@BCDEDDBB?E<IGIIHBJJJIGHC	AS:i:0	XN:i:0	XM:i:0	XO:i:0	XG:i:0	NM:i:0	MD:Z:31	YT:Z:UU
HWI-ST515:184:D0PUKACXX:1:1302:15233:194874	0	chromosome:AGPv2:1:1:301354135:1	102196738	255	31M	*	0	0	CTCGCACAGGCATTTCAATCGGACTTCGGAT	IJJJJJIJJGJIJGGIIJJJIFEEFFFFCA;	AS:i:-6	XN:i:0	XM:i:1	XO:i:0	XG:i:0	NM:i:1	MD:Z:11G19	YT:Z:UU
HWI-ST515:184:D0PUKACXX:1:1303:3583:33963	16	chromosome:AGPv2:1:1:301354135:1	257291946	37	31M	*	0	0	AGGGACAATTGTATACATGCCCCTCAAATTT	####@CCHECHGHEGGGE@8GGHIHDGDJHG	AS:i:0	XS:i:-14	XN:i:0	XM:i:0	XO:i:0	XG:i:0	NM:i:0	MD:Z:31	YT:Z:UU
HWI-ST515:184:D0PUKACXX:1:1303:3583:33963	256	chromosome:AGPv2:4:1:241473504:1	144323110	37	4M3I24M	*	0	0	AAATTTGAGGGGCATGTATACAATTGTCCCT	GHJDGDHIHGG8@EGGGEHGHCEHCC@####	AS:i:-14	XS:i:-14	XN:i:0	XM:i:0	XO:i:1	XG:i:3	NM:i:3	MD:Z:28	YT:Z:UU
HWI-ST515:184:D0PUKACXX:1:1303:8136:36289	16	chromosome:AGPv2:2:1:237068873:1	209199418	255	31M	*	0	0	CCAAACGATTTAACATGTACCACACTTAAAC	;BAA=FECC;?ACHE>EE@AGCIGHEIIGBI	AS:i:0	XN:i:0	XM:i:0	XO:i:0	XG:i:0	NM:i:0	MD:Z:31	YT:Z:UU
HWI-ST515:184:D0PUKACXX:1:1303:15292:140597	16	chromosome:AGPv2:6:1:169174353:1	158269667	255	31M	*	0	0	TGGCGTGAGGCGCATGAGGAGCTCTGGAGGC	3?DBDCCCBDAEHFGIHEDGAEIIIGFABIJ	AS:i:-12	XN:i:0	XM:i:2	XO:i:0	XG:i:0	NM:i:2	MD:Z:29C0T0	YT:Z:UU
HWI-ST515:184:D0PUKACXX:1:1303:17776:192980	4	*	0	0	*	*	0	0	GCTGGGCAAGTGCTTGAGGATTTCCATAATG	IJIJBGHEGGB;EGHEHHFCHEHE@CFDBF>	YT:Z:UU
HWI-ST515:184:D0PUKACXX:1:1303:2617:194756	0	chromosome:AGPv2:6:1:169174353:1	144597910	255	31M	*	0	0	CGCCGGTGTACACGTCGTTGACGAGGTTCTC	IIIIIJBHHHFFFDBCDBBDBDB<B=39@@:	AS:i:0	XN:i:0	XM:i:0	XO:i:0	XG:i:0	NM:i:0	MD:Z:31	YT:Z:UU
HWI-ST515:184:D0PUKACXX:1:1304:6333:77878	4	*	0	0	*	*	0	0	GTTTTAATGACAGATCTTGGGCCCTTTTTGT	JHEEFHIGIJGEGHGIGIHI<DGBEHHFCB@	YT:Z:UU
HWI-ST515:184:D0PUKACXX:1:1304:18006:93759	16	chromosome:AGPv2:7:1:176764762:1	15470629	255	26M3D5M	*	0	0	CCTTGAGCCATGGACACCACCTGCTAACAGG	3C@FFFHHHHHHHD@;EG@JIGIHGGGHCHC	AS:i:-14	XN:i:0	XM:i:0	XO:i:1	XG:i:3	NM:i:3	MD:Z:26^ACG5	YT:Z:UU
HWI-ST515:184:D0PUKACXX:1:1304:2099:100343	0	chromosome:AGPv2:9:1:156750706:1	144496658	255	31M	*	0	0	TTCTCAGCCTCGTCCATGCTTGCCAGCTGTG	JJJJHDGIGJJJJJJJJIIJJIHHHDHFDDB	AS:i:0	XN:i:0	XM:i:0	XO:i:0	XG:i:0	NM:i:0	MD:Z:31	YT:Z:UU
HWI-ST515:184:D0PUKACXX:1:1304:13013:184552	0	chromosome:AGPv2:8:1:175793759:1	115132435	255	31M	*	0	0	CACGGCCACACGCCATAATTAGCTGCCTGGC	@<?FG0@:C@@@G;8AE##############	AS:i:0	XN:i:0	XM:i:0	XO:i:0	XG:i:0	NM:i:0	MD:Z:31	YT:Z:UU
HWI-ST515:184:D0PUKACXX:1:1305:2315:24327	0	chromosome:AGPv2:2:1:237068873:1	202299091	255	31M	*	0	0	GTTGTGTGGAGTGGAGGCAAGGCGGCAAGGC	GGHC?8?DGAHGIIGAHBDHJGEHC/>@<@2	AS:i:0	XN:i:0	XM:i:0	XO:i:0	XG:i:0	NM:i:0	MD:Z:31	YT:Z:UU
HWI-ST515:184:D0PUKACXX:1:1305:7709:75918	16	chromosome:AGPv2:4:1:241473504:1	134582336	255	31M	*	0	0	CTAGCGCTTGGCCTCCTGCCCATCCCCTGCG	5;<:BB?;;@@<?DDFFGHGDGIIJIIIIJI	AS:i:-8	XN:i:0	XM:i:2	XO:i:0	XG:i:0	NM:i:2	MD:Z:2G5C22	YT:Z:UU
HWI-ST515:184:D0PUKACXX:1:1305:9059:134710	4	*	0	0	*	*	0	0	GATTAAGTGTGGTACATGTTAAATAGTTTGG	B)==187/88FED>AE3)7A###########	YT:Z:UU
HWI-ST515:184:D0PUKACXX:1:1305:14336:135647	0	chromosome:AGPv2:9:1:156750706:1	110919441	255	31M	*	0	0	CACCGGGAGAGTGAGCTGCTGCCTGCGCAAC	JFJJJFJEH';?CEFCACCCEAACD?=8;?5	AS:i:0	XN:i:0	XM:i:0	XO:i:0	XG:i:0	NM:i:0	MD:Z:31	YT:Z:UU
HWI-ST515:184:D0PUKACXX:1:1305:2643:136346	4	*	0	0	*	*	0	0	ATTTCCAGATGGTGAATCGTCCTCTAGTGTT	JIJIJIFJHJIIEHGGHDHHHHDFFDFCE>6	YT:Z:UU
HWI-ST515:184:D0PUKACXX:1:1305:10842:165177	0	chromosome:AGPv2:8:1:175793759:1	175402687	255	31M	*	0	0	GCAAGCTTGTTGGCTGTGCCTGGTGGTTGTT	IJJEGIEIJEEHHFBB@@CEECC;=?8??=2	AS:i:0	XN:i:0	XM:i:0	XO:i:0	XG:i:0	NM:i:0	MD:Z:31	YT:Z:UU
HWI-ST515:184:D0PUKACXX:1:1305:17169:198583	16	chromosome:AGPv2:9:1:156750706:1	110919419	255	31M	*	0	0	CTCTTTCTTGGTTCCGGCGCCCCACCGGGAG	#ACC<DBDBBDBDDBDDDFDIJIIIIIHGJJ	AS:i:0	XN:i:0	XM:i:0	XO:i:0	XG:i:0	NM:i:0	MD:Z:31	YT:Z:UU
HWI-ST515:184:D0PUKACXX:1:1306:11985:13637	16	chromosome:AGPv2:6:1:169174353:1	154310094	255	31M	*	0	0	CACCTATGCGTCCACGAACACTCTTGTTGGC	:5@>8?;@BCCCFEFHFHHEHFHEDBJIGGG	AS:i:0	XN:i:0	XM:i:0	XO:i:0	XG:i:0	NM:i:0	MD:Z:31	YT:Z:UU
HWI-ST515:184:D0PUKACXX:1:1306:11295:21944	0	chromosome:AGPv2:9:1:156750706:1	137488002	255	31M	*	0	0	CCTCCCACGAGAAACACCCCACGTCTCAAGC	BGFBFC)8@@AHHHD;?;AA;;>?ADCEC::	AS:i:0	XN:i:0	XM:i:0	XO:i:0	XG:i:0	NM:i:0	MD:Z:31	YT:Z:UU
HWI-ST515:184:D0PUKACXX:1:1306:15539:46432	4	*	0	0	*	*	0	0	GTCGCGGCGGGGGGCCAGTCCGCGTCCGCCT	HCCGDEEDDBB8@##################	YT:Z:UU
HWI-ST515:184:D0PUKACXX:1:1306:15049:114772	4	*	0	0	*	*	0	0	TTATTAGGCATGGCACAGGGTGCTGGACGGC	@<?BE<<4D?<(/8=88@=(.(1=@EEH###	YT:Z:UU
HWI-ST515:184:D0PUKACXX:1:1306:18868:153046	0	chromosome:AGPv2:8:1:175793759:1	114742342	255	31M	*	0	0	CTCGGCTTGCGGGAGGTTGGGCCTTGGGGGG	JIJHIGFG/;BBH89';>?:>(58@>C?###	AS:i:-2	XN:i:0	XM:i:1	XO:i:0	XG:i:0	NM:i:1	MD:Z:15T15	YT:Z:UU
HWI-ST515:184:D0PUKACXX:1:1307:6410:25071	4	*	0	0	*	*	0	0	TTATTAGGCATGGCACAGGGGGCTGGACGTC	JJJHJG@GEIJHJJJGIIB=':8>?ABAB@@	YT:Z:UU
HWI-ST515:184:D0PUKACXX:1:1307:12496:62689	16	chromosome:AGPv2:10:1:150189435:1	141582658	255	31M	*	0	0	ATGGATGAGTTGAGCAAGCCCGGTCAGCCAC	#######C?>5(;@DBA98BFEGGEHF8=FI	AS:i:0	XN:i:0	XM:i:0	XO:i:0	XG:i:0	NM:i:0	MD:Z:31	YT:Z:UU
HWI-ST515:184:D0PUKACXX:1:1307:19162:125070	0	chromosome:AGPv2:1:1:301354135:1	102196738	255	31M	*	0	0	CTCGCACAGGCATTTCAATCGGACTTCGGAT	D<??DB@@88B(87;FF>E=5:;B#######	AS:i:-2	XN:i:0	XM:i:1	XO:i:0	XG:i:0	NM:i:1	MD:Z:11G19	YT:Z:UU
HWI-ST515:184:D0PUKACXX:1:1308:4608:34992	4	*	0	0	*	*	0	0	TCTCGTGTGGCGGGAGATGCCATTGGGAGCT	###############################	YT:Z:UU
HWI-ST515:184:D0PUKACXX:1:1308:5993:66219	0	chromosome:AGPv2:4:1:241473504:1	167421477	255	31M	*	0	0	GTACATATGAGGAGATAAAAAAATGACATTT	D(;CA>)=A>AC>A=CDFDDEBB<>@@####	AS:i:-2	XN:i:0	XM:i:1	XO:i:0	XG:i:0	NM:i:1	MD:Z:30G0	YT:Z:UU
HWI-ST515:184:D0PUKACXX:1:1308:20472:109829	16	chromosome:AGPv2:4:1:241473504:1	167404246	255	31M	*	0	0	GCAAAATGTAAATTCACTACTGGTACATATG	DEFFHHGHGFHJJGIHJIIJGIIHIGJIGJI	AS:i:0	XN:i:0	XM:i:0	XO:i:0	XG:i:0	NM:i:0	MD:Z:31	YT:Z:UU
HWI-ST515:184:D0PUKACXX:1:1308:5584:175550	0	chromosome:AGPv2:6:1:169174353:1	40636026	39	31M	*	0	0	CGTAGTACAAATATAGCTCAAACTGTGAAGT	.5.=;;@GGJHEEC>EF@DF>CEDD@>>;C5	AS:i:0	XS:i:-18	XN:i:0	XM:i:0	XO:i:0	XG:i:0	NM:i:0	MD:Z:31	YT:Z:UU
HWI-ST515:184:D0PUKACXX:1:1308:5584:175550	256	chromosome:AGPv2:6:1:169174353:1	64100212	39	31M	*	0	0	CGTAGTACAAATATAGCTCAAACTGTGAAGT	.5.=;;@GGJHEEC>EF@DF>CEDD@>>;C5	AS:i:-18	XS:i:-18	XN:i:0	XM:i:5	XO:i:0	XG:i:0	NM:i:5	MD:Z:0A0A0A0G0T26	YT:Z:UU
HWI-ST515:184:D0PUKACXX:1:1308:5584:175550	256	chromosome:AGPv2:6:1:169174353:1	64099562	39	31M	*	0	0	CGTAGTACAAATATAGCTCAAACTGTGAAGT	.5.=;;@GGJHEEC>EF@DF>CEDD@>>;C5	AS:i:-18	XS:i:-18	XN:i:0	XM:i:5	XO:i:0	XG:i:0	NM:i:5	MD:Z:0A0A0A0G0T26	YT:Z:UU
HWI-ST515:184:D0PUKACXX:1:1308:5584:175550	272	chromosome:AGPv2:9:1:156750706:1	37645214	39	25M1D6M	*	0	0	ACTTCACAGTTTGAGCTATATTTGTACTACG	5C;>>@DDEC>FD@FE>CEEHJGG@;;=.5.	AS:i:-18	XS:i:-18	XN:i:0	XM:i:3	XO:i:1	XG:i:1	NM:i:4	MD:Z:25^A3T0T0T0	YT:Z:UU
HWI-ST515:184:D0PUKACXX:1:1308:13077:177104	0	chromosome:AGPv2:5:1:217872852:1	17312926	255	31M	*	0	0	CAAGGTGGGCGATGATGAGAAACTCCGACAA	DDGAG@BGI?B<8<:ACEF>;;>(;@ABB;;	AS:i:-2	XN:i:0	XM:i:1	XO:i:0	XG:i:0	NM:i:1	MD:Z:23C7	YT:Z:UU
HWI-ST515:184:D0PUKACXX:1:1308:2456:178958	0	chromosome:AGPv2:4:1:241473504:1	203403561	255	31M	*	0	0	GCTGGCGTCAGTGGCCATTTCTGACGATTCA	GGBFEF:FEFG@FDHGHFHEHHEEB/(;=;A	AS:i:0	XN:i:0	XM:i:0	XO:i:0	XG:i:0	NM:i:0	MD:Z:31	YT:Z:UU
HWI-ST515:184:D0PUKACXX:1:1308:20875:189837	0	chromosome:AGPv2:4:1:241473504:1	89302060	255	31M	*	0	0	GGGCTCAATATAATTGTTTGAACCTCTTCCA	GEHIGICGHIGGBFGI@FICDG)=AEHEHD#	AS:i:0	XN:i:0	XM:i:0	XO:i:0	XG:i:0	NM:i:0	MD:Z:31	YT:Z:UU
HWI-ST515:184:D0PUKACXX:1:2101:9729:46459	16	chromosome:AGPv2:7:1:176764762:1	15470629	255	26M3D5M	*	0	0	CCTTGAGCCATGGACACCACCTGCTAACAGG	#DFFFFFCHHEDD;C;GHFFJJJJJJJJIJJ	AS:i:-14	XN:i:0	XM:i:0	XO:i:1	XG:i:3	NM:i:3	MD:Z:26^ACG5	YT:Z:UU
HWI-ST515:184:D0PUKACXX:1:2101:15746:152787	0	chromosome:AGPv2:6:1:169174353:1	144597910	255	31M	*	0	0	CGCCGGTGTACACGTCGTTGACGAGGTTCTC	HFHGEA;B8CBEFF;?B;@CDCB@BB=ACDC	AS:i:0	XN:i:0	XM:i:0	XO:i:0	XG:i:0	NM:i:0	MD:Z:31	YT:Z:UU
HWI-ST515:184:D0PUKACXX:1:2101:16265:166959	4	*	0	0	*	*	0	0	CGTTGACAATACCAAGGGGACCGAGCCGTAG	IIGIJGGE=CGIIICIHGBEE7BAAB@B==8	YT:Z:UU
HWI-ST515:184:D0PUKACXX:1:2102:9896:55708	4	*	0	0	*	*	0	0	CCTGTTAGCAGGTGGTGTCCATGGCCCAAGG	FJJIGDDHHIJI=FGEHIJGHGFHHFFBBA<	YT:Z:UU
HWI-ST515:184:D0PUKACXX:1:2102:19205:76767	16	chromosome:AGPv2:9:1:156750706:1	146912312	255	31M	*	0	0	ATATCCAGAGTATGCGGATCCGATCTAGGCC	##############?3B=CGEGHC>EFDBB@	AS:i:-2	XN:i:0	XM:i:1	XO:i:0	XG:i:0	NM:i:1	MD:Z:13T17	YT:Z:UU
HWI-ST515:184:D0PUKACXX:1:2102:9391:123510	4	*	0	0	*	*	0	0	CCTACGAAGGGGATTCCAGATCGGAAGAGCG	CFFGB@?DABHE@A=@GEGCHCHF5;>AE@B	YT:Z:UU
HWI-ST515:184:D0PUKACXX:1:2102:15601:150365	16	chromosome:AGPv2:5:1:217872852:1	99839301	1	31M	*	0	0	CCGGTCACGCAGTCGTCGTCCAGCCGCCAGC	05C?855BC@;>775&0,(DD?BCBBFHIIG	AS:i:-4	XS:i:-4	XN:i:0	XM:i:1	XO:i:0	XG:i:0	NM:i:1	MD:Z:1A29	YT:Z:UU
HWI-ST515:184:D0PUKACXX:1:2102:15601:150365	256	chromosome:AGPv2:10:1:150189435:1	116979851	1	31M	*	0	0	GCTGGCGGCTGGACGACGACTGCGTGACCGG	GIIHFBBCB?DD(,0&577>;@CB558?C50	AS:i:-4	XS:i:-4	XN:i:0	XM:i:1	XO:i:0	XG:i:0	NM:i:1	MD:Z:29T1	YT:Z:UU
HWI-ST515:184:D0PUKACXX:1:2102:15601:150365	272	chromosome:AGPv2:1:1:301354135:1	259240327	1	31M	*	0	0	CCGGTCACGCAGTCGTCGTCCAGCCGCCAGC	05C?855BC@;>775&0,(DD?BCBBFHIIG	AS:i:-7	XS:i:-4	XN:i:0	XM:i:2	XO:i:0	XG:i:0	NM:i:2	MD:Z:0T0A29	YT:Z:UU
HWI-ST515:184:D0PUKACXX:1:2103:20748:74176	0	chromosome:AGPv2:2:1:237068873:1	4051679	1	31M	*	0	0	CTCGTGGAGGTACTGCAAGCCCCGTGCGACG	@EHGHJIJIIECCHHFDE@;BBA>?>B@?B0	AS:i:0	XS:i:0	XN:i:0	XM:i:0	XO:i:0	XG:i:0	NM:i:0	MD:Z:31	YT:Z:UU
HWI-ST515:184:D0PUKACXX:1:2103:20748:74176	256	chromosome:AGPv2:3:1:232140174:1	221914785	1	31M	*	0	0	CTCGTGGAGGTACTGCAAGCCCCGTGCGACG	@EHGHJIJIIECCHHFDE@;BBA>?>B@?B0	AS:i:0	XS:i:0	XN:i:0	XM:i:0	XO:i:0	XG:i:0	NM:i:0	MD:Z:31	YT:Z:UU
HWI-ST515:184:D0PUKACXX:1:2103:6063:140586	16	chromosome:AGPv2:4:1:241473504:1	39319072	255	31M	*	0	0	GAAGAAGATGGAGGAGACAAAGACAGCGAGC	###############################	AS:i:-2	XN:i:0	XM:i:1	XO:i:0	XG:i:0	NM:i:1	MD:Z:13A17	YT:Z:UU
HWI-ST515:184:D0PUKACXX:1:2104:2927:10223	16	chromosome:AGPv2:2:1:237068873:1	25076004	1	31M	*	0	0	GTGGATACGGGGAAACCTTCCCGACCCTTTG	CCDB@DDDDDDACA>DBA>FFHHHGCIIGGJ	AS:i:0	XS:i:0	XN:i:0	XM:i:0	XO:i:0	XG:i:0	NM:i:0	MD:Z:31	YT:Z:UU
HWI-ST515:184:D0PUKACXX:1:2104:2927:10223	256	chromosome:AGPv2:2:1:237068873:1	25077826	1	31M	*	0	0	CAAAGGGTCGGGAAGGTTTCCCCGTATCCAC	JGGIICGHHHFF>ABD>ACADDDDDD@BDCC	AS:i:0	XS:i:0	XN:i:0	XM:i:0	XO:i:0	XG:i:0	NM:i:0	MD:Z:31	YT:Z:UU
HWI-ST515:184:D0PUKACXX:1:2104:11342:73067	4	*	0	0	*	*	0	0	TGTAGTGAGGGGGGTGATGTGATTCGGAGGA	GEHHI?B*9BFHGD078A@@C>4>C<<?###	YT:Z:UU
HWI-ST515:184:D0PUKACXX:1:2104:5608:77694	16	chromosome:AGPv2:8:1:175793759:1	160085577	255	31M	*	0	0	CGCCCTCGCCGCCTCCGCCTACCTCAAACCC	######B@?;5,,'>EBFFFCHGGCEHFGCI	AS:i:-2	XN:i:0	XM:i:1	XO:i:0	XG:i:0	NM:i:1	MD:Z:1A29	YT:Z:UU
HWI-ST515:184:D0PUKACXX:1:2104:18335:114692	4	*	0	0	*	*	0	0	CGCAGGGGATTGGCAGGAGGCCAAGCGCTAG	DADBBHDHA'.=CE#################	YT:Z:UU
HWI-ST515:184:D0PUKACXX:1:2104:11726:176993	16	chromosome:AGPv2:6:1:169174353:1	112360540	255	31M	*	0	0	CTAAAAGGCTTCCATCCAATATGTTCAGAAA	>AIIIIGHGF>JJIJJJIJJJJJJIIJJJJJ	AS:i:0	XN:i:0	XM:i:0	XO:i:0	XG:i:0	NM:i:0	MD:Z:31	YT:Z:UU
HWI-ST515:184:D0PUKACXX:1:2104:15577:178398	16	chromosome:AGPv2:4:1:241473504:1	39319072	255	31M	*	0	0	GAAGAAGATGGAGAAGACAAAGACAGCGAGC	>A>>;5A@55@ACCCDCCAA>>>FDDB?G@'	AS:i:0	XN:i:0	XM:i:0	XO:i:0	XG:i:0	NM:i:0	MD:Z:31	YT:Z:UU
HWI-ST515:184:D0PUKACXX:1:2105:13021:6727	4	*	0	0	*	*	0	0	TTCACGAATAAGTGTGCTTCTTTCTCTTTTT	JJIIJHHIHHFHHHDFFFFFFEEEEEEEDDD	YT:Z:UU
HWI-ST515:184:D0PUKACXX:1:2105:12342:158371	0	chromosome:AGPv2:5:1:217872852:1	59305414	255	31M	*	0	0	CCTCCTTAAACAAGCGAACCAGCGTCCTGCC	IJGIJIJGEIIICGHE;AHFDFBCBBDBCD5	AS:i:0	XN:i:0	XM:i:0	XO:i:0	XG:i:0	NM:i:0	MD:Z:31	YT:Z:UU
HWI-ST515:184:D0PUKACXX:1:2105:20103:158567	0	chromosome:AGPv2:4:1:241473504:1	203403561	255	31M	*	0	0	GCTGGCGTCAGTGGCCATTTCTGACGATTCA	GGGD8?F@HBHDHGGC;AEHEEEED>??BE>	AS:i:0	XN:i:0	XM:i:0	XO:i:0	XG:i:0	NM:i:0	MD:Z:31	YT:Z:UU
HWI-ST515:184:D0PUKACXX:1:2105:3619:168280	16	chromosome:AGPv2:6:1:169174353:1	158269667	255	31M	*	0	0	TGGCGTGAGGCGCATGAGGAGCTCTGGAGGC	#?B@A@BA@CDFFFGHHHHGIIJIIJJJJJJ	AS:i:-12	XN:i:0	XM:i:2	XO:i:0	XG:i:0	NM:i:2	MD:Z:29C0T0	YT:Z:UU
HWI-ST515:184:D0PUKACXX:1:2105:12378:172441	16	chromosome:AGPv2:9:1:156750706:1	4285758	1	31M	*	0	0	GCGCGCAGGGGAGTTCTGCTGGGCACGCAAC	BDBBDDCB@CDDC>;EEFFFECFHGBHHF;C	AS:i:0	XS:i:0	XN:i:0	XM:i:0	XO:i:0	XG:i:0	NM:i:0	MD:Z:31	YT:Z:UU
HWI-ST515:184:D0PUKACXX:1:2105:12378:172441	256	chromosome:AGPv2:4:1:241473504:1	200878292	1	31M	*	0	0	GTTGCGTGCCCAGCAGAACTCCCCTGCGCGC	C;FHHBGHFCEFFFEE;>CDDC@BCDDBBDB	AS:i:0	XS:i:0	XN:i:0	XM:i:0	XO:i:0	XG:i:0	NM:i:0	MD:Z:31	YT:Z:UU
HWI-ST515:184:D0PUKACXX:1:2105:12378:172441	272	chromosome:AGPv2:5:1:217872852:1	181635090	1	31M	*	0	0	GCGCGCAGGGGAGTTCTGCTGGGCACGCAAC	BDBBDDCB@CDDC>;EEFFFECFHGBHHF;C	AS:i:0	XS:i:0	XN:i:0	XM:i:0	XO:i:0	XG:i:0	NM:i:0	MD:Z:31	YT:Z:UU
HWI-ST515:184:D0PUKACXX:1:2105:12378:172441	256	chromosome:AGPv2:1:1:301354135:1	274725798	1	31M	*	0	0	GTTGCGTGCCCAGCAGAACTCCCCTGCGCGC	C;FHHBGHFCEFFFEE;>CDDC@BCDDBBDB	AS:i:0	XS:i:0	XN:i:0	XM:i:0	XO:i:0	XG:i:0	NM:i:0	MD:Z:31	YT:Z:UU
HWI-ST515:184:D0PUKACXX:1:2105:12378:172441	256	chromosome:AGPv2:3:1:232140174:1	226172525	1	31M	*	0	0	GTTGCGTGCCCAGCAGAACTCCCCTGCGCGC	C;FHHBGHFCEFFFEE;>CDDC@BCDDBBDB	AS:i:0	XS:i:0	XN:i:0	XM:i:0	XO:i:0	XG:i:0	NM:i:0	MD:Z:31	YT:Z:UU
HWI-ST515:184:D0PUKACXX:1:2105:12378:172441	272	chromosome:AGPv2:4:1:241473504:1	174062688	1	31M	*	0	0	GCGCGCAGGGGAGTTCTGCTGGGCACGCAAC	BDBBDDCB@CDDC>;EEFFFECFHGBHHF;C	AS:i:0	XS:i:0	XN:i:0	XM:i:0	XO:i:0	XG:i:0	NM:i:0	MD:Z:31	YT:Z:UU
HWI-ST515:184:D0PUKACXX:1:2105:12378:172441	272	chromosome:AGPv2:5:1:217872852:1	5381659	1	31M	*	0	0	GCGCGCAGGGGAGTTCTGCTGGGCACGCAAC	BDBBDDCB@CDDC>;EEFFFECFHGBHHF;C	AS:i:-5	XS:i:0	XN:i:0	XM:i:1	XO:i:0	XG:i:0	NM:i:1	MD:Z:7A23	YT:Z:UU
HWI-ST515:184:D0PUKACXX:1:2105:19204:182736	0	chromosome:AGPv2:6:1:169174353:1	144597910	255	31M	*	0	0	CGCCGGTGTACACGTCGTTGACGAGGTTCTC	IGIJIGBHBCC;BDDDD?BDBDDD@B;?CD@	AS:i:0	XN:i:0	XM:i:0	XO:i:0	XG:i:0	NM:i:0	MD:Z:31	YT:Z:UU
HWI-ST515:184:D0PUKACXX:1:2106:7437:26043	0	chromosome:AGPv2:2:1:237068873:1	31270350	255	31M	*	0	0	GGAGTGCGGGGAGCATGGATGATGCGGTAGT	JGBGGHIIGGFCDBBCDDCDDDDDCBDDDD>	AS:i:0	XN:i:0	XM:i:0	XO:i:0	XG:i:0	NM:i:0	MD:Z:31	YT:Z:UU
HWI-ST515:184:D0PUKACXX:1:2106:15724:57671	16	chromosome:AGPv2:10:1:150189435:1	141582658	255	31M	*	0	0	ATGGATGATTTGAGCAAGCCCGGTCAGCCAC	##########@>>23=9B?B/CC=5;HBF@I	AS:i:-2	XN:i:0	XM:i:1	XO:i:0	XG:i:0	NM:i:1	MD:Z:8G22	YT:Z:UU
HWI-ST515:184:D0PUKACXX:1:2106:18988:62747	0	chromosome:AGPv2:2:1:237068873:1	199389417	255	31M	*	0	0	TGGGTCGGCGTACCTGGTGGTGCTCACGGCC	IFHHHGEHIHHDFCCEA;AB>@CDDCDB:=0	AS:i:-6	XN:i:0	XM:i:1	XO:i:0	XG:i:0	NM:i:1	MD:Z:0G30	YT:Z:UU
HWI-ST515:184:D0PUKACXX:1:2106:4741:70671	0	chromosome:AGPv2:10:1:150189435:1	74417343	1	31M	*	0	0	TCCCGTAGGGCACGCGAAGGGGCACCAGGGT	JJJIJIIIIJJJJIHFFCDBDDDDDDDDDD9	AS:i:0	XS:i:0	XN:i:0	XM:i:0	XO:i:0	XG:i:0	NM:i:0	MD:Z:31	YT:Z:UU
HWI-ST515:184:D0PUKACXX:1:2106:4741:70671	272	chromosome:AGPv2:9:1:156750706:1	137035359	1	31M	*	0	0	ACCCTGGTGCCCCTTCGCGTGCCCTACGGGA	9DDDDDDDDDDBDCFFHIJJJJIIIIJIJJJ	AS:i:0	XS:i:0	XN:i:0	XM:i:0	XO:i:0	XG:i:0	NM:i:0	MD:Z:31	YT:Z:UU
HWI-ST515:184:D0PUKACXX:1:2106:4741:70671	272	chromosome:AGPv2:1:1:301354135:1	17734159	1	31M	*	0	0	ACCCTGGTGCCCCTTCGCGTGCCCTACGGGA	9DDDDDDDDDDBDCFFHIJJJJIIIIJIJJJ	AS:i:0	XS:i:0	XN:i:0	XM:i:0	XO:i:0	XG:i:0	NM:i:0	MD:Z:31	YT:Z:UU
HWI-ST515:184:D0PUKACXX:1:2106:4741:70671	256	chromosome:AGPv2:10:1:150189435:1	74436965	1	31M	*	0	0	TCCCGTAGGGCACGCGAAGGGGCACCAGGGT	JJJIJIIIIJJJJIHFFCDBDDDDDDDDDD9	AS:i:0	XS:i:0	XN:i:0	XM:i:0	XO:i:0	XG:i:0	NM:i:0	MD:Z:31	YT:Z:UU
HWI-ST515:184:D0PUKACXX:1:2106:4741:70671	256	chromosome:AGPv2:4:1:241473504:1	157979636	1	31M	*	0	0	TCCCGTAGGGCACGCGAAGGGGCACCAGGGT	JJJIJIIIIJJJJIHFFCDBDDDDDDDDDD9	AS:i:0	XS:i:0	XN:i:0	XM:i:0	XO:i:0	XG:i:0	NM:i:0	MD:Z:31	YT:Z:UU
HWI-ST515:184:D0PUKACXX:1:2106:4741:70671	272	chromosome:AGPv2:1:1:301354135:1	17732916	1	31M	*	0	0	ACCCTGGTGCCCCTTCGCGTGCCCTACGGGA	9DDDDDDDDDDBDCFFHIJJJJIIIIJIJJJ	AS:i:0	XS:i:0	XN:i:0	XM:i:0	XO:i:0	XG:i:0	NM:i:0	MD:Z:31	YT:Z:UU
HWI-ST515:184:D0PUKACXX:1:2106:4741:70671	256	chromosome:AGPv2:4:1:241473504:1	157973769	1	31M	*	0	0	TCCCGTAGGGCACGCGAAGGGGCACCAGGGT	JJJIJIIIIJJJJIHFFCDBDDDDDDDDDD9	AS:i:0	XS:i:0	XN:i:0	XM:i:0	XO:i:0	XG:i:0	NM:i:0	MD:Z:31	YT:Z:UU
HWI-ST515:184:D0PUKACXX:1:2106:5995:123128	0	chromosome:AGPv2:6:1:169174353:1	111238385	255	31M	*	0	0	CGGGAGGGGCGGCCGCGAGGACCAGGCGTGA	IJJJAHAB<?B8@BBBD;BB@DBDDDBBBD0	AS:i:0	XN:i:0	XM:i:0	XO:i:0	XG:i:0	NM:i:0	MD:Z:31	YT:Z:UU
HWI-ST515:184:D0PUKACXX:1:2107:9361:18975	0	chromosome:AGPv2:2:1:237068873:1	31270350	255	31M	*	0	0	GGAGTGCGGGGAGCATGGATGATGCGGTAGT	GIFGHHGGHBECDBDDCBCDCDEDDBBDDD:	AS:i:0	XN:i:0	XM:i:0	XO:i:0	XG:i:0	NM:i:0	MD:Z:31	YT:Z:UU
HWI-ST515:184:D0PUKACXX:1:2107:1344:50090	16	chromosome:AGPv2:5:1:217872852:1	176110235	255	31M	*	0	0	TGCACGATGGAGCTTTGAGTCTTTGACGGTG	####?C?7)EA@=)GDCACGGC6GHDDB?93	AS:i:-4	XN:i:0	XM:i:2	XO:i:0	XG:i:0	NM:i:2	MD:Z:0A0T29	YT:Z:UU
HWI-ST515:184:D0PUKACXX:1:2107:10083:67980	4	*	0	0	*	*	0	0	ACCTAGGTTTGGTAGTTTTTGAAAGGGAATT	<@BCC>C>ACDB?CA@DDC@BDCDCBD@BD:	YT:Z:UU
HWI-ST515:184:D0PUKACXX:1:2107:20973:139057	0	chromosome:AGPv2:5:1:217872852:1	176110257	255	31M	*	0	0	TTGACGGTGAGTCCTCTGTGACGTGGGTCGT	JJIIIJHFGCDGIHIIIGEHGIHAA?#####	AS:i:0	XN:i:0	XM:i:0	XO:i:0	XG:i:0	NM:i:0	MD:Z:31	YT:Z:UU
HWI-ST515:184:D0PUKACXX:1:2107:11839:191104	4	*	0	0	*	*	0	0	GAATCATACCCCTCGTTCCAAAAGTTGAAGA	###############################	YT:Z:UU
HWI-ST515:184:D0PUKACXX:1:2108:20727:2424	0	chromosome:AGPv2:4:1:241473504:1	203403561	255	31M	*	0	0	GCTGGCGTCAGTGGCCATTTCTGACGATTCA	HIJGDD@@@A@=FGACDEHHEH:77==?;A@	AS:i:0	XN:i:0	XM:i:0	XO:i:0	XG:i:0	NM:i:0	MD:Z:31	YT:Z:UU
HWI-ST515:184:D0PUKACXX:1:2108:15792:94807	4	*	0	0	*	*	0	0	GGGGATGGAATCGATTCCAGATCGGAAGAGC	?1?AB4(;3@7@266773)7?D#########	YT:Z:UU
HWI-ST515:184:D0PUKACXX:1:2108:16566:157040	16	chromosome:AGPv2:2:1:237068873:1	209199418	255	31M	*	0	0	CCAAACGATTTAACATGTACCACACTTAAAC	#CB?;BB>C>FHEHHE>HGBE@C=FHG?GHG	AS:i:0	XN:i:0	XM:i:0	XO:i:0	XG:i:0	NM:i:0	MD:Z:31	YT:Z:UU
HWI-ST515:184:D0PUKACXX:1:2108:7204:181461	4	*	0	0	*	*	0	0	CACAGAGACAGACGGGAGAGCACGCGACGTG	BG90?F?9)).=BGIB###############	YT:Z:UU
HWI-ST515:184:D0PUKACXX:1:2201:14855:82266	16	chromosome:AGPv2:4:1:241473504:1	163643745	255	31M	*	0	0	TGGAGGAAGGCAGCCCGAACCTGCCGGCGAG	###################BEDEB@<;0D?B	AS:i:0	XN:i:0	XM:i:0	XO:i:0	XG:i:0	NM:i:0	MD:Z:31	YT:Z:UU
HWI-ST515:184:D0PUKACXX:1:2201:7034:187045	4	*	0	0	*	*	0	0	CTCACTACAAGCGTCGCACGACAAGTGCCTC	JJJJJHIJJFIIJIJIHHFDDDD>B>CCDDD	YT:Z:UU
HWI-ST515:184:D0PUKACXX:1:2202:8975:129904	16	chromosome:AGPv2:4:1:241473504:1	134582336	255	31M	*	0	0	CTAGCGCTTGGCCTCCTGCCCATCCCCTGCG	>;??@@??;;53((>B?9EHEE;HF;BAD@@	AS:i:-9	XN:i:0	XM:i:2	XO:i:0	XG:i:0	NM:i:2	MD:Z:2G5C22	YT:Z:UU
HWI-ST515:184:D0PUKACXX:1:2202:8505:130432	16	chromosome:AGPv2:4:1:241473504:1	167404246	255	31M	*	0	0	GCAAAATGTAAATTCACTACTGGTACATATG	>FFFFHHHHHHJJIGDIHGJIHHHIHIGGJJ	AS:i:0	XN:i:0	XM:i:0	XO:i:0	XG:i:0	NM:i:0	MD:Z:31	YT:Z:UU
HWI-ST515:184:D0PUKACXX:1:2202:6261:143807	0	chromosome:AGPv2:1:1:301354135:1	122757585	1	31M	*	0	0	TGTACTGCATGGGTGGAGAAAGCCTGGAGGT	IIIIJHHJIIIJIBFGIFHFFADFFFD@CD;	AS:i:0	XS:i:0	XN:i:0	XM:i:0	XO:i:0	XG:i:0	NM:i:0	MD:Z:31	YT:Z:UU
HWI-ST515:184:D0PUKACXX:1:2202:6261:143807	272	chromosome:AGPv2:8:1:175793759:1	47428628	1	31M	*	0	0	ACCTCCAGGCTTTCTCCACCCATGCAGTACA	;DC@DFFFDAFFHFIGFBIJIIIJHHJIIII	AS:i:0	XS:i:0	XN:i:0	XM:i:0	XO:i:0	XG:i:0	NM:i:0	MD:Z:31	YT:Z:UU
HWI-ST515:184:D0PUKACXX:1:2202:15104:189649	0	chromosome:AGPv2:4:1:241473504:1	203403561	255	31M	*	0	0	GCTGGCGTCAGTGGCCATTTCTGACGATTCA	GIJIJIIEGIIIIJJJIHHHHHHHFFBFDED	AS:i:0	XN:i:0	XM:i:0	XO:i:0	XG:i:0	NM:i:0	MD:Z:31	YT:Z:UU
HWI-ST515:184:D0PUKACXX:1:2204:19392:70334	4	*	0	0	*	*	0	0	TTCACGAATAAGTGTGCTTCTTTCTCTTTTT	E=CDGC1/?=)==A@DE<BDF3@A@;;6;;5	YT:Z:UU
HWI-ST515:184:D0PUKACXX:1:2204:12130:114060	0	chromosome:AGPv2:9:1:156750706:1	8197383	1	31M	*	0	0	CAAGACGTGCAGGACTGCAGCTGCAAGCACG	JI9CBCFHGHIIEEEHHEFCEFECCEDDDD#	AS:i:0	XS:i:0	XN:i:0	XM:i:0	XO:i:0	XG:i:0	NM:i:0	MD:Z:31	YT:Z:UU
HWI-ST515:184:D0PUKACXX:1:2204:12130:114060	256	chromosome:AGPv2:8:1:175793759:1	133402542	1	31M	*	0	0	CAAGACGTGCAGGACTGCAGCTGCAAGCACG	JI9CBCFHGHIIEEEHHEFCEFECCEDDDD#	AS:i:0	XS:i:0	XN:i:0	XM:i:0	XO:i:0	XG:i:0	NM:i:0	MD:Z:31	YT:Z:UU
HWI-ST515:184:D0PUKACXX:1:2204:1320:116551	16	chromosome:AGPv2:8:1:175793759:1	42930463	1	31M	*	0	0	GGACCACGGCGTTTTCGCCCCCGACCTCAAA	4@B@B>B@B>AB7DB<;@B<BEC=HDAHFGH	AS:i:0	XS:i:0	XN:i:0	XM:i:0	XO:i:0	XG:i:0	NM:i:0	MD:Z:31	YT:Z:UU
HWI-ST515:184:D0PUKACXX:1:2204:1320:116551	272	chromosome:AGPv2:2:1:237068873:1	25058149	1	31M	*	0	0	GGACCACGGCGTTTTCGCCCCCGACCTCAAA	4@B@B>B@B>AB7DB<;@B<BEC=HDAHFGH	AS:i:0	XS:i:0	XN:i:0	XM:i:0	XO:i:0	XG:i:0	NM:i:0	MD:Z:31	YT:Z:UU
HWI-ST515:184:D0PUKACXX:1:2204:10649:135625	16	chromosome:AGPv2:10:1:150189435:1	141582658	255	31M	*	0	0	ATGGATGAGTTGAGCAAGCCCGGTCAGCCAC	##@C>>@A?>CDCB@A8?DFFHHGHJJIHFC	AS:i:0	XN:i:0	XM:i:0	XO:i:0	XG:i:0	NM:i:0	MD:Z:31	YT:Z:UU
HWI-ST515:184:D0PUKACXX:1:2204:7059:155980	0	chromosome:AGPv2:4:1:241473504:1	89302060	255	31M	*	0	0	GGGCTCAATATAATTGTTTGAACCTCTTCCA	HGGGEHFHIJIGIGIJCCE>EFHEH>@D@D;	AS:i:0	XN:i:0	XM:i:0	XO:i:0	XG:i:0	NM:i:0	MD:Z:31	YT:Z:UU
HWI-ST515:184:D0PUKACXX:1:2204:4762:176215	16	chromosome:AGPv2:10:1:150189435:1	141582658	255	31M	*	0	0	ATGGATGAGTTGAGCAAGCCCGGTCAGCCAC	###############B>DCDFHCCGIGAGGI	AS:i:0	XN:i:0	XM:i:0	XO:i:0	XG:i:0	NM:i:0	MD:Z:31	YT:Z:UU
HWI-ST515:184:D0PUKACXX:1:2205:2294:31685	0	chromosome:AGPv2:8:1:175793759:1	175402687	255	31M	*	0	0	GCAAGCTTGTTGGCTGTGCCTGGCGGCTGTT	6BFB<=@DHEC@CBD=63>@>;A########	AS:i:-4	XN:i:0	XM:i:2	XO:i:0	XG:i:0	NM:i:2	MD:Z:23T2T4	YT:Z:UU
HWI-ST515:184:D0PUKACXX:1:2205:15113:108484	4	*	0	0	*	*	0	0	GTTTCGTGGTGGGGAGGCAAGGCGGCAAGGC	:?#############################	YT:Z:UU
HWI-ST515:184:D0PUKACXX:1:2205:9199:127690	16	chromosome:AGPv2:9:1:156750706:1	110919419	255	31M	*	0	0	CTCTTTCTTGGTTCCGGCGCCCCACCGGGAG	#CC?<+18@B;8-B<;8;/BBGHHFBEIIGB	AS:i:0	XN:i:0	XM:i:0	XO:i:0	XG:i:0	NM:i:0	MD:Z:31	YT:Z:UU
HWI-ST515:184:D0PUKACXX:1:2205:17920:132288	0	chromosome:AGPv2:2:1:237068873:1	205617353	255	31M	*	0	0	TCCACAAGCACATGTAATTTCGTATTTCCCT	IJHIJG?HGGIJJJGIJGHIGIGGFHEFCC7	AS:i:0	XN:i:0	XM:i:0	XO:i:0	XG:i:0	NM:i:0	MD:Z:31	YT:Z:UU
HWI-ST515:184:D0PUKACXX:1:2205:9098:165635	4	*	0	0	*	*	0	0	GTTTTAATGACAGATCTTGGGCCCTTTTTGT	JFGIJEHIJDIJIHIHIJHIJIGFGHHFFFF	YT:Z:UU
HWI-ST515:184:D0PUKACXX:1:2205:12771:188491	0	chromosome:AGPv2:10:1:150189435:1	4475740	255	31M	*	0	0	CCCTCTCCTCCATCCCACCATCGGACTCCAT	7=8;;@DAA######################	AS:i:-2	XN:i:0	XM:i:1	XO:i:0	XG:i:0	NM:i:1	MD:Z:30C0	YT:Z:UU
HWI-ST515:184:D0PUKACXX:1:2206:3535:9155	4	*	0	0	*	*	0	0	GGAGATGTGGCGGTCCTTCTTTCAGCCCTAC	GIJJIIJHCEGAD39;@C@CC(,5>>C@###	YT:Z:UU
HWI-ST515:184:D0PUKACXX:1:2206:17284:194451	4	*	0	0	*	*	0	0	GATTCCAGATCGGAAGAGCGGTTCAGCAGGA	II9@@;C@@>;=-;?B###############	YT:Z:UU
HWI-ST515:184:D0PUKACXX:1:2206:19715:195869	16	chromosome:AGPv2:4:1:241473504:1	101837905	1	31M	*	0	0	ACAATAAGGAAAGACACACCATTGCACTACG	;>CAEFFDEBC@=6ECHHFIGHGFF;;@FEG	AS:i:0	XS:i:0	XN:i:0	XM:i:0	XO:i:0	XG:i:0	NM:i:0	MD:Z:31	YT:Z:UU
HWI-ST515:184:D0PUKACXX:1:2206:19715:195869	272	chromosome:AGPv2:9:1:156750706:1	37645528	1	31M	*	0	0	ACAATAAGGAAAGACACACCATTGCACTACG	;>CAEFFDEBC@=6ECHHFIGHGFF;;@FEG	AS:i:0	XS:i:0	XN:i:0	XM:i:0	XO:i:0	XG:i:0	NM:i:0	MD:Z:31	YT:Z:UU
HWI-ST515:184:D0PUKACXX:1:2206:19715:195869	256	chromosome:AGPv2:6:1:169174353:1	64099250	1	31M	*	0	0	CGTAGTGCAATGGTGTGTCTTTCCTTATTGT	GEF@;;FFGHGIFHHCE6=@CBEDFFEAC>;	AS:i:-5	XS:i:0	XN:i:0	XM:i:1	XO:i:0	XG:i:0	NM:i:1	MD:Z:1A29	YT:Z:UU
HWI-ST515:184:D0PUKACXX:1:2206:19715:195869	256	chromosome:AGPv2:2:1:237068873:1	155017916	1	31M	*	0	0	CGTAGTGCAATGGTGTGTCTTTCCTTATTGT	GEF@;;FFGHGIFHHCE6=@CBEDFFEAC>;	AS:i:-5	XS:i:0	XN:i:0	XM:i:1	XO:i:0	XG:i:0	NM:i:1	MD:Z:0T30	YT:Z:UU
HWI-ST515:184:D0PUKACXX:1:2207:15174:24912	4	*	0	0	*	*	0	0	CTTCAAATAGGCAAGCCCCGTCACTATCGAT	JJJJDDGHIJJJIIIJIIJJIIIHHHHGFFF	YT:Z:UU
HWI-ST515:184:D0PUKACXX:1:2207:2003:89267	4	*	0	0	*	*	0	0	TTCACGAATAAGTGTGCTTCTTTCTCTTTTT	JJIDIGEHHHHHCEEEFFFFFEEEEEEEDDD	YT:Z:UU
HWI-ST515:184:D0PUKACXX:1:2207:18415:103323	0	chromosome:AGPv2:5:1:217872852:1	23792177	255	31M	*	0	0	CGCGACACCGGGGTTGTGCCCTTGCAGGAGC	JIIJIBHFFDEBBB=@B@DDDDC?CC@<<?<	AS:i:-14	XN:i:0	XM:i:3	XO:i:0	XG:i:0	NM:i:3	MD:Z:22C2C4T0	YT:Z:UU
HWI-ST515:184:D0PUKACXX:1:2207:20759:140232	4	*	0	0	*	*	0	0	GGTGTCGCGCGGAAACACGGCCCTAGCGCGC	21BG@B;8;BHD/''5?=BD';0239@####	YT:Z:UU
HWI-ST515:184:D0PUKACXX:1:2208:2318:59069	16	chromosome:AGPv2:5:1:217872852:1	176110235	255	31M	*	0	0	ATCACGATGGAGCTTTGAGTCTTTGACGGTG	6A@;DBFDB;CEHC9EGGGJJJIIHFG@GJJ	AS:i:0	XN:i:0	XM:i:0	XO:i:0	XG:i:0	NM:i:0	MD:Z:31	YT:Z:UU
HWI-ST515:184:D0PUKACXX:1:2208:2983:62746	0	chromosome:AGPv2:10:1:150189435:1	116979851	1	31M	*	0	0	GCTGGCGGCTGGACGACGACTGCGTGACCGG	IJJIIJHFDDDD9<??BD@B@BDD>;B8@90	AS:i:-4	XS:i:-4	XN:i:0	XM:i:1	XO:i:0	XG:i:0	NM:i:1	MD:Z:29T1	YT:Z:UU
HWI-ST515:184:D0PUKACXX:1:2208:2983:62746	272	chromosome:AGPv2:5:1:217872852:1	99839301	1	31M	*	0	0	CCGGTCACGCAGTCGTCGTCCAGCCGCCAGC	09@8B;>DDB@B@DB??<9DDDDFHJIIJJI	AS:i:-4	XS:i:-4	XN:i:0	XM:i:1	XO:i:0	XG:i:0	NM:i:1	MD:Z:1A29	YT:Z:UU
HWI-ST515:184:D0PUKACXX:1:2208:2983:62746	272	chromosome:AGPv2:1:1:301354135:1	259240327	1	31M	*	0	0	CCGGTCACGCAGTCGTCGTCCAGCCGCCAGC	09@8B;>DDB@B@DB??<9DDDDFHJIIJJI	AS:i:-7	XS:i:-4	XN:i:0	XM:i:2	XO:i:0	XG:i:0	NM:i:2	MD:Z:0T0A29	YT:Z:UU
HWI-ST515:184:D0PUKACXX:1:2208:7115:91101	4	*	0	0	*	*	0	0	CCGAGAGAGGGGAGATAACCGAGTGACGGAG	?BG0?0<B@;;B###################	YT:Z:UU
HWI-ST515:184:D0PUKACXX:1:2208:3003:122814	0	chromosome:AGPv2:1:1:301354135:1	5872951	255	31M	*	0	0	CCCGTCAGTCGGTCACGTGATCTGTGCCATG	HHGIAEHED@B>>BBA:;=95;>CD######	AS:i:-2	XN:i:0	XM:i:1	XO:i:0	XG:i:0	NM:i:1	MD:Z:30A0	YT:Z:UU
HWI-ST515:184:D0PUKACXX:1:2208:10845:149832	4	*	0	0	*	*	0	0	CTTCTTTATTGTGCTACTCGTTCGATTCCAG	EGHIIJIJFIIJJJIIJEIIEHED9@CFFD@	YT:Z:UU
HWI-ST515:184:D0PUKACXX:1:2208:2179:175660	16	chromosome:AGPv2:4:1:241473504:1	134582336	255	31M	*	0	0	CTAGCGCTTGGCCTCCTGCCCATCCCCTGCG	>@?DB??;2DDC??A>@FGGHGHBHGHEGGH	AS:i:-8	XN:i:0	XM:i:2	XO:i:0	XG:i:0	NM:i:2	MD:Z:2G5C22	YT:Z:UU
HWI-ST515:184:D0PUKACXX:1:2301:4328:142137	16	chromosome:AGPv2:7:1:176764762:1	83460251	255	31M	*	0	0	GGACTGTGGGGACGCTATGCCGCTATGCGAT	CDDDDBCDDDDFFFFHHHIIIJJIHGIJGJJ	AS:i:0	XN:i:0	XM:i:0	XO:i:0	XG:i:0	NM:i:0	MD:Z:31	YT:Z:UU
HWI-ST515:184:D0PUKACXX:1:2302:1908:24769	0	chromosome:AGPv2:1:1:301354135:1	5872951	31	31M	*	0	0	CCCGTCAGTCGGTCACGTGATCTGTGCCATA	IJJIICABEHFFBBAC@?A9ADDDDDDDDD#	AS:i:0	XS:i:-5	XN:i:0	XM:i:0	XO:i:0	XG:i:0	NM:i:0	MD:Z:31	YT:Z:UU
HWI-ST515:184:D0PUKACXX:1:2302:1908:24769	272	chromosome:AGPv2:5:1:217872852:1	206300751	31	31M	*	0	0	TATGGCACAGATCACGTGACCGACTGACGGG	#DDDDDDDDDA9A?@CABBFFHEBACIIJJI	AS:i:-5	XS:i:-5	XN:i:0	XM:i:1	XO:i:0	XG:i:0	NM:i:1	MD:Z:15A15	YT:Z:UU
HWI-ST515:184:D0PUKACXX:1:2302:1908:24769	272	chromosome:AGPv2:2:1:237068873:1	6581050	31	31M	*	0	0	TATGGCACAGATCACGTGACCGACTGACGGG	#DDDDDDDDDA9A?@CABBFFHEBACIIJJI	AS:i:-5	XS:i:-5	XN:i:0	XM:i:1	XO:i:0	XG:i:0	NM:i:1	MD:Z:15A15	YT:Z:UU
HWI-ST515:184:D0PUKACXX:1:2302:12764:130833	0	chromosome:AGPv2:1:1:301354135:1	128160508	1	31M	*	0	0	ATCTGGGGCGGTTGATCAACACGCGGGTGGA	IGIJGHIGJHD?BBCDCDDACDDDDDD0;@<	AS:i:0	XS:i:0	XN:i:0	XM:i:0	XO:i:0	XG:i:0	NM:i:0	MD:Z:31	YT:Z:UU
HWI-ST515:184:D0PUKACXX:1:2302:12764:130833	256	chromosome:AGPv2:1:1:301354135:1	128167526	1	31M	*	0	0	ATCTGGGGCGGTTGATCAACACGCGGGTGGA	IGIJGHIGJHD?BBCDCDDACDDDDDD0;@<	AS:i:0	XS:i:0	XN:i:0	XM:i:0	XO:i:0	XG:i:0	NM:i:0	MD:Z:31	YT:Z:UU
HWI-ST515:184:D0PUKACXX:1:2302:12764:130833	256	chromosome:AGPv2:1:1:301354135:1	128159122	1	31M	*	0	0	ATCTGGGGCGGTTGATCAACACGCGGGTGGA	IGIJGHIGJHD?BBCDCDDACDDDDDD0;@<	AS:i:0	XS:i:0	XN:i:0	XM:i:0	XO:i:0	XG:i:0	NM:i:0	MD:Z:31	YT:Z:UU
HWI-ST515:184:D0PUKACXX:1:2302:15726:143558	16	chromosome:AGPv2:4:1:241473504:1	134582336	255	31M	*	0	0	CTAGCGCTTGGCCTCCTGCCCATCCCCTGCG	>B?B@BB?==;CADCBDEEGGJIIGGGIIFI	AS:i:-9	XN:i:0	XM:i:2	XO:i:0	XG:i:0	NM:i:2	MD:Z:2G5C22	YT:Z:UU
HWI-ST515:184:D0PUKACXX:1:2302:6912:163344	0	chromosome:AGPv2:5:1:217872852:1	146724046	255	31M	*	0	0	TCCCCTCCATGGCTATTTAAGCCACGTCCGC	JGGIHGHIJJJJIIJGHGEHFHHFHEDECDD	AS:i:0	XN:i:0	XM:i:0	XO:i:0	XG:i:0	NM:i:0	MD:Z:31	YT:Z:UU
HWI-ST515:184:D0PUKACXX:1:2303:19693:7876	16	chromosome:AGPv2:4:1:241473504:1	39319072	255	31M	*	0	0	GAAGAAGATGGAGAAGACAAAGACAGCGAGC	CDDEDCDDDDDDDDDDCDEECECFB=FIJIH	AS:i:0	XN:i:0	XM:i:0	XO:i:0	XG:i:0	NM:i:0	MD:Z:31	YT:Z:UU
HWI-ST515:184:D0PUKACXX:1:2303:15171:91314	0	chromosome:AGPv2:8:1:175793759:1	175402687	255	31M	*	0	0	GCAAGCTTGTTGGCTGTGCCTGGTGGTTGTT	JBFAHBEHGEHHGFFFFCCEECD;?BBBBB<	AS:i:0	XN:i:0	XM:i:0	XO:i:0	XG:i:0	NM:i:0	MD:Z:31	YT:Z:UU
HWI-ST515:184:D0PUKACXX:1:2303:2492:155198	0	chromosome:AGPv2:9:1:156750706:1	8197383	1	31M	*	0	0	CAAGACGTGCAGGACTGCAGCTGCAAGCACG	HGJJJJJGIIEIIHHHHFFFFECCC>@BDC#	AS:i:0	XS:i:0	XN:i:0	XM:i:0	XO:i:0	XG:i:0	NM:i:0	MD:Z:31	YT:Z:UU
HWI-ST515:184:D0PUKACXX:1:2303:2492:155198	256	chromosome:AGPv2:8:1:175793759:1	133402542	1	31M	*	0	0	CAAGACGTGCAGGACTGCAGCTGCAAGCACG	HGJJJJJGIIEIIHHHHFFFFECCC>@BDC#	AS:i:0	XS:i:0	XN:i:0	XM:i:0	XO:i:0	XG:i:0	NM:i:0	MD:Z:31	YT:Z:UU
HWI-ST515:184:D0PUKACXX:1:2303:9916:160546	4	*	0	0	*	*	0	0	GTTTTAATGACAGATCTTGGGCCCTTTTTGT	H)BFHFH>FGEECFGDGG47=@DHGFHFFBB	YT:Z:UU
HWI-ST515:184:D0PUKACXX:1:2303:17055:195919	4	*	0	0	*	*	0	0	TCGATTCCAGATCGGAAGAGCGGTTCAGCAG	JJIJJJJJJJJIFCECHHDDFFD3;?CACC9	YT:Z:UU
HWI-ST515:184:D0PUKACXX:1:2304:3172:78373	0	chromosome:AGPv2:2:1:237068873:1	6581072	1	31M	*	0	0	ACTGACGGGAGACAAAGCTGGCACCGCACTG	JJJJJJJJIIJJEHGHFDCCDCCAADDDDD>	AS:i:0	XS:i:0	XN:i:0	XM:i:0	XO:i:0	XG:i:0	NM:i:0	MD:Z:31	YT:Z:UU
HWI-ST515:184:D0PUKACXX:1:2304:3172:78373	272	chromosome:AGPv2:10:1:150189435:1	135808739	1	31M	*	0	0	CAGTGCGGTGCCAGCTTTGTCTCCCGTCAGT	>DDDDDAACCDCCDFHGHEJJIIJJJJJJJJ	AS:i:0	XS:i:0	XN:i:0	XM:i:0	XO:i:0	XG:i:0	NM:i:0	MD:Z:31	YT:Z:UU
HWI-ST515:184:D0PUKACXX:1:2304:3172:78373	272	chromosome:AGPv2:1:1:301354135:1	5871167	1	31M	*	0	0	CAGTGCGGTGCCAGCTTTGTCTCCCGTCAGT	>DDDDDAACCDCCDFHGHEJJIIJJJJJJJJ	AS:i:0	XS:i:0	XN:i:0	XM:i:0	XO:i:0	XG:i:0	NM:i:0	MD:Z:31	YT:Z:UU
HWI-ST515:184:D0PUKACXX:1:2304:3172:78373	272	chromosome:AGPv2:1:1:301354135:1	6526265	1	31M	*	0	0	CAGTGCGGTGCCAGCTTTGTCTCCCGTCAGT	>DDDDDAACCDCCDFHGHEJJIIJJJJJJJJ	AS:i:0	XS:i:0	XN:i:0	XM:i:0	XO:i:0	XG:i:0	NM:i:0	MD:Z:31	YT:Z:UU
HWI-ST515:184:D0PUKACXX:1:2304:3172:78373	256	chromosome:AGPv2:1:1:301354135:1	269907403	1	31M	*	0	0	ACTGACGGGAGACAAAGCTGGCACCGCACTG	JJJJJJJJIIJJEHGHFDCCDCCAADDDDD>	AS:i:0	XS:i:0	XN:i:0	XM:i:0	XO:i:0	XG:i:0	NM:i:0	MD:Z:31	YT:Z:UU
HWI-ST515:184:D0PUKACXX:1:2304:3172:78373	272	chromosome:AGPv2:9:1:156750706:1	108224160	1	31M	*	0	0	CAGTGCGGTGCCAGCTTTGTCTCCCGTCAGT	>DDDDDAACCDCCDFHGHEJJIIJJJJJJJJ	AS:i:0	XS:i:0	XN:i:0	XM:i:0	XO:i:0	XG:i:0	NM:i:0	MD:Z:31	YT:Z:UU
HWI-ST515:184:D0PUKACXX:1:2304:3172:78373	256	chromosome:AGPv2:5:1:217872852:1	206300773	1	26M3D5M	*	0	0	ACTGACGGGAGACAAAGCTGGCACCGCACTG	JJJJJJJJIIJJEHGHFDCCDCCAADDDDD>	AS:i:-14	XS:i:0	XN:i:0	XM:i:0	XO:i:1	XG:i:3	NM:i:3	MD:Z:26^AGC5	YT:Z:UU
HWI-ST515:184:D0PUKACXX:1:2304:15319:186174	0	chromosome:AGPv2:8:1:175793759:1	175402687	255	31M	*	0	0	GCAAGCTTGTTGGCTGTGCCTGGTGGTTGTT	HIGGHIGIJEHHDDFFBC@@AC?(;?9?BB<	AS:i:0	XN:i:0	XM:i:0	XO:i:0	XG:i:0	NM:i:0	MD:Z:31	YT:Z:UU
HWI-ST515:184:D0PUKACXX:1:2304:1644:191199	0	chromosome:AGPv2:5:1:217872852:1	146724046	255	31M	*	0	0	TCCCCTCCATGGCTATTTAAGCCACGTCCGC	JJJJJIHJIIJJIIIJIJJJHHHHHFBBACB	AS:i:0	XN:i:0	XM:i:0	XO:i:0	XG:i:0	NM:i:0	MD:Z:31	YT:Z:UU
HWI-ST515:184:D0PUKACXX:1:2304:5207:195079	0	chromosome:AGPv2:1:1:301354135:1	86371109	6	31M	*	0	0	AAAAAACGGAGTCTTTAGAGCCCTTATTAAT	IIIIJIHHEEB?CCCEEECDDBDDDDDEEE#	AS:i:-6	XS:i:-7	XN:i:0	XM:i:1	XO:i:0	XG:i:0	NM:i:1	MD:Z:0C30	YT:Z:UU
HWI-ST515:184:D0PUKACXX:1:2304:5207:195079	272	chromosome:AGPv2:4:1:241473504:1	62780356	6	31M	*	0	0	ATTAATAAGGGCTCTAAAGACTCCGTTTTTT	#EEEDDDDDBDDCEEECCC?BEEHHIJIIII	AS:i:-7	XS:i:-7	XN:i:0	XM:i:2	XO:i:0	XG:i:0	NM:i:2	MD:Z:0T4C25	YT:Z:UU
HWI-ST515:184:D0PUKACXX:1:2304:5207:195079	272	chromosome:AGPv2:8:1:175793759:1	7929434	6	31M	*	0	0	ATTAATAAGGGCTCTAAAGACTCCGTTTTTT	#EEEDDDDDBDDCEEECCC?BEEHHIJIIII	AS:i:-8	XS:i:-7	XN:i:0	XM:i:2	XO:i:0	XG:i:0	NM:i:2	MD:Z:0T29G0	YT:Z:UU
HWI-ST515:184:D0PUKACXX:1:2304:5207:195079	272	chromosome:AGPv2:3:1:232140174:1	36461369	6	31M	*	0	0	ATTAATAAGGGCTCTAAAGACTCCGTTTTTT	#EEEDDDDDBDDCEEECCC?BEEHHIJIIII	AS:i:-8	XS:i:-7	XN:i:0	XM:i:2	XO:i:0	XG:i:0	NM:i:2	MD:Z:0T29G0	YT:Z:UU
HWI-ST515:184:D0PUKACXX:1:2304:5207:195079	256	chromosome:AGPv2:3:1:232140174:1	14751965	6	31M	*	0	0	AAAAAACGGAGTCTTTAGAGCCCTTATTAAT	IIIIJIHHEEB?CCCEEECDDBDDDDDEEE#	AS:i:-8	XS:i:-7	XN:i:0	XM:i:2	XO:i:0	XG:i:0	NM:i:2	MD:Z:0C29A0	YT:Z:UU
HWI-ST515:184:D0PUKACXX:1:2304:5207:195079	256	chromosome:AGPv2:5:1:217872852:1	216566296	6	31M	*	0	0	AAAAAACGGAGTCTTTAGAGCCCTTATTAAT	IIIIJIHHEEB?CCCEEECDDBDDDDDEEE#	AS:i:-8	XS:i:-7	XN:i:0	XM:i:2	XO:i:0	XG:i:0	NM:i:2	MD:Z:0T29A0	YT:Z:UU
HWI-ST515:184:D0PUKACXX:1:2304:5207:195079	256	chromosome:AGPv2:6:1:169174353:1	87572822	6	31M	*	0	0	AAAAAACGGAGTCTTTAGAGCCCTTATTAAT	IIIIJIHHEEB?CCCEEECDDBDDDDDEEE#	AS:i:-8	XS:i:-7	XN:i:0	XM:i:2	XO:i:0	XG:i:0	NM:i:2	MD:Z:0C29A0	YT:Z:UU
HWI-ST515:184:D0PUKACXX:1:2304:5207:195079	272	chromosome:AGPv2:2:1:237068873:1	54551509	6	31M	*	0	0	ATTAATAAGGGCTCTAAAGACTCCGTTTTTT	#EEEDDDDDBDDCEEECCC?BEEHHIJIIII	AS:i:-8	XS:i:-7	XN:i:0	XM:i:2	XO:i:0	XG:i:0	NM:i:2	MD:Z:0T28G1	YT:Z:UU
HWI-ST515:184:D0PUKACXX:1:2304:5207:195079	256	chromosome:AGPv2:9:1:156750706:1	15458069	6	31M	*	0	0	AAAAAACGGAGTCTTTAGAGCCCTTATTAAT	IIIIJIHHEEB?CCCEEECDDBDDDDDEEE#	AS:i:-8	XS:i:-7	XN:i:0	XM:i:2	XO:i:0	XG:i:0	NM:i:2	MD:Z:0C29A0	YT:Z:UU
HWI-ST515:184:D0PUKACXX:1:2304:5207:195079	256	chromosome:AGPv2:5:1:217872852:1	89474380	6	31M	*	0	0	AAAAAACGGAGTCTTTAGAGCCCTTATTAAT	IIIIJIHHEEB?CCCEEECDDBDDDDDEEE#	AS:i:-8	XS:i:-7	XN:i:0	XM:i:2	XO:i:0	XG:i:0	NM:i:2	MD:Z:0C29A0	YT:Z:UU
HWI-ST515:184:D0PUKACXX:1:2304:5207:195079	272	chromosome:AGPv2:3:1:232140174:1	106481790	6	31M	*	0	0	ATTAATAAGGGCTCTAAAGACTCCGTTTTTT	#EEEDDDDDBDDCEEECCC?BEEHHIJIIII	AS:i:-8	XS:i:-7	XN:i:0	XM:i:2	XO:i:0	XG:i:0	NM:i:2	MD:Z:0T29G0	YT:Z:UU
HWI-ST515:184:D0PUKACXX:1:2304:5207:195079	256	chromosome:AGPv2:1:1:301354135:1	47078371	6	31M	*	0	0	AAAAAACGGAGTCTTTAGAGCCCTTATTAAT	IIIIJIHHEEB?CCCEEECDDBDDDDDEEE#	AS:i:-8	XS:i:-7	XN:i:0	XM:i:2	XO:i:0	XG:i:0	NM:i:2	MD:Z:0C29A0	YT:Z:UU
HWI-ST515:184:D0PUKACXX:1:2304:5207:195079	256	chromosome:AGPv2:1:1:301354135:1	239967508	6	31M	*	0	0	AAAAAACGGAGTCTTTAGAGCCCTTATTAAT	IIIIJIHHEEB?CCCEEECDDBDDDDDEEE#	AS:i:-8	XS:i:-7	XN:i:0	XM:i:2	XO:i:0	XG:i:0	NM:i:2	MD:Z:0C29A0	YT:Z:UU
HWI-ST515:184:D0PUKACXX:1:2304:5207:195079	256	chromosome:AGPv2:8:1:175793759:1	51714227	6	31M	*	0	0	AAAAAACGGAGTCTTTAGAGCCCTTATTAAT	IIIIJIHHEEB?CCCEEECDDBDDDDDEEE#	AS:i:-8	XS:i:-7	XN:i:0	XM:i:2	XO:i:0	XG:i:0	NM:i:2	MD:Z:0C29A0	YT:Z:UU
HWI-ST515:184:D0PUKACXX:1:2304:5207:195079	272	chromosome:AGPv2:9:1:156750706:1	100267026	6	31M	*	0	0	ATTAATAAGGGCTCTAAAGACTCCGTTTTTT	#EEEDDDDDBDDCEEECCC?BEEHHIJIIII	AS:i:-10	XS:i:-7	XN:i:0	XM:i:2	XO:i:0	XG:i:0	NM:i:2	MD:Z:1G3A25	YT:Z:UU
HWI-ST515:184:D0PUKACXX:1:2304:5207:195079	272	chromosome:AGPv2:5:1:217872852:1	181409738	6	5M1I25M	*	0	0	ATTAATAAGGGCTCTAAAGACTCCGTTTTTT	#EEEDDDDDBDDCEEECCC?BEEHHIJIIII	AS:i:-10	XS:i:-7	XN:i:0	XM:i:1	XO:i:1	XG:i:1	NM:i:2	MD:Z:0T29	YT:Z:UU
HWI-ST515:184:D0PUKACXX:1:2304:5207:195079	256	chromosome:AGPv2:2:1:237068873:1	165286115	6	31M	*	0	0	AAAAAACGGAGTCTTTAGAGCCCTTATTAAT	IIIIJIHHEEB?CCCEEECDDBDDDDDEEE#	AS:i:-10	XS:i:-7	XN:i:0	XM:i:2	XO:i:0	XG:i:0	NM:i:2	MD:Z:25T3C1	YT:Z:UU
HWI-ST515:184:D0PUKACXX:1:2304:5207:195079	256	chromosome:AGPv2:5:1:217872852:1	156014647	6	31M	*	0	0	AAAAAACGGAGTCTTTAGAGCCCTTATTAAT	IIIIJIHHEEB?CCCEEECDDBDDDDDEEE#	AS:i:-10	XS:i:-7	XN:i:0	XM:i:2	XO:i:0	XG:i:0	NM:i:2	MD:Z:25T3C1	YT:Z:UU
HWI-ST515:184:D0PUKACXX:1:2304:5207:195079	256	chromosome:AGPv2:5:1:217872852:1	100723093	6	31M	*	0	0	AAAAAACGGAGTCTTTAGAGCCCTTATTAAT	IIIIJIHHEEB?CCCEEECDDBDDDDDEEE#	AS:i:-10	XS:i:-7	XN:i:0	XM:i:2	XO:i:0	XG:i:0	NM:i:2	MD:Z:25T3C1	YT:Z:UU
HWI-ST515:184:D0PUKACXX:1:2304:5207:195079	272	chromosome:AGPv2:4:1:241473504:1	74394608	6	31M	*	0	0	ATTAATAAGGGCTCTAAAGACTCCGTTTTTT	#EEEDDDDDBDDCEEECCC?BEEHHIJIIII	AS:i:-12	XS:i:-7	XN:i:0	XM:i:3	XO:i:0	XG:i:0	NM:i:3	MD:Z:0T2C1A25	YT:Z:UU
HWI-ST515:184:D0PUKACXX:1:2304:5207:195079	256	chromosome:AGPv2:6:1:169174353:1	84722625	6	31M	*	0	0	AAAAAACGGAGTCTTTAGAGCCCTTATTAAT	IIIIJIHHEEB?CCCEEECDDBDDDDDEEE#	AS:i:-12	XS:i:-7	XN:i:0	XM:i:3	XO:i:0	XG:i:0	NM:i:3	MD:Z:25T1G2A0	YT:Z:UU
HWI-ST515:184:D0PUKACXX:1:2304:5207:195079	272	chromosome:AGPv2:1:1:301354135:1	65958528	6	31M	*	0	0	ATTAATAAGGGCTCTAAAGACTCCGTTTTTT	#EEEDDDDDBDDCEEECCC?BEEHHIJIIII	AS:i:-12	XS:i:-7	XN:i:0	XM:i:3	XO:i:0	XG:i:0	NM:i:3	MD:Z:0C2C2G24	YT:Z:UU
HWI-ST515:184:D0PUKACXX:1:2304:5207:195079	256	chromosome:AGPv2:2:1:237068873:1	209448210	6	31M	*	0	0	AAAAAACGGAGTCTTTAGAGCCCTTATTAAT	IIIIJIHHEEB?CCCEEECDDBDDDDDEEE#	AS:i:-13	XS:i:-7	XN:i:0	XM:i:3	XO:i:0	XG:i:0	NM:i:3	MD:Z:0C5T23A0	YT:Z:UU
HWI-ST515:184:D0PUKACXX:1:2304:5207:195079	272	chromosome:AGPv2:4:1:241473504:1	103213747	6	31M	*	0	0	ATTAATAAGGGCTCTAAAGACTCCGTTTTTT	#EEEDDDDDBDDCEEECCC?BEEHHIJIIII	AS:i:-13	XS:i:-7	XN:i:0	XM:i:3	XO:i:0	XG:i:0	NM:i:3	MD:Z:0T23A5G0	YT:Z:UU
HWI-ST515:184:D0PUKACXX:1:2304:5207:195079	272	chromosome:AGPv2:10:1:150189435:1	40530057	6	31M	*	0	0	ATTAATAAGGGCTCTAAAGACTCCGTTTTTT	#EEEDDDDDBDDCEEECCC?BEEHHIJIIII	AS:i:-13	XS:i:-7	XN:i:0	XM:i:3	XO:i:0	XG:i:0	NM:i:3	MD:Z:0T23A5G0	YT:Z:UU
HWI-ST515:184:D0PUKACXX:1:2304:5207:195079	256	chromosome:AGPv2:6:1:169174353:1	142021286	6	31M	*	0	0	AAAAAACGGAGTCTTTAGAGCCCTTATTAAT	IIIIJIHHEEB?CCCEEECDDBDDDDDEEE#	AS:i:-13	XS:i:-7	XN:i:0	XM:i:3	XO:i:0	XG:i:0	NM:i:3	MD:Z:0C28G0A0	YT:Z:UU
HWI-ST515:184:D0PUKACXX:1:2304:5207:195079	272	chromosome:AGPv2:10:1:150189435:1	103245207	6	31M	*	0	0	ATTAATAAGGGCTCTAAAGACTCCGTTTTTT	#EEEDDDDDBDDCEEECCC?BEEHHIJIIII	AS:i:-13	XS:i:-7	XN:i:0	XM:i:3	XO:i:0	XG:i:0	NM:i:3	MD:Z:0T23A5G0	YT:Z:UU
HWI-ST515:184:D0PUKACXX:1:2304:5207:195079	272	chromosome:AGPv2:1:1:301354135:1	119399741	6	5M1I25M	*	0	0	ATTAATAAGGGCTCTAAAGACTCCGTTTTTT	#EEEDDDDDBDDCEEECCC?BEEHHIJIIII	AS:i:-13	XS:i:-7	XN:i:0	XM:i:1	XO:i:1	XG:i:1	NM:i:2	MD:Z:1G28	YT:Z:UU
HWI-ST515:184:D0PUKACXX:1:2304:5207:195079	256	chromosome:AGPv2:4:1:241473504:1	49038021	6	1M2I28M	*	0	0	AAAAAACGGAGTCTTTAGAGCCCTTATTAAT	IIIIJIHHEEB?CCCEEECDDBDDDDDEEE#	AS:i:-13	XS:i:-7	XN:i:0	XM:i:1	XO:i:1	XG:i:2	NM:i:3	MD:Z:28A0	YT:Z:UU
HWI-ST515:184:D0PUKACXX:1:2304:5207:195079	256	chromosome:AGPv2:1:1:301354135:1	25299997	6	25M1I5M	*	0	0	AAAAAACGGAGTCTTTAGAGCCCTTATTAAT	IIIIJIHHEEB?CCCEEECDDBDDDDDEEE#	AS:i:-13	XS:i:-7	XN:i:0	XM:i:1	XO:i:1	XG:i:1	NM:i:2	MD:Z:28C1	YT:Z:UU
HWI-ST515:184:D0PUKACXX:1:2304:5207:195079	272	chromosome:AGPv2:1:1:301354135:1	100209734	6	5M1I25M	*	0	0	ATTAATAAGGGCTCTAAAGACTCCGTTTTTT	#EEEDDDDDBDDCEEECCC?BEEHHIJIIII	AS:i:-13	XS:i:-7	XN:i:0	XM:i:1	XO:i:1	XG:i:1	NM:i:2	MD:Z:1G28	YT:Z:UU
HWI-ST515:184:D0PUKACXX:1:2304:5207:195079	256	chromosome:AGPv2:2:1:237068873:1	171109169	6	31M	*	0	0	AAAAAACGGAGTCTTTAGAGCCCTTATTAAT	IIIIJIHHEEB?CCCEEECDDBDDDDDEEE#	AS:i:-13	XS:i:-7	XN:i:0	XM:i:3	XO:i:0	XG:i:0	NM:i:3	MD:Z:0C5T23A0	YT:Z:UU
HWI-ST515:184:D0PUKACXX:1:2304:5207:195079	272	chromosome:AGPv2:1:1:301354135:1	86548865	6	31M	*	0	0	ATTAATAAGGGCTCTAAAGACTCCGTTTTTT	#EEEDDDDDBDDCEEECCC?BEEHHIJIIII	AS:i:-13	XS:i:-7	XN:i:0	XM:i:3	XO:i:0	XG:i:0	NM:i:3	MD:Z:0T23A5A0	YT:Z:UU
HWI-ST515:184:D0PUKACXX:1:2304:5207:195079	256	chromosome:AGPv2:3:1:232140174:1	157340329	6	31M	*	0	0	AAAAAACGGAGTCTTTAGAGCCCTTATTAAT	IIIIJIHHEEB?CCCEEECDDBDDDDDEEE#	AS:i:-13	XS:i:-7	XN:i:0	XM:i:3	XO:i:0	XG:i:0	NM:i:3	MD:Z:0C28G0A0	YT:Z:UU
HWI-ST515:184:D0PUKACXX:1:2304:5207:195079	272	chromosome:AGPv2:9:1:156750706:1	110151564	6	31M	*	0	0	ATTAATAAGGGCTCTAAAGACTCCGTTTTTT	#EEEDDDDDBDDCEEECCC?BEEHHIJIIII	AS:i:-14	XS:i:-7	XN:i:0	XM:i:3	XO:i:0	XG:i:0	NM:i:3	MD:Z:0T25C3G0	YT:Z:UU
HWI-ST515:184:D0PUKACXX:1:2304:5207:195079	272	chromosome:AGPv2:1:1:301354135:1	264635234	6	25M2I4M	*	0	0	ATTAATAAGGGCTCTAAAGACTCCGTTTTTT	#EEEDDDDDBDDCEEECCC?BEEHHIJIIII	AS:i:-18	XS:i:-7	XN:i:0	XM:i:2	XO:i:1	XG:i:2	NM:i:4	MD:Z:0T23A4	YT:Z:UU
HWI-ST515:184:D0PUKACXX:1:2305:11719:53289	16	chromosome:AGPv2:4:1:241473504:1	167404246	255	31M	*	0	0	GCAAAATGTAAATTCACTACTGGTACATATG	BEFFEHHHHHHIGIHJJJJJJJIJIHJJIGJ	AS:i:0	XN:i:0	XM:i:0	XO:i:0	XG:i:0	NM:i:0	MD:Z:31	YT:Z:UU
HWI-ST515:184:D0PUKACXX:1:2305:20373:89064	4	*	0	0	*	*	0	0	ATCCTGGAGTAGTGTTAACAGCGCCGCACCA	IIIIIIIIJEHHHHHGFCFFFFDDDDBBBB#	YT:Z:UU
HWI-ST515:184:D0PUKACXX:1:2305:13755:110013	0	chromosome:AGPv2:2:1:237068873:1	6448522	255	31M	*	0	0	CCTAGAGAGAGTATCGGATATGGACACTTCC	HGGGHB3<@CB<)8CG<;@@CAE########	AS:i:0	XN:i:0	XM:i:0	XO:i:0	XG:i:0	NM:i:0	MD:Z:31	YT:Z:UU
HWI-ST515:184:D0PUKACXX:1:2305:14497:110194	4	*	0	0	*	*	0	0	GTCGGCGGTGGGTCGGCAGTGGCCAGGGGAG	HGHI>ABC@BD@2<;B@&53:>?########	YT:Z:UU
HWI-ST515:184:D0PUKACXX:1:2306:7756:18198	4	*	0	0	*	*	0	0	GTCGCGGCGGGGGTCCAGTCCGCCGCCGCCC	CF7A<A#########################	YT:Z:UU
HWI-ST515:184:D0PUKACXX:1:2306:1475:21452	0	chromosome:AGPv2:1:1:301354135:1	269907403	1	31M	*	0	0	ACTGACGGGAGACAAAGCTGGCACCGCACTG	ABDG@CAH8'-5A>AC;@DEFA>CA893885	AS:i:0	XS:i:0	XN:i:0	XM:i:0	XO:i:0	XG:i:0	NM:i:0	MD:Z:31	YT:Z:UU
HWI-ST515:184:D0PUKACXX:1:2306:1475:21452	256	chromosome:AGPv2:2:1:237068873:1	6581072	1	31M	*	0	0	ACTGACGGGAGACAAAGCTGGCACCGCACTG	ABDG@CAH8'-5A>AC;@DEFA>CA893885	AS:i:0	XS:i:0	XN:i:0	XM:i:0	XO:i:0	XG:i:0	NM:i:0	MD:Z:31	YT:Z:UU
HWI-ST515:184:D0PUKACXX:1:2306:1475:21452	272	chromosome:AGPv2:10:1:150189435:1	135808739	1	31M	*	0	0	CAGTGCGGTGCCAGCTTTGTCTCCCGTCAGT	588398AC>AFED@;CA>A5-'8HAC@GDBA	AS:i:0	XS:i:0	XN:i:0	XM:i:0	XO:i:0	XG:i:0	NM:i:0	MD:Z:31	YT:Z:UU
HWI-ST515:184:D0PUKACXX:1:2306:1475:21452	272	chromosome:AGPv2:1:1:301354135:1	6526265	1	31M	*	0	0	CAGTGCGGTGCCAGCTTTGTCTCCCGTCAGT	588398AC>AFED@;CA>A5-'8HAC@GDBA	AS:i:0	XS:i:0	XN:i:0	XM:i:0	XO:i:0	XG:i:0	NM:i:0	MD:Z:31	YT:Z:UU
HWI-ST515:184:D0PUKACXX:1:2306:1475:21452	272	chromosome:AGPv2:9:1:156750706:1	108224160	1	31M	*	0	0	CAGTGCGGTGCCAGCTTTGTCTCCCGTCAGT	588398AC>AFED@;CA>A5-'8HAC@GDBA	AS:i:0	XS:i:0	XN:i:0	XM:i:0	XO:i:0	XG:i:0	NM:i:0	MD:Z:31	YT:Z:UU
HWI-ST515:184:D0PUKACXX:1:2306:1475:21452	272	chromosome:AGPv2:1:1:301354135:1	5871167	1	31M	*	0	0	CAGTGCGGTGCCAGCTTTGTCTCCCGTCAGT	588398AC>AFED@;CA>A5-'8HAC@GDBA	AS:i:0	XS:i:0	XN:i:0	XM:i:0	XO:i:0	XG:i:0	NM:i:0	MD:Z:31	YT:Z:UU
HWI-ST515:184:D0PUKACXX:1:2306:1475:21452	256	chromosome:AGPv2:5:1:217872852:1	206300773	1	26M3D5M	*	0	0	ACTGACGGGAGACAAAGCTGGCACCGCACTG	ABDG@CAH8'-5A>AC;@DEFA>CA893885	AS:i:-14	XS:i:0	XN:i:0	XM:i:0	XO:i:1	XG:i:3	NM:i:3	MD:Z:26^AGC5	YT:Z:UU
HWI-ST515:184:D0PUKACXX:1:2306:20770:43276	16	chromosome:AGPv2:7:1:176764762:1	165039463	1	31M	*	0	0	CCCCCCTTTGGCATTAATCGCCAAAAAATGG	##DBCCCDCDCCCCBBA<FFFHHIIJGGIJJ	AS:i:-2	XS:i:-2	XN:i:0	XM:i:1	XO:i:0	XG:i:0	NM:i:1	MD:Z:0T30	YT:Z:UU
HWI-ST515:184:D0PUKACXX:1:2306:20770:43276	256	chromosome:AGPv2:9:1:156750706:1	49154666	1	31M	*	0	0	CCATTTTTTGGCGATTAATGCCAAAGGGGGG	JJIGGJIIHHFFF<ABBCCCCDCDCCCBD##	AS:i:-2	XS:i:-2	XN:i:0	XM:i:1	XO:i:0	XG:i:0	NM:i:1	MD:Z:30A0	YT:Z:UU
HWI-ST515:184:D0PUKACXX:1:2306:20770:43276	272	chromosome:AGPv2:5:1:217872852:1	65299579	1	31M	*	0	0	CCCCCCTTTGGCATTAATCGCCAAAAAATGG	##DBCCCDCDCCCCBBA<FFFHHIIJGGIJJ	AS:i:-2	XS:i:-2	XN:i:0	XM:i:1	XO:i:0	XG:i:0	NM:i:1	MD:Z:0T30	YT:Z:UU
HWI-ST515:184:D0PUKACXX:1:2306:20770:43276	256	chromosome:AGPv2:2:1:237068873:1	12939640	1	31M	*	0	0	CCATTTTTTGGCGATTAATGCCAAAGGGGGG	JJIGGJIIHHFFF<ABBCCCCDCDCCCBD##	AS:i:-2	XS:i:-2	XN:i:0	XM:i:1	XO:i:0	XG:i:0	NM:i:1	MD:Z:29A1	YT:Z:UU
HWI-ST515:184:D0PUKACXX:1:2306:20770:43276	256	chromosome:AGPv2:4:1:241473504:1	65030317	1	31M	*	0	0	CCATTTTTTGGCGATTAATGCCAAAGGGGGG	JJIGGJIIHHFFF<ABBCCCCDCDCCCBD##	AS:i:-2	XS:i:-2	XN:i:0	XM:i:1	XO:i:0	XG:i:0	NM:i:1	MD:Z:30A0	YT:Z:UU
HWI-ST515:184:D0PUKACXX:1:2306:20770:43276	272	chromosome:AGPv2:1:1:301354135:1	151147935	1	31M	*	0	0	CCCCCCTTTGGCATTAATCGCCAAAAAATGG	##DBCCCDCDCCCCBBA<FFFHHIIJGGIJJ	AS:i:-2	XS:i:-2	XN:i:0	XM:i:1	XO:i:0	XG:i:0	NM:i:1	MD:Z:0T30	YT:Z:UU
HWI-ST515:184:D0PUKACXX:1:2306:20770:43276	256	chromosome:AGPv2:8:1:175793759:1	123560422	1	31M	*	0	0	CCATTTTTTGGCGATTAATGCCAAAGGGGGG	JJIGGJIIHHFFF<ABBCCCCDCDCCCBD##	AS:i:-2	XS:i:-2	XN:i:0	XM:i:1	XO:i:0	XG:i:0	NM:i:1	MD:Z:30A0	YT:Z:UU
HWI-ST515:184:D0PUKACXX:1:2306:20770:43276	272	chromosome:AGPv2:5:1:217872852:1	84625190	1	31M	*	0	0	CCCCCCTTTGGCATTAATCGCCAAAAAATGG	##DBCCCDCDCCCCBBA<FFFHHIIJGGIJJ	AS:i:-2	XS:i:-2	XN:i:0	XM:i:1	XO:i:0	XG:i:0	NM:i:1	MD:Z:0T30	YT:Z:UU
HWI-ST515:184:D0PUKACXX:1:2306:20770:43276	272	chromosome:AGPv2:2:1:237068873:1	56780862	1	31M	*	0	0	CCCCCCTTTGGCATTAATCGCCAAAAAATGG	##DBCCCDCDCCCCBBA<FFFHHIIJGGIJJ	AS:i:-5	XS:i:-2	XN:i:0	XM:i:1	XO:i:0	XG:i:0	NM:i:1	MD:Z:14G16	YT:Z:UU
HWI-ST515:184:D0PUKACXX:1:2306:20770:43276	256	chromosome:AGPv2:1:1:301354135:1	260542128	1	31M	*	0	0	CCATTTTTTGGCGATTAATGCCAAAGGGGGG	JJIGGJIIHHFFF<ABBCCCCDCDCCCBD##	AS:i:-7	XS:i:-2	XN:i:0	XM:i:2	XO:i:0	XG:i:0	NM:i:2	MD:Z:24T5A0	YT:Z:UU
HWI-ST515:184:D0PUKACXX:1:2306:20770:43276	256	chromosome:AGPv2:8:1:175793759:1	89816940	1	31M	*	0	0	CCATTTTTTGGCGATTAATGCCAAAGGGGGG	JJIGGJIIHHFFF<ABBCCCCDCDCCCBD##	AS:i:-8	XS:i:-2	XN:i:0	XM:i:2	XO:i:0	XG:i:0	NM:i:2	MD:Z:2G27A0	YT:Z:UU
HWI-ST515:184:D0PUKACXX:1:2306:20770:43276	272	chromosome:AGPv2:1:1:301354135:1	222778686	1	31M	*	0	0	CCCCCCTTTGGCATTAATCGCCAAAAAATGG	##DBCCCDCDCCCCBBA<FFFHHIIJGGIJJ	AS:i:-8	XS:i:-2	XN:i:0	XM:i:2	XO:i:0	XG:i:0	NM:i:2	MD:Z:0T27C2	YT:Z:UU
HWI-ST515:184:D0PUKACXX:1:2306:20770:43276	272	chromosome:AGPv2:1:1:301354135:1	73013445	1	31M	*	0	0	CCCCCCTTTGGCATTAATCGCCAAAAAATGG	##DBCCCDCDCCCCBBA<FFFHHIIJGGIJJ	AS:i:-8	XS:i:-2	XN:i:0	XM:i:2	XO:i:0	XG:i:0	NM:i:2	MD:Z:0T27C2	YT:Z:UU
HWI-ST515:184:D0PUKACXX:1:2306:20770:43276	256	chromosome:AGPv2:4:1:241473504:1	74394630	1	31M	*	0	0	CCATTTTTTGGCGATTAATGCCAAAGGGGGG	JJIGGJIIHHFFF<ABBCCCCDCDCCCBD##	AS:i:-8	XS:i:-2	XN:i:0	XM:i:2	XO:i:0	XG:i:0	NM:i:2	MD:Z:2G27A0	YT:Z:UU
HWI-ST515:184:D0PUKACXX:1:2306:20770:43276	272	chromosome:AGPv2:10:1:150189435:1	89857160	1	31M	*	0	0	CCCCCCTTTGGCATTAATCGCCAAAAAATGG	##DBCCCDCDCCCCBBA<FFFHHIIJGGIJJ	AS:i:-8	XS:i:-2	XN:i:0	XM:i:2	XO:i:0	XG:i:0	NM:i:2	MD:Z:1T26C2	YT:Z:UU
HWI-ST515:184:D0PUKACXX:1:2306:20770:43276	272	chromosome:AGPv2:10:1:150189435:1	17047152	1	31M	*	0	0	CCCCCCTTTGGCATTAATCGCCAAAAAATGG	##DBCCCDCDCCCCBBA<FFFHHIIJGGIJJ	AS:i:-8	XS:i:-2	XN:i:0	XM:i:2	XO:i:0	XG:i:0	NM:i:2	MD:Z:0T27C2	YT:Z:UU
HWI-ST515:184:D0PUKACXX:1:2306:20770:43276	272	chromosome:AGPv2:3:1:232140174:1	136372189	1	31M	*	0	0	CCCCCCTTTGGCATTAATCGCCAAAAAATGG	##DBCCCDCDCCCCBBA<FFFHHIIJGGIJJ	AS:i:-8	XS:i:-2	XN:i:0	XM:i:2	XO:i:0	XG:i:0	NM:i:2	MD:Z:0T28A1	YT:Z:UU
HWI-ST515:184:D0PUKACXX:1:2306:20770:43276	272	chromosome:AGPv2:3:1:232140174:1	12319038	1	31M	*	0	0	CCCCCCTTTGGCATTAATCGCCAAAAAATGG	##DBCCCDCDCCCCBBA<FFFHHIIJGGIJJ	AS:i:-8	XS:i:-2	XN:i:0	XM:i:2	XO:i:0	XG:i:0	NM:i:2	MD:Z:0T27C2	YT:Z:UU
HWI-ST515:184:D0PUKACXX:1:2306:20770:43276	256	chromosome:AGPv2:8:1:175793759:1	65486442	1	3M1I27M	*	0	0	CCATTTTTTGGCGATTAATGCCAAAGGGGGG	JJIGGJIIHHFFF<ABBCCCCDCDCCCBD##	AS:i:-8	XS:i:-2	XN:i:0	XM:i:0	XO:i:1	XG:i:1	NM:i:1	MD:Z:30	YT:Z:UU
HWI-ST515:184:D0PUKACXX:1:2306:20770:43276	256	chromosome:AGPv2:1:1:301354135:1	65958550	1	31M	*	0	0	CCATTTTTTGGCGATTAATGCCAAAGGGGGG	JJIGGJIIHHFFF<ABBCCCCDCDCCCBD##	AS:i:-8	XS:i:-2	XN:i:0	XM:i:2	XO:i:0	XG:i:0	NM:i:2	MD:Z:2G27A0	YT:Z:UU
HWI-ST515:184:D0PUKACXX:1:2306:20770:43276	272	chromosome:AGPv2:8:1:175793759:1	79312222	1	31M	*	0	0	CCCCCCTTTGGCATTAATCGCCAAAAAATGG	##DBCCCDCDCCCCBBA<FFFHHIIJGGIJJ	AS:i:-8	XS:i:-2	XN:i:0	XM:i:2	XO:i:0	XG:i:0	NM:i:2	MD:Z:0T27C2	YT:Z:UU
HWI-ST515:184:D0PUKACXX:1:2306:20770:43276	272	chromosome:AGPv2:1:1:301354135:1	259413122	1	31M	*	0	0	CCCCCCTTTGGCATTAATCGCCAAAAAATGG	##DBCCCDCDCCCCBBA<FFFHHIIJGGIJJ	AS:i:-8	XS:i:-2	XN:i:0	XM:i:2	XO:i:0	XG:i:0	NM:i:2	MD:Z:0T27C2	YT:Z:UU
HWI-ST515:184:D0PUKACXX:1:2306:20770:43276	256	chromosome:AGPv2:1:1:301354135:1	21835323	1	3M1I27M	*	0	0	CCATTTTTTGGCGATTAATGCCAAAGGGGGG	JJIGGJIIHHFFF<ABBCCCCDCDCCCBD##	AS:i:-8	XS:i:-2	XN:i:0	XM:i:0	XO:i:1	XG:i:1	NM:i:1	MD:Z:30	YT:Z:UU
HWI-ST515:184:D0PUKACXX:1:2306:20770:43276	272	chromosome:AGPv2:3:1:232140174:1	165118157	1	22M1I8M	*	0	0	CCCCCCTTTGGCATTAATCGCCAAAAAATGG	##DBCCCDCDCCCCBBA<FFFHHIIJGGIJJ	AS:i:-8	XS:i:-2	XN:i:0	XM:i:0	XO:i:1	XG:i:1	NM:i:1	MD:Z:30	YT:Z:UU
HWI-ST515:184:D0PUKACXX:1:2306:20770:43276	256	chromosome:AGPv2:1:1:301354135:1	224532518	1	31M	*	0	0	CCATTTTTTGGCGATTAATGCCAAAGGGGGG	JJIGGJIIHHFFF<ABBCCCCDCDCCCBD##	AS:i:-8	XS:i:-2	XN:i:0	XM:i:2	XO:i:0	XG:i:0	NM:i:2	MD:Z:2G27A0	YT:Z:UU
HWI-ST515:184:D0PUKACXX:1:2306:20770:43276	272	chromosome:AGPv2:2:1:237068873:1	99754497	1	22M1I8M	*	0	0	CCCCCCTTTGGCATTAATCGCCAAAAAATGG	##DBCCCDCDCCCCBBA<FFFHHIIJGGIJJ	AS:i:-8	XS:i:-2	XN:i:0	XM:i:0	XO:i:1	XG:i:1	NM:i:1	MD:Z:30	YT:Z:UU
HWI-ST515:184:D0PUKACXX:1:2306:20770:43276	256	chromosome:AGPv2:10:1:150189435:1	7696064	1	31M	*	0	0	CCATTTTTTGGCGATTAATGCCAAAGGGGGG	JJIGGJIIHHFFF<ABBCCCCDCDCCCBD##	AS:i:-8	XS:i:-2	XN:i:0	XM:i:2	XO:i:0	XG:i:0	NM:i:2	MD:Z:2G27A0	YT:Z:UU
HWI-ST515:184:D0PUKACXX:1:2306:20770:43276	256	chromosome:AGPv2:1:1:301354135:1	116526313	1	31M	*	0	0	CCATTTTTTGGCGATTAATGCCAAAGGGGGG	JJIGGJIIHHFFF<ABBCCCCDCDCCCBD##	AS:i:-8	XS:i:-2	XN:i:0	XM:i:2	XO:i:0	XG:i:0	NM:i:2	MD:Z:2T27A0	YT:Z:UU
HWI-ST515:184:D0PUKACXX:1:2306:20770:43276	272	chromosome:AGPv2:5:1:217872852:1	188048710	1	31M	*	0	0	CCCCCCTTTGGCATTAATCGCCAAAAAATGG	##DBCCCDCDCCCCBBA<FFFHHIIJGGIJJ	AS:i:-8	XS:i:-2	XN:i:0	XM:i:2	XO:i:0	XG:i:0	NM:i:2	MD:Z:0T27C2	YT:Z:UU
HWI-ST515:184:D0PUKACXX:1:2306:20770:43276	272	chromosome:AGPv2:8:1:175793759:1	79215272	1	31M	*	0	0	CCCCCCTTTGGCATTAATCGCCAAAAAATGG	##DBCCCDCDCCCCBBA<FFFHHIIJGGIJJ	AS:i:-8	XS:i:-2	XN:i:0	XM:i:2	XO:i:0	XG:i:0	NM:i:2	MD:Z:0T27C2	YT:Z:UU
HWI-ST515:184:D0PUKACXX:1:2306:20770:43276	272	chromosome:AGPv2:4:1:241473504:1	235779587	1	22M1I8M	*	0	0	CCCCCCTTTGGCATTAATCGCCAAAAAATGG	##DBCCCDCDCCCCBBA<FFFHHIIJGGIJJ	AS:i:-8	XS:i:-2	XN:i:0	XM:i:0	XO:i:1	XG:i:1	NM:i:1	MD:Z:30	YT:Z:UU
HWI-ST515:184:D0PUKACXX:1:2306:20770:43276	272	chromosome:AGPv2:1:1:301354135:1	173429536	1	31M	*	0	0	CCCCCCTTTGGCATTAATCGCCAAAAAATGG	##DBCCCDCDCCCCBBA<FFFHHIIJGGIJJ	AS:i:-8	XS:i:-2	XN:i:0	XM:i:2	XO:i:0	XG:i:0	NM:i:2	MD:Z:0T27C2	YT:Z:UU
HWI-ST515:184:D0PUKACXX:1:2306:20770:43276	256	chromosome:AGPv2:4:1:241473504:1	232858245	1	3M1I27M	*	0	0	CCATTTTTTGGCGATTAATGCCAAAGGGGGG	JJIGGJIIHHFFF<ABBCCCCDCDCCCBD##	AS:i:-8	XS:i:-2	XN:i:0	XM:i:0	XO:i:1	XG:i:1	NM:i:1	MD:Z:30	YT:Z:UU
HWI-ST515:184:D0PUKACXX:1:2306:20770:43276	272	chromosome:AGPv2:8:1:175793759:1	149236099	1	31M	*	0	0	CCCCCCTTTGGCATTAATCGCCAAAAAATGG	##DBCCCDCDCCCCBBA<FFFHHIIJGGIJJ	AS:i:-8	XS:i:-2	XN:i:0	XM:i:2	XO:i:0	XG:i:0	NM:i:2	MD:Z:0T27C2	YT:Z:UU
HWI-ST515:184:D0PUKACXX:1:2306:20770:43276	256	chromosome:AGPv2:1:1:301354135:1	100209755	1	31M	*	0	0	CCATTTTTTGGCGATTAATGCCAAAGGGGGG	JJIGGJIIHHFFF<ABBCCCCDCDCCCBD##	AS:i:-8	XS:i:-2	XN:i:0	XM:i:2	XO:i:0	XG:i:0	NM:i:2	MD:Z:2G27A0	YT:Z:UU
HWI-ST515:184:D0PUKACXX:1:2306:20770:43276	256	chromosome:AGPv2:1:1:301354135:1	3062289	1	31M	*	0	0	CCATTTTTTGGCGATTAATGCCAAAGGGGGG	JJIGGJIIHHFFF<ABBCCCCDCDCCCBD##	AS:i:-8	XS:i:-2	XN:i:0	XM:i:2	XO:i:0	XG:i:0	NM:i:2	MD:Z:0T29A0	YT:Z:UU
HWI-ST515:184:D0PUKACXX:1:2306:20770:43276	256	chromosome:AGPv2:6:1:169174353:1	71692114	1	31M	*	0	0	CCATTTTTTGGCGATTAATGCCAAAGGGGGG	JJIGGJIIHHFFF<ABBCCCCDCDCCCBD##	AS:i:-8	XS:i:-2	XN:i:0	XM:i:2	XO:i:0	XG:i:0	NM:i:2	MD:Z:2G27A0	YT:Z:UU
HWI-ST515:184:D0PUKACXX:1:2306:20770:43276	272	chromosome:AGPv2:9:1:156750706:1	19121416	1	31M	*	0	0	CCCCCCTTTGGCATTAATCGCCAAAAAATGG	##DBCCCDCDCCCCBBA<FFFHHIIJGGIJJ	AS:i:-8	XS:i:-2	XN:i:0	XM:i:2	XO:i:0	XG:i:0	NM:i:2	MD:Z:0T27C2	YT:Z:UU
HWI-ST515:184:D0PUKACXX:1:2306:20770:43276	256	chromosome:AGPv2:4:1:241473504:1	58028731	1	31M	*	0	0	CCATTTTTTGGCGATTAATGCCAAAGGGGGG	JJIGGJIIHHFFF<ABBCCCCDCDCCCBD##	AS:i:-8	XS:i:-2	XN:i:0	XM:i:2	XO:i:0	XG:i:0	NM:i:2	MD:Z:2G27A0	YT:Z:UU
HWI-ST515:184:D0PUKACXX:1:2306:20770:43276	256	chromosome:AGPv2:9:1:156750706:1	78381473	1	31M	*	0	0	CCATTTTTTGGCGATTAATGCCAAAGGGGGG	JJIGGJIIHHFFF<ABBCCCCDCDCCCBD##	AS:i:-8	XS:i:-2	XN:i:0	XM:i:2	XO:i:0	XG:i:0	NM:i:2	MD:Z:2G27A0	YT:Z:UU
HWI-ST515:184:D0PUKACXX:1:2306:20770:43276	256	chromosome:AGPv2:4:1:241473504:1	66252301	1	31M	*	0	0	CCATTTTTTGGCGATTAATGCCAAAGGGGGG	JJIGGJIIHHFFF<ABBCCCCDCDCCCBD##	AS:i:-8	XS:i:-2	XN:i:0	XM:i:2	XO:i:0	XG:i:0	NM:i:2	MD:Z:2G26A1	YT:Z:UU
HWI-ST515:184:D0PUKACXX:1:2306:20770:43276	256	chromosome:AGPv2:5:1:217872852:1	187564395	1	31M	*	0	0	CCATTTTTTGGCGATTAATGCCAAAGGGGGG	JJIGGJIIHHFFF<ABBCCCCDCDCCCBD##	AS:i:-8	XS:i:-2	XN:i:0	XM:i:2	XO:i:0	XG:i:0	NM:i:2	MD:Z:2G27A0	YT:Z:UU
HWI-ST515:184:D0PUKACXX:1:2306:20770:43276	272	chromosome:AGPv2:5:1:217872852:1	156014625	1	31M	*	0	0	CCCCCCTTTGGCATTAATCGCCAAAAAATGG	##DBCCCDCDCCCCBBA<FFFHHIIJGGIJJ	AS:i:-8	XS:i:-2	XN:i:0	XM:i:2	XO:i:0	XG:i:0	NM:i:2	MD:Z:0T27C2	YT:Z:UU
HWI-ST515:184:D0PUKACXX:1:2306:20770:43276	272	chromosome:AGPv2:2:1:237068873:1	99399828	1	31M	*	0	0	CCCCCCTTTGGCATTAATCGCCAAAAAATGG	##DBCCCDCDCCCCBBA<FFFHHIIJGGIJJ	AS:i:-8	XS:i:-2	XN:i:0	XM:i:2	XO:i:0	XG:i:0	NM:i:2	MD:Z:0T27C2	YT:Z:UU
HWI-ST515:184:D0PUKACXX:1:2306:20770:43276	272	chromosome:AGPv2:7:1:176764762:1	98008780	1	31M	*	0	0	CCCCCCTTTGGCATTAATCGCCAAAAAATGG	##DBCCCDCDCCCCBBA<FFFHHIIJGGIJJ	AS:i:-8	XS:i:-2	XN:i:0	XM:i:2	XO:i:0	XG:i:0	NM:i:2	MD:Z:0T27C2	YT:Z:UU
HWI-ST515:184:D0PUKACXX:1:2306:20770:43276	256	chromosome:AGPv2:1:1:301354135:1	93056540	1	31M	*	0	0	CCATTTTTTGGCGATTAATGCCAAAGGGGGG	JJIGGJIIHHFFF<ABBCCCCDCDCCCBD##	AS:i:-8	XS:i:-2	XN:i:0	XM:i:2	XO:i:0	XG:i:0	NM:i:2	MD:Z:2G27A0	YT:Z:UU
HWI-ST515:184:D0PUKACXX:1:2306:20770:43276	272	chromosome:AGPv2:9:1:156750706:1	25127661	1	31M	*	0	0	CCCCCCTTTGGCATTAATCGCCAAAAAATGG	##DBCCCDCDCCCCBBA<FFFHHIIJGGIJJ	AS:i:-8	XS:i:-2	XN:i:0	XM:i:2	XO:i:0	XG:i:0	NM:i:2	MD:Z:0T27C2	YT:Z:UU
HWI-ST515:184:D0PUKACXX:1:2306:20770:43276	256	chromosome:AGPv2:7:1:176764762:1	58500756	1	31M	*	0	0	CCATTTTTTGGCGATTAATGCCAAAGGGGGG	JJIGGJIIHHFFF<ABBCCCCDCDCCCBD##	AS:i:-8	XS:i:-2	XN:i:0	XM:i:2	XO:i:0	XG:i:0	NM:i:2	MD:Z:2G27A0	YT:Z:UU
HWI-ST515:184:D0PUKACXX:1:2306:20770:43276	256	chromosome:AGPv2:10:1:150189435:1	14622248	1	31M	*	0	0	CCATTTTTTGGCGATTAATGCCAAAGGGGGG	JJIGGJIIHHFFF<ABBCCCCDCDCCCBD##	AS:i:-8	XS:i:-2	XN:i:0	XM:i:2	XO:i:0	XG:i:0	NM:i:2	MD:Z:2G27A0	YT:Z:UU
HWI-ST515:184:D0PUKACXX:1:2306:20770:43276	256	chromosome:AGPv2:6:1:169174353:1	26962727	1	31M	*	0	0	CCATTTTTTGGCGATTAATGCCAAAGGGGGG	JJIGGJIIHHFFF<ABBCCCCDCDCCCBD##	AS:i:-8	XS:i:-2	XN:i:0	XM:i:2	XO:i:0	XG:i:0	NM:i:2	MD:Z:2G27A0	YT:Z:UU
HWI-ST515:184:D0PUKACXX:1:2306:20770:43276	256	chromosome:AGPv2:1:1:301354135:1	173805678	1	31M	*	0	0	CCATTTTTTGGCGATTAATGCCAAAGGGGGG	JJIGGJIIHHFFF<ABBCCCCDCDCCCBD##	AS:i:-8	XS:i:-2	XN:i:0	XM:i:2	XO:i:0	XG:i:0	NM:i:2	MD:Z:2G26A1	YT:Z:UU
HWI-ST515:184:D0PUKACXX:1:2306:20770:43276	272	chromosome:AGPv2:2:1:237068873:1	165286093	1	31M	*	0	0	CCCCCCTTTGGCATTAATCGCCAAAAAATGG	##DBCCCDCDCCCCBBA<FFFHHIIJGGIJJ	AS:i:-8	XS:i:-2	XN:i:0	XM:i:2	XO:i:0	XG:i:0	NM:i:2	MD:Z:0T27C2	YT:Z:UU
HWI-ST515:184:D0PUKACXX:1:2306:20770:43276	272	chromosome:AGPv2:3:1:232140174:1	63702385	1	31M	*	0	0	CCCCCCTTTGGCATTAATCGCCAAAAAATGG	##DBCCCDCDCCCCBBA<FFFHHIIJGGIJJ	AS:i:-8	XS:i:-2	XN:i:0	XM:i:2	XO:i:0	XG:i:0	NM:i:2	MD:Z:0T27C2	YT:Z:UU
HWI-ST515:184:D0PUKACXX:1:2306:20770:43276	272	chromosome:AGPv2:7:1:176764762:1	145477167	1	22M1I8M	*	0	0	CCCCCCTTTGGCATTAATCGCCAAAAAATGG	##DBCCCDCDCCCCBBA<FFFHHIIJGGIJJ	AS:i:-10	XS:i:-2	XN:i:0	XM:i:1	XO:i:1	XG:i:1	NM:i:2	MD:Z:0T29	YT:Z:UU
HWI-ST515:184:D0PUKACXX:1:2306:20770:43276	256	chromosome:AGPv2:5:1:217872852:1	155215318	1	3M1I27M	*	0	0	CCATTTTTTGGCGATTAATGCCAAAGGGGGG	JJIGGJIIHHFFF<ABBCCCCDCDCCCBD##	AS:i:-10	XS:i:-2	XN:i:0	XM:i:1	XO:i:1	XG:i:1	NM:i:2	MD:Z:29A0	YT:Z:UU
HWI-ST515:184:D0PUKACXX:1:2306:20770:43276	272	chromosome:AGPv2:4:1:241473504:1	113936009	1	22M1I8M	*	0	0	CCCCCCTTTGGCATTAATCGCCAAAAAATGG	##DBCCCDCDCCCCBBA<FFFHHIIJGGIJJ	AS:i:-10	XS:i:-2	XN:i:0	XM:i:1	XO:i:1	XG:i:1	NM:i:2	MD:Z:0T29	YT:Z:UU
HWI-ST515:184:D0PUKACXX:1:2306:20770:43276	256	chromosome:AGPv2:6:1:169174353:1	17758646	1	3M1I27M	*	0	0	CCATTTTTTGGCGATTAATGCCAAAGGGGGG	JJIGGJIIHHFFF<ABBCCCCDCDCCCBD##	AS:i:-10	XS:i:-2	XN:i:0	XM:i:1	XO:i:1	XG:i:1	NM:i:2	MD:Z:29A0	YT:Z:UU
HWI-ST515:184:D0PUKACXX:1:2306:20770:43276	256	chromosome:AGPv2:8:1:175793759:1	158553891	1	3M1I27M	*	0	0	CCATTTTTTGGCGATTAATGCCAAAGGGGGG	JJIGGJIIHHFFF<ABBCCCCDCDCCCBD##	AS:i:-10	XS:i:-2	XN:i:0	XM:i:1	XO:i:1	XG:i:1	NM:i:2	MD:Z:29A0	YT:Z:UU
HWI-ST515:184:D0PUKACXX:1:2306:20770:43276	272	chromosome:AGPv2:UNKNOWN:1:7140151:1	2858299	1	22M1I8M	*	0	0	CCCCCCTTTGGCATTAATCGCCAAAAAATGG	##DBCCCDCDCCCCBBA<FFFHHIIJGGIJJ	AS:i:-10	XS:i:-2	XN:i:0	XM:i:1	XO:i:1	XG:i:1	NM:i:2	MD:Z:0T29	YT:Z:UU
HWI-ST515:184:D0PUKACXX:1:2306:20770:43276	272	chromosome:AGPv2:5:1:217872852:1	134326737	1	22M1I8M	*	0	0	CCCCCCTTTGGCATTAATCGCCAAAAAATGG	##DBCCCDCDCCCCBBA<FFFHHIIJGGIJJ	AS:i:-10	XS:i:-2	XN:i:0	XM:i:1	XO:i:1	XG:i:1	NM:i:2	MD:Z:0T29	YT:Z:UU
HWI-ST515:184:D0PUKACXX:1:2306:20770:43276	272	chromosome:AGPv2:6:1:169174353:1	8700836	1	22M1I8M	*	0	0	CCCCCCTTTGGCATTAATCGCCAAAAAATGG	##DBCCCDCDCCCCBBA<FFFHHIIJGGIJJ	AS:i:-10	XS:i:-2	XN:i:0	XM:i:1	XO:i:1	XG:i:1	NM:i:2	MD:Z:0T29	YT:Z:UU
HWI-ST515:184:D0PUKACXX:1:2306:20770:43276	256	chromosome:AGPv2:1:1:301354135:1	18366830	1	3M1I27M	*	0	0	CCATTTTTTGGCGATTAATGCCAAAGGGGGG	JJIGGJIIHHFFF<ABBCCCCDCDCCCBD##	AS:i:-10	XS:i:-2	XN:i:0	XM:i:1	XO:i:1	XG:i:1	NM:i:2	MD:Z:29A0	YT:Z:UU
HWI-ST515:184:D0PUKACXX:1:2306:20770:43276	256	chromosome:AGPv2:2:1:237068873:1	163107286	1	3M1I27M	*	0	0	CCATTTTTTGGCGATTAATGCCAAAGGGGGG	JJIGGJIIHHFFF<ABBCCCCDCDCCCBD##	AS:i:-10	XS:i:-2	XN:i:0	XM:i:1	XO:i:1	XG:i:1	NM:i:2	MD:Z:29A0	YT:Z:UU
HWI-ST515:184:D0PUKACXX:1:2306:20770:43276	272	chromosome:AGPv2:9:1:156750706:1	98956181	1	22M1I8M	*	0	0	CCCCCCTTTGGCATTAATCGCCAAAAAATGG	##DBCCCDCDCCCCBBA<FFFHHIIJGGIJJ	AS:i:-10	XS:i:-2	XN:i:0	XM:i:1	XO:i:1	XG:i:1	NM:i:2	MD:Z:0T29	YT:Z:UU
HWI-ST515:184:D0PUKACXX:1:2306:20770:43276	256	chromosome:AGPv2:2:1:237068873:1	169130017	1	3M1I27M	*	0	0	CCATTTTTTGGCGATTAATGCCAAAGGGGGG	JJIGGJIIHHFFF<ABBCCCCDCDCCCBD##	AS:i:-10	XS:i:-2	XN:i:0	XM:i:1	XO:i:1	XG:i:1	NM:i:2	MD:Z:29A0	YT:Z:UU
HWI-ST515:184:D0PUKACXX:1:2306:20770:43276	256	chromosome:AGPv2:2:1:237068873:1	110770625	1	3M1I27M	*	0	0	CCATTTTTTGGCGATTAATGCCAAAGGGGGG	JJIGGJIIHHFFF<ABBCCCCDCDCCCBD##	AS:i:-10	XS:i:-2	XN:i:0	XM:i:1	XO:i:1	XG:i:1	NM:i:2	MD:Z:29A0	YT:Z:UU
HWI-ST515:184:D0PUKACXX:1:2306:20770:43276	272	chromosome:AGPv2:4:1:241473504:1	10144561	1	22M1I8M	*	0	0	CCCCCCTTTGGCATTAATCGCCAAAAAATGG	##DBCCCDCDCCCCBBA<FFFHHIIJGGIJJ	AS:i:-10	XS:i:-2	XN:i:0	XM:i:1	XO:i:1	XG:i:1	NM:i:2	MD:Z:0T29	YT:Z:UU
HWI-ST515:184:D0PUKACXX:1:2306:20770:43276	256	chromosome:AGPv2:4:1:241473504:1	79753161	1	3M1I27M	*	0	0	CCATTTTTTGGCGATTAATGCCAAAGGGGGG	JJIGGJIIHHFFF<ABBCCCCDCDCCCBD##	AS:i:-10	XS:i:-2	XN:i:0	XM:i:1	XO:i:1	XG:i:1	NM:i:2	MD:Z:28A1	YT:Z:UU
HWI-ST515:184:D0PUKACXX:1:2306:20770:43276	256	chromosome:AGPv2:7:1:176764762:1	109267944	1	3M1I27M	*	0	0	CCATTTTTTGGCGATTAATGCCAAAGGGGGG	JJIGGJIIHHFFF<ABBCCCCDCDCCCBD##	AS:i:-10	XS:i:-2	XN:i:0	XM:i:1	XO:i:1	XG:i:1	NM:i:2	MD:Z:29A0	YT:Z:UU
HWI-ST515:184:D0PUKACXX:1:2306:20770:43276	256	chromosome:AGPv2:4:1:241473504:1	82396299	1	3M1I27M	*	0	0	CCATTTTTTGGCGATTAATGCCAAAGGGGGG	JJIGGJIIHHFFF<ABBCCCCDCDCCCBD##	AS:i:-10	XS:i:-2	XN:i:0	XM:i:1	XO:i:1	XG:i:1	NM:i:2	MD:Z:29A0	YT:Z:UU
HWI-ST515:184:D0PUKACXX:1:2306:20770:43276	272	chromosome:AGPv2:4:1:241473504:1	153289025	1	22M1I8M	*	0	0	CCCCCCTTTGGCATTAATCGCCAAAAAATGG	##DBCCCDCDCCCCBBA<FFFHHIIJGGIJJ	AS:i:-10	XS:i:-2	XN:i:0	XM:i:1	XO:i:1	XG:i:1	NM:i:2	MD:Z:1T28	YT:Z:UU
HWI-ST515:184:D0PUKACXX:1:2306:20770:43276	272	chromosome:AGPv2:8:1:175793759:1	149861937	1	22M1I8M	*	0	0	CCCCCCTTTGGCATTAATCGCCAAAAAATGG	##DBCCCDCDCCCCBBA<FFFHHIIJGGIJJ	AS:i:-10	XS:i:-2	XN:i:0	XM:i:1	XO:i:1	XG:i:1	NM:i:2	MD:Z:0T29	YT:Z:UU
HWI-ST515:184:D0PUKACXX:1:2306:20770:43276	256	chromosome:AGPv2:6:1:169174353:1	79526997	1	3M1I27M	*	0	0	CCATTTTTTGGCGATTAATGCCAAAGGGGGG	JJIGGJIIHHFFF<ABBCCCCDCDCCCBD##	AS:i:-10	XS:i:-2	XN:i:0	XM:i:1	XO:i:1	XG:i:1	NM:i:2	MD:Z:28A1	YT:Z:UU
HWI-ST515:184:D0PUKACXX:1:2306:20770:43276	256	chromosome:AGPv2:4:1:241473504:1	63163261	1	3M1I27M	*	0	0	CCATTTTTTGGCGATTAATGCCAAAGGGGGG	JJIGGJIIHHFFF<ABBCCCCDCDCCCBD##	AS:i:-10	XS:i:-2	XN:i:0	XM:i:1	XO:i:1	XG:i:1	NM:i:2	MD:Z:29A0	YT:Z:UU
HWI-ST515:184:D0PUKACXX:1:2306:20770:43276	256	chromosome:AGPv2:4:1:241473504:1	57990101	1	3M1I27M	*	0	0	CCATTTTTTGGCGATTAATGCCAAAGGGGGG	JJIGGJIIHHFFF<ABBCCCCDCDCCCBD##	AS:i:-10	XS:i:-2	XN:i:0	XM:i:1	XO:i:1	XG:i:1	NM:i:2	MD:Z:29A0	YT:Z:UU
HWI-ST515:184:D0PUKACXX:1:2306:20770:43276	272	chromosome:AGPv2:9:1:156750706:1	127998444	1	22M1I8M	*	0	0	CCCCCCTTTGGCATTAATCGCCAAAAAATGG	##DBCCCDCDCCCCBBA<FFFHHIIJGGIJJ	AS:i:-10	XS:i:-2	XN:i:0	XM:i:1	XO:i:1	XG:i:1	NM:i:2	MD:Z:0T29	YT:Z:UU
HWI-ST515:184:D0PUKACXX:1:2306:20770:43276	256	chromosome:AGPv2:1:1:301354135:1	143022284	1	3M1I27M	*	0	0	CCATTTTTTGGCGATTAATGCCAAAGGGGGG	JJIGGJIIHHFFF<ABBCCCCDCDCCCBD##	AS:i:-10	XS:i:-2	XN:i:0	XM:i:1	XO:i:1	XG:i:1	NM:i:2	MD:Z:29A0	YT:Z:UU
HWI-ST515:184:D0PUKACXX:1:2306:20770:43276	272	chromosome:AGPv2:10:1:150189435:1	88728825	1	22M1I8M	*	0	0	CCCCCCTTTGGCATTAATCGCCAAAAAATGG	##DBCCCDCDCCCCBBA<FFFHHIIJGGIJJ	AS:i:-10	XS:i:-2	XN:i:0	XM:i:1	XO:i:1	XG:i:1	NM:i:2	MD:Z:0T29	YT:Z:UU
HWI-ST515:184:D0PUKACXX:1:2306:20770:43276	256	chromosome:AGPv2:1:1:301354135:1	34566557	1	3M1I27M	*	0	0	CCATTTTTTGGCGATTAATGCCAAAGGGGGG	JJIGGJIIHHFFF<ABBCCCCDCDCCCBD##	AS:i:-10	XS:i:-2	XN:i:0	XM:i:1	XO:i:1	XG:i:1	NM:i:2	MD:Z:29A0	YT:Z:UU
HWI-ST515:184:D0PUKACXX:1:2306:20770:43276	272	chromosome:AGPv2:6:1:169174353:1	74215011	1	22M1I8M	*	0	0	CCCCCCTTTGGCATTAATCGCCAAAAAATGG	##DBCCCDCDCCCCBBA<FFFHHIIJGGIJJ	AS:i:-10	XS:i:-2	XN:i:0	XM:i:1	XO:i:1	XG:i:1	NM:i:2	MD:Z:0T29	YT:Z:UU
HWI-ST515:184:D0PUKACXX:1:2306:20770:43276	272	chromosome:AGPv2:1:1:301354135:1	154458260	1	22M1I8M	*	0	0	CCCCCCTTTGGCATTAATCGCCAAAAAATGG	##DBCCCDCDCCCCBBA<FFFHHIIJGGIJJ	AS:i:-10	XS:i:-2	XN:i:0	XM:i:1	XO:i:1	XG:i:1	NM:i:2	MD:Z:0T29	YT:Z:UU
HWI-ST515:184:D0PUKACXX:1:2306:20770:43276	256	chromosome:AGPv2:3:1:232140174:1	110115382	1	3M1I27M	*	0	0	CCATTTTTTGGCGATTAATGCCAAAGGGGGG	JJIGGJIIHHFFF<ABBCCCCDCDCCCBD##	AS:i:-10	XS:i:-2	XN:i:0	XM:i:1	XO:i:1	XG:i:1	NM:i:2	MD:Z:29A0	YT:Z:UU
HWI-ST515:184:D0PUKACXX:1:2306:20770:43276	256	chromosome:AGPv2:8:1:175793759:1	115321808	1	3M1I27M	*	0	0	CCATTTTTTGGCGATTAATGCCAAAGGGGGG	JJIGGJIIHHFFF<ABBCCCCDCDCCCBD##	AS:i:-10	XS:i:-2	XN:i:0	XM:i:1	XO:i:1	XG:i:1	NM:i:2	MD:Z:29A0	YT:Z:UU
HWI-ST515:184:D0PUKACXX:1:2306:20770:43276	256	chromosome:AGPv2:3:1:232140174:1	124506763	1	3M1I27M	*	0	0	CCATTTTTTGGCGATTAATGCCAAAGGGGGG	JJIGGJIIHHFFF<ABBCCCCDCDCCCBD##	AS:i:-10	XS:i:-2	XN:i:0	XM:i:1	XO:i:1	XG:i:1	NM:i:2	MD:Z:29A0	YT:Z:UU
HWI-ST515:184:D0PUKACXX:1:2306:20770:43276	256	chromosome:AGPv2:6:1:169174353:1	77454338	1	3M1I27M	*	0	0	CCATTTTTTGGCGATTAATGCCAAAGGGGGG	JJIGGJIIHHFFF<ABBCCCCDCDCCCBD##	AS:i:-10	XS:i:-2	XN:i:0	XM:i:1	XO:i:1	XG:i:1	NM:i:2	MD:Z:29A0	YT:Z:UU
HWI-ST515:184:D0PUKACXX:1:2306:20770:43276	256	chromosome:AGPv2:2:1:237068873:1	23256743	1	3M1I27M	*	0	0	CCATTTTTTGGCGATTAATGCCAAAGGGGGG	JJIGGJIIHHFFF<ABBCCCCDCDCCCBD##	AS:i:-10	XS:i:-2	XN:i:0	XM:i:1	XO:i:1	XG:i:1	NM:i:2	MD:Z:29A0	YT:Z:UU
HWI-ST515:184:D0PUKACXX:1:2306:20770:43276	272	chromosome:AGPv2:3:1:232140174:1	642025	1	22M1I8M	*	0	0	CCCCCCTTTGGCATTAATCGCCAAAAAATGG	##DBCCCDCDCCCCBBA<FFFHHIIJGGIJJ	AS:i:-10	XS:i:-2	XN:i:0	XM:i:1	XO:i:1	XG:i:1	NM:i:2	MD:Z:1T28	YT:Z:UU
HWI-ST515:184:D0PUKACXX:1:2306:20770:43276	256	chromosome:AGPv2:2:1:237068873:1	115462620	1	3M1I27M	*	0	0	CCATTTTTTGGCGATTAATGCCAAAGGGGGG	JJIGGJIIHHFFF<ABBCCCCDCDCCCBD##	AS:i:-10	XS:i:-2	XN:i:0	XM:i:1	XO:i:1	XG:i:1	NM:i:2	MD:Z:29A0	YT:Z:UU
HWI-ST515:184:D0PUKACXX:1:2306:20770:43276	256	chromosome:AGPv2:4:1:241473504:1	36083502	1	3M1I27M	*	0	0	CCATTTTTTGGCGATTAATGCCAAAGGGGGG	JJIGGJIIHHFFF<ABBCCCCDCDCCCBD##	AS:i:-10	XS:i:-2	XN:i:0	XM:i:1	XO:i:1	XG:i:1	NM:i:2	MD:Z:29A0	YT:Z:UU
HWI-ST515:184:D0PUKACXX:1:2306:20770:43276	272	chromosome:AGPv2:3:1:232140174:1	13329461	1	22M1I8M	*	0	0	CCCCCCTTTGGCATTAATCGCCAAAAAATGG	##DBCCCDCDCCCCBBA<FFFHHIIJGGIJJ	AS:i:-10	XS:i:-2	XN:i:0	XM:i:1	XO:i:1	XG:i:1	NM:i:2	MD:Z:0T29	YT:Z:UU
HWI-ST515:184:D0PUKACXX:1:2306:20770:43276	256	chromosome:AGPv2:8:1:175793759:1	102586530	1	3M1I27M	*	0	0	CCATTTTTTGGCGATTAATGCCAAAGGGGGG	JJIGGJIIHHFFF<ABBCCCCDCDCCCBD##	AS:i:-10	XS:i:-2	XN:i:0	XM:i:1	XO:i:1	XG:i:1	NM:i:2	MD:Z:29A0	YT:Z:UU
HWI-ST515:184:D0PUKACXX:1:2306:20770:43276	272	chromosome:AGPv2:2:1:237068873:1	104947225	1	22M1I8M	*	0	0	CCCCCCTTTGGCATTAATCGCCAAAAAATGG	##DBCCCDCDCCCCBBA<FFFHHIIJGGIJJ	AS:i:-10	XS:i:-2	XN:i:0	XM:i:1	XO:i:1	XG:i:1	NM:i:2	MD:Z:0T29	YT:Z:UU
HWI-ST515:184:D0PUKACXX:1:2306:20770:43276	256	chromosome:AGPv2:1:1:301354135:1	19479784	1	3M1I27M	*	0	0	CCATTTTTTGGCGATTAATGCCAAAGGGGGG	JJIGGJIIHHFFF<ABBCCCCDCDCCCBD##	AS:i:-10	XS:i:-2	XN:i:0	XM:i:1	XO:i:1	XG:i:1	NM:i:2	MD:Z:29A0	YT:Z:UU
HWI-ST515:184:D0PUKACXX:1:2306:20770:43276	256	chromosome:AGPv2:6:1:169174353:1	105810278	1	3M1I27M	*	0	0	CCATTTTTTGGCGATTAATGCCAAAGGGGGG	JJIGGJIIHHFFF<ABBCCCCDCDCCCBD##	AS:i:-10	XS:i:-2	XN:i:0	XM:i:1	XO:i:1	XG:i:1	NM:i:2	MD:Z:29A0	YT:Z:UU
HWI-ST515:184:D0PUKACXX:1:2306:20770:43276	256	chromosome:AGPv2:8:1:175793759:1	171935296	1	3M1I27M	*	0	0	CCATTTTTTGGCGATTAATGCCAAAGGGGGG	JJIGGJIIHHFFF<ABBCCCCDCDCCCBD##	AS:i:-10	XS:i:-2	XN:i:0	XM:i:1	XO:i:1	XG:i:1	NM:i:2	MD:Z:29A0	YT:Z:UU
HWI-ST515:184:D0PUKACXX:1:2306:20770:43276	256	chromosome:AGPv2:10:1:150189435:1	111929365	1	3M1I27M	*	0	0	CCATTTTTTGGCGATTAATGCCAAAGGGGGG	JJIGGJIIHHFFF<ABBCCCCDCDCCCBD##	AS:i:-10	XS:i:-2	XN:i:0	XM:i:1	XO:i:1	XG:i:1	NM:i:2	MD:Z:29A0	YT:Z:UU
HWI-ST515:184:D0PUKACXX:1:2306:20770:43276	256	chromosome:AGPv2:6:1:169174353:1	115178725	1	3M1I27M	*	0	0	CCATTTTTTGGCGATTAATGCCAAAGGGGGG	JJIGGJIIHHFFF<ABBCCCCDCDCCCBD##	AS:i:-10	XS:i:-2	XN:i:0	XM:i:1	XO:i:1	XG:i:1	NM:i:2	MD:Z:29A0	YT:Z:UU
HWI-ST515:184:D0PUKACXX:1:2306:20770:43276	256	chromosome:AGPv2:6:1:169174353:1	125426594	1	3M1I27M	*	0	0	CCATTTTTTGGCGATTAATGCCAAAGGGGGG	JJIGGJIIHHFFF<ABBCCCCDCDCCCBD##	AS:i:-10	XS:i:-2	XN:i:0	XM:i:1	XO:i:1	XG:i:1	NM:i:2	MD:Z:29A0	YT:Z:UU
HWI-ST515:184:D0PUKACXX:1:2306:20770:43276	256	chromosome:AGPv2:4:1:241473504:1	41107968	1	3M1I27M	*	0	0	CCATTTTTTGGCGATTAATGCCAAAGGGGGG	JJIGGJIIHHFFF<ABBCCCCDCDCCCBD##	AS:i:-10	XS:i:-2	XN:i:0	XM:i:1	XO:i:1	XG:i:1	NM:i:2	MD:Z:29A0	YT:Z:UU
HWI-ST515:184:D0PUKACXX:1:2306:20770:43276	272	chromosome:AGPv2:9:1:156750706:1	31976802	1	22M1I8M	*	0	0	CCCCCCTTTGGCATTAATCGCCAAAAAATGG	##DBCCCDCDCCCCBBA<FFFHHIIJGGIJJ	AS:i:-10	XS:i:-2	XN:i:0	XM:i:1	XO:i:1	XG:i:1	NM:i:2	MD:Z:0T29	YT:Z:UU
HWI-ST515:184:D0PUKACXX:1:2306:20770:43276	256	chromosome:AGPv2:5:1:217872852:1	148025877	1	3M1I27M	*	0	0	CCATTTTTTGGCGATTAATGCCAAAGGGGGG	JJIGGJIIHHFFF<ABBCCCCDCDCCCBD##	AS:i:-10	XS:i:-2	XN:i:0	XM:i:1	XO:i:1	XG:i:1	NM:i:2	MD:Z:29T0	YT:Z:UU
HWI-ST515:184:D0PUKACXX:1:2306:20770:43276	272	chromosome:AGPv2:6:1:169174353:1	76610121	1	22M1I8M	*	0	0	CCCCCCTTTGGCATTAATCGCCAAAAAATGG	##DBCCCDCDCCCCBBA<FFFHHIIJGGIJJ	AS:i:-10	XS:i:-2	XN:i:0	XM:i:1	XO:i:1	XG:i:1	NM:i:2	MD:Z:1T28	YT:Z:UU
HWI-ST515:184:D0PUKACXX:1:2306:20770:43276	272	chromosome:AGPv2:6:1:169174353:1	113641218	1	22M1I8M	*	0	0	CCCCCCTTTGGCATTAATCGCCAAAAAATGG	##DBCCCDCDCCCCBBA<FFFHHIIJGGIJJ	AS:i:-10	XS:i:-2	XN:i:0	XM:i:1	XO:i:1	XG:i:1	NM:i:2	MD:Z:0T29	YT:Z:UU
HWI-ST515:184:D0PUKACXX:1:2306:20770:43276	272	chromosome:AGPv2:7:1:176764762:1	77246443	1	22M1I8M	*	0	0	CCCCCCTTTGGCATTAATCGCCAAAAAATGG	##DBCCCDCDCCCCBBA<FFFHHIIJGGIJJ	AS:i:-10	XS:i:-2	XN:i:0	XM:i:1	XO:i:1	XG:i:1	NM:i:2	MD:Z:0T29	YT:Z:UU
HWI-ST515:184:D0PUKACXX:1:2306:20770:43276	272	chromosome:AGPv2:6:1:169174353:1	55573052	1	22M1I8M	*	0	0	CCCCCCTTTGGCATTAATCGCCAAAAAATGG	##DBCCCDCDCCCCBBA<FFFHHIIJGGIJJ	AS:i:-10	XS:i:-2	XN:i:0	XM:i:1	XO:i:1	XG:i:1	NM:i:2	MD:Z:0T29	YT:Z:UU
HWI-ST515:184:D0PUKACXX:1:2306:20770:43276	272	chromosome:AGPv2:1:1:301354135:1	291498405	1	22M1I8M	*	0	0	CCCCCCTTTGGCATTAATCGCCAAAAAATGG	##DBCCCDCDCCCCBBA<FFFHHIIJGGIJJ	AS:i:-10	XS:i:-2	XN:i:0	XM:i:1	XO:i:1	XG:i:1	NM:i:2	MD:Z:0T29	YT:Z:UU
HWI-ST515:184:D0PUKACXX:1:2306:20770:43276	272	chromosome:AGPv2:3:1:232140174:1	63903095	1	22M1I8M	*	0	0	CCCCCCTTTGGCATTAATCGCCAAAAAATGG	##DBCCCDCDCCCCBBA<FFFHHIIJGGIJJ	AS:i:-10	XS:i:-2	XN:i:0	XM:i:1	XO:i:1	XG:i:1	NM:i:2	MD:Z:0T29	YT:Z:UU
HWI-ST515:184:D0PUKACXX:1:2306:20770:43276	272	chromosome:AGPv2:3:1:232140174:1	40310450	1	22M1I8M	*	0	0	CCCCCCTTTGGCATTAATCGCCAAAAAATGG	##DBCCCDCDCCCCBBA<FFFHHIIJGGIJJ	AS:i:-10	XS:i:-2	XN:i:0	XM:i:1	XO:i:1	XG:i:1	NM:i:2	MD:Z:0T29	YT:Z:UU
HWI-ST515:184:D0PUKACXX:1:2306:20770:43276	272	chromosome:AGPv2:8:1:175793759:1	140910262	1	22M1I8M	*	0	0	CCCCCCTTTGGCATTAATCGCCAAAAAATGG	##DBCCCDCDCCCCBBA<FFFHHIIJGGIJJ	AS:i:-10	XS:i:-2	XN:i:0	XM:i:1	XO:i:1	XG:i:1	NM:i:2	MD:Z:1T28	YT:Z:UU
HWI-ST515:184:D0PUKACXX:1:2306:20770:43276	272	chromosome:AGPv2:3:1:232140174:1	201705890	1	22M1I8M	*	0	0	CCCCCCTTTGGCATTAATCGCCAAAAAATGG	##DBCCCDCDCCCCBBA<FFFHHIIJGGIJJ	AS:i:-10	XS:i:-2	XN:i:0	XM:i:1	XO:i:1	XG:i:1	NM:i:2	MD:Z:0T29	YT:Z:UU
HWI-ST515:184:D0PUKACXX:1:2306:20770:43276	256	chromosome:AGPv2:8:1:175793759:1	108079348	1	3M1I27M	*	0	0	CCATTTTTTGGCGATTAATGCCAAAGGGGGG	JJIGGJIIHHFFF<ABBCCCCDCDCCCBD##	AS:i:-10	XS:i:-2	XN:i:0	XM:i:1	XO:i:1	XG:i:1	NM:i:2	MD:Z:29A0	YT:Z:UU
HWI-ST515:184:D0PUKACXX:1:2306:20770:43276	256	chromosome:AGPv2:5:1:217872852:1	72896007	1	3M1I27M	*	0	0	CCATTTTTTGGCGATTAATGCCAAAGGGGGG	JJIGGJIIHHFFF<ABBCCCCDCDCCCBD##	AS:i:-10	XS:i:-2	XN:i:0	XM:i:1	XO:i:1	XG:i:1	NM:i:2	MD:Z:29A0	YT:Z:UU
HWI-ST515:184:D0PUKACXX:1:2306:20770:43276	272	chromosome:AGPv2:1:1:301354135:1	226887531	1	22M1I8M	*	0	0	CCCCCCTTTGGCATTAATCGCCAAAAAATGG	##DBCCCDCDCCCCBBA<FFFHHIIJGGIJJ	AS:i:-10	XS:i:-2	XN:i:0	XM:i:1	XO:i:1	XG:i:1	NM:i:2	MD:Z:0T29	YT:Z:UU
HWI-ST515:184:D0PUKACXX:1:2306:20770:43276	272	chromosome:AGPv2:9:1:156750706:1	106432163	1	22M1I8M	*	0	0	CCCCCCTTTGGCATTAATCGCCAAAAAATGG	##DBCCCDCDCCCCBBA<FFFHHIIJGGIJJ	AS:i:-10	XS:i:-2	XN:i:0	XM:i:1	XO:i:1	XG:i:1	NM:i:2	MD:Z:0T29	YT:Z:UU
HWI-ST515:184:D0PUKACXX:1:2306:20770:43276	272	chromosome:AGPv2:3:1:232140174:1	141152053	1	22M1I8M	*	0	0	CCCCCCTTTGGCATTAATCGCCAAAAAATGG	##DBCCCDCDCCCCBBA<FFFHHIIJGGIJJ	AS:i:-10	XS:i:-2	XN:i:0	XM:i:1	XO:i:1	XG:i:1	NM:i:2	MD:Z:0T29	YT:Z:UU
HWI-ST515:184:D0PUKACXX:1:2306:20770:43276	272	chromosome:AGPv2:8:1:175793759:1	72828911	1	22M1I8M	*	0	0	CCCCCCTTTGGCATTAATCGCCAAAAAATGG	##DBCCCDCDCCCCBBA<FFFHHIIJGGIJJ	AS:i:-10	XS:i:-2	XN:i:0	XM:i:1	XO:i:1	XG:i:1	NM:i:2	MD:Z:0T29	YT:Z:UU
HWI-ST515:184:D0PUKACXX:1:2306:20770:43276	272	chromosome:AGPv2:2:1:237068873:1	163332099	1	22M1I8M	*	0	0	CCCCCCTTTGGCATTAATCGCCAAAAAATGG	##DBCCCDCDCCCCBBA<FFFHHIIJGGIJJ	AS:i:-10	XS:i:-2	XN:i:0	XM:i:1	XO:i:1	XG:i:1	NM:i:2	MD:Z:0T29	YT:Z:UU
HWI-ST515:184:D0PUKACXX:1:2306:20770:43276	256	chromosome:AGPv2:4:1:241473504:1	126050700	1	3M1I27M	*	0	0	CCATTTTTTGGCGATTAATGCCAAAGGGGGG	JJIGGJIIHHFFF<ABBCCCCDCDCCCBD##	AS:i:-10	XS:i:-2	XN:i:0	XM:i:1	XO:i:1	XG:i:1	NM:i:2	MD:Z:29A0	YT:Z:UU
HWI-ST515:184:D0PUKACXX:1:2306:20770:43276	272	chromosome:AGPv2:8:1:175793759:1	113983255	1	22M1I8M	*	0	0	CCCCCCTTTGGCATTAATCGCCAAAAAATGG	##DBCCCDCDCCCCBBA<FFFHHIIJGGIJJ	AS:i:-10	XS:i:-2	XN:i:0	XM:i:1	XO:i:1	XG:i:1	NM:i:2	MD:Z:0T29	YT:Z:UU
HWI-ST515:184:D0PUKACXX:1:2306:20770:43276	272	chromosome:AGPv2:10:1:150189435:1	29897373	1	22M1I8M	*	0	0	CCCCCCTTTGGCATTAATCGCCAAAAAATGG	##DBCCCDCDCCCCBBA<FFFHHIIJGGIJJ	AS:i:-10	XS:i:-2	XN:i:0	XM:i:1	XO:i:1	XG:i:1	NM:i:2	MD:Z:0T29	YT:Z:UU
HWI-ST515:184:D0PUKACXX:1:2306:20770:43276	272	chromosome:AGPv2:10:1:150189435:1	131137861	1	22M1I8M	*	0	0	CCCCCCTTTGGCATTAATCGCCAAAAAATGG	##DBCCCDCDCCCCBBA<FFFHHIIJGGIJJ	AS:i:-10	XS:i:-2	XN:i:0	XM:i:1	XO:i:1	XG:i:1	NM:i:2	MD:Z:0T29	YT:Z:UU
HWI-ST515:184:D0PUKACXX:1:2306:20770:43276	272	chromosome:AGPv2:4:1:241473504:1	42201627	1	22M1I8M	*	0	0	CCCCCCTTTGGCATTAATCGCCAAAAAATGG	##DBCCCDCDCCCCBBA<FFFHHIIJGGIJJ	AS:i:-10	XS:i:-2	XN:i:0	XM:i:1	XO:i:1	XG:i:1	NM:i:2	MD:Z:0T29	YT:Z:UU
HWI-ST515:184:D0PUKACXX:1:2306:20770:43276	256	chromosome:AGPv2:1:1:301354135:1	210630291	1	3M1I27M	*	0	0	CCATTTTTTGGCGATTAATGCCAAAGGGGGG	JJIGGJIIHHFFF<ABBCCCCDCDCCCBD##	AS:i:-10	XS:i:-2	XN:i:0	XM:i:1	XO:i:1	XG:i:1	NM:i:2	MD:Z:29A0	YT:Z:UU
HWI-ST515:184:D0PUKACXX:1:2306:20770:43276	272	chromosome:AGPv2:7:1:176764762:1	118276242	1	22M1I8M	*	0	0	CCCCCCTTTGGCATTAATCGCCAAAAAATGG	##DBCCCDCDCCCCBBA<FFFHHIIJGGIJJ	AS:i:-10	XS:i:-2	XN:i:0	XM:i:1	XO:i:1	XG:i:1	NM:i:2	MD:Z:1T28	YT:Z:UU
HWI-ST515:184:D0PUKACXX:1:2306:20770:43276	272	chromosome:AGPv2:10:1:150189435:1	70798397	1	22M1I8M	*	0	0	CCCCCCTTTGGCATTAATCGCCAAAAAATGG	##DBCCCDCDCCCCBBA<FFFHHIIJGGIJJ	AS:i:-10	XS:i:-2	XN:i:0	XM:i:1	XO:i:1	XG:i:1	NM:i:2	MD:Z:0T29	YT:Z:UU
HWI-ST515:184:D0PUKACXX:1:2306:20770:43276	272	chromosome:AGPv2:10:1:150189435:1	149790755	1	22M1I8M	*	0	0	CCCCCCTTTGGCATTAATCGCCAAAAAATGG	##DBCCCDCDCCCCBBA<FFFHHIIJGGIJJ	AS:i:-10	XS:i:-2	XN:i:0	XM:i:1	XO:i:1	XG:i:1	NM:i:2	MD:Z:0T29	YT:Z:UU
HWI-ST515:184:D0PUKACXX:1:2306:20770:43276	272	chromosome:AGPv2:2:1:237068873:1	116737175	1	22M1I8M	*	0	0	CCCCCCTTTGGCATTAATCGCCAAAAAATGG	##DBCCCDCDCCCCBBA<FFFHHIIJGGIJJ	AS:i:-10	XS:i:-2	XN:i:0	XM:i:1	XO:i:1	XG:i:1	NM:i:2	MD:Z:0T29	YT:Z:UU
HWI-ST515:184:D0PUKACXX:1:2306:20770:43276	256	chromosome:AGPv2:10:1:150189435:1	143235391	1	3M1I27M	*	0	0	CCATTTTTTGGCGATTAATGCCAAAGGGGGG	JJIGGJIIHHFFF<ABBCCCCDCDCCCBD##	AS:i:-10	XS:i:-2	XN:i:0	XM:i:1	XO:i:1	XG:i:1	NM:i:2	MD:Z:29A0	YT:Z:UU
HWI-ST515:184:D0PUKACXX:1:2306:20770:43276	256	chromosome:AGPv2:1:1:301354135:1	92639431	1	3M1I27M	*	0	0	CCATTTTTTGGCGATTAATGCCAAAGGGGGG	JJIGGJIIHHFFF<ABBCCCCDCDCCCBD##	AS:i:-10	XS:i:-2	XN:i:0	XM:i:1	XO:i:1	XG:i:1	NM:i:2	MD:Z:29A0	YT:Z:UU
HWI-ST515:184:D0PUKACXX:1:2306:20770:43276	256	chromosome:AGPv2:6:1:169174353:1	53629167	1	3M1I27M	*	0	0	CCATTTTTTGGCGATTAATGCCAAAGGGGGG	JJIGGJIIHHFFF<ABBCCCCDCDCCCBD##	AS:i:-10	XS:i:-2	XN:i:0	XM:i:1	XO:i:1	XG:i:1	NM:i:2	MD:Z:29A0	YT:Z:UU
HWI-ST515:184:D0PUKACXX:1:2306:20770:43276	272	chromosome:AGPv2:8:1:175793759:1	101718348	1	22M1I8M	*	0	0	CCCCCCTTTGGCATTAATCGCCAAAAAATGG	##DBCCCDCDCCCCBBA<FFFHHIIJGGIJJ	AS:i:-10	XS:i:-2	XN:i:0	XM:i:1	XO:i:1	XG:i:1	NM:i:2	MD:Z:0T29	YT:Z:UU
HWI-ST515:184:D0PUKACXX:1:2306:20770:43276	256	chromosome:AGPv2:7:1:176764762:1	63326755	1	3M1I27M	*	0	0	CCATTTTTTGGCGATTAATGCCAAAGGGGGG	JJIGGJIIHHFFF<ABBCCCCDCDCCCBD##	AS:i:-10	XS:i:-2	XN:i:0	XM:i:1	XO:i:1	XG:i:1	NM:i:2	MD:Z:29A0	YT:Z:UU
HWI-ST515:184:D0PUKACXX:1:2306:20770:43276	256	chromosome:AGPv2:5:1:217872852:1	28754573	1	3M1I27M	*	0	0	CCATTTTTTGGCGATTAATGCCAAAGGGGGG	JJIGGJIIHHFFF<ABBCCCCDCDCCCBD##	AS:i:-10	XS:i:-2	XN:i:0	XM:i:1	XO:i:1	XG:i:1	NM:i:2	MD:Z:29A0	YT:Z:UU
HWI-ST515:184:D0PUKACXX:1:2306:20770:43276	256	chromosome:AGPv2:2:1:237068873:1	131273736	1	3M1I27M	*	0	0	CCATTTTTTGGCGATTAATGCCAAAGGGGGG	JJIGGJIIHHFFF<ABBCCCCDCDCCCBD##	AS:i:-10	XS:i:-2	XN:i:0	XM:i:1	XO:i:1	XG:i:1	NM:i:2	MD:Z:29A0	YT:Z:UU
HWI-ST515:184:D0PUKACXX:1:2306:20770:43276	256	chromosome:AGPv2:5:1:217872852:1	156617497	1	3M1I27M	*	0	0	CCATTTTTTGGCGATTAATGCCAAAGGGGGG	JJIGGJIIHHFFF<ABBCCCCDCDCCCBD##	AS:i:-10	XS:i:-2	XN:i:0	XM:i:1	XO:i:1	XG:i:1	NM:i:2	MD:Z:29A0	YT:Z:UU
HWI-ST515:184:D0PUKACXX:1:2306:20770:43276	256	chromosome:AGPv2:5:1:217872852:1	138956160	1	3M1I27M	*	0	0	CCATTTTTTGGCGATTAATGCCAAAGGGGGG	JJIGGJIIHHFFF<ABBCCCCDCDCCCBD##	AS:i:-10	XS:i:-2	XN:i:0	XM:i:1	XO:i:1	XG:i:1	NM:i:2	MD:Z:29A0	YT:Z:UU
HWI-ST515:184:D0PUKACXX:1:2306:20770:43276	256	chromosome:AGPv2:4:1:241473504:1	128250666	1	3M1I27M	*	0	0	CCATTTTTTGGCGATTAATGCCAAAGGGGGG	JJIGGJIIHHFFF<ABBCCCCDCDCCCBD##	AS:i:-10	XS:i:-2	XN:i:0	XM:i:1	XO:i:1	XG:i:1	NM:i:2	MD:Z:29A0	YT:Z:UU
HWI-ST515:184:D0PUKACXX:1:2306:20770:43276	272	chromosome:AGPv2:1:1:301354135:1	85267023	1	22M1I8M	*	0	0	CCCCCCTTTGGCATTAATCGCCAAAAAATGG	##DBCCCDCDCCCCBBA<FFFHHIIJGGIJJ	AS:i:-10	XS:i:-2	XN:i:0	XM:i:1	XO:i:1	XG:i:1	NM:i:2	MD:Z:0T29	YT:Z:UU
HWI-ST515:184:D0PUKACXX:1:2306:20770:43276	256	chromosome:AGPv2:2:1:237068873:1	13178744	1	3M1I27M	*	0	0	CCATTTTTTGGCGATTAATGCCAAAGGGGGG	JJIGGJIIHHFFF<ABBCCCCDCDCCCBD##	AS:i:-10	XS:i:-2	XN:i:0	XM:i:1	XO:i:1	XG:i:1	NM:i:2	MD:Z:29A0	YT:Z:UU
HWI-ST515:184:D0PUKACXX:1:2306:20770:43276	272	chromosome:AGPv2:10:1:150189435:1	95820861	1	22M1I8M	*	0	0	CCCCCCTTTGGCATTAATCGCCAAAAAATGG	##DBCCCDCDCCCCBBA<FFFHHIIJGGIJJ	AS:i:-10	XS:i:-2	XN:i:0	XM:i:1	XO:i:1	XG:i:1	NM:i:2	MD:Z:0T29	YT:Z:UU
HWI-ST515:184:D0PUKACXX:1:2306:20770:43276	256	chromosome:AGPv2:2:1:237068873:1	155186056	1	3M1I27M	*	0	0	CCATTTTTTGGCGATTAATGCCAAAGGGGGG	JJIGGJIIHHFFF<ABBCCCCDCDCCCBD##	AS:i:-10	XS:i:-2	XN:i:0	XM:i:1	XO:i:1	XG:i:1	NM:i:2	MD:Z:29A0	YT:Z:UU
HWI-ST515:184:D0PUKACXX:1:2306:20770:43276	256	chromosome:AGPv2:7:1:176764762:1	152345166	1	3M1I27M	*	0	0	CCATTTTTTGGCGATTAATGCCAAAGGGGGG	JJIGGJIIHHFFF<ABBCCCCDCDCCCBD##	AS:i:-10	XS:i:-2	XN:i:0	XM:i:1	XO:i:1	XG:i:1	NM:i:2	MD:Z:29A0	YT:Z:UU
HWI-ST515:184:D0PUKACXX:1:2306:20770:43276	256	chromosome:AGPv2:4:1:241473504:1	64834823	1	3M1I27M	*	0	0	CCATTTTTTGGCGATTAATGCCAAAGGGGGG	JJIGGJIIHHFFF<ABBCCCCDCDCCCBD##	AS:i:-10	XS:i:-2	XN:i:0	XM:i:1	XO:i:1	XG:i:1	NM:i:2	MD:Z:29A0	YT:Z:UU
HWI-ST515:184:D0PUKACXX:1:2306:20770:43276	272	chromosome:AGPv2:2:1:237068873:1	209448189	1	22M1I8M	*	0	0	CCCCCCTTTGGCATTAATCGCCAAAAAATGG	##DBCCCDCDCCCCBBA<FFFHHIIJGGIJJ	AS:i:-10	XS:i:-2	XN:i:0	XM:i:1	XO:i:1	XG:i:1	NM:i:2	MD:Z:0T29	YT:Z:UU
HWI-ST515:184:D0PUKACXX:1:2306:20770:43276	256	chromosome:AGPv2:8:1:175793759:1	120867543	1	3M1I27M	*	0	0	CCATTTTTTGGCGATTAATGCCAAAGGGGGG	JJIGGJIIHHFFF<ABBCCCCDCDCCCBD##	AS:i:-10	XS:i:-2	XN:i:0	XM:i:1	XO:i:1	XG:i:1	NM:i:2	MD:Z:29A0	YT:Z:UU
HWI-ST515:184:D0PUKACXX:1:2306:20770:43276	256	chromosome:AGPv2:2:1:237068873:1	181767966	1	3M1I27M	*	0	0	CCATTTTTTGGCGATTAATGCCAAAGGGGGG	JJIGGJIIHHFFF<ABBCCCCDCDCCCBD##	AS:i:-10	XS:i:-2	XN:i:0	XM:i:1	XO:i:1	XG:i:1	NM:i:2	MD:Z:29A0	YT:Z:UU
HWI-ST515:184:D0PUKACXX:1:2306:20770:43276	256	chromosome:AGPv2:2:1:237068873:1	557737	1	3M1I27M	*	0	0	CCATTTTTTGGCGATTAATGCCAAAGGGGGG	JJIGGJIIHHFFF<ABBCCCCDCDCCCBD##	AS:i:-10	XS:i:-2	XN:i:0	XM:i:1	XO:i:1	XG:i:1	NM:i:2	MD:Z:29A0	YT:Z:UU
HWI-ST515:184:D0PUKACXX:1:2306:20770:43276	256	chromosome:AGPv2:7:1:176764762:1	19871818	1	3M1I27M	*	0	0	CCATTTTTTGGCGATTAATGCCAAAGGGGGG	JJIGGJIIHHFFF<ABBCCCCDCDCCCBD##	AS:i:-10	XS:i:-2	XN:i:0	XM:i:1	XO:i:1	XG:i:1	NM:i:2	MD:Z:29A0	YT:Z:UU
HWI-ST515:184:D0PUKACXX:1:2306:20770:43276	256	chromosome:AGPv2:9:1:156750706:1	117484972	1	3M1I27M	*	0	0	CCATTTTTTGGCGATTAATGCCAAAGGGGGG	JJIGGJIIHHFFF<ABBCCCCDCDCCCBD##	AS:i:-10	XS:i:-2	XN:i:0	XM:i:1	XO:i:1	XG:i:1	NM:i:2	MD:Z:29A0	YT:Z:UU
HWI-ST515:184:D0PUKACXX:1:2306:20770:43276	256	chromosome:AGPv2:7:1:176764762:1	39602276	1	3M1I27M	*	0	0	CCATTTTTTGGCGATTAATGCCAAAGGGGGG	JJIGGJIIHHFFF<ABBCCCCDCDCCCBD##	AS:i:-10	XS:i:-2	XN:i:0	XM:i:1	XO:i:1	XG:i:1	NM:i:2	MD:Z:29A0	YT:Z:UU
HWI-ST515:184:D0PUKACXX:1:2306:20770:43276	272	chromosome:AGPv2:1:1:301354135:1	179351116	1	22M1I8M	*	0	0	CCCCCCTTTGGCATTAATCGCCAAAAAATGG	##DBCCCDCDCCCCBBA<FFFHHIIJGGIJJ	AS:i:-10	XS:i:-2	XN:i:0	XM:i:1	XO:i:1	XG:i:1	NM:i:2	MD:Z:0T29	YT:Z:UU
HWI-ST515:184:D0PUKACXX:1:2306:20770:43276	272	chromosome:AGPv2:8:1:175793759:1	151526760	1	22M1I8M	*	0	0	CCCCCCTTTGGCATTAATCGCCAAAAAATGG	##DBCCCDCDCCCCBBA<FFFHHIIJGGIJJ	AS:i:-10	XS:i:-2	XN:i:0	XM:i:1	XO:i:1	XG:i:1	NM:i:2	MD:Z:0T29	YT:Z:UU
HWI-ST515:184:D0PUKACXX:1:2306:20770:43276	272	chromosome:AGPv2:1:1:301354135:1	171435830	1	22M1I8M	*	0	0	CCCCCCTTTGGCATTAATCGCCAAAAAATGG	##DBCCCDCDCCCCBBA<FFFHHIIJGGIJJ	AS:i:-10	XS:i:-2	XN:i:0	XM:i:1	XO:i:1	XG:i:1	NM:i:2	MD:Z:0T29	YT:Z:UU
HWI-ST515:184:D0PUKACXX:1:2306:20770:43276	272	chromosome:AGPv2:7:1:176764762:1	25144509	1	22M1I8M	*	0	0	CCCCCCTTTGGCATTAATCGCCAAAAAATGG	##DBCCCDCDCCCCBBA<FFFHHIIJGGIJJ	AS:i:-10	XS:i:-2	XN:i:0	XM:i:1	XO:i:1	XG:i:1	NM:i:2	MD:Z:0T29	YT:Z:UU
HWI-ST515:184:D0PUKACXX:1:2306:20770:43276	272	chromosome:AGPv2:3:1:232140174:1	55058722	1	22M1I8M	*	0	0	CCCCCCTTTGGCATTAATCGCCAAAAAATGG	##DBCCCDCDCCCCBBA<FFFHHIIJGGIJJ	AS:i:-10	XS:i:-2	XN:i:0	XM:i:1	XO:i:1	XG:i:1	NM:i:2	MD:Z:0T29	YT:Z:UU
HWI-ST515:184:D0PUKACXX:1:2306:20770:43276	256	chromosome:AGPv2:4:1:241473504:1	168984713	1	3M1I27M	*	0	0	CCATTTTTTGGCGATTAATGCCAAAGGGGGG	JJIGGJIIHHFFF<ABBCCCCDCDCCCBD##	AS:i:-10	XS:i:-2	XN:i:0	XM:i:1	XO:i:1	XG:i:1	NM:i:2	MD:Z:29A0	YT:Z:UU
HWI-ST515:184:D0PUKACXX:1:2306:20770:43276	272	chromosome:AGPv2:6:1:169174353:1	146197677	1	22M1I8M	*	0	0	CCCCCCTTTGGCATTAATCGCCAAAAAATGG	##DBCCCDCDCCCCBBA<FFFHHIIJGGIJJ	AS:i:-10	XS:i:-2	XN:i:0	XM:i:1	XO:i:1	XG:i:1	NM:i:2	MD:Z:0T29	YT:Z:UU
HWI-ST515:184:D0PUKACXX:1:2306:20770:43276	272	chromosome:AGPv2:9:1:156750706:1	68993671	1	22M1I8M	*	0	0	CCCCCCTTTGGCATTAATCGCCAAAAAATGG	##DBCCCDCDCCCCBBA<FFFHHIIJGGIJJ	AS:i:-10	XS:i:-2	XN:i:0	XM:i:1	XO:i:1	XG:i:1	NM:i:2	MD:Z:0T29	YT:Z:UU
HWI-ST515:184:D0PUKACXX:1:2306:20770:43276	272	chromosome:AGPv2:5:1:217872852:1	153186209	1	22M1I8M	*	0	0	CCCCCCTTTGGCATTAATCGCCAAAAAATGG	##DBCCCDCDCCCCBBA<FFFHHIIJGGIJJ	AS:i:-10	XS:i:-2	XN:i:0	XM:i:1	XO:i:1	XG:i:1	NM:i:2	MD:Z:0T29	YT:Z:UU
HWI-ST515:184:D0PUKACXX:1:2306:20770:43276	256	chromosome:AGPv2:8:1:175793759:1	77791668	1	3M1I27M	*	0	0	CCATTTTTTGGCGATTAATGCCAAAGGGGGG	JJIGGJIIHHFFF<ABBCCCCDCDCCCBD##	AS:i:-10	XS:i:-2	XN:i:0	XM:i:1	XO:i:1	XG:i:1	NM:i:2	MD:Z:29A0	YT:Z:UU
HWI-ST515:184:D0PUKACXX:1:2306:20770:43276	272	chromosome:AGPv2:1:1:301354135:1	181454618	1	22M1I8M	*	0	0	CCCCCCTTTGGCATTAATCGCCAAAAAATGG	##DBCCCDCDCCCCBBA<FFFHHIIJGGIJJ	AS:i:-10	XS:i:-2	XN:i:0	XM:i:1	XO:i:1	XG:i:1	NM:i:2	MD:Z:1T28	YT:Z:UU
HWI-ST515:184:D0PUKACXX:1:2306:20770:43276	272	chromosome:AGPv2:2:1:237068873:1	203426708	1	22M1I8M	*	0	0	CCCCCCTTTGGCATTAATCGCCAAAAAATGG	##DBCCCDCDCCCCBBA<FFFHHIIJGGIJJ	AS:i:-10	XS:i:-2	XN:i:0	XM:i:1	XO:i:1	XG:i:1	NM:i:2	MD:Z:0T29	YT:Z:UU
HWI-ST515:184:D0PUKACXX:1:2306:20770:43276	272	chromosome:AGPv2:1:1:301354135:1	257592847	1	22M1I8M	*	0	0	CCCCCCTTTGGCATTAATCGCCAAAAAATGG	##DBCCCDCDCCCCBBA<FFFHHIIJGGIJJ	AS:i:-10	XS:i:-2	XN:i:0	XM:i:1	XO:i:1	XG:i:1	NM:i:2	MD:Z:0T29	YT:Z:UU
HWI-ST515:184:D0PUKACXX:1:2306:20770:43276	272	chromosome:AGPv2:1:1:301354135:1	89882730	1	22M1I8M	*	0	0	CCCCCCTTTGGCATTAATCGCCAAAAAATGG	##DBCCCDCDCCCCBBA<FFFHHIIJGGIJJ	AS:i:-10	XS:i:-2	XN:i:0	XM:i:1	XO:i:1	XG:i:1	NM:i:2	MD:Z:0T29	YT:Z:UU
HWI-ST515:184:D0PUKACXX:1:2306:20770:43276	272	chromosome:AGPv2:1:1:301354135:1	115667125	1	22M1I8M	*	0	0	CCCCCCTTTGGCATTAATCGCCAAAAAATGG	##DBCCCDCDCCCCBBA<FFFHHIIJGGIJJ	AS:i:-10	XS:i:-2	XN:i:0	XM:i:1	XO:i:1	XG:i:1	NM:i:2	MD:Z:1G28	YT:Z:UU
HWI-ST515:184:D0PUKACXX:1:2306:20770:43276	272	chromosome:AGPv2:3:1:232140174:1	174190890	1	22M1I8M	*	0	0	CCCCCCTTTGGCATTAATCGCCAAAAAATGG	##DBCCCDCDCCCCBBA<FFFHHIIJGGIJJ	AS:i:-10	XS:i:-2	XN:i:0	XM:i:1	XO:i:1	XG:i:1	NM:i:2	MD:Z:0T29	YT:Z:UU
HWI-ST515:184:D0PUKACXX:1:2306:20770:43276	272	chromosome:AGPv2:7:1:176764762:1	104132902	1	22M1I8M	*	0	0	CCCCCCTTTGGCATTAATCGCCAAAAAATGG	##DBCCCDCDCCCCBBA<FFFHHIIJGGIJJ	AS:i:-10	XS:i:-2	XN:i:0	XM:i:1	XO:i:1	XG:i:1	NM:i:2	MD:Z:0T29	YT:Z:UU
HWI-ST515:184:D0PUKACXX:1:2306:20770:43276	256	chromosome:AGPv2:9:1:156750706:1	78331878	1	3M1I27M	*	0	0	CCATTTTTTGGCGATTAATGCCAAAGGGGGG	JJIGGJIIHHFFF<ABBCCCCDCDCCCBD##	AS:i:-10	XS:i:-2	XN:i:0	XM:i:1	XO:i:1	XG:i:1	NM:i:2	MD:Z:29A0	YT:Z:UU
HWI-ST515:184:D0PUKACXX:1:2306:20770:43276	272	chromosome:AGPv2:5:1:217872852:1	135262353	1	22M1I8M	*	0	0	CCCCCCTTTGGCATTAATCGCCAAAAAATGG	##DBCCCDCDCCCCBBA<FFFHHIIJGGIJJ	AS:i:-10	XS:i:-2	XN:i:0	XM:i:1	XO:i:1	XG:i:1	NM:i:2	MD:Z:0T29	YT:Z:UU
HWI-ST515:184:D0PUKACXX:1:2306:20770:43276	272	chromosome:AGPv2:5:1:217872852:1	81547142	1	22M1I8M	*	0	0	CCCCCCTTTGGCATTAATCGCCAAAAAATGG	##DBCCCDCDCCCCBBA<FFFHHIIJGGIJJ	AS:i:-10	XS:i:-2	XN:i:0	XM:i:1	XO:i:1	XG:i:1	NM:i:2	MD:Z:0T29	YT:Z:UU
HWI-ST515:184:D0PUKACXX:1:2306:20770:43276	272	chromosome:AGPv2:6:1:169174353:1	30069385	1	22M1I8M	*	0	0	CCCCCCTTTGGCATTAATCGCCAAAAAATGG	##DBCCCDCDCCCCBBA<FFFHHIIJGGIJJ	AS:i:-10	XS:i:-2	XN:i:0	XM:i:1	XO:i:1	XG:i:1	NM:i:2	MD:Z:1T28	YT:Z:UU
HWI-ST515:184:D0PUKACXX:1:2306:20770:43276	256	chromosome:AGPv2:6:1:169174353:1	77656184	1	3M1I27M	*	0	0	CCATTTTTTGGCGATTAATGCCAAAGGGGGG	JJIGGJIIHHFFF<ABBCCCCDCDCCCBD##	AS:i:-10	XS:i:-2	XN:i:0	XM:i:1	XO:i:1	XG:i:1	NM:i:2	MD:Z:29A0	YT:Z:UU
HWI-ST515:184:D0PUKACXX:1:2306:20770:43276	256	chromosome:AGPv2:5:1:217872852:1	59695921	1	3M1I27M	*	0	0	CCATTTTTTGGCGATTAATGCCAAAGGGGGG	JJIGGJIIHHFFF<ABBCCCCDCDCCCBD##	AS:i:-10	XS:i:-2	XN:i:0	XM:i:1	XO:i:1	XG:i:1	NM:i:2	MD:Z:29A0	YT:Z:UU
HWI-ST515:184:D0PUKACXX:1:2306:20770:43276	272	chromosome:AGPv2:8:1:175793759:1	144144252	1	22M1I8M	*	0	0	CCCCCCTTTGGCATTAATCGCCAAAAAATGG	##DBCCCDCDCCCCBBA<FFFHHIIJGGIJJ	AS:i:-10	XS:i:-2	XN:i:0	XM:i:1	XO:i:1	XG:i:1	NM:i:2	MD:Z:0T29	YT:Z:UU
HWI-ST515:184:D0PUKACXX:1:2306:20770:43276	256	chromosome:AGPv2:5:1:217872852:1	186860934	1	3M1I27M	*	0	0	CCATTTTTTGGCGATTAATGCCAAAGGGGGG	JJIGGJIIHHFFF<ABBCCCCDCDCCCBD##	AS:i:-10	XS:i:-2	XN:i:0	XM:i:1	XO:i:1	XG:i:1	NM:i:2	MD:Z:29A0	YT:Z:UU
HWI-ST515:184:D0PUKACXX:1:2306:20770:43276	272	chromosome:AGPv2:4:1:241473504:1	205867776	1	22M1I8M	*	0	0	CCCCCCTTTGGCATTAATCGCCAAAAAATGG	##DBCCCDCDCCCCBBA<FFFHHIIJGGIJJ	AS:i:-10	XS:i:-2	XN:i:0	XM:i:1	XO:i:1	XG:i:1	NM:i:2	MD:Z:1T28	YT:Z:UU
HWI-ST515:184:D0PUKACXX:1:2306:20770:43276	272	chromosome:AGPv2:3:1:232140174:1	198948092	1	22M1I8M	*	0	0	CCCCCCTTTGGCATTAATCGCCAAAAAATGG	##DBCCCDCDCCCCBBA<FFFHHIIJGGIJJ	AS:i:-10	XS:i:-2	XN:i:0	XM:i:1	XO:i:1	XG:i:1	NM:i:2	MD:Z:0T29	YT:Z:UU
HWI-ST515:184:D0PUKACXX:1:2306:20770:43276	256	chromosome:AGPv2:8:1:175793759:1	40925098	1	3M1I27M	*	0	0	CCATTTTTTGGCGATTAATGCCAAAGGGGGG	JJIGGJIIHHFFF<ABBCCCCDCDCCCBD##	AS:i:-10	XS:i:-2	XN:i:0	XM:i:1	XO:i:1	XG:i:1	NM:i:2	MD:Z:28A1	YT:Z:UU
HWI-ST515:184:D0PUKACXX:1:2306:20770:43276	272	chromosome:AGPv2:1:1:301354135:1	200117016	1	22M1I8M	*	0	0	CCCCCCTTTGGCATTAATCGCCAAAAAATGG	##DBCCCDCDCCCCBBA<FFFHHIIJGGIJJ	AS:i:-10	XS:i:-2	XN:i:0	XM:i:1	XO:i:1	XG:i:1	NM:i:2	MD:Z:0T29	YT:Z:UU
HWI-ST515:184:D0PUKACXX:1:2306:20770:43276	272	chromosome:AGPv2:10:1:150189435:1	53603708	1	22M1I8M	*	0	0	CCCCCCTTTGGCATTAATCGCCAAAAAATGG	##DBCCCDCDCCCCBBA<FFFHHIIJGGIJJ	AS:i:-10	XS:i:-2	XN:i:0	XM:i:1	XO:i:1	XG:i:1	NM:i:2	MD:Z:1T28	YT:Z:UU
HWI-ST515:184:D0PUKACXX:1:2306:20770:43276	256	chromosome:AGPv2:7:1:176764762:1	91154877	1	3M1I27M	*	0	0	CCATTTTTTGGCGATTAATGCCAAAGGGGGG	JJIGGJIIHHFFF<ABBCCCCDCDCCCBD##	AS:i:-10	XS:i:-2	XN:i:0	XM:i:1	XO:i:1	XG:i:1	NM:i:2	MD:Z:29A0	YT:Z:UU
HWI-ST515:184:D0PUKACXX:1:2306:20770:43276	256	chromosome:AGPv2:5:1:217872852:1	189363358	1	3M1I27M	*	0	0	CCATTTTTTGGCGATTAATGCCAAAGGGGGG	JJIGGJIIHHFFF<ABBCCCCDCDCCCBD##	AS:i:-10	XS:i:-2	XN:i:0	XM:i:1	XO:i:1	XG:i:1	NM:i:2	MD:Z:29A0	YT:Z:UU
HWI-ST515:184:D0PUKACXX:1:2306:20770:43276	272	chromosome:AGPv2:1:1:301354135:1	277084413	1	22M1I8M	*	0	0	CCCCCCTTTGGCATTAATCGCCAAAAAATGG	##DBCCCDCDCCCCBBA<FFFHHIIJGGIJJ	AS:i:-10	XS:i:-2	XN:i:0	XM:i:1	XO:i:1	XG:i:1	NM:i:2	MD:Z:0T29	YT:Z:UU
HWI-ST515:184:D0PUKACXX:1:2306:20770:43276	272	chromosome:AGPv2:5:1:217872852:1	171307954	1	22M1I8M	*	0	0	CCCCCCTTTGGCATTAATCGCCAAAAAATGG	##DBCCCDCDCCCCBBA<FFFHHIIJGGIJJ	AS:i:-10	XS:i:-2	XN:i:0	XM:i:1	XO:i:1	XG:i:1	NM:i:2	MD:Z:0T29	YT:Z:UU
HWI-ST515:184:D0PUKACXX:1:2306:20770:43276	272	chromosome:AGPv2:1:1:301354135:1	285712433	1	22M1I8M	*	0	0	CCCCCCTTTGGCATTAATCGCCAAAAAATGG	##DBCCCDCDCCCCBBA<FFFHHIIJGGIJJ	AS:i:-10	XS:i:-2	XN:i:0	XM:i:1	XO:i:1	XG:i:1	NM:i:2	MD:Z:0T29	YT:Z:UU
HWI-ST515:184:D0PUKACXX:1:2306:20770:43276	272	chromosome:AGPv2:3:1:232140174:1	88077562	1	22M1I8M	*	0	0	CCCCCCTTTGGCATTAATCGCCAAAAAATGG	##DBCCCDCDCCCCBBA<FFFHHIIJGGIJJ	AS:i:-10	XS:i:-2	XN:i:0	XM:i:1	XO:i:1	XG:i:1	NM:i:2	MD:Z:0T29	YT:Z:UU
HWI-ST515:184:D0PUKACXX:1:2306:20770:43276	256	chromosome:AGPv2:1:1:301354135:1	96186342	1	3M1I27M	*	0	0	CCATTTTTTGGCGATTAATGCCAAAGGGGGG	JJIGGJIIHHFFF<ABBCCCCDCDCCCBD##	AS:i:-10	XS:i:-2	XN:i:0	XM:i:1	XO:i:1	XG:i:1	NM:i:2	MD:Z:29A0	YT:Z:UU
HWI-ST515:184:D0PUKACXX:1:2306:20770:43276	256	chromosome:AGPv2:7:1:176764762:1	21401018	1	3M1I27M	*	0	0	CCATTTTTTGGCGATTAATGCCAAAGGGGGG	JJIGGJIIHHFFF<ABBCCCCDCDCCCBD##	AS:i:-10	XS:i:-2	XN:i:0	XM:i:1	XO:i:1	XG:i:1	NM:i:2	MD:Z:29A0	YT:Z:UU
HWI-ST515:184:D0PUKACXX:1:2306:20770:43276	272	chromosome:AGPv2:4:1:241473504:1	69689959	1	22M1I8M	*	0	0	CCCCCCTTTGGCATTAATCGCCAAAAAATGG	##DBCCCDCDCCCCBBA<FFFHHIIJGGIJJ	AS:i:-10	XS:i:-2	XN:i:0	XM:i:1	XO:i:1	XG:i:1	NM:i:2	MD:Z:0T29	YT:Z:UU
HWI-ST515:184:D0PUKACXX:1:2306:20770:43276	272	chromosome:AGPv2:5:1:217872852:1	180609544	1	22M1I8M	*	0	0	CCCCCCTTTGGCATTAATCGCCAAAAAATGG	##DBCCCDCDCCCCBBA<FFFHHIIJGGIJJ	AS:i:-10	XS:i:-2	XN:i:0	XM:i:1	XO:i:1	XG:i:1	NM:i:2	MD:Z:0T29	YT:Z:UU
HWI-ST515:184:D0PUKACXX:1:2306:20770:43276	256	chromosome:AGPv2:10:1:150189435:1	83336240	1	3M1I27M	*	0	0	CCATTTTTTGGCGATTAATGCCAAAGGGGGG	JJIGGJIIHHFFF<ABBCCCCDCDCCCBD##	AS:i:-10	XS:i:-2	XN:i:0	XM:i:1	XO:i:1	XG:i:1	NM:i:2	MD:Z:29A0	YT:Z:UU
HWI-ST515:184:D0PUKACXX:1:2306:20770:43276	256	chromosome:AGPv2:2:1:237068873:1	67483108	1	3M1I27M	*	0	0	CCATTTTTTGGCGATTAATGCCAAAGGGGGG	JJIGGJIIHHFFF<ABBCCCCDCDCCCBD##	AS:i:-10	XS:i:-2	XN:i:0	XM:i:1	XO:i:1	XG:i:1	NM:i:2	MD:Z:29A0	YT:Z:UU
HWI-ST515:184:D0PUKACXX:1:2306:20770:43276	272	chromosome:AGPv2:4:1:241473504:1	41041174	1	22M1I8M	*	0	0	CCCCCCTTTGGCATTAATCGCCAAAAAATGG	##DBCCCDCDCCCCBBA<FFFHHIIJGGIJJ	AS:i:-10	XS:i:-2	XN:i:0	XM:i:1	XO:i:1	XG:i:1	NM:i:2	MD:Z:0T29	YT:Z:UU
HWI-ST515:184:D0PUKACXX:1:2306:20770:43276	272	chromosome:AGPv2:8:1:175793759:1	17747020	1	22M1I8M	*	0	0	CCCCCCTTTGGCATTAATCGCCAAAAAATGG	##DBCCCDCDCCCCBBA<FFFHHIIJGGIJJ	AS:i:-10	XS:i:-2	XN:i:0	XM:i:1	XO:i:1	XG:i:1	NM:i:2	MD:Z:0T29	YT:Z:UU
HWI-ST515:184:D0PUKACXX:1:2306:20770:43276	256	chromosome:AGPv2:9:1:156750706:1	86590267	1	3M1I27M	*	0	0	CCATTTTTTGGCGATTAATGCCAAAGGGGGG	JJIGGJIIHHFFF<ABBCCCCDCDCCCBD##	AS:i:-10	XS:i:-2	XN:i:0	XM:i:1	XO:i:1	XG:i:1	NM:i:2	MD:Z:29A0	YT:Z:UU
HWI-ST515:184:D0PUKACXX:1:2306:20770:43276	256	chromosome:AGPv2:1:1:301354135:1	175367587	1	3M1I27M	*	0	0	CCATTTTTTGGCGATTAATGCCAAAGGGGGG	JJIGGJIIHHFFF<ABBCCCCDCDCCCBD##	AS:i:-10	XS:i:-2	XN:i:0	XM:i:1	XO:i:1	XG:i:1	NM:i:2	MD:Z:28A1	YT:Z:UU
HWI-ST515:184:D0PUKACXX:1:2306:20770:43276	256	chromosome:AGPv2:5:1:217872852:1	41477543	1	3M1I27M	*	0	0	CCATTTTTTGGCGATTAATGCCAAAGGGGGG	JJIGGJIIHHFFF<ABBCCCCDCDCCCBD##	AS:i:-10	XS:i:-2	XN:i:0	XM:i:1	XO:i:1	XG:i:1	NM:i:2	MD:Z:29A0	YT:Z:UU
HWI-ST515:184:D0PUKACXX:1:2306:20770:43276	256	chromosome:AGPv2:6:1:169174353:1	99422221	1	3M1I27M	*	0	0	CCATTTTTTGGCGATTAATGCCAAAGGGGGG	JJIGGJIIHHFFF<ABBCCCCDCDCCCBD##	AS:i:-10	XS:i:-2	XN:i:0	XM:i:1	XO:i:1	XG:i:1	NM:i:2	MD:Z:29A0	YT:Z:UU
HWI-ST515:184:D0PUKACXX:1:2306:20770:43276	272	chromosome:AGPv2:2:1:237068873:1	151766191	1	22M1I8M	*	0	0	CCCCCCTTTGGCATTAATCGCCAAAAAATGG	##DBCCCDCDCCCCBBA<FFFHHIIJGGIJJ	AS:i:-10	XS:i:-2	XN:i:0	XM:i:1	XO:i:1	XG:i:1	NM:i:2	MD:Z:0T29	YT:Z:UU
HWI-ST515:184:D0PUKACXX:1:2306:20770:43276	272	chromosome:AGPv2:8:1:175793759:1	82500010	1	22M1I8M	*	0	0	CCCCCCTTTGGCATTAATCGCCAAAAAATGG	##DBCCCDCDCCCCBBA<FFFHHIIJGGIJJ	AS:i:-10	XS:i:-2	XN:i:0	XM:i:1	XO:i:1	XG:i:1	NM:i:2	MD:Z:0T29	YT:Z:UU
HWI-ST515:184:D0PUKACXX:1:2306:20770:43276	272	chromosome:AGPv2:7:1:176764762:1	76978876	1	22M1I8M	*	0	0	CCCCCCTTTGGCATTAATCGCCAAAAAATGG	##DBCCCDCDCCCCBBA<FFFHHIIJGGIJJ	AS:i:-10	XS:i:-2	XN:i:0	XM:i:1	XO:i:1	XG:i:1	NM:i:2	MD:Z:0T29	YT:Z:UU
HWI-ST515:184:D0PUKACXX:1:2306:20770:43276	256	chromosome:AGPv2:5:1:217872852:1	156196894	1	3M1I27M	*	0	0	CCATTTTTTGGCGATTAATGCCAAAGGGGGG	JJIGGJIIHHFFF<ABBCCCCDCDCCCBD##	AS:i:-10	XS:i:-2	XN:i:0	XM:i:1	XO:i:1	XG:i:1	NM:i:2	MD:Z:29A0	YT:Z:UU
HWI-ST515:184:D0PUKACXX:1:2306:20770:43276	256	chromosome:AGPv2:10:1:150189435:1	12958497	1	3M1I27M	*	0	0	CCATTTTTTGGCGATTAATGCCAAAGGGGGG	JJIGGJIIHHFFF<ABBCCCCDCDCCCBD##	AS:i:-10	XS:i:-2	XN:i:0	XM:i:1	XO:i:1	XG:i:1	NM:i:2	MD:Z:29A0	YT:Z:UU
HWI-ST515:184:D0PUKACXX:1:2306:20770:43276	256	chromosome:AGPv2:3:1:232140174:1	45524037	1	3M1I27M	*	0	0	CCATTTTTTGGCGATTAATGCCAAAGGGGGG	JJIGGJIIHHFFF<ABBCCCCDCDCCCBD##	AS:i:-10	XS:i:-2	XN:i:0	XM:i:1	XO:i:1	XG:i:1	NM:i:2	MD:Z:29A0	YT:Z:UU
HWI-ST515:184:D0PUKACXX:1:2306:20770:43276	256	chromosome:AGPv2:1:1:301354135:1	88213118	1	3M1I27M	*	0	0	CCATTTTTTGGCGATTAATGCCAAAGGGGGG	JJIGGJIIHHFFF<ABBCCCCDCDCCCBD##	AS:i:-10	XS:i:-2	XN:i:0	XM:i:1	XO:i:1	XG:i:1	NM:i:2	MD:Z:29A0	YT:Z:UU
HWI-ST515:184:D0PUKACXX:1:2306:20770:43276	256	chromosome:AGPv2:5:1:217872852:1	42041017	1	3M1I27M	*	0	0	CCATTTTTTGGCGATTAATGCCAAAGGGGGG	JJIGGJIIHHFFF<ABBCCCCDCDCCCBD##	AS:i:-10	XS:i:-2	XN:i:0	XM:i:1	XO:i:1	XG:i:1	NM:i:2	MD:Z:29A0	YT:Z:UU
HWI-ST515:184:D0PUKACXX:1:2306:20770:43276	256	chromosome:AGPv2:10:1:150189435:1	80289746	1	3M1I27M	*	0	0	CCATTTTTTGGCGATTAATGCCAAAGGGGGG	JJIGGJIIHHFFF<ABBCCCCDCDCCCBD##	AS:i:-10	XS:i:-2	XN:i:0	XM:i:1	XO:i:1	XG:i:1	NM:i:2	MD:Z:29A0	YT:Z:UU
HWI-ST515:184:D0PUKACXX:1:2306:20770:43276	256	chromosome:AGPv2:1:1:301354135:1	230089970	1	3M1I27M	*	0	0	CCATTTTTTGGCGATTAATGCCAAAGGGGGG	JJIGGJIIHHFFF<ABBCCCCDCDCCCBD##	AS:i:-10	XS:i:-2	XN:i:0	XM:i:1	XO:i:1	XG:i:1	NM:i:2	MD:Z:29A0	YT:Z:UU
HWI-ST515:184:D0PUKACXX:1:2306:20770:43276	256	chromosome:AGPv2:2:1:237068873:1	1237599	1	3M1I27M	*	0	0	CCATTTTTTGGCGATTAATGCCAAAGGGGGG	JJIGGJIIHHFFF<ABBCCCCDCDCCCBD##	AS:i:-10	XS:i:-2	XN:i:0	XM:i:1	XO:i:1	XG:i:1	NM:i:2	MD:Z:29A0	YT:Z:UU
HWI-ST515:184:D0PUKACXX:1:2306:20770:43276	256	chromosome:AGPv2:3:1:232140174:1	11388706	1	3M1I27M	*	0	0	CCATTTTTTGGCGATTAATGCCAAAGGGGGG	JJIGGJIIHHFFF<ABBCCCCDCDCCCBD##	AS:i:-10	XS:i:-2	XN:i:0	XM:i:1	XO:i:1	XG:i:1	NM:i:2	MD:Z:29A0	YT:Z:UU
HWI-ST515:184:D0PUKACXX:1:2306:20770:43276	256	chromosome:AGPv2:6:1:169174353:1	23449968	1	3M1I27M	*	0	0	CCATTTTTTGGCGATTAATGCCAAAGGGGGG	JJIGGJIIHHFFF<ABBCCCCDCDCCCBD##	AS:i:-10	XS:i:-2	XN:i:0	XM:i:1	XO:i:1	XG:i:1	NM:i:2	MD:Z:29A0	YT:Z:UU
HWI-ST515:184:D0PUKACXX:1:2306:20770:43276	272	chromosome:AGPv2:6:1:169174353:1	52378481	1	22M1I8M	*	0	0	CCCCCCTTTGGCATTAATCGCCAAAAAATGG	##DBCCCDCDCCCCBBA<FFFHHIIJGGIJJ	AS:i:-10	XS:i:-2	XN:i:0	XM:i:1	XO:i:1	XG:i:1	NM:i:2	MD:Z:0T29	YT:Z:UU
HWI-ST515:184:D0PUKACXX:1:2306:20770:43276	256	chromosome:AGPv2:2:1:237068873:1	50013364	1	3M1I27M	*	0	0	CCATTTTTTGGCGATTAATGCCAAAGGGGGG	JJIGGJIIHHFFF<ABBCCCCDCDCCCBD##	AS:i:-10	XS:i:-2	XN:i:0	XM:i:1	XO:i:1	XG:i:1	NM:i:2	MD:Z:29A0	YT:Z:UU
HWI-ST515:184:D0PUKACXX:1:2306:20770:43276	256	chromosome:AGPv2:5:1:217872852:1	87711167	1	3M1I27M	*	0	0	CCATTTTTTGGCGATTAATGCCAAAGGGGGG	JJIGGJIIHHFFF<ABBCCCCDCDCCCBD##	AS:i:-10	XS:i:-2	XN:i:0	XM:i:1	XO:i:1	XG:i:1	NM:i:2	MD:Z:29A0	YT:Z:UU
HWI-ST515:184:D0PUKACXX:1:2306:20770:43276	272	chromosome:AGPv2:7:1:176764762:1	148070699	1	22M1I8M	*	0	0	CCCCCCTTTGGCATTAATCGCCAAAAAATGG	##DBCCCDCDCCCCBBA<FFFHHIIJGGIJJ	AS:i:-10	XS:i:-2	XN:i:0	XM:i:1	XO:i:1	XG:i:1	NM:i:2	MD:Z:0T29	YT:Z:UU
HWI-ST515:184:D0PUKACXX:1:2306:20770:43276	256	chromosome:AGPv2:8:1:175793759:1	160738442	1	3M1I27M	*	0	0	CCATTTTTTGGCGATTAATGCCAAAGGGGGG	JJIGGJIIHHFFF<ABBCCCCDCDCCCBD##	AS:i:-10	XS:i:-2	XN:i:0	XM:i:1	XO:i:1	XG:i:1	NM:i:2	MD:Z:29A0	YT:Z:UU
HWI-ST515:184:D0PUKACXX:1:2306:20770:43276	272	chromosome:AGPv2:2:1:237068873:1	169044846	1	22M1I8M	*	0	0	CCCCCCTTTGGCATTAATCGCCAAAAAATGG	##DBCCCDCDCCCCBBA<FFFHHIIJGGIJJ	AS:i:-10	XS:i:-2	XN:i:0	XM:i:1	XO:i:1	XG:i:1	NM:i:2	MD:Z:0T29	YT:Z:UU
HWI-ST515:184:D0PUKACXX:1:2306:20770:43276	256	chromosome:AGPv2:9:1:156750706:1	63759423	1	3M1I27M	*	0	0	CCATTTTTTGGCGATTAATGCCAAAGGGGGG	JJIGGJIIHHFFF<ABBCCCCDCDCCCBD##	AS:i:-10	XS:i:-2	XN:i:0	XM:i:1	XO:i:1	XG:i:1	NM:i:2	MD:Z:29A0	YT:Z:UU
HWI-ST515:184:D0PUKACXX:1:2306:20770:43276	256	chromosome:AGPv2:8:1:175793759:1	134931491	1	3M1I27M	*	0	0	CCATTTTTTGGCGATTAATGCCAAAGGGGGG	JJIGGJIIHHFFF<ABBCCCCDCDCCCBD##	AS:i:-10	XS:i:-2	XN:i:0	XM:i:1	XO:i:1	XG:i:1	NM:i:2	MD:Z:28A1	YT:Z:UU
HWI-ST515:184:D0PUKACXX:1:2306:20770:43276	256	chromosome:AGPv2:8:1:175793759:1	28238156	1	3M1I27M	*	0	0	CCATTTTTTGGCGATTAATGCCAAAGGGGGG	JJIGGJIIHHFFF<ABBCCCCDCDCCCBD##	AS:i:-10	XS:i:-2	XN:i:0	XM:i:1	XO:i:1	XG:i:1	NM:i:2	MD:Z:29A0	YT:Z:UU
HWI-ST515:184:D0PUKACXX:1:2306:20770:43276	256	chromosome:AGPv2:7:1:176764762:1	46498100	1	3M1I27M	*	0	0	CCATTTTTTGGCGATTAATGCCAAAGGGGGG	JJIGGJIIHHFFF<ABBCCCCDCDCCCBD##	AS:i:-10	XS:i:-2	XN:i:0	XM:i:1	XO:i:1	XG:i:1	NM:i:2	MD:Z:28A1	YT:Z:UU
HWI-ST515:184:D0PUKACXX:1:2306:20770:43276	272	chromosome:AGPv2:7:1:176764762:1	115783658	1	22M1I8M	*	0	0	CCCCCCTTTGGCATTAATCGCCAAAAAATGG	##DBCCCDCDCCCCBBA<FFFHHIIJGGIJJ	AS:i:-10	XS:i:-2	XN:i:0	XM:i:1	XO:i:1	XG:i:1	NM:i:2	MD:Z:0T29	YT:Z:UU
HWI-ST515:184:D0PUKACXX:1:2306:20770:43276	272	chromosome:AGPv2:4:1:241473504:1	41989111	1	22M1I8M	*	0	0	CCCCCCTTTGGCATTAATCGCCAAAAAATGG	##DBCCCDCDCCCCBBA<FFFHHIIJGGIJJ	AS:i:-10	XS:i:-2	XN:i:0	XM:i:1	XO:i:1	XG:i:1	NM:i:2	MD:Z:1T28	YT:Z:UU
HWI-ST515:184:D0PUKACXX:1:2306:20770:43276	272	chromosome:AGPv2:6:1:169174353:1	85812714	1	22M1I8M	*	0	0	CCCCCCTTTGGCATTAATCGCCAAAAAATGG	##DBCCCDCDCCCCBBA<FFFHHIIJGGIJJ	AS:i:-10	XS:i:-2	XN:i:0	XM:i:1	XO:i:1	XG:i:1	NM:i:2	MD:Z:0T29	YT:Z:UU
HWI-ST515:184:D0PUKACXX:1:2306:20770:43276	256	chromosome:AGPv2:10:1:150189435:1	59562602	1	3M1I27M	*	0	0	CCATTTTTTGGCGATTAATGCCAAAGGGGGG	JJIGGJIIHHFFF<ABBCCCCDCDCCCBD##	AS:i:-10	XS:i:-2	XN:i:0	XM:i:1	XO:i:1	XG:i:1	NM:i:2	MD:Z:29A0	YT:Z:UU
HWI-ST515:184:D0PUKACXX:1:2306:20770:43276	256	chromosome:AGPv2:3:1:232140174:1	135792177	1	3M1I27M	*	0	0	CCATTTTTTGGCGATTAATGCCAAAGGGGGG	JJIGGJIIHHFFF<ABBCCCCDCDCCCBD##	AS:i:-10	XS:i:-2	XN:i:0	XM:i:1	XO:i:1	XG:i:1	NM:i:2	MD:Z:29A0	YT:Z:UU
HWI-ST515:184:D0PUKACXX:1:2306:20770:43276	272	chromosome:AGPv2:4:1:241473504:1	83352209	1	22M1I8M	*	0	0	CCCCCCTTTGGCATTAATCGCCAAAAAATGG	##DBCCCDCDCCCCBBA<FFFHHIIJGGIJJ	AS:i:-10	XS:i:-2	XN:i:0	XM:i:1	XO:i:1	XG:i:1	NM:i:2	MD:Z:0T29	YT:Z:UU
HWI-ST515:184:D0PUKACXX:1:2306:20770:43276	256	chromosome:AGPv2:5:1:217872852:1	29212419	1	3M1I27M	*	0	0	CCATTTTTTGGCGATTAATGCCAAAGGGGGG	JJIGGJIIHHFFF<ABBCCCCDCDCCCBD##	AS:i:-10	XS:i:-2	XN:i:0	XM:i:1	XO:i:1	XG:i:1	NM:i:2	MD:Z:29A0	YT:Z:UU
HWI-ST515:184:D0PUKACXX:1:2306:20770:43276	256	chromosome:AGPv2:5:1:217872852:1	190995408	1	3M1I27M	*	0	0	CCATTTTTTGGCGATTAATGCCAAAGGGGGG	JJIGGJIIHHFFF<ABBCCCCDCDCCCBD##	AS:i:-10	XS:i:-2	XN:i:0	XM:i:1	XO:i:1	XG:i:1	NM:i:2	MD:Z:29A0	YT:Z:UU
HWI-ST515:184:D0PUKACXX:1:2306:20770:43276	272	chromosome:AGPv2:5:1:217872852:1	141283789	1	22M1I8M	*	0	0	CCCCCCTTTGGCATTAATCGCCAAAAAATGG	##DBCCCDCDCCCCBBA<FFFHHIIJGGIJJ	AS:i:-10	XS:i:-2	XN:i:0	XM:i:1	XO:i:1	XG:i:1	NM:i:2	MD:Z:0T29	YT:Z:UU
HWI-ST515:184:D0PUKACXX:1:2306:20770:43276	272	chromosome:AGPv2:3:1:232140174:1	113012685	1	22M1I8M	*	0	0	CCCCCCTTTGGCATTAATCGCCAAAAAATGG	##DBCCCDCDCCCCBBA<FFFHHIIJGGIJJ	AS:i:-10	XS:i:-2	XN:i:0	XM:i:1	XO:i:1	XG:i:1	NM:i:2	MD:Z:0T29	YT:Z:UU
HWI-ST515:184:D0PUKACXX:1:2306:20770:43276	272	chromosome:AGPv2:1:1:301354135:1	264361912	1	22M1I8M	*	0	0	CCCCCCTTTGGCATTAATCGCCAAAAAATGG	##DBCCCDCDCCCCBBA<FFFHHIIJGGIJJ	AS:i:-10	XS:i:-2	XN:i:0	XM:i:1	XO:i:1	XG:i:1	NM:i:2	MD:Z:0T29	YT:Z:UU
HWI-ST515:184:D0PUKACXX:1:2306:20770:43276	272	chromosome:AGPv2:7:1:176764762:1	123444946	1	22M1I8M	*	0	0	CCCCCCTTTGGCATTAATCGCCAAAAAATGG	##DBCCCDCDCCCCBBA<FFFHHIIJGGIJJ	AS:i:-10	XS:i:-2	XN:i:0	XM:i:1	XO:i:1	XG:i:1	NM:i:2	MD:Z:1T28	YT:Z:UU
HWI-ST515:184:D0PUKACXX:1:2306:20770:43276	272	chromosome:AGPv2:8:1:175793759:1	120712435	1	22M1I8M	*	0	0	CCCCCCTTTGGCATTAATCGCCAAAAAATGG	##DBCCCDCDCCCCBBA<FFFHHIIJGGIJJ	AS:i:-10	XS:i:-2	XN:i:0	XM:i:1	XO:i:1	XG:i:1	NM:i:2	MD:Z:0T29	YT:Z:UU
HWI-ST515:184:D0PUKACXX:1:2306:20770:43276	256	chromosome:AGPv2:2:1:237068873:1	144740231	1	3M1I27M	*	0	0	CCATTTTTTGGCGATTAATGCCAAAGGGGGG	JJIGGJIIHHFFF<ABBCCCCDCDCCCBD##	AS:i:-10	XS:i:-2	XN:i:0	XM:i:1	XO:i:1	XG:i:1	NM:i:2	MD:Z:29A0	YT:Z:UU
HWI-ST515:184:D0PUKACXX:1:2306:20770:43276	256	chromosome:AGPv2:1:1:301354135:1	269212085	1	3M1I27M	*	0	0	CCATTTTTTGGCGATTAATGCCAAAGGGGGG	JJIGGJIIHHFFF<ABBCCCCDCDCCCBD##	AS:i:-10	XS:i:-2	XN:i:0	XM:i:1	XO:i:1	XG:i:1	NM:i:2	MD:Z:29A0	YT:Z:UU
HWI-ST515:184:D0PUKACXX:1:2306:20770:43276	272	chromosome:AGPv2:3:1:232140174:1	178914767	1	22M1I8M	*	0	0	CCCCCCTTTGGCATTAATCGCCAAAAAATGG	##DBCCCDCDCCCCBBA<FFFHHIIJGGIJJ	AS:i:-10	XS:i:-2	XN:i:0	XM:i:1	XO:i:1	XG:i:1	NM:i:2	MD:Z:0T29	YT:Z:UU
HWI-ST515:184:D0PUKACXX:1:2306:20770:43276	256	chromosome:AGPv2:5:1:217872852:1	122394837	1	3M1I27M	*	0	0	CCATTTTTTGGCGATTAATGCCAAAGGGGGG	JJIGGJIIHHFFF<ABBCCCCDCDCCCBD##	AS:i:-10	XS:i:-2	XN:i:0	XM:i:1	XO:i:1	XG:i:1	NM:i:2	MD:Z:29A0	YT:Z:UU
HWI-ST515:184:D0PUKACXX:1:2306:20770:43276	256	chromosome:AGPv2:1:1:301354135:1	84052800	1	3M1I27M	*	0	0	CCATTTTTTGGCGATTAATGCCAAAGGGGGG	JJIGGJIIHHFFF<ABBCCCCDCDCCCBD##	AS:i:-10	XS:i:-2	XN:i:0	XM:i:1	XO:i:1	XG:i:1	NM:i:2	MD:Z:29A0	YT:Z:UU
HWI-ST515:184:D0PUKACXX:1:2306:20770:43276	272	chromosome:AGPv2:4:1:241473504:1	84168575	1	22M1I8M	*	0	0	CCCCCCTTTGGCATTAATCGCCAAAAAATGG	##DBCCCDCDCCCCBBA<FFFHHIIJGGIJJ	AS:i:-10	XS:i:-2	XN:i:0	XM:i:1	XO:i:1	XG:i:1	NM:i:2	MD:Z:0T29	YT:Z:UU
HWI-ST515:184:D0PUKACXX:1:2306:20770:43276	256	chromosome:AGPv2:9:1:156750706:1	15771756	1	3M1I27M	*	0	0	CCATTTTTTGGCGATTAATGCCAAAGGGGGG	JJIGGJIIHHFFF<ABBCCCCDCDCCCBD##	AS:i:-10	XS:i:-2	XN:i:0	XM:i:1	XO:i:1	XG:i:1	NM:i:2	MD:Z:29A0	YT:Z:UU
HWI-ST515:184:D0PUKACXX:1:2306:20770:43276	272	chromosome:AGPv2:5:1:217872852:1	138983037	1	22M1I8M	*	0	0	CCCCCCTTTGGCATTAATCGCCAAAAAATGG	##DBCCCDCDCCCCBBA<FFFHHIIJGGIJJ	AS:i:-10	XS:i:-2	XN:i:0	XM:i:1	XO:i:1	XG:i:1	NM:i:2	MD:Z:0T29	YT:Z:UU
HWI-ST515:184:D0PUKACXX:1:2306:20770:43276	256	chromosome:AGPv2:9:1:156750706:1	8599558	1	3M1I27M	*	0	0	CCATTTTTTGGCGATTAATGCCAAAGGGGGG	JJIGGJIIHHFFF<ABBCCCCDCDCCCBD##	AS:i:-10	XS:i:-2	XN:i:0	XM:i:1	XO:i:1	XG:i:1	NM:i:2	MD:Z:29A0	YT:Z:UU
HWI-ST515:184:D0PUKACXX:1:2306:20770:43276	272	chromosome:AGPv2:3:1:232140174:1	134427009	1	22M1I8M	*	0	0	CCCCCCTTTGGCATTAATCGCCAAAAAATGG	##DBCCCDCDCCCCBBA<FFFHHIIJGGIJJ	AS:i:-10	XS:i:-2	XN:i:0	XM:i:1	XO:i:1	XG:i:1	NM:i:2	MD:Z:0T29	YT:Z:UU
HWI-ST515:184:D0PUKACXX:1:2306:20770:43276	272	chromosome:AGPv2:3:1:232140174:1	201712163	1	22M1I8M	*	0	0	CCCCCCTTTGGCATTAATCGCCAAAAAATGG	##DBCCCDCDCCCCBBA<FFFHHIIJGGIJJ	AS:i:-10	XS:i:-2	XN:i:0	XM:i:1	XO:i:1	XG:i:1	NM:i:2	MD:Z:0T29	YT:Z:UU
HWI-ST515:184:D0PUKACXX:1:2306:20770:43276	272	chromosome:AGPv2:1:1:301354135:1	164234333	1	22M1I8M	*	0	0	CCCCCCTTTGGCATTAATCGCCAAAAAATGG	##DBCCCDCDCCCCBBA<FFFHHIIJGGIJJ	AS:i:-10	XS:i:-2	XN:i:0	XM:i:1	XO:i:1	XG:i:1	NM:i:2	MD:Z:0T29	YT:Z:UU
HWI-ST515:184:D0PUKACXX:1:2306:20770:43276	256	chromosome:AGPv2:8:1:175793759:1	161117099	1	3M1I27M	*	0	0	CCATTTTTTGGCGATTAATGCCAAAGGGGGG	JJIGGJIIHHFFF<ABBCCCCDCDCCCBD##	AS:i:-10	XS:i:-2	XN:i:0	XM:i:1	XO:i:1	XG:i:1	NM:i:2	MD:Z:29A0	YT:Z:UU
HWI-ST515:184:D0PUKACXX:1:2306:20770:43276	256	chromosome:AGPv2:5:1:217872852:1	93993168	1	3M1I27M	*	0	0	CCATTTTTTGGCGATTAATGCCAAAGGGGGG	JJIGGJIIHHFFF<ABBCCCCDCDCCCBD##	AS:i:-10	XS:i:-2	XN:i:0	XM:i:1	XO:i:1	XG:i:1	NM:i:2	MD:Z:28A1	YT:Z:UU
HWI-ST515:184:D0PUKACXX:1:2306:20770:43276	272	chromosome:AGPv2:8:1:175793759:1	78179419	1	22M1I8M	*	0	0	CCCCCCTTTGGCATTAATCGCCAAAAAATGG	##DBCCCDCDCCCCBBA<FFFHHIIJGGIJJ	AS:i:-10	XS:i:-2	XN:i:0	XM:i:1	XO:i:1	XG:i:1	NM:i:2	MD:Z:1T28	YT:Z:UU
HWI-ST515:184:D0PUKACXX:1:2306:20770:43276	256	chromosome:AGPv2:5:1:217872852:1	94520831	1	3M1I27M	*	0	0	CCATTTTTTGGCGATTAATGCCAAAGGGGGG	JJIGGJIIHHFFF<ABBCCCCDCDCCCBD##	AS:i:-10	XS:i:-2	XN:i:0	XM:i:1	XO:i:1	XG:i:1	NM:i:2	MD:Z:29A0	YT:Z:UU
HWI-ST515:184:D0PUKACXX:1:2306:20770:43276	256	chromosome:AGPv2:4:1:241473504:1	41559612	1	3M1I27M	*	0	0	CCATTTTTTGGCGATTAATGCCAAAGGGGGG	JJIGGJIIHHFFF<ABBCCCCDCDCCCBD##	AS:i:-10	XS:i:-2	XN:i:0	XM:i:1	XO:i:1	XG:i:1	NM:i:2	MD:Z:29A0	YT:Z:UU
HWI-ST515:184:D0PUKACXX:1:2306:20770:43276	272	chromosome:AGPv2:2:1:237068873:1	21227900	1	22M1I8M	*	0	0	CCCCCCTTTGGCATTAATCGCCAAAAAATGG	##DBCCCDCDCCCCBBA<FFFHHIIJGGIJJ	AS:i:-10	XS:i:-2	XN:i:0	XM:i:1	XO:i:1	XG:i:1	NM:i:2	MD:Z:0T29	YT:Z:UU
HWI-ST515:184:D0PUKACXX:1:2306:20770:43276	256	chromosome:AGPv2:10:1:150189435:1	15420735	1	3M1I27M	*	0	0	CCATTTTTTGGCGATTAATGCCAAAGGGGGG	JJIGGJIIHHFFF<ABBCCCCDCDCCCBD##	AS:i:-10	XS:i:-2	XN:i:0	XM:i:1	XO:i:1	XG:i:1	NM:i:2	MD:Z:29A0	YT:Z:UU
HWI-ST515:184:D0PUKACXX:1:2306:20770:43276	272	chromosome:AGPv2:10:1:150189435:1	50377571	1	22M1I8M	*	0	0	CCCCCCTTTGGCATTAATCGCCAAAAAATGG	##DBCCCDCDCCCCBBA<FFFHHIIJGGIJJ	AS:i:-10	XS:i:-2	XN:i:0	XM:i:1	XO:i:1	XG:i:1	NM:i:2	MD:Z:0T29	YT:Z:UU
HWI-ST515:184:D0PUKACXX:1:2306:20770:43276	272	chromosome:AGPv2:5:1:217872852:1	46957494	1	22M1I8M	*	0	0	CCCCCCTTTGGCATTAATCGCCAAAAAATGG	##DBCCCDCDCCCCBBA<FFFHHIIJGGIJJ	AS:i:-10	XS:i:-2	XN:i:0	XM:i:1	XO:i:1	XG:i:1	NM:i:2	MD:Z:0T29	YT:Z:UU
HWI-ST515:184:D0PUKACXX:1:2306:20770:43276	256	chromosome:AGPv2:9:1:156750706:1	91010722	1	3M1I27M	*	0	0	CCATTTTTTGGCGATTAATGCCAAAGGGGGG	JJIGGJIIHHFFF<ABBCCCCDCDCCCBD##	AS:i:-10	XS:i:-2	XN:i:0	XM:i:1	XO:i:1	XG:i:1	NM:i:2	MD:Z:29A0	YT:Z:UU
HWI-ST515:184:D0PUKACXX:1:2306:20770:43276	272	chromosome:AGPv2:8:1:175793759:1	90308518	1	22M1I8M	*	0	0	CCCCCCTTTGGCATTAATCGCCAAAAAATGG	##DBCCCDCDCCCCBBA<FFFHHIIJGGIJJ	AS:i:-10	XS:i:-2	XN:i:0	XM:i:1	XO:i:1	XG:i:1	NM:i:2	MD:Z:0T29	YT:Z:UU
HWI-ST515:184:D0PUKACXX:1:2306:20770:43276	256	chromosome:AGPv2:7:1:176764762:1	148549050	1	3M1I27M	*	0	0	CCATTTTTTGGCGATTAATGCCAAAGGGGGG	JJIGGJIIHHFFF<ABBCCCCDCDCCCBD##	AS:i:-10	XS:i:-2	XN:i:0	XM:i:1	XO:i:1	XG:i:1	NM:i:2	MD:Z:29A0	YT:Z:UU
HWI-ST515:184:D0PUKACXX:1:2306:20770:43276	272	chromosome:AGPv2:3:1:232140174:1	31837561	1	22M1I8M	*	0	0	CCCCCCTTTGGCATTAATCGCCAAAAAATGG	##DBCCCDCDCCCCBBA<FFFHHIIJGGIJJ	AS:i:-10	XS:i:-2	XN:i:0	XM:i:1	XO:i:1	XG:i:1	NM:i:2	MD:Z:0T29	YT:Z:UU
HWI-ST515:184:D0PUKACXX:1:2306:20770:43276	272	chromosome:AGPv2:1:1:301354135:1	145225405	1	22M1I8M	*	0	0	CCCCCCTTTGGCATTAATCGCCAAAAAATGG	##DBCCCDCDCCCCBBA<FFFHHIIJGGIJJ	AS:i:-10	XS:i:-2	XN:i:0	XM:i:1	XO:i:1	XG:i:1	NM:i:2	MD:Z:1T28	YT:Z:UU
HWI-ST515:184:D0PUKACXX:1:2306:20770:43276	272	chromosome:AGPv2:3:1:232140174:1	32355501	1	22M1I8M	*	0	0	CCCCCCTTTGGCATTAATCGCCAAAAAATGG	##DBCCCDCDCCCCBBA<FFFHHIIJGGIJJ	AS:i:-10	XS:i:-2	XN:i:0	XM:i:1	XO:i:1	XG:i:1	NM:i:2	MD:Z:1T28	YT:Z:UU
HWI-ST515:184:D0PUKACXX:1:2306:20770:43276	272	chromosome:AGPv2:2:1:237068873:1	47739489	1	22M1I8M	*	0	0	CCCCCCTTTGGCATTAATCGCCAAAAAATGG	##DBCCCDCDCCCCBBA<FFFHHIIJGGIJJ	AS:i:-10	XS:i:-2	XN:i:0	XM:i:1	XO:i:1	XG:i:1	NM:i:2	MD:Z:0T29	YT:Z:UU
HWI-ST515:184:D0PUKACXX:1:2306:20770:43276	256	chromosome:AGPv2:1:1:301354135:1	96797297	1	3M1I27M	*	0	0	CCATTTTTTGGCGATTAATGCCAAAGGGGGG	JJIGGJIIHHFFF<ABBCCCCDCDCCCBD##	AS:i:-10	XS:i:-2	XN:i:0	XM:i:1	XO:i:1	XG:i:1	NM:i:2	MD:Z:29A0	YT:Z:UU
HWI-ST515:184:D0PUKACXX:1:2306:20770:43276	256	chromosome:AGPv2:5:1:217872852:1	77221171	1	3M1I27M	*	0	0	CCATTTTTTGGCGATTAATGCCAAAGGGGGG	JJIGGJIIHHFFF<ABBCCCCDCDCCCBD##	AS:i:-10	XS:i:-2	XN:i:0	XM:i:1	XO:i:1	XG:i:1	NM:i:2	MD:Z:29A0	YT:Z:UU
HWI-ST515:184:D0PUKACXX:1:2306:20770:43276	272	chromosome:AGPv2:9:1:156750706:1	125175718	1	22M1I8M	*	0	0	CCCCCCTTTGGCATTAATCGCCAAAAAATGG	##DBCCCDCDCCCCBBA<FFFHHIIJGGIJJ	AS:i:-10	XS:i:-2	XN:i:0	XM:i:1	XO:i:1	XG:i:1	NM:i:2	MD:Z:0T29	YT:Z:UU
HWI-ST515:184:D0PUKACXX:1:2306:20770:43276	272	chromosome:AGPv2:1:1:301354135:1	88151589	1	22M1I8M	*	0	0	CCCCCCTTTGGCATTAATCGCCAAAAAATGG	##DBCCCDCDCCCCBBA<FFFHHIIJGGIJJ	AS:i:-10	XS:i:-2	XN:i:0	XM:i:1	XO:i:1	XG:i:1	NM:i:2	MD:Z:0T29	YT:Z:UU
HWI-ST515:184:D0PUKACXX:1:2306:20770:43276	256	chromosome:AGPv2:4:1:241473504:1	236604576	1	3M1I27M	*	0	0	CCATTTTTTGGCGATTAATGCCAAAGGGGGG	JJIGGJIIHHFFF<ABBCCCCDCDCCCBD##	AS:i:-10	XS:i:-2	XN:i:0	XM:i:1	XO:i:1	XG:i:1	NM:i:2	MD:Z:29A0	YT:Z:UU
HWI-ST515:184:D0PUKACXX:1:2306:20770:43276	256	chromosome:AGPv2:4:1:241473504:1	46472520	1	3M1I27M	*	0	0	CCATTTTTTGGCGATTAATGCCAAAGGGGGG	JJIGGJIIHHFFF<ABBCCCCDCDCCCBD##	AS:i:-10	XS:i:-2	XN:i:0	XM:i:1	XO:i:1	XG:i:1	NM:i:2	MD:Z:29A0	YT:Z:UU
HWI-ST515:184:D0PUKACXX:1:2306:20770:43276	272	chromosome:AGPv2:8:1:175793759:1	105823055	1	22M1I8M	*	0	0	CCCCCCTTTGGCATTAATCGCCAAAAAATGG	##DBCCCDCDCCCCBBA<FFFHHIIJGGIJJ	AS:i:-10	XS:i:-2	XN:i:0	XM:i:1	XO:i:1	XG:i:1	NM:i:2	MD:Z:0T29	YT:Z:UU
HWI-ST515:184:D0PUKACXX:1:2306:20770:43276	272	chromosome:AGPv2:4:1:241473504:1	64357920	1	22M1I8M	*	0	0	CCCCCCTTTGGCATTAATCGCCAAAAAATGG	##DBCCCDCDCCCCBBA<FFFHHIIJGGIJJ	AS:i:-10	XS:i:-2	XN:i:0	XM:i:1	XO:i:1	XG:i:1	NM:i:2	MD:Z:0T29	YT:Z:UU
HWI-ST515:184:D0PUKACXX:1:2306:20770:43276	272	chromosome:AGPv2:3:1:232140174:1	216404758	1	22M1I8M	*	0	0	CCCCCCTTTGGCATTAATCGCCAAAAAATGG	##DBCCCDCDCCCCBBA<FFFHHIIJGGIJJ	AS:i:-10	XS:i:-2	XN:i:0	XM:i:1	XO:i:1	XG:i:1	NM:i:2	MD:Z:0T29	YT:Z:UU
HWI-ST515:184:D0PUKACXX:1:2306:20770:43276	256	chromosome:AGPv2:4:1:241473504:1	51862875	1	3M1I27M	*	0	0	CCATTTTTTGGCGATTAATGCCAAAGGGGGG	JJIGGJIIHHFFF<ABBCCCCDCDCCCBD##	AS:i:-10	XS:i:-2	XN:i:0	XM:i:1	XO:i:1	XG:i:1	NM:i:2	MD:Z:29A0	YT:Z:UU
HWI-ST515:184:D0PUKACXX:1:2306:20770:43276	256	chromosome:AGPv2:6:1:169174353:1	8714802	1	3M1I27M	*	0	0	CCATTTTTTGGCGATTAATGCCAAAGGGGGG	JJIGGJIIHHFFF<ABBCCCCDCDCCCBD##	AS:i:-10	XS:i:-2	XN:i:0	XM:i:1	XO:i:1	XG:i:1	NM:i:2	MD:Z:29A0	YT:Z:UU
HWI-ST515:184:D0PUKACXX:1:2306:20770:43276	256	chromosome:AGPv2:1:1:301354135:1	211502111	1	3M1I27M	*	0	0	CCATTTTTTGGCGATTAATGCCAAAGGGGGG	JJIGGJIIHHFFF<ABBCCCCDCDCCCBD##	AS:i:-10	XS:i:-2	XN:i:0	XM:i:1	XO:i:1	XG:i:1	NM:i:2	MD:Z:29A0	YT:Z:UU
HWI-ST515:184:D0PUKACXX:1:2306:20770:43276	272	chromosome:AGPv2:2:1:237068873:1	66460540	1	22M1I8M	*	0	0	CCCCCCTTTGGCATTAATCGCCAAAAAATGG	##DBCCCDCDCCCCBBA<FFFHHIIJGGIJJ	AS:i:-10	XS:i:-2	XN:i:0	XM:i:1	XO:i:1	XG:i:1	NM:i:2	MD:Z:0T29	YT:Z:UU
HWI-ST515:184:D0PUKACXX:1:2306:20770:43276	272	chromosome:AGPv2:10:1:150189435:1	15290637	1	22M1I8M	*	0	0	CCCCCCTTTGGCATTAATCGCCAAAAAATGG	##DBCCCDCDCCCCBBA<FFFHHIIJGGIJJ	AS:i:-10	XS:i:-2	XN:i:0	XM:i:1	XO:i:1	XG:i:1	NM:i:2	MD:Z:0T29	YT:Z:UU
HWI-ST515:184:D0PUKACXX:1:2306:20770:43276	256	chromosome:AGPv2:5:1:217872852:1	177943383	1	3M1I27M	*	0	0	CCATTTTTTGGCGATTAATGCCAAAGGGGGG	JJIGGJIIHHFFF<ABBCCCCDCDCCCBD##	AS:i:-10	XS:i:-2	XN:i:0	XM:i:1	XO:i:1	XG:i:1	NM:i:2	MD:Z:29A0	YT:Z:UU
HWI-ST515:184:D0PUKACXX:1:2306:20770:43276	256	chromosome:AGPv2:8:1:175793759:1	57243784	1	3M1I27M	*	0	0	CCATTTTTTGGCGATTAATGCCAAAGGGGGG	JJIGGJIIHHFFF<ABBCCCCDCDCCCBD##	AS:i:-10	XS:i:-2	XN:i:0	XM:i:1	XO:i:1	XG:i:1	NM:i:2	MD:Z:29A0	YT:Z:UU
HWI-ST515:184:D0PUKACXX:1:2306:20770:43276	272	chromosome:AGPv2:3:1:232140174:1	228352944	1	22M1I8M	*	0	0	CCCCCCTTTGGCATTAATCGCCAAAAAATGG	##DBCCCDCDCCCCBBA<FFFHHIIJGGIJJ	AS:i:-10	XS:i:-2	XN:i:0	XM:i:1	XO:i:1	XG:i:1	NM:i:2	MD:Z:0T29	YT:Z:UU
HWI-ST515:184:D0PUKACXX:1:2306:20770:43276	256	chromosome:AGPv2:4:1:241473504:1	192096866	1	3M1I27M	*	0	0	CCATTTTTTGGCGATTAATGCCAAAGGGGGG	JJIGGJIIHHFFF<ABBCCCCDCDCCCBD##	AS:i:-10	XS:i:-2	XN:i:0	XM:i:1	XO:i:1	XG:i:1	NM:i:2	MD:Z:29A0	YT:Z:UU
HWI-ST515:184:D0PUKACXX:1:2306:20770:43276	272	chromosome:AGPv2:2:1:237068873:1	171109148	1	22M1I8M	*	0	0	CCCCCCTTTGGCATTAATCGCCAAAAAATGG	##DBCCCDCDCCCCBBA<FFFHHIIJGGIJJ	AS:i:-10	XS:i:-2	XN:i:0	XM:i:1	XO:i:1	XG:i:1	NM:i:2	MD:Z:0T29	YT:Z:UU
HWI-ST515:184:D0PUKACXX:1:2306:20770:43276	256	chromosome:AGPv2:7:1:176764762:1	8561714	1	3M1I27M	*	0	0	CCATTTTTTGGCGATTAATGCCAAAGGGGGG	JJIGGJIIHHFFF<ABBCCCCDCDCCCBD##	AS:i:-10	XS:i:-2	XN:i:0	XM:i:1	XO:i:1	XG:i:1	NM:i:2	MD:Z:29A0	YT:Z:UU
HWI-ST515:184:D0PUKACXX:1:2306:20770:43276	256	chromosome:AGPv2:8:1:175793759:1	82743025	1	3M1I27M	*	0	0	CCATTTTTTGGCGATTAATGCCAAAGGGGGG	JJIGGJIIHHFFF<ABBCCCCDCDCCCBD##	AS:i:-10	XS:i:-2	XN:i:0	XM:i:1	XO:i:1	XG:i:1	NM:i:2	MD:Z:29A0	YT:Z:UU
HWI-ST515:184:D0PUKACXX:1:2306:20770:43276	272	chromosome:AGPv2:4:1:241473504:1	218547424	1	22M1I8M	*	0	0	CCCCCCTTTGGCATTAATCGCCAAAAAATGG	##DBCCCDCDCCCCBBA<FFFHHIIJGGIJJ	AS:i:-10	XS:i:-2	XN:i:0	XM:i:1	XO:i:1	XG:i:1	NM:i:2	MD:Z:0T29	YT:Z:UU
HWI-ST515:184:D0PUKACXX:1:2306:20770:43276	256	chromosome:AGPv2:10:1:150189435:1	40530079	1	3M1I27M	*	0	0	CCATTTTTTGGCGATTAATGCCAAAGGGGGG	JJIGGJIIHHFFF<ABBCCCCDCDCCCBD##	AS:i:-10	XS:i:-2	XN:i:0	XM:i:1	XO:i:1	XG:i:1	NM:i:2	MD:Z:29A0	YT:Z:UU
HWI-ST515:184:D0PUKACXX:1:2306:20770:43276	272	chromosome:AGPv2:1:1:301354135:1	105594902	1	22M1I8M	*	0	0	CCCCCCTTTGGCATTAATCGCCAAAAAATGG	##DBCCCDCDCCCCBBA<FFFHHIIJGGIJJ	AS:i:-10	XS:i:-2	XN:i:0	XM:i:1	XO:i:1	XG:i:1	NM:i:2	MD:Z:0T29	YT:Z:UU
HWI-ST515:184:D0PUKACXX:1:2306:20770:43276	256	chromosome:AGPv2:6:1:169174353:1	116988259	1	3M1I27M	*	0	0	CCATTTTTTGGCGATTAATGCCAAAGGGGGG	JJIGGJIIHHFFF<ABBCCCCDCDCCCBD##	AS:i:-10	XS:i:-2	XN:i:0	XM:i:1	XO:i:1	XG:i:1	NM:i:2	MD:Z:29A0	YT:Z:UU
HWI-ST515:184:D0PUKACXX:1:2306:20770:43276	256	chromosome:AGPv2:1:1:301354135:1	88270534	1	3M1I27M	*	0	0	CCATTTTTTGGCGATTAATGCCAAAGGGGGG	JJIGGJIIHHFFF<ABBCCCCDCDCCCBD##	AS:i:-10	XS:i:-2	XN:i:0	XM:i:1	XO:i:1	XG:i:1	NM:i:2	MD:Z:29A0	YT:Z:UU
HWI-ST515:184:D0PUKACXX:1:2306:20770:43276	256	chromosome:AGPv2:5:1:217872852:1	33510398	1	3M1I27M	*	0	0	CCATTTTTTGGCGATTAATGCCAAAGGGGGG	JJIGGJIIHHFFF<ABBCCCCDCDCCCBD##	AS:i:-10	XS:i:-2	XN:i:0	XM:i:1	XO:i:1	XG:i:1	NM:i:2	MD:Z:29A0	YT:Z:UU
HWI-ST515:184:D0PUKACXX:1:2306:20770:43276	272	chromosome:AGPv2:3:1:232140174:1	140397404	1	22M1I8M	*	0	0	CCCCCCTTTGGCATTAATCGCCAAAAAATGG	##DBCCCDCDCCCCBBA<FFFHHIIJGGIJJ	AS:i:-10	XS:i:-2	XN:i:0	XM:i:1	XO:i:1	XG:i:1	NM:i:2	MD:Z:0T29	YT:Z:UU
HWI-ST515:184:D0PUKACXX:1:2306:20770:43276	256	chromosome:AGPv2:2:1:237068873:1	129036291	1	3M1I27M	*	0	0	CCATTTTTTGGCGATTAATGCCAAAGGGGGG	JJIGGJIIHHFFF<ABBCCCCDCDCCCBD##	AS:i:-10	XS:i:-2	XN:i:0	XM:i:1	XO:i:1	XG:i:1	NM:i:2	MD:Z:29A0	YT:Z:UU
HWI-ST515:184:D0PUKACXX:1:2306:20770:43276	256	chromosome:AGPv2:7:1:176764762:1	19191061	1	3M1I27M	*	0	0	CCATTTTTTGGCGATTAATGCCAAAGGGGGG	JJIGGJIIHHFFF<ABBCCCCDCDCCCBD##	AS:i:-10	XS:i:-2	XN:i:0	XM:i:1	XO:i:1	XG:i:1	NM:i:2	MD:Z:29A0	YT:Z:UU
HWI-ST515:184:D0PUKACXX:1:2306:20770:43276	272	chromosome:AGPv2:3:1:232140174:1	33926561	1	22M1I8M	*	0	0	CCCCCCTTTGGCATTAATCGCCAAAAAATGG	##DBCCCDCDCCCCBBA<FFFHHIIJGGIJJ	AS:i:-10	XS:i:-2	XN:i:0	XM:i:1	XO:i:1	XG:i:1	NM:i:2	MD:Z:0T29	YT:Z:UU
HWI-ST515:184:D0PUKACXX:1:2306:20770:43276	272	chromosome:AGPv2:8:1:175793759:1	88452645	1	22M1I8M	*	0	0	CCCCCCTTTGGCATTAATCGCCAAAAAATGG	##DBCCCDCDCCCCBBA<FFFHHIIJGGIJJ	AS:i:-10	XS:i:-2	XN:i:0	XM:i:1	XO:i:1	XG:i:1	NM:i:2	MD:Z:0T29	YT:Z:UU
HWI-ST515:184:D0PUKACXX:1:2306:20770:43276	256	chromosome:AGPv2:5:1:217872852:1	33400393	1	3M1I27M	*	0	0	CCATTTTTTGGCGATTAATGCCAAAGGGGGG	JJIGGJIIHHFFF<ABBCCCCDCDCCCBD##	AS:i:-10	XS:i:-2	XN:i:0	XM:i:1	XO:i:1	XG:i:1	NM:i:2	MD:Z:29A0	YT:Z:UU
HWI-ST515:184:D0PUKACXX:1:2306:20770:43276	272	chromosome:AGPv2:4:1:241473504:1	205464199	1	22M1I8M	*	0	0	CCCCCCTTTGGCATTAATCGCCAAAAAATGG	##DBCCCDCDCCCCBBA<FFFHHIIJGGIJJ	AS:i:-10	XS:i:-2	XN:i:0	XM:i:1	XO:i:1	XG:i:1	NM:i:2	MD:Z:0T29	YT:Z:UU
HWI-ST515:184:D0PUKACXX:1:2306:20770:43276	256	chromosome:AGPv2:10:1:150189435:1	60716469	1	3M1I27M	*	0	0	CCATTTTTTGGCGATTAATGCCAAAGGGGGG	JJIGGJIIHHFFF<ABBCCCCDCDCCCBD##	AS:i:-10	XS:i:-2	XN:i:0	XM:i:1	XO:i:1	XG:i:1	NM:i:2	MD:Z:29A0	YT:Z:UU
HWI-ST515:184:D0PUKACXX:1:2306:20770:43276	256	chromosome:AGPv2:7:1:176764762:1	37129055	1	3M1I27M	*	0	0	CCATTTTTTGGCGATTAATGCCAAAGGGGGG	JJIGGJIIHHFFF<ABBCCCCDCDCCCBD##	AS:i:-10	XS:i:-2	XN:i:0	XM:i:1	XO:i:1	XG:i:1	NM:i:2	MD:Z:29A0	YT:Z:UU
HWI-ST515:184:D0PUKACXX:1:2306:20770:43276	272	chromosome:AGPv2:8:1:175793759:1	140958433	1	22M1I8M	*	0	0	CCCCCCTTTGGCATTAATCGCCAAAAAATGG	##DBCCCDCDCCCCBBA<FFFHHIIJGGIJJ	AS:i:-10	XS:i:-2	XN:i:0	XM:i:1	XO:i:1	XG:i:1	NM:i:2	MD:Z:1T28	YT:Z:UU
HWI-ST515:184:D0PUKACXX:1:2306:20770:43276	256	chromosome:AGPv2:7:1:176764762:1	156990690	1	3M1I27M	*	0	0	CCATTTTTTGGCGATTAATGCCAAAGGGGGG	JJIGGJIIHHFFF<ABBCCCCDCDCCCBD##	AS:i:-10	XS:i:-2	XN:i:0	XM:i:1	XO:i:1	XG:i:1	NM:i:2	MD:Z:29A0	YT:Z:UU
HWI-ST515:184:D0PUKACXX:1:2306:20770:43276	272	chromosome:AGPv2:3:1:232140174:1	137485349	1	22M1I8M	*	0	0	CCCCCCTTTGGCATTAATCGCCAAAAAATGG	##DBCCCDCDCCCCBBA<FFFHHIIJGGIJJ	AS:i:-10	XS:i:-2	XN:i:0	XM:i:1	XO:i:1	XG:i:1	NM:i:2	MD:Z:1T28	YT:Z:UU
HWI-ST515:184:D0PUKACXX:1:2306:20770:43276	272	chromosome:AGPv2:5:1:217872852:1	216418282	1	22M1I8M	*	0	0	CCCCCCTTTGGCATTAATCGCCAAAAAATGG	##DBCCCDCDCCCCBBA<FFFHHIIJGGIJJ	AS:i:-10	XS:i:-2	XN:i:0	XM:i:1	XO:i:1	XG:i:1	NM:i:2	MD:Z:0T29	YT:Z:UU
HWI-ST515:184:D0PUKACXX:1:2306:20770:43276	272	chromosome:AGPv2:2:1:237068873:1	107998279	1	22M1I8M	*	0	0	CCCCCCTTTGGCATTAATCGCCAAAAAATGG	##DBCCCDCDCCCCBBA<FFFHHIIJGGIJJ	AS:i:-10	XS:i:-2	XN:i:0	XM:i:1	XO:i:1	XG:i:1	NM:i:2	MD:Z:0T29	YT:Z:UU
HWI-ST515:184:D0PUKACXX:1:2306:20770:43276	256	chromosome:AGPv2:3:1:232140174:1	109790618	1	3M1I27M	*	0	0	CCATTTTTTGGCGATTAATGCCAAAGGGGGG	JJIGGJIIHHFFF<ABBCCCCDCDCCCBD##	AS:i:-10	XS:i:-2	XN:i:0	XM:i:1	XO:i:1	XG:i:1	NM:i:2	MD:Z:29A0	YT:Z:UU
HWI-ST515:184:D0PUKACXX:1:2306:20770:43276	272	chromosome:AGPv2:2:1:237068873:1	109990185	1	22M1I8M	*	0	0	CCCCCCTTTGGCATTAATCGCCAAAAAATGG	##DBCCCDCDCCCCBBA<FFFHHIIJGGIJJ	AS:i:-10	XS:i:-2	XN:i:0	XM:i:1	XO:i:1	XG:i:1	NM:i:2	MD:Z:0T29	YT:Z:UU
HWI-ST515:184:D0PUKACXX:1:2306:20770:43276	256	chromosome:AGPv2:2:1:237068873:1	72513631	1	3M1I27M	*	0	0	CCATTTTTTGGCGATTAATGCCAAAGGGGGG	JJIGGJIIHHFFF<ABBCCCCDCDCCCBD##	AS:i:-10	XS:i:-2	XN:i:0	XM:i:1	XO:i:1	XG:i:1	NM:i:2	MD:Z:29A0	YT:Z:UU
HWI-ST515:184:D0PUKACXX:1:2306:20770:43276	256	chromosome:AGPv2:9:1:156750706:1	21563361	1	31M	*	0	0	CCATTTTTTGGCGATTAATGCCAAAGGGGGG	JJIGGJIIHHFFF<ABBCCCCDCDCCCBD##	AS:i:-10	XS:i:-2	XN:i:0	XM:i:3	XO:i:0	XG:i:0	NM:i:3	MD:Z:2G26C0A0	YT:Z:UU
HWI-ST515:184:D0PUKACXX:1:2306:20770:43276	256	chromosome:AGPv2:5:1:217872852:1	74237670	1	3M1I27M	*	0	0	CCATTTTTTGGCGATTAATGCCAAAGGGGGG	JJIGGJIIHHFFF<ABBCCCCDCDCCCBD##	AS:i:-10	XS:i:-2	XN:i:0	XM:i:1	XO:i:1	XG:i:1	NM:i:2	MD:Z:29A0	YT:Z:UU
HWI-ST515:184:D0PUKACXX:1:2306:20770:43276	272	chromosome:AGPv2:1:1:301354135:1	98169267	1	22M1I8M	*	0	0	CCCCCCTTTGGCATTAATCGCCAAAAAATGG	##DBCCCDCDCCCCBBA<FFFHHIIJGGIJJ	AS:i:-10	XS:i:-2	XN:i:0	XM:i:1	XO:i:1	XG:i:1	NM:i:2	MD:Z:0T29	YT:Z:UU
HWI-ST515:184:D0PUKACXX:1:2306:20770:43276	272	chromosome:AGPv2:1:1:301354135:1	81412956	1	22M1I8M	*	0	0	CCCCCCTTTGGCATTAATCGCCAAAAAATGG	##DBCCCDCDCCCCBBA<FFFHHIIJGGIJJ	AS:i:-10	XS:i:-2	XN:i:0	XM:i:1	XO:i:1	XG:i:1	NM:i:2	MD:Z:1T28	YT:Z:UU
HWI-ST515:184:D0PUKACXX:1:2306:20770:43276	256	chromosome:AGPv2:2:1:237068873:1	34391140	1	3M1I27M	*	0	0	CCATTTTTTGGCGATTAATGCCAAAGGGGGG	JJIGGJIIHHFFF<ABBCCCCDCDCCCBD##	AS:i:-10	XS:i:-2	XN:i:0	XM:i:1	XO:i:1	XG:i:1	NM:i:2	MD:Z:29A0	YT:Z:UU
HWI-ST515:184:D0PUKACXX:1:2306:20770:43276	272	chromosome:AGPv2:1:1:301354135:1	231545433	1	22M1I8M	*	0	0	CCCCCCTTTGGCATTAATCGCCAAAAAATGG	##DBCCCDCDCCCCBBA<FFFHHIIJGGIJJ	AS:i:-10	XS:i:-2	XN:i:0	XM:i:1	XO:i:1	XG:i:1	NM:i:2	MD:Z:0T29	YT:Z:UU
HWI-ST515:184:D0PUKACXX:1:2306:20770:43276	256	chromosome:AGPv2:8:1:175793759:1	113559116	1	3M1I27M	*	0	0	CCATTTTTTGGCGATTAATGCCAAAGGGGGG	JJIGGJIIHHFFF<ABBCCCCDCDCCCBD##	AS:i:-10	XS:i:-2	XN:i:0	XM:i:1	XO:i:1	XG:i:1	NM:i:2	MD:Z:28A1	YT:Z:UU
HWI-ST515:184:D0PUKACXX:1:2306:20770:43276	272	chromosome:AGPv2:7:1:176764762:1	161459591	1	22M1I8M	*	0	0	CCCCCCTTTGGCATTAATCGCCAAAAAATGG	##DBCCCDCDCCCCBBA<FFFHHIIJGGIJJ	AS:i:-10	XS:i:-2	XN:i:0	XM:i:1	XO:i:1	XG:i:1	NM:i:2	MD:Z:0T29	YT:Z:UU
HWI-ST515:184:D0PUKACXX:1:2306:20770:43276	256	chromosome:AGPv2:6:1:169174353:1	93650960	1	3M1I27M	*	0	0	CCATTTTTTGGCGATTAATGCCAAAGGGGGG	JJIGGJIIHHFFF<ABBCCCCDCDCCCBD##	AS:i:-10	XS:i:-2	XN:i:0	XM:i:1	XO:i:1	XG:i:1	NM:i:2	MD:Z:29A0	YT:Z:UU
HWI-ST515:184:D0PUKACXX:1:2306:20770:43276	272	chromosome:AGPv2:9:1:156750706:1	21043084	1	22M1I8M	*	0	0	CCCCCCTTTGGCATTAATCGCCAAAAAATGG	##DBCCCDCDCCCCBBA<FFFHHIIJGGIJJ	AS:i:-10	XS:i:-2	XN:i:0	XM:i:1	XO:i:1	XG:i:1	NM:i:2	MD:Z:0T29	YT:Z:UU
HWI-ST515:184:D0PUKACXX:1:2306:20770:43276	272	chromosome:AGPv2:7:1:176764762:1	83902532	1	22M1I8M	*	0	0	CCCCCCTTTGGCATTAATCGCCAAAAAATGG	##DBCCCDCDCCCCBBA<FFFHHIIJGGIJJ	AS:i:-10	XS:i:-2	XN:i:0	XM:i:1	XO:i:1	XG:i:1	NM:i:2	MD:Z:0T29	YT:Z:UU
HWI-ST515:184:D0PUKACXX:1:2306:20770:43276	256	chromosome:AGPv2:2:1:237068873:1	39575987	1	3M1I27M	*	0	0	CCATTTTTTGGCGATTAATGCCAAAGGGGGG	JJIGGJIIHHFFF<ABBCCCCDCDCCCBD##	AS:i:-10	XS:i:-2	XN:i:0	XM:i:1	XO:i:1	XG:i:1	NM:i:2	MD:Z:29A0	YT:Z:UU
HWI-ST515:184:D0PUKACXX:1:2306:20770:43276	256	chromosome:AGPv2:3:1:232140174:1	21673206	1	3M1I27M	*	0	0	CCATTTTTTGGCGATTAATGCCAAAGGGGGG	JJIGGJIIHHFFF<ABBCCCCDCDCCCBD##	AS:i:-10	XS:i:-2	XN:i:0	XM:i:1	XO:i:1	XG:i:1	NM:i:2	MD:Z:29A0	YT:Z:UU
HWI-ST515:184:D0PUKACXX:1:2306:20770:43276	272	chromosome:AGPv2:10:1:150189435:1	96711057	1	22M1I8M	*	0	0	CCCCCCTTTGGCATTAATCGCCAAAAAATGG	##DBCCCDCDCCCCBBA<FFFHHIIJGGIJJ	AS:i:-10	XS:i:-2	XN:i:0	XM:i:1	XO:i:1	XG:i:1	NM:i:2	MD:Z:0T29	YT:Z:UU
HWI-ST515:184:D0PUKACXX:1:2306:20770:43276	256	chromosome:AGPv2:1:1:301354135:1	45995527	1	31M	*	0	0	CCATTTTTTGGCGATTAATGCCAAAGGGGGG	JJIGGJIIHHFFF<ABBCCCCDCDCCCBD##	AS:i:-11	XS:i:-2	XN:i:0	XM:i:2	XO:i:0	XG:i:0	NM:i:2	MD:Z:0T2G27	YT:Z:UU
HWI-ST515:184:D0PUKACXX:1:2306:20770:43276	272	chromosome:AGPv2:6:1:169174353:1	9882654	1	22M1I8M	*	0	0	CCCCCCTTTGGCATTAATCGCCAAAAAATGG	##DBCCCDCDCCCCBBA<FFFHHIIJGGIJJ	AS:i:-12	XS:i:-2	XN:i:0	XM:i:2	XO:i:1	XG:i:1	NM:i:3	MD:Z:0A0T28	YT:Z:UU
HWI-ST515:184:D0PUKACXX:1:2306:20770:43276	256	chromosome:AGPv2:9:1:156750706:1	156403274	1	3M1I27M	*	0	0	CCATTTTTTGGCGATTAATGCCAAAGGGGGG	JJIGGJIIHHFFF<ABBCCCCDCDCCCBD##	AS:i:-12	XS:i:-2	XN:i:0	XM:i:2	XO:i:1	XG:i:1	NM:i:3	MD:Z:28A0A0	YT:Z:UU
HWI-ST515:184:D0PUKACXX:1:2306:20770:43276	272	chromosome:AGPv2:9:1:156750706:1	86714920	1	31M	*	0	0	CCCCCCTTTGGCATTAATCGCCAAAAAATGG	##DBCCCDCDCCCCBBA<FFFHHIIJGGIJJ	AS:i:-12	XS:i:-2	XN:i:0	XM:i:2	XO:i:0	XG:i:0	NM:i:2	MD:Z:29A0A0	YT:Z:UU
HWI-ST515:184:D0PUKACXX:1:2306:20770:43276	272	chromosome:AGPv2:10:1:150189435:1	8285287	1	22M1I8M	*	0	0	CCCCCCTTTGGCATTAATCGCCAAAAAATGG	##DBCCCDCDCCCCBBA<FFFHHIIJGGIJJ	AS:i:-12	XS:i:-2	XN:i:0	XM:i:2	XO:i:1	XG:i:1	NM:i:3	MD:Z:0T0T28	YT:Z:UU
HWI-ST515:184:D0PUKACXX:1:2306:20770:43276	272	chromosome:AGPv2:1:1:301354135:1	272684331	1	22M1I8M	*	0	0	CCCCCCTTTGGCATTAATCGCCAAAAAATGG	##DBCCCDCDCCCCBBA<FFFHHIIJGGIJJ	AS:i:-12	XS:i:-2	XN:i:0	XM:i:2	XO:i:1	XG:i:1	NM:i:3	MD:Z:0T0T28	YT:Z:UU
HWI-ST515:184:D0PUKACXX:1:2306:20770:43276	272	chromosome:AGPv2:9:1:156750706:1	28773218	1	22M1I8M	*	0	0	CCCCCCTTTGGCATTAATCGCCAAAAAATGG	##DBCCCDCDCCCCBBA<FFFHHIIJGGIJJ	AS:i:-12	XS:i:-2	XN:i:0	XM:i:2	XO:i:1	XG:i:1	NM:i:3	MD:Z:0T0T28	YT:Z:UU
HWI-ST515:184:D0PUKACXX:1:2306:20770:43276	272	chromosome:AGPv2:1:1:301354135:1	224198101	1	22M1I8M	*	0	0	CCCCCCTTTGGCATTAATCGCCAAAAAATGG	##DBCCCDCDCCCCBBA<FFFHHIIJGGIJJ	AS:i:-12	XS:i:-2	XN:i:0	XM:i:2	XO:i:1	XG:i:1	NM:i:3	MD:Z:0T0T28	YT:Z:UU
HWI-ST515:184:D0PUKACXX:1:2306:20770:43276	272	chromosome:AGPv2:1:1:301354135:1	146674469	1	22M1I8M	*	0	0	CCCCCCTTTGGCATTAATCGCCAAAAAATGG	##DBCCCDCDCCCCBBA<FFFHHIIJGGIJJ	AS:i:-12	XS:i:-2	XN:i:0	XM:i:2	XO:i:1	XG:i:1	NM:i:3	MD:Z:0T0A28	YT:Z:UU
HWI-ST515:184:D0PUKACXX:1:2306:20770:43276	256	chromosome:AGPv2:1:1:301354135:1	42254052	1	31M	*	0	0	CCATTTTTTGGCGATTAATGCCAAAGGGGGG	JJIGGJIIHHFFF<ABBCCCCDCDCCCBD##	AS:i:-12	XS:i:-2	XN:i:0	XM:i:2	XO:i:0	XG:i:0	NM:i:2	MD:Z:2C2C25	YT:Z:UU
HWI-ST515:184:D0PUKACXX:1:2306:20770:43276	256	chromosome:AGPv2:5:1:217872852:1	84682966	1	3M1I27M	*	0	0	CCATTTTTTGGCGATTAATGCCAAAGGGGGG	JJIGGJIIHHFFF<ABBCCCCDCDCCCBD##	AS:i:-12	XS:i:-2	XN:i:0	XM:i:2	XO:i:1	XG:i:1	NM:i:3	MD:Z:28A0A0	YT:Z:UU
HWI-ST515:184:D0PUKACXX:1:2306:20770:43276	272	chromosome:AGPv2:5:1:217872852:1	39497192	1	31M	*	0	0	CCCCCCTTTGGCATTAATCGCCAAAAAATGG	##DBCCCDCDCCCCBBA<FFFHHIIJGGIJJ	AS:i:-12	XS:i:-2	XN:i:0	XM:i:2	XO:i:0	XG:i:0	NM:i:2	MD:Z:28G1A0	YT:Z:UU
HWI-ST515:184:D0PUKACXX:1:2306:20770:43276	256	chromosome:AGPv2:9:1:156750706:1	58195163	1	3M1I27M	*	0	0	CCATTTTTTGGCGATTAATGCCAAAGGGGGG	JJIGGJIIHHFFF<ABBCCCCDCDCCCBD##	AS:i:-12	XS:i:-2	XN:i:0	XM:i:2	XO:i:1	XG:i:1	NM:i:3	MD:Z:28T0A0	YT:Z:UU
HWI-ST515:184:D0PUKACXX:1:2306:20770:43276	272	chromosome:AGPv2:8:1:175793759:1	86179058	1	22M1I8M	*	0	0	CCCCCCTTTGGCATTAATCGCCAAAAAATGG	##DBCCCDCDCCCCBBA<FFFHHIIJGGIJJ	AS:i:-12	XS:i:-2	XN:i:0	XM:i:2	XO:i:1	XG:i:1	NM:i:3	MD:Z:0T0T28	YT:Z:UU
HWI-ST515:184:D0PUKACXX:1:2306:20770:43276	272	chromosome:AGPv2:6:1:169174353:1	65765304	1	31M	*	0	0	CCCCCCTTTGGCATTAATCGCCAAAAAATGG	##DBCCCDCDCCCCBBA<FFFHHIIJGGIJJ	AS:i:-13	XS:i:-2	XN:i:0	XM:i:3	XO:i:0	XG:i:0	NM:i:3	MD:Z:0T26C0G2	YT:Z:UU
HWI-ST515:184:D0PUKACXX:1:2306:20770:43276	256	chromosome:AGPv2:2:1:237068873:1	191517755	1	31M	*	0	0	CCATTTTTTGGCGATTAATGCCAAAGGGGGG	JJIGGJIIHHFFF<ABBCCCCDCDCCCBD##	AS:i:-13	XS:i:-2	XN:i:0	XM:i:3	XO:i:0	XG:i:0	NM:i:3	MD:Z:0T2G26A0	YT:Z:UU
HWI-ST515:184:D0PUKACXX:1:2306:20770:43276	256	chromosome:AGPv2:8:1:175793759:1	120424087	1	31M	*	0	0	CCATTTTTTGGCGATTAATGCCAAAGGGGGG	JJIGGJIIHHFFF<ABBCCCCDCDCCCBD##	AS:i:-13	XS:i:-2	XN:i:0	XM:i:3	XO:i:0	XG:i:0	NM:i:3	MD:Z:0T2G26A0	YT:Z:UU
HWI-ST515:184:D0PUKACXX:1:2306:20770:43276	256	chromosome:AGPv2:10:1:150189435:1	109687644	1	31M	*	0	0	CCATTTTTTGGCGATTAATGCCAAAGGGGGG	JJIGGJIIHHFFF<ABBCCCCDCDCCCBD##	AS:i:-13	XS:i:-2	XN:i:0	XM:i:3	XO:i:0	XG:i:0	NM:i:3	MD:Z:2G0C26A0	YT:Z:UU
HWI-ST515:184:D0PUKACXX:1:2306:20770:43276	272	chromosome:AGPv2:6:1:169174353:1	81676849	1	31M	*	0	0	CCCCCCTTTGGCATTAATCGCCAAAAAATGG	##DBCCCDCDCCCCBBA<FFFHHIIJGGIJJ	AS:i:-13	XS:i:-2	XN:i:0	XM:i:3	XO:i:0	XG:i:0	NM:i:3	MD:Z:0T26C2A0	YT:Z:UU
HWI-ST515:184:D0PUKACXX:1:2306:20770:43276	272	chromosome:AGPv2:2:1:237068873:1	219892158	1	22M2I7M	*	0	0	CCCCCCTTTGGCATTAATCGCCAAAAAATGG	##DBCCCDCDCCCCBBA<FFFHHIIJGGIJJ	AS:i:-13	XS:i:-2	XN:i:0	XM:i:1	XO:i:1	XG:i:2	NM:i:3	MD:Z:0T28	YT:Z:UU
HWI-ST515:184:D0PUKACXX:1:2306:20770:43276	272	chromosome:AGPv2:10:1:150189435:1	69336734	1	31M	*	0	0	CCCCCCTTTGGCATTAATCGCCAAAAAATGG	##DBCCCDCDCCCCBBA<FFFHHIIJGGIJJ	AS:i:-13	XS:i:-2	XN:i:0	XM:i:3	XO:i:0	XG:i:0	NM:i:3	MD:Z:0T26C2A0	YT:Z:UU
HWI-ST515:184:D0PUKACXX:1:2306:20770:43276	272	chromosome:AGPv2:4:1:241473504:1	44871207	1	31M	*	0	0	CCCCCCTTTGGCATTAATCGCCAAAAAATGG	##DBCCCDCDCCCCBBA<FFFHHIIJGGIJJ	AS:i:-13	XS:i:-2	XN:i:0	XM:i:3	XO:i:0	XG:i:0	NM:i:3	MD:Z:1T25C0G2	YT:Z:UU
HWI-ST515:184:D0PUKACXX:1:2306:20770:43276	272	chromosome:AGPv2:10:1:150189435:1	44829925	1	31M	*	0	0	CCCCCCTTTGGCATTAATCGCCAAAAAATGG	##DBCCCDCDCCCCBBA<FFFHHIIJGGIJJ	AS:i:-13	XS:i:-2	XN:i:0	XM:i:3	XO:i:0	XG:i:0	NM:i:3	MD:Z:0T26C0G2	YT:Z:UU
HWI-ST515:184:D0PUKACXX:1:2306:20770:43276	272	chromosome:AGPv2:4:1:241473504:1	173114290	1	31M	*	0	0	CCCCCCTTTGGCATTAATCGCCAAAAAATGG	##DBCCCDCDCCCCBBA<FFFHHIIJGGIJJ	AS:i:-13	XS:i:-2	XN:i:0	XM:i:3	XO:i:0	XG:i:0	NM:i:3	MD:Z:0T26C2A0	YT:Z:UU
HWI-ST515:184:D0PUKACXX:1:2306:20770:43276	272	chromosome:AGPv2:3:1:232140174:1	228844309	1	31M	*	0	0	CCCCCCTTTGGCATTAATCGCCAAAAAATGG	##DBCCCDCDCCCCBBA<FFFHHIIJGGIJJ	AS:i:-13	XS:i:-2	XN:i:0	XM:i:3	XO:i:0	XG:i:0	NM:i:3	MD:Z:0T3T24A1	YT:Z:UU
HWI-ST515:184:D0PUKACXX:1:2306:20770:43276	272	chromosome:AGPv2:7:1:176764762:1	146658741	1	31M	*	0	0	CCCCCCTTTGGCATTAATCGCCAAAAAATGG	##DBCCCDCDCCCCBBA<FFFHHIIJGGIJJ	AS:i:-13	XS:i:-2	XN:i:0	XM:i:3	XO:i:0	XG:i:0	NM:i:3	MD:Z:0T26C2A0	YT:Z:UU
HWI-ST515:184:D0PUKACXX:1:2306:20770:43276	272	chromosome:AGPv2:10:1:150189435:1	83070307	1	31M	*	0	0	CCCCCCTTTGGCATTAATCGCCAAAAAATGG	##DBCCCDCDCCCCBBA<FFFHHIIJGGIJJ	AS:i:-13	XS:i:-2	XN:i:0	XM:i:3	XO:i:0	XG:i:0	NM:i:3	MD:Z:0T26C2A0	YT:Z:UU
HWI-ST515:184:D0PUKACXX:1:2306:20770:43276	272	chromosome:AGPv2:4:1:241473504:1	17945055	1	22M2I7M	*	0	0	CCCCCCTTTGGCATTAATCGCCAAAAAATGG	##DBCCCDCDCCCCBBA<FFFHHIIJGGIJJ	AS:i:-13	XS:i:-2	XN:i:0	XM:i:1	XO:i:1	XG:i:2	NM:i:3	MD:Z:0T28	YT:Z:UU
HWI-ST515:184:D0PUKACXX:1:2306:20770:43276	272	chromosome:AGPv2:7:1:176764762:1	106391879	1	31M	*	0	0	CCCCCCTTTGGCATTAATCGCCAAAAAATGG	##DBCCCDCDCCCCBBA<FFFHHIIJGGIJJ	AS:i:-13	XS:i:-2	XN:i:0	XM:i:3	XO:i:0	XG:i:0	NM:i:3	MD:Z:0T26C2A0	YT:Z:UU
HWI-ST515:184:D0PUKACXX:1:2306:20770:43276	272	chromosome:AGPv2:8:1:175793759:1	20354697	1	31M	*	0	0	CCCCCCTTTGGCATTAATCGCCAAAAAATGG	##DBCCCDCDCCCCBBA<FFFHHIIJGGIJJ	AS:i:-13	XS:i:-2	XN:i:0	XM:i:3	XO:i:0	XG:i:0	NM:i:3	MD:Z:1T25T0C2	YT:Z:UU
HWI-ST515:184:D0PUKACXX:1:2306:20770:43276	256	chromosome:AGPv2:7:1:176764762:1	18644407	1	3M2I26M	*	0	0	CCATTTTTTGGCGATTAATGCCAAAGGGGGG	JJIGGJIIHHFFF<ABBCCCCDCDCCCBD##	AS:i:-13	XS:i:-2	XN:i:0	XM:i:1	XO:i:1	XG:i:2	NM:i:3	MD:Z:27A1	YT:Z:UU
HWI-ST515:184:D0PUKACXX:1:2306:20770:43276	256	chromosome:AGPv2:7:1:176764762:1	101630836	1	31M	*	0	0	CCATTTTTTGGCGATTAATGCCAAAGGGGGG	JJIGGJIIHHFFF<ABBCCCCDCDCCCBD##	AS:i:-13	XS:i:-2	XN:i:0	XM:i:3	XO:i:0	XG:i:0	NM:i:3	MD:Z:1T2G25A0	YT:Z:UU
HWI-ST515:184:D0PUKACXX:1:2306:20770:43276	256	chromosome:AGPv2:7:1:176764762:1	151878800	1	31M	*	0	0	CCATTTTTTGGCGATTAATGCCAAAGGGGGG	JJIGGJIIHHFFF<ABBCCCCDCDCCCBD##	AS:i:-13	XS:i:-2	XN:i:0	XM:i:3	XO:i:0	XG:i:0	NM:i:3	MD:Z:0T2G26A0	YT:Z:UU
HWI-ST515:184:D0PUKACXX:1:2306:20770:43276	256	chromosome:AGPv2:4:1:241473504:1	216778511	1	31M	*	0	0	CCATTTTTTGGCGATTAATGCCAAAGGGGGG	JJIGGJIIHHFFF<ABBCCCCDCDCCCBD##	AS:i:-13	XS:i:-2	XN:i:0	XM:i:3	XO:i:0	XG:i:0	NM:i:3	MD:Z:2G0C26A0	YT:Z:UU
HWI-ST515:184:D0PUKACXX:1:2306:20770:43276	256	chromosome:AGPv2:5:1:217872852:1	87490827	1	31M	*	0	0	CCATTTTTTGGCGATTAATGCCAAAGGGGGG	JJIGGJIIHHFFF<ABBCCCCDCDCCCBD##	AS:i:-13	XS:i:-2	XN:i:0	XM:i:3	XO:i:0	XG:i:0	NM:i:3	MD:Z:0T2A26A0	YT:Z:UU
HWI-ST515:184:D0PUKACXX:1:2306:20770:43276	272	chromosome:AGPv2:8:1:175793759:1	38899505	1	31M	*	0	0	CCCCCCTTTGGCATTAATCGCCAAAAAATGG	##DBCCCDCDCCCCBBA<FFFHHIIJGGIJJ	AS:i:-13	XS:i:-2	XN:i:0	XM:i:3	XO:i:0	XG:i:0	NM:i:3	MD:Z:0T26C0G2	YT:Z:UU
HWI-ST515:184:D0PUKACXX:1:2306:20770:43276	256	chromosome:AGPv2:1:1:301354135:1	62183086	1	31M	*	0	0	CCATTTTTTGGCGATTAATGCCAAAGGGGGG	JJIGGJIIHHFFF<ABBCCCCDCDCCCBD##	AS:i:-13	XS:i:-2	XN:i:0	XM:i:3	XO:i:0	XG:i:0	NM:i:3	MD:Z:2G23A3A0	YT:Z:UU
HWI-ST515:184:D0PUKACXX:1:2306:20770:43276	256	chromosome:AGPv2:5:1:217872852:1	67455759	1	31M	*	0	0	CCATTTTTTGGCGATTAATGCCAAAGGGGGG	JJIGGJIIHHFFF<ABBCCCCDCDCCCBD##	AS:i:-13	XS:i:-2	XN:i:0	XM:i:3	XO:i:0	XG:i:0	NM:i:3	MD:Z:1T2G25A0	YT:Z:UU
HWI-ST515:184:D0PUKACXX:1:2306:20770:43276	256	chromosome:AGPv2:6:1:169174353:1	89780608	1	31M	*	0	0	CCATTTTTTGGCGATTAATGCCAAAGGGGGG	JJIGGJIIHHFFF<ABBCCCCDCDCCCBD##	AS:i:-13	XS:i:-2	XN:i:0	XM:i:3	XO:i:0	XG:i:0	NM:i:3	MD:Z:0T2A26A0	YT:Z:UU
HWI-ST515:184:D0PUKACXX:1:2306:20770:43276	256	chromosome:AGPv2:1:1:301354135:1	47531682	1	31M	*	0	0	CCATTTTTTGGCGATTAATGCCAAAGGGGGG	JJIGGJIIHHFFF<ABBCCCCDCDCCCBD##	AS:i:-13	XS:i:-2	XN:i:0	XM:i:3	XO:i:0	XG:i:0	NM:i:3	MD:Z:0T2G26A0	YT:Z:UU
HWI-ST515:184:D0PUKACXX:1:2306:20770:43276	256	chromosome:AGPv2:2:1:237068873:1	57799184	1	31M	*	0	0	CCATTTTTTGGCGATTAATGCCAAAGGGGGG	JJIGGJIIHHFFF<ABBCCCCDCDCCCBD##	AS:i:-14	XS:i:-2	XN:i:0	XM:i:3	XO:i:0	XG:i:0	NM:i:3	MD:Z:1T0G27A0	YT:Z:UU
HWI-ST515:184:D0PUKACXX:1:2306:20770:43276	272	chromosome:AGPv2:1:1:301354135:1	243675035	1	22M1I8M	*	0	0	CCCCCCTTTGGCATTAATCGCCAAAAAATGG	##DBCCCDCDCCCCBBA<FFFHHIIJGGIJJ	AS:i:-14	XS:i:-2	XN:i:0	XM:i:1	XO:i:1	XG:i:1	NM:i:2	MD:Z:29A0	YT:Z:UU
HWI-ST515:184:D0PUKACXX:1:2306:20770:43276	256	chromosome:AGPv2:7:1:176764762:1	34298263	1	31M	*	0	0	CCATTTTTTGGCGATTAATGCCAAAGGGGGG	JJIGGJIIHHFFF<ABBCCCCDCDCCCBD##	AS:i:-14	XS:i:-2	XN:i:0	XM:i:3	XO:i:0	XG:i:0	NM:i:3	MD:Z:0T1C27A0	YT:Z:UU
HWI-ST515:184:D0PUKACXX:1:2306:20770:43276	272	chromosome:AGPv2:1:1:301354135:1	9819614	1	31M	*	0	0	CCCCCCTTTGGCATTAATCGCCAAAAAATGG	##DBCCCDCDCCCCBBA<FFFHHIIJGGIJJ	AS:i:-14	XS:i:-2	XN:i:0	XM:i:3	XO:i:0	XG:i:0	NM:i:3	MD:Z:0T28A0A0	YT:Z:UU
HWI-ST515:184:D0PUKACXX:1:2306:20770:43276	272	chromosome:AGPv2:9:1:156750706:1	11812301	1	22M1I8M	*	0	0	CCCCCCTTTGGCATTAATCGCCAAAAAATGG	##DBCCCDCDCCCCBBA<FFFHHIIJGGIJJ	AS:i:-14	XS:i:-2	XN:i:0	XM:i:1	XO:i:1	XG:i:1	NM:i:2	MD:Z:29A0	YT:Z:UU
HWI-ST515:184:D0PUKACXX:1:2306:20770:43276	256	chromosome:AGPv2:5:1:217872852:1	160947320	1	3M1I27M	*	0	0	CCATTTTTTGGCGATTAATGCCAAAGGGGGG	JJIGGJIIHHFFF<ABBCCCCDCDCCCBD##	AS:i:-14	XS:i:-2	XN:i:0	XM:i:1	XO:i:1	XG:i:1	NM:i:2	MD:Z:2G27	YT:Z:UU
HWI-ST515:184:D0PUKACXX:1:2306:20770:43276	272	chromosome:AGPv2:5:1:217872852:1	116652999	1	31M	*	0	0	CCCCCCTTTGGCATTAATCGCCAAAAAATGG	##DBCCCDCDCCCCBBA<FFFHHIIJGGIJJ	AS:i:-14	XS:i:-2	XN:i:0	XM:i:3	XO:i:0	XG:i:0	NM:i:3	MD:Z:0T27C0A1	YT:Z:UU
HWI-ST515:184:D0PUKACXX:1:2306:20770:43276	256	chromosome:AGPv2:4:1:241473504:1	142259664	1	3M1I27M	*	0	0	CCATTTTTTGGCGATTAATGCCAAAGGGGGG	JJIGGJIIHHFFF<ABBCCCCDCDCCCBD##	AS:i:-14	XS:i:-2	XN:i:0	XM:i:1	XO:i:1	XG:i:1	NM:i:2	MD:Z:2G27	YT:Z:UU
HWI-ST515:184:D0PUKACXX:1:2306:20770:43276	272	chromosome:AGPv2:8:1:175793759:1	1709836	1	31M	*	0	0	CCCCCCTTTGGCATTAATCGCCAAAAAATGG	##DBCCCDCDCCCCBBA<FFFHHIIJGGIJJ	AS:i:-14	XS:i:-2	XN:i:0	XM:i:3	XO:i:0	XG:i:0	NM:i:3	MD:Z:0T27G1A0	YT:Z:UU
HWI-ST515:184:D0PUKACXX:1:2306:20770:43276	272	chromosome:AGPv2:4:1:241473504:1	57738420	1	22M1I8M	*	0	0	CCCCCCTTTGGCATTAATCGCCAAAAAATGG	##DBCCCDCDCCCCBBA<FFFHHIIJGGIJJ	AS:i:-14	XS:i:-2	XN:i:0	XM:i:1	XO:i:1	XG:i:1	NM:i:2	MD:Z:27C2	YT:Z:UU
HWI-ST515:184:D0PUKACXX:1:2306:20770:43276	256	chromosome:AGPv2:2:1:237068873:1	178727314	1	31M	*	0	0	CCATTTTTTGGCGATTAATGCCAAAGGGGGG	JJIGGJIIHHFFF<ABBCCCCDCDCCCBD##	AS:i:-14	XS:i:-2	XN:i:0	XM:i:3	XO:i:0	XG:i:0	NM:i:3	MD:Z:1T0G27A0	YT:Z:UU
HWI-ST515:184:D0PUKACXX:1:2306:20770:43276	256	chromosome:AGPv2:10:1:150189435:1	49848779	1	31M	*	0	0	CCATTTTTTGGCGATTAATGCCAAAGGGGGG	JJIGGJIIHHFFF<ABBCCCCDCDCCCBD##	AS:i:-14	XS:i:-2	XN:i:0	XM:i:3	XO:i:0	XG:i:0	NM:i:3	MD:Z:1G0T27A0	YT:Z:UU
HWI-ST515:184:D0PUKACXX:1:2306:20770:43276	272	chromosome:AGPv2:2:1:237068873:1	11037856	1	31M	*	0	0	CCCCCCTTTGGCATTAATCGCCAAAAAATGG	##DBCCCDCDCCCCBBA<FFFHHIIJGGIJJ	AS:i:-14	XS:i:-2	XN:i:0	XM:i:3	XO:i:0	XG:i:0	NM:i:3	MD:Z:0T27C0A1	YT:Z:UU
HWI-ST515:184:D0PUKACXX:1:2306:20770:43276	256	chromosome:AGPv2:5:1:217872852:1	38939455	1	3M1I27M	*	0	0	CCATTTTTTGGCGATTAATGCCAAAGGGGGG	JJIGGJIIHHFFF<ABBCCCCDCDCCCBD##	AS:i:-14	XS:i:-2	XN:i:0	XM:i:1	XO:i:1	XG:i:1	NM:i:2	MD:Z:2G27	YT:Z:UU
HWI-ST515:184:D0PUKACXX:1:2306:20770:43276	272	chromosome:AGPv2:3:1:232140174:1	147242368	1	22M1I8M	*	0	0	CCCCCCTTTGGCATTAATCGCCAAAAAATGG	##DBCCCDCDCCCCBBA<FFFHHIIJGGIJJ	AS:i:-14	XS:i:-2	XN:i:0	XM:i:1	XO:i:1	XG:i:1	NM:i:2	MD:Z:27C2	YT:Z:UU
HWI-ST515:184:D0PUKACXX:1:2306:20770:43276	272	chromosome:AGPv2:9:1:156750706:1	34800755	1	31M	*	0	0	CCCCCCTTTGGCATTAATCGCCAAAAAATGG	##DBCCCDCDCCCCBBA<FFFHHIIJGGIJJ	AS:i:-14	XS:i:-2	XN:i:0	XM:i:3	XO:i:0	XG:i:0	NM:i:3	MD:Z:0T27C1A0	YT:Z:UU
HWI-ST515:184:D0PUKACXX:1:2306:20770:43276	272	chromosome:AGPv2:8:1:175793759:1	67552788	1	31M	*	0	0	CCCCCCTTTGGCATTAATCGCCAAAAAATGG	##DBCCCDCDCCCCBBA<FFFHHIIJGGIJJ	AS:i:-14	XS:i:-2	XN:i:0	XM:i:3	XO:i:0	XG:i:0	NM:i:3	MD:Z:1T26G1A0	YT:Z:UU
HWI-ST515:184:D0PUKACXX:1:2306:20770:43276	256	chromosome:AGPv2:8:1:175793759:1	79272375	1	31M	*	0	0	CCATTTTTTGGCGATTAATGCCAAAGGGGGG	JJIGGJIIHHFFF<ABBCCCCDCDCCCBD##	AS:i:-14	XS:i:-2	XN:i:0	XM:i:3	XO:i:0	XG:i:0	NM:i:3	MD:Z:0T1C27A0	YT:Z:UU
HWI-ST515:184:D0PUKACXX:1:2306:20770:43276	256	chromosome:AGPv2:1:1:301354135:1	115201529	1	31M	*	0	0	CCATTTTTTGGCGATTAATGCCAAAGGGGGG	JJIGGJIIHHFFF<ABBCCCCDCDCCCBD##	AS:i:-14	XS:i:-2	XN:i:0	XM:i:3	XO:i:0	XG:i:0	NM:i:3	MD:Z:0T1G27A0	YT:Z:UU
HWI-ST515:184:D0PUKACXX:1:2306:20770:43276	256	chromosome:AGPv2:1:1:301354135:1	93415713	1	31M	*	0	0	CCATTTTTTGGCGATTAATGCCAAAGGGGGG	JJIGGJIIHHFFF<ABBCCCCDCDCCCBD##	AS:i:-14	XS:i:-2	XN:i:0	XM:i:3	XO:i:0	XG:i:0	NM:i:3	MD:Z:1G0T27A0	YT:Z:UU
HWI-ST515:184:D0PUKACXX:1:2306:20770:43276	256	chromosome:AGPv2:10:1:150189435:1	79722306	1	31M	*	0	0	CCATTTTTTGGCGATTAATGCCAAAGGGGGG	JJIGGJIIHHFFF<ABBCCCCDCDCCCBD##	AS:i:-14	XS:i:-2	XN:i:0	XM:i:3	XO:i:0	XG:i:0	NM:i:3	MD:Z:1T0G27A0	YT:Z:UU
HWI-ST515:184:D0PUKACXX:1:2306:20770:43276	256	chromosome:AGPv2:2:1:237068873:1	31622676	1	31M	*	0	0	CCATTTTTTGGCGATTAATGCCAAAGGGGGG	JJIGGJIIHHFFF<ABBCCCCDCDCCCBD##	AS:i:-14	XS:i:-2	XN:i:0	XM:i:3	XO:i:0	XG:i:0	NM:i:3	MD:Z:1T0G27A0	YT:Z:UU
HWI-ST515:184:D0PUKACXX:1:2306:20770:43276	272	chromosome:AGPv2:3:1:232140174:1	191870086	1	22M1I8M	*	0	0	CCCCCCTTTGGCATTAATCGCCAAAAAATGG	##DBCCCDCDCCCCBBA<FFFHHIIJGGIJJ	AS:i:-14	XS:i:-2	XN:i:0	XM:i:1	XO:i:1	XG:i:1	NM:i:2	MD:Z:27C2	YT:Z:UU
HWI-ST515:184:D0PUKACXX:1:2306:20770:43276	256	chromosome:AGPv2:5:1:217872852:1	196354133	1	3M1I27M	*	0	0	CCATTTTTTGGCGATTAATGCCAAAGGGGGG	JJIGGJIIHHFFF<ABBCCCCDCDCCCBD##	AS:i:-14	XS:i:-2	XN:i:0	XM:i:1	XO:i:1	XG:i:1	NM:i:2	MD:Z:2G27	YT:Z:UU
HWI-ST515:184:D0PUKACXX:1:2306:20770:43276	272	chromosome:AGPv2:2:1:237068873:1	55953274	1	22M1I8M	*	0	0	CCCCCCTTTGGCATTAATCGCCAAAAAATGG	##DBCCCDCDCCCCBBA<FFFHHIIJGGIJJ	AS:i:-14	XS:i:-2	XN:i:0	XM:i:1	XO:i:1	XG:i:1	NM:i:2	MD:Z:27C2	YT:Z:UU
HWI-ST515:184:D0PUKACXX:1:2306:20770:43276	272	chromosome:AGPv2:4:1:241473504:1	151954425	1	22M1I8M	*	0	0	CCCCCCTTTGGCATTAATCGCCAAAAAATGG	##DBCCCDCDCCCCBBA<FFFHHIIJGGIJJ	AS:i:-14	XS:i:-2	XN:i:0	XM:i:1	XO:i:1	XG:i:1	NM:i:2	MD:Z:27C2	YT:Z:UU
HWI-ST515:184:D0PUKACXX:1:2306:20770:43276	256	chromosome:AGPv2:6:1:169174353:1	126248456	1	3M1I27M	*	0	0	CCATTTTTTGGCGATTAATGCCAAAGGGGGG	JJIGGJIIHHFFF<ABBCCCCDCDCCCBD##	AS:i:-14	XS:i:-2	XN:i:0	XM:i:1	XO:i:1	XG:i:1	NM:i:2	MD:Z:2G27	YT:Z:UU
HWI-ST515:184:D0PUKACXX:1:2306:20770:43276	256	chromosome:AGPv2:10:1:150189435:1	79726452	1	31M	*	0	0	CCATTTTTTGGCGATTAATGCCAAAGGGGGG	JJIGGJIIHHFFF<ABBCCCCDCDCCCBD##	AS:i:-14	XS:i:-2	XN:i:0	XM:i:3	XO:i:0	XG:i:0	NM:i:3	MD:Z:1T0G27A0	YT:Z:UU
HWI-ST515:184:D0PUKACXX:1:2306:20770:43276	272	chromosome:AGPv2:5:1:217872852:1	39391941	1	31M	*	0	0	CCCCCCTTTGGCATTAATCGCCAAAAAATGG	##DBCCCDCDCCCCBBA<FFFHHIIJGGIJJ	AS:i:-14	XS:i:-2	XN:i:0	XM:i:3	XO:i:0	XG:i:0	NM:i:3	MD:Z:0T27G1A0	YT:Z:UU
HWI-ST515:184:D0PUKACXX:1:2306:20770:43276	256	chromosome:AGPv2:5:1:217872852:1	59700891	1	31M	*	0	0	CCATTTTTTGGCGATTAATGCCAAAGGGGGG	JJIGGJIIHHFFF<ABBCCCCDCDCCCBD##	AS:i:-14	XS:i:-2	XN:i:0	XM:i:3	XO:i:0	XG:i:0	NM:i:3	MD:Z:0T1C27A0	YT:Z:UU
HWI-ST515:184:D0PUKACXX:1:2306:20770:43276	256	chromosome:AGPv2:9:1:156750706:1	156175532	1	3M1I27M	*	0	0	CCATTTTTTGGCGATTAATGCCAAAGGGGGG	JJIGGJIIHHFFF<ABBCCCCDCDCCCBD##	AS:i:-14	XS:i:-2	XN:i:0	XM:i:1	XO:i:1	XG:i:1	NM:i:2	MD:Z:0T29	YT:Z:UU
HWI-ST515:184:D0PUKACXX:1:2306:20770:43276	272	chromosome:AGPv2:2:1:237068873:1	134636815	1	31M	*	0	0	CCCCCCTTTGGCATTAATCGCCAAAAAATGG	##DBCCCDCDCCCCBBA<FFFHHIIJGGIJJ	AS:i:-14	XS:i:-2	XN:i:0	XM:i:3	XO:i:0	XG:i:0	NM:i:3	MD:Z:0T27C1A0	YT:Z:UU
HWI-ST515:184:D0PUKACXX:1:2306:20770:43276	272	chromosome:AGPv2:5:1:217872852:1	116673897	1	31M	*	0	0	CCCCCCTTTGGCATTAATCGCCAAAAAATGG	##DBCCCDCDCCCCBBA<FFFHHIIJGGIJJ	AS:i:-14	XS:i:-2	XN:i:0	XM:i:3	XO:i:0	XG:i:0	NM:i:3	MD:Z:0T27C0A1	YT:Z:UU
HWI-ST515:184:D0PUKACXX:1:2306:20770:43276	272	chromosome:AGPv2:2:1:237068873:1	163182211	1	22M1I8M	*	0	0	CCCCCCTTTGGCATTAATCGCCAAAAAATGG	##DBCCCDCDCCCCBBA<FFFHHIIJGGIJJ	AS:i:-14	XS:i:-2	XN:i:0	XM:i:1	XO:i:1	XG:i:1	NM:i:2	MD:Z:27C2	YT:Z:UU
HWI-ST515:184:D0PUKACXX:1:2306:20770:43276	256	chromosome:AGPv2:7:1:176764762:1	56467499	1	3M1I27M	*	0	0	CCATTTTTTGGCGATTAATGCCAAAGGGGGG	JJIGGJIIHHFFF<ABBCCCCDCDCCCBD##	AS:i:-14	XS:i:-2	XN:i:0	XM:i:1	XO:i:1	XG:i:1	NM:i:2	MD:Z:2G27	YT:Z:UU
HWI-ST515:184:D0PUKACXX:1:2306:20770:43276	272	chromosome:AGPv2:10:1:150189435:1	118463823	1	31M	*	0	0	CCCCCCTTTGGCATTAATCGCCAAAAAATGG	##DBCCCDCDCCCCBBA<FFFHHIIJGGIJJ	AS:i:-14	XS:i:-2	XN:i:0	XM:i:3	XO:i:0	XG:i:0	NM:i:3	MD:Z:0T27G1A0	YT:Z:UU
HWI-ST515:184:D0PUKACXX:1:2306:20770:43276	272	chromosome:AGPv2:1:1:301354135:1	597851	1	22M1I8M	*	0	0	CCCCCCTTTGGCATTAATCGCCAAAAAATGG	##DBCCCDCDCCCCBBA<FFFHHIIJGGIJJ	AS:i:-14	XS:i:-2	XN:i:0	XM:i:1	XO:i:1	XG:i:1	NM:i:2	MD:Z:27C2	YT:Z:UU
HWI-ST515:184:D0PUKACXX:1:2306:20770:43276	272	chromosome:AGPv2:6:1:169174353:1	90821275	1	31M	*	0	0	CCCCCCTTTGGCATTAATCGCCAAAAAATGG	##DBCCCDCDCCCCBBA<FFFHHIIJGGIJJ	AS:i:-14	XS:i:-2	XN:i:0	XM:i:3	XO:i:0	XG:i:0	NM:i:3	MD:Z:0T27G1A0	YT:Z:UU
HWI-ST515:184:D0PUKACXX:1:2306:20770:43276	256	chromosome:AGPv2:1:1:301354135:1	238264692	1	3M1I27M	*	0	0	CCATTTTTTGGCGATTAATGCCAAAGGGGGG	JJIGGJIIHHFFF<ABBCCCCDCDCCCBD##	AS:i:-14	XS:i:-2	XN:i:0	XM:i:1	XO:i:1	XG:i:1	NM:i:2	MD:Z:2G27	YT:Z:UU
HWI-ST515:184:D0PUKACXX:1:2306:20770:43276	256	chromosome:AGPv2:3:1:232140174:1	12843731	1	31M	*	0	0	CCATTTTTTGGCGATTAATGCCAAAGGGGGG	JJIGGJIIHHFFF<ABBCCCCDCDCCCBD##	AS:i:-14	XS:i:-2	XN:i:0	XM:i:3	XO:i:0	XG:i:0	NM:i:3	MD:Z:1T0G27A0	YT:Z:UU
HWI-ST515:184:D0PUKACXX:1:2306:20770:43276	256	chromosome:AGPv2:7:1:176764762:1	106178273	1	3M1I27M	*	0	0	CCATTTTTTGGCGATTAATGCCAAAGGGGGG	JJIGGJIIHHFFF<ABBCCCCDCDCCCBD##	AS:i:-14	XS:i:-2	XN:i:0	XM:i:1	XO:i:1	XG:i:1	NM:i:2	MD:Z:2G27	YT:Z:UU
HWI-ST515:184:D0PUKACXX:1:2306:20770:43276	272	chromosome:AGPv2:1:1:301354135:1	13512893	1	22M1I8M	*	0	0	CCCCCCTTTGGCATTAATCGCCAAAAAATGG	##DBCCCDCDCCCCBBA<FFFHHIIJGGIJJ	AS:i:-14	XS:i:-2	XN:i:0	XM:i:1	XO:i:1	XG:i:1	NM:i:2	MD:Z:27C2	YT:Z:UU
HWI-ST515:184:D0PUKACXX:1:2306:20770:43276	272	chromosome:AGPv2:9:1:156750706:1	82300630	1	31M	*	0	0	CCCCCCTTTGGCATTAATCGCCAAAAAATGG	##DBCCCDCDCCCCBBA<FFFHHIIJGGIJJ	AS:i:-14	XS:i:-2	XN:i:0	XM:i:3	XO:i:0	XG:i:0	NM:i:3	MD:Z:0T27G0A1	YT:Z:UU
HWI-ST515:184:D0PUKACXX:1:2306:20770:43276	256	chromosome:AGPv2:10:1:150189435:1	65585755	1	31M	*	0	0	CCATTTTTTGGCGATTAATGCCAAAGGGGGG	JJIGGJIIHHFFF<ABBCCCCDCDCCCBD##	AS:i:-14	XS:i:-2	XN:i:0	XM:i:3	XO:i:0	XG:i:0	NM:i:3	MD:Z:0T1C27A0	YT:Z:UU
HWI-ST515:184:D0PUKACXX:1:2306:20770:43276	256	chromosome:AGPv2:9:1:156750706:1	142085980	1	3M1I27M	*	0	0	CCATTTTTTGGCGATTAATGCCAAAGGGGGG	JJIGGJIIHHFFF<ABBCCCCDCDCCCBD##	AS:i:-14	XS:i:-2	XN:i:0	XM:i:1	XO:i:1	XG:i:1	NM:i:2	MD:Z:2G27	YT:Z:UU
HWI-ST515:184:D0PUKACXX:1:2306:20770:43276	256	chromosome:AGPv2:3:1:232140174:1	127846774	1	3M1I27M	*	0	0	CCATTTTTTGGCGATTAATGCCAAAGGGGGG	JJIGGJIIHHFFF<ABBCCCCDCDCCCBD##	AS:i:-14	XS:i:-2	XN:i:0	XM:i:1	XO:i:1	XG:i:1	NM:i:2	MD:Z:2G27	YT:Z:UU
HWI-ST515:184:D0PUKACXX:1:2306:20770:43276	256	chromosome:AGPv2:1:1:301354135:1	110629815	1	31M	*	0	0	CCATTTTTTGGCGATTAATGCCAAAGGGGGG	JJIGGJIIHHFFF<ABBCCCCDCDCCCBD##	AS:i:-14	XS:i:-2	XN:i:0	XM:i:3	XO:i:0	XG:i:0	NM:i:3	MD:Z:0T1G27A0	YT:Z:UU
HWI-ST515:184:D0PUKACXX:1:2306:20770:43276	256	chromosome:AGPv2:6:1:169174353:1	86670317	1	31M	*	0	0	CCATTTTTTGGCGATTAATGCCAAAGGGGGG	JJIGGJIIHHFFF<ABBCCCCDCDCCCBD##	AS:i:-14	XS:i:-2	XN:i:0	XM:i:3	XO:i:0	XG:i:0	NM:i:3	MD:Z:1T0G27A0	YT:Z:UU
HWI-ST515:184:D0PUKACXX:1:2306:20770:43276	272	chromosome:AGPv2:1:1:301354135:1	14182727	1	31M	*	0	0	CCCCCCTTTGGCATTAATCGCCAAAAAATGG	##DBCCCDCDCCCCBBA<FFFHHIIJGGIJJ	AS:i:-14	XS:i:-2	XN:i:0	XM:i:3	XO:i:0	XG:i:0	NM:i:3	MD:Z:0T28A0A0	YT:Z:UU
HWI-ST515:184:D0PUKACXX:1:2306:20770:43276	272	chromosome:AGPv2:3:1:232140174:1	136849627	1	31M	*	0	0	CCCCCCTTTGGCATTAATCGCCAAAAAATGG	##DBCCCDCDCCCCBBA<FFFHHIIJGGIJJ	AS:i:-14	XS:i:-2	XN:i:0	XM:i:3	XO:i:0	XG:i:0	NM:i:3	MD:Z:0T27A1A0	YT:Z:UU
HWI-ST515:184:D0PUKACXX:1:2306:20770:43276	256	chromosome:AGPv2:3:1:232140174:1	166001324	1	3M1I27M	*	0	0	CCATTTTTTGGCGATTAATGCCAAAGGGGGG	JJIGGJIIHHFFF<ABBCCCCDCDCCCBD##	AS:i:-14	XS:i:-2	XN:i:0	XM:i:1	XO:i:1	XG:i:1	NM:i:2	MD:Z:2G27	YT:Z:UU
HWI-ST515:184:D0PUKACXX:1:2306:20770:43276	256	chromosome:AGPv2:6:1:169174353:1	42144011	1	4M1I26M	*	0	0	CCATTTTTTGGCGATTAATGCCAAAGGGGGG	JJIGGJIIHHFFF<ABBCCCCDCDCCCBD##	AS:i:-15	XS:i:-2	XN:i:0	XM:i:2	XO:i:1	XG:i:1	NM:i:3	MD:Z:3C25A0	YT:Z:UU
HWI-ST515:184:D0PUKACXX:1:2306:20770:43276	256	chromosome:AGPv2:5:1:217872852:1	12753373	1	4M1I26M	*	0	0	CCATTTTTTGGCGATTAATGCCAAAGGGGGG	JJIGGJIIHHFFF<ABBCCCCDCDCCCBD##	AS:i:-15	XS:i:-2	XN:i:0	XM:i:2	XO:i:1	XG:i:1	NM:i:3	MD:Z:3A25A0	YT:Z:UU
HWI-ST515:184:D0PUKACXX:1:2306:20770:43276	272	chromosome:AGPv2:2:1:237068873:1	125854549	1	22M1I8M	*	0	0	CCCCCCTTTGGCATTAATCGCCAAAAAATGG	##DBCCCDCDCCCCBBA<FFFHHIIJGGIJJ	AS:i:-15	XS:i:-2	XN:i:0	XM:i:2	XO:i:1	XG:i:1	NM:i:3	MD:Z:0T25C3	YT:Z:UU
HWI-ST515:184:D0PUKACXX:1:2306:20770:43276	256	chromosome:AGPv2:9:1:156750706:1	42688358	1	4M1I26M	*	0	0	CCATTTTTTGGCGATTAATGCCAAAGGGGGG	JJIGGJIIHHFFF<ABBCCCCDCDCCCBD##	AS:i:-15	XS:i:-2	XN:i:0	XM:i:2	XO:i:1	XG:i:1	NM:i:3	MD:Z:3G25A0	YT:Z:UU
HWI-ST515:184:D0PUKACXX:1:2306:20770:43276	256	chromosome:AGPv2:1:1:301354135:1	205335983	1	3M2I26M	*	0	0	CCATTTTTTGGCGATTAATGCCAAAGGGGGG	JJIGGJIIHHFFF<ABBCCCCDCDCCCBD##	AS:i:-15	XS:i:-2	XN:i:0	XM:i:2	XO:i:1	XG:i:2	NM:i:4	MD:Z:27T0A0	YT:Z:UU
HWI-ST515:184:D0PUKACXX:1:2306:20770:43276	272	chromosome:AGPv2:1:1:301354135:1	151184965	1	22M1I8M	*	0	0	CCCCCCTTTGGCATTAATCGCCAAAAAATGG	##DBCCCDCDCCCCBBA<FFFHHIIJGGIJJ	AS:i:-15	XS:i:-2	XN:i:0	XM:i:2	XO:i:1	XG:i:1	NM:i:3	MD:Z:0T24C4	YT:Z:UU
HWI-ST515:184:D0PUKACXX:1:2306:20770:43276	256	chromosome:AGPv2:3:1:232140174:1	22409157	1	3M1I27M	*	0	0	CCATTTTTTGGCGATTAATGCCAAAGGGGGG	JJIGGJIIHHFFF<ABBCCCCDCDCCCBD##	AS:i:-16	XS:i:-2	XN:i:0	XM:i:2	XO:i:1	XG:i:1	NM:i:3	MD:Z:2G26A0	YT:Z:UU
HWI-ST515:184:D0PUKACXX:1:2306:20770:43276	272	chromosome:AGPv2:8:1:175793759:1	142730180	1	27M1D4M	*	0	0	CCCCCCTTTGGCATTAATCGCCAAAAAATGG	##DBCCCDCDCCCCBBA<FFFHHIIJGGIJJ	AS:i:-16	XS:i:-2	XN:i:0	XM:i:2	XO:i:1	XG:i:1	NM:i:3	MD:Z:0T26^C2A1	YT:Z:UU
HWI-ST515:184:D0PUKACXX:1:2306:20770:43276	256	chromosome:AGPv2:1:1:301354135:1	74352709	1	3M1I27M	*	0	0	CCATTTTTTGGCGATTAATGCCAAAGGGGGG	JJIGGJIIHHFFF<ABBCCCCDCDCCCBD##	AS:i:-16	XS:i:-2	XN:i:0	XM:i:2	XO:i:1	XG:i:1	NM:i:3	MD:Z:2G26A0	YT:Z:UU
HWI-ST515:184:D0PUKACXX:1:2306:20770:43276	256	chromosome:AGPv2:1:1:301354135:1	247858255	1	3M1I27M	*	0	0	CCATTTTTTGGCGATTAATGCCAAAGGGGGG	JJIGGJIIHHFFF<ABBCCCCDCDCCCBD##	AS:i:-16	XS:i:-2	XN:i:0	XM:i:2	XO:i:1	XG:i:1	NM:i:3	MD:Z:2G26A0	YT:Z:UU
HWI-ST515:184:D0PUKACXX:1:2306:20770:43276	256	chromosome:AGPv2:3:1:232140174:1	33457738	1	3M1I27M	*	0	0	CCATTTTTTGGCGATTAATGCCAAAGGGGGG	JJIGGJIIHHFFF<ABBCCCCDCDCCCBD##	AS:i:-16	XS:i:-2	XN:i:0	XM:i:2	XO:i:1	XG:i:1	NM:i:3	MD:Z:2G25A1	YT:Z:UU
HWI-ST515:184:D0PUKACXX:1:2306:20770:43276	256	chromosome:AGPv2:2:1:237068873:1	38915885	1	3M1I27M	*	0	0	CCATTTTTTGGCGATTAATGCCAAAGGGGGG	JJIGGJIIHHFFF<ABBCCCCDCDCCCBD##	AS:i:-16	XS:i:-2	XN:i:0	XM:i:2	XO:i:1	XG:i:1	NM:i:3	MD:Z:2G26A0	YT:Z:UU
HWI-ST515:184:D0PUKACXX:1:2306:20770:43276	256	chromosome:AGPv2:1:1:301354135:1	26547753	1	3M1I27M	*	0	0	CCATTTTTTGGCGATTAATGCCAAAGGGGGG	JJIGGJIIHHFFF<ABBCCCCDCDCCCBD##	AS:i:-16	XS:i:-2	XN:i:0	XM:i:2	XO:i:1	XG:i:1	NM:i:3	MD:Z:2G26A0	YT:Z:UU
HWI-ST515:184:D0PUKACXX:1:2306:20770:43276	272	chromosome:AGPv2:6:1:169174353:1	163903176	1	22M1I8M	*	0	0	CCCCCCTTTGGCATTAATCGCCAAAAAATGG	##DBCCCDCDCCCCBBA<FFFHHIIJGGIJJ	AS:i:-16	XS:i:-2	XN:i:0	XM:i:2	XO:i:1	XG:i:1	NM:i:3	MD:Z:0T26C2	YT:Z:UU
HWI-ST515:184:D0PUKACXX:1:2306:20770:43276	256	chromosome:AGPv2:2:1:237068873:1	171614412	1	3M1I27M	*	0	0	CCATTTTTTGGCGATTAATGCCAAAGGGGGG	JJIGGJIIHHFFF<ABBCCCCDCDCCCBD##	AS:i:-16	XS:i:-2	XN:i:0	XM:i:2	XO:i:1	XG:i:1	NM:i:3	MD:Z:2G26A0	YT:Z:UU
HWI-ST515:184:D0PUKACXX:1:2306:20770:43276	256	chromosome:AGPv2:6:1:169174353:1	84034003	1	3M1I27M	*	0	0	CCATTTTTTGGCGATTAATGCCAAAGGGGGG	JJIGGJIIHHFFF<ABBCCCCDCDCCCBD##	AS:i:-16	XS:i:-2	XN:i:0	XM:i:2	XO:i:1	XG:i:1	NM:i:3	MD:Z:2G25A1	YT:Z:UU
HWI-ST515:184:D0PUKACXX:1:2306:20770:43276	256	chromosome:AGPv2:3:1:232140174:1	56666161	1	3M1I27M	*	0	0	CCATTTTTTGGCGATTAATGCCAAAGGGGGG	JJIGGJIIHHFFF<ABBCCCCDCDCCCBD##	AS:i:-16	XS:i:-2	XN:i:0	XM:i:2	XO:i:1	XG:i:1	NM:i:3	MD:Z:2G26A0	YT:Z:UU
HWI-ST515:184:D0PUKACXX:1:2306:20770:43276	272	chromosome:AGPv2:5:1:217872852:1	28872166	1	22M1I8M	*	0	0	CCCCCCTTTGGCATTAATCGCCAAAAAATGG	##DBCCCDCDCCCCBBA<FFFHHIIJGGIJJ	AS:i:-16	XS:i:-2	XN:i:0	XM:i:2	XO:i:1	XG:i:1	NM:i:3	MD:Z:0T26C2	YT:Z:UU
HWI-ST515:184:D0PUKACXX:1:2306:20770:43276	256	chromosome:AGPv2:8:1:175793759:1	81369565	1	3M1I27M	*	0	0	CCATTTTTTGGCGATTAATGCCAAAGGGGGG	JJIGGJIIHHFFF<ABBCCCCDCDCCCBD##	AS:i:-16	XS:i:-2	XN:i:0	XM:i:2	XO:i:1	XG:i:1	NM:i:3	MD:Z:2G26A0	YT:Z:UU
HWI-ST515:184:D0PUKACXX:1:2306:20770:43276	256	chromosome:AGPv2:10:1:150189435:1	108178222	1	3M1I27M	*	0	0	CCATTTTTTGGCGATTAATGCCAAAGGGGGG	JJIGGJIIHHFFF<ABBCCCCDCDCCCBD##	AS:i:-16	XS:i:-2	XN:i:0	XM:i:2	XO:i:1	XG:i:1	NM:i:3	MD:Z:2G26A0	YT:Z:UU
HWI-ST515:184:D0PUKACXX:1:2306:20770:43276	272	chromosome:AGPv2:3:1:232140174:1	14751944	1	22M1I8M	*	0	0	CCCCCCTTTGGCATTAATCGCCAAAAAATGG	##DBCCCDCDCCCCBBA<FFFHHIIJGGIJJ	AS:i:-16	XS:i:-2	XN:i:0	XM:i:2	XO:i:1	XG:i:1	NM:i:3	MD:Z:0T26C2	YT:Z:UU
HWI-ST515:184:D0PUKACXX:1:2306:20770:43276	256	chromosome:AGPv2:4:1:241473504:1	102949831	1	3M1I27M	*	0	0	CCATTTTTTGGCGATTAATGCCAAAGGGGGG	JJIGGJIIHHFFF<ABBCCCCDCDCCCBD##	AS:i:-16	XS:i:-2	XN:i:0	XM:i:2	XO:i:1	XG:i:1	NM:i:3	MD:Z:2G26A0	YT:Z:UU
HWI-ST515:184:D0PUKACXX:1:2306:20770:43276	272	chromosome:AGPv2:3:1:232140174:1	207668364	1	22M1I8M	*	0	0	CCCCCCTTTGGCATTAATCGCCAAAAAATGG	##DBCCCDCDCCCCBBA<FFFHHIIJGGIJJ	AS:i:-16	XS:i:-2	XN:i:0	XM:i:2	XO:i:1	XG:i:1	NM:i:3	MD:Z:0T26C2	YT:Z:UU
HWI-ST515:184:D0PUKACXX:1:2306:20770:43276	256	chromosome:AGPv2:4:1:241473504:1	36845478	1	3M1I27M	*	0	0	CCATTTTTTGGCGATTAATGCCAAAGGGGGG	JJIGGJIIHHFFF<ABBCCCCDCDCCCBD##	AS:i:-16	XS:i:-2	XN:i:0	XM:i:2	XO:i:1	XG:i:1	NM:i:3	MD:Z:2G26A0	YT:Z:UU
HWI-ST515:184:D0PUKACXX:1:2306:20770:43276	256	chromosome:AGPv2:1:1:301354135:1	144356548	1	3M1I27M	*	0	0	CCATTTTTTGGCGATTAATGCCAAAGGGGGG	JJIGGJIIHHFFF<ABBCCCCDCDCCCBD##	AS:i:-16	XS:i:-2	XN:i:0	XM:i:2	XO:i:1	XG:i:1	NM:i:3	MD:Z:2G26A0	YT:Z:UU
HWI-ST515:184:D0PUKACXX:1:2306:20770:43276	256	chromosome:AGPv2:1:1:301354135:1	66542224	1	3M1I27M	*	0	0	CCATTTTTTGGCGATTAATGCCAAAGGGGGG	JJIGGJIIHHFFF<ABBCCCCDCDCCCBD##	AS:i:-16	XS:i:-2	XN:i:0	XM:i:2	XO:i:1	XG:i:1	NM:i:3	MD:Z:2G26A0	YT:Z:UU
HWI-ST515:184:D0PUKACXX:1:2306:20770:43276	272	chromosome:AGPv2:4:1:241473504:1	128537388	1	22M1I8M	*	0	0	CCCCCCTTTGGCATTAATCGCCAAAAAATGG	##DBCCCDCDCCCCBBA<FFFHHIIJGGIJJ	AS:i:-16	XS:i:-2	XN:i:0	XM:i:2	XO:i:1	XG:i:1	NM:i:3	MD:Z:0T26C2	YT:Z:UU
HWI-ST515:184:D0PUKACXX:1:2306:20770:43276	256	chromosome:AGPv2:3:1:232140174:1	118742352	1	3M1I27M	*	0	0	CCATTTTTTGGCGATTAATGCCAAAGGGGGG	JJIGGJIIHHFFF<ABBCCCCDCDCCCBD##	AS:i:-16	XS:i:-2	XN:i:0	XM:i:2	XO:i:1	XG:i:1	NM:i:3	MD:Z:2G26A0	YT:Z:UU
HWI-ST515:184:D0PUKACXX:1:2306:20770:43276	272	chromosome:AGPv2:10:1:150189435:1	123381074	1	22M1I8M	*	0	0	CCCCCCTTTGGCATTAATCGCCAAAAAATGG	##DBCCCDCDCCCCBBA<FFFHHIIJGGIJJ	AS:i:-16	XS:i:-2	XN:i:0	XM:i:2	XO:i:1	XG:i:1	NM:i:3	MD:Z:0T26C2	YT:Z:UU
HWI-ST515:184:D0PUKACXX:1:2306:20770:43276	272	chromosome:AGPv2:8:1:175793759:1	48893687	1	22M1I8M	*	0	0	CCCCCCTTTGGCATTAATCGCCAAAAAATGG	##DBCCCDCDCCCCBBA<FFFHHIIJGGIJJ	AS:i:-16	XS:i:-2	XN:i:0	XM:i:2	XO:i:1	XG:i:1	NM:i:3	MD:Z:0T26C2	YT:Z:UU
HWI-ST515:184:D0PUKACXX:1:2306:20770:43276	256	chromosome:AGPv2:7:1:176764762:1	105339211	1	3M1I27M	*	0	0	CCATTTTTTGGCGATTAATGCCAAAGGGGGG	JJIGGJIIHHFFF<ABBCCCCDCDCCCBD##	AS:i:-16	XS:i:-2	XN:i:0	XM:i:2	XO:i:1	XG:i:1	NM:i:3	MD:Z:0T28A0	YT:Z:UU
HWI-ST515:184:D0PUKACXX:1:2306:20770:43276	256	chromosome:AGPv2:4:1:241473504:1	129887207	1	3M1I27M	*	0	0	CCATTTTTTGGCGATTAATGCCAAAGGGGGG	JJIGGJIIHHFFF<ABBCCCCDCDCCCBD##	AS:i:-16	XS:i:-2	XN:i:0	XM:i:2	XO:i:1	XG:i:1	NM:i:3	MD:Z:2G26A0	YT:Z:UU
HWI-ST515:184:D0PUKACXX:1:2306:20770:43276	256	chromosome:AGPv2:8:1:175793759:1	124671332	1	3M1I27M	*	0	0	CCATTTTTTGGCGATTAATGCCAAAGGGGGG	JJIGGJIIHHFFF<ABBCCCCDCDCCCBD##	AS:i:-16	XS:i:-2	XN:i:0	XM:i:2	XO:i:1	XG:i:1	NM:i:3	MD:Z:2G26A0	YT:Z:UU
HWI-ST515:184:D0PUKACXX:1:2306:20770:43276	256	chromosome:AGPv2:4:1:241473504:1	66247673	1	3M1I27M	*	0	0	CCATTTTTTGGCGATTAATGCCAAAGGGGGG	JJIGGJIIHHFFF<ABBCCCCDCDCCCBD##	AS:i:-16	XS:i:-2	XN:i:0	XM:i:2	XO:i:1	XG:i:1	NM:i:3	MD:Z:2G25A1	YT:Z:UU
HWI-ST515:184:D0PUKACXX:1:2306:20770:43276	272	chromosome:AGPv2:3:1:232140174:1	21142461	1	22M1I8M	*	0	0	CCCCCCTTTGGCATTAATCGCCAAAAAATGG	##DBCCCDCDCCCCBBA<FFFHHIIJGGIJJ	AS:i:-16	XS:i:-2	XN:i:0	XM:i:2	XO:i:1	XG:i:1	NM:i:3	MD:Z:0T26C2	YT:Z:UU
HWI-ST515:184:D0PUKACXX:1:2306:20770:43276	256	chromosome:AGPv2:1:1:301354135:1	248900813	1	3M1I27M	*	0	0	CCATTTTTTGGCGATTAATGCCAAAGGGGGG	JJIGGJIIHHFFF<ABBCCCCDCDCCCBD##	AS:i:-16	XS:i:-2	XN:i:0	XM:i:2	XO:i:1	XG:i:1	NM:i:3	MD:Z:2G26A0	YT:Z:UU
HWI-ST515:184:D0PUKACXX:1:2306:20770:43276	256	chromosome:AGPv2:2:1:237068873:1	17396108	1	3M1I27M	*	0	0	CCATTTTTTGGCGATTAATGCCAAAGGGGGG	JJIGGJIIHHFFF<ABBCCCCDCDCCCBD##	AS:i:-16	XS:i:-2	XN:i:0	XM:i:2	XO:i:1	XG:i:1	NM:i:3	MD:Z:2G25A1	YT:Z:UU
HWI-ST515:184:D0PUKACXX:1:2306:20770:43276	256	chromosome:AGPv2:6:1:169174353:1	34408617	1	3M1I27M	*	0	0	CCATTTTTTGGCGATTAATGCCAAAGGGGGG	JJIGGJIIHHFFF<ABBCCCCDCDCCCBD##	AS:i:-16	XS:i:-2	XN:i:0	XM:i:2	XO:i:1	XG:i:1	NM:i:3	MD:Z:2G26A0	YT:Z:UU
HWI-ST515:184:D0PUKACXX:1:2306:20770:43276	272	chromosome:AGPv2:7:1:176764762:1	127155801	1	22M1I8M	*	0	0	CCCCCCTTTGGCATTAATCGCCAAAAAATGG	##DBCCCDCDCCCCBBA<FFFHHIIJGGIJJ	AS:i:-16	XS:i:-2	XN:i:0	XM:i:2	XO:i:1	XG:i:1	NM:i:3	MD:Z:0T26C2	YT:Z:UU
HWI-ST515:184:D0PUKACXX:1:2306:20770:43276	272	chromosome:AGPv2:8:1:175793759:1	67255178	1	22M1I8M	*	0	0	CCCCCCTTTGGCATTAATCGCCAAAAAATGG	##DBCCCDCDCCCCBBA<FFFHHIIJGGIJJ	AS:i:-16	XS:i:-2	XN:i:0	XM:i:2	XO:i:1	XG:i:1	NM:i:3	MD:Z:0T26C2	YT:Z:UU
HWI-ST515:184:D0PUKACXX:1:2306:20770:43276	272	chromosome:AGPv2:4:1:241473504:1	6571910	1	22M1I8M	*	0	0	CCCCCCTTTGGCATTAATCGCCAAAAAATGG	##DBCCCDCDCCCCBBA<FFFHHIIJGGIJJ	AS:i:-16	XS:i:-2	XN:i:0	XM:i:2	XO:i:1	XG:i:1	NM:i:3	MD:Z:0T26C2	YT:Z:UU
HWI-ST515:184:D0PUKACXX:1:2306:20770:43276	256	chromosome:AGPv2:1:1:301354135:1	94956525	1	3M1I27M	*	0	0	CCATTTTTTGGCGATTAATGCCAAAGGGGGG	JJIGGJIIHHFFF<ABBCCCCDCDCCCBD##	AS:i:-16	XS:i:-2	XN:i:0	XM:i:2	XO:i:1	XG:i:1	NM:i:3	MD:Z:2G26A0	YT:Z:UU
HWI-ST515:184:D0PUKACXX:1:2306:20770:43276	256	chromosome:AGPv2:6:1:169174353:1	148481752	1	3M1I27M	*	0	0	CCATTTTTTGGCGATTAATGCCAAAGGGGGG	JJIGGJIIHHFFF<ABBCCCCDCDCCCBD##	AS:i:-16	XS:i:-2	XN:i:0	XM:i:2	XO:i:1	XG:i:1	NM:i:3	MD:Z:2G26A0	YT:Z:UU
HWI-ST515:184:D0PUKACXX:1:2306:20770:43276	256	chromosome:AGPv2:3:1:232140174:1	225738488	1	3M1I27M	*	0	0	CCATTTTTTGGCGATTAATGCCAAAGGGGGG	JJIGGJIIHHFFF<ABBCCCCDCDCCCBD##	AS:i:-16	XS:i:-2	XN:i:0	XM:i:2	XO:i:1	XG:i:1	NM:i:3	MD:Z:2G26A0	YT:Z:UU
HWI-ST515:184:D0PUKACXX:1:2306:20770:43276	272	chromosome:AGPv2:4:1:241473504:1	166253916	1	22M1I8M	*	0	0	CCCCCCTTTGGCATTAATCGCCAAAAAATGG	##DBCCCDCDCCCCBBA<FFFHHIIJGGIJJ	AS:i:-16	XS:i:-2	XN:i:0	XM:i:2	XO:i:1	XG:i:1	NM:i:3	MD:Z:0T26C2	YT:Z:UU
HWI-ST515:184:D0PUKACXX:1:2306:20770:43276	272	chromosome:AGPv2:4:1:241473504:1	168871257	1	22M1I8M	*	0	0	CCCCCCTTTGGCATTAATCGCCAAAAAATGG	##DBCCCDCDCCCCBBA<FFFHHIIJGGIJJ	AS:i:-16	XS:i:-2	XN:i:0	XM:i:2	XO:i:1	XG:i:1	NM:i:3	MD:Z:0T26C2	YT:Z:UU
HWI-ST515:184:D0PUKACXX:1:2306:20770:43276	256	chromosome:AGPv2:1:1:301354135:1	69959195	1	3M1I27M	*	0	0	CCATTTTTTGGCGATTAATGCCAAAGGGGGG	JJIGGJIIHHFFF<ABBCCCCDCDCCCBD##	AS:i:-16	XS:i:-2	XN:i:0	XM:i:2	XO:i:1	XG:i:1	NM:i:3	MD:Z:2G26A0	YT:Z:UU
HWI-ST515:184:D0PUKACXX:1:2306:20770:43276	256	chromosome:AGPv2:5:1:217872852:1	83261920	1	3M1I27M	*	0	0	CCATTTTTTGGCGATTAATGCCAAAGGGGGG	JJIGGJIIHHFFF<ABBCCCCDCDCCCBD##	AS:i:-16	XS:i:-2	XN:i:0	XM:i:2	XO:i:1	XG:i:1	NM:i:3	MD:Z:2G26A0	YT:Z:UU
HWI-ST515:184:D0PUKACXX:1:2306:20770:43276	272	chromosome:AGPv2:1:1:301354135:1	61491853	1	22M1I8M	*	0	0	CCCCCCTTTGGCATTAATCGCCAAAAAATGG	##DBCCCDCDCCCCBBA<FFFHHIIJGGIJJ	AS:i:-16	XS:i:-2	XN:i:0	XM:i:2	XO:i:1	XG:i:1	NM:i:3	MD:Z:0T26C2	YT:Z:UU
HWI-ST515:184:D0PUKACXX:1:2306:20770:43276	256	chromosome:AGPv2:6:1:169174353:1	54156136	1	3M1I27M	*	0	0	CCATTTTTTGGCGATTAATGCCAAAGGGGGG	JJIGGJIIHHFFF<ABBCCCCDCDCCCBD##	AS:i:-16	XS:i:-2	XN:i:0	XM:i:2	XO:i:1	XG:i:1	NM:i:3	MD:Z:2G26A0	YT:Z:UU
HWI-ST515:184:D0PUKACXX:1:2306:20770:43276	272	chromosome:AGPv2:7:1:176764762:1	76318250	1	22M1I8M	*	0	0	CCCCCCTTTGGCATTAATCGCCAAAAAATGG	##DBCCCDCDCCCCBBA<FFFHHIIJGGIJJ	AS:i:-16	XS:i:-2	XN:i:0	XM:i:2	XO:i:1	XG:i:1	NM:i:3	MD:Z:0T28A0	YT:Z:UU
HWI-ST515:184:D0PUKACXX:1:2306:20770:43276	256	chromosome:AGPv2:4:1:241473504:1	149123861	1	3M1I27M	*	0	0	CCATTTTTTGGCGATTAATGCCAAAGGGGGG	JJIGGJIIHHFFF<ABBCCCCDCDCCCBD##	AS:i:-16	XS:i:-2	XN:i:0	XM:i:2	XO:i:1	XG:i:1	NM:i:3	MD:Z:2G26A0	YT:Z:UU
HWI-ST515:184:D0PUKACXX:1:2306:20770:43276	272	chromosome:AGPv2:2:1:237068873:1	88562942	1	22M1I8M	*	0	0	CCCCCCTTTGGCATTAATCGCCAAAAAATGG	##DBCCCDCDCCCCBBA<FFFHHIIJGGIJJ	AS:i:-16	XS:i:-2	XN:i:0	XM:i:2	XO:i:1	XG:i:1	NM:i:3	MD:Z:1T25C2	YT:Z:UU
HWI-ST515:184:D0PUKACXX:1:2306:20770:43276	272	chromosome:AGPv2:6:1:169174353:1	124596029	1	22M1I8M	*	0	0	CCCCCCTTTGGCATTAATCGCCAAAAAATGG	##DBCCCDCDCCCCBBA<FFFHHIIJGGIJJ	AS:i:-16	XS:i:-2	XN:i:0	XM:i:2	XO:i:1	XG:i:1	NM:i:3	MD:Z:1T25C2	YT:Z:UU
HWI-ST515:184:D0PUKACXX:1:2306:20770:43276	272	chromosome:AGPv2:3:1:232140174:1	192092647	1	22M1I8M	*	0	0	CCCCCCTTTGGCATTAATCGCCAAAAAATGG	##DBCCCDCDCCCCBBA<FFFHHIIJGGIJJ	AS:i:-16	XS:i:-2	XN:i:0	XM:i:2	XO:i:1	XG:i:1	NM:i:3	MD:Z:0T26C2	YT:Z:UU
HWI-ST515:184:D0PUKACXX:1:2306:20770:43276	256	chromosome:AGPv2:7:1:176764762:1	112188584	1	3M1I27M	*	0	0	CCATTTTTTGGCGATTAATGCCAAAGGGGGG	JJIGGJIIHHFFF<ABBCCCCDCDCCCBD##	AS:i:-16	XS:i:-2	XN:i:0	XM:i:2	XO:i:1	XG:i:1	NM:i:3	MD:Z:2G26A0	YT:Z:UU
HWI-ST515:184:D0PUKACXX:1:2306:20770:43276	272	chromosome:AGPv2:10:1:150189435:1	15521960	1	22M1I8M	*	0	0	CCCCCCTTTGGCATTAATCGCCAAAAAATGG	##DBCCCDCDCCCCBBA<FFFHHIIJGGIJJ	AS:i:-16	XS:i:-2	XN:i:0	XM:i:2	XO:i:1	XG:i:1	NM:i:3	MD:Z:0T26C2	YT:Z:UU
HWI-ST515:184:D0PUKACXX:1:2306:20770:43276	256	chromosome:AGPv2:8:1:175793759:1	7929456	1	3M1I27M	*	0	0	CCATTTTTTGGCGATTAATGCCAAAGGGGGG	JJIGGJIIHHFFF<ABBCCCCDCDCCCBD##	AS:i:-16	XS:i:-2	XN:i:0	XM:i:2	XO:i:1	XG:i:1	NM:i:3	MD:Z:2G26A0	YT:Z:UU
HWI-ST515:184:D0PUKACXX:1:2306:20770:43276	256	chromosome:AGPv2:6:1:169174353:1	36706609	1	3M1I27M	*	0	0	CCATTTTTTGGCGATTAATGCCAAAGGGGGG	JJIGGJIIHHFFF<ABBCCCCDCDCCCBD##	AS:i:-16	XS:i:-2	XN:i:0	XM:i:2	XO:i:1	XG:i:1	NM:i:3	MD:Z:2G25A1	YT:Z:UU
HWI-ST515:184:D0PUKACXX:1:2306:20770:43276	272	chromosome:AGPv2:1:1:301354135:1	18588948	1	22M1I8M	*	0	0	CCCCCCTTTGGCATTAATCGCCAAAAAATGG	##DBCCCDCDCCCCBBA<FFFHHIIJGGIJJ	AS:i:-16	XS:i:-2	XN:i:0	XM:i:2	XO:i:1	XG:i:1	NM:i:3	MD:Z:0T26C2	YT:Z:UU
HWI-ST515:184:D0PUKACXX:1:2306:20770:43276	272	chromosome:AGPv2:10:1:150189435:1	101824475	1	22M1I8M	*	0	0	CCCCCCTTTGGCATTAATCGCCAAAAAATGG	##DBCCCDCDCCCCBBA<FFFHHIIJGGIJJ	AS:i:-16	XS:i:-2	XN:i:0	XM:i:2	XO:i:1	XG:i:1	NM:i:3	MD:Z:0T26C2	YT:Z:UU
HWI-ST515:184:D0PUKACXX:1:2306:20770:43276	272	chromosome:AGPv2:3:1:232140174:1	143787258	1	22M1I8M	*	0	0	CCCCCCTTTGGCATTAATCGCCAAAAAATGG	##DBCCCDCDCCCCBBA<FFFHHIIJGGIJJ	AS:i:-16	XS:i:-2	XN:i:0	XM:i:2	XO:i:1	XG:i:1	NM:i:3	MD:Z:0T26C2	YT:Z:UU
HWI-ST515:184:D0PUKACXX:1:2306:20770:43276	272	chromosome:AGPv2:5:1:217872852:1	56670623	1	22M1I8M	*	0	0	CCCCCCTTTGGCATTAATCGCCAAAAAATGG	##DBCCCDCDCCCCBBA<FFFHHIIJGGIJJ	AS:i:-16	XS:i:-2	XN:i:0	XM:i:2	XO:i:1	XG:i:1	NM:i:3	MD:Z:0T26C2	YT:Z:UU
HWI-ST515:184:D0PUKACXX:1:2306:20770:43276	272	chromosome:AGPv2:4:1:241473504:1	66990516	1	22M1I8M	*	0	0	CCCCCCTTTGGCATTAATCGCCAAAAAATGG	##DBCCCDCDCCCCBBA<FFFHHIIJGGIJJ	AS:i:-16	XS:i:-2	XN:i:0	XM:i:2	XO:i:1	XG:i:1	NM:i:3	MD:Z:0T26C2	YT:Z:UU
HWI-ST515:184:D0PUKACXX:1:2306:20770:43276	256	chromosome:AGPv2:8:1:175793759:1	137243200	1	3M1I27M	*	0	0	CCATTTTTTGGCGATTAATGCCAAAGGGGGG	JJIGGJIIHHFFF<ABBCCCCDCDCCCBD##	AS:i:-16	XS:i:-2	XN:i:0	XM:i:2	XO:i:1	XG:i:1	NM:i:3	MD:Z:2G26A0	YT:Z:UU
HWI-ST515:184:D0PUKACXX:1:2306:20770:43276	272	chromosome:AGPv2:2:1:237068873:1	141538561	1	22M1I8M	*	0	0	CCCCCCTTTGGCATTAATCGCCAAAAAATGG	##DBCCCDCDCCCCBBA<FFFHHIIJGGIJJ	AS:i:-16	XS:i:-2	XN:i:0	XM:i:2	XO:i:1	XG:i:1	NM:i:3	MD:Z:1T25C2	YT:Z:UU
HWI-ST515:184:D0PUKACXX:1:2306:20770:43276	272	chromosome:AGPv2:2:1:237068873:1	77744056	1	22M1I8M	*	0	0	CCCCCCTTTGGCATTAATCGCCAAAAAATGG	##DBCCCDCDCCCCBBA<FFFHHIIJGGIJJ	AS:i:-16	XS:i:-2	XN:i:0	XM:i:2	XO:i:1	XG:i:1	NM:i:3	MD:Z:0T26C2	YT:Z:UU
HWI-ST515:184:D0PUKACXX:1:2306:20770:43276	272	chromosome:AGPv2:1:1:301354135:1	252217012	1	22M1I8M	*	0	0	CCCCCCTTTGGCATTAATCGCCAAAAAATGG	##DBCCCDCDCCCCBBA<FFFHHIIJGGIJJ	AS:i:-16	XS:i:-2	XN:i:0	XM:i:2	XO:i:1	XG:i:1	NM:i:3	MD:Z:0T26C2	YT:Z:UU
HWI-ST515:184:D0PUKACXX:1:2306:20770:43276	256	chromosome:AGPv2:8:1:175793759:1	38292904	1	3M1I27M	*	0	0	CCATTTTTTGGCGATTAATGCCAAAGGGGGG	JJIGGJIIHHFFF<ABBCCCCDCDCCCBD##	AS:i:-16	XS:i:-2	XN:i:0	XM:i:2	XO:i:1	XG:i:1	NM:i:3	MD:Z:2G25A1	YT:Z:UU
HWI-ST515:184:D0PUKACXX:1:2306:20770:43276	272	chromosome:AGPv2:4:1:241473504:1	71863474	1	22M1I8M	*	0	0	CCCCCCTTTGGCATTAATCGCCAAAAAATGG	##DBCCCDCDCCCCBBA<FFFHHIIJGGIJJ	AS:i:-16	XS:i:-2	XN:i:0	XM:i:2	XO:i:1	XG:i:1	NM:i:3	MD:Z:0T26C2	YT:Z:UU
HWI-ST515:184:D0PUKACXX:1:2306:20770:43276	256	chromosome:AGPv2:3:1:232140174:1	145555456	1	3M1I27M	*	0	0	CCATTTTTTGGCGATTAATGCCAAAGGGGGG	JJIGGJIIHHFFF<ABBCCCCDCDCCCBD##	AS:i:-16	XS:i:-2	XN:i:0	XM:i:2	XO:i:1	XG:i:1	NM:i:3	MD:Z:2G26A0	YT:Z:UU
HWI-ST515:184:D0PUKACXX:1:2306:20770:43276	256	chromosome:AGPv2:1:1:301354135:1	21128920	1	3M1I27M	*	0	0	CCATTTTTTGGCGATTAATGCCAAAGGGGGG	JJIGGJIIHHFFF<ABBCCCCDCDCCCBD##	AS:i:-16	XS:i:-2	XN:i:0	XM:i:2	XO:i:1	XG:i:1	NM:i:3	MD:Z:2G26A0	YT:Z:UU
HWI-ST515:184:D0PUKACXX:1:2306:20770:43276	272	chromosome:AGPv2:9:1:156750706:1	106946871	1	22M1I8M	*	0	0	CCCCCCTTTGGCATTAATCGCCAAAAAATGG	##DBCCCDCDCCCCBBA<FFFHHIIJGGIJJ	AS:i:-16	XS:i:-2	XN:i:0	XM:i:2	XO:i:1	XG:i:1	NM:i:3	MD:Z:0T26C2	YT:Z:UU
HWI-ST515:184:D0PUKACXX:1:2306:20770:43276	256	chromosome:AGPv2:3:1:232140174:1	123703376	1	3M1I27M	*	0	0	CCATTTTTTGGCGATTAATGCCAAAGGGGGG	JJIGGJIIHHFFF<ABBCCCCDCDCCCBD##	AS:i:-16	XS:i:-2	XN:i:0	XM:i:2	XO:i:1	XG:i:1	NM:i:3	MD:Z:0T27A1	YT:Z:UU
HWI-ST515:184:D0PUKACXX:1:2306:20770:43276	272	chromosome:AGPv2:8:1:175793759:1	135663286	1	22M1I8M	*	0	0	CCCCCCTTTGGCATTAATCGCCAAAAAATGG	##DBCCCDCDCCCCBBA<FFFHHIIJGGIJJ	AS:i:-16	XS:i:-2	XN:i:0	XM:i:2	XO:i:1	XG:i:1	NM:i:3	MD:Z:0T26C2	YT:Z:UU
HWI-ST515:184:D0PUKACXX:1:2306:20770:43276	272	chromosome:AGPv2:3:1:232140174:1	191583079	1	22M1I8M	*	0	0	CCCCCCTTTGGCATTAATCGCCAAAAAATGG	##DBCCCDCDCCCCBBA<FFFHHIIJGGIJJ	AS:i:-16	XS:i:-2	XN:i:0	XM:i:2	XO:i:1	XG:i:1	NM:i:3	MD:Z:1T25C2	YT:Z:UU
HWI-ST515:184:D0PUKACXX:1:2306:20770:43276	272	chromosome:AGPv2:10:1:150189435:1	84745871	1	22M1I8M	*	0	0	CCCCCCTTTGGCATTAATCGCCAAAAAATGG	##DBCCCDCDCCCCBBA<FFFHHIIJGGIJJ	AS:i:-16	XS:i:-2	XN:i:0	XM:i:2	XO:i:1	XG:i:1	NM:i:3	MD:Z:0T26C2	YT:Z:UU
HWI-ST515:184:D0PUKACXX:1:2306:20770:43276	256	chromosome:AGPv2:5:1:217872852:1	20756053	1	3M1I27M	*	0	0	CCATTTTTTGGCGATTAATGCCAAAGGGGGG	JJIGGJIIHHFFF<ABBCCCCDCDCCCBD##	AS:i:-16	XS:i:-2	XN:i:0	XM:i:2	XO:i:1	XG:i:1	NM:i:3	MD:Z:1T27A0	YT:Z:UU
HWI-ST515:184:D0PUKACXX:1:2306:20770:43276	256	chromosome:AGPv2:4:1:241473504:1	66243222	1	3M1I27M	*	0	0	CCATTTTTTGGCGATTAATGCCAAAGGGGGG	JJIGGJIIHHFFF<ABBCCCCDCDCCCBD##	AS:i:-16	XS:i:-2	XN:i:0	XM:i:2	XO:i:1	XG:i:1	NM:i:3	MD:Z:2G25A1	YT:Z:UU
HWI-ST515:184:D0PUKACXX:1:2306:20770:43276	256	chromosome:AGPv2:5:1:217872852:1	79418881	1	3M1I27M	*	0	0	CCATTTTTTGGCGATTAATGCCAAAGGGGGG	JJIGGJIIHHFFF<ABBCCCCDCDCCCBD##	AS:i:-16	XS:i:-2	XN:i:0	XM:i:2	XO:i:1	XG:i:1	NM:i:3	MD:Z:2G25A1	YT:Z:UU
HWI-ST515:184:D0PUKACXX:1:2306:20770:43276	272	chromosome:AGPv2:5:1:217872852:1	170637602	1	22M1I8M	*	0	0	CCCCCCTTTGGCATTAATCGCCAAAAAATGG	##DBCCCDCDCCCCBBA<FFFHHIIJGGIJJ	AS:i:-16	XS:i:-2	XN:i:0	XM:i:2	XO:i:1	XG:i:1	NM:i:3	MD:Z:0T26C2	YT:Z:UU
HWI-ST515:184:D0PUKACXX:1:2306:20770:43276	272	chromosome:AGPv2:8:1:175793759:1	132946046	1	22M1I8M	*	0	0	CCCCCCTTTGGCATTAATCGCCAAAAAATGG	##DBCCCDCDCCCCBBA<FFFHHIIJGGIJJ	AS:i:-16	XS:i:-2	XN:i:0	XM:i:2	XO:i:1	XG:i:1	NM:i:3	MD:Z:0T26C2	YT:Z:UU
HWI-ST515:184:D0PUKACXX:1:2306:20770:43276	256	chromosome:AGPv2:9:1:156750706:1	32571670	1	3M1I27M	*	0	0	CCATTTTTTGGCGATTAATGCCAAAGGGGGG	JJIGGJIIHHFFF<ABBCCCCDCDCCCBD##	AS:i:-16	XS:i:-2	XN:i:0	XM:i:2	XO:i:1	XG:i:1	NM:i:3	MD:Z:2G26A0	YT:Z:UU
HWI-ST515:184:D0PUKACXX:1:2306:20770:43276	256	chromosome:AGPv2:4:1:241473504:1	151590531	1	3M1I27M	*	0	0	CCATTTTTTGGCGATTAATGCCAAAGGGGGG	JJIGGJIIHHFFF<ABBCCCCDCDCCCBD##	AS:i:-16	XS:i:-2	XN:i:0	XM:i:2	XO:i:1	XG:i:1	NM:i:3	MD:Z:2G25A1	YT:Z:UU
HWI-ST515:184:D0PUKACXX:1:2306:20770:43276	256	chromosome:AGPv2:1:1:301354135:1	205595032	1	3M1I27M	*	0	0	CCATTTTTTGGCGATTAATGCCAAAGGGGGG	JJIGGJIIHHFFF<ABBCCCCDCDCCCBD##	AS:i:-16	XS:i:-2	XN:i:0	XM:i:2	XO:i:1	XG:i:1	NM:i:3	MD:Z:0T28A0	YT:Z:UU
HWI-ST515:184:D0PUKACXX:1:2306:20770:43276	256	chromosome:AGPv2:4:1:241473504:1	65241017	1	3M1I27M	*	0	0	CCATTTTTTGGCGATTAATGCCAAAGGGGGG	JJIGGJIIHHFFF<ABBCCCCDCDCCCBD##	AS:i:-16	XS:i:-2	XN:i:0	XM:i:2	XO:i:1	XG:i:1	NM:i:3	MD:Z:2G26A0	YT:Z:UU
HWI-ST515:184:D0PUKACXX:1:2306:20770:43276	272	chromosome:AGPv2:1:1:301354135:1	92777996	1	22M1I8M	*	0	0	CCCCCCTTTGGCATTAATCGCCAAAAAATGG	##DBCCCDCDCCCCBBA<FFFHHIIJGGIJJ	AS:i:-16	XS:i:-2	XN:i:0	XM:i:2	XO:i:1	XG:i:1	NM:i:3	MD:Z:0T26C2	YT:Z:UU
HWI-ST515:184:D0PUKACXX:1:2306:20770:43276	256	chromosome:AGPv2:3:1:232140174:1	123375883	1	3M1I27M	*	0	0	CCATTTTTTGGCGATTAATGCCAAAGGGGGG	JJIGGJIIHHFFF<ABBCCCCDCDCCCBD##	AS:i:-16	XS:i:-2	XN:i:0	XM:i:2	XO:i:1	XG:i:1	NM:i:3	MD:Z:2G25A1	YT:Z:UU
HWI-ST515:184:D0PUKACXX:1:2306:20770:43276	272	chromosome:AGPv2:1:1:301354135:1	31806670	1	22M1I8M	*	0	0	CCCCCCTTTGGCATTAATCGCCAAAAAATGG	##DBCCCDCDCCCCBBA<FFFHHIIJGGIJJ	AS:i:-16	XS:i:-2	XN:i:0	XM:i:2	XO:i:1	XG:i:1	NM:i:3	MD:Z:0T26C2	YT:Z:UU
HWI-ST515:184:D0PUKACXX:1:2306:20770:43276	256	chromosome:AGPv2:10:1:150189435:1	139628018	1	3M1I27M	*	0	0	CCATTTTTTGGCGATTAATGCCAAAGGGGGG	JJIGGJIIHHFFF<ABBCCCCDCDCCCBD##	AS:i:-16	XS:i:-2	XN:i:0	XM:i:2	XO:i:1	XG:i:1	NM:i:3	MD:Z:2G26A0	YT:Z:UU
HWI-ST515:184:D0PUKACXX:1:2306:20770:43276	272	chromosome:AGPv2:1:1:301354135:1	97013737	1	22M1I8M	*	0	0	CCCCCCTTTGGCATTAATCGCCAAAAAATGG	##DBCCCDCDCCCCBBA<FFFHHIIJGGIJJ	AS:i:-16	XS:i:-2	XN:i:0	XM:i:2	XO:i:1	XG:i:1	NM:i:3	MD:Z:0T26C2	YT:Z:UU
HWI-ST515:184:D0PUKACXX:1:2306:20770:43276	256	chromosome:AGPv2:2:1:237068873:1	22481673	1	3M1I27M	*	0	0	CCATTTTTTGGCGATTAATGCCAAAGGGGGG	JJIGGJIIHHFFF<ABBCCCCDCDCCCBD##	AS:i:-16	XS:i:-2	XN:i:0	XM:i:2	XO:i:1	XG:i:1	NM:i:3	MD:Z:2G26A0	YT:Z:UU
HWI-ST515:184:D0PUKACXX:1:2306:20770:43276	272	chromosome:AGPv2:7:1:176764762:1	27690778	1	22M1I8M	*	0	0	CCCCCCTTTGGCATTAATCGCCAAAAAATGG	##DBCCCDCDCCCCBBA<FFFHHIIJGGIJJ	AS:i:-16	XS:i:-2	XN:i:0	XM:i:2	XO:i:1	XG:i:1	NM:i:3	MD:Z:0T26C2	YT:Z:UU
HWI-ST515:184:D0PUKACXX:1:2306:20770:43276	256	chromosome:AGPv2:4:1:241473504:1	75594738	1	3M1I27M	*	0	0	CCATTTTTTGGCGATTAATGCCAAAGGGGGG	JJIGGJIIHHFFF<ABBCCCCDCDCCCBD##	AS:i:-16	XS:i:-2	XN:i:0	XM:i:2	XO:i:1	XG:i:1	NM:i:3	MD:Z:2G26A0	YT:Z:UU
HWI-ST515:184:D0PUKACXX:1:2306:20770:43276	256	chromosome:AGPv2:2:1:237068873:1	56452909	1	3M1I27M	*	0	0	CCATTTTTTGGCGATTAATGCCAAAGGGGGG	JJIGGJIIHHFFF<ABBCCCCDCDCCCBD##	AS:i:-16	XS:i:-2	XN:i:0	XM:i:2	XO:i:1	XG:i:1	NM:i:3	MD:Z:2G26A0	YT:Z:UU
HWI-ST515:184:D0PUKACXX:1:2306:20770:43276	256	chromosome:AGPv2:8:1:175793759:1	122826354	1	3M1I27M	*	0	0	CCATTTTTTGGCGATTAATGCCAAAGGGGGG	JJIGGJIIHHFFF<ABBCCCCDCDCCCBD##	AS:i:-16	XS:i:-2	XN:i:0	XM:i:2	XO:i:1	XG:i:1	NM:i:3	MD:Z:1T26A1	YT:Z:UU
HWI-ST515:184:D0PUKACXX:1:2306:20770:43276	272	chromosome:AGPv2:1:1:301354135:1	74496525	1	22M1I8M	*	0	0	CCCCCCTTTGGCATTAATCGCCAAAAAATGG	##DBCCCDCDCCCCBBA<FFFHHIIJGGIJJ	AS:i:-16	XS:i:-2	XN:i:0	XM:i:2	XO:i:1	XG:i:1	NM:i:3	MD:Z:0T26C2	YT:Z:UU
HWI-ST515:184:D0PUKACXX:1:2306:20770:43276	272	chromosome:AGPv2:3:1:232140174:1	49603091	1	22M1I8M	*	0	0	CCCCCCTTTGGCATTAATCGCCAAAAAATGG	##DBCCCDCDCCCCBBA<FFFHHIIJGGIJJ	AS:i:-16	XS:i:-2	XN:i:0	XM:i:2	XO:i:1	XG:i:1	NM:i:3	MD:Z:0T26C2	YT:Z:UU
HWI-ST515:184:D0PUKACXX:1:2306:20770:43276	272	chromosome:AGPv2:3:1:232140174:1	142346840	1	22M1I8M	*	0	0	CCCCCCTTTGGCATTAATCGCCAAAAAATGG	##DBCCCDCDCCCCBBA<FFFHHIIJGGIJJ	AS:i:-16	XS:i:-2	XN:i:0	XM:i:2	XO:i:1	XG:i:1	NM:i:3	MD:Z:0T26C2	YT:Z:UU
HWI-ST515:184:D0PUKACXX:1:2306:20770:43276	272	chromosome:AGPv2:8:1:175793759:1	25064099	1	22M1I8M	*	0	0	CCCCCCTTTGGCATTAATCGCCAAAAAATGG	##DBCCCDCDCCCCBBA<FFFHHIIJGGIJJ	AS:i:-16	XS:i:-2	XN:i:0	XM:i:2	XO:i:1	XG:i:1	NM:i:3	MD:Z:0T26C2	YT:Z:UU
HWI-ST515:184:D0PUKACXX:1:2306:20770:43276	256	chromosome:AGPv2:3:1:232140174:1	119600894	1	3M1I27M	*	0	0	CCATTTTTTGGCGATTAATGCCAAAGGGGGG	JJIGGJIIHHFFF<ABBCCCCDCDCCCBD##	AS:i:-16	XS:i:-2	XN:i:0	XM:i:2	XO:i:1	XG:i:1	NM:i:3	MD:Z:2G26A0	YT:Z:UU
HWI-ST515:184:D0PUKACXX:1:2306:20770:43276	272	chromosome:AGPv2:9:1:156750706:1	91291601	1	22M1I8M	*	0	0	CCCCCCTTTGGCATTAATCGCCAAAAAATGG	##DBCCCDCDCCCCBBA<FFFHHIIJGGIJJ	AS:i:-16	XS:i:-2	XN:i:0	XM:i:2	XO:i:1	XG:i:1	NM:i:3	MD:Z:0T26C2	YT:Z:UU
HWI-ST515:184:D0PUKACXX:1:2306:20770:43276	256	chromosome:AGPv2:5:1:217872852:1	9131258	1	3M1I27M	*	0	0	CCATTTTTTGGCGATTAATGCCAAAGGGGGG	JJIGGJIIHHFFF<ABBCCCCDCDCCCBD##	AS:i:-16	XS:i:-2	XN:i:0	XM:i:2	XO:i:1	XG:i:1	NM:i:3	MD:Z:2G26A0	YT:Z:UU
HWI-ST515:184:D0PUKACXX:1:2306:20770:43276	272	chromosome:AGPv2:4:1:241473504:1	199684778	1	22M1I8M	*	0	0	CCCCCCTTTGGCATTAATCGCCAAAAAATGG	##DBCCCDCDCCCCBBA<FFFHHIIJGGIJJ	AS:i:-16	XS:i:-2	XN:i:0	XM:i:2	XO:i:1	XG:i:1	NM:i:3	MD:Z:0T26C2	YT:Z:UU
HWI-ST515:184:D0PUKACXX:1:2306:20770:43276	272	chromosome:AGPv2:4:1:241473504:1	40213390	1	22M1I8M	*	0	0	CCCCCCTTTGGCATTAATCGCCAAAAAATGG	##DBCCCDCDCCCCBBA<FFFHHIIJGGIJJ	AS:i:-16	XS:i:-2	XN:i:0	XM:i:2	XO:i:1	XG:i:1	NM:i:3	MD:Z:0T26C2	YT:Z:UU
HWI-ST515:184:D0PUKACXX:1:2306:20770:43276	256	chromosome:AGPv2:8:1:175793759:1	73323623	1	3M1I27M	*	0	0	CCATTTTTTGGCGATTAATGCCAAAGGGGGG	JJIGGJIIHHFFF<ABBCCCCDCDCCCBD##	AS:i:-16	XS:i:-2	XN:i:0	XM:i:2	XO:i:1	XG:i:1	NM:i:3	MD:Z:2G26A0	YT:Z:UU
HWI-ST515:184:D0PUKACXX:1:2306:20770:43276	256	chromosome:AGPv2:7:1:176764762:1	27187724	1	3M1I27M	*	0	0	CCATTTTTTGGCGATTAATGCCAAAGGGGGG	JJIGGJIIHHFFF<ABBCCCCDCDCCCBD##	AS:i:-16	XS:i:-2	XN:i:0	XM:i:2	XO:i:1	XG:i:1	NM:i:3	MD:Z:2G26A0	YT:Z:UU
HWI-ST515:184:D0PUKACXX:1:2306:20770:43276	256	chromosome:AGPv2:3:1:232140174:1	92117097	1	3M1I27M	*	0	0	CCATTTTTTGGCGATTAATGCCAAAGGGGGG	JJIGGJIIHHFFF<ABBCCCCDCDCCCBD##	AS:i:-16	XS:i:-2	XN:i:0	XM:i:2	XO:i:1	XG:i:1	NM:i:3	MD:Z:2G26A0	YT:Z:UU
HWI-ST515:184:D0PUKACXX:1:2306:20770:43276	256	chromosome:AGPv2:2:1:237068873:1	105844546	1	3M1I27M	*	0	0	CCATTTTTTGGCGATTAATGCCAAAGGGGGG	JJIGGJIIHHFFF<ABBCCCCDCDCCCBD##	AS:i:-16	XS:i:-2	XN:i:0	XM:i:2	XO:i:1	XG:i:1	NM:i:3	MD:Z:2G25A1	YT:Z:UU
HWI-ST515:184:D0PUKACXX:1:2306:20770:43276	272	chromosome:AGPv2:8:1:175793759:1	20274522	1	22M1I8M	*	0	0	CCCCCCTTTGGCATTAATCGCCAAAAAATGG	##DBCCCDCDCCCCBBA<FFFHHIIJGGIJJ	AS:i:-16	XS:i:-2	XN:i:0	XM:i:2	XO:i:1	XG:i:1	NM:i:3	MD:Z:0T26C2	YT:Z:UU
HWI-ST515:184:D0PUKACXX:1:2306:20770:43276	272	chromosome:AGPv2:4:1:241473504:1	213969999	1	22M1I8M	*	0	0	CCCCCCTTTGGCATTAATCGCCAAAAAATGG	##DBCCCDCDCCCCBBA<FFFHHIIJGGIJJ	AS:i:-16	XS:i:-2	XN:i:0	XM:i:2	XO:i:1	XG:i:1	NM:i:3	MD:Z:1T25C2	YT:Z:UU
HWI-ST515:184:D0PUKACXX:1:2306:20770:43276	256	chromosome:AGPv2:8:1:175793759:1	78848328	1	3M1I27M	*	0	0	CCATTTTTTGGCGATTAATGCCAAAGGGGGG	JJIGGJIIHHFFF<ABBCCCCDCDCCCBD##	AS:i:-16	XS:i:-2	XN:i:0	XM:i:2	XO:i:1	XG:i:1	NM:i:3	MD:Z:2G26A0	YT:Z:UU
HWI-ST515:184:D0PUKACXX:1:2306:20770:43276	272	chromosome:AGPv2:10:1:150189435:1	71476219	1	22M1I8M	*	0	0	CCCCCCTTTGGCATTAATCGCCAAAAAATGG	##DBCCCDCDCCCCBBA<FFFHHIIJGGIJJ	AS:i:-16	XS:i:-2	XN:i:0	XM:i:2	XO:i:1	XG:i:1	NM:i:3	MD:Z:0T26C2	YT:Z:UU
HWI-ST515:184:D0PUKACXX:1:2306:20770:43276	272	chromosome:AGPv2:6:1:169174353:1	137367321	1	22M1I8M	*	0	0	CCCCCCTTTGGCATTAATCGCCAAAAAATGG	##DBCCCDCDCCCCBBA<FFFHHIIJGGIJJ	AS:i:-16	XS:i:-2	XN:i:0	XM:i:2	XO:i:1	XG:i:1	NM:i:3	MD:Z:0T26C2	YT:Z:UU
HWI-ST515:184:D0PUKACXX:1:2306:20770:43276	272	chromosome:AGPv2:1:1:301354135:1	200766882	1	22M1I8M	*	0	0	CCCCCCTTTGGCATTAATCGCCAAAAAATGG	##DBCCCDCDCCCCBBA<FFFHHIIJGGIJJ	AS:i:-16	XS:i:-2	XN:i:0	XM:i:2	XO:i:1	XG:i:1	NM:i:3	MD:Z:0T26C2	YT:Z:UU
HWI-ST515:184:D0PUKACXX:1:2306:20770:43276	256	chromosome:AGPv2:9:1:156750706:1	8372384	1	3M1I27M	*	0	0	CCATTTTTTGGCGATTAATGCCAAAGGGGGG	JJIGGJIIHHFFF<ABBCCCCDCDCCCBD##	AS:i:-16	XS:i:-2	XN:i:0	XM:i:2	XO:i:1	XG:i:1	NM:i:3	MD:Z:2G25A1	YT:Z:UU
HWI-ST515:184:D0PUKACXX:1:2306:20770:43276	272	chromosome:AGPv2:5:1:217872852:1	17916149	1	22M1I8M	*	0	0	CCCCCCTTTGGCATTAATCGCCAAAAAATGG	##DBCCCDCDCCCCBBA<FFFHHIIJGGIJJ	AS:i:-16	XS:i:-2	XN:i:0	XM:i:2	XO:i:1	XG:i:1	NM:i:3	MD:Z:0T26C2	YT:Z:UU
HWI-ST515:184:D0PUKACXX:1:2306:20770:43276	272	chromosome:AGPv2:2:1:237068873:1	35960369	1	22M1I8M	*	0	0	CCCCCCTTTGGCATTAATCGCCAAAAAATGG	##DBCCCDCDCCCCBBA<FFFHHIIJGGIJJ	AS:i:-16	XS:i:-2	XN:i:0	XM:i:2	XO:i:1	XG:i:1	NM:i:3	MD:Z:0T26C2	YT:Z:UU
HWI-ST515:184:D0PUKACXX:1:2306:20770:43276	256	chromosome:AGPv2:1:1:301354135:1	37293663	1	3M1I27M	*	0	0	CCATTTTTTGGCGATTAATGCCAAAGGGGGG	JJIGGJIIHHFFF<ABBCCCCDCDCCCBD##	AS:i:-16	XS:i:-2	XN:i:0	XM:i:2	XO:i:1	XG:i:1	NM:i:3	MD:Z:2G25A1	YT:Z:UU
HWI-ST515:184:D0PUKACXX:1:2306:20770:43276	256	chromosome:AGPv2:8:1:175793759:1	86545913	1	3M1I27M	*	0	0	CCATTTTTTGGCGATTAATGCCAAAGGGGGG	JJIGGJIIHHFFF<ABBCCCCDCDCCCBD##	AS:i:-16	XS:i:-2	XN:i:0	XM:i:2	XO:i:1	XG:i:1	NM:i:3	MD:Z:2G26A0	YT:Z:UU
HWI-ST515:184:D0PUKACXX:1:2306:20770:43276	256	chromosome:AGPv2:6:1:169174353:1	28306678	1	3M1I27M	*	0	0	CCATTTTTTGGCGATTAATGCCAAAGGGGGG	JJIGGJIIHHFFF<ABBCCCCDCDCCCBD##	AS:i:-16	XS:i:-2	XN:i:0	XM:i:2	XO:i:1	XG:i:1	NM:i:3	MD:Z:2G26A0	YT:Z:UU
HWI-ST515:184:D0PUKACXX:1:2306:20770:43276	256	chromosome:AGPv2:6:1:169174353:1	44680995	1	3M1I27M	*	0	0	CCATTTTTTGGCGATTAATGCCAAAGGGGGG	JJIGGJIIHHFFF<ABBCCCCDCDCCCBD##	AS:i:-16	XS:i:-2	XN:i:0	XM:i:2	XO:i:1	XG:i:1	NM:i:3	MD:Z:2G26A0	YT:Z:UU
HWI-ST515:184:D0PUKACXX:1:2306:20770:43276	272	chromosome:AGPv2:7:1:176764762:1	59817544	1	22M1I8M	*	0	0	CCCCCCTTTGGCATTAATCGCCAAAAAATGG	##DBCCCDCDCCCCBBA<FFFHHIIJGGIJJ	AS:i:-16	XS:i:-2	XN:i:0	XM:i:2	XO:i:1	XG:i:1	NM:i:3	MD:Z:0T26C2	YT:Z:UU
HWI-ST515:184:D0PUKACXX:1:2306:20770:43276	256	chromosome:AGPv2:4:1:241473504:1	22509348	1	3M1I27M	*	0	0	CCATTTTTTGGCGATTAATGCCAAAGGGGGG	JJIGGJIIHHFFF<ABBCCCCDCDCCCBD##	AS:i:-16	XS:i:-2	XN:i:0	XM:i:2	XO:i:1	XG:i:1	NM:i:3	MD:Z:2G26A0	YT:Z:UU
HWI-ST515:184:D0PUKACXX:1:2306:20770:43276	256	chromosome:AGPv2:5:1:217872852:1	209666816	1	3M1I27M	*	0	0	CCATTTTTTGGCGATTAATGCCAAAGGGGGG	JJIGGJIIHHFFF<ABBCCCCDCDCCCBD##	AS:i:-16	XS:i:-2	XN:i:0	XM:i:2	XO:i:1	XG:i:1	NM:i:3	MD:Z:2G25A1	YT:Z:UU
HWI-ST515:184:D0PUKACXX:1:2306:20770:43276	256	chromosome:AGPv2:6:1:169174353:1	120567047	1	3M1I27M	*	0	0	CCATTTTTTGGCGATTAATGCCAAAGGGGGG	JJIGGJIIHHFFF<ABBCCCCDCDCCCBD##	AS:i:-16	XS:i:-2	XN:i:0	XM:i:2	XO:i:1	XG:i:1	NM:i:3	MD:Z:2G26A0	YT:Z:UU
HWI-ST515:184:D0PUKACXX:1:2306:20770:43276	256	chromosome:AGPv2:10:1:150189435:1	139477888	1	3M1I27M	*	0	0	CCATTTTTTGGCGATTAATGCCAAAGGGGGG	JJIGGJIIHHFFF<ABBCCCCDCDCCCBD##	AS:i:-16	XS:i:-2	XN:i:0	XM:i:2	XO:i:1	XG:i:1	NM:i:3	MD:Z:2G26A0	YT:Z:UU
HWI-ST515:184:D0PUKACXX:1:2306:20770:43276	256	chromosome:AGPv2:6:1:169174353:1	122886253	1	3M1I27M	*	0	0	CCATTTTTTGGCGATTAATGCCAAAGGGGGG	JJIGGJIIHHFFF<ABBCCCCDCDCCCBD##	AS:i:-16	XS:i:-2	XN:i:0	XM:i:2	XO:i:1	XG:i:1	NM:i:3	MD:Z:2G26A0	YT:Z:UU
HWI-ST515:184:D0PUKACXX:1:2306:20770:43276	256	chromosome:AGPv2:10:1:150189435:1	115680549	1	3M1I27M	*	0	0	CCATTTTTTGGCGATTAATGCCAAAGGGGGG	JJIGGJIIHHFFF<ABBCCCCDCDCCCBD##	AS:i:-16	XS:i:-2	XN:i:0	XM:i:2	XO:i:1	XG:i:1	NM:i:3	MD:Z:2G26A0	YT:Z:UU
HWI-ST515:184:D0PUKACXX:1:2306:20770:43276	256	chromosome:AGPv2:9:1:156750706:1	101811396	1	3M1I27M	*	0	0	CCATTTTTTGGCGATTAATGCCAAAGGGGGG	JJIGGJIIHHFFF<ABBCCCCDCDCCCBD##	AS:i:-16	XS:i:-2	XN:i:0	XM:i:2	XO:i:1	XG:i:1	NM:i:3	MD:Z:2G26A0	YT:Z:UU
HWI-ST515:184:D0PUKACXX:1:2306:20770:43276	272	chromosome:AGPv2:1:1:301354135:1	213839056	1	22M1I8M	*	0	0	CCCCCCTTTGGCATTAATCGCCAAAAAATGG	##DBCCCDCDCCCCBBA<FFFHHIIJGGIJJ	AS:i:-16	XS:i:-2	XN:i:0	XM:i:2	XO:i:1	XG:i:1	NM:i:3	MD:Z:0T26C2	YT:Z:UU
HWI-ST515:184:D0PUKACXX:1:2306:20770:43276	256	chromosome:AGPv2:10:1:150189435:1	103613210	1	3M1I27M	*	0	0	CCATTTTTTGGCGATTAATGCCAAAGGGGGG	JJIGGJIIHHFFF<ABBCCCCDCDCCCBD##	AS:i:-16	XS:i:-2	XN:i:0	XM:i:2	XO:i:1	XG:i:1	NM:i:3	MD:Z:2G26A0	YT:Z:UU
HWI-ST515:184:D0PUKACXX:1:2306:20770:43276	256	chromosome:AGPv2:1:1:301354135:1	197323168	1	3M1I27M	*	0	0	CCATTTTTTGGCGATTAATGCCAAAGGGGGG	JJIGGJIIHHFFF<ABBCCCCDCDCCCBD##	AS:i:-16	XS:i:-2	XN:i:0	XM:i:2	XO:i:1	XG:i:1	NM:i:3	MD:Z:2G26A0	YT:Z:UU
HWI-ST515:184:D0PUKACXX:1:2306:20770:43276	256	chromosome:AGPv2:5:1:217872852:1	163085243	1	3M1I27M	*	0	0	CCATTTTTTGGCGATTAATGCCAAAGGGGGG	JJIGGJIIHHFFF<ABBCCCCDCDCCCBD##	AS:i:-16	XS:i:-2	XN:i:0	XM:i:2	XO:i:1	XG:i:1	NM:i:3	MD:Z:2G26A0	YT:Z:UU
HWI-ST515:184:D0PUKACXX:1:2306:20770:43276	256	chromosome:AGPv2:7:1:176764762:1	109919524	1	3M1I27M	*	0	0	CCATTTTTTGGCGATTAATGCCAAAGGGGGG	JJIGGJIIHHFFF<ABBCCCCDCDCCCBD##	AS:i:-16	XS:i:-2	XN:i:0	XM:i:2	XO:i:1	XG:i:1	NM:i:3	MD:Z:2G26A0	YT:Z:UU
HWI-ST515:184:D0PUKACXX:1:2306:20770:43276	256	chromosome:AGPv2:1:1:301354135:1	165638607	1	3M1I27M	*	0	0	CCATTTTTTGGCGATTAATGCCAAAGGGGGG	JJIGGJIIHHFFF<ABBCCCCDCDCCCBD##	AS:i:-16	XS:i:-2	XN:i:0	XM:i:2	XO:i:1	XG:i:1	NM:i:3	MD:Z:2G26A0	YT:Z:UU
HWI-ST515:184:D0PUKACXX:1:2306:20770:43276	256	chromosome:AGPv2:5:1:217872852:1	173789044	1	3M1I27M	*	0	0	CCATTTTTTGGCGATTAATGCCAAAGGGGGG	JJIGGJIIHHFFF<ABBCCCCDCDCCCBD##	AS:i:-16	XS:i:-2	XN:i:0	XM:i:2	XO:i:1	XG:i:1	NM:i:3	MD:Z:2G26A0	YT:Z:UU
HWI-ST515:184:D0PUKACXX:1:2306:20770:43276	256	chromosome:AGPv2:3:1:232140174:1	177301960	1	3M1I27M	*	0	0	CCATTTTTTGGCGATTAATGCCAAAGGGGGG	JJIGGJIIHHFFF<ABBCCCCDCDCCCBD##	AS:i:-16	XS:i:-2	XN:i:0	XM:i:2	XO:i:1	XG:i:1	NM:i:3	MD:Z:2G26A0	YT:Z:UU
HWI-ST515:184:D0PUKACXX:1:2306:20770:43276	272	chromosome:AGPv2:7:1:176764762:1	14205223	1	22M1I8M	*	0	0	CCCCCCTTTGGCATTAATCGCCAAAAAATGG	##DBCCCDCDCCCCBBA<FFFHHIIJGGIJJ	AS:i:-16	XS:i:-2	XN:i:0	XM:i:2	XO:i:1	XG:i:1	NM:i:3	MD:Z:0T26C2	YT:Z:UU
HWI-ST515:184:D0PUKACXX:1:2306:20770:43276	256	chromosome:AGPv2:5:1:217872852:1	71202337	1	3M1I27M	*	0	0	CCATTTTTTGGCGATTAATGCCAAAGGGGGG	JJIGGJIIHHFFF<ABBCCCCDCDCCCBD##	AS:i:-16	XS:i:-2	XN:i:0	XM:i:2	XO:i:1	XG:i:1	NM:i:3	MD:Z:2G25A1	YT:Z:UU
HWI-ST515:184:D0PUKACXX:1:2306:20770:43276	256	chromosome:AGPv2:10:1:150189435:1	67359594	1	3M1I27M	*	0	0	CCATTTTTTGGCGATTAATGCCAAAGGGGGG	JJIGGJIIHHFFF<ABBCCCCDCDCCCBD##	AS:i:-16	XS:i:-2	XN:i:0	XM:i:2	XO:i:1	XG:i:1	NM:i:3	MD:Z:2G26A0	YT:Z:UU
HWI-ST515:184:D0PUKACXX:1:2306:20770:43276	272	chromosome:AGPv2:4:1:241473504:1	213653310	1	22M1I8M	*	0	0	CCCCCCTTTGGCATTAATCGCCAAAAAATGG	##DBCCCDCDCCCCBBA<FFFHHIIJGGIJJ	AS:i:-16	XS:i:-2	XN:i:0	XM:i:2	XO:i:1	XG:i:1	NM:i:3	MD:Z:0T26C2	YT:Z:UU
HWI-ST515:184:D0PUKACXX:1:2306:20770:43276	272	chromosome:AGPv2:4:1:241473504:1	231851719	1	22M1I8M	*	0	0	CCCCCCTTTGGCATTAATCGCCAAAAAATGG	##DBCCCDCDCCCCBBA<FFFHHIIJGGIJJ	AS:i:-16	XS:i:-2	XN:i:0	XM:i:2	XO:i:1	XG:i:1	NM:i:3	MD:Z:0T26C2	YT:Z:UU
HWI-ST515:184:D0PUKACXX:1:2306:20770:43276	256	chromosome:AGPv2:9:1:156750706:1	142776634	1	3M1I27M	*	0	0	CCATTTTTTGGCGATTAATGCCAAAGGGGGG	JJIGGJIIHHFFF<ABBCCCCDCDCCCBD##	AS:i:-16	XS:i:-2	XN:i:0	XM:i:2	XO:i:1	XG:i:1	NM:i:3	MD:Z:2G26A0	YT:Z:UU
HWI-ST515:184:D0PUKACXX:1:2306:20770:43276	272	chromosome:AGPv2:9:1:156750706:1	51072466	1	22M1I8M	*	0	0	CCCCCCTTTGGCATTAATCGCCAAAAAATGG	##DBCCCDCDCCCCBBA<FFFHHIIJGGIJJ	AS:i:-16	XS:i:-2	XN:i:0	XM:i:2	XO:i:1	XG:i:1	NM:i:3	MD:Z:0T26C2	YT:Z:UU
HWI-ST515:184:D0PUKACXX:1:2306:20770:43276	256	chromosome:AGPv2:1:1:301354135:1	32124531	1	3M1I27M	*	0	0	CCATTTTTTGGCGATTAATGCCAAAGGGGGG	JJIGGJIIHHFFF<ABBCCCCDCDCCCBD##	AS:i:-16	XS:i:-2	XN:i:0	XM:i:2	XO:i:1	XG:i:1	NM:i:3	MD:Z:2G26A0	YT:Z:UU
HWI-ST515:184:D0PUKACXX:1:2306:20770:43276	256	chromosome:AGPv2:4:1:241473504:1	64168161	1	3M1I27M	*	0	0	CCATTTTTTGGCGATTAATGCCAAAGGGGGG	JJIGGJIIHHFFF<ABBCCCCDCDCCCBD##	AS:i:-16	XS:i:-2	XN:i:0	XM:i:2	XO:i:1	XG:i:1	NM:i:3	MD:Z:2G26A0	YT:Z:UU
HWI-ST515:184:D0PUKACXX:1:2306:20770:43276	272	chromosome:AGPv2:5:1:217872852:1	56758328	1	22M1I8M	*	0	0	CCCCCCTTTGGCATTAATCGCCAAAAAATGG	##DBCCCDCDCCCCBBA<FFFHHIIJGGIJJ	AS:i:-16	XS:i:-2	XN:i:0	XM:i:2	XO:i:1	XG:i:1	NM:i:3	MD:Z:0T26C2	YT:Z:UU
HWI-ST515:184:D0PUKACXX:1:2306:20770:43276	272	chromosome:AGPv2:10:1:150189435:1	100337137	1	22M1I8M	*	0	0	CCCCCCTTTGGCATTAATCGCCAAAAAATGG	##DBCCCDCDCCCCBBA<FFFHHIIJGGIJJ	AS:i:-16	XS:i:-2	XN:i:0	XM:i:2	XO:i:1	XG:i:1	NM:i:3	MD:Z:0T26C2	YT:Z:UU
HWI-ST515:184:D0PUKACXX:1:2306:20770:43276	256	chromosome:AGPv2:4:1:241473504:1	72239854	1	3M1I27M	*	0	0	CCATTTTTTGGCGATTAATGCCAAAGGGGGG	JJIGGJIIHHFFF<ABBCCCCDCDCCCBD##	AS:i:-16	XS:i:-2	XN:i:0	XM:i:2	XO:i:1	XG:i:1	NM:i:3	MD:Z:2G26A0	YT:Z:UU
HWI-ST515:184:D0PUKACXX:1:2306:20770:43276	256	chromosome:AGPv2:2:1:237068873:1	190919262	1	3M1I27M	*	0	0	CCATTTTTTGGCGATTAATGCCAAAGGGGGG	JJIGGJIIHHFFF<ABBCCCCDCDCCCBD##	AS:i:-16	XS:i:-2	XN:i:0	XM:i:2	XO:i:1	XG:i:1	NM:i:3	MD:Z:2G26A0	YT:Z:UU
HWI-ST515:184:D0PUKACXX:1:2306:20770:43276	272	chromosome:AGPv2:8:1:175793759:1	94398535	1	22M1I8M	*	0	0	CCCCCCTTTGGCATTAATCGCCAAAAAATGG	##DBCCCDCDCCCCBBA<FFFHHIIJGGIJJ	AS:i:-16	XS:i:-2	XN:i:0	XM:i:2	XO:i:1	XG:i:1	NM:i:3	MD:Z:1T25C2	YT:Z:UU
HWI-ST515:184:D0PUKACXX:1:2306:20770:43276	256	chromosome:AGPv2:6:1:169174353:1	62371429	1	3M1I27M	*	0	0	CCATTTTTTGGCGATTAATGCCAAAGGGGGG	JJIGGJIIHHFFF<ABBCCCCDCDCCCBD##	AS:i:-16	XS:i:-2	XN:i:0	XM:i:2	XO:i:1	XG:i:1	NM:i:3	MD:Z:2G26A0	YT:Z:UU
HWI-ST515:184:D0PUKACXX:1:2306:20770:43276	256	chromosome:AGPv2:10:1:150189435:1	75628363	1	3M1I27M	*	0	0	CCATTTTTTGGCGATTAATGCCAAAGGGGGG	JJIGGJIIHHFFF<ABBCCCCDCDCCCBD##	AS:i:-16	XS:i:-2	XN:i:0	XM:i:2	XO:i:1	XG:i:1	NM:i:3	MD:Z:2G26A0	YT:Z:UU
HWI-ST515:184:D0PUKACXX:1:2306:20770:43276	272	chromosome:AGPv2:8:1:175793759:1	39673744	1	22M1I8M	*	0	0	CCCCCCTTTGGCATTAATCGCCAAAAAATGG	##DBCCCDCDCCCCBBA<FFFHHIIJGGIJJ	AS:i:-16	XS:i:-2	XN:i:0	XM:i:2	XO:i:1	XG:i:1	NM:i:3	MD:Z:0T27A1	YT:Z:UU
HWI-ST515:184:D0PUKACXX:1:2306:20770:43276	256	chromosome:AGPv2:7:1:176764762:1	27969590	1	3M1I27M	*	0	0	CCATTTTTTGGCGATTAATGCCAAAGGGGGG	JJIGGJIIHHFFF<ABBCCCCDCDCCCBD##	AS:i:-16	XS:i:-2	XN:i:0	XM:i:2	XO:i:1	XG:i:1	NM:i:3	MD:Z:2G26A0	YT:Z:UU
HWI-ST515:184:D0PUKACXX:1:2306:20770:43276	272	chromosome:AGPv2:3:1:232140174:1	141510323	1	22M1I8M	*	0	0	CCCCCCTTTGGCATTAATCGCCAAAAAATGG	##DBCCCDCDCCCCBBA<FFFHHIIJGGIJJ	AS:i:-16	XS:i:-2	XN:i:0	XM:i:2	XO:i:1	XG:i:1	NM:i:3	MD:Z:0T28A0	YT:Z:UU
HWI-ST515:184:D0PUKACXX:1:2306:20770:43276	272	chromosome:AGPv2:5:1:217872852:1	90232634	1	22M1I8M	*	0	0	CCCCCCTTTGGCATTAATCGCCAAAAAATGG	##DBCCCDCDCCCCBBA<FFFHHIIJGGIJJ	AS:i:-16	XS:i:-2	XN:i:0	XM:i:2	XO:i:1	XG:i:1	NM:i:3	MD:Z:0T26C2	YT:Z:UU
HWI-ST515:184:D0PUKACXX:1:2306:20770:43276	272	chromosome:AGPv2:4:1:241473504:1	137552263	1	22M1I8M	*	0	0	CCCCCCTTTGGCATTAATCGCCAAAAAATGG	##DBCCCDCDCCCCBBA<FFFHHIIJGGIJJ	AS:i:-16	XS:i:-2	XN:i:0	XM:i:2	XO:i:1	XG:i:1	NM:i:3	MD:Z:0T26C2	YT:Z:UU
HWI-ST515:184:D0PUKACXX:1:2306:20770:43276	256	chromosome:AGPv2:4:1:241473504:1	86258148	1	3M1I27M	*	0	0	CCATTTTTTGGCGATTAATGCCAAAGGGGGG	JJIGGJIIHHFFF<ABBCCCCDCDCCCBD##	AS:i:-16	XS:i:-2	XN:i:0	XM:i:2	XO:i:1	XG:i:1	NM:i:3	MD:Z:2G26A0	YT:Z:UU
HWI-ST515:184:D0PUKACXX:1:2306:20770:43276	256	chromosome:AGPv2:6:1:169174353:1	98411602	1	3M1I27M	*	0	0	CCATTTTTTGGCGATTAATGCCAAAGGGGGG	JJIGGJIIHHFFF<ABBCCCCDCDCCCBD##	AS:i:-16	XS:i:-2	XN:i:0	XM:i:2	XO:i:1	XG:i:1	NM:i:3	MD:Z:0T28A0	YT:Z:UU
HWI-ST515:184:D0PUKACXX:1:2306:20770:43276	256	chromosome:AGPv2:7:1:176764762:1	100062285	1	3M1I27M	*	0	0	CCATTTTTTGGCGATTAATGCCAAAGGGGGG	JJIGGJIIHHFFF<ABBCCCCDCDCCCBD##	AS:i:-16	XS:i:-2	XN:i:0	XM:i:2	XO:i:1	XG:i:1	NM:i:3	MD:Z:2G26A0	YT:Z:UU
HWI-ST515:184:D0PUKACXX:1:2306:20770:43276	272	chromosome:AGPv2:8:1:175793759:1	122248503	1	22M1I8M	*	0	0	CCCCCCTTTGGCATTAATCGCCAAAAAATGG	##DBCCCDCDCCCCBBA<FFFHHIIJGGIJJ	AS:i:-16	XS:i:-2	XN:i:0	XM:i:2	XO:i:1	XG:i:1	NM:i:3	MD:Z:0T26C2	YT:Z:UU
HWI-ST515:184:D0PUKACXX:1:2306:20770:43276	256	chromosome:AGPv2:4:1:241473504:1	60722981	1	3M1I27M	*	0	0	CCATTTTTTGGCGATTAATGCCAAAGGGGGG	JJIGGJIIHHFFF<ABBCCCCDCDCCCBD##	AS:i:-16	XS:i:-2	XN:i:0	XM:i:2	XO:i:1	XG:i:1	NM:i:3	MD:Z:2G26A0	YT:Z:UU
HWI-ST515:184:D0PUKACXX:1:2306:20770:43276	272	chromosome:AGPv2:1:1:301354135:1	76716170	1	22M1I8M	*	0	0	CCCCCCTTTGGCATTAATCGCCAAAAAATGG	##DBCCCDCDCCCCBBA<FFFHHIIJGGIJJ	AS:i:-16	XS:i:-2	XN:i:0	XM:i:2	XO:i:1	XG:i:1	NM:i:3	MD:Z:0T26C2	YT:Z:UU
HWI-ST515:184:D0PUKACXX:1:2306:20770:43276	272	chromosome:AGPv2:1:1:301354135:1	2946971	1	22M1I8M	*	0	0	CCCCCCTTTGGCATTAATCGCCAAAAAATGG	##DBCCCDCDCCCCBBA<FFFHHIIJGGIJJ	AS:i:-16	XS:i:-2	XN:i:0	XM:i:2	XO:i:1	XG:i:1	NM:i:3	MD:Z:0T26C2	YT:Z:UU
HWI-ST515:184:D0PUKACXX:1:2306:20770:43276	272	chromosome:AGPv2:1:1:301354135:1	98818532	1	22M1I8M	*	0	0	CCCCCCTTTGGCATTAATCGCCAAAAAATGG	##DBCCCDCDCCCCBBA<FFFHHIIJGGIJJ	AS:i:-16	XS:i:-2	XN:i:0	XM:i:2	XO:i:1	XG:i:1	NM:i:3	MD:Z:0T26C2	YT:Z:UU
HWI-ST515:184:D0PUKACXX:1:2306:20770:43276	272	chromosome:AGPv2:8:1:175793759:1	10396368	1	22M1I8M	*	0	0	CCCCCCTTTGGCATTAATCGCCAAAAAATGG	##DBCCCDCDCCCCBBA<FFFHHIIJGGIJJ	AS:i:-16	XS:i:-2	XN:i:0	XM:i:2	XO:i:1	XG:i:1	NM:i:3	MD:Z:0T26C2	YT:Z:UU
HWI-ST515:184:D0PUKACXX:1:2306:20770:43276	256	chromosome:AGPv2:10:1:150189435:1	47661331	1	3M1I27M	*	0	0	CCATTTTTTGGCGATTAATGCCAAAGGGGGG	JJIGGJIIHHFFF<ABBCCCCDCDCCCBD##	AS:i:-16	XS:i:-2	XN:i:0	XM:i:2	XO:i:1	XG:i:1	NM:i:3	MD:Z:2G26A0	YT:Z:UU
HWI-ST515:184:D0PUKACXX:1:2306:20770:43276	272	chromosome:AGPv2:1:1:301354135:1	56449429	1	22M1I8M	*	0	0	CCCCCCTTTGGCATTAATCGCCAAAAAATGG	##DBCCCDCDCCCCBBA<FFFHHIIJGGIJJ	AS:i:-16	XS:i:-2	XN:i:0	XM:i:2	XO:i:1	XG:i:1	NM:i:3	MD:Z:0T26C2	YT:Z:UU
HWI-ST515:184:D0PUKACXX:1:2306:20770:43276	256	chromosome:AGPv2:3:1:232140174:1	28396347	1	3M1I27M	*	0	0	CCATTTTTTGGCGATTAATGCCAAAGGGGGG	JJIGGJIIHHFFF<ABBCCCCDCDCCCBD##	AS:i:-16	XS:i:-2	XN:i:0	XM:i:2	XO:i:1	XG:i:1	NM:i:3	MD:Z:2G26A0	YT:Z:UU
HWI-ST515:184:D0PUKACXX:1:2306:20770:43276	272	chromosome:AGPv2:5:1:217872852:1	149405534	1	22M1I8M	*	0	0	CCCCCCTTTGGCATTAATCGCCAAAAAATGG	##DBCCCDCDCCCCBBA<FFFHHIIJGGIJJ	AS:i:-16	XS:i:-2	XN:i:0	XM:i:2	XO:i:1	XG:i:1	NM:i:3	MD:Z:0T26C2	YT:Z:UU
HWI-ST515:184:D0PUKACXX:1:2306:20770:43276	256	chromosome:AGPv2:6:1:169174353:1	58969683	1	3M1I27M	*	0	0	CCATTTTTTGGCGATTAATGCCAAAGGGGGG	JJIGGJIIHHFFF<ABBCCCCDCDCCCBD##	AS:i:-16	XS:i:-2	XN:i:0	XM:i:2	XO:i:1	XG:i:1	NM:i:3	MD:Z:2G26A0	YT:Z:UU
HWI-ST515:184:D0PUKACXX:1:2306:20770:43276	272	chromosome:AGPv2:9:1:156750706:1	150918906	1	22M1I8M	*	0	0	CCCCCCTTTGGCATTAATCGCCAAAAAATGG	##DBCCCDCDCCCCBBA<FFFHHIIJGGIJJ	AS:i:-16	XS:i:-2	XN:i:0	XM:i:2	XO:i:1	XG:i:1	NM:i:3	MD:Z:0T26C2	YT:Z:UU
HWI-ST515:184:D0PUKACXX:1:2306:20770:43276	272	chromosome:AGPv2:3:1:232140174:1	158698071	1	22M1I8M	*	0	0	CCCCCCTTTGGCATTAATCGCCAAAAAATGG	##DBCCCDCDCCCCBBA<FFFHHIIJGGIJJ	AS:i:-16	XS:i:-2	XN:i:0	XM:i:2	XO:i:1	XG:i:1	NM:i:3	MD:Z:1T25C2	YT:Z:UU
HWI-ST515:184:D0PUKACXX:1:2306:20770:43276	272	chromosome:AGPv2:5:1:217872852:1	89474359	1	22M1I8M	*	0	0	CCCCCCTTTGGCATTAATCGCCAAAAAATGG	##DBCCCDCDCCCCBBA<FFFHHIIJGGIJJ	AS:i:-16	XS:i:-2	XN:i:0	XM:i:2	XO:i:1	XG:i:1	NM:i:3	MD:Z:0T26C2	YT:Z:UU
HWI-ST515:184:D0PUKACXX:1:2306:20770:43276	256	chromosome:AGPv2:10:1:150189435:1	94173165	1	3M1I27M	*	0	0	CCATTTTTTGGCGATTAATGCCAAAGGGGGG	JJIGGJIIHHFFF<ABBCCCCDCDCCCBD##	AS:i:-16	XS:i:-2	XN:i:0	XM:i:2	XO:i:1	XG:i:1	NM:i:3	MD:Z:1T27A0	YT:Z:UU
HWI-ST515:184:D0PUKACXX:1:2306:20770:43276	272	chromosome:AGPv2:1:1:301354135:1	32302801	1	22M1I8M	*	0	0	CCCCCCTTTGGCATTAATCGCCAAAAAATGG	##DBCCCDCDCCCCBBA<FFFHHIIJGGIJJ	AS:i:-16	XS:i:-2	XN:i:0	XM:i:2	XO:i:1	XG:i:1	NM:i:3	MD:Z:0T26C2	YT:Z:UU
HWI-ST515:184:D0PUKACXX:1:2306:20770:43276	256	chromosome:AGPv2:7:1:176764762:1	126815745	1	3M1I27M	*	0	0	CCATTTTTTGGCGATTAATGCCAAAGGGGGG	JJIGGJIIHHFFF<ABBCCCCDCDCCCBD##	AS:i:-16	XS:i:-2	XN:i:0	XM:i:2	XO:i:1	XG:i:1	NM:i:3	MD:Z:2G26A0	YT:Z:UU
HWI-ST515:184:D0PUKACXX:1:2306:20770:43276	256	chromosome:AGPv2:1:1:301354135:1	227004816	1	3M1I27M	*	0	0	CCATTTTTTGGCGATTAATGCCAAAGGGGGG	JJIGGJIIHHFFF<ABBCCCCDCDCCCBD##	AS:i:-16	XS:i:-2	XN:i:0	XM:i:2	XO:i:1	XG:i:1	NM:i:3	MD:Z:2G26A0	YT:Z:UU
HWI-ST515:184:D0PUKACXX:1:2306:20770:43276	272	chromosome:AGPv2:5:1:217872852:1	80905410	1	22M1I8M	*	0	0	CCCCCCTTTGGCATTAATCGCCAAAAAATGG	##DBCCCDCDCCCCBBA<FFFHHIIJGGIJJ	AS:i:-16	XS:i:-2	XN:i:0	XM:i:2	XO:i:1	XG:i:1	NM:i:3	MD:Z:0T26C2	YT:Z:UU
HWI-ST515:184:D0PUKACXX:1:2306:20770:43276	256	chromosome:AGPv2:7:1:176764762:1	34949447	1	3M1I27M	*	0	0	CCATTTTTTGGCGATTAATGCCAAAGGGGGG	JJIGGJIIHHFFF<ABBCCCCDCDCCCBD##	AS:i:-16	XS:i:-2	XN:i:0	XM:i:2	XO:i:1	XG:i:1	NM:i:3	MD:Z:2G26A0	YT:Z:UU
HWI-ST515:184:D0PUKACXX:1:2306:20770:43276	272	chromosome:AGPv2:6:1:169174353:1	152988907	1	22M1I8M	*	0	0	CCCCCCTTTGGCATTAATCGCCAAAAAATGG	##DBCCCDCDCCCCBBA<FFFHHIIJGGIJJ	AS:i:-16	XS:i:-2	XN:i:0	XM:i:2	XO:i:1	XG:i:1	NM:i:3	MD:Z:0T26C2	YT:Z:UU
HWI-ST515:184:D0PUKACXX:1:2306:20770:43276	256	chromosome:AGPv2:1:1:301354135:1	166991685	1	3M1I27M	*	0	0	CCATTTTTTGGCGATTAATGCCAAAGGGGGG	JJIGGJIIHHFFF<ABBCCCCDCDCCCBD##	AS:i:-16	XS:i:-2	XN:i:0	XM:i:2	XO:i:1	XG:i:1	NM:i:3	MD:Z:2G26A0	YT:Z:UU
HWI-ST515:184:D0PUKACXX:1:2306:20770:43276	272	chromosome:AGPv2:1:1:301354135:1	238252098	1	22M1I8M	*	0	0	CCCCCCTTTGGCATTAATCGCCAAAAAATGG	##DBCCCDCDCCCCBBA<FFFHHIIJGGIJJ	AS:i:-16	XS:i:-2	XN:i:0	XM:i:2	XO:i:1	XG:i:1	NM:i:3	MD:Z:0T26C2	YT:Z:UU
HWI-ST515:184:D0PUKACXX:1:2306:20770:43276	256	chromosome:AGPv2:4:1:241473504:1	64905970	1	3M1I27M	*	0	0	CCATTTTTTGGCGATTAATGCCAAAGGGGGG	JJIGGJIIHHFFF<ABBCCCCDCDCCCBD##	AS:i:-16	XS:i:-2	XN:i:0	XM:i:2	XO:i:1	XG:i:1	NM:i:3	MD:Z:2G26A0	YT:Z:UU
HWI-ST515:184:D0PUKACXX:1:2306:20770:43276	272	chromosome:AGPv2:6:1:169174353:1	62676527	1	22M1I8M	*	0	0	CCCCCCTTTGGCATTAATCGCCAAAAAATGG	##DBCCCDCDCCCCBBA<FFFHHIIJGGIJJ	AS:i:-16	XS:i:-2	XN:i:0	XM:i:2	XO:i:1	XG:i:1	NM:i:3	MD:Z:0T26C2	YT:Z:UU
HWI-ST515:184:D0PUKACXX:1:2306:20770:43276	256	chromosome:AGPv2:1:1:301354135:1	10081083	1	3M1I27M	*	0	0	CCATTTTTTGGCGATTAATGCCAAAGGGGGG	JJIGGJIIHHFFF<ABBCCCCDCDCCCBD##	AS:i:-16	XS:i:-2	XN:i:0	XM:i:2	XO:i:1	XG:i:1	NM:i:3	MD:Z:0T28A0	YT:Z:UU
HWI-ST515:184:D0PUKACXX:1:2306:20770:43276	256	chromosome:AGPv2:1:1:301354135:1	292598190	1	3M1I27M	*	0	0	CCATTTTTTGGCGATTAATGCCAAAGGGGGG	JJIGGJIIHHFFF<ABBCCCCDCDCCCBD##	AS:i:-16	XS:i:-2	XN:i:0	XM:i:2	XO:i:1	XG:i:1	NM:i:3	MD:Z:2G26A0	YT:Z:UU
HWI-ST515:184:D0PUKACXX:1:2306:20770:43276	272	chromosome:AGPv2:6:1:169174353:1	151849237	1	22M1I8M	*	0	0	CCCCCCTTTGGCATTAATCGCCAAAAAATGG	##DBCCCDCDCCCCBBA<FFFHHIIJGGIJJ	AS:i:-16	XS:i:-2	XN:i:0	XM:i:2	XO:i:1	XG:i:1	NM:i:3	MD:Z:0T26C2	YT:Z:UU
HWI-ST515:184:D0PUKACXX:1:2306:20770:43276	256	chromosome:AGPv2:4:1:241473504:1	85461508	1	3M1I27M	*	0	0	CCATTTTTTGGCGATTAATGCCAAAGGGGGG	JJIGGJIIHHFFF<ABBCCCCDCDCCCBD##	AS:i:-16	XS:i:-2	XN:i:0	XM:i:2	XO:i:1	XG:i:1	NM:i:3	MD:Z:2G26A0	YT:Z:UU
HWI-ST515:184:D0PUKACXX:1:2306:20770:43276	272	chromosome:AGPv2:9:1:156750706:1	89857069	1	22M1I8M	*	0	0	CCCCCCTTTGGCATTAATCGCCAAAAAATGG	##DBCCCDCDCCCCBBA<FFFHHIIJGGIJJ	AS:i:-16	XS:i:-2	XN:i:0	XM:i:2	XO:i:1	XG:i:1	NM:i:3	MD:Z:0T26C2	YT:Z:UU
HWI-ST515:184:D0PUKACXX:1:2306:20770:43276	272	chromosome:AGPv2:5:1:217872852:1	24987299	1	22M1I8M	*	0	0	CCCCCCTTTGGCATTAATCGCCAAAAAATGG	##DBCCCDCDCCCCBBA<FFFHHIIJGGIJJ	AS:i:-16	XS:i:-2	XN:i:0	XM:i:2	XO:i:1	XG:i:1	NM:i:3	MD:Z:0T26C2	YT:Z:UU
HWI-ST515:184:D0PUKACXX:1:2306:20770:43276	256	chromosome:AGPv2:5:1:217872852:1	202649460	1	3M1I27M	*	0	0	CCATTTTTTGGCGATTAATGCCAAAGGGGGG	JJIGGJIIHHFFF<ABBCCCCDCDCCCBD##	AS:i:-16	XS:i:-2	XN:i:0	XM:i:2	XO:i:1	XG:i:1	NM:i:3	MD:Z:2G26A0	YT:Z:UU
HWI-ST515:184:D0PUKACXX:1:2306:20770:43276	256	chromosome:AGPv2:8:1:175793759:1	95552520	1	3M1I27M	*	0	0	CCATTTTTTGGCGATTAATGCCAAAGGGGGG	JJIGGJIIHHFFF<ABBCCCCDCDCCCBD##	AS:i:-16	XS:i:-2	XN:i:0	XM:i:2	XO:i:1	XG:i:1	NM:i:3	MD:Z:2G26A0	YT:Z:UU
HWI-ST515:184:D0PUKACXX:1:2306:20770:43276	256	chromosome:AGPv2:6:1:169174353:1	90622976	1	3M1I27M	*	0	0	CCATTTTTTGGCGATTAATGCCAAAGGGGGG	JJIGGJIIHHFFF<ABBCCCCDCDCCCBD##	AS:i:-16	XS:i:-2	XN:i:0	XM:i:2	XO:i:1	XG:i:1	NM:i:3	MD:Z:2G26A0	YT:Z:UU
HWI-ST515:184:D0PUKACXX:1:2306:20770:43276	256	chromosome:AGPv2:1:1:301354135:1	11721637	1	3M1I27M	*	0	0	CCATTTTTTGGCGATTAATGCCAAAGGGGGG	JJIGGJIIHHFFF<ABBCCCCDCDCCCBD##	AS:i:-16	XS:i:-2	XN:i:0	XM:i:2	XO:i:1	XG:i:1	NM:i:3	MD:Z:2G26A0	YT:Z:UU
HWI-ST515:184:D0PUKACXX:1:2306:20770:43276	272	chromosome:AGPv2:8:1:175793759:1	11538246	1	22M1I8M	*	0	0	CCCCCCTTTGGCATTAATCGCCAAAAAATGG	##DBCCCDCDCCCCBBA<FFFHHIIJGGIJJ	AS:i:-16	XS:i:-2	XN:i:0	XM:i:2	XO:i:1	XG:i:1	NM:i:3	MD:Z:0T26C2	YT:Z:UU
HWI-ST515:184:D0PUKACXX:1:2306:20770:43276	272	chromosome:AGPv2:5:1:217872852:1	119302883	1	22M1I8M	*	0	0	CCCCCCTTTGGCATTAATCGCCAAAAAATGG	##DBCCCDCDCCCCBBA<FFFHHIIJGGIJJ	AS:i:-16	XS:i:-2	XN:i:0	XM:i:2	XO:i:1	XG:i:1	NM:i:3	MD:Z:0T26C2	YT:Z:UU
HWI-ST515:184:D0PUKACXX:1:2306:20770:43276	256	chromosome:AGPv2:2:1:237068873:1	143812852	1	3M1I27M	*	0	0	CCATTTTTTGGCGATTAATGCCAAAGGGGGG	JJIGGJIIHHFFF<ABBCCCCDCDCCCBD##	AS:i:-16	XS:i:-2	XN:i:0	XM:i:2	XO:i:1	XG:i:1	NM:i:3	MD:Z:2G26A0	YT:Z:UU
HWI-ST515:184:D0PUKACXX:1:2306:20770:43276	256	chromosome:AGPv2:8:1:175793759:1	13130580	1	3M1I27M	*	0	0	CCATTTTTTGGCGATTAATGCCAAAGGGGGG	JJIGGJIIHHFFF<ABBCCCCDCDCCCBD##	AS:i:-16	XS:i:-2	XN:i:0	XM:i:2	XO:i:1	XG:i:1	NM:i:3	MD:Z:2G26A0	YT:Z:UU
HWI-ST515:184:D0PUKACXX:1:2306:20770:43276	256	chromosome:AGPv2:2:1:237068873:1	186364421	1	3M1I27M	*	0	0	CCATTTTTTGGCGATTAATGCCAAAGGGGGG	JJIGGJIIHHFFF<ABBCCCCDCDCCCBD##	AS:i:-16	XS:i:-2	XN:i:0	XM:i:2	XO:i:1	XG:i:1	NM:i:3	MD:Z:2G26A0	YT:Z:UU
HWI-ST515:184:D0PUKACXX:1:2306:20770:43276	272	chromosome:AGPv2:1:1:301354135:1	147861130	1	22M1I8M	*	0	0	CCCCCCTTTGGCATTAATCGCCAAAAAATGG	##DBCCCDCDCCCCBBA<FFFHHIIJGGIJJ	AS:i:-16	XS:i:-2	XN:i:0	XM:i:2	XO:i:1	XG:i:1	NM:i:3	MD:Z:0T23C5	YT:Z:UU
HWI-ST515:184:D0PUKACXX:1:2306:20770:43276	256	chromosome:AGPv2:9:1:156750706:1	15095241	1	3M1I27M	*	0	0	CCATTTTTTGGCGATTAATGCCAAAGGGGGG	JJIGGJIIHHFFF<ABBCCCCDCDCCCBD##	AS:i:-16	XS:i:-2	XN:i:0	XM:i:2	XO:i:1	XG:i:1	NM:i:3	MD:Z:2G26A0	YT:Z:UU
HWI-ST515:184:D0PUKACXX:1:2306:20770:43276	272	chromosome:AGPv2:3:1:232140174:1	141587452	1	22M1I8M	*	0	0	CCCCCCTTTGGCATTAATCGCCAAAAAATGG	##DBCCCDCDCCCCBBA<FFFHHIIJGGIJJ	AS:i:-16	XS:i:-2	XN:i:0	XM:i:2	XO:i:1	XG:i:1	NM:i:3	MD:Z:0T26C2	YT:Z:UU
HWI-ST515:184:D0PUKACXX:1:2306:20770:43276	272	chromosome:AGPv2:7:1:176764762:1	130328991	1	22M1I8M	*	0	0	CCCCCCTTTGGCATTAATCGCCAAAAAATGG	##DBCCCDCDCCCCBBA<FFFHHIIJGGIJJ	AS:i:-16	XS:i:-2	XN:i:0	XM:i:2	XO:i:1	XG:i:1	NM:i:3	MD:Z:1T25C2	YT:Z:UU
HWI-ST515:184:D0PUKACXX:1:2306:20770:43276	256	chromosome:AGPv2:1:1:301354135:1	47683536	1	3M1I27M	*	0	0	CCATTTTTTGGCGATTAATGCCAAAGGGGGG	JJIGGJIIHHFFF<ABBCCCCDCDCCCBD##	AS:i:-16	XS:i:-2	XN:i:0	XM:i:2	XO:i:1	XG:i:1	NM:i:3	MD:Z:2G26A0	YT:Z:UU
HWI-ST515:184:D0PUKACXX:1:2306:20770:43276	272	chromosome:AGPv2:2:1:237068873:1	39486549	1	22M1I8M	*	0	0	CCCCCCTTTGGCATTAATCGCCAAAAAATGG	##DBCCCDCDCCCCBBA<FFFHHIIJGGIJJ	AS:i:-16	XS:i:-2	XN:i:0	XM:i:2	XO:i:1	XG:i:1	NM:i:3	MD:Z:0T26C2	YT:Z:UU
HWI-ST515:184:D0PUKACXX:1:2306:20770:43276	272	chromosome:AGPv2:5:1:217872852:1	47783076	1	22M1I8M	*	0	0	CCCCCCTTTGGCATTAATCGCCAAAAAATGG	##DBCCCDCDCCCCBBA<FFFHHIIJGGIJJ	AS:i:-16	XS:i:-2	XN:i:0	XM:i:2	XO:i:1	XG:i:1	NM:i:3	MD:Z:0T26C2	YT:Z:UU
HWI-ST515:184:D0PUKACXX:1:2306:20770:43276	256	chromosome:AGPv2:7:1:176764762:1	29773170	1	3M1I27M	*	0	0	CCATTTTTTGGCGATTAATGCCAAAGGGGGG	JJIGGJIIHHFFF<ABBCCCCDCDCCCBD##	AS:i:-16	XS:i:-2	XN:i:0	XM:i:2	XO:i:1	XG:i:1	NM:i:3	MD:Z:2G26A0	YT:Z:UU
HWI-ST515:184:D0PUKACXX:1:2306:20770:43276	256	chromosome:AGPv2:8:1:175793759:1	4668802	1	3M1I27M	*	0	0	CCATTTTTTGGCGATTAATGCCAAAGGGGGG	JJIGGJIIHHFFF<ABBCCCCDCDCCCBD##	AS:i:-16	XS:i:-2	XN:i:0	XM:i:2	XO:i:1	XG:i:1	NM:i:3	MD:Z:2G26A0	YT:Z:UU
HWI-ST515:184:D0PUKACXX:1:2306:20770:43276	272	chromosome:AGPv2:1:1:301354135:1	15335255	1	22M1I8M	*	0	0	CCCCCCTTTGGCATTAATCGCCAAAAAATGG	##DBCCCDCDCCCCBBA<FFFHHIIJGGIJJ	AS:i:-16	XS:i:-2	XN:i:0	XM:i:2	XO:i:1	XG:i:1	NM:i:3	MD:Z:0T26C2	YT:Z:UU
HWI-ST515:184:D0PUKACXX:1:2306:20770:43276	256	chromosome:AGPv2:6:1:169174353:1	34361446	1	3M1I27M	*	0	0	CCATTTTTTGGCGATTAATGCCAAAGGGGGG	JJIGGJIIHHFFF<ABBCCCCDCDCCCBD##	AS:i:-16	XS:i:-2	XN:i:0	XM:i:2	XO:i:1	XG:i:1	NM:i:3	MD:Z:2G26A0	YT:Z:UU
HWI-ST515:184:D0PUKACXX:1:2306:20770:43276	272	chromosome:AGPv2:3:1:232140174:1	44376760	1	22M1I8M	*	0	0	CCCCCCTTTGGCATTAATCGCCAAAAAATGG	##DBCCCDCDCCCCBBA<FFFHHIIJGGIJJ	AS:i:-16	XS:i:-2	XN:i:0	XM:i:2	XO:i:1	XG:i:1	NM:i:3	MD:Z:0T26C2	YT:Z:UU
HWI-ST515:184:D0PUKACXX:1:2306:20770:43276	272	chromosome:AGPv2:10:1:150189435:1	93648014	1	22M1I8M	*	0	0	CCCCCCTTTGGCATTAATCGCCAAAAAATGG	##DBCCCDCDCCCCBBA<FFFHHIIJGGIJJ	AS:i:-16	XS:i:-2	XN:i:0	XM:i:2	XO:i:1	XG:i:1	NM:i:3	MD:Z:0T26C2	YT:Z:UU
HWI-ST515:184:D0PUKACXX:1:2306:20770:43276	272	chromosome:AGPv2:6:1:169174353:1	87572801	1	22M1I8M	*	0	0	CCCCCCTTTGGCATTAATCGCCAAAAAATGG	##DBCCCDCDCCCCBBA<FFFHHIIJGGIJJ	AS:i:-16	XS:i:-2	XN:i:0	XM:i:2	XO:i:1	XG:i:1	NM:i:3	MD:Z:0T26C2	YT:Z:UU
HWI-ST515:184:D0PUKACXX:1:2306:20770:43276	256	chromosome:AGPv2:6:1:169174353:1	168565087	1	3M1I27M	*	0	0	CCATTTTTTGGCGATTAATGCCAAAGGGGGG	JJIGGJIIHHFFF<ABBCCCCDCDCCCBD##	AS:i:-16	XS:i:-2	XN:i:0	XM:i:2	XO:i:1	XG:i:1	NM:i:3	MD:Z:2G26A0	YT:Z:UU
HWI-ST515:184:D0PUKACXX:1:2306:20770:43276	272	chromosome:AGPv2:2:1:237068873:1	70750359	1	22M1I8M	*	0	0	CCCCCCTTTGGCATTAATCGCCAAAAAATGG	##DBCCCDCDCCCCBBA<FFFHHIIJGGIJJ	AS:i:-16	XS:i:-2	XN:i:0	XM:i:2	XO:i:1	XG:i:1	NM:i:3	MD:Z:1T25C2	YT:Z:UU
HWI-ST515:184:D0PUKACXX:1:2306:20770:43276	272	chromosome:AGPv2:8:1:175793759:1	7986628	1	22M1I8M	*	0	0	CCCCCCTTTGGCATTAATCGCCAAAAAATGG	##DBCCCDCDCCCCBBA<FFFHHIIJGGIJJ	AS:i:-16	XS:i:-2	XN:i:0	XM:i:2	XO:i:1	XG:i:1	NM:i:3	MD:Z:0T26C2	YT:Z:UU
HWI-ST515:184:D0PUKACXX:1:2306:20770:43276	272	chromosome:AGPv2:3:1:232140174:1	166759331	1	22M1I8M	*	0	0	CCCCCCTTTGGCATTAATCGCCAAAAAATGG	##DBCCCDCDCCCCBBA<FFFHHIIJGGIJJ	AS:i:-16	XS:i:-2	XN:i:0	XM:i:2	XO:i:1	XG:i:1	NM:i:3	MD:Z:0T26C2	YT:Z:UU
HWI-ST515:184:D0PUKACXX:1:2306:20770:43276	256	chromosome:AGPv2:4:1:241473504:1	223064117	1	3M1I27M	*	0	0	CCATTTTTTGGCGATTAATGCCAAAGGGGGG	JJIGGJIIHHFFF<ABBCCCCDCDCCCBD##	AS:i:-16	XS:i:-2	XN:i:0	XM:i:2	XO:i:1	XG:i:1	NM:i:3	MD:Z:2G25A1	YT:Z:UU
HWI-ST515:184:D0PUKACXX:1:2306:20770:43276	272	chromosome:AGPv2:5:1:217872852:1	53321058	1	22M1I8M	*	0	0	CCCCCCTTTGGCATTAATCGCCAAAAAATGG	##DBCCCDCDCCCCBBA<FFFHHIIJGGIJJ	AS:i:-16	XS:i:-2	XN:i:0	XM:i:2	XO:i:1	XG:i:1	NM:i:3	MD:Z:0T26C2	YT:Z:UU
HWI-ST515:184:D0PUKACXX:1:2306:20770:43276	272	chromosome:AGPv2:8:1:175793759:1	132665086	1	22M1I8M	*	0	0	CCCCCCTTTGGCATTAATCGCCAAAAAATGG	##DBCCCDCDCCCCBBA<FFFHHIIJGGIJJ	AS:i:-16	XS:i:-2	XN:i:0	XM:i:2	XO:i:1	XG:i:1	NM:i:3	MD:Z:0T26C2	YT:Z:UU
HWI-ST515:184:D0PUKACXX:1:2306:20770:43276	256	chromosome:AGPv2:6:1:169174353:1	140928318	1	3M1I27M	*	0	0	CCATTTTTTGGCGATTAATGCCAAAGGGGGG	JJIGGJIIHHFFF<ABBCCCCDCDCCCBD##	AS:i:-16	XS:i:-2	XN:i:0	XM:i:2	XO:i:1	XG:i:1	NM:i:3	MD:Z:2G25A1	YT:Z:UU
HWI-ST515:184:D0PUKACXX:1:2306:20770:43276	272	chromosome:AGPv2:4:1:241473504:1	92214600	1	22M1I8M	*	0	0	CCCCCCTTTGGCATTAATCGCCAAAAAATGG	##DBCCCDCDCCCCBBA<FFFHHIIJGGIJJ	AS:i:-16	XS:i:-2	XN:i:0	XM:i:2	XO:i:1	XG:i:1	NM:i:3	MD:Z:0T26C2	YT:Z:UU
HWI-ST515:184:D0PUKACXX:1:2306:20770:43276	256	chromosome:AGPv2:2:1:237068873:1	70099786	1	3M1I27M	*	0	0	CCATTTTTTGGCGATTAATGCCAAAGGGGGG	JJIGGJIIHHFFF<ABBCCCCDCDCCCBD##	AS:i:-16	XS:i:-2	XN:i:0	XM:i:2	XO:i:1	XG:i:1	NM:i:3	MD:Z:2G26A0	YT:Z:UU
HWI-ST515:184:D0PUKACXX:1:2306:20770:43276	256	chromosome:AGPv2:1:1:301354135:1	83961098	1	3M1I27M	*	0	0	CCATTTTTTGGCGATTAATGCCAAAGGGGGG	JJIGGJIIHHFFF<ABBCCCCDCDCCCBD##	AS:i:-16	XS:i:-2	XN:i:0	XM:i:2	XO:i:1	XG:i:1	NM:i:3	MD:Z:2G26A0	YT:Z:UU
HWI-ST515:184:D0PUKACXX:1:2306:20770:43276	272	chromosome:AGPv2:7:1:176764762:1	38006037	1	22M1I8M	*	0	0	CCCCCCTTTGGCATTAATCGCCAAAAAATGG	##DBCCCDCDCCCCBBA<FFFHHIIJGGIJJ	AS:i:-16	XS:i:-2	XN:i:0	XM:i:2	XO:i:1	XG:i:1	NM:i:3	MD:Z:0T26C2	YT:Z:UU
HWI-ST515:184:D0PUKACXX:1:2306:20770:43276	256	chromosome:AGPv2:8:1:175793759:1	125939845	1	3M1I27M	*	0	0	CCATTTTTTGGCGATTAATGCCAAAGGGGGG	JJIGGJIIHHFFF<ABBCCCCDCDCCCBD##	AS:i:-16	XS:i:-2	XN:i:0	XM:i:2	XO:i:1	XG:i:1	NM:i:3	MD:Z:2G26A0	YT:Z:UU
HWI-ST515:184:D0PUKACXX:1:2306:20770:43276	272	chromosome:AGPv2:5:1:217872852:1	136673716	1	22M1I8M	*	0	0	CCCCCCTTTGGCATTAATCGCCAAAAAATGG	##DBCCCDCDCCCCBBA<FFFHHIIJGGIJJ	AS:i:-16	XS:i:-2	XN:i:0	XM:i:2	XO:i:1	XG:i:1	NM:i:3	MD:Z:0T26C2	YT:Z:UU
HWI-ST515:184:D0PUKACXX:1:2306:20770:43276	256	chromosome:AGPv2:3:1:232140174:1	151929683	1	3M1I27M	*	0	0	CCATTTTTTGGCGATTAATGCCAAAGGGGGG	JJIGGJIIHHFFF<ABBCCCCDCDCCCBD##	AS:i:-16	XS:i:-2	XN:i:0	XM:i:2	XO:i:1	XG:i:1	NM:i:3	MD:Z:2G26A0	YT:Z:UU
HWI-ST515:184:D0PUKACXX:1:2306:20770:43276	256	chromosome:AGPv2:4:1:241473504:1	75574904	1	3M1I27M	*	0	0	CCATTTTTTGGCGATTAATGCCAAAGGGGGG	JJIGGJIIHHFFF<ABBCCCCDCDCCCBD##	AS:i:-16	XS:i:-2	XN:i:0	XM:i:2	XO:i:1	XG:i:1	NM:i:3	MD:Z:2G26A0	YT:Z:UU
HWI-ST515:184:D0PUKACXX:1:2306:20770:43276	256	chromosome:AGPv2:7:1:176764762:1	112927541	1	3M1I27M	*	0	0	CCATTTTTTGGCGATTAATGCCAAAGGGGGG	JJIGGJIIHHFFF<ABBCCCCDCDCCCBD##	AS:i:-16	XS:i:-2	XN:i:0	XM:i:2	XO:i:1	XG:i:1	NM:i:3	MD:Z:2G25A1	YT:Z:UU
HWI-ST515:184:D0PUKACXX:1:2306:20770:43276	272	chromosome:AGPv2:8:1:175793759:1	11233490	1	22M1I8M	*	0	0	CCCCCCTTTGGCATTAATCGCCAAAAAATGG	##DBCCCDCDCCCCBBA<FFFHHIIJGGIJJ	AS:i:-16	XS:i:-2	XN:i:0	XM:i:2	XO:i:1	XG:i:1	NM:i:3	MD:Z:0T26C2	YT:Z:UU
HWI-ST515:184:D0PUKACXX:1:2306:20770:43276	256	chromosome:AGPv2:9:1:156750706:1	93275401	1	3M1I27M	*	0	0	CCATTTTTTGGCGATTAATGCCAAAGGGGGG	JJIGGJIIHHFFF<ABBCCCCDCDCCCBD##	AS:i:-16	XS:i:-2	XN:i:0	XM:i:2	XO:i:1	XG:i:1	NM:i:3	MD:Z:2G26A0	YT:Z:UU
HWI-ST515:184:D0PUKACXX:1:2306:20770:43276	256	chromosome:AGPv2:6:1:169174353:1	60885491	1	3M1I27M	*	0	0	CCATTTTTTGGCGATTAATGCCAAAGGGGGG	JJIGGJIIHHFFF<ABBCCCCDCDCCCBD##	AS:i:-16	XS:i:-2	XN:i:0	XM:i:2	XO:i:1	XG:i:1	NM:i:3	MD:Z:2G26A0	YT:Z:UU
HWI-ST515:184:D0PUKACXX:1:2306:20770:43276	272	chromosome:AGPv2:5:1:217872852:1	120543462	1	22M1I8M	*	0	0	CCCCCCTTTGGCATTAATCGCCAAAAAATGG	##DBCCCDCDCCCCBBA<FFFHHIIJGGIJJ	AS:i:-16	XS:i:-2	XN:i:0	XM:i:2	XO:i:1	XG:i:1	NM:i:3	MD:Z:0T26C2	YT:Z:UU
HWI-ST515:184:D0PUKACXX:1:2306:20770:43276	272	chromosome:AGPv2:1:1:301354135:1	265532449	1	22M1I8M	*	0	0	CCCCCCTTTGGCATTAATCGCCAAAAAATGG	##DBCCCDCDCCCCBBA<FFFHHIIJGGIJJ	AS:i:-16	XS:i:-2	XN:i:0	XM:i:2	XO:i:1	XG:i:1	NM:i:3	MD:Z:0T26C2	YT:Z:UU
HWI-ST515:184:D0PUKACXX:1:2306:20770:43276	256	chromosome:AGPv2:9:1:156750706:1	27071887	1	3M1I27M	*	0	0	CCATTTTTTGGCGATTAATGCCAAAGGGGGG	JJIGGJIIHHFFF<ABBCCCCDCDCCCBD##	AS:i:-16	XS:i:-2	XN:i:0	XM:i:2	XO:i:1	XG:i:1	NM:i:3	MD:Z:2G26A0	YT:Z:UU
HWI-ST515:184:D0PUKACXX:1:2306:20770:43276	256	chromosome:AGPv2:10:1:150189435:1	78315502	1	3M1I27M	*	0	0	CCATTTTTTGGCGATTAATGCCAAAGGGGGG	JJIGGJIIHHFFF<ABBCCCCDCDCCCBD##	AS:i:-16	XS:i:-2	XN:i:0	XM:i:2	XO:i:1	XG:i:1	NM:i:3	MD:Z:2G26A0	YT:Z:UU
HWI-ST515:184:D0PUKACXX:1:2306:20770:43276	256	chromosome:AGPv2:2:1:237068873:1	117334710	1	3M1I27M	*	0	0	CCATTTTTTGGCGATTAATGCCAAAGGGGGG	JJIGGJIIHHFFF<ABBCCCCDCDCCCBD##	AS:i:-16	XS:i:-2	XN:i:0	XM:i:2	XO:i:1	XG:i:1	NM:i:3	MD:Z:2G26A0	YT:Z:UU
HWI-ST515:184:D0PUKACXX:1:2306:20770:43276	272	chromosome:AGPv2:8:1:175793759:1	74425596	1	22M1I8M	*	0	0	CCCCCCTTTGGCATTAATCGCCAAAAAATGG	##DBCCCDCDCCCCBBA<FFFHHIIJGGIJJ	AS:i:-16	XS:i:-2	XN:i:0	XM:i:2	XO:i:1	XG:i:1	NM:i:3	MD:Z:1T25C2	YT:Z:UU
HWI-ST515:184:D0PUKACXX:1:2306:20770:43276	272	chromosome:AGPv2:7:1:176764762:1	17010723	1	22M1I8M	*	0	0	CCCCCCTTTGGCATTAATCGCCAAAAAATGG	##DBCCCDCDCCCCBBA<FFFHHIIJGGIJJ	AS:i:-16	XS:i:-2	XN:i:0	XM:i:2	XO:i:1	XG:i:1	NM:i:3	MD:Z:1T25C2	YT:Z:UU
HWI-ST515:184:D0PUKACXX:1:2306:20770:43276	256	chromosome:AGPv2:2:1:237068873:1	72325808	1	3M1I27M	*	0	0	CCATTTTTTGGCGATTAATGCCAAAGGGGGG	JJIGGJIIHHFFF<ABBCCCCDCDCCCBD##	AS:i:-16	XS:i:-2	XN:i:0	XM:i:2	XO:i:1	XG:i:1	NM:i:3	MD:Z:2G26A0	YT:Z:UU
HWI-ST515:184:D0PUKACXX:1:2306:20770:43276	256	chromosome:AGPv2:7:1:176764762:1	7212216	1	3M1I27M	*	0	0	CCATTTTTTGGCGATTAATGCCAAAGGGGGG	JJIGGJIIHHFFF<ABBCCCCDCDCCCBD##	AS:i:-16	XS:i:-2	XN:i:0	XM:i:2	XO:i:1	XG:i:1	NM:i:3	MD:Z:2G26A0	YT:Z:UU
HWI-ST515:184:D0PUKACXX:1:2306:20770:43276	272	chromosome:AGPv2:7:1:176764762:1	147563210	1	22M1I8M	*	0	0	CCCCCCTTTGGCATTAATCGCCAAAAAATGG	##DBCCCDCDCCCCBBA<FFFHHIIJGGIJJ	AS:i:-16	XS:i:-2	XN:i:0	XM:i:2	XO:i:1	XG:i:1	NM:i:3	MD:Z:0T26C2	YT:Z:UU
HWI-ST515:184:D0PUKACXX:1:2306:20770:43276	272	chromosome:AGPv2:4:1:241473504:1	36277040	1	22M1I8M	*	0	0	CCCCCCTTTGGCATTAATCGCCAAAAAATGG	##DBCCCDCDCCCCBBA<FFFHHIIJGGIJJ	AS:i:-16	XS:i:-2	XN:i:0	XM:i:2	XO:i:1	XG:i:1	NM:i:3	MD:Z:0T26C2	YT:Z:UU
HWI-ST515:184:D0PUKACXX:1:2306:20770:43276	272	chromosome:AGPv2:3:1:232140174:1	219973624	1	22M1I8M	*	0	0	CCCCCCTTTGGCATTAATCGCCAAAAAATGG	##DBCCCDCDCCCCBBA<FFFHHIIJGGIJJ	AS:i:-16	XS:i:-2	XN:i:0	XM:i:2	XO:i:1	XG:i:1	NM:i:3	MD:Z:0T26C2	YT:Z:UU
HWI-ST515:184:D0PUKACXX:1:2306:20770:43276	256	chromosome:AGPv2:9:1:156750706:1	26381279	1	3M1I27M	*	0	0	CCATTTTTTGGCGATTAATGCCAAAGGGGGG	JJIGGJIIHHFFF<ABBCCCCDCDCCCBD##	AS:i:-16	XS:i:-2	XN:i:0	XM:i:2	XO:i:1	XG:i:1	NM:i:3	MD:Z:2G26A0	YT:Z:UU
HWI-ST515:184:D0PUKACXX:1:2306:20770:43276	272	chromosome:AGPv2:6:1:169174353:1	129232322	1	22M1I8M	*	0	0	CCCCCCTTTGGCATTAATCGCCAAAAAATGG	##DBCCCDCDCCCCBBA<FFFHHIIJGGIJJ	AS:i:-16	XS:i:-2	XN:i:0	XM:i:2	XO:i:1	XG:i:1	NM:i:3	MD:Z:0T26C2	YT:Z:UU
HWI-ST515:184:D0PUKACXX:1:2306:20770:43276	272	chromosome:AGPv2:6:1:169174353:1	119934119	1	22M1I8M	*	0	0	CCCCCCTTTGGCATTAATCGCCAAAAAATGG	##DBCCCDCDCCCCBBA<FFFHHIIJGGIJJ	AS:i:-16	XS:i:-2	XN:i:0	XM:i:2	XO:i:1	XG:i:1	NM:i:3	MD:Z:0T26C2	YT:Z:UU
HWI-ST515:184:D0PUKACXX:1:2306:20770:43276	256	chromosome:AGPv2:4:1:241473504:1	228888988	1	3M1I27M	*	0	0	CCATTTTTTGGCGATTAATGCCAAAGGGGGG	JJIGGJIIHHFFF<ABBCCCCDCDCCCBD##	AS:i:-16	XS:i:-2	XN:i:0	XM:i:2	XO:i:1	XG:i:1	NM:i:3	MD:Z:2G26A0	YT:Z:UU
HWI-ST515:184:D0PUKACXX:1:2306:20770:43276	272	chromosome:AGPv2:1:1:301354135:1	252197670	1	22M1I8M	*	0	0	CCCCCCTTTGGCATTAATCGCCAAAAAATGG	##DBCCCDCDCCCCBBA<FFFHHIIJGGIJJ	AS:i:-16	XS:i:-2	XN:i:0	XM:i:2	XO:i:1	XG:i:1	NM:i:3	MD:Z:0T26C2	YT:Z:UU
HWI-ST515:184:D0PUKACXX:1:2306:20770:43276	272	chromosome:AGPv2:7:1:176764762:1	144347739	1	22M1I8M	*	0	0	CCCCCCTTTGGCATTAATCGCCAAAAAATGG	##DBCCCDCDCCCCBBA<FFFHHIIJGGIJJ	AS:i:-16	XS:i:-2	XN:i:0	XM:i:2	XO:i:1	XG:i:1	NM:i:3	MD:Z:0T26C2	YT:Z:UU
HWI-ST515:184:D0PUKACXX:1:2306:20770:43276	272	chromosome:AGPv2:3:1:232140174:1	50043351	1	22M1I8M	*	0	0	CCCCCCTTTGGCATTAATCGCCAAAAAATGG	##DBCCCDCDCCCCBBA<FFFHHIIJGGIJJ	AS:i:-16	XS:i:-2	XN:i:0	XM:i:2	XO:i:1	XG:i:1	NM:i:3	MD:Z:0T26C2	YT:Z:UU
HWI-ST515:184:D0PUKACXX:1:2306:20770:43276	256	chromosome:AGPv2:3:1:232140174:1	154040918	1	3M1I27M	*	0	0	CCATTTTTTGGCGATTAATGCCAAAGGGGGG	JJIGGJIIHHFFF<ABBCCCCDCDCCCBD##	AS:i:-16	XS:i:-2	XN:i:0	XM:i:2	XO:i:1	XG:i:1	NM:i:3	MD:Z:2G25A1	YT:Z:UU
HWI-ST515:184:D0PUKACXX:1:2306:20770:43276	256	chromosome:AGPv2:6:1:169174353:1	57369590	1	3M1I27M	*	0	0	CCATTTTTTGGCGATTAATGCCAAAGGGGGG	JJIGGJIIHHFFF<ABBCCCCDCDCCCBD##	AS:i:-16	XS:i:-2	XN:i:0	XM:i:2	XO:i:1	XG:i:1	NM:i:3	MD:Z:2G26A0	YT:Z:UU
HWI-ST515:184:D0PUKACXX:1:2306:20770:43276	272	chromosome:AGPv2:8:1:175793759:1	85955980	1	22M1I8M	*	0	0	CCCCCCTTTGGCATTAATCGCCAAAAAATGG	##DBCCCDCDCCCCBBA<FFFHHIIJGGIJJ	AS:i:-16	XS:i:-2	XN:i:0	XM:i:2	XO:i:1	XG:i:1	NM:i:3	MD:Z:0T26C2	YT:Z:UU
HWI-ST515:184:D0PUKACXX:1:2306:20770:43276	256	chromosome:AGPv2:7:1:176764762:1	28480776	1	3M1I27M	*	0	0	CCATTTTTTGGCGATTAATGCCAAAGGGGGG	JJIGGJIIHHFFF<ABBCCCCDCDCCCBD##	AS:i:-16	XS:i:-2	XN:i:0	XM:i:2	XO:i:1	XG:i:1	NM:i:3	MD:Z:2G25A1	YT:Z:UU
HWI-ST515:184:D0PUKACXX:1:2306:20770:43276	256	chromosome:AGPv2:2:1:237068873:1	153877739	1	3M1I27M	*	0	0	CCATTTTTTGGCGATTAATGCCAAAGGGGGG	JJIGGJIIHHFFF<ABBCCCCDCDCCCBD##	AS:i:-16	XS:i:-2	XN:i:0	XM:i:2	XO:i:1	XG:i:1	NM:i:3	MD:Z:2G26A0	YT:Z:UU
HWI-ST515:184:D0PUKACXX:1:2306:20770:43276	272	chromosome:AGPv2:1:1:301354135:1	183221366	1	22M1I8M	*	0	0	CCCCCCTTTGGCATTAATCGCCAAAAAATGG	##DBCCCDCDCCCCBBA<FFFHHIIJGGIJJ	AS:i:-16	XS:i:-2	XN:i:0	XM:i:2	XO:i:1	XG:i:1	NM:i:3	MD:Z:0T26C2	YT:Z:UU
HWI-ST515:184:D0PUKACXX:1:2306:20770:43276	272	chromosome:AGPv2:1:1:301354135:1	247593272	1	22M1I8M	*	0	0	CCCCCCTTTGGCATTAATCGCCAAAAAATGG	##DBCCCDCDCCCCBBA<FFFHHIIJGGIJJ	AS:i:-16	XS:i:-2	XN:i:0	XM:i:2	XO:i:1	XG:i:1	NM:i:3	MD:Z:0T26C2	YT:Z:UU
HWI-ST515:184:D0PUKACXX:1:2306:20770:43276	272	chromosome:AGPv2:9:1:156750706:1	40878459	1	22M1I8M	*	0	0	CCCCCCTTTGGCATTAATCGCCAAAAAATGG	##DBCCCDCDCCCCBBA<FFFHHIIJGGIJJ	AS:i:-16	XS:i:-2	XN:i:0	XM:i:2	XO:i:1	XG:i:1	NM:i:3	MD:Z:0T26C2	YT:Z:UU
HWI-ST515:184:D0PUKACXX:1:2306:20770:43276	272	chromosome:AGPv2:7:1:176764762:1	66107485	1	22M1I8M	*	0	0	CCCCCCTTTGGCATTAATCGCCAAAAAATGG	##DBCCCDCDCCCCBBA<FFFHHIIJGGIJJ	AS:i:-16	XS:i:-2	XN:i:0	XM:i:2	XO:i:1	XG:i:1	NM:i:3	MD:Z:0T26C2	YT:Z:UU
HWI-ST515:184:D0PUKACXX:1:2306:20770:43276	272	chromosome:AGPv2:3:1:232140174:1	19488806	1	22M1I8M	*	0	0	CCCCCCTTTGGCATTAATCGCCAAAAAATGG	##DBCCCDCDCCCCBBA<FFFHHIIJGGIJJ	AS:i:-16	XS:i:-2	XN:i:0	XM:i:2	XO:i:1	XG:i:1	NM:i:3	MD:Z:0T26C2	YT:Z:UU
HWI-ST515:184:D0PUKACXX:1:2306:20770:43276	256	chromosome:AGPv2:5:1:217872852:1	94457068	1	3M1I27M	*	0	0	CCATTTTTTGGCGATTAATGCCAAAGGGGGG	JJIGGJIIHHFFF<ABBCCCCDCDCCCBD##	AS:i:-16	XS:i:-2	XN:i:0	XM:i:2	XO:i:1	XG:i:1	NM:i:3	MD:Z:2G26A0	YT:Z:UU
HWI-ST515:184:D0PUKACXX:1:2306:20770:43276	272	chromosome:AGPv2:5:1:217872852:1	55827450	1	22M1I8M	*	0	0	CCCCCCTTTGGCATTAATCGCCAAAAAATGG	##DBCCCDCDCCCCBBA<FFFHHIIJGGIJJ	AS:i:-16	XS:i:-2	XN:i:0	XM:i:2	XO:i:1	XG:i:1	NM:i:3	MD:Z:0T26C2	YT:Z:UU
HWI-ST515:184:D0PUKACXX:1:2306:20770:43276	272	chromosome:AGPv2:1:1:301354135:1	62208766	1	22M1I8M	*	0	0	CCCCCCTTTGGCATTAATCGCCAAAAAATGG	##DBCCCDCDCCCCBBA<FFFHHIIJGGIJJ	AS:i:-16	XS:i:-2	XN:i:0	XM:i:2	XO:i:1	XG:i:1	NM:i:3	MD:Z:0T26C2	YT:Z:UU
HWI-ST515:184:D0PUKACXX:1:2306:20770:43276	256	chromosome:AGPv2:3:1:232140174:1	123209989	1	3M1I27M	*	0	0	CCATTTTTTGGCGATTAATGCCAAAGGGGGG	JJIGGJIIHHFFF<ABBCCCCDCDCCCBD##	AS:i:-16	XS:i:-2	XN:i:0	XM:i:2	XO:i:1	XG:i:1	NM:i:3	MD:Z:2G26A0	YT:Z:UU
HWI-ST515:184:D0PUKACXX:1:2306:20770:43276	256	chromosome:AGPv2:10:1:150189435:1	10234905	1	3M1I27M	*	0	0	CCATTTTTTGGCGATTAATGCCAAAGGGGGG	JJIGGJIIHHFFF<ABBCCCCDCDCCCBD##	AS:i:-16	XS:i:-2	XN:i:0	XM:i:2	XO:i:1	XG:i:1	NM:i:3	MD:Z:2G26A0	YT:Z:UU
HWI-ST515:184:D0PUKACXX:1:2306:20770:43276	272	chromosome:AGPv2:5:1:217872852:1	75235665	1	22M1I8M	*	0	0	CCCCCCTTTGGCATTAATCGCCAAAAAATGG	##DBCCCDCDCCCCBBA<FFFHHIIJGGIJJ	AS:i:-16	XS:i:-2	XN:i:0	XM:i:2	XO:i:1	XG:i:1	NM:i:3	MD:Z:0T26C2	YT:Z:UU
HWI-ST515:184:D0PUKACXX:1:2306:20770:43276	256	chromosome:AGPv2:8:1:175793759:1	69102654	1	3M1I27M	*	0	0	CCATTTTTTGGCGATTAATGCCAAAGGGGGG	JJIGGJIIHHFFF<ABBCCCCDCDCCCBD##	AS:i:-16	XS:i:-2	XN:i:0	XM:i:2	XO:i:1	XG:i:1	NM:i:3	MD:Z:2G26A0	YT:Z:UU
HWI-ST515:184:D0PUKACXX:1:2306:20770:43276	256	chromosome:AGPv2:8:1:175793759:1	95802118	1	3M1I27M	*	0	0	CCATTTTTTGGCGATTAATGCCAAAGGGGGG	JJIGGJIIHHFFF<ABBCCCCDCDCCCBD##	AS:i:-16	XS:i:-2	XN:i:0	XM:i:2	XO:i:1	XG:i:1	NM:i:3	MD:Z:2G26A0	YT:Z:UU
HWI-ST515:184:D0PUKACXX:1:2306:20770:43276	256	chromosome:AGPv2:9:1:156750706:1	53563338	1	3M1I27M	*	0	0	CCATTTTTTGGCGATTAATGCCAAAGGGGGG	JJIGGJIIHHFFF<ABBCCCCDCDCCCBD##	AS:i:-16	XS:i:-2	XN:i:0	XM:i:2	XO:i:1	XG:i:1	NM:i:3	MD:Z:2G26A0	YT:Z:UU
HWI-ST515:184:D0PUKACXX:1:2306:20770:43276	272	chromosome:AGPv2:6:1:169174353:1	129249997	1	22M1I8M	*	0	0	CCCCCCTTTGGCATTAATCGCCAAAAAATGG	##DBCCCDCDCCCCBBA<FFFHHIIJGGIJJ	AS:i:-16	XS:i:-2	XN:i:0	XM:i:2	XO:i:1	XG:i:1	NM:i:3	MD:Z:0T26C2	YT:Z:UU
HWI-ST515:184:D0PUKACXX:1:2306:20770:43276	256	chromosome:AGPv2:6:1:169174353:1	86434360	1	3M1I27M	*	0	0	CCATTTTTTGGCGATTAATGCCAAAGGGGGG	JJIGGJIIHHFFF<ABBCCCCDCDCCCBD##	AS:i:-16	XS:i:-2	XN:i:0	XM:i:2	XO:i:1	XG:i:1	NM:i:3	MD:Z:2G26A0	YT:Z:UU
HWI-ST515:184:D0PUKACXX:1:2306:20770:43276	272	chromosome:AGPv2:2:1:237068873:1	228153883	1	22M1I8M	*	0	0	CCCCCCTTTGGCATTAATCGCCAAAAAATGG	##DBCCCDCDCCCCBBA<FFFHHIIJGGIJJ	AS:i:-16	XS:i:-2	XN:i:0	XM:i:2	XO:i:1	XG:i:1	NM:i:3	MD:Z:0T26C2	YT:Z:UU
HWI-ST515:184:D0PUKACXX:1:2306:20770:43276	256	chromosome:AGPv2:5:1:217872852:1	38973865	1	3M1I27M	*	0	0	CCATTTTTTGGCGATTAATGCCAAAGGGGGG	JJIGGJIIHHFFF<ABBCCCCDCDCCCBD##	AS:i:-16	XS:i:-2	XN:i:0	XM:i:2	XO:i:1	XG:i:1	NM:i:3	MD:Z:2G26A0	YT:Z:UU
HWI-ST515:184:D0PUKACXX:1:2306:20770:43276	272	chromosome:AGPv2:5:1:217872852:1	199823761	1	22M1I8M	*	0	0	CCCCCCTTTGGCATTAATCGCCAAAAAATGG	##DBCCCDCDCCCCBBA<FFFHHIIJGGIJJ	AS:i:-16	XS:i:-2	XN:i:0	XM:i:2	XO:i:1	XG:i:1	NM:i:3	MD:Z:0T26C2	YT:Z:UU
HWI-ST515:184:D0PUKACXX:1:2306:20770:43276	256	chromosome:AGPv2:9:1:156750706:1	38660614	1	3M1I27M	*	0	0	CCATTTTTTGGCGATTAATGCCAAAGGGGGG	JJIGGJIIHHFFF<ABBCCCCDCDCCCBD##	AS:i:-16	XS:i:-2	XN:i:0	XM:i:2	XO:i:1	XG:i:1	NM:i:3	MD:Z:2G26A0	YT:Z:UU
HWI-ST515:184:D0PUKACXX:1:2306:20770:43276	256	chromosome:AGPv2:7:1:176764762:1	116759699	1	3M1I27M	*	0	0	CCATTTTTTGGCGATTAATGCCAAAGGGGGG	JJIGGJIIHHFFF<ABBCCCCDCDCCCBD##	AS:i:-16	XS:i:-2	XN:i:0	XM:i:2	XO:i:1	XG:i:1	NM:i:3	MD:Z:2G26A0	YT:Z:UU
HWI-ST515:184:D0PUKACXX:1:2306:20770:43276	256	chromosome:AGPv2:1:1:301354135:1	248046916	1	3M1I27M	*	0	0	CCATTTTTTGGCGATTAATGCCAAAGGGGGG	JJIGGJIIHHFFF<ABBCCCCDCDCCCBD##	AS:i:-16	XS:i:-2	XN:i:0	XM:i:2	XO:i:1	XG:i:1	NM:i:3	MD:Z:2G25A1	YT:Z:UU
HWI-ST515:184:D0PUKACXX:1:2306:20770:43276	256	chromosome:AGPv2:6:1:169174353:1	17826779	1	3M1I27M	*	0	0	CCATTTTTTGGCGATTAATGCCAAAGGGGGG	JJIGGJIIHHFFF<ABBCCCCDCDCCCBD##	AS:i:-16	XS:i:-2	XN:i:0	XM:i:2	XO:i:1	XG:i:1	NM:i:3	MD:Z:2G26A0	YT:Z:UU
HWI-ST515:184:D0PUKACXX:1:2306:20770:43276	256	chromosome:AGPv2:1:1:301354135:1	193740258	1	3M1I27M	*	0	0	CCATTTTTTGGCGATTAATGCCAAAGGGGGG	JJIGGJIIHHFFF<ABBCCCCDCDCCCBD##	AS:i:-16	XS:i:-2	XN:i:0	XM:i:2	XO:i:1	XG:i:1	NM:i:3	MD:Z:2G26A0	YT:Z:UU
HWI-ST515:184:D0PUKACXX:1:2306:20770:43276	272	chromosome:AGPv2:5:1:217872852:1	181437460	1	22M1I8M	*	0	0	CCCCCCTTTGGCATTAATCGCCAAAAAATGG	##DBCCCDCDCCCCBBA<FFFHHIIJGGIJJ	AS:i:-16	XS:i:-2	XN:i:0	XM:i:2	XO:i:1	XG:i:1	NM:i:3	MD:Z:0T26C2	YT:Z:UU
HWI-ST515:184:D0PUKACXX:1:2306:20770:43276	256	chromosome:AGPv2:7:1:176764762:1	142559294	1	3M1I27M	*	0	0	CCATTTTTTGGCGATTAATGCCAAAGGGGGG	JJIGGJIIHHFFF<ABBCCCCDCDCCCBD##	AS:i:-16	XS:i:-2	XN:i:0	XM:i:2	XO:i:1	XG:i:1	NM:i:3	MD:Z:2G26A0	YT:Z:UU
HWI-ST515:184:D0PUKACXX:1:2306:20770:43276	272	chromosome:AGPv2:2:1:237068873:1	230648305	1	22M1I8M	*	0	0	CCCCCCTTTGGCATTAATCGCCAAAAAATGG	##DBCCCDCDCCCCBBA<FFFHHIIJGGIJJ	AS:i:-16	XS:i:-2	XN:i:0	XM:i:2	XO:i:1	XG:i:1	NM:i:3	MD:Z:0T26C2	YT:Z:UU
HWI-ST515:184:D0PUKACXX:1:2306:20770:43276	256	chromosome:AGPv2:1:1:301354135:1	58796296	1	3M1I27M	*	0	0	CCATTTTTTGGCGATTAATGCCAAAGGGGGG	JJIGGJIIHHFFF<ABBCCCCDCDCCCBD##	AS:i:-16	XS:i:-2	XN:i:0	XM:i:2	XO:i:1	XG:i:1	NM:i:3	MD:Z:2G26A0	YT:Z:UU
HWI-ST515:184:D0PUKACXX:1:2306:20770:43276	272	chromosome:AGPv2:3:1:232140174:1	193244015	1	22M1I8M	*	0	0	CCCCCCTTTGGCATTAATCGCCAAAAAATGG	##DBCCCDCDCCCCBBA<FFFHHIIJGGIJJ	AS:i:-16	XS:i:-2	XN:i:0	XM:i:2	XO:i:1	XG:i:1	NM:i:3	MD:Z:0T26C2	YT:Z:UU
HWI-ST515:184:D0PUKACXX:1:2306:20770:43276	256	chromosome:AGPv2:9:1:156750706:1	87170583	1	3M1I27M	*	0	0	CCATTTTTTGGCGATTAATGCCAAAGGGGGG	JJIGGJIIHHFFF<ABBCCCCDCDCCCBD##	AS:i:-16	XS:i:-2	XN:i:0	XM:i:2	XO:i:1	XG:i:1	NM:i:3	MD:Z:2G26A0	YT:Z:UU
HWI-ST515:184:D0PUKACXX:1:2306:20770:43276	272	chromosome:AGPv2:2:1:237068873:1	42661792	1	22M1I8M	*	0	0	CCCCCCTTTGGCATTAATCGCCAAAAAATGG	##DBCCCDCDCCCCBBA<FFFHHIIJGGIJJ	AS:i:-16	XS:i:-2	XN:i:0	XM:i:2	XO:i:1	XG:i:1	NM:i:3	MD:Z:0T26C2	YT:Z:UU
HWI-ST515:184:D0PUKACXX:1:2306:20770:43276	272	chromosome:AGPv2:9:1:156750706:1	101727917	1	22M1I8M	*	0	0	CCCCCCTTTGGCATTAATCGCCAAAAAATGG	##DBCCCDCDCCCCBBA<FFFHHIIJGGIJJ	AS:i:-16	XS:i:-2	XN:i:0	XM:i:2	XO:i:1	XG:i:1	NM:i:3	MD:Z:0T26C2	YT:Z:UU
HWI-ST515:184:D0PUKACXX:1:2306:20770:43276	272	chromosome:AGPv2:8:1:175793759:1	18852853	1	22M1I8M	*	0	0	CCCCCCTTTGGCATTAATCGCCAAAAAATGG	##DBCCCDCDCCCCBBA<FFFHHIIJGGIJJ	AS:i:-16	XS:i:-2	XN:i:0	XM:i:2	XO:i:1	XG:i:1	NM:i:3	MD:Z:0T26C2	YT:Z:UU
HWI-ST515:184:D0PUKACXX:1:2306:20770:43276	256	chromosome:AGPv2:2:1:237068873:1	177697806	1	3M1I27M	*	0	0	CCATTTTTTGGCGATTAATGCCAAAGGGGGG	JJIGGJIIHHFFF<ABBCCCCDCDCCCBD##	AS:i:-16	XS:i:-2	XN:i:0	XM:i:2	XO:i:1	XG:i:1	NM:i:3	MD:Z:2G25A1	YT:Z:UU
HWI-ST515:184:D0PUKACXX:1:2306:20770:43276	272	chromosome:AGPv2:5:1:217872852:1	171254596	1	22M1I8M	*	0	0	CCCCCCTTTGGCATTAATCGCCAAAAAATGG	##DBCCCDCDCCCCBBA<FFFHHIIJGGIJJ	AS:i:-16	XS:i:-2	XN:i:0	XM:i:2	XO:i:1	XG:i:1	NM:i:3	MD:Z:0T26C2	YT:Z:UU
HWI-ST515:184:D0PUKACXX:1:2306:20770:43276	272	chromosome:AGPv2:3:1:232140174:1	210379959	1	22M1I8M	*	0	0	CCCCCCTTTGGCATTAATCGCCAAAAAATGG	##DBCCCDCDCCCCBBA<FFFHHIIJGGIJJ	AS:i:-16	XS:i:-2	XN:i:0	XM:i:2	XO:i:1	XG:i:1	NM:i:3	MD:Z:0T26C2	YT:Z:UU
HWI-ST515:184:D0PUKACXX:1:2306:20770:43276	256	chromosome:AGPv2:1:1:301354135:1	101855664	1	3M1I27M	*	0	0	CCATTTTTTGGCGATTAATGCCAAAGGGGGG	JJIGGJIIHHFFF<ABBCCCCDCDCCCBD##	AS:i:-16	XS:i:-2	XN:i:0	XM:i:2	XO:i:1	XG:i:1	NM:i:3	MD:Z:2G26A0	YT:Z:UU
HWI-ST515:184:D0PUKACXX:1:2306:20770:43276	272	chromosome:AGPv2:3:1:232140174:1	64534104	1	22M1I8M	*	0	0	CCCCCCTTTGGCATTAATCGCCAAAAAATGG	##DBCCCDCDCCCCBBA<FFFHHIIJGGIJJ	AS:i:-16	XS:i:-2	XN:i:0	XM:i:2	XO:i:1	XG:i:1	NM:i:3	MD:Z:0T26C2	YT:Z:UU
HWI-ST515:184:D0PUKACXX:1:2306:20770:43276	272	chromosome:AGPv2:4:1:241473504:1	131203339	1	22M1I8M	*	0	0	CCCCCCTTTGGCATTAATCGCCAAAAAATGG	##DBCCCDCDCCCCBBA<FFFHHIIJGGIJJ	AS:i:-16	XS:i:-2	XN:i:0	XM:i:2	XO:i:1	XG:i:1	NM:i:3	MD:Z:0T26C2	YT:Z:UU
HWI-ST515:184:D0PUKACXX:1:2306:20770:43276	256	chromosome:AGPv2:3:1:232140174:1	86441766	1	3M1I27M	*	0	0	CCATTTTTTGGCGATTAATGCCAAAGGGGGG	JJIGGJIIHHFFF<ABBCCCCDCDCCCBD##	AS:i:-16	XS:i:-2	XN:i:0	XM:i:2	XO:i:1	XG:i:1	NM:i:3	MD:Z:2G26A0	YT:Z:UU
HWI-ST515:184:D0PUKACXX:1:2306:20770:43276	272	chromosome:AGPv2:1:1:301354135:1	183759335	1	22M1I8M	*	0	0	CCCCCCTTTGGCATTAATCGCCAAAAAATGG	##DBCCCDCDCCCCBBA<FFFHHIIJGGIJJ	AS:i:-16	XS:i:-2	XN:i:0	XM:i:2	XO:i:1	XG:i:1	NM:i:3	MD:Z:0T26C2	YT:Z:UU
HWI-ST515:184:D0PUKACXX:1:2306:20770:43276	256	chromosome:AGPv2:2:1:237068873:1	41600207	1	3M1I27M	*	0	0	CCATTTTTTGGCGATTAATGCCAAAGGGGGG	JJIGGJIIHHFFF<ABBCCCCDCDCCCBD##	AS:i:-16	XS:i:-2	XN:i:0	XM:i:2	XO:i:1	XG:i:1	NM:i:3	MD:Z:2G26A0	YT:Z:UU
HWI-ST515:184:D0PUKACXX:1:2306:20770:43276	272	chromosome:AGPv2:8:1:175793759:1	71641107	1	22M1I8M	*	0	0	CCCCCCTTTGGCATTAATCGCCAAAAAATGG	##DBCCCDCDCCCCBBA<FFFHHIIJGGIJJ	AS:i:-16	XS:i:-2	XN:i:0	XM:i:2	XO:i:1	XG:i:1	NM:i:3	MD:Z:0T26C2	YT:Z:UU
HWI-ST515:184:D0PUKACXX:1:2306:20770:43276	256	chromosome:AGPv2:10:1:150189435:1	128274886	1	3M1I27M	*	0	0	CCATTTTTTGGCGATTAATGCCAAAGGGGGG	JJIGGJIIHHFFF<ABBCCCCDCDCCCBD##	AS:i:-16	XS:i:-2	XN:i:0	XM:i:2	XO:i:1	XG:i:1	NM:i:3	MD:Z:2G26A0	YT:Z:UU
HWI-ST515:184:D0PUKACXX:1:2306:20770:43276	256	chromosome:AGPv2:5:1:217872852:1	143093759	1	3M1I27M	*	0	0	CCATTTTTTGGCGATTAATGCCAAAGGGGGG	JJIGGJIIHHFFF<ABBCCCCDCDCCCBD##	AS:i:-16	XS:i:-2	XN:i:0	XM:i:2	XO:i:1	XG:i:1	NM:i:3	MD:Z:2G25A1	YT:Z:UU
HWI-ST515:184:D0PUKACXX:1:2306:20770:43276	272	chromosome:AGPv2:6:1:169174353:1	32152090	1	22M1I8M	*	0	0	CCCCCCTTTGGCATTAATCGCCAAAAAATGG	##DBCCCDCDCCCCBBA<FFFHHIIJGGIJJ	AS:i:-16	XS:i:-2	XN:i:0	XM:i:2	XO:i:1	XG:i:1	NM:i:3	MD:Z:1T25C2	YT:Z:UU
HWI-ST515:184:D0PUKACXX:1:2306:20770:43276	272	chromosome:AGPv2:7:1:176764762:1	10100471	1	22M1I8M	*	0	0	CCCCCCTTTGGCATTAATCGCCAAAAAATGG	##DBCCCDCDCCCCBBA<FFFHHIIJGGIJJ	AS:i:-16	XS:i:-2	XN:i:0	XM:i:2	XO:i:1	XG:i:1	NM:i:3	MD:Z:0T26C2	YT:Z:UU
HWI-ST515:184:D0PUKACXX:1:2306:20770:43276	272	chromosome:AGPv2:10:1:150189435:1	136865612	1	22M1I8M	*	0	0	CCCCCCTTTGGCATTAATCGCCAAAAAATGG	##DBCCCDCDCCCCBBA<FFFHHIIJGGIJJ	AS:i:-16	XS:i:-2	XN:i:0	XM:i:2	XO:i:1	XG:i:1	NM:i:3	MD:Z:0T26C2	YT:Z:UU
HWI-ST515:184:D0PUKACXX:1:2306:20770:43276	272	chromosome:AGPv2:2:1:237068873:1	102094118	1	22M1I8M	*	0	0	CCCCCCTTTGGCATTAATCGCCAAAAAATGG	##DBCCCDCDCCCCBBA<FFFHHIIJGGIJJ	AS:i:-16	XS:i:-2	XN:i:0	XM:i:2	XO:i:1	XG:i:1	NM:i:3	MD:Z:0T26C2	YT:Z:UU
HWI-ST515:184:D0PUKACXX:1:2306:20770:43276	272	chromosome:AGPv2:10:1:150189435:1	66477229	1	22M1I8M	*	0	0	CCCCCCTTTGGCATTAATCGCCAAAAAATGG	##DBCCCDCDCCCCBBA<FFFHHIIJGGIJJ	AS:i:-16	XS:i:-2	XN:i:0	XM:i:2	XO:i:1	XG:i:1	NM:i:3	MD:Z:1T25C2	YT:Z:UU
HWI-ST515:184:D0PUKACXX:1:2306:20770:43276	272	chromosome:AGPv2:9:1:156750706:1	76892555	1	22M1I8M	*	0	0	CCCCCCTTTGGCATTAATCGCCAAAAAATGG	##DBCCCDCDCCCCBBA<FFFHHIIJGGIJJ	AS:i:-16	XS:i:-2	XN:i:0	XM:i:2	XO:i:1	XG:i:1	NM:i:3	MD:Z:0T26C2	YT:Z:UU
HWI-ST515:184:D0PUKACXX:1:2306:20770:43276	256	chromosome:AGPv2:3:1:232140174:1	210910929	1	3M1I27M	*	0	0	CCATTTTTTGGCGATTAATGCCAAAGGGGGG	JJIGGJIIHHFFF<ABBCCCCDCDCCCBD##	AS:i:-16	XS:i:-2	XN:i:0	XM:i:2	XO:i:1	XG:i:1	NM:i:3	MD:Z:0T28A0	YT:Z:UU
HWI-ST515:184:D0PUKACXX:1:2306:20770:43276	256	chromosome:AGPv2:4:1:241473504:1	182840753	1	3M1I27M	*	0	0	CCATTTTTTGGCGATTAATGCCAAAGGGGGG	JJIGGJIIHHFFF<ABBCCCCDCDCCCBD##	AS:i:-16	XS:i:-2	XN:i:0	XM:i:2	XO:i:1	XG:i:1	NM:i:3	MD:Z:2G26A0	YT:Z:UU
HWI-ST515:184:D0PUKACXX:1:2306:20770:43276	256	chromosome:AGPv2:8:1:175793759:1	129555821	1	3M1I27M	*	0	0	CCATTTTTTGGCGATTAATGCCAAAGGGGGG	JJIGGJIIHHFFF<ABBCCCCDCDCCCBD##	AS:i:-16	XS:i:-2	XN:i:0	XM:i:2	XO:i:1	XG:i:1	NM:i:3	MD:Z:2G26A0	YT:Z:UU
HWI-ST515:184:D0PUKACXX:1:2306:20770:43276	272	chromosome:AGPv2:3:1:232140174:1	231429839	1	22M1I8M	*	0	0	CCCCCCTTTGGCATTAATCGCCAAAAAATGG	##DBCCCDCDCCCCBBA<FFFHHIIJGGIJJ	AS:i:-16	XS:i:-2	XN:i:0	XM:i:2	XO:i:1	XG:i:1	NM:i:3	MD:Z:0T26C2	YT:Z:UU
HWI-ST515:184:D0PUKACXX:1:2306:20770:43276	272	chromosome:AGPv2:9:1:156750706:1	114829530	1	22M1I8M	*	0	0	CCCCCCTTTGGCATTAATCGCCAAAAAATGG	##DBCCCDCDCCCCBBA<FFFHHIIJGGIJJ	AS:i:-16	XS:i:-2	XN:i:0	XM:i:2	XO:i:1	XG:i:1	NM:i:3	MD:Z:0T26C2	YT:Z:UU
HWI-ST515:184:D0PUKACXX:1:2306:20770:43276	272	chromosome:AGPv2:5:1:217872852:1	87955058	1	22M1I8M	*	0	0	CCCCCCTTTGGCATTAATCGCCAAAAAATGG	##DBCCCDCDCCCCBBA<FFFHHIIJGGIJJ	AS:i:-16	XS:i:-2	XN:i:0	XM:i:2	XO:i:1	XG:i:1	NM:i:3	MD:Z:0T26C2	YT:Z:UU
HWI-ST515:184:D0PUKACXX:1:2306:20770:43276	256	chromosome:AGPv2:4:1:241473504:1	79912618	1	3M1I27M	*	0	0	CCATTTTTTGGCGATTAATGCCAAAGGGGGG	JJIGGJIIHHFFF<ABBCCCCDCDCCCBD##	AS:i:-16	XS:i:-2	XN:i:0	XM:i:2	XO:i:1	XG:i:1	NM:i:3	MD:Z:2G26A0	YT:Z:UU
HWI-ST515:184:D0PUKACXX:1:2306:20770:43276	256	chromosome:AGPv2:2:1:237068873:1	111066760	1	3M1I27M	*	0	0	CCATTTTTTGGCGATTAATGCCAAAGGGGGG	JJIGGJIIHHFFF<ABBCCCCDCDCCCBD##	AS:i:-16	XS:i:-2	XN:i:0	XM:i:2	XO:i:1	XG:i:1	NM:i:3	MD:Z:2G26A0	YT:Z:UU
HWI-ST515:184:D0PUKACXX:1:2306:20770:43276	272	chromosome:AGPv2:8:1:175793759:1	130825380	1	22M1I8M	*	0	0	CCCCCCTTTGGCATTAATCGCCAAAAAATGG	##DBCCCDCDCCCCBBA<FFFHHIIJGGIJJ	AS:i:-16	XS:i:-2	XN:i:0	XM:i:2	XO:i:1	XG:i:1	NM:i:3	MD:Z:0T28A0	YT:Z:UU
HWI-ST515:184:D0PUKACXX:1:2306:20770:43276	256	chromosome:AGPv2:4:1:241473504:1	230906129	1	3M1I27M	*	0	0	CCATTTTTTGGCGATTAATGCCAAAGGGGGG	JJIGGJIIHHFFF<ABBCCCCDCDCCCBD##	AS:i:-16	XS:i:-2	XN:i:0	XM:i:2	XO:i:1	XG:i:1	NM:i:3	MD:Z:2G25A1	YT:Z:UU
HWI-ST515:184:D0PUKACXX:1:2306:20770:43276	272	chromosome:AGPv2:2:1:237068873:1	226398743	1	22M1I8M	*	0	0	CCCCCCTTTGGCATTAATCGCCAAAAAATGG	##DBCCCDCDCCCCBBA<FFFHHIIJGGIJJ	AS:i:-16	XS:i:-2	XN:i:0	XM:i:2	XO:i:1	XG:i:1	NM:i:3	MD:Z:0T26C2	YT:Z:UU
HWI-ST515:184:D0PUKACXX:1:2306:20770:43276	272	chromosome:AGPv2:6:1:169174353:1	68802976	1	22M1I8M	*	0	0	CCCCCCTTTGGCATTAATCGCCAAAAAATGG	##DBCCCDCDCCCCBBA<FFFHHIIJGGIJJ	AS:i:-16	XS:i:-2	XN:i:0	XM:i:2	XO:i:1	XG:i:1	NM:i:3	MD:Z:0T26C2	YT:Z:UU
HWI-ST515:184:D0PUKACXX:1:2306:20770:43276	272	chromosome:AGPv2:4:1:241473504:1	85714925	1	22M1I8M	*	0	0	CCCCCCTTTGGCATTAATCGCCAAAAAATGG	##DBCCCDCDCCCCBBA<FFFHHIIJGGIJJ	AS:i:-16	XS:i:-2	XN:i:0	XM:i:2	XO:i:1	XG:i:1	NM:i:3	MD:Z:0T26C2	YT:Z:UU
HWI-ST515:184:D0PUKACXX:1:2306:20770:43276	272	chromosome:AGPv2:7:1:176764762:1	122412057	1	22M1I8M	*	0	0	CCCCCCTTTGGCATTAATCGCCAAAAAATGG	##DBCCCDCDCCCCBBA<FFFHHIIJGGIJJ	AS:i:-16	XS:i:-2	XN:i:0	XM:i:2	XO:i:1	XG:i:1	NM:i:3	MD:Z:1T25C2	YT:Z:UU
HWI-ST515:184:D0PUKACXX:1:2306:20770:43276	272	chromosome:AGPv2:4:1:241473504:1	176291683	1	22M1I8M	*	0	0	CCCCCCTTTGGCATTAATCGCCAAAAAATGG	##DBCCCDCDCCCCBBA<FFFHHIIJGGIJJ	AS:i:-16	XS:i:-2	XN:i:0	XM:i:2	XO:i:1	XG:i:1	NM:i:3	MD:Z:0T26C2	YT:Z:UU
HWI-ST515:184:D0PUKACXX:1:2306:20770:43276	272	chromosome:AGPv2:2:1:237068873:1	100910263	1	22M1I8M	*	0	0	CCCCCCTTTGGCATTAATCGCCAAAAAATGG	##DBCCCDCDCCCCBBA<FFFHHIIJGGIJJ	AS:i:-16	XS:i:-2	XN:i:0	XM:i:2	XO:i:1	XG:i:1	NM:i:3	MD:Z:0T26C2	YT:Z:UU
HWI-ST515:184:D0PUKACXX:1:2306:20770:43276	272	chromosome:AGPv2:1:1:301354135:1	89310686	1	22M1I8M	*	0	0	CCCCCCTTTGGCATTAATCGCCAAAAAATGG	##DBCCCDCDCCCCBBA<FFFHHIIJGGIJJ	AS:i:-16	XS:i:-2	XN:i:0	XM:i:2	XO:i:1	XG:i:1	NM:i:3	MD:Z:0T26C2	YT:Z:UU
HWI-ST515:184:D0PUKACXX:1:2306:20770:43276	272	chromosome:AGPv2:4:1:241473504:1	40162354	1	22M1I8M	*	0	0	CCCCCCTTTGGCATTAATCGCCAAAAAATGG	##DBCCCDCDCCCCBBA<FFFHHIIJGGIJJ	AS:i:-16	XS:i:-2	XN:i:0	XM:i:2	XO:i:1	XG:i:1	NM:i:3	MD:Z:0T26C2	YT:Z:UU
HWI-ST515:184:D0PUKACXX:1:2306:20770:43276	272	chromosome:AGPv2:10:1:150189435:1	74912349	1	22M1I8M	*	0	0	CCCCCCTTTGGCATTAATCGCCAAAAAATGG	##DBCCCDCDCCCCBBA<FFFHHIIJGGIJJ	AS:i:-16	XS:i:-2	XN:i:0	XM:i:2	XO:i:1	XG:i:1	NM:i:3	MD:Z:0T26C2	YT:Z:UU
HWI-ST515:184:D0PUKACXX:1:2306:20770:43276	272	chromosome:AGPv2:2:1:237068873:1	151272210	1	22M1I8M	*	0	0	CCCCCCTTTGGCATTAATCGCCAAAAAATGG	##DBCCCDCDCCCCBBA<FFFHHIIJGGIJJ	AS:i:-16	XS:i:-2	XN:i:0	XM:i:2	XO:i:1	XG:i:1	NM:i:3	MD:Z:0T26C2	YT:Z:UU
HWI-ST515:184:D0PUKACXX:1:2306:20770:43276	256	chromosome:AGPv2:4:1:241473504:1	66250876	1	3M1I27M	*	0	0	CCATTTTTTGGCGATTAATGCCAAAGGGGGG	JJIGGJIIHHFFF<ABBCCCCDCDCCCBD##	AS:i:-16	XS:i:-2	XN:i:0	XM:i:2	XO:i:1	XG:i:1	NM:i:3	MD:Z:2G25A1	YT:Z:UU
HWI-ST515:184:D0PUKACXX:1:2306:20770:43276	256	chromosome:AGPv2:4:1:241473504:1	146906365	1	3M1I27M	*	0	0	CCATTTTTTGGCGATTAATGCCAAAGGGGGG	JJIGGJIIHHFFF<ABBCCCCDCDCCCBD##	AS:i:-16	XS:i:-2	XN:i:0	XM:i:2	XO:i:1	XG:i:1	NM:i:3	MD:Z:2G26A0	YT:Z:UU
HWI-ST515:184:D0PUKACXX:1:2306:20770:43276	272	chromosome:AGPv2:6:1:169174353:1	117357960	1	22M1I8M	*	0	0	CCCCCCTTTGGCATTAATCGCCAAAAAATGG	##DBCCCDCDCCCCBBA<FFFHHIIJGGIJJ	AS:i:-16	XS:i:-2	XN:i:0	XM:i:2	XO:i:1	XG:i:1	NM:i:3	MD:Z:1T25C2	YT:Z:UU
HWI-ST515:184:D0PUKACXX:1:2306:20770:43276	272	chromosome:AGPv2:6:1:169174353:1	61886740	1	22M1I8M	*	0	0	CCCCCCTTTGGCATTAATCGCCAAAAAATGG	##DBCCCDCDCCCCBBA<FFFHHIIJGGIJJ	AS:i:-16	XS:i:-2	XN:i:0	XM:i:2	XO:i:1	XG:i:1	NM:i:3	MD:Z:1T27A0	YT:Z:UU
HWI-ST515:184:D0PUKACXX:1:2306:20770:43276	256	chromosome:AGPv2:1:1:301354135:1	87697488	1	3M1I27M	*	0	0	CCATTTTTTGGCGATTAATGCCAAAGGGGGG	JJIGGJIIHHFFF<ABBCCCCDCDCCCBD##	AS:i:-16	XS:i:-2	XN:i:0	XM:i:2	XO:i:1	XG:i:1	NM:i:3	MD:Z:2G26A0	YT:Z:UU
HWI-ST515:184:D0PUKACXX:1:2306:20770:43276	272	chromosome:AGPv2:8:1:175793759:1	61496333	1	22M1I8M	*	0	0	CCCCCCTTTGGCATTAATCGCCAAAAAATGG	##DBCCCDCDCCCCBBA<FFFHHIIJGGIJJ	AS:i:-16	XS:i:-2	XN:i:0	XM:i:2	XO:i:1	XG:i:1	NM:i:3	MD:Z:0T26C2	YT:Z:UU
HWI-ST515:184:D0PUKACXX:1:2306:20770:43276	256	chromosome:AGPv2:2:1:237068873:1	174327490	1	3M1I27M	*	0	0	CCATTTTTTGGCGATTAATGCCAAAGGGGGG	JJIGGJIIHHFFF<ABBCCCCDCDCCCBD##	AS:i:-16	XS:i:-2	XN:i:0	XM:i:2	XO:i:1	XG:i:1	NM:i:3	MD:Z:0T28A0	YT:Z:UU
HWI-ST515:184:D0PUKACXX:1:2306:20770:43276	272	chromosome:AGPv2:8:1:175793759:1	33039260	1	22M1I8M	*	0	0	CCCCCCTTTGGCATTAATCGCCAAAAAATGG	##DBCCCDCDCCCCBBA<FFFHHIIJGGIJJ	AS:i:-16	XS:i:-2	XN:i:0	XM:i:2	XO:i:1	XG:i:1	NM:i:3	MD:Z:0T26C2	YT:Z:UU
HWI-ST515:184:D0PUKACXX:1:2306:20770:43276	256	chromosome:AGPv2:10:1:150189435:1	18389755	1	3M1I27M	*	0	0	CCATTTTTTGGCGATTAATGCCAAAGGGGGG	JJIGGJIIHHFFF<ABBCCCCDCDCCCBD##	AS:i:-16	XS:i:-2	XN:i:0	XM:i:2	XO:i:1	XG:i:1	NM:i:3	MD:Z:2G26A0	YT:Z:UU
HWI-ST515:184:D0PUKACXX:1:2306:20770:43276	272	chromosome:AGPv2:1:1:301354135:1	70994181	1	22M1I8M	*	0	0	CCCCCCTTTGGCATTAATCGCCAAAAAATGG	##DBCCCDCDCCCCBBA<FFFHHIIJGGIJJ	AS:i:-16	XS:i:-2	XN:i:0	XM:i:2	XO:i:1	XG:i:1	NM:i:3	MD:Z:0T26C2	YT:Z:UU
HWI-ST515:184:D0PUKACXX:1:2306:20770:43276	256	chromosome:AGPv2:3:1:232140174:1	162796194	1	3M1I27M	*	0	0	CCATTTTTTGGCGATTAATGCCAAAGGGGGG	JJIGGJIIHHFFF<ABBCCCCDCDCCCBD##	AS:i:-16	XS:i:-2	XN:i:0	XM:i:2	XO:i:1	XG:i:1	NM:i:3	MD:Z:2G26A0	YT:Z:UU
HWI-ST515:184:D0PUKACXX:1:2306:20770:43276	256	chromosome:AGPv2:10:1:150189435:1	109213074	1	3M1I27M	*	0	0	CCATTTTTTGGCGATTAATGCCAAAGGGGGG	JJIGGJIIHHFFF<ABBCCCCDCDCCCBD##	AS:i:-16	XS:i:-2	XN:i:0	XM:i:2	XO:i:1	XG:i:1	NM:i:3	MD:Z:2G26A0	YT:Z:UU
HWI-ST515:184:D0PUKACXX:1:2306:20770:43276	256	chromosome:AGPv2:7:1:176764762:1	129683199	1	3M1I27M	*	0	0	CCATTTTTTGGCGATTAATGCCAAAGGGGGG	JJIGGJIIHHFFF<ABBCCCCDCDCCCBD##	AS:i:-16	XS:i:-2	XN:i:0	XM:i:2	XO:i:1	XG:i:1	NM:i:3	MD:Z:2G26A0	YT:Z:UU
HWI-ST515:184:D0PUKACXX:1:2306:20770:43276	256	chromosome:AGPv2:8:1:175793759:1	73321883	1	3M1I27M	*	0	0	CCATTTTTTGGCGATTAATGCCAAAGGGGGG	JJIGGJIIHHFFF<ABBCCCCDCDCCCBD##	AS:i:-16	XS:i:-2	XN:i:0	XM:i:2	XO:i:1	XG:i:1	NM:i:3	MD:Z:2G26A0	YT:Z:UU
HWI-ST515:184:D0PUKACXX:1:2306:20770:43276	256	chromosome:AGPv2:8:1:175793759:1	109647564	1	3M1I27M	*	0	0	CCATTTTTTGGCGATTAATGCCAAAGGGGGG	JJIGGJIIHHFFF<ABBCCCCDCDCCCBD##	AS:i:-16	XS:i:-2	XN:i:0	XM:i:2	XO:i:1	XG:i:1	NM:i:3	MD:Z:2G25A1	YT:Z:UU
HWI-ST515:184:D0PUKACXX:1:2306:20770:43276	256	chromosome:AGPv2:1:1:301354135:1	160909268	1	3M1I27M	*	0	0	CCATTTTTTGGCGATTAATGCCAAAGGGGGG	JJIGGJIIHHFFF<ABBCCCCDCDCCCBD##	AS:i:-16	XS:i:-2	XN:i:0	XM:i:2	XO:i:1	XG:i:1	NM:i:3	MD:Z:2G25A1	YT:Z:UU
HWI-ST515:184:D0PUKACXX:1:2306:20770:43276	256	chromosome:AGPv2:1:1:301354135:1	96436634	1	3M1I27M	*	0	0	CCATTTTTTGGCGATTAATGCCAAAGGGGGG	JJIGGJIIHHFFF<ABBCCCCDCDCCCBD##	AS:i:-16	XS:i:-2	XN:i:0	XM:i:2	XO:i:1	XG:i:1	NM:i:3	MD:Z:2G26A0	YT:Z:UU
HWI-ST515:184:D0PUKACXX:1:2306:20770:43276	272	chromosome:AGPv2:9:1:156750706:1	154699415	1	22M1I8M	*	0	0	CCCCCCTTTGGCATTAATCGCCAAAAAATGG	##DBCCCDCDCCCCBBA<FFFHHIIJGGIJJ	AS:i:-16	XS:i:-2	XN:i:0	XM:i:2	XO:i:1	XG:i:1	NM:i:3	MD:Z:0T26C2	YT:Z:UU
HWI-ST515:184:D0PUKACXX:1:2306:20770:43276	272	chromosome:AGPv2:8:1:175793759:1	77126114	1	22M1I8M	*	0	0	CCCCCCTTTGGCATTAATCGCCAAAAAATGG	##DBCCCDCDCCCCBBA<FFFHHIIJGGIJJ	AS:i:-16	XS:i:-2	XN:i:0	XM:i:2	XO:i:1	XG:i:1	NM:i:3	MD:Z:0T26C2	YT:Z:UU
HWI-ST515:184:D0PUKACXX:1:2306:20770:43276	272	chromosome:AGPv2:9:1:156750706:1	112260248	1	22M1I8M	*	0	0	CCCCCCTTTGGCATTAATCGCCAAAAAATGG	##DBCCCDCDCCCCBBA<FFFHHIIJGGIJJ	AS:i:-16	XS:i:-2	XN:i:0	XM:i:2	XO:i:1	XG:i:1	NM:i:3	MD:Z:0T26C2	YT:Z:UU
HWI-ST515:184:D0PUKACXX:1:2306:20770:43276	256	chromosome:AGPv2:3:1:232140174:1	21158753	1	3M1I27M	*	0	0	CCATTTTTTGGCGATTAATGCCAAAGGGGGG	JJIGGJIIHHFFF<ABBCCCCDCDCCCBD##	AS:i:-16	XS:i:-2	XN:i:0	XM:i:2	XO:i:1	XG:i:1	NM:i:3	MD:Z:2G26A0	YT:Z:UU
HWI-ST515:184:D0PUKACXX:1:2306:20770:43276	272	chromosome:AGPv2:8:1:175793759:1	91629670	1	22M1I8M	*	0	0	CCCCCCTTTGGCATTAATCGCCAAAAAATGG	##DBCCCDCDCCCCBBA<FFFHHIIJGGIJJ	AS:i:-16	XS:i:-2	XN:i:0	XM:i:2	XO:i:1	XG:i:1	NM:i:3	MD:Z:0T26C2	YT:Z:UU
HWI-ST515:184:D0PUKACXX:1:2306:20770:43276	272	chromosome:AGPv2:9:1:156750706:1	132765996	1	22M1I8M	*	0	0	CCCCCCTTTGGCATTAATCGCCAAAAAATGG	##DBCCCDCDCCCCBBA<FFFHHIIJGGIJJ	AS:i:-16	XS:i:-2	XN:i:0	XM:i:2	XO:i:1	XG:i:1	NM:i:3	MD:Z:0T26C2	YT:Z:UU
HWI-ST515:184:D0PUKACXX:1:2306:20770:43276	256	chromosome:AGPv2:1:1:301354135:1	295165092	1	3M1I27M	*	0	0	CCATTTTTTGGCGATTAATGCCAAAGGGGGG	JJIGGJIIHHFFF<ABBCCCCDCDCCCBD##	AS:i:-16	XS:i:-2	XN:i:0	XM:i:2	XO:i:1	XG:i:1	NM:i:3	MD:Z:2G26A0	YT:Z:UU
HWI-ST515:184:D0PUKACXX:1:2306:20770:43276	272	chromosome:AGPv2:1:1:301354135:1	268709588	1	22M1I8M	*	0	0	CCCCCCTTTGGCATTAATCGCCAAAAAATGG	##DBCCCDCDCCCCBBA<FFFHHIIJGGIJJ	AS:i:-16	XS:i:-2	XN:i:0	XM:i:2	XO:i:1	XG:i:1	NM:i:3	MD:Z:0T26C2	YT:Z:UU
HWI-ST515:184:D0PUKACXX:1:2306:20770:43276	256	chromosome:AGPv2:3:1:232140174:1	18099460	1	3M1I27M	*	0	0	CCATTTTTTGGCGATTAATGCCAAAGGGGGG	JJIGGJIIHHFFF<ABBCCCCDCDCCCBD##	AS:i:-16	XS:i:-2	XN:i:0	XM:i:2	XO:i:1	XG:i:1	NM:i:3	MD:Z:2G26A0	YT:Z:UU
HWI-ST515:184:D0PUKACXX:1:2306:20770:43276	256	chromosome:AGPv2:7:1:176764762:1	80795553	1	3M1I27M	*	0	0	CCATTTTTTGGCGATTAATGCCAAAGGGGGG	JJIGGJIIHHFFF<ABBCCCCDCDCCCBD##	AS:i:-16	XS:i:-2	XN:i:0	XM:i:2	XO:i:1	XG:i:1	NM:i:3	MD:Z:2G26A0	YT:Z:UU
HWI-ST515:184:D0PUKACXX:1:2306:20770:43276	256	chromosome:AGPv2:5:1:217872852:1	153045128	1	3M1I27M	*	0	0	CCATTTTTTGGCGATTAATGCCAAAGGGGGG	JJIGGJIIHHFFF<ABBCCCCDCDCCCBD##	AS:i:-16	XS:i:-2	XN:i:0	XM:i:2	XO:i:1	XG:i:1	NM:i:3	MD:Z:0T28A0	YT:Z:UU
HWI-ST515:184:D0PUKACXX:1:2306:20770:43276	272	chromosome:AGPv2:1:1:301354135:1	290528428	1	22M1I8M	*	0	0	CCCCCCTTTGGCATTAATCGCCAAAAAATGG	##DBCCCDCDCCCCBBA<FFFHHIIJGGIJJ	AS:i:-16	XS:i:-2	XN:i:0	XM:i:2	XO:i:1	XG:i:1	NM:i:3	MD:Z:0T26C2	YT:Z:UU
HWI-ST515:184:D0PUKACXX:1:2306:20770:43276	256	chromosome:AGPv2:5:1:217872852:1	127890864	1	3M1I27M	*	0	0	CCATTTTTTGGCGATTAATGCCAAAGGGGGG	JJIGGJIIHHFFF<ABBCCCCDCDCCCBD##	AS:i:-16	XS:i:-2	XN:i:0	XM:i:2	XO:i:1	XG:i:1	NM:i:3	MD:Z:2G26A0	YT:Z:UU
HWI-ST515:184:D0PUKACXX:1:2306:20770:43276	272	chromosome:AGPv2:1:1:301354135:1	23736700	1	22M1I8M	*	0	0	CCCCCCTTTGGCATTAATCGCCAAAAAATGG	##DBCCCDCDCCCCBBA<FFFHHIIJGGIJJ	AS:i:-16	XS:i:-2	XN:i:0	XM:i:2	XO:i:1	XG:i:1	NM:i:3	MD:Z:1T25C2	YT:Z:UU
HWI-ST515:184:D0PUKACXX:1:2306:20770:43276	272	chromosome:AGPv2:4:1:241473504:1	174227702	1	22M1I8M	*	0	0	CCCCCCTTTGGCATTAATCGCCAAAAAATGG	##DBCCCDCDCCCCBBA<FFFHHIIJGGIJJ	AS:i:-16	XS:i:-2	XN:i:0	XM:i:2	XO:i:1	XG:i:1	NM:i:3	MD:Z:0T26C2	YT:Z:UU
HWI-ST515:184:D0PUKACXX:1:2306:20770:43276	256	chromosome:AGPv2:9:1:156750706:1	88607608	1	3M1I27M	*	0	0	CCATTTTTTGGCGATTAATGCCAAAGGGGGG	JJIGGJIIHHFFF<ABBCCCCDCDCCCBD##	AS:i:-16	XS:i:-2	XN:i:0	XM:i:2	XO:i:1	XG:i:1	NM:i:3	MD:Z:2G26A0	YT:Z:UU
HWI-ST515:184:D0PUKACXX:1:2306:20770:43276	256	chromosome:AGPv2:2:1:237068873:1	84921408	1	3M1I27M	*	0	0	CCATTTTTTGGCGATTAATGCCAAAGGGGGG	JJIGGJIIHHFFF<ABBCCCCDCDCCCBD##	AS:i:-16	XS:i:-2	XN:i:0	XM:i:2	XO:i:1	XG:i:1	NM:i:3	MD:Z:2G26A0	YT:Z:UU
HWI-ST515:184:D0PUKACXX:1:2306:20770:43276	256	chromosome:AGPv2:10:1:150189435:1	66929129	1	3M1I27M	*	0	0	CCATTTTTTGGCGATTAATGCCAAAGGGGGG	JJIGGJIIHHFFF<ABBCCCCDCDCCCBD##	AS:i:-16	XS:i:-2	XN:i:0	XM:i:2	XO:i:1	XG:i:1	NM:i:3	MD:Z:2G26A0	YT:Z:UU
HWI-ST515:184:D0PUKACXX:1:2306:20770:43276	256	chromosome:AGPv2:10:1:150189435:1	123938357	1	3M1I27M	*	0	0	CCATTTTTTGGCGATTAATGCCAAAGGGGGG	JJIGGJIIHHFFF<ABBCCCCDCDCCCBD##	AS:i:-16	XS:i:-2	XN:i:0	XM:i:2	XO:i:1	XG:i:1	NM:i:3	MD:Z:2G26A0	YT:Z:UU
HWI-ST515:184:D0PUKACXX:1:2306:20770:43276	256	chromosome:AGPv2:8:1:175793759:1	147835741	1	3M1I27M	*	0	0	CCATTTTTTGGCGATTAATGCCAAAGGGGGG	JJIGGJIIHHFFF<ABBCCCCDCDCCCBD##	AS:i:-16	XS:i:-2	XN:i:0	XM:i:2	XO:i:1	XG:i:1	NM:i:3	MD:Z:2G26A0	YT:Z:UU
HWI-ST515:184:D0PUKACXX:1:2306:20770:43276	256	chromosome:AGPv2:7:1:176764762:1	85281523	1	3M1I27M	*	0	0	CCATTTTTTGGCGATTAATGCCAAAGGGGGG	JJIGGJIIHHFFF<ABBCCCCDCDCCCBD##	AS:i:-16	XS:i:-2	XN:i:0	XM:i:2	XO:i:1	XG:i:1	NM:i:3	MD:Z:2G26A0	YT:Z:UU
HWI-ST515:184:D0PUKACXX:1:2306:20770:43276	256	chromosome:AGPv2:5:1:217872852:1	164526794	1	3M1I27M	*	0	0	CCATTTTTTGGCGATTAATGCCAAAGGGGGG	JJIGGJIIHHFFF<ABBCCCCDCDCCCBD##	AS:i:-16	XS:i:-2	XN:i:0	XM:i:2	XO:i:1	XG:i:1	NM:i:3	MD:Z:2G26A0	YT:Z:UU
HWI-ST515:184:D0PUKACXX:1:2306:20770:43276	272	chromosome:AGPv2:1:1:301354135:1	247577114	1	22M1I8M	*	0	0	CCCCCCTTTGGCATTAATCGCCAAAAAATGG	##DBCCCDCDCCCCBBA<FFFHHIIJGGIJJ	AS:i:-16	XS:i:-2	XN:i:0	XM:i:2	XO:i:1	XG:i:1	NM:i:3	MD:Z:0T26C2	YT:Z:UU
HWI-ST515:184:D0PUKACXX:1:2306:20770:43276	272	chromosome:AGPv2:10:1:150189435:1	104778919	1	22M1I8M	*	0	0	CCCCCCTTTGGCATTAATCGCCAAAAAATGG	##DBCCCDCDCCCCBBA<FFFHHIIJGGIJJ	AS:i:-16	XS:i:-2	XN:i:0	XM:i:2	XO:i:1	XG:i:1	NM:i:3	MD:Z:0T26C2	YT:Z:UU
HWI-ST515:184:D0PUKACXX:1:2306:20770:43276	256	chromosome:AGPv2:7:1:176764762:1	34739103	1	3M1I27M	*	0	0	CCATTTTTTGGCGATTAATGCCAAAGGGGGG	JJIGGJIIHHFFF<ABBCCCCDCDCCCBD##	AS:i:-16	XS:i:-2	XN:i:0	XM:i:2	XO:i:1	XG:i:1	NM:i:3	MD:Z:2G25A1	YT:Z:UU
HWI-ST515:184:D0PUKACXX:1:2306:20770:43276	272	chromosome:AGPv2:1:1:301354135:1	292476254	1	22M1I8M	*	0	0	CCCCCCTTTGGCATTAATCGCCAAAAAATGG	##DBCCCDCDCCCCBBA<FFFHHIIJGGIJJ	AS:i:-16	XS:i:-2	XN:i:0	XM:i:2	XO:i:1	XG:i:1	NM:i:3	MD:Z:0T26C2	YT:Z:UU
HWI-ST515:184:D0PUKACXX:1:2306:20770:43276	256	chromosome:AGPv2:1:1:301354135:1	56851165	1	3M1I27M	*	0	0	CCATTTTTTGGCGATTAATGCCAAAGGGGGG	JJIGGJIIHHFFF<ABBCCCCDCDCCCBD##	AS:i:-16	XS:i:-2	XN:i:0	XM:i:2	XO:i:1	XG:i:1	NM:i:3	MD:Z:2G26A0	YT:Z:UU
HWI-ST515:184:D0PUKACXX:1:2306:20770:43276	256	chromosome:AGPv2:4:1:241473504:1	225465937	1	3M1I27M	*	0	0	CCATTTTTTGGCGATTAATGCCAAAGGGGGG	JJIGGJIIHHFFF<ABBCCCCDCDCCCBD##	AS:i:-16	XS:i:-2	XN:i:0	XM:i:2	XO:i:1	XG:i:1	NM:i:3	MD:Z:2G26A0	YT:Z:UU
HWI-ST515:184:D0PUKACXX:1:2306:20770:43276	272	chromosome:AGPv2:9:1:156750706:1	154151901	1	22M1I8M	*	0	0	CCCCCCTTTGGCATTAATCGCCAAAAAATGG	##DBCCCDCDCCCCBBA<FFFHHIIJGGIJJ	AS:i:-16	XS:i:-2	XN:i:0	XM:i:2	XO:i:1	XG:i:1	NM:i:3	MD:Z:0T26C2	YT:Z:UU
HWI-ST515:184:D0PUKACXX:1:2306:20770:43276	256	chromosome:AGPv2:4:1:241473504:1	83339361	1	3M1I27M	*	0	0	CCATTTTTTGGCGATTAATGCCAAAGGGGGG	JJIGGJIIHHFFF<ABBCCCCDCDCCCBD##	AS:i:-16	XS:i:-2	XN:i:0	XM:i:2	XO:i:1	XG:i:1	NM:i:3	MD:Z:2G26A0	YT:Z:UU
HWI-ST515:184:D0PUKACXX:1:2306:20770:43276	272	chromosome:AGPv2:4:1:241473504:1	205631397	1	22M1I8M	*	0	0	CCCCCCTTTGGCATTAATCGCCAAAAAATGG	##DBCCCDCDCCCCBBA<FFFHHIIJGGIJJ	AS:i:-16	XS:i:-2	XN:i:0	XM:i:2	XO:i:1	XG:i:1	NM:i:3	MD:Z:0T26C2	YT:Z:UU
HWI-ST515:184:D0PUKACXX:1:2306:20770:43276	256	chromosome:AGPv2:1:1:301354135:1	274007012	1	3M1I27M	*	0	0	CCATTTTTTGGCGATTAATGCCAAAGGGGGG	JJIGGJIIHHFFF<ABBCCCCDCDCCCBD##	AS:i:-16	XS:i:-2	XN:i:0	XM:i:2	XO:i:1	XG:i:1	NM:i:3	MD:Z:2G26A0	YT:Z:UU
HWI-ST515:184:D0PUKACXX:1:2306:20770:43276	256	chromosome:AGPv2:7:1:176764762:1	111845220	1	3M1I27M	*	0	0	CCATTTTTTGGCGATTAATGCCAAAGGGGGG	JJIGGJIIHHFFF<ABBCCCCDCDCCCBD##	AS:i:-16	XS:i:-2	XN:i:0	XM:i:2	XO:i:1	XG:i:1	NM:i:3	MD:Z:2G26A0	YT:Z:UU
HWI-ST515:184:D0PUKACXX:1:2306:20770:43276	272	chromosome:AGPv2:4:1:241473504:1	239457264	1	22M1I8M	*	0	0	CCCCCCTTTGGCATTAATCGCCAAAAAATGG	##DBCCCDCDCCCCBBA<FFFHHIIJGGIJJ	AS:i:-16	XS:i:-2	XN:i:0	XM:i:2	XO:i:1	XG:i:1	NM:i:3	MD:Z:0T26C2	YT:Z:UU
HWI-ST515:184:D0PUKACXX:1:2306:20770:43276	256	chromosome:AGPv2:1:1:301354135:1	129088992	1	3M1I27M	*	0	0	CCATTTTTTGGCGATTAATGCCAAAGGGGGG	JJIGGJIIHHFFF<ABBCCCCDCDCCCBD##	AS:i:-16	XS:i:-2	XN:i:0	XM:i:2	XO:i:1	XG:i:1	NM:i:3	MD:Z:2G26A0	YT:Z:UU
HWI-ST515:184:D0PUKACXX:1:2306:20770:43276	272	chromosome:AGPv2:1:1:301354135:1	49460887	1	22M1I8M	*	0	0	CCCCCCTTTGGCATTAATCGCCAAAAAATGG	##DBCCCDCDCCCCBBA<FFFHHIIJGGIJJ	AS:i:-16	XS:i:-2	XN:i:0	XM:i:2	XO:i:1	XG:i:1	NM:i:3	MD:Z:0T26C2	YT:Z:UU
HWI-ST515:184:D0PUKACXX:1:2306:20770:43276	256	chromosome:AGPv2:7:1:176764762:1	116429030	1	3M1I27M	*	0	0	CCATTTTTTGGCGATTAATGCCAAAGGGGGG	JJIGGJIIHHFFF<ABBCCCCDCDCCCBD##	AS:i:-16	XS:i:-2	XN:i:0	XM:i:2	XO:i:1	XG:i:1	NM:i:3	MD:Z:2G26A0	YT:Z:UU
HWI-ST515:184:D0PUKACXX:1:2306:20770:43276	272	chromosome:AGPv2:6:1:169174353:1	137874420	1	22M1I8M	*	0	0	CCCCCCTTTGGCATTAATCGCCAAAAAATGG	##DBCCCDCDCCCCBBA<FFFHHIIJGGIJJ	AS:i:-16	XS:i:-2	XN:i:0	XM:i:2	XO:i:1	XG:i:1	NM:i:3	MD:Z:0T26C2	YT:Z:UU
HWI-ST515:184:D0PUKACXX:1:2306:20770:43276	272	chromosome:AGPv2:10:1:150189435:1	73433931	1	22M1I8M	*	0	0	CCCCCCTTTGGCATTAATCGCCAAAAAATGG	##DBCCCDCDCCCCBBA<FFFHHIIJGGIJJ	AS:i:-16	XS:i:-2	XN:i:0	XM:i:2	XO:i:1	XG:i:1	NM:i:3	MD:Z:0T26C2	YT:Z:UU
HWI-ST515:184:D0PUKACXX:1:2306:20770:43276	272	chromosome:AGPv2:1:1:301354135:1	11637606	1	22M1I8M	*	0	0	CCCCCCTTTGGCATTAATCGCCAAAAAATGG	##DBCCCDCDCCCCBBA<FFFHHIIJGGIJJ	AS:i:-16	XS:i:-2	XN:i:0	XM:i:2	XO:i:1	XG:i:1	NM:i:3	MD:Z:0T26C2	YT:Z:UU
HWI-ST515:184:D0PUKACXX:1:2306:20770:43276	256	chromosome:AGPv2:9:1:156750706:1	124191693	1	3M1I27M	*	0	0	CCATTTTTTGGCGATTAATGCCAAAGGGGGG	JJIGGJIIHHFFF<ABBCCCCDCDCCCBD##	AS:i:-16	XS:i:-2	XN:i:0	XM:i:2	XO:i:1	XG:i:1	NM:i:3	MD:Z:2G26A0	YT:Z:UU
HWI-ST515:184:D0PUKACXX:1:2306:20770:43276	256	chromosome:AGPv2:10:1:150189435:1	118215298	1	3M1I27M	*	0	0	CCATTTTTTGGCGATTAATGCCAAAGGGGGG	JJIGGJIIHHFFF<ABBCCCCDCDCCCBD##	AS:i:-16	XS:i:-2	XN:i:0	XM:i:2	XO:i:1	XG:i:1	NM:i:3	MD:Z:2G26A0	YT:Z:UU
HWI-ST515:184:D0PUKACXX:1:2306:20770:43276	272	chromosome:AGPv2:4:1:241473504:1	186449251	1	22M1I8M	*	0	0	CCCCCCTTTGGCATTAATCGCCAAAAAATGG	##DBCCCDCDCCCCBBA<FFFHHIIJGGIJJ	AS:i:-16	XS:i:-2	XN:i:0	XM:i:2	XO:i:1	XG:i:1	NM:i:3	MD:Z:0T26C2	YT:Z:UU
HWI-ST515:184:D0PUKACXX:1:2306:20770:43276	272	chromosome:AGPv2:9:1:156750706:1	10215441	1	22M1I8M	*	0	0	CCCCCCTTTGGCATTAATCGCCAAAAAATGG	##DBCCCDCDCCCCBBA<FFFHHIIJGGIJJ	AS:i:-16	XS:i:-2	XN:i:0	XM:i:2	XO:i:1	XG:i:1	NM:i:3	MD:Z:1T25C2	YT:Z:UU
HWI-ST515:184:D0PUKACXX:1:2306:20770:43276	272	chromosome:AGPv2:5:1:217872852:1	199995100	1	22M1I8M	*	0	0	CCCCCCTTTGGCATTAATCGCCAAAAAATGG	##DBCCCDCDCCCCBBA<FFFHHIIJGGIJJ	AS:i:-16	XS:i:-2	XN:i:0	XM:i:2	XO:i:1	XG:i:1	NM:i:3	MD:Z:0T26C2	YT:Z:UU
HWI-ST515:184:D0PUKACXX:1:2306:20770:43276	256	chromosome:AGPv2:9:1:156750706:1	108014340	1	3M1I27M	*	0	0	CCATTTTTTGGCGATTAATGCCAAAGGGGGG	JJIGGJIIHHFFF<ABBCCCCDCDCCCBD##	AS:i:-16	XS:i:-2	XN:i:0	XM:i:2	XO:i:1	XG:i:1	NM:i:3	MD:Z:2G26A0	YT:Z:UU
HWI-ST515:184:D0PUKACXX:1:2306:20770:43276	256	chromosome:AGPv2:10:1:150189435:1	90626414	1	3M1I27M	*	0	0	CCATTTTTTGGCGATTAATGCCAAAGGGGGG	JJIGGJIIHHFFF<ABBCCCCDCDCCCBD##	AS:i:-16	XS:i:-2	XN:i:0	XM:i:2	XO:i:1	XG:i:1	NM:i:3	MD:Z:2G26A0	YT:Z:UU
HWI-ST515:184:D0PUKACXX:1:2306:20770:43276	256	chromosome:AGPv2:5:1:217872852:1	69906618	1	3M1I27M	*	0	0	CCATTTTTTGGCGATTAATGCCAAAGGGGGG	JJIGGJIIHHFFF<ABBCCCCDCDCCCBD##	AS:i:-16	XS:i:-2	XN:i:0	XM:i:2	XO:i:1	XG:i:1	NM:i:3	MD:Z:2G26A0	YT:Z:UU
HWI-ST515:184:D0PUKACXX:1:2306:20770:43276	272	chromosome:AGPv2:6:1:169174353:1	34272129	1	22M1I8M	*	0	0	CCCCCCTTTGGCATTAATCGCCAAAAAATGG	##DBCCCDCDCCCCBBA<FFFHHIIJGGIJJ	AS:i:-16	XS:i:-2	XN:i:0	XM:i:2	XO:i:1	XG:i:1	NM:i:3	MD:Z:1T25C2	YT:Z:UU
HWI-ST515:184:D0PUKACXX:1:2306:20770:43276	256	chromosome:AGPv2:4:1:241473504:1	34130651	1	3M1I27M	*	0	0	CCATTTTTTGGCGATTAATGCCAAAGGGGGG	JJIGGJIIHHFFF<ABBCCCCDCDCCCBD##	AS:i:-16	XS:i:-2	XN:i:0	XM:i:2	XO:i:1	XG:i:1	NM:i:3	MD:Z:2G26A0	YT:Z:UU
HWI-ST515:184:D0PUKACXX:1:2306:20770:43276	272	chromosome:AGPv2:3:1:232140174:1	165761728	1	22M1I8M	*	0	0	CCCCCCTTTGGCATTAATCGCCAAAAAATGG	##DBCCCDCDCCCCBBA<FFFHHIIJGGIJJ	AS:i:-16	XS:i:-2	XN:i:0	XM:i:2	XO:i:1	XG:i:1	NM:i:3	MD:Z:0T26C2	YT:Z:UU
HWI-ST515:184:D0PUKACXX:1:2306:20770:43276	272	chromosome:AGPv2:3:1:232140174:1	57163109	1	22M1I8M	*	0	0	CCCCCCTTTGGCATTAATCGCCAAAAAATGG	##DBCCCDCDCCCCBBA<FFFHHIIJGGIJJ	AS:i:-16	XS:i:-2	XN:i:0	XM:i:2	XO:i:1	XG:i:1	NM:i:3	MD:Z:0T28A0	YT:Z:UU
HWI-ST515:184:D0PUKACXX:1:2306:20770:43276	272	chromosome:AGPv2:4:1:241473504:1	7596054	1	22M1I8M	*	0	0	CCCCCCTTTGGCATTAATCGCCAAAAAATGG	##DBCCCDCDCCCCBBA<FFFHHIIJGGIJJ	AS:i:-16	XS:i:-2	XN:i:0	XM:i:2	XO:i:1	XG:i:1	NM:i:3	MD:Z:0T26C2	YT:Z:UU
HWI-ST515:184:D0PUKACXX:1:2306:20770:43276	272	chromosome:AGPv2:6:1:169174353:1	93364400	1	22M1I8M	*	0	0	CCCCCCTTTGGCATTAATCGCCAAAAAATGG	##DBCCCDCDCCCCBBA<FFFHHIIJGGIJJ	AS:i:-16	XS:i:-2	XN:i:0	XM:i:2	XO:i:1	XG:i:1	NM:i:3	MD:Z:0T26C2	YT:Z:UU
HWI-ST515:184:D0PUKACXX:1:2306:20770:43276	256	chromosome:AGPv2:3:1:232140174:1	145517325	1	3M1I27M	*	0	0	CCATTTTTTGGCGATTAATGCCAAAGGGGGG	JJIGGJIIHHFFF<ABBCCCCDCDCCCBD##	AS:i:-16	XS:i:-2	XN:i:0	XM:i:2	XO:i:1	XG:i:1	NM:i:3	MD:Z:2G26A0	YT:Z:UU
HWI-ST515:184:D0PUKACXX:1:2306:20770:43276	256	chromosome:AGPv2:8:1:175793759:1	83299390	1	3M1I27M	*	0	0	CCATTTTTTGGCGATTAATGCCAAAGGGGGG	JJIGGJIIHHFFF<ABBCCCCDCDCCCBD##	AS:i:-16	XS:i:-2	XN:i:0	XM:i:2	XO:i:1	XG:i:1	NM:i:3	MD:Z:2G26A0	YT:Z:UU
HWI-ST515:184:D0PUKACXX:1:2306:20770:43276	272	chromosome:AGPv2:5:1:217872852:1	126137686	1	22M1I8M	*	0	0	CCCCCCTTTGGCATTAATCGCCAAAAAATGG	##DBCCCDCDCCCCBBA<FFFHHIIJGGIJJ	AS:i:-16	XS:i:-2	XN:i:0	XM:i:2	XO:i:1	XG:i:1	NM:i:3	MD:Z:0T26C2	YT:Z:UU
HWI-ST515:184:D0PUKACXX:1:2306:20770:43276	256	chromosome:AGPv2:4:1:241473504:1	19773229	1	3M1I27M	*	0	0	CCATTTTTTGGCGATTAATGCCAAAGGGGGG	JJIGGJIIHHFFF<ABBCCCCDCDCCCBD##	AS:i:-16	XS:i:-2	XN:i:0	XM:i:2	XO:i:1	XG:i:1	NM:i:3	MD:Z:0T27A1	YT:Z:UU
HWI-ST515:184:D0PUKACXX:1:2306:20770:43276	256	chromosome:AGPv2:8:1:175793759:1	140884509	1	3M1I27M	*	0	0	CCATTTTTTGGCGATTAATGCCAAAGGGGGG	JJIGGJIIHHFFF<ABBCCCCDCDCCCBD##	AS:i:-16	XS:i:-2	XN:i:0	XM:i:2	XO:i:1	XG:i:1	NM:i:3	MD:Z:2G26A0	YT:Z:UU
HWI-ST515:184:D0PUKACXX:1:2306:20770:43276	272	chromosome:AGPv2:5:1:217872852:1	130897461	1	22M1I8M	*	0	0	CCCCCCTTTGGCATTAATCGCCAAAAAATGG	##DBCCCDCDCCCCBBA<FFFHHIIJGGIJJ	AS:i:-16	XS:i:-2	XN:i:0	XM:i:2	XO:i:1	XG:i:1	NM:i:3	MD:Z:0T26C2	YT:Z:UU
HWI-ST515:184:D0PUKACXX:1:2306:20770:43276	256	chromosome:AGPv2:3:1:232140174:1	223006568	1	3M1I27M	*	0	0	CCATTTTTTGGCGATTAATGCCAAAGGGGGG	JJIGGJIIHHFFF<ABBCCCCDCDCCCBD##	AS:i:-16	XS:i:-2	XN:i:0	XM:i:2	XO:i:1	XG:i:1	NM:i:3	MD:Z:2G26A0	YT:Z:UU
HWI-ST515:184:D0PUKACXX:1:2306:20770:43276	256	chromosome:AGPv2:1:1:301354135:1	33750136	1	3M1I27M	*	0	0	CCATTTTTTGGCGATTAATGCCAAAGGGGGG	JJIGGJIIHHFFF<ABBCCCCDCDCCCBD##	AS:i:-16	XS:i:-2	XN:i:0	XM:i:2	XO:i:1	XG:i:1	NM:i:3	MD:Z:2G26A0	YT:Z:UU
HWI-ST515:184:D0PUKACXX:1:2306:20770:43276	272	chromosome:AGPv2:1:1:301354135:1	275512168	1	22M1I8M	*	0	0	CCCCCCTTTGGCATTAATCGCCAAAAAATGG	##DBCCCDCDCCCCBBA<FFFHHIIJGGIJJ	AS:i:-16	XS:i:-2	XN:i:0	XM:i:2	XO:i:1	XG:i:1	NM:i:3	MD:Z:0T26C2	YT:Z:UU
HWI-ST515:184:D0PUKACXX:1:2306:20770:43276	256	chromosome:AGPv2:3:1:232140174:1	223290053	1	3M1I27M	*	0	0	CCATTTTTTGGCGATTAATGCCAAAGGGGGG	JJIGGJIIHHFFF<ABBCCCCDCDCCCBD##	AS:i:-16	XS:i:-2	XN:i:0	XM:i:2	XO:i:1	XG:i:1	NM:i:3	MD:Z:2G26A0	YT:Z:UU
HWI-ST515:184:D0PUKACXX:1:2306:20770:43276	272	chromosome:AGPv2:8:1:175793759:1	87621038	1	22M1I8M	*	0	0	CCCCCCTTTGGCATTAATCGCCAAAAAATGG	##DBCCCDCDCCCCBBA<FFFHHIIJGGIJJ	AS:i:-16	XS:i:-2	XN:i:0	XM:i:2	XO:i:1	XG:i:1	NM:i:3	MD:Z:0T26C2	YT:Z:UU
HWI-ST515:184:D0PUKACXX:1:2306:20770:43276	256	chromosome:AGPv2:3:1:232140174:1	112265438	1	3M1I27M	*	0	0	CCATTTTTTGGCGATTAATGCCAAAGGGGGG	JJIGGJIIHHFFF<ABBCCCCDCDCCCBD##	AS:i:-16	XS:i:-2	XN:i:0	XM:i:2	XO:i:1	XG:i:1	NM:i:3	MD:Z:2G26A0	YT:Z:UU
HWI-ST515:184:D0PUKACXX:1:2306:20770:43276	256	chromosome:AGPv2:10:1:150189435:1	99583850	1	3M1I27M	*	0	0	CCATTTTTTGGCGATTAATGCCAAAGGGGGG	JJIGGJIIHHFFF<ABBCCCCDCDCCCBD##	AS:i:-16	XS:i:-2	XN:i:0	XM:i:2	XO:i:1	XG:i:1	NM:i:3	MD:Z:2G26A0	YT:Z:UU
HWI-ST515:184:D0PUKACXX:1:2306:20770:43276	272	chromosome:AGPv2:1:1:301354135:1	296356051	1	22M1I8M	*	0	0	CCCCCCTTTGGCATTAATCGCCAAAAAATGG	##DBCCCDCDCCCCBBA<FFFHHIIJGGIJJ	AS:i:-16	XS:i:-2	XN:i:0	XM:i:2	XO:i:1	XG:i:1	NM:i:3	MD:Z:0T26C2	YT:Z:UU
HWI-ST515:184:D0PUKACXX:1:2306:20770:43276	272	chromosome:AGPv2:7:1:176764762:1	97633021	1	22M1I8M	*	0	0	CCCCCCTTTGGCATTAATCGCCAAAAAATGG	##DBCCCDCDCCCCBBA<FFFHHIIJGGIJJ	AS:i:-16	XS:i:-2	XN:i:0	XM:i:2	XO:i:1	XG:i:1	NM:i:3	MD:Z:0T28A0	YT:Z:UU
HWI-ST515:184:D0PUKACXX:1:2306:20770:43276	272	chromosome:AGPv2:2:1:237068873:1	212974422	1	22M1I8M	*	0	0	CCCCCCTTTGGCATTAATCGCCAAAAAATGG	##DBCCCDCDCCCCBBA<FFFHHIIJGGIJJ	AS:i:-16	XS:i:-2	XN:i:0	XM:i:2	XO:i:1	XG:i:1	NM:i:3	MD:Z:0T26C2	YT:Z:UU
HWI-ST515:184:D0PUKACXX:1:2306:20770:43276	256	chromosome:AGPv2:9:1:156750706:1	44284022	1	3M1I27M	*	0	0	CCATTTTTTGGCGATTAATGCCAAAGGGGGG	JJIGGJIIHHFFF<ABBCCCCDCDCCCBD##	AS:i:-16	XS:i:-2	XN:i:0	XM:i:2	XO:i:1	XG:i:1	NM:i:3	MD:Z:2G26A0	YT:Z:UU
HWI-ST515:184:D0PUKACXX:1:2306:20770:43276	256	chromosome:AGPv2:3:1:232140174:1	182331586	1	3M1I27M	*	0	0	CCATTTTTTGGCGATTAATGCCAAAGGGGGG	JJIGGJIIHHFFF<ABBCCCCDCDCCCBD##	AS:i:-16	XS:i:-2	XN:i:0	XM:i:2	XO:i:1	XG:i:1	NM:i:3	MD:Z:2G26A0	YT:Z:UU
HWI-ST515:184:D0PUKACXX:1:2306:20770:43276	256	chromosome:AGPv2:2:1:237068873:1	162552175	1	3M1I27M	*	0	0	CCATTTTTTGGCGATTAATGCCAAAGGGGGG	JJIGGJIIHHFFF<ABBCCCCDCDCCCBD##	AS:i:-16	XS:i:-2	XN:i:0	XM:i:2	XO:i:1	XG:i:1	NM:i:3	MD:Z:2G25A1	YT:Z:UU
HWI-ST515:184:D0PUKACXX:1:2306:20770:43276	256	chromosome:AGPv2:1:1:301354135:1	47280939	1	3M1I27M	*	0	0	CCATTTTTTGGCGATTAATGCCAAAGGGGGG	JJIGGJIIHHFFF<ABBCCCCDCDCCCBD##	AS:i:-16	XS:i:-2	XN:i:0	XM:i:2	XO:i:1	XG:i:1	NM:i:3	MD:Z:2G26A0	YT:Z:UU
HWI-ST515:184:D0PUKACXX:1:2306:20770:43276	272	chromosome:AGPv2:3:1:232140174:1	150809608	1	22M1I8M	*	0	0	CCCCCCTTTGGCATTAATCGCCAAAAAATGG	##DBCCCDCDCCCCBBA<FFFHHIIJGGIJJ	AS:i:-16	XS:i:-2	XN:i:0	XM:i:2	XO:i:1	XG:i:1	NM:i:3	MD:Z:0T26C2	YT:Z:UU
HWI-ST515:184:D0PUKACXX:1:2306:20770:43276	272	chromosome:AGPv2:7:1:176764762:1	46597684	1	22M1I8M	*	0	0	CCCCCCTTTGGCATTAATCGCCAAAAAATGG	##DBCCCDCDCCCCBBA<FFFHHIIJGGIJJ	AS:i:-16	XS:i:-2	XN:i:0	XM:i:2	XO:i:1	XG:i:1	NM:i:3	MD:Z:0T26C2	YT:Z:UU
HWI-ST515:184:D0PUKACXX:1:2306:20770:43276	256	chromosome:AGPv2:1:1:301354135:1	156623564	1	3M1I27M	*	0	0	CCATTTTTTGGCGATTAATGCCAAAGGGGGG	JJIGGJIIHHFFF<ABBCCCCDCDCCCBD##	AS:i:-16	XS:i:-2	XN:i:0	XM:i:2	XO:i:1	XG:i:1	NM:i:3	MD:Z:2G26A0	YT:Z:UU
HWI-ST515:184:D0PUKACXX:1:2306:20770:43276	272	chromosome:AGPv2:8:1:175793759:1	133987090	1	22M1I8M	*	0	0	CCCCCCTTTGGCATTAATCGCCAAAAAATGG	##DBCCCDCDCCCCBBA<FFFHHIIJGGIJJ	AS:i:-16	XS:i:-2	XN:i:0	XM:i:2	XO:i:1	XG:i:1	NM:i:3	MD:Z:0T26C2	YT:Z:UU
HWI-ST515:184:D0PUKACXX:1:2306:20770:43276	256	chromosome:AGPv2:7:1:176764762:1	158648568	1	3M1I27M	*	0	0	CCATTTTTTGGCGATTAATGCCAAAGGGGGG	JJIGGJIIHHFFF<ABBCCCCDCDCCCBD##	AS:i:-16	XS:i:-2	XN:i:0	XM:i:2	XO:i:1	XG:i:1	NM:i:3	MD:Z:2G25A1	YT:Z:UU
HWI-ST515:184:D0PUKACXX:1:2306:20770:43276	272	chromosome:AGPv2:7:1:176764762:1	49588345	1	22M1I8M	*	0	0	CCCCCCTTTGGCATTAATCGCCAAAAAATGG	##DBCCCDCDCCCCBBA<FFFHHIIJGGIJJ	AS:i:-16	XS:i:-2	XN:i:0	XM:i:2	XO:i:1	XG:i:1	NM:i:3	MD:Z:0T26C2	YT:Z:UU
HWI-ST515:184:D0PUKACXX:1:2306:20770:43276	272	chromosome:AGPv2:5:1:217872852:1	70265110	1	22M1I8M	*	0	0	CCCCCCTTTGGCATTAATCGCCAAAAAATGG	##DBCCCDCDCCCCBBA<FFFHHIIJGGIJJ	AS:i:-16	XS:i:-2	XN:i:0	XM:i:2	XO:i:1	XG:i:1	NM:i:3	MD:Z:0T26C2	YT:Z:UU
HWI-ST515:184:D0PUKACXX:1:2306:20770:43276	272	chromosome:AGPv2:8:1:175793759:1	34591888	1	22M1I8M	*	0	0	CCCCCCTTTGGCATTAATCGCCAAAAAATGG	##DBCCCDCDCCCCBBA<FFFHHIIJGGIJJ	AS:i:-16	XS:i:-2	XN:i:0	XM:i:2	XO:i:1	XG:i:1	NM:i:3	MD:Z:0T26C2	YT:Z:UU
HWI-ST515:184:D0PUKACXX:1:2306:20770:43276	272	chromosome:AGPv2:10:1:150189435:1	22386306	1	22M1I8M	*	0	0	CCCCCCTTTGGCATTAATCGCCAAAAAATGG	##DBCCCDCDCCCCBBA<FFFHHIIJGGIJJ	AS:i:-16	XS:i:-2	XN:i:0	XM:i:2	XO:i:1	XG:i:1	NM:i:3	MD:Z:0T26C2	YT:Z:UU
HWI-ST515:184:D0PUKACXX:1:2306:20770:43276	256	chromosome:AGPv2:3:1:232140174:1	171349334	1	3M1I27M	*	0	0	CCATTTTTTGGCGATTAATGCCAAAGGGGGG	JJIGGJIIHHFFF<ABBCCCCDCDCCCBD##	AS:i:-16	XS:i:-2	XN:i:0	XM:i:2	XO:i:1	XG:i:1	NM:i:3	MD:Z:2G26A0	YT:Z:UU
HWI-ST515:184:D0PUKACXX:1:2306:20770:43276	256	chromosome:AGPv2:8:1:175793759:1	86957007	1	3M1I27M	*	0	0	CCATTTTTTGGCGATTAATGCCAAAGGGGGG	JJIGGJIIHHFFF<ABBCCCCDCDCCCBD##	AS:i:-16	XS:i:-2	XN:i:0	XM:i:2	XO:i:1	XG:i:1	NM:i:3	MD:Z:2G26A0	YT:Z:UU
HWI-ST515:184:D0PUKACXX:1:2306:20770:43276	256	chromosome:AGPv2:4:1:241473504:1	83444490	1	3M1I27M	*	0	0	CCATTTTTTGGCGATTAATGCCAAAGGGGGG	JJIGGJIIHHFFF<ABBCCCCDCDCCCBD##	AS:i:-16	XS:i:-2	XN:i:0	XM:i:2	XO:i:1	XG:i:1	NM:i:3	MD:Z:2G26A0	YT:Z:UU
HWI-ST515:184:D0PUKACXX:1:2306:20770:43276	272	chromosome:AGPv2:6:1:169174353:1	117275877	1	22M1I8M	*	0	0	CCCCCCTTTGGCATTAATCGCCAAAAAATGG	##DBCCCDCDCCCCBBA<FFFHHIIJGGIJJ	AS:i:-16	XS:i:-2	XN:i:0	XM:i:2	XO:i:1	XG:i:1	NM:i:3	MD:Z:1T25C2	YT:Z:UU
HWI-ST515:184:D0PUKACXX:1:2306:20770:43276	272	chromosome:AGPv2:4:1:241473504:1	66881497	1	22M1I8M	*	0	0	CCCCCCTTTGGCATTAATCGCCAAAAAATGG	##DBCCCDCDCCCCBBA<FFFHHIIJGGIJJ	AS:i:-16	XS:i:-2	XN:i:0	XM:i:2	XO:i:1	XG:i:1	NM:i:3	MD:Z:0T26C2	YT:Z:UU
HWI-ST515:184:D0PUKACXX:1:2306:20770:43276	272	chromosome:AGPv2:3:1:232140174:1	131001023	1	22M1I8M	*	0	0	CCCCCCTTTGGCATTAATCGCCAAAAAATGG	##DBCCCDCDCCCCBBA<FFFHHIIJGGIJJ	AS:i:-16	XS:i:-2	XN:i:0	XM:i:2	XO:i:1	XG:i:1	NM:i:3	MD:Z:0T26C2	YT:Z:UU
HWI-ST515:184:D0PUKACXX:1:2306:20770:43276	272	chromosome:AGPv2:8:1:175793759:1	19246434	1	22M1I8M	*	0	0	CCCCCCTTTGGCATTAATCGCCAAAAAATGG	##DBCCCDCDCCCCBBA<FFFHHIIJGGIJJ	AS:i:-16	XS:i:-2	XN:i:0	XM:i:2	XO:i:1	XG:i:1	NM:i:3	MD:Z:1T25C2	YT:Z:UU
HWI-ST515:184:D0PUKACXX:1:2306:20770:43276	256	chromosome:AGPv2:5:1:217872852:1	173300511	1	3M1I27M	*	0	0	CCATTTTTTGGCGATTAATGCCAAAGGGGGG	JJIGGJIIHHFFF<ABBCCCCDCDCCCBD##	AS:i:-16	XS:i:-2	XN:i:0	XM:i:2	XO:i:1	XG:i:1	NM:i:3	MD:Z:2G26A0	YT:Z:UU
HWI-ST515:184:D0PUKACXX:1:2306:20770:43276	256	chromosome:AGPv2:5:1:217872852:1	80640485	1	3M1I27M	*	0	0	CCATTTTTTGGCGATTAATGCCAAAGGGGGG	JJIGGJIIHHFFF<ABBCCCCDCDCCCBD##	AS:i:-16	XS:i:-2	XN:i:0	XM:i:2	XO:i:1	XG:i:1	NM:i:3	MD:Z:2G26A0	YT:Z:UU
HWI-ST515:184:D0PUKACXX:1:2306:20770:43276	256	chromosome:AGPv2:10:1:150189435:1	33468251	1	3M1I27M	*	0	0	CCATTTTTTGGCGATTAATGCCAAAGGGGGG	JJIGGJIIHHFFF<ABBCCCCDCDCCCBD##	AS:i:-16	XS:i:-2	XN:i:0	XM:i:2	XO:i:1	XG:i:1	NM:i:3	MD:Z:2G26A0	YT:Z:UU
HWI-ST515:184:D0PUKACXX:1:2306:20770:43276	256	chromosome:AGPv2:10:1:150189435:1	110781659	1	3M1I27M	*	0	0	CCATTTTTTGGCGATTAATGCCAAAGGGGGG	JJIGGJIIHHFFF<ABBCCCCDCDCCCBD##	AS:i:-16	XS:i:-2	XN:i:0	XM:i:2	XO:i:1	XG:i:1	NM:i:3	MD:Z:2G26A0	YT:Z:UU
HWI-ST515:184:D0PUKACXX:1:2306:20770:43276	272	chromosome:AGPv2:1:1:301354135:1	18481692	1	22M1I8M	*	0	0	CCCCCCTTTGGCATTAATCGCCAAAAAATGG	##DBCCCDCDCCCCBBA<FFFHHIIJGGIJJ	AS:i:-16	XS:i:-2	XN:i:0	XM:i:2	XO:i:1	XG:i:1	NM:i:3	MD:Z:0T26C2	YT:Z:UU
HWI-ST515:184:D0PUKACXX:1:2306:20770:43276	272	chromosome:AGPv2:1:1:301354135:1	216076068	1	22M1I8M	*	0	0	CCCCCCTTTGGCATTAATCGCCAAAAAATGG	##DBCCCDCDCCCCBBA<FFFHHIIJGGIJJ	AS:i:-16	XS:i:-2	XN:i:0	XM:i:2	XO:i:1	XG:i:1	NM:i:3	MD:Z:0A26C2	YT:Z:UU
HWI-ST515:184:D0PUKACXX:1:2306:20770:43276	256	chromosome:AGPv2:4:1:241473504:1	151212699	1	3M1I27M	*	0	0	CCATTTTTTGGCGATTAATGCCAAAGGGGGG	JJIGGJIIHHFFF<ABBCCCCDCDCCCBD##	AS:i:-16	XS:i:-2	XN:i:0	XM:i:2	XO:i:1	XG:i:1	NM:i:3	MD:Z:2G26A0	YT:Z:UU
HWI-ST515:184:D0PUKACXX:1:2306:20770:43276	256	chromosome:AGPv2:7:1:176764762:1	22549588	1	3M1I27M	*	0	0	CCATTTTTTGGCGATTAATGCCAAAGGGGGG	JJIGGJIIHHFFF<ABBCCCCDCDCCCBD##	AS:i:-16	XS:i:-2	XN:i:0	XM:i:2	XO:i:1	XG:i:1	NM:i:3	MD:Z:2G26A0	YT:Z:UU
HWI-ST515:184:D0PUKACXX:1:2306:20770:43276	272	chromosome:AGPv2:9:1:156750706:1	50988945	1	22M1I8M	*	0	0	CCCCCCTTTGGCATTAATCGCCAAAAAATGG	##DBCCCDCDCCCCBBA<FFFHHIIJGGIJJ	AS:i:-16	XS:i:-2	XN:i:0	XM:i:2	XO:i:1	XG:i:1	NM:i:3	MD:Z:0T26C2	YT:Z:UU
HWI-ST515:184:D0PUKACXX:1:2306:20770:43276	272	chromosome:AGPv2:10:1:150189435:1	15423386	1	22M1I8M	*	0	0	CCCCCCTTTGGCATTAATCGCCAAAAAATGG	##DBCCCDCDCCCCBBA<FFFHHIIJGGIJJ	AS:i:-16	XS:i:-2	XN:i:0	XM:i:2	XO:i:1	XG:i:1	NM:i:3	MD:Z:0T26C2	YT:Z:UU
HWI-ST515:184:D0PUKACXX:1:2306:20770:43276	272	chromosome:AGPv2:9:1:156750706:1	106958430	1	22M1I8M	*	0	0	CCCCCCTTTGGCATTAATCGCCAAAAAATGG	##DBCCCDCDCCCCBBA<FFFHHIIJGGIJJ	AS:i:-16	XS:i:-2	XN:i:0	XM:i:2	XO:i:1	XG:i:1	NM:i:3	MD:Z:1T25C2	YT:Z:UU
HWI-ST515:184:D0PUKACXX:1:2306:20770:43276	272	chromosome:AGPv2:3:1:232140174:1	44870881	1	22M1I8M	*	0	0	CCCCCCTTTGGCATTAATCGCCAAAAAATGG	##DBCCCDCDCCCCBBA<FFFHHIIJGGIJJ	AS:i:-16	XS:i:-2	XN:i:0	XM:i:2	XO:i:1	XG:i:1	NM:i:3	MD:Z:0T26C2	YT:Z:UU
HWI-ST515:184:D0PUKACXX:1:2306:20770:43276	256	chromosome:AGPv2:4:1:241473504:1	142632936	1	3M1I27M	*	0	0	CCATTTTTTGGCGATTAATGCCAAAGGGGGG	JJIGGJIIHHFFF<ABBCCCCDCDCCCBD##	AS:i:-16	XS:i:-2	XN:i:0	XM:i:2	XO:i:1	XG:i:1	NM:i:3	MD:Z:2G26A0	YT:Z:UU
HWI-ST515:184:D0PUKACXX:1:2306:20770:43276	272	chromosome:AGPv2:6:1:169174353:1	62636809	1	22M1I8M	*	0	0	CCCCCCTTTGGCATTAATCGCCAAAAAATGG	##DBCCCDCDCCCCBBA<FFFHHIIJGGIJJ	AS:i:-16	XS:i:-2	XN:i:0	XM:i:2	XO:i:1	XG:i:1	NM:i:3	MD:Z:0T26C2	YT:Z:UU
HWI-ST515:184:D0PUKACXX:1:2306:20770:43276	272	chromosome:AGPv2:4:1:241473504:1	80690985	1	22M1I8M	*	0	0	CCCCCCTTTGGCATTAATCGCCAAAAAATGG	##DBCCCDCDCCCCBBA<FFFHHIIJGGIJJ	AS:i:-16	XS:i:-2	XN:i:0	XM:i:2	XO:i:1	XG:i:1	NM:i:3	MD:Z:0T26C2	YT:Z:UU
HWI-ST515:184:D0PUKACXX:1:2306:20770:43276	256	chromosome:AGPv2:8:1:175793759:1	166159457	1	3M1I27M	*	0	0	CCATTTTTTGGCGATTAATGCCAAAGGGGGG	JJIGGJIIHHFFF<ABBCCCCDCDCCCBD##	AS:i:-16	XS:i:-2	XN:i:0	XM:i:2	XO:i:1	XG:i:1	NM:i:3	MD:Z:2G26A0	YT:Z:UU
HWI-ST515:184:D0PUKACXX:1:2306:20770:43276	272	chromosome:AGPv2:7:1:176764762:1	145006653	1	22M1I8M	*	0	0	CCCCCCTTTGGCATTAATCGCCAAAAAATGG	##DBCCCDCDCCCCBBA<FFFHHIIJGGIJJ	AS:i:-16	XS:i:-2	XN:i:0	XM:i:2	XO:i:1	XG:i:1	NM:i:3	MD:Z:0T26C2	YT:Z:UU
HWI-ST515:184:D0PUKACXX:1:2306:20770:43276	272	chromosome:AGPv2:9:1:156750706:1	107533240	1	22M1I8M	*	0	0	CCCCCCTTTGGCATTAATCGCCAAAAAATGG	##DBCCCDCDCCCCBBA<FFFHHIIJGGIJJ	AS:i:-16	XS:i:-2	XN:i:0	XM:i:2	XO:i:1	XG:i:1	NM:i:3	MD:Z:0T26C2	YT:Z:UU
HWI-ST515:184:D0PUKACXX:1:2306:20770:43276	272	chromosome:AGPv2:4:1:241473504:1	3183769	1	22M1I8M	*	0	0	CCCCCCTTTGGCATTAATCGCCAAAAAATGG	##DBCCCDCDCCCCBBA<FFFHHIIJGGIJJ	AS:i:-16	XS:i:-2	XN:i:0	XM:i:2	XO:i:1	XG:i:1	NM:i:3	MD:Z:0T26C2	YT:Z:UU
HWI-ST515:184:D0PUKACXX:1:2306:20770:43276	272	chromosome:AGPv2:2:1:237068873:1	44059534	1	22M1I8M	*	0	0	CCCCCCTTTGGCATTAATCGCCAAAAAATGG	##DBCCCDCDCCCCBBA<FFFHHIIJGGIJJ	AS:i:-16	XS:i:-2	XN:i:0	XM:i:2	XO:i:1	XG:i:1	NM:i:3	MD:Z:0T26C2	YT:Z:UU
HWI-ST515:184:D0PUKACXX:1:2306:20770:43276	256	chromosome:AGPv2:2:1:237068873:1	131126585	1	3M1I27M	*	0	0	CCATTTTTTGGCGATTAATGCCAAAGGGGGG	JJIGGJIIHHFFF<ABBCCCCDCDCCCBD##	AS:i:-16	XS:i:-2	XN:i:0	XM:i:2	XO:i:1	XG:i:1	NM:i:3	MD:Z:2G25A1	YT:Z:UU
HWI-ST515:184:D0PUKACXX:1:2306:20770:43276	256	chromosome:AGPv2:3:1:232140174:1	132668225	1	3M1I27M	*	0	0	CCATTTTTTGGCGATTAATGCCAAAGGGGGG	JJIGGJIIHHFFF<ABBCCCCDCDCCCBD##	AS:i:-16	XS:i:-2	XN:i:0	XM:i:2	XO:i:1	XG:i:1	NM:i:3	MD:Z:2G26A0	YT:Z:UU
HWI-ST515:184:D0PUKACXX:1:2306:20770:43276	256	chromosome:AGPv2:6:1:169174353:1	134281678	1	3M1I27M	*	0	0	CCATTTTTTGGCGATTAATGCCAAAGGGGGG	JJIGGJIIHHFFF<ABBCCCCDCDCCCBD##	AS:i:-16	XS:i:-2	XN:i:0	XM:i:2	XO:i:1	XG:i:1	NM:i:3	MD:Z:2G26A0	YT:Z:UU
HWI-ST515:184:D0PUKACXX:1:2306:20770:43276	256	chromosome:AGPv2:4:1:241473504:1	166424333	1	3M1I27M	*	0	0	CCATTTTTTGGCGATTAATGCCAAAGGGGGG	JJIGGJIIHHFFF<ABBCCCCDCDCCCBD##	AS:i:-16	XS:i:-2	XN:i:0	XM:i:2	XO:i:1	XG:i:1	NM:i:3	MD:Z:1T27A0	YT:Z:UU
HWI-ST515:184:D0PUKACXX:1:2306:20770:43276	256	chromosome:AGPv2:2:1:237068873:1	61022398	1	3M1I27M	*	0	0	CCATTTTTTGGCGATTAATGCCAAAGGGGGG	JJIGGJIIHHFFF<ABBCCCCDCDCCCBD##	AS:i:-16	XS:i:-2	XN:i:0	XM:i:2	XO:i:1	XG:i:1	NM:i:3	MD:Z:2G26C0	YT:Z:UU
HWI-ST515:184:D0PUKACXX:1:2306:20770:43276	272	chromosome:AGPv2:1:1:301354135:1	292434847	1	22M1I8M	*	0	0	CCCCCCTTTGGCATTAATCGCCAAAAAATGG	##DBCCCDCDCCCCBBA<FFFHHIIJGGIJJ	AS:i:-16	XS:i:-2	XN:i:0	XM:i:2	XO:i:1	XG:i:1	NM:i:3	MD:Z:0T26C2	YT:Z:UU
HWI-ST515:184:D0PUKACXX:1:2306:20770:43276	272	chromosome:AGPv2:1:1:301354135:1	94516763	1	22M1I8M	*	0	0	CCCCCCTTTGGCATTAATCGCCAAAAAATGG	##DBCCCDCDCCCCBBA<FFFHHIIJGGIJJ	AS:i:-16	XS:i:-2	XN:i:0	XM:i:2	XO:i:1	XG:i:1	NM:i:3	MD:Z:0T26C2	YT:Z:UU
HWI-ST515:184:D0PUKACXX:1:2306:20770:43276	256	chromosome:AGPv2:5:1:217872852:1	162968818	1	3M1I27M	*	0	0	CCATTTTTTGGCGATTAATGCCAAAGGGGGG	JJIGGJIIHHFFF<ABBCCCCDCDCCCBD##	AS:i:-16	XS:i:-2	XN:i:0	XM:i:2	XO:i:1	XG:i:1	NM:i:3	MD:Z:2G26A0	YT:Z:UU
HWI-ST515:184:D0PUKACXX:1:2306:20770:43276	272	chromosome:AGPv2:4:1:241473504:1	121000397	1	22M1I8M	*	0	0	CCCCCCTTTGGCATTAATCGCCAAAAAATGG	##DBCCCDCDCCCCBBA<FFFHHIIJGGIJJ	AS:i:-16	XS:i:-2	XN:i:0	XM:i:2	XO:i:1	XG:i:1	NM:i:3	MD:Z:0T26C2	YT:Z:UU
HWI-ST515:184:D0PUKACXX:1:2306:20770:43276	272	chromosome:AGPv2:1:1:301354135:1	190193005	1	22M1I8M	*	0	0	CCCCCCTTTGGCATTAATCGCCAAAAAATGG	##DBCCCDCDCCCCBBA<FFFHHIIJGGIJJ	AS:i:-16	XS:i:-2	XN:i:0	XM:i:2	XO:i:1	XG:i:1	NM:i:3	MD:Z:0T26C2	YT:Z:UU
HWI-ST515:184:D0PUKACXX:1:2306:20770:43276	256	chromosome:AGPv2:2:1:237068873:1	163124422	1	3M1I27M	*	0	0	CCATTTTTTGGCGATTAATGCCAAAGGGGGG	JJIGGJIIHHFFF<ABBCCCCDCDCCCBD##	AS:i:-16	XS:i:-2	XN:i:0	XM:i:2	XO:i:1	XG:i:1	NM:i:3	MD:Z:2G26A0	YT:Z:UU
HWI-ST515:184:D0PUKACXX:1:2306:20770:43276	256	chromosome:AGPv2:3:1:232140174:1	30691992	1	3M1I27M	*	0	0	CCATTTTTTGGCGATTAATGCCAAAGGGGGG	JJIGGJIIHHFFF<ABBCCCCDCDCCCBD##	AS:i:-16	XS:i:-2	XN:i:0	XM:i:2	XO:i:1	XG:i:1	NM:i:3	MD:Z:2G26A0	YT:Z:UU
HWI-ST515:184:D0PUKACXX:1:2306:20770:43276	256	chromosome:AGPv2:1:1:301354135:1	31912474	1	3M1I27M	*	0	0	CCATTTTTTGGCGATTAATGCCAAAGGGGGG	JJIGGJIIHHFFF<ABBCCCCDCDCCCBD##	AS:i:-16	XS:i:-2	XN:i:0	XM:i:2	XO:i:1	XG:i:1	NM:i:3	MD:Z:2G26A0	YT:Z:UU
HWI-ST515:184:D0PUKACXX:1:2306:20770:43276	256	chromosome:AGPv2:6:1:169174353:1	86405995	1	3M1I27M	*	0	0	CCATTTTTTGGCGATTAATGCCAAAGGGGGG	JJIGGJIIHHFFF<ABBCCCCDCDCCCBD##	AS:i:-16	XS:i:-2	XN:i:0	XM:i:2	XO:i:1	XG:i:1	NM:i:3	MD:Z:2G26A0	YT:Z:UU
HWI-ST515:184:D0PUKACXX:1:2306:20770:43276	272	chromosome:AGPv2:1:1:301354135:1	63836158	1	22M1I8M	*	0	0	CCCCCCTTTGGCATTAATCGCCAAAAAATGG	##DBCCCDCDCCCCBBA<FFFHHIIJGGIJJ	AS:i:-16	XS:i:-2	XN:i:0	XM:i:2	XO:i:1	XG:i:1	NM:i:3	MD:Z:0T26C2	YT:Z:UU
HWI-ST515:184:D0PUKACXX:1:2306:20770:43276	256	chromosome:AGPv2:4:1:241473504:1	172973240	1	3M1I27M	*	0	0	CCATTTTTTGGCGATTAATGCCAAAGGGGGG	JJIGGJIIHHFFF<ABBCCCCDCDCCCBD##	AS:i:-16	XS:i:-2	XN:i:0	XM:i:2	XO:i:1	XG:i:1	NM:i:3	MD:Z:2G26A0	YT:Z:UU
HWI-ST515:184:D0PUKACXX:1:2306:20770:43276	272	chromosome:AGPv2:6:1:169174353:1	154213861	1	22M1I8M	*	0	0	CCCCCCTTTGGCATTAATCGCCAAAAAATGG	##DBCCCDCDCCCCBBA<FFFHHIIJGGIJJ	AS:i:-16	XS:i:-2	XN:i:0	XM:i:2	XO:i:1	XG:i:1	NM:i:3	MD:Z:0G26C2	YT:Z:UU
HWI-ST515:184:D0PUKACXX:1:2306:20770:43276	256	chromosome:AGPv2:2:1:237068873:1	140421511	1	3M1I27M	*	0	0	CCATTTTTTGGCGATTAATGCCAAAGGGGGG	JJIGGJIIHHFFF<ABBCCCCDCDCCCBD##	AS:i:-16	XS:i:-2	XN:i:0	XM:i:2	XO:i:1	XG:i:1	NM:i:3	MD:Z:2G26A0	YT:Z:UU
HWI-ST515:184:D0PUKACXX:1:2306:20770:43276	256	chromosome:AGPv2:2:1:237068873:1	1016539	1	3M1I27M	*	0	0	CCATTTTTTGGCGATTAATGCCAAAGGGGGG	JJIGGJIIHHFFF<ABBCCCCDCDCCCBD##	AS:i:-16	XS:i:-2	XN:i:0	XM:i:2	XO:i:1	XG:i:1	NM:i:3	MD:Z:2G26A0	YT:Z:UU
HWI-ST515:184:D0PUKACXX:1:2306:20770:43276	272	chromosome:AGPv2:3:1:232140174:1	21168553	1	22M1I8M	*	0	0	CCCCCCTTTGGCATTAATCGCCAAAAAATGG	##DBCCCDCDCCCCBBA<FFFHHIIJGGIJJ	AS:i:-16	XS:i:-2	XN:i:0	XM:i:2	XO:i:1	XG:i:1	NM:i:3	MD:Z:0T26C2	YT:Z:UU
HWI-ST515:184:D0PUKACXX:1:2306:20770:43276	272	chromosome:AGPv2:6:1:169174353:1	115093725	1	22M1I8M	*	0	0	CCCCCCTTTGGCATTAATCGCCAAAAAATGG	##DBCCCDCDCCCCBBA<FFFHHIIJGGIJJ	AS:i:-16	XS:i:-2	XN:i:0	XM:i:2	XO:i:1	XG:i:1	NM:i:3	MD:Z:0T26C2	YT:Z:UU
HWI-ST515:184:D0PUKACXX:1:2306:20770:43276	272	chromosome:AGPv2:3:1:232140174:1	154102223	1	22M1I8M	*	0	0	CCCCCCTTTGGCATTAATCGCCAAAAAATGG	##DBCCCDCDCCCCBBA<FFFHHIIJGGIJJ	AS:i:-16	XS:i:-2	XN:i:0	XM:i:2	XO:i:1	XG:i:1	NM:i:3	MD:Z:0T26C2	YT:Z:UU
HWI-ST515:184:D0PUKACXX:1:2306:20770:43276	272	chromosome:AGPv2:7:1:176764762:1	109646172	1	22M1I8M	*	0	0	CCCCCCTTTGGCATTAATCGCCAAAAAATGG	##DBCCCDCDCCCCBBA<FFFHHIIJGGIJJ	AS:i:-16	XS:i:-2	XN:i:0	XM:i:2	XO:i:1	XG:i:1	NM:i:3	MD:Z:0T26C2	YT:Z:UU
HWI-ST515:184:D0PUKACXX:1:2306:20770:43276	256	chromosome:AGPv2:7:1:176764762:1	94247829	1	3M1I27M	*	0	0	CCATTTTTTGGCGATTAATGCCAAAGGGGGG	JJIGGJIIHHFFF<ABBCCCCDCDCCCBD##	AS:i:-16	XS:i:-2	XN:i:0	XM:i:2	XO:i:1	XG:i:1	NM:i:3	MD:Z:2G26A0	YT:Z:UU
HWI-ST515:184:D0PUKACXX:1:2306:20770:43276	256	chromosome:AGPv2:3:1:232140174:1	218320217	1	3M1I27M	*	0	0	CCATTTTTTGGCGATTAATGCCAAAGGGGGG	JJIGGJIIHHFFF<ABBCCCCDCDCCCBD##	AS:i:-16	XS:i:-2	XN:i:0	XM:i:2	XO:i:1	XG:i:1	NM:i:3	MD:Z:2G26A0	YT:Z:UU
HWI-ST515:184:D0PUKACXX:1:2306:20770:43276	272	chromosome:AGPv2:2:1:237068873:1	233928829	1	22M1I8M	*	0	0	CCCCCCTTTGGCATTAATCGCCAAAAAATGG	##DBCCCDCDCCCCBBA<FFFHHIIJGGIJJ	AS:i:-16	XS:i:-2	XN:i:0	XM:i:2	XO:i:1	XG:i:1	NM:i:3	MD:Z:0T26C2	YT:Z:UU
HWI-ST515:184:D0PUKACXX:1:2306:20770:43276	256	chromosome:AGPv2:1:1:301354135:1	63655070	1	3M1I27M	*	0	0	CCATTTTTTGGCGATTAATGCCAAAGGGGGG	JJIGGJIIHHFFF<ABBCCCCDCDCCCBD##	AS:i:-16	XS:i:-2	XN:i:0	XM:i:2	XO:i:1	XG:i:1	NM:i:3	MD:Z:2G26A0	YT:Z:UU
HWI-ST515:184:D0PUKACXX:1:2306:20770:43276	272	chromosome:AGPv2:10:1:150189435:1	17114978	1	22M1I8M	*	0	0	CCCCCCTTTGGCATTAATCGCCAAAAAATGG	##DBCCCDCDCCCCBBA<FFFHHIIJGGIJJ	AS:i:-16	XS:i:-2	XN:i:0	XM:i:2	XO:i:1	XG:i:1	NM:i:3	MD:Z:0T26C2	YT:Z:UU
HWI-ST515:184:D0PUKACXX:1:2306:20770:43276	256	chromosome:AGPv2:2:1:237068873:1	236169443	1	3M1I27M	*	0	0	CCATTTTTTGGCGATTAATGCCAAAGGGGGG	JJIGGJIIHHFFF<ABBCCCCDCDCCCBD##	AS:i:-16	XS:i:-2	XN:i:0	XM:i:2	XO:i:1	XG:i:1	NM:i:3	MD:Z:2G26A0	YT:Z:UU
HWI-ST515:184:D0PUKACXX:1:2306:20770:43276	256	chromosome:AGPv2:10:1:150189435:1	42932739	1	3M1I27M	*	0	0	CCATTTTTTGGCGATTAATGCCAAAGGGGGG	JJIGGJIIHHFFF<ABBCCCCDCDCCCBD##	AS:i:-16	XS:i:-2	XN:i:0	XM:i:2	XO:i:1	XG:i:1	NM:i:3	MD:Z:2G26A0	YT:Z:UU
HWI-ST515:184:D0PUKACXX:1:2306:20770:43276	256	chromosome:AGPv2:1:1:301354135:1	280945729	1	3M1I27M	*	0	0	CCATTTTTTGGCGATTAATGCCAAAGGGGGG	JJIGGJIIHHFFF<ABBCCCCDCDCCCBD##	AS:i:-16	XS:i:-2	XN:i:0	XM:i:2	XO:i:1	XG:i:1	NM:i:3	MD:Z:2G26A0	YT:Z:UU
HWI-ST515:184:D0PUKACXX:1:2306:20770:43276	272	chromosome:AGPv2:2:1:237068873:1	192013923	1	22M1I8M	*	0	0	CCCCCCTTTGGCATTAATCGCCAAAAAATGG	##DBCCCDCDCCCCBBA<FFFHHIIJGGIJJ	AS:i:-16	XS:i:-2	XN:i:0	XM:i:2	XO:i:1	XG:i:1	NM:i:3	MD:Z:0T26C2	YT:Z:UU
HWI-ST515:184:D0PUKACXX:1:2306:20770:43276	256	chromosome:AGPv2:7:1:176764762:1	88647029	1	3M1I27M	*	0	0	CCATTTTTTGGCGATTAATGCCAAAGGGGGG	JJIGGJIIHHFFF<ABBCCCCDCDCCCBD##	AS:i:-16	XS:i:-2	XN:i:0	XM:i:2	XO:i:1	XG:i:1	NM:i:3	MD:Z:2G26A0	YT:Z:UU
HWI-ST515:184:D0PUKACXX:1:2306:20770:43276	272	chromosome:AGPv2:5:1:217872852:1	52334348	1	22M1I8M	*	0	0	CCCCCCTTTGGCATTAATCGCCAAAAAATGG	##DBCCCDCDCCCCBBA<FFFHHIIJGGIJJ	AS:i:-16	XS:i:-2	XN:i:0	XM:i:2	XO:i:1	XG:i:1	NM:i:3	MD:Z:0T27A1	YT:Z:UU
HWI-ST515:184:D0PUKACXX:1:2306:20770:43276	272	chromosome:AGPv2:2:1:237068873:1	63536380	1	22M1I8M	*	0	0	CCCCCCTTTGGCATTAATCGCCAAAAAATGG	##DBCCCDCDCCCCBBA<FFFHHIIJGGIJJ	AS:i:-16	XS:i:-2	XN:i:0	XM:i:2	XO:i:1	XG:i:1	NM:i:3	MD:Z:0T26C2	YT:Z:UU
HWI-ST515:184:D0PUKACXX:1:2306:20770:43276	272	chromosome:AGPv2:5:1:217872852:1	69153687	1	22M1I8M	*	0	0	CCCCCCTTTGGCATTAATCGCCAAAAAATGG	##DBCCCDCDCCCCBBA<FFFHHIIJGGIJJ	AS:i:-16	XS:i:-2	XN:i:0	XM:i:2	XO:i:1	XG:i:1	NM:i:3	MD:Z:0T26C2	YT:Z:UU
HWI-ST515:184:D0PUKACXX:1:2306:20770:43276	256	chromosome:AGPv2:8:1:175793759:1	45809704	1	3M1I27M	*	0	0	CCATTTTTTGGCGATTAATGCCAAAGGGGGG	JJIGGJIIHHFFF<ABBCCCCDCDCCCBD##	AS:i:-16	XS:i:-2	XN:i:0	XM:i:2	XO:i:1	XG:i:1	NM:i:3	MD:Z:2G26A0	YT:Z:UU
HWI-ST515:184:D0PUKACXX:1:2306:20770:43276	256	chromosome:AGPv2:4:1:241473504:1	89841490	1	3M1I27M	*	0	0	CCATTTTTTGGCGATTAATGCCAAAGGGGGG	JJIGGJIIHHFFF<ABBCCCCDCDCCCBD##	AS:i:-16	XS:i:-2	XN:i:0	XM:i:2	XO:i:1	XG:i:1	NM:i:3	MD:Z:2G26A0	YT:Z:UU
HWI-ST515:184:D0PUKACXX:1:2306:20770:43276	272	chromosome:AGPv2:3:1:232140174:1	212592980	1	22M1I8M	*	0	0	CCCCCCTTTGGCATTAATCGCCAAAAAATGG	##DBCCCDCDCCCCBBA<FFFHHIIJGGIJJ	AS:i:-16	XS:i:-2	XN:i:0	XM:i:2	XO:i:1	XG:i:1	NM:i:3	MD:Z:1T25C2	YT:Z:UU
HWI-ST515:184:D0PUKACXX:1:2306:20770:43276	272	chromosome:AGPv2:1:1:301354135:1	104859292	1	22M1I8M	*	0	0	CCCCCCTTTGGCATTAATCGCCAAAAAATGG	##DBCCCDCDCCCCBBA<FFFHHIIJGGIJJ	AS:i:-16	XS:i:-2	XN:i:0	XM:i:2	XO:i:1	XG:i:1	NM:i:3	MD:Z:0T26C2	YT:Z:UU
HWI-ST515:184:D0PUKACXX:1:2306:20770:43276	256	chromosome:AGPv2:6:1:169174353:1	158896379	1	3M1I27M	*	0	0	CCATTTTTTGGCGATTAATGCCAAAGGGGGG	JJIGGJIIHHFFF<ABBCCCCDCDCCCBD##	AS:i:-16	XS:i:-2	XN:i:0	XM:i:2	XO:i:1	XG:i:1	NM:i:3	MD:Z:2G26A0	YT:Z:UU
HWI-ST515:184:D0PUKACXX:1:2306:20770:43276	272	chromosome:AGPv2:3:1:232140174:1	159825015	1	22M1I8M	*	0	0	CCCCCCTTTGGCATTAATCGCCAAAAAATGG	##DBCCCDCDCCCCBBA<FFFHHIIJGGIJJ	AS:i:-16	XS:i:-2	XN:i:0	XM:i:2	XO:i:1	XG:i:1	NM:i:3	MD:Z:0T26C2	YT:Z:UU
HWI-ST515:184:D0PUKACXX:1:2306:20770:43276	272	chromosome:AGPv2:7:1:176764762:1	16868680	1	22M1I8M	*	0	0	CCCCCCTTTGGCATTAATCGCCAAAAAATGG	##DBCCCDCDCCCCBBA<FFFHHIIJGGIJJ	AS:i:-16	XS:i:-2	XN:i:0	XM:i:2	XO:i:1	XG:i:1	NM:i:3	MD:Z:0T26C2	YT:Z:UU
HWI-ST515:184:D0PUKACXX:1:2306:20770:43276	272	chromosome:AGPv2:5:1:217872852:1	25516119	1	22M1I8M	*	0	0	CCCCCCTTTGGCATTAATCGCCAAAAAATGG	##DBCCCDCDCCCCBBA<FFFHHIIJGGIJJ	AS:i:-16	XS:i:-2	XN:i:0	XM:i:2	XO:i:1	XG:i:1	NM:i:3	MD:Z:0T26C2	YT:Z:UU
HWI-ST515:184:D0PUKACXX:1:2306:20770:43276	256	chromosome:AGPv2:7:1:176764762:1	161393414	1	3M1I27M	*	0	0	CCATTTTTTGGCGATTAATGCCAAAGGGGGG	JJIGGJIIHHFFF<ABBCCCCDCDCCCBD##	AS:i:-16	XS:i:-2	XN:i:0	XM:i:2	XO:i:1	XG:i:1	NM:i:3	MD:Z:2G25A1	YT:Z:UU
HWI-ST515:184:D0PUKACXX:1:2306:20770:43276	256	chromosome:AGPv2:2:1:237068873:1	4252062	1	3M1I27M	*	0	0	CCATTTTTTGGCGATTAATGCCAAAGGGGGG	JJIGGJIIHHFFF<ABBCCCCDCDCCCBD##	AS:i:-16	XS:i:-2	XN:i:0	XM:i:2	XO:i:1	XG:i:1	NM:i:3	MD:Z:2G26A0	YT:Z:UU
HWI-ST515:184:D0PUKACXX:1:2306:20770:43276	272	chromosome:AGPv2:3:1:232140174:1	228911285	1	22M1I8M	*	0	0	CCCCCCTTTGGCATTAATCGCCAAAAAATGG	##DBCCCDCDCCCCBBA<FFFHHIIJGGIJJ	AS:i:-16	XS:i:-2	XN:i:0	XM:i:2	XO:i:1	XG:i:1	NM:i:3	MD:Z:0T26C2	YT:Z:UU
HWI-ST515:184:D0PUKACXX:1:2306:20770:43276	256	chromosome:AGPv2:5:1:217872852:1	127267185	1	3M1I27M	*	0	0	CCATTTTTTGGCGATTAATGCCAAAGGGGGG	JJIGGJIIHHFFF<ABBCCCCDCDCCCBD##	AS:i:-16	XS:i:-2	XN:i:0	XM:i:2	XO:i:1	XG:i:1	NM:i:3	MD:Z:0T28A0	YT:Z:UU
HWI-ST515:184:D0PUKACXX:1:2306:20770:43276	256	chromosome:AGPv2:8:1:175793759:1	133018204	1	3M1I27M	*	0	0	CCATTTTTTGGCGATTAATGCCAAAGGGGGG	JJIGGJIIHHFFF<ABBCCCCDCDCCCBD##	AS:i:-16	XS:i:-2	XN:i:0	XM:i:2	XO:i:1	XG:i:1	NM:i:3	MD:Z:2G26A0	YT:Z:UU
HWI-ST515:184:D0PUKACXX:1:2306:20770:43276	256	chromosome:AGPv2:6:1:169174353:1	35606368	1	3M1I27M	*	0	0	CCATTTTTTGGCGATTAATGCCAAAGGGGGG	JJIGGJIIHHFFF<ABBCCCCDCDCCCBD##	AS:i:-16	XS:i:-2	XN:i:0	XM:i:2	XO:i:1	XG:i:1	NM:i:3	MD:Z:2G26A0	YT:Z:UU
HWI-ST515:184:D0PUKACXX:1:2306:20770:43276	272	chromosome:AGPv2:3:1:232140174:1	18917492	1	22M1I8M	*	0	0	CCCCCCTTTGGCATTAATCGCCAAAAAATGG	##DBCCCDCDCCCCBBA<FFFHHIIJGGIJJ	AS:i:-16	XS:i:-2	XN:i:0	XM:i:2	XO:i:1	XG:i:1	NM:i:3	MD:Z:0T26C2	YT:Z:UU
HWI-ST515:184:D0PUKACXX:1:2306:20770:43276	256	chromosome:AGPv2:1:1:301354135:1	208724195	1	3M1I27M	*	0	0	CCATTTTTTGGCGATTAATGCCAAAGGGGGG	JJIGGJIIHHFFF<ABBCCCCDCDCCCBD##	AS:i:-16	XS:i:-2	XN:i:0	XM:i:2	XO:i:1	XG:i:1	NM:i:3	MD:Z:2G26A0	YT:Z:UU
HWI-ST515:184:D0PUKACXX:1:2306:20770:43276	272	chromosome:AGPv2:6:1:169174353:1	111585337	1	22M1I8M	*	0	0	CCCCCCTTTGGCATTAATCGCCAAAAAATGG	##DBCCCDCDCCCCBBA<FFFHHIIJGGIJJ	AS:i:-16	XS:i:-2	XN:i:0	XM:i:2	XO:i:1	XG:i:1	NM:i:3	MD:Z:0T26C2	YT:Z:UU
HWI-ST515:184:D0PUKACXX:1:2306:20770:43276	272	chromosome:AGPv2:8:1:175793759:1	65756662	1	22M1I8M	*	0	0	CCCCCCTTTGGCATTAATCGCCAAAAAATGG	##DBCCCDCDCCCCBBA<FFFHHIIJGGIJJ	AS:i:-16	XS:i:-2	XN:i:0	XM:i:2	XO:i:1	XG:i:1	NM:i:3	MD:Z:0T26C2	YT:Z:UU
HWI-ST515:184:D0PUKACXX:1:2306:20770:43276	256	chromosome:AGPv2:8:1:175793759:1	85265597	1	3M1I27M	*	0	0	CCATTTTTTGGCGATTAATGCCAAAGGGGGG	JJIGGJIIHHFFF<ABBCCCCDCDCCCBD##	AS:i:-16	XS:i:-2	XN:i:0	XM:i:2	XO:i:1	XG:i:1	NM:i:3	MD:Z:2G26A0	YT:Z:UU
HWI-ST515:184:D0PUKACXX:1:2306:20770:43276	272	chromosome:AGPv2:2:1:237068873:1	230179351	1	22M1I8M	*	0	0	CCCCCCTTTGGCATTAATCGCCAAAAAATGG	##DBCCCDCDCCCCBBA<FFFHHIIJGGIJJ	AS:i:-16	XS:i:-2	XN:i:0	XM:i:2	XO:i:1	XG:i:1	NM:i:3	MD:Z:0T26C2	YT:Z:UU
HWI-ST515:184:D0PUKACXX:1:2306:20770:43276	256	chromosome:AGPv2:4:1:241473504:1	40405542	1	3M1I27M	*	0	0	CCATTTTTTGGCGATTAATGCCAAAGGGGGG	JJIGGJIIHHFFF<ABBCCCCDCDCCCBD##	AS:i:-16	XS:i:-2	XN:i:0	XM:i:2	XO:i:1	XG:i:1	NM:i:3	MD:Z:2C26A0	YT:Z:UU
HWI-ST515:184:D0PUKACXX:1:2306:20770:43276	256	chromosome:AGPv2:7:1:176764762:1	83735033	1	3M1I27M	*	0	0	CCATTTTTTGGCGATTAATGCCAAAGGGGGG	JJIGGJIIHHFFF<ABBCCCCDCDCCCBD##	AS:i:-16	XS:i:-2	XN:i:0	XM:i:2	XO:i:1	XG:i:1	NM:i:3	MD:Z:2G26A0	YT:Z:UU
HWI-ST515:184:D0PUKACXX:1:2306:20770:43276	256	chromosome:AGPv2:3:1:232140174:1	147194370	1	3M1I27M	*	0	0	CCATTTTTTGGCGATTAATGCCAAAGGGGGG	JJIGGJIIHHFFF<ABBCCCCDCDCCCBD##	AS:i:-16	XS:i:-2	XN:i:0	XM:i:2	XO:i:1	XG:i:1	NM:i:3	MD:Z:2G26A0	YT:Z:UU
HWI-ST515:184:D0PUKACXX:1:2306:20770:43276	272	chromosome:AGPv2:10:1:150189435:1	83405232	1	22M1I8M	*	0	0	CCCCCCTTTGGCATTAATCGCCAAAAAATGG	##DBCCCDCDCCCCBBA<FFFHHIIJGGIJJ	AS:i:-16	XS:i:-2	XN:i:0	XM:i:2	XO:i:1	XG:i:1	NM:i:3	MD:Z:0T26C2	YT:Z:UU
HWI-ST515:184:D0PUKACXX:1:2306:20770:43276	272	chromosome:AGPv2:3:1:232140174:1	33461427	1	22M1I8M	*	0	0	CCCCCCTTTGGCATTAATCGCCAAAAAATGG	##DBCCCDCDCCCCBBA<FFFHHIIJGGIJJ	AS:i:-16	XS:i:-2	XN:i:0	XM:i:2	XO:i:1	XG:i:1	NM:i:3	MD:Z:1T25C2	YT:Z:UU
HWI-ST515:184:D0PUKACXX:1:2306:20770:43276	256	chromosome:AGPv2:3:1:232140174:1	142331016	1	3M1I27M	*	0	0	CCATTTTTTGGCGATTAATGCCAAAGGGGGG	JJIGGJIIHHFFF<ABBCCCCDCDCCCBD##	AS:i:-16	XS:i:-2	XN:i:0	XM:i:2	XO:i:1	XG:i:1	NM:i:3	MD:Z:2G25A1	YT:Z:UU
HWI-ST515:184:D0PUKACXX:1:2306:20770:43276	256	chromosome:AGPv2:5:1:217872852:1	82417876	1	3M1I27M	*	0	0	CCATTTTTTGGCGATTAATGCCAAAGGGGGG	JJIGGJIIHHFFF<ABBCCCCDCDCCCBD##	AS:i:-16	XS:i:-2	XN:i:0	XM:i:2	XO:i:1	XG:i:1	NM:i:3	MD:Z:2G25A1	YT:Z:UU
HWI-ST515:184:D0PUKACXX:1:2306:20770:43276	272	chromosome:AGPv2:2:1:237068873:1	232937589	1	22M1I8M	*	0	0	CCCCCCTTTGGCATTAATCGCCAAAAAATGG	##DBCCCDCDCCCCBBA<FFFHHIIJGGIJJ	AS:i:-16	XS:i:-2	XN:i:0	XM:i:2	XO:i:1	XG:i:1	NM:i:3	MD:Z:0T26C2	YT:Z:UU
HWI-ST515:184:D0PUKACXX:1:2306:20770:43276	256	chromosome:AGPv2:10:1:150189435:1	110940483	1	3M1I27M	*	0	0	CCATTTTTTGGCGATTAATGCCAAAGGGGGG	JJIGGJIIHHFFF<ABBCCCCDCDCCCBD##	AS:i:-16	XS:i:-2	XN:i:0	XM:i:2	XO:i:1	XG:i:1	NM:i:3	MD:Z:2G26A0	YT:Z:UU
HWI-ST515:184:D0PUKACXX:1:2306:20770:43276	256	chromosome:AGPv2:4:1:241473504:1	106642239	1	3M1I27M	*	0	0	CCATTTTTTGGCGATTAATGCCAAAGGGGGG	JJIGGJIIHHFFF<ABBCCCCDCDCCCBD##	AS:i:-16	XS:i:-2	XN:i:0	XM:i:2	XO:i:1	XG:i:1	NM:i:3	MD:Z:2G26A0	YT:Z:UU
HWI-ST515:184:D0PUKACXX:1:2306:20770:43276	256	chromosome:AGPv2:5:1:217872852:1	135405725	1	3M1I27M	*	0	0	CCATTTTTTGGCGATTAATGCCAAAGGGGGG	JJIGGJIIHHFFF<ABBCCCCDCDCCCBD##	AS:i:-16	XS:i:-2	XN:i:0	XM:i:2	XO:i:1	XG:i:1	NM:i:3	MD:Z:2G26A0	YT:Z:UU
HWI-ST515:184:D0PUKACXX:1:2306:20770:43276	256	chromosome:AGPv2:1:1:301354135:1	274190605	1	3M1I27M	*	0	0	CCATTTTTTGGCGATTAATGCCAAAGGGGGG	JJIGGJIIHHFFF<ABBCCCCDCDCCCBD##	AS:i:-16	XS:i:-2	XN:i:0	XM:i:2	XO:i:1	XG:i:1	NM:i:3	MD:Z:2G26A0	YT:Z:UU
HWI-ST515:184:D0PUKACXX:1:2306:20770:43276	256	chromosome:AGPv2:8:1:175793759:1	148347172	1	3M1I27M	*	0	0	CCATTTTTTGGCGATTAATGCCAAAGGGGGG	JJIGGJIIHHFFF<ABBCCCCDCDCCCBD##	AS:i:-16	XS:i:-2	XN:i:0	XM:i:2	XO:i:1	XG:i:1	NM:i:3	MD:Z:2G26A0	YT:Z:UU
HWI-ST515:184:D0PUKACXX:1:2306:20770:43276	272	chromosome:AGPv2:4:1:241473504:1	145383590	1	22M1I8M	*	0	0	CCCCCCTTTGGCATTAATCGCCAAAAAATGG	##DBCCCDCDCCCCBBA<FFFHHIIJGGIJJ	AS:i:-16	XS:i:-2	XN:i:0	XM:i:2	XO:i:1	XG:i:1	NM:i:3	MD:Z:0T26C2	YT:Z:UU
HWI-ST515:184:D0PUKACXX:1:2306:20770:43276	272	chromosome:AGPv2:1:1:301354135:1	18069326	1	22M1I8M	*	0	0	CCCCCCTTTGGCATTAATCGCCAAAAAATGG	##DBCCCDCDCCCCBBA<FFFHHIIJGGIJJ	AS:i:-16	XS:i:-2	XN:i:0	XM:i:2	XO:i:1	XG:i:1	NM:i:3	MD:Z:0T26C2	YT:Z:UU
HWI-ST515:184:D0PUKACXX:1:2306:20770:43276	272	chromosome:AGPv2:4:1:241473504:1	51751098	1	22M1I8M	*	0	0	CCCCCCTTTGGCATTAATCGCCAAAAAATGG	##DBCCCDCDCCCCBBA<FFFHHIIJGGIJJ	AS:i:-16	XS:i:-2	XN:i:0	XM:i:2	XO:i:1	XG:i:1	NM:i:3	MD:Z:0T26C2	YT:Z:UU
HWI-ST515:184:D0PUKACXX:1:2306:20770:43276	272	chromosome:AGPv2:4:1:241473504:1	207874628	1	22M1I8M	*	0	0	CCCCCCTTTGGCATTAATCGCCAAAAAATGG	##DBCCCDCDCCCCBBA<FFFHHIIJGGIJJ	AS:i:-16	XS:i:-2	XN:i:0	XM:i:2	XO:i:1	XG:i:1	NM:i:3	MD:Z:0T26C2	YT:Z:UU
HWI-ST515:184:D0PUKACXX:1:2306:20770:43276	256	chromosome:AGPv2:1:1:301354135:1	20449668	1	3M1I27M	*	0	0	CCATTTTTTGGCGATTAATGCCAAAGGGGGG	JJIGGJIIHHFFF<ABBCCCCDCDCCCBD##	AS:i:-16	XS:i:-2	XN:i:0	XM:i:2	XO:i:1	XG:i:1	NM:i:3	MD:Z:2G26A0	YT:Z:UU
HWI-ST515:184:D0PUKACXX:1:2306:20770:43276	256	chromosome:AGPv2:3:1:232140174:1	18500944	1	3M1I27M	*	0	0	CCATTTTTTGGCGATTAATGCCAAAGGGGGG	JJIGGJIIHHFFF<ABBCCCCDCDCCCBD##	AS:i:-16	XS:i:-2	XN:i:0	XM:i:2	XO:i:1	XG:i:1	NM:i:3	MD:Z:2G26A0	YT:Z:UU
HWI-ST515:184:D0PUKACXX:1:2306:20770:43276	272	chromosome:AGPv2:4:1:241473504:1	130561544	1	22M1I8M	*	0	0	CCCCCCTTTGGCATTAATCGCCAAAAAATGG	##DBCCCDCDCCCCBBA<FFFHHIIJGGIJJ	AS:i:-16	XS:i:-2	XN:i:0	XM:i:2	XO:i:1	XG:i:1	NM:i:3	MD:Z:0T26C2	YT:Z:UU
HWI-ST515:184:D0PUKACXX:1:2306:20770:43276	256	chromosome:AGPv2:3:1:232140174:1	109415987	1	3M1I27M	*	0	0	CCATTTTTTGGCGATTAATGCCAAAGGGGGG	JJIGGJIIHHFFF<ABBCCCCDCDCCCBD##	AS:i:-16	XS:i:-2	XN:i:0	XM:i:2	XO:i:1	XG:i:1	NM:i:3	MD:Z:2G25A1	YT:Z:UU
HWI-ST515:184:D0PUKACXX:1:2306:20770:43276	256	chromosome:AGPv2:5:1:217872852:1	136509335	1	3M1I27M	*	0	0	CCATTTTTTGGCGATTAATGCCAAAGGGGGG	JJIGGJIIHHFFF<ABBCCCCDCDCCCBD##	AS:i:-16	XS:i:-2	XN:i:0	XM:i:2	XO:i:1	XG:i:1	NM:i:3	MD:Z:2G25A1	YT:Z:UU
HWI-ST515:184:D0PUKACXX:1:2306:20770:43276	272	chromosome:AGPv2:10:1:150189435:1	9337313	1	22M1I8M	*	0	0	CCCCCCTTTGGCATTAATCGCCAAAAAATGG	##DBCCCDCDCCCCBBA<FFFHHIIJGGIJJ	AS:i:-16	XS:i:-2	XN:i:0	XM:i:2	XO:i:1	XG:i:1	NM:i:3	MD:Z:0T26C2	YT:Z:UU
HWI-ST515:184:D0PUKACXX:1:2306:20770:43276	272	chromosome:AGPv2:2:1:237068873:1	230022373	1	22M1I8M	*	0	0	CCCCCCTTTGGCATTAATCGCCAAAAAATGG	##DBCCCDCDCCCCBBA<FFFHHIIJGGIJJ	AS:i:-16	XS:i:-2	XN:i:0	XM:i:2	XO:i:1	XG:i:1	NM:i:3	MD:Z:0T26C2	YT:Z:UU
HWI-ST515:184:D0PUKACXX:1:2306:20770:43276	272	chromosome:AGPv2:2:1:237068873:1	49435178	1	22M1I8M	*	0	0	CCCCCCTTTGGCATTAATCGCCAAAAAATGG	##DBCCCDCDCCCCBBA<FFFHHIIJGGIJJ	AS:i:-16	XS:i:-2	XN:i:0	XM:i:2	XO:i:1	XG:i:1	NM:i:3	MD:Z:0T26C2	YT:Z:UU
HWI-ST515:184:D0PUKACXX:1:2306:20770:43276	272	chromosome:AGPv2:3:1:232140174:1	138587333	1	22M1I8M	*	0	0	CCCCCCTTTGGCATTAATCGCCAAAAAATGG	##DBCCCDCDCCCCBBA<FFFHHIIJGGIJJ	AS:i:-16	XS:i:-2	XN:i:0	XM:i:2	XO:i:1	XG:i:1	NM:i:3	MD:Z:0T26C2	YT:Z:UU
HWI-ST515:184:D0PUKACXX:1:2306:20770:43276	272	chromosome:AGPv2:7:1:176764762:1	108435552	1	22M1I8M	*	0	0	CCCCCCTTTGGCATTAATCGCCAAAAAATGG	##DBCCCDCDCCCCBBA<FFFHHIIJGGIJJ	AS:i:-16	XS:i:-2	XN:i:0	XM:i:2	XO:i:1	XG:i:1	NM:i:3	MD:Z:1T25C2	YT:Z:UU
HWI-ST515:184:D0PUKACXX:1:2306:20770:43276	256	chromosome:AGPv2:7:1:176764762:1	151697955	1	3M1I27M	*	0	0	CCATTTTTTGGCGATTAATGCCAAAGGGGGG	JJIGGJIIHHFFF<ABBCCCCDCDCCCBD##	AS:i:-16	XS:i:-2	XN:i:0	XM:i:2	XO:i:1	XG:i:1	NM:i:3	MD:Z:2G26A0	YT:Z:UU
HWI-ST515:184:D0PUKACXX:1:2306:20770:43276	272	chromosome:AGPv2:7:1:176764762:1	19781812	1	22M1I8M	*	0	0	CCCCCCTTTGGCATTAATCGCCAAAAAATGG	##DBCCCDCDCCCCBBA<FFFHHIIJGGIJJ	AS:i:-16	XS:i:-2	XN:i:0	XM:i:2	XO:i:1	XG:i:1	NM:i:3	MD:Z:0T26C2	YT:Z:UU
HWI-ST515:184:D0PUKACXX:1:2306:20770:43276	272	chromosome:AGPv2:7:1:176764762:1	154406641	1	22M1I8M	*	0	0	CCCCCCTTTGGCATTAATCGCCAAAAAATGG	##DBCCCDCDCCCCBBA<FFFHHIIJGGIJJ	AS:i:-16	XS:i:-2	XN:i:0	XM:i:2	XO:i:1	XG:i:1	NM:i:3	MD:Z:0T26C2	YT:Z:UU
HWI-ST515:184:D0PUKACXX:1:2306:20770:43276	272	chromosome:AGPv2:8:1:175793759:1	48879639	1	22M1I8M	*	0	0	CCCCCCTTTGGCATTAATCGCCAAAAAATGG	##DBCCCDCDCCCCBBA<FFFHHIIJGGIJJ	AS:i:-16	XS:i:-2	XN:i:0	XM:i:2	XO:i:1	XG:i:1	NM:i:3	MD:Z:0T26C2	YT:Z:UU
HWI-ST515:184:D0PUKACXX:1:2306:20770:43276	256	chromosome:AGPv2:4:1:241473504:1	198792944	1	3M1I27M	*	0	0	CCATTTTTTGGCGATTAATGCCAAAGGGGGG	JJIGGJIIHHFFF<ABBCCCCDCDCCCBD##	AS:i:-16	XS:i:-2	XN:i:0	XM:i:2	XO:i:1	XG:i:1	NM:i:3	MD:Z:2G26A0	YT:Z:UU
HWI-ST515:184:D0PUKACXX:1:2306:20770:43276	272	chromosome:AGPv2:6:1:169174353:1	44512243	1	22M1I8M	*	0	0	CCCCCCTTTGGCATTAATCGCCAAAAAATGG	##DBCCCDCDCCCCBBA<FFFHHIIJGGIJJ	AS:i:-16	XS:i:-2	XN:i:0	XM:i:2	XO:i:1	XG:i:1	NM:i:3	MD:Z:0T26C2	YT:Z:UU
HWI-ST515:184:D0PUKACXX:1:2306:20770:43276	272	chromosome:AGPv2:9:1:156750706:1	5824333	1	22M1I8M	*	0	0	CCCCCCTTTGGCATTAATCGCCAAAAAATGG	##DBCCCDCDCCCCBBA<FFFHHIIJGGIJJ	AS:i:-16	XS:i:-2	XN:i:0	XM:i:2	XO:i:1	XG:i:1	NM:i:3	MD:Z:0T26C2	YT:Z:UU
HWI-ST515:184:D0PUKACXX:1:2306:20770:43276	256	chromosome:AGPv2:1:1:301354135:1	146529892	1	3M1I27M	*	0	0	CCATTTTTTGGCGATTAATGCCAAAGGGGGG	JJIGGJIIHHFFF<ABBCCCCDCDCCCBD##	AS:i:-16	XS:i:-2	XN:i:0	XM:i:2	XO:i:1	XG:i:1	NM:i:3	MD:Z:2G25A1	YT:Z:UU
HWI-ST515:184:D0PUKACXX:1:2306:20770:43276	272	chromosome:AGPv2:4:1:241473504:1	128413064	1	22M1I8M	*	0	0	CCCCCCTTTGGCATTAATCGCCAAAAAATGG	##DBCCCDCDCCCCBBA<FFFHHIIJGGIJJ	AS:i:-16	XS:i:-2	XN:i:0	XM:i:2	XO:i:1	XG:i:1	NM:i:3	MD:Z:0T26C2	YT:Z:UU
HWI-ST515:184:D0PUKACXX:1:2306:20770:43276	256	chromosome:AGPv2:1:1:301354135:1	211793500	1	3M1I27M	*	0	0	CCATTTTTTGGCGATTAATGCCAAAGGGGGG	JJIGGJIIHHFFF<ABBCCCCDCDCCCBD##	AS:i:-16	XS:i:-2	XN:i:0	XM:i:2	XO:i:1	XG:i:1	NM:i:3	MD:Z:1T27A0	YT:Z:UU
HWI-ST515:184:D0PUKACXX:1:2306:20770:43276	256	chromosome:AGPv2:5:1:217872852:1	71322425	1	3M1I27M	*	0	0	CCATTTTTTGGCGATTAATGCCAAAGGGGGG	JJIGGJIIHHFFF<ABBCCCCDCDCCCBD##	AS:i:-16	XS:i:-2	XN:i:0	XM:i:2	XO:i:1	XG:i:1	NM:i:3	MD:Z:2G25A1	YT:Z:UU
HWI-ST515:184:D0PUKACXX:1:2306:20770:43276	272	chromosome:AGPv2:10:1:150189435:1	32403127	1	22M1I8M	*	0	0	CCCCCCTTTGGCATTAATCGCCAAAAAATGG	##DBCCCDCDCCCCBBA<FFFHHIIJGGIJJ	AS:i:-16	XS:i:-2	XN:i:0	XM:i:2	XO:i:1	XG:i:1	NM:i:3	MD:Z:0T26C2	YT:Z:UU
HWI-ST515:184:D0PUKACXX:1:2306:20770:43276	256	chromosome:AGPv2:10:1:150189435:1	141882216	1	3M1I27M	*	0	0	CCATTTTTTGGCGATTAATGCCAAAGGGGGG	JJIGGJIIHHFFF<ABBCCCCDCDCCCBD##	AS:i:-16	XS:i:-2	XN:i:0	XM:i:2	XO:i:1	XG:i:1	NM:i:3	MD:Z:2G26A0	YT:Z:UU
HWI-ST515:184:D0PUKACXX:1:2306:20770:43276	272	chromosome:AGPv2:3:1:232140174:1	110327138	1	22M1I8M	*	0	0	CCCCCCTTTGGCATTAATCGCCAAAAAATGG	##DBCCCDCDCCCCBBA<FFFHHIIJGGIJJ	AS:i:-16	XS:i:-2	XN:i:0	XM:i:2	XO:i:1	XG:i:1	NM:i:3	MD:Z:0T26C2	YT:Z:UU
HWI-ST515:184:D0PUKACXX:1:2306:20770:43276	256	chromosome:AGPv2:4:1:241473504:1	108265346	1	3M1I27M	*	0	0	CCATTTTTTGGCGATTAATGCCAAAGGGGGG	JJIGGJIIHHFFF<ABBCCCCDCDCCCBD##	AS:i:-16	XS:i:-2	XN:i:0	XM:i:2	XO:i:1	XG:i:1	NM:i:3	MD:Z:2G26A0	YT:Z:UU
HWI-ST515:184:D0PUKACXX:1:2306:20770:43276	256	chromosome:AGPv2:3:1:232140174:1	178697908	1	3M1I27M	*	0	0	CCATTTTTTGGCGATTAATGCCAAAGGGGGG	JJIGGJIIHHFFF<ABBCCCCDCDCCCBD##	AS:i:-16	XS:i:-2	XN:i:0	XM:i:2	XO:i:1	XG:i:1	NM:i:3	MD:Z:2G26A0	YT:Z:UU
HWI-ST515:184:D0PUKACXX:1:2306:20770:43276	272	chromosome:AGPv2:2:1:237068873:1	147635279	1	22M1I8M	*	0	0	CCCCCCTTTGGCATTAATCGCCAAAAAATGG	##DBCCCDCDCCCCBBA<FFFHHIIJGGIJJ	AS:i:-16	XS:i:-2	XN:i:0	XM:i:2	XO:i:1	XG:i:1	NM:i:3	MD:Z:0T26C2	YT:Z:UU
HWI-ST515:184:D0PUKACXX:1:2306:20770:43276	256	chromosome:AGPv2:4:1:241473504:1	134007571	1	3M1I27M	*	0	0	CCATTTTTTGGCGATTAATGCCAAAGGGGGG	JJIGGJIIHHFFF<ABBCCCCDCDCCCBD##	AS:i:-16	XS:i:-2	XN:i:0	XM:i:2	XO:i:1	XG:i:1	NM:i:3	MD:Z:2G26A0	YT:Z:UU
HWI-ST515:184:D0PUKACXX:1:2306:20770:43276	272	chromosome:AGPv2:6:1:169174353:1	99440225	1	22M1I8M	*	0	0	CCCCCCTTTGGCATTAATCGCCAAAAAATGG	##DBCCCDCDCCCCBBA<FFFHHIIJGGIJJ	AS:i:-16	XS:i:-2	XN:i:0	XM:i:2	XO:i:1	XG:i:1	NM:i:3	MD:Z:0T26C2	YT:Z:UU
HWI-ST515:184:D0PUKACXX:1:2306:20770:43276	256	chromosome:AGPv2:1:1:301354135:1	39699250	1	3M1I27M	*	0	0	CCATTTTTTGGCGATTAATGCCAAAGGGGGG	JJIGGJIIHHFFF<ABBCCCCDCDCCCBD##	AS:i:-16	XS:i:-2	XN:i:0	XM:i:2	XO:i:1	XG:i:1	NM:i:3	MD:Z:2G26A0	YT:Z:UU
HWI-ST515:184:D0PUKACXX:1:2306:20770:43276	272	chromosome:AGPv2:4:1:241473504:1	16688563	1	22M1I8M	*	0	0	CCCCCCTTTGGCATTAATCGCCAAAAAATGG	##DBCCCDCDCCCCBBA<FFFHHIIJGGIJJ	AS:i:-16	XS:i:-2	XN:i:0	XM:i:2	XO:i:1	XG:i:1	NM:i:3	MD:Z:0T26C2	YT:Z:UU
HWI-ST515:184:D0PUKACXX:1:2306:20770:43276	256	chromosome:AGPv2:7:1:176764762:1	18509689	1	3M1I27M	*	0	0	CCATTTTTTGGCGATTAATGCCAAAGGGGGG	JJIGGJIIHHFFF<ABBCCCCDCDCCCBD##	AS:i:-16	XS:i:-2	XN:i:0	XM:i:2	XO:i:1	XG:i:1	NM:i:3	MD:Z:2G26A0	YT:Z:UU
HWI-ST515:184:D0PUKACXX:1:2306:20770:43276	272	chromosome:AGPv2:6:1:169174353:1	45551569	1	22M1I8M	*	0	0	CCCCCCTTTGGCATTAATCGCCAAAAAATGG	##DBCCCDCDCCCCBBA<FFFHHIIJGGIJJ	AS:i:-16	XS:i:-2	XN:i:0	XM:i:2	XO:i:1	XG:i:1	NM:i:3	MD:Z:0T26C2	YT:Z:UU
HWI-ST515:184:D0PUKACXX:1:2306:20770:43276	256	chromosome:AGPv2:7:1:176764762:1	95678242	1	3M1I27M	*	0	0	CCATTTTTTGGCGATTAATGCCAAAGGGGGG	JJIGGJIIHHFFF<ABBCCCCDCDCCCBD##	AS:i:-16	XS:i:-2	XN:i:0	XM:i:2	XO:i:1	XG:i:1	NM:i:3	MD:Z:2G26A0	YT:Z:UU
HWI-ST515:184:D0PUKACXX:1:2306:20770:43276	256	chromosome:AGPv2:6:1:169174353:1	42920428	1	3M1I27M	*	0	0	CCATTTTTTGGCGATTAATGCCAAAGGGGGG	JJIGGJIIHHFFF<ABBCCCCDCDCCCBD##	AS:i:-16	XS:i:-2	XN:i:0	XM:i:2	XO:i:1	XG:i:1	NM:i:3	MD:Z:2G26A0	YT:Z:UU
HWI-ST515:184:D0PUKACXX:1:2306:20770:43276	256	chromosome:AGPv2:1:1:301354135:1	176341741	1	3M1I27M	*	0	0	CCATTTTTTGGCGATTAATGCCAAAGGGGGG	JJIGGJIIHHFFF<ABBCCCCDCDCCCBD##	AS:i:-16	XS:i:-2	XN:i:0	XM:i:2	XO:i:1	XG:i:1	NM:i:3	MD:Z:2G26A0	YT:Z:UU
HWI-ST515:184:D0PUKACXX:1:2306:20770:43276	256	chromosome:AGPv2:6:1:169174353:1	144106144	1	3M1I27M	*	0	0	CCATTTTTTGGCGATTAATGCCAAAGGGGGG	JJIGGJIIHHFFF<ABBCCCCDCDCCCBD##	AS:i:-16	XS:i:-2	XN:i:0	XM:i:2	XO:i:1	XG:i:1	NM:i:3	MD:Z:2G25A1	YT:Z:UU
HWI-ST515:184:D0PUKACXX:1:2306:20770:43276	272	chromosome:AGPv2:4:1:241473504:1	48361441	1	22M1I8M	*	0	0	CCCCCCTTTGGCATTAATCGCCAAAAAATGG	##DBCCCDCDCCCCBBA<FFFHHIIJGGIJJ	AS:i:-16	XS:i:-2	XN:i:0	XM:i:2	XO:i:1	XG:i:1	NM:i:3	MD:Z:0T26C2	YT:Z:UU
HWI-ST515:184:D0PUKACXX:1:2306:20770:43276	256	chromosome:AGPv2:9:1:156750706:1	138199782	1	3M1I27M	*	0	0	CCATTTTTTGGCGATTAATGCCAAAGGGGGG	JJIGGJIIHHFFF<ABBCCCCDCDCCCBD##	AS:i:-16	XS:i:-2	XN:i:0	XM:i:2	XO:i:1	XG:i:1	NM:i:3	MD:Z:2G26A0	YT:Z:UU
HWI-ST515:184:D0PUKACXX:1:2306:20770:43276	256	chromosome:AGPv2:10:1:150189435:1	13137257	1	3M1I27M	*	0	0	CCATTTTTTGGCGATTAATGCCAAAGGGGGG	JJIGGJIIHHFFF<ABBCCCCDCDCCCBD##	AS:i:-16	XS:i:-2	XN:i:0	XM:i:2	XO:i:1	XG:i:1	NM:i:3	MD:Z:2G26A0	YT:Z:UU
HWI-ST515:184:D0PUKACXX:1:2306:20770:43276	272	chromosome:AGPv2:5:1:217872852:1	1197413	1	22M1I8M	*	0	0	CCCCCCTTTGGCATTAATCGCCAAAAAATGG	##DBCCCDCDCCCCBBA<FFFHHIIJGGIJJ	AS:i:-16	XS:i:-2	XN:i:0	XM:i:2	XO:i:1	XG:i:1	NM:i:3	MD:Z:0T26C2	YT:Z:UU
HWI-ST515:184:D0PUKACXX:1:2306:20770:43276	272	chromosome:AGPv2:UNKNOWN:1:7140151:1	2613745	1	22M1I8M	*	0	0	CCCCCCTTTGGCATTAATCGCCAAAAAATGG	##DBCCCDCDCCCCBBA<FFFHHIIJGGIJJ	AS:i:-16	XS:i:-2	XN:i:0	XM:i:2	XO:i:1	XG:i:1	NM:i:3	MD:Z:0T26C2	YT:Z:UU
HWI-ST515:184:D0PUKACXX:1:2306:20770:43276	256	chromosome:AGPv2:6:1:169174353:1	139155998	1	3M1I27M	*	0	0	CCATTTTTTGGCGATTAATGCCAAAGGGGGG	JJIGGJIIHHFFF<ABBCCCCDCDCCCBD##	AS:i:-16	XS:i:-2	XN:i:0	XM:i:2	XO:i:1	XG:i:1	NM:i:3	MD:Z:2G26A0	YT:Z:UU
HWI-ST515:184:D0PUKACXX:1:2306:20770:43276	272	chromosome:AGPv2:10:1:150189435:1	39688225	1	22M1I8M	*	0	0	CCCCCCTTTGGCATTAATCGCCAAAAAATGG	##DBCCCDCDCCCCBBA<FFFHHIIJGGIJJ	AS:i:-16	XS:i:-2	XN:i:0	XM:i:2	XO:i:1	XG:i:1	NM:i:3	MD:Z:0T26C2	YT:Z:UU
HWI-ST515:184:D0PUKACXX:1:2306:20770:43276	256	chromosome:AGPv2:5:1:217872852:1	189672185	1	3M1I27M	*	0	0	CCATTTTTTGGCGATTAATGCCAAAGGGGGG	JJIGGJIIHHFFF<ABBCCCCDCDCCCBD##	AS:i:-16	XS:i:-2	XN:i:0	XM:i:2	XO:i:1	XG:i:1	NM:i:3	MD:Z:2G26A0	YT:Z:UU
HWI-ST515:184:D0PUKACXX:1:2306:20770:43276	256	chromosome:AGPv2:1:1:301354135:1	273667026	1	3M1I27M	*	0	0	CCATTTTTTGGCGATTAATGCCAAAGGGGGG	JJIGGJIIHHFFF<ABBCCCCDCDCCCBD##	AS:i:-16	XS:i:-2	XN:i:0	XM:i:2	XO:i:1	XG:i:1	NM:i:3	MD:Z:2G26A0	YT:Z:UU
HWI-ST515:184:D0PUKACXX:1:2306:20770:43276	256	chromosome:AGPv2:10:1:150189435:1	25945677	1	3M1I27M	*	0	0	CCATTTTTTGGCGATTAATGCCAAAGGGGGG	JJIGGJIIHHFFF<ABBCCCCDCDCCCBD##	AS:i:-16	XS:i:-2	XN:i:0	XM:i:2	XO:i:1	XG:i:1	NM:i:3	MD:Z:2G26A0	YT:Z:UU
HWI-ST515:184:D0PUKACXX:1:2306:20770:43276	272	chromosome:AGPv2:1:1:301354135:1	275453763	1	22M1I8M	*	0	0	CCCCCCTTTGGCATTAATCGCCAAAAAATGG	##DBCCCDCDCCCCBBA<FFFHHIIJGGIJJ	AS:i:-16	XS:i:-2	XN:i:0	XM:i:2	XO:i:1	XG:i:1	NM:i:3	MD:Z:0T26C2	YT:Z:UU
HWI-ST515:184:D0PUKACXX:1:2306:20770:43276	272	chromosome:AGPv2:4:1:241473504:1	160946272	1	22M1I8M	*	0	0	CCCCCCTTTGGCATTAATCGCCAAAAAATGG	##DBCCCDCDCCCCBBA<FFFHHIIJGGIJJ	AS:i:-16	XS:i:-2	XN:i:0	XM:i:2	XO:i:1	XG:i:1	NM:i:3	MD:Z:0T26C2	YT:Z:UU
HWI-ST515:184:D0PUKACXX:1:2306:20770:43276	256	chromosome:AGPv2:6:1:169174353:1	109192411	1	3M1I27M	*	0	0	CCATTTTTTGGCGATTAATGCCAAAGGGGGG	JJIGGJIIHHFFF<ABBCCCCDCDCCCBD##	AS:i:-16	XS:i:-2	XN:i:0	XM:i:2	XO:i:1	XG:i:1	NM:i:3	MD:Z:2G26A0	YT:Z:UU
HWI-ST515:184:D0PUKACXX:1:2306:20770:43276	256	chromosome:AGPv2:3:1:232140174:1	166515097	1	3M1I27M	*	0	0	CCATTTTTTGGCGATTAATGCCAAAGGGGGG	JJIGGJIIHHFFF<ABBCCCCDCDCCCBD##	AS:i:-16	XS:i:-2	XN:i:0	XM:i:2	XO:i:1	XG:i:1	NM:i:3	MD:Z:2G26A0	YT:Z:UU
HWI-ST515:184:D0PUKACXX:1:2306:20770:43276	272	chromosome:AGPv2:4:1:241473504:1	145146909	1	22M1I8M	*	0	0	CCCCCCTTTGGCATTAATCGCCAAAAAATGG	##DBCCCDCDCCCCBBA<FFFHHIIJGGIJJ	AS:i:-16	XS:i:-2	XN:i:0	XM:i:2	XO:i:1	XG:i:1	NM:i:3	MD:Z:0T26C2	YT:Z:UU
HWI-ST515:184:D0PUKACXX:1:2306:20770:43276	272	chromosome:AGPv2:2:1:237068873:1	117714162	1	22M1I8M	*	0	0	CCCCCCTTTGGCATTAATCGCCAAAAAATGG	##DBCCCDCDCCCCBBA<FFFHHIIJGGIJJ	AS:i:-16	XS:i:-2	XN:i:0	XM:i:2	XO:i:1	XG:i:1	NM:i:3	MD:Z:0T26C2	YT:Z:UU
HWI-ST515:184:D0PUKACXX:1:2306:20770:43276	256	chromosome:AGPv2:6:1:169174353:1	139891474	1	3M1I27M	*	0	0	CCATTTTTTGGCGATTAATGCCAAAGGGGGG	JJIGGJIIHHFFF<ABBCCCCDCDCCCBD##	AS:i:-16	XS:i:-2	XN:i:0	XM:i:2	XO:i:1	XG:i:1	NM:i:3	MD:Z:2G26A0	YT:Z:UU
HWI-ST515:184:D0PUKACXX:1:2306:20770:43276	272	chromosome:AGPv2:4:1:241473504:1	79009138	1	22M1I8M	*	0	0	CCCCCCTTTGGCATTAATCGCCAAAAAATGG	##DBCCCDCDCCCCBBA<FFFHHIIJGGIJJ	AS:i:-16	XS:i:-2	XN:i:0	XM:i:2	XO:i:1	XG:i:1	NM:i:3	MD:Z:0T26C2	YT:Z:UU
HWI-ST515:184:D0PUKACXX:1:2306:20770:43276	256	chromosome:AGPv2:2:1:237068873:1	215712789	1	3M1I27M	*	0	0	CCATTTTTTGGCGATTAATGCCAAAGGGGGG	JJIGGJIIHHFFF<ABBCCCCDCDCCCBD##	AS:i:-16	XS:i:-2	XN:i:0	XM:i:2	XO:i:1	XG:i:1	NM:i:3	MD:Z:2G26A0	YT:Z:UU
HWI-ST515:184:D0PUKACXX:1:2306:20770:43276	272	chromosome:AGPv2:5:1:217872852:1	207886883	1	22M1I8M	*	0	0	CCCCCCTTTGGCATTAATCGCCAAAAAATGG	##DBCCCDCDCCCCBBA<FFFHHIIJGGIJJ	AS:i:-16	XS:i:-2	XN:i:0	XM:i:2	XO:i:1	XG:i:1	NM:i:3	MD:Z:0T26C2	YT:Z:UU
HWI-ST515:184:D0PUKACXX:1:2306:20770:43276	256	chromosome:AGPv2:9:1:156750706:1	96367135	1	3M1I27M	*	0	0	CCATTTTTTGGCGATTAATGCCAAAGGGGGG	JJIGGJIIHHFFF<ABBCCCCDCDCCCBD##	AS:i:-16	XS:i:-2	XN:i:0	XM:i:2	XO:i:1	XG:i:1	NM:i:3	MD:Z:2G26A0	YT:Z:UU
HWI-ST515:184:D0PUKACXX:1:2306:20770:43276	256	chromosome:AGPv2:8:1:175793759:1	65915623	1	3M1I27M	*	0	0	CCATTTTTTGGCGATTAATGCCAAAGGGGGG	JJIGGJIIHHFFF<ABBCCCCDCDCCCBD##	AS:i:-16	XS:i:-2	XN:i:0	XM:i:2	XO:i:1	XG:i:1	NM:i:3	MD:Z:2G26A0	YT:Z:UU
HWI-ST515:184:D0PUKACXX:1:2306:20770:43276	256	chromosome:AGPv2:5:1:217872852:1	76373652	1	3M1I27M	*	0	0	CCATTTTTTGGCGATTAATGCCAAAGGGGGG	JJIGGJIIHHFFF<ABBCCCCDCDCCCBD##	AS:i:-16	XS:i:-2	XN:i:0	XM:i:2	XO:i:1	XG:i:1	NM:i:3	MD:Z:2G26A0	YT:Z:UU
HWI-ST515:184:D0PUKACXX:1:2306:20770:43276	256	chromosome:AGPv2:3:1:232140174:1	33295684	1	3M1I27M	*	0	0	CCATTTTTTGGCGATTAATGCCAAAGGGGGG	JJIGGJIIHHFFF<ABBCCCCDCDCCCBD##	AS:i:-16	XS:i:-2	XN:i:0	XM:i:2	XO:i:1	XG:i:1	NM:i:3	MD:Z:2G26A0	YT:Z:UU
HWI-ST515:184:D0PUKACXX:1:2306:20770:43276	256	chromosome:AGPv2:3:1:232140174:1	137167112	1	3M1I27M	*	0	0	CCATTTTTTGGCGATTAATGCCAAAGGGGGG	JJIGGJIIHHFFF<ABBCCCCDCDCCCBD##	AS:i:-16	XS:i:-2	XN:i:0	XM:i:2	XO:i:1	XG:i:1	NM:i:3	MD:Z:2G26A0	YT:Z:UU
HWI-ST515:184:D0PUKACXX:1:2306:20770:43276	272	chromosome:AGPv2:8:1:175793759:1	98184624	1	22M1I8M	*	0	0	CCCCCCTTTGGCATTAATCGCCAAAAAATGG	##DBCCCDCDCCCCBBA<FFFHHIIJGGIJJ	AS:i:-16	XS:i:-2	XN:i:0	XM:i:2	XO:i:1	XG:i:1	NM:i:3	MD:Z:0T26C2	YT:Z:UU
HWI-ST515:184:D0PUKACXX:1:2306:20770:43276	256	chromosome:AGPv2:5:1:217872852:1	95893850	1	3M1I27M	*	0	0	CCATTTTTTGGCGATTAATGCCAAAGGGGGG	JJIGGJIIHHFFF<ABBCCCCDCDCCCBD##	AS:i:-16	XS:i:-2	XN:i:0	XM:i:2	XO:i:1	XG:i:1	NM:i:3	MD:Z:2G26A0	YT:Z:UU
HWI-ST515:184:D0PUKACXX:1:2306:20770:43276	256	chromosome:AGPv2:3:1:232140174:1	32475870	1	3M1I27M	*	0	0	CCATTTTTTGGCGATTAATGCCAAAGGGGGG	JJIGGJIIHHFFF<ABBCCCCDCDCCCBD##	AS:i:-16	XS:i:-2	XN:i:0	XM:i:2	XO:i:1	XG:i:1	NM:i:3	MD:Z:2G26A0	YT:Z:UU
HWI-ST515:184:D0PUKACXX:1:2306:20770:43276	272	chromosome:AGPv2:1:1:301354135:1	45667172	1	22M1I8M	*	0	0	CCCCCCTTTGGCATTAATCGCCAAAAAATGG	##DBCCCDCDCCCCBBA<FFFHHIIJGGIJJ	AS:i:-16	XS:i:-2	XN:i:0	XM:i:2	XO:i:1	XG:i:1	NM:i:3	MD:Z:0T26C2	YT:Z:UU
HWI-ST515:184:D0PUKACXX:1:2306:20770:43276	256	chromosome:AGPv2:6:1:169174353:1	68734582	1	3M1I27M	*	0	0	CCATTTTTTGGCGATTAATGCCAAAGGGGGG	JJIGGJIIHHFFF<ABBCCCCDCDCCCBD##	AS:i:-16	XS:i:-2	XN:i:0	XM:i:2	XO:i:1	XG:i:1	NM:i:3	MD:Z:2G26A0	YT:Z:UU
HWI-ST515:184:D0PUKACXX:1:2306:20770:43276	256	chromosome:AGPv2:5:1:217872852:1	173473718	1	3M1I27M	*	0	0	CCATTTTTTGGCGATTAATGCCAAAGGGGGG	JJIGGJIIHHFFF<ABBCCCCDCDCCCBD##	AS:i:-16	XS:i:-2	XN:i:0	XM:i:2	XO:i:1	XG:i:1	NM:i:3	MD:Z:2G26A0	YT:Z:UU
HWI-ST515:184:D0PUKACXX:1:2306:20770:43276	256	chromosome:AGPv2:5:1:217872852:1	217070360	1	3M1I27M	*	0	0	CCATTTTTTGGCGATTAATGCCAAAGGGGGG	JJIGGJIIHHFFF<ABBCCCCDCDCCCBD##	AS:i:-16	XS:i:-2	XN:i:0	XM:i:2	XO:i:1	XG:i:1	NM:i:3	MD:Z:2G26A0	YT:Z:UU
HWI-ST515:184:D0PUKACXX:1:2306:20770:43276	256	chromosome:AGPv2:8:1:175793759:1	113726757	1	3M1I27M	*	0	0	CCATTTTTTGGCGATTAATGCCAAAGGGGGG	JJIGGJIIHHFFF<ABBCCCCDCDCCCBD##	AS:i:-16	XS:i:-2	XN:i:0	XM:i:2	XO:i:1	XG:i:1	NM:i:3	MD:Z:2G26A0	YT:Z:UU
HWI-ST515:184:D0PUKACXX:1:2306:20770:43276	256	chromosome:AGPv2:2:1:237068873:1	163463088	1	3M1I27M	*	0	0	CCATTTTTTGGCGATTAATGCCAAAGGGGGG	JJIGGJIIHHFFF<ABBCCCCDCDCCCBD##	AS:i:-16	XS:i:-2	XN:i:0	XM:i:2	XO:i:1	XG:i:1	NM:i:3	MD:Z:2G26A0	YT:Z:UU
HWI-ST515:184:D0PUKACXX:1:2306:20770:43276	272	chromosome:AGPv2:2:1:237068873:1	70980003	1	22M1I8M	*	0	0	CCCCCCTTTGGCATTAATCGCCAAAAAATGG	##DBCCCDCDCCCCBBA<FFFHHIIJGGIJJ	AS:i:-16	XS:i:-2	XN:i:0	XM:i:2	XO:i:1	XG:i:1	NM:i:3	MD:Z:0T26C2	YT:Z:UU
HWI-ST515:184:D0PUKACXX:1:2306:20770:43276	256	chromosome:AGPv2:1:1:301354135:1	96701626	1	3M1I27M	*	0	0	CCATTTTTTGGCGATTAATGCCAAAGGGGGG	JJIGGJIIHHFFF<ABBCCCCDCDCCCBD##	AS:i:-16	XS:i:-2	XN:i:0	XM:i:2	XO:i:1	XG:i:1	NM:i:3	MD:Z:2G26A0	YT:Z:UU
HWI-ST515:184:D0PUKACXX:1:2306:20770:43276	272	chromosome:AGPv2:4:1:241473504:1	234123611	1	22M1I8M	*	0	0	CCCCCCTTTGGCATTAATCGCCAAAAAATGG	##DBCCCDCDCCCCBBA<FFFHHIIJGGIJJ	AS:i:-16	XS:i:-2	XN:i:0	XM:i:2	XO:i:1	XG:i:1	NM:i:3	MD:Z:0T26C2	YT:Z:UU
HWI-ST515:184:D0PUKACXX:1:2306:20770:43276	272	chromosome:AGPv2:1:1:301354135:1	225802294	1	22M1I8M	*	0	0	CCCCCCTTTGGCATTAATCGCCAAAAAATGG	##DBCCCDCDCCCCBBA<FFFHHIIJGGIJJ	AS:i:-16	XS:i:-2	XN:i:0	XM:i:2	XO:i:1	XG:i:1	NM:i:3	MD:Z:0T26C2	YT:Z:UU
HWI-ST515:184:D0PUKACXX:1:2306:20770:43276	272	chromosome:AGPv2:10:1:150189435:1	10310622	1	22M1I8M	*	0	0	CCCCCCTTTGGCATTAATCGCCAAAAAATGG	##DBCCCDCDCCCCBBA<FFFHHIIJGGIJJ	AS:i:-16	XS:i:-2	XN:i:0	XM:i:2	XO:i:1	XG:i:1	NM:i:3	MD:Z:0T27A1	YT:Z:UU
HWI-ST515:184:D0PUKACXX:1:2306:20770:43276	256	chromosome:AGPv2:9:1:156750706:1	137949008	1	3M1I27M	*	0	0	CCATTTTTTGGCGATTAATGCCAAAGGGGGG	JJIGGJIIHHFFF<ABBCCCCDCDCCCBD##	AS:i:-16	XS:i:-2	XN:i:0	XM:i:2	XO:i:1	XG:i:1	NM:i:3	MD:Z:2G26A0	YT:Z:UU
HWI-ST515:184:D0PUKACXX:1:2306:20770:43276	272	chromosome:AGPv2:1:1:301354135:1	17860833	1	22M1I8M	*	0	0	CCCCCCTTTGGCATTAATCGCCAAAAAATGG	##DBCCCDCDCCCCBBA<FFFHHIIJGGIJJ	AS:i:-16	XS:i:-2	XN:i:0	XM:i:2	XO:i:1	XG:i:1	NM:i:3	MD:Z:0T26C2	YT:Z:UU
HWI-ST515:184:D0PUKACXX:1:2306:20770:43276	272	chromosome:AGPv2:7:1:176764762:1	151389225	1	22M1I8M	*	0	0	CCCCCCTTTGGCATTAATCGCCAAAAAATGG	##DBCCCDCDCCCCBBA<FFFHHIIJGGIJJ	AS:i:-16	XS:i:-2	XN:i:0	XM:i:2	XO:i:1	XG:i:1	NM:i:3	MD:Z:0T26C2	YT:Z:UU
HWI-ST515:184:D0PUKACXX:1:2306:20770:43276	256	chromosome:AGPv2:10:1:150189435:1	128255598	1	3M1I27M	*	0	0	CCATTTTTTGGCGATTAATGCCAAAGGGGGG	JJIGGJIIHHFFF<ABBCCCCDCDCCCBD##	AS:i:-16	XS:i:-2	XN:i:0	XM:i:2	XO:i:1	XG:i:1	NM:i:3	MD:Z:2G26A0	YT:Z:UU
HWI-ST515:184:D0PUKACXX:1:2306:20770:43276	256	chromosome:AGPv2:8:1:175793759:1	47571687	1	3M1I27M	*	0	0	CCATTTTTTGGCGATTAATGCCAAAGGGGGG	JJIGGJIIHHFFF<ABBCCCCDCDCCCBD##	AS:i:-16	XS:i:-2	XN:i:0	XM:i:2	XO:i:1	XG:i:1	NM:i:3	MD:Z:0T28A0	YT:Z:UU
HWI-ST515:184:D0PUKACXX:1:2306:20770:43276	256	chromosome:AGPv2:6:1:169174353:1	7799473	1	3M1I27M	*	0	0	CCATTTTTTGGCGATTAATGCCAAAGGGGGG	JJIGGJIIHHFFF<ABBCCCCDCDCCCBD##	AS:i:-16	XS:i:-2	XN:i:0	XM:i:2	XO:i:1	XG:i:1	NM:i:3	MD:Z:2G26A0	YT:Z:UU
HWI-ST515:184:D0PUKACXX:1:2306:20770:43276	272	chromosome:AGPv2:5:1:217872852:1	76157972	1	22M1I8M	*	0	0	CCCCCCTTTGGCATTAATCGCCAAAAAATGG	##DBCCCDCDCCCCBBA<FFFHHIIJGGIJJ	AS:i:-16	XS:i:-2	XN:i:0	XM:i:2	XO:i:1	XG:i:1	NM:i:3	MD:Z:1T25C2	YT:Z:UU
HWI-ST515:184:D0PUKACXX:1:2306:20770:43276	272	chromosome:AGPv2:10:1:150189435:1	104679650	1	22M1I8M	*	0	0	CCCCCCTTTGGCATTAATCGCCAAAAAATGG	##DBCCCDCDCCCCBBA<FFFHHIIJGGIJJ	AS:i:-16	XS:i:-2	XN:i:0	XM:i:2	XO:i:1	XG:i:1	NM:i:3	MD:Z:0T26C2	YT:Z:UU
HWI-ST515:184:D0PUKACXX:1:2306:20770:43276	256	chromosome:AGPv2:2:1:237068873:1	201736840	1	3M1I27M	*	0	0	CCATTTTTTGGCGATTAATGCCAAAGGGGGG	JJIGGJIIHHFFF<ABBCCCCDCDCCCBD##	AS:i:-16	XS:i:-2	XN:i:0	XM:i:2	XO:i:1	XG:i:1	NM:i:3	MD:Z:2G26A0	YT:Z:UU
HWI-ST515:184:D0PUKACXX:1:2306:20770:43276	256	chromosome:AGPv2:1:1:301354135:1	191143628	1	3M1I27M	*	0	0	CCATTTTTTGGCGATTAATGCCAAAGGGGGG	JJIGGJIIHHFFF<ABBCCCCDCDCCCBD##	AS:i:-16	XS:i:-2	XN:i:0	XM:i:2	XO:i:1	XG:i:1	NM:i:3	MD:Z:2G26A0	YT:Z:UU
HWI-ST515:184:D0PUKACXX:1:2306:20770:43276	256	chromosome:AGPv2:2:1:237068873:1	99085792	1	3M1I27M	*	0	0	CCATTTTTTGGCGATTAATGCCAAAGGGGGG	JJIGGJIIHHFFF<ABBCCCCDCDCCCBD##	AS:i:-16	XS:i:-2	XN:i:0	XM:i:2	XO:i:1	XG:i:1	NM:i:3	MD:Z:2G26A0	YT:Z:UU
HWI-ST515:184:D0PUKACXX:1:2306:20770:43276	256	chromosome:AGPv2:4:1:241473504:1	231399490	1	3M1I27M	*	0	0	CCATTTTTTGGCGATTAATGCCAAAGGGGGG	JJIGGJIIHHFFF<ABBCCCCDCDCCCBD##	AS:i:-16	XS:i:-2	XN:i:0	XM:i:2	XO:i:1	XG:i:1	NM:i:3	MD:Z:2G26A0	YT:Z:UU
HWI-ST515:184:D0PUKACXX:1:2306:20770:43276	272	chromosome:AGPv2:7:1:176764762:1	29926110	1	22M1I8M	*	0	0	CCCCCCTTTGGCATTAATCGCCAAAAAATGG	##DBCCCDCDCCCCBBA<FFFHHIIJGGIJJ	AS:i:-16	XS:i:-2	XN:i:0	XM:i:2	XO:i:1	XG:i:1	NM:i:3	MD:Z:0T27A1	YT:Z:UU
HWI-ST515:184:D0PUKACXX:1:2306:20770:43276	272	chromosome:AGPv2:10:1:150189435:1	68296714	1	22M1I8M	*	0	0	CCCCCCTTTGGCATTAATCGCCAAAAAATGG	##DBCCCDCDCCCCBBA<FFFHHIIJGGIJJ	AS:i:-16	XS:i:-2	XN:i:0	XM:i:2	XO:i:1	XG:i:1	NM:i:3	MD:Z:0T28A0	YT:Z:UU
HWI-ST515:184:D0PUKACXX:1:2306:20770:43276	272	chromosome:AGPv2:5:1:217872852:1	59702846	1	22M1I8M	*	0	0	CCCCCCTTTGGCATTAATCGCCAAAAAATGG	##DBCCCDCDCCCCBBA<FFFHHIIJGGIJJ	AS:i:-16	XS:i:-2	XN:i:0	XM:i:2	XO:i:1	XG:i:1	NM:i:3	MD:Z:0T26C2	YT:Z:UU
HWI-ST515:184:D0PUKACXX:1:2306:20770:43276	272	chromosome:AGPv2:8:1:175793759:1	15642694	1	22M1I8M	*	0	0	CCCCCCTTTGGCATTAATCGCCAAAAAATGG	##DBCCCDCDCCCCBBA<FFFHHIIJGGIJJ	AS:i:-16	XS:i:-2	XN:i:0	XM:i:2	XO:i:1	XG:i:1	NM:i:3	MD:Z:1T25C2	YT:Z:UU
HWI-ST515:184:D0PUKACXX:1:2306:20770:43276	272	chromosome:AGPv2:2:1:237068873:1	149529091	1	22M1I8M	*	0	0	CCCCCCTTTGGCATTAATCGCCAAAAAATGG	##DBCCCDCDCCCCBBA<FFFHHIIJGGIJJ	AS:i:-16	XS:i:-2	XN:i:0	XM:i:2	XO:i:1	XG:i:1	NM:i:3	MD:Z:0T26C2	YT:Z:UU
HWI-ST515:184:D0PUKACXX:1:2306:20770:43276	272	chromosome:AGPv2:5:1:217872852:1	94650508	1	22M1I8M	*	0	0	CCCCCCTTTGGCATTAATCGCCAAAAAATGG	##DBCCCDCDCCCCBBA<FFFHHIIJGGIJJ	AS:i:-16	XS:i:-2	XN:i:0	XM:i:2	XO:i:1	XG:i:1	NM:i:3	MD:Z:0T26C2	YT:Z:UU
HWI-ST515:184:D0PUKACXX:1:2306:20770:43276	256	chromosome:AGPv2:10:1:150189435:1	76608082	1	3M1I27M	*	0	0	CCATTTTTTGGCGATTAATGCCAAAGGGGGG	JJIGGJIIHHFFF<ABBCCCCDCDCCCBD##	AS:i:-16	XS:i:-2	XN:i:0	XM:i:2	XO:i:1	XG:i:1	NM:i:3	MD:Z:2G26A0	YT:Z:UU
HWI-ST515:184:D0PUKACXX:1:2306:20770:43276	256	chromosome:AGPv2:1:1:301354135:1	111238108	1	3M1I27M	*	0	0	CCATTTTTTGGCGATTAATGCCAAAGGGGGG	JJIGGJIIHHFFF<ABBCCCCDCDCCCBD##	AS:i:-16	XS:i:-2	XN:i:0	XM:i:2	XO:i:1	XG:i:1	NM:i:3	MD:Z:2G26A0	YT:Z:UU
HWI-ST515:184:D0PUKACXX:1:2306:20770:43276	256	chromosome:AGPv2:9:1:156750706:1	44109385	1	3M1I27M	*	0	0	CCATTTTTTGGCGATTAATGCCAAAGGGGGG	JJIGGJIIHHFFF<ABBCCCCDCDCCCBD##	AS:i:-16	XS:i:-2	XN:i:0	XM:i:2	XO:i:1	XG:i:1	NM:i:3	MD:Z:2G26A0	YT:Z:UU
HWI-ST515:184:D0PUKACXX:1:2306:20770:43276	256	chromosome:AGPv2:3:1:232140174:1	36461391	1	3M1I27M	*	0	0	CCATTTTTTGGCGATTAATGCCAAAGGGGGG	JJIGGJIIHHFFF<ABBCCCCDCDCCCBD##	AS:i:-16	XS:i:-2	XN:i:0	XM:i:2	XO:i:1	XG:i:1	NM:i:3	MD:Z:2G26A0	YT:Z:UU
HWI-ST515:184:D0PUKACXX:1:2306:20770:43276	256	chromosome:AGPv2:5:1:217872852:1	71446473	1	3M1I27M	*	0	0	CCATTTTTTGGCGATTAATGCCAAAGGGGGG	JJIGGJIIHHFFF<ABBCCCCDCDCCCBD##	AS:i:-16	XS:i:-2	XN:i:0	XM:i:2	XO:i:1	XG:i:1	NM:i:3	MD:Z:2G26A0	YT:Z:UU
HWI-ST515:184:D0PUKACXX:1:2306:20770:43276	272	chromosome:AGPv2:9:1:156750706:1	155551556	1	22M1I8M	*	0	0	CCCCCCTTTGGCATTAATCGCCAAAAAATGG	##DBCCCDCDCCCCBBA<FFFHHIIJGGIJJ	AS:i:-16	XS:i:-2	XN:i:0	XM:i:2	XO:i:1	XG:i:1	NM:i:3	MD:Z:0T26C2	YT:Z:UU
HWI-ST515:184:D0PUKACXX:1:2306:20770:43276	272	chromosome:AGPv2:4:1:241473504:1	204622554	1	22M1I8M	*	0	0	CCCCCCTTTGGCATTAATCGCCAAAAAATGG	##DBCCCDCDCCCCBBA<FFFHHIIJGGIJJ	AS:i:-16	XS:i:-2	XN:i:0	XM:i:2	XO:i:1	XG:i:1	NM:i:3	MD:Z:0T26C2	YT:Z:UU
HWI-ST515:184:D0PUKACXX:1:2306:20770:43276	256	chromosome:AGPv2:2:1:237068873:1	146598030	1	3M1I27M	*	0	0	CCATTTTTTGGCGATTAATGCCAAAGGGGGG	JJIGGJIIHHFFF<ABBCCCCDCDCCCBD##	AS:i:-16	XS:i:-2	XN:i:0	XM:i:2	XO:i:1	XG:i:1	NM:i:3	MD:Z:2G26A0	YT:Z:UU
HWI-ST515:184:D0PUKACXX:1:2306:20770:43276	256	chromosome:AGPv2:2:1:237068873:1	52302657	1	3M1I27M	*	0	0	CCATTTTTTGGCGATTAATGCCAAAGGGGGG	JJIGGJIIHHFFF<ABBCCCCDCDCCCBD##	AS:i:-16	XS:i:-2	XN:i:0	XM:i:2	XO:i:1	XG:i:1	NM:i:3	MD:Z:2G26A0	YT:Z:UU
HWI-ST515:184:D0PUKACXX:1:2306:20770:43276	256	chromosome:AGPv2:1:1:301354135:1	297561636	1	3M1I27M	*	0	0	CCATTTTTTGGCGATTAATGCCAAAGGGGGG	JJIGGJIIHHFFF<ABBCCCCDCDCCCBD##	AS:i:-16	XS:i:-2	XN:i:0	XM:i:2	XO:i:1	XG:i:1	NM:i:3	MD:Z:2G25A1	YT:Z:UU
HWI-ST515:184:D0PUKACXX:1:2306:20770:43276	272	chromosome:AGPv2:10:1:150189435:1	55952382	1	22M1I8M	*	0	0	CCCCCCTTTGGCATTAATCGCCAAAAAATGG	##DBCCCDCDCCCCBBA<FFFHHIIJGGIJJ	AS:i:-16	XS:i:-2	XN:i:0	XM:i:2	XO:i:1	XG:i:1	NM:i:3	MD:Z:0T26C2	YT:Z:UU
HWI-ST515:184:D0PUKACXX:1:2306:20770:43276	256	chromosome:AGPv2:10:1:150189435:1	80706284	1	3M1I27M	*	0	0	CCATTTTTTGGCGATTAATGCCAAAGGGGGG	JJIGGJIIHHFFF<ABBCCCCDCDCCCBD##	AS:i:-16	XS:i:-2	XN:i:0	XM:i:2	XO:i:1	XG:i:1	NM:i:3	MD:Z:1T27A0	YT:Z:UU
HWI-ST515:184:D0PUKACXX:1:2306:20770:43276	256	chromosome:AGPv2:2:1:237068873:1	46927612	1	3M1I27M	*	0	0	CCATTTTTTGGCGATTAATGCCAAAGGGGGG	JJIGGJIIHHFFF<ABBCCCCDCDCCCBD##	AS:i:-16	XS:i:-2	XN:i:0	XM:i:2	XO:i:1	XG:i:1	NM:i:3	MD:Z:2G26A0	YT:Z:UU
HWI-ST515:184:D0PUKACXX:1:2306:20770:43276	272	chromosome:AGPv2:4:1:241473504:1	188937584	1	22M1I8M	*	0	0	CCCCCCTTTGGCATTAATCGCCAAAAAATGG	##DBCCCDCDCCCCBBA<FFFHHIIJGGIJJ	AS:i:-16	XS:i:-2	XN:i:0	XM:i:2	XO:i:1	XG:i:1	NM:i:3	MD:Z:0T26C2	YT:Z:UU
HWI-ST515:184:D0PUKACXX:1:2306:20770:43276	256	chromosome:AGPv2:3:1:232140174:1	210200759	1	3M1I27M	*	0	0	CCATTTTTTGGCGATTAATGCCAAAGGGGGG	JJIGGJIIHHFFF<ABBCCCCDCDCCCBD##	AS:i:-16	XS:i:-2	XN:i:0	XM:i:2	XO:i:1	XG:i:1	NM:i:3	MD:Z:2G26A0	YT:Z:UU
HWI-ST515:184:D0PUKACXX:1:2306:20770:43276	272	chromosome:AGPv2:1:1:301354135:1	244101911	1	22M1I8M	*	0	0	CCCCCCTTTGGCATTAATCGCCAAAAAATGG	##DBCCCDCDCCCCBBA<FFFHHIIJGGIJJ	AS:i:-16	XS:i:-2	XN:i:0	XM:i:2	XO:i:1	XG:i:1	NM:i:3	MD:Z:0T26C2	YT:Z:UU
HWI-ST515:184:D0PUKACXX:1:2306:20770:43276	256	chromosome:AGPv2:7:1:176764762:1	31687512	1	3M1I27M	*	0	0	CCATTTTTTGGCGATTAATGCCAAAGGGGGG	JJIGGJIIHHFFF<ABBCCCCDCDCCCBD##	AS:i:-16	XS:i:-2	XN:i:0	XM:i:2	XO:i:1	XG:i:1	NM:i:3	MD:Z:2G26A0	YT:Z:UU
HWI-ST515:184:D0PUKACXX:1:2306:20770:43276	272	chromosome:AGPv2:4:1:241473504:1	69329488	1	22M1I8M	*	0	0	CCCCCCTTTGGCATTAATCGCCAAAAAATGG	##DBCCCDCDCCCCBBA<FFFHHIIJGGIJJ	AS:i:-16	XS:i:-2	XN:i:0	XM:i:2	XO:i:1	XG:i:1	NM:i:3	MD:Z:0T26C2	YT:Z:UU
HWI-ST515:184:D0PUKACXX:1:2306:20770:43276	256	chromosome:AGPv2:5:1:217872852:1	197575365	1	3M1I27M	*	0	0	CCATTTTTTGGCGATTAATGCCAAAGGGGGG	JJIGGJIIHHFFF<ABBCCCCDCDCCCBD##	AS:i:-16	XS:i:-2	XN:i:0	XM:i:2	XO:i:1	XG:i:1	NM:i:3	MD:Z:2G26A0	YT:Z:UU
HWI-ST515:184:D0PUKACXX:1:2306:20770:43276	272	chromosome:AGPv2:7:1:176764762:1	75413728	1	22M1I8M	*	0	0	CCCCCCTTTGGCATTAATCGCCAAAAAATGG	##DBCCCDCDCCCCBBA<FFFHHIIJGGIJJ	AS:i:-16	XS:i:-2	XN:i:0	XM:i:2	XO:i:1	XG:i:1	NM:i:3	MD:Z:0T26C2	YT:Z:UU
HWI-ST515:184:D0PUKACXX:1:2306:20770:43276	256	chromosome:AGPv2:1:1:301354135:1	103202920	1	3M1I27M	*	0	0	CCATTTTTTGGCGATTAATGCCAAAGGGGGG	JJIGGJIIHHFFF<ABBCCCCDCDCCCBD##	AS:i:-16	XS:i:-2	XN:i:0	XM:i:2	XO:i:1	XG:i:1	NM:i:3	MD:Z:2G26A0	YT:Z:UU
HWI-ST515:184:D0PUKACXX:1:2306:20770:43276	272	chromosome:AGPv2:2:1:237068873:1	172121745	1	22M1I8M	*	0	0	CCCCCCTTTGGCATTAATCGCCAAAAAATGG	##DBCCCDCDCCCCBBA<FFFHHIIJGGIJJ	AS:i:-16	XS:i:-2	XN:i:0	XM:i:2	XO:i:1	XG:i:1	NM:i:3	MD:Z:0T26C2	YT:Z:UU
HWI-ST515:184:D0PUKACXX:1:2306:20770:43276	272	chromosome:AGPv2:5:1:217872852:1	26955242	1	22M1I8M	*	0	0	CCCCCCTTTGGCATTAATCGCCAAAAAATGG	##DBCCCDCDCCCCBBA<FFFHHIIJGGIJJ	AS:i:-16	XS:i:-2	XN:i:0	XM:i:2	XO:i:1	XG:i:1	NM:i:3	MD:Z:0T26C2	YT:Z:UU
HWI-ST515:184:D0PUKACXX:1:2306:20770:43276	272	chromosome:AGPv2:4:1:241473504:1	192183264	1	22M1I8M	*	0	0	CCCCCCTTTGGCATTAATCGCCAAAAAATGG	##DBCCCDCDCCCCBBA<FFFHHIIJGGIJJ	AS:i:-16	XS:i:-2	XN:i:0	XM:i:2	XO:i:1	XG:i:1	NM:i:3	MD:Z:0T26C2	YT:Z:UU
HWI-ST515:184:D0PUKACXX:1:2306:20770:43276	272	chromosome:AGPv2:2:1:237068873:1	22551642	1	22M1I8M	*	0	0	CCCCCCTTTGGCATTAATCGCCAAAAAATGG	##DBCCCDCDCCCCBBA<FFFHHIIJGGIJJ	AS:i:-16	XS:i:-2	XN:i:0	XM:i:2	XO:i:1	XG:i:1	NM:i:3	MD:Z:0T26C2	YT:Z:UU
HWI-ST515:184:D0PUKACXX:1:2306:20770:43276	272	chromosome:AGPv2:9:1:156750706:1	95670266	1	22M1I8M	*	0	0	CCCCCCTTTGGCATTAATCGCCAAAAAATGG	##DBCCCDCDCCCCBBA<FFFHHIIJGGIJJ	AS:i:-16	XS:i:-2	XN:i:0	XM:i:2	XO:i:1	XG:i:1	NM:i:3	MD:Z:0T26C2	YT:Z:UU
HWI-ST515:184:D0PUKACXX:1:2306:20770:43276	272	chromosome:AGPv2:1:1:301354135:1	166732927	1	22M1I8M	*	0	0	CCCCCCTTTGGCATTAATCGCCAAAAAATGG	##DBCCCDCDCCCCBBA<FFFHHIIJGGIJJ	AS:i:-16	XS:i:-2	XN:i:0	XM:i:2	XO:i:1	XG:i:1	NM:i:3	MD:Z:0T26C2	YT:Z:UU
HWI-ST515:184:D0PUKACXX:1:2306:20770:43276	272	chromosome:AGPv2:8:1:175793759:1	40376228	1	22M1I8M	*	0	0	CCCCCCTTTGGCATTAATCGCCAAAAAATGG	##DBCCCDCDCCCCBBA<FFFHHIIJGGIJJ	AS:i:-16	XS:i:-2	XN:i:0	XM:i:2	XO:i:1	XG:i:1	NM:i:3	MD:Z:1T25C2	YT:Z:UU
HWI-ST515:184:D0PUKACXX:1:2306:20770:43276	272	chromosome:AGPv2:4:1:241473504:1	229886800	1	31M	*	0	0	CCCCCCTTTGGCATTAATCGCCAAAAAATGG	##DBCCCDCDCCCCBBA<FFFHHIIJGGIJJ	AS:i:-16	XS:i:-2	XN:i:0	XM:i:4	XO:i:0	XG:i:0	NM:i:4	MD:Z:0T0T26C0A1	YT:Z:UU
HWI-ST515:184:D0PUKACXX:1:2306:20770:43276	272	chromosome:AGPv2:8:1:175793759:1	79366482	1	22M1I8M	*	0	0	CCCCCCTTTGGCATTAATCGCCAAAAAATGG	##DBCCCDCDCCCCBBA<FFFHHIIJGGIJJ	AS:i:-16	XS:i:-2	XN:i:0	XM:i:2	XO:i:1	XG:i:1	NM:i:3	MD:Z:0T26C2	YT:Z:UU
HWI-ST515:184:D0PUKACXX:1:2306:20770:43276	256	chromosome:AGPv2:6:1:169174353:1	154499588	1	3M1I27M	*	0	0	CCATTTTTTGGCGATTAATGCCAAAGGGGGG	JJIGGJIIHHFFF<ABBCCCCDCDCCCBD##	AS:i:-16	XS:i:-2	XN:i:0	XM:i:2	XO:i:1	XG:i:1	NM:i:3	MD:Z:2G26A0	YT:Z:UU
HWI-ST515:184:D0PUKACXX:1:2306:20770:43276	272	chromosome:AGPv2:5:1:217872852:1	114818039	1	22M1I8M	*	0	0	CCCCCCTTTGGCATTAATCGCCAAAAAATGG	##DBCCCDCDCCCCBBA<FFFHHIIJGGIJJ	AS:i:-16	XS:i:-2	XN:i:0	XM:i:2	XO:i:1	XG:i:1	NM:i:3	MD:Z:1T25C2	YT:Z:UU
HWI-ST515:184:D0PUKACXX:1:2306:20770:43276	272	chromosome:AGPv2:5:1:217872852:1	194132108	1	22M1I8M	*	0	0	CCCCCCTTTGGCATTAATCGCCAAAAAATGG	##DBCCCDCDCCCCBBA<FFFHHIIJGGIJJ	AS:i:-16	XS:i:-2	XN:i:0	XM:i:2	XO:i:1	XG:i:1	NM:i:3	MD:Z:0T26C2	YT:Z:UU
HWI-ST515:184:D0PUKACXX:1:2306:20770:43276	256	chromosome:AGPv2:5:1:217872852:1	205653367	1	3M1I27M	*	0	0	CCATTTTTTGGCGATTAATGCCAAAGGGGGG	JJIGGJIIHHFFF<ABBCCCCDCDCCCBD##	AS:i:-16	XS:i:-2	XN:i:0	XM:i:2	XO:i:1	XG:i:1	NM:i:3	MD:Z:2G26A0	YT:Z:UU
HWI-ST515:184:D0PUKACXX:1:2306:20770:43276	256	chromosome:AGPv2:8:1:175793759:1	114980399	1	3M1I27M	*	0	0	CCATTTTTTGGCGATTAATGCCAAAGGGGGG	JJIGGJIIHHFFF<ABBCCCCDCDCCCBD##	AS:i:-16	XS:i:-2	XN:i:0	XM:i:2	XO:i:1	XG:i:1	NM:i:3	MD:Z:2G26A0	YT:Z:UU
HWI-ST515:184:D0PUKACXX:1:2306:20770:43276	272	chromosome:AGPv2:6:1:169174353:1	38339482	1	22M1I8M	*	0	0	CCCCCCTTTGGCATTAATCGCCAAAAAATGG	##DBCCCDCDCCCCBBA<FFFHHIIJGGIJJ	AS:i:-16	XS:i:-2	XN:i:0	XM:i:2	XO:i:1	XG:i:1	NM:i:3	MD:Z:0T26C2	YT:Z:UU
HWI-ST515:184:D0PUKACXX:1:2306:20770:43276	256	chromosome:AGPv2:8:1:175793759:1	132803899	1	3M1I27M	*	0	0	CCATTTTTTGGCGATTAATGCCAAAGGGGGG	JJIGGJIIHHFFF<ABBCCCCDCDCCCBD##	AS:i:-16	XS:i:-2	XN:i:0	XM:i:2	XO:i:1	XG:i:1	NM:i:3	MD:Z:2G26A0	YT:Z:UU
HWI-ST515:184:D0PUKACXX:1:2306:20770:43276	272	chromosome:AGPv2:6:1:169174353:1	68403309	1	22M1I8M	*	0	0	CCCCCCTTTGGCATTAATCGCCAAAAAATGG	##DBCCCDCDCCCCBBA<FFFHHIIJGGIJJ	AS:i:-16	XS:i:-2	XN:i:0	XM:i:2	XO:i:1	XG:i:1	NM:i:3	MD:Z:0T26C2	YT:Z:UU
HWI-ST515:184:D0PUKACXX:1:2306:20770:43276	256	chromosome:AGPv2:2:1:237068873:1	113847847	1	3M1I27M	*	0	0	CCATTTTTTGGCGATTAATGCCAAAGGGGGG	JJIGGJIIHHFFF<ABBCCCCDCDCCCBD##	AS:i:-16	XS:i:-2	XN:i:0	XM:i:2	XO:i:1	XG:i:1	NM:i:3	MD:Z:2G26A0	YT:Z:UU
HWI-ST515:184:D0PUKACXX:1:2306:20770:43276	256	chromosome:AGPv2:5:1:217872852:1	28186782	1	3M1I27M	*	0	0	CCATTTTTTGGCGATTAATGCCAAAGGGGGG	JJIGGJIIHHFFF<ABBCCCCDCDCCCBD##	AS:i:-16	XS:i:-2	XN:i:0	XM:i:2	XO:i:1	XG:i:1	NM:i:3	MD:Z:2G26A0	YT:Z:UU
HWI-ST515:184:D0PUKACXX:1:2306:20770:43276	272	chromosome:AGPv2:1:1:301354135:1	103077066	1	22M1I8M	*	0	0	CCCCCCTTTGGCATTAATCGCCAAAAAATGG	##DBCCCDCDCCCCBBA<FFFHHIIJGGIJJ	AS:i:-16	XS:i:-2	XN:i:0	XM:i:2	XO:i:1	XG:i:1	NM:i:3	MD:Z:0T26C2	YT:Z:UU
HWI-ST515:184:D0PUKACXX:1:2306:20770:43276	256	chromosome:AGPv2:2:1:237068873:1	26580903	1	3M1I27M	*	0	0	CCATTTTTTGGCGATTAATGCCAAAGGGGGG	JJIGGJIIHHFFF<ABBCCCCDCDCCCBD##	AS:i:-16	XS:i:-2	XN:i:0	XM:i:2	XO:i:1	XG:i:1	NM:i:3	MD:Z:2G26A0	YT:Z:UU
HWI-ST515:184:D0PUKACXX:1:2306:20770:43276	272	chromosome:AGPv2:5:1:217872852:1	156975682	1	22M1I8M	*	0	0	CCCCCCTTTGGCATTAATCGCCAAAAAATGG	##DBCCCDCDCCCCBBA<FFFHHIIJGGIJJ	AS:i:-16	XS:i:-2	XN:i:0	XM:i:2	XO:i:1	XG:i:1	NM:i:3	MD:Z:1T25C2	YT:Z:UU
HWI-ST515:184:D0PUKACXX:1:2306:20770:43276	272	chromosome:AGPv2:5:1:217872852:1	28719350	1	22M1I8M	*	0	0	CCCCCCTTTGGCATTAATCGCCAAAAAATGG	##DBCCCDCDCCCCBBA<FFFHHIIJGGIJJ	AS:i:-16	XS:i:-2	XN:i:0	XM:i:2	XO:i:1	XG:i:1	NM:i:3	MD:Z:0T27A1	YT:Z:UU
HWI-ST515:184:D0PUKACXX:1:2306:20770:43276	272	chromosome:AGPv2:4:1:241473504:1	181637290	1	22M1I8M	*	0	0	CCCCCCTTTGGCATTAATCGCCAAAAAATGG	##DBCCCDCDCCCCBBA<FFFHHIIJGGIJJ	AS:i:-16	XS:i:-2	XN:i:0	XM:i:2	XO:i:1	XG:i:1	NM:i:3	MD:Z:0T26C2	YT:Z:UU
HWI-ST515:184:D0PUKACXX:1:2306:20770:43276	272	chromosome:AGPv2:6:1:169174353:1	27557141	1	22M1I8M	*	0	0	CCCCCCTTTGGCATTAATCGCCAAAAAATGG	##DBCCCDCDCCCCBBA<FFFHHIIJGGIJJ	AS:i:-16	XS:i:-2	XN:i:0	XM:i:2	XO:i:1	XG:i:1	NM:i:3	MD:Z:0T26C2	YT:Z:UU
HWI-ST515:184:D0PUKACXX:1:2306:20770:43276	272	chromosome:AGPv2:2:1:237068873:1	150714626	1	22M1I8M	*	0	0	CCCCCCTTTGGCATTAATCGCCAAAAAATGG	##DBCCCDCDCCCCBBA<FFFHHIIJGGIJJ	AS:i:-16	XS:i:-2	XN:i:0	XM:i:2	XO:i:1	XG:i:1	NM:i:3	MD:Z:0T26C2	YT:Z:UU
HWI-ST515:184:D0PUKACXX:1:2306:20770:43276	256	chromosome:AGPv2:1:1:301354135:1	81176344	1	3M1I27M	*	0	0	CCATTTTTTGGCGATTAATGCCAAAGGGGGG	JJIGGJIIHHFFF<ABBCCCCDCDCCCBD##	AS:i:-16	XS:i:-2	XN:i:0	XM:i:2	XO:i:1	XG:i:1	NM:i:3	MD:Z:2G26A0	YT:Z:UU
HWI-ST515:184:D0PUKACXX:1:2306:20770:43276	272	chromosome:AGPv2:6:1:169174353:1	131308971	1	22M1I8M	*	0	0	CCCCCCTTTGGCATTAATCGCCAAAAAATGG	##DBCCCDCDCCCCBBA<FFFHHIIJGGIJJ	AS:i:-16	XS:i:-2	XN:i:0	XM:i:2	XO:i:1	XG:i:1	NM:i:3	MD:Z:0T26C2	YT:Z:UU
HWI-ST515:184:D0PUKACXX:1:2306:20770:43276	272	chromosome:AGPv2:10:1:150189435:1	82057541	1	22M1I8M	*	0	0	CCCCCCTTTGGCATTAATCGCCAAAAAATGG	##DBCCCDCDCCCCBBA<FFFHHIIJGGIJJ	AS:i:-16	XS:i:-2	XN:i:0	XM:i:2	XO:i:1	XG:i:1	NM:i:3	MD:Z:0T26C2	YT:Z:UU
HWI-ST515:184:D0PUKACXX:1:2306:20770:43276	256	chromosome:AGPv2:9:1:156750706:1	155984583	1	3M1I27M	*	0	0	CCATTTTTTGGCGATTAATGCCAAAGGGGGG	JJIGGJIIHHFFF<ABBCCCCDCDCCCBD##	AS:i:-16	XS:i:-2	XN:i:0	XM:i:2	XO:i:1	XG:i:1	NM:i:3	MD:Z:2G26A0	YT:Z:UU
HWI-ST515:184:D0PUKACXX:1:2306:20770:43276	272	chromosome:AGPv2:4:1:241473504:1	66962002	1	22M1I8M	*	0	0	CCCCCCTTTGGCATTAATCGCCAAAAAATGG	##DBCCCDCDCCCCBBA<FFFHHIIJGGIJJ	AS:i:-16	XS:i:-2	XN:i:0	XM:i:2	XO:i:1	XG:i:1	NM:i:3	MD:Z:0T28T0	YT:Z:UU
HWI-ST515:184:D0PUKACXX:1:2306:20770:43276	272	chromosome:AGPv2:8:1:175793759:1	119417524	1	22M1I8M	*	0	0	CCCCCCTTTGGCATTAATCGCCAAAAAATGG	##DBCCCDCDCCCCBBA<FFFHHIIJGGIJJ	AS:i:-16	XS:i:-2	XN:i:0	XM:i:2	XO:i:1	XG:i:1	NM:i:3	MD:Z:0A26C2	YT:Z:UU
HWI-ST515:184:D0PUKACXX:1:2306:20770:43276	272	chromosome:AGPv2:1:1:301354135:1	102477169	1	22M1I8M	*	0	0	CCCCCCTTTGGCATTAATCGCCAAAAAATGG	##DBCCCDCDCCCCBBA<FFFHHIIJGGIJJ	AS:i:-16	XS:i:-2	XN:i:0	XM:i:2	XO:i:1	XG:i:1	NM:i:3	MD:Z:0T26C2	YT:Z:UU
HWI-ST515:184:D0PUKACXX:1:2306:20770:43276	256	chromosome:AGPv2:5:1:217872852:1	153607254	1	3M1I27M	*	0	0	CCATTTTTTGGCGATTAATGCCAAAGGGGGG	JJIGGJIIHHFFF<ABBCCCCDCDCCCBD##	AS:i:-16	XS:i:-2	XN:i:0	XM:i:2	XO:i:1	XG:i:1	NM:i:3	MD:Z:2G26A0	YT:Z:UU
HWI-ST515:184:D0PUKACXX:1:2306:20770:43276	272	chromosome:AGPv2:5:1:217872852:1	52423143	1	22M1I8M	*	0	0	CCCCCCTTTGGCATTAATCGCCAAAAAATGG	##DBCCCDCDCCCCBBA<FFFHHIIJGGIJJ	AS:i:-16	XS:i:-2	XN:i:0	XM:i:2	XO:i:1	XG:i:1	NM:i:3	MD:Z:0T26C2	YT:Z:UU
HWI-ST515:184:D0PUKACXX:1:2306:20770:43276	272	chromosome:AGPv2:1:1:301354135:1	43589919	1	22M1I8M	*	0	0	CCCCCCTTTGGCATTAATCGCCAAAAAATGG	##DBCCCDCDCCCCBBA<FFFHHIIJGGIJJ	AS:i:-16	XS:i:-2	XN:i:0	XM:i:2	XO:i:1	XG:i:1	NM:i:3	MD:Z:1T25C2	YT:Z:UU
HWI-ST515:184:D0PUKACXX:1:2306:20770:43276	256	chromosome:AGPv2:2:1:237068873:1	15668442	1	3M1I27M	*	0	0	CCATTTTTTGGCGATTAATGCCAAAGGGGGG	JJIGGJIIHHFFF<ABBCCCCDCDCCCBD##	AS:i:-16	XS:i:-2	XN:i:0	XM:i:2	XO:i:1	XG:i:1	NM:i:3	MD:Z:2G26A0	YT:Z:UU
HWI-ST515:184:D0PUKACXX:1:2306:20770:43276	256	chromosome:AGPv2:5:1:217872852:1	78172655	1	3M1I27M	*	0	0	CCATTTTTTGGCGATTAATGCCAAAGGGGGG	JJIGGJIIHHFFF<ABBCCCCDCDCCCBD##	AS:i:-16	XS:i:-2	XN:i:0	XM:i:2	XO:i:1	XG:i:1	NM:i:3	MD:Z:2G26A0	YT:Z:UU
HWI-ST515:184:D0PUKACXX:1:2306:20770:43276	256	chromosome:AGPv2:10:1:150189435:1	69560972	1	3M1I27M	*	0	0	CCATTTTTTGGCGATTAATGCCAAAGGGGGG	JJIGGJIIHHFFF<ABBCCCCDCDCCCBD##	AS:i:-16	XS:i:-2	XN:i:0	XM:i:2	XO:i:1	XG:i:1	NM:i:3	MD:Z:2G26A0	YT:Z:UU
HWI-ST515:184:D0PUKACXX:1:2306:20770:43276	272	chromosome:AGPv2:8:1:175793759:1	58731430	1	22M1I8M	*	0	0	CCCCCCTTTGGCATTAATCGCCAAAAAATGG	##DBCCCDCDCCCCBBA<FFFHHIIJGGIJJ	AS:i:-16	XS:i:-2	XN:i:0	XM:i:2	XO:i:1	XG:i:1	NM:i:3	MD:Z:0T26C2	YT:Z:UU
HWI-ST515:184:D0PUKACXX:1:2306:20770:43276	256	chromosome:AGPv2:3:1:232140174:1	24434997	1	3M1I27M	*	0	0	CCATTTTTTGGCGATTAATGCCAAAGGGGGG	JJIGGJIIHHFFF<ABBCCCCDCDCCCBD##	AS:i:-16	XS:i:-2	XN:i:0	XM:i:2	XO:i:1	XG:i:1	NM:i:3	MD:Z:2G26A0	YT:Z:UU
HWI-ST515:184:D0PUKACXX:1:2306:20770:43276	256	chromosome:AGPv2:6:1:169174353:1	114365282	1	3M1I27M	*	0	0	CCATTTTTTGGCGATTAATGCCAAAGGGGGG	JJIGGJIIHHFFF<ABBCCCCDCDCCCBD##	AS:i:-16	XS:i:-2	XN:i:0	XM:i:2	XO:i:1	XG:i:1	NM:i:3	MD:Z:2G26A0	YT:Z:UU
HWI-ST515:184:D0PUKACXX:1:2306:20770:43276	256	chromosome:AGPv2:5:1:217872852:1	141238785	1	3M1I27M	*	0	0	CCATTTTTTGGCGATTAATGCCAAAGGGGGG	JJIGGJIIHHFFF<ABBCCCCDCDCCCBD##	AS:i:-16	XS:i:-2	XN:i:0	XM:i:2	XO:i:1	XG:i:1	NM:i:3	MD:Z:2G26A0	YT:Z:UU
HWI-ST515:184:D0PUKACXX:1:2306:20770:43276	256	chromosome:AGPv2:10:1:150189435:1	25215551	1	3M1I27M	*	0	0	CCATTTTTTGGCGATTAATGCCAAAGGGGGG	JJIGGJIIHHFFF<ABBCCCCDCDCCCBD##	AS:i:-16	XS:i:-2	XN:i:0	XM:i:2	XO:i:1	XG:i:1	NM:i:3	MD:Z:2G26A0	YT:Z:UU
HWI-ST515:184:D0PUKACXX:1:2306:20770:43276	256	chromosome:AGPv2:9:1:156750706:1	17958290	1	3M1I27M	*	0	0	CCATTTTTTGGCGATTAATGCCAAAGGGGGG	JJIGGJIIHHFFF<ABBCCCCDCDCCCBD##	AS:i:-16	XS:i:-2	XN:i:0	XM:i:2	XO:i:1	XG:i:1	NM:i:3	MD:Z:2G26A0	YT:Z:UU
HWI-ST515:184:D0PUKACXX:1:2306:20770:43276	272	chromosome:AGPv2:7:1:176764762:1	109795516	1	22M1I8M	*	0	0	CCCCCCTTTGGCATTAATCGCCAAAAAATGG	##DBCCCDCDCCCCBBA<FFFHHIIJGGIJJ	AS:i:-16	XS:i:-2	XN:i:0	XM:i:2	XO:i:1	XG:i:1	NM:i:3	MD:Z:0T26C2	YT:Z:UU
HWI-ST515:184:D0PUKACXX:1:2306:20770:43276	256	chromosome:AGPv2:10:1:150189435:1	109652607	1	3M1I27M	*	0	0	CCATTTTTTGGCGATTAATGCCAAAGGGGGG	JJIGGJIIHHFFF<ABBCCCCDCDCCCBD##	AS:i:-16	XS:i:-2	XN:i:0	XM:i:2	XO:i:1	XG:i:1	NM:i:3	MD:Z:2G26A0	YT:Z:UU
HWI-ST515:184:D0PUKACXX:1:2306:20770:43276	272	chromosome:AGPv2:5:1:217872852:1	86320942	1	22M1I8M	*	0	0	CCCCCCTTTGGCATTAATCGCCAAAAAATGG	##DBCCCDCDCCCCBBA<FFFHHIIJGGIJJ	AS:i:-16	XS:i:-2	XN:i:0	XM:i:2	XO:i:1	XG:i:1	NM:i:3	MD:Z:0T26C2	YT:Z:UU
HWI-ST515:184:D0PUKACXX:1:2306:20770:43276	256	chromosome:AGPv2:10:1:150189435:1	103657442	1	3M1I27M	*	0	0	CCATTTTTTGGCGATTAATGCCAAAGGGGGG	JJIGGJIIHHFFF<ABBCCCCDCDCCCBD##	AS:i:-16	XS:i:-2	XN:i:0	XM:i:2	XO:i:1	XG:i:1	NM:i:3	MD:Z:2G26A0	YT:Z:UU
HWI-ST515:184:D0PUKACXX:1:2306:20770:43276	272	chromosome:AGPv2:7:1:176764762:1	34501347	1	27M1D4M	*	0	0	CCCCCCTTTGGCATTAATCGCCAAAAAATGG	##DBCCCDCDCCCCBBA<FFFHHIIJGGIJJ	AS:i:-16	XS:i:-2	XN:i:0	XM:i:2	XO:i:1	XG:i:1	NM:i:3	MD:Z:0T26^C2A1	YT:Z:UU
HWI-ST515:184:D0PUKACXX:1:2306:20770:43276	256	chromosome:AGPv2:4:1:241473504:1	78555060	1	3M1I27M	*	0	0	CCATTTTTTGGCGATTAATGCCAAAGGGGGG	JJIGGJIIHHFFF<ABBCCCCDCDCCCBD##	AS:i:-16	XS:i:-2	XN:i:0	XM:i:2	XO:i:1	XG:i:1	NM:i:3	MD:Z:2G26A0	YT:Z:UU
HWI-ST515:184:D0PUKACXX:1:2306:20770:43276	256	chromosome:AGPv2:2:1:237068873:1	109660120	1	3M1I27M	*	0	0	CCATTTTTTGGCGATTAATGCCAAAGGGGGG	JJIGGJIIHHFFF<ABBCCCCDCDCCCBD##	AS:i:-16	XS:i:-2	XN:i:0	XM:i:2	XO:i:1	XG:i:1	NM:i:3	MD:Z:0T28A0	YT:Z:UU
HWI-ST515:184:D0PUKACXX:1:2306:20770:43276	256	chromosome:AGPv2:4:1:241473504:1	30976816	1	3M1I27M	*	0	0	CCATTTTTTGGCGATTAATGCCAAAGGGGGG	JJIGGJIIHHFFF<ABBCCCCDCDCCCBD##	AS:i:-16	XS:i:-2	XN:i:0	XM:i:2	XO:i:1	XG:i:1	NM:i:3	MD:Z:2G26A0	YT:Z:UU
HWI-ST515:184:D0PUKACXX:1:2306:20770:43276	272	chromosome:AGPv2:1:1:301354135:1	32359611	1	22M1I8M	*	0	0	CCCCCCTTTGGCATTAATCGCCAAAAAATGG	##DBCCCDCDCCCCBBA<FFFHHIIJGGIJJ	AS:i:-16	XS:i:-2	XN:i:0	XM:i:2	XO:i:1	XG:i:1	NM:i:3	MD:Z:0T26C2	YT:Z:UU
HWI-ST515:184:D0PUKACXX:1:2306:20770:43276	256	chromosome:AGPv2:3:1:232140174:1	200969730	1	3M1I27M	*	0	0	CCATTTTTTGGCGATTAATGCCAAAGGGGGG	JJIGGJIIHHFFF<ABBCCCCDCDCCCBD##	AS:i:-16	XS:i:-2	XN:i:0	XM:i:2	XO:i:1	XG:i:1	NM:i:3	MD:Z:2G26A0	YT:Z:UU
HWI-ST515:184:D0PUKACXX:1:2306:20770:43276	272	chromosome:AGPv2:10:1:150189435:1	128500677	1	22M1I8M	*	0	0	CCCCCCTTTGGCATTAATCGCCAAAAAATGG	##DBCCCDCDCCCCBBA<FFFHHIIJGGIJJ	AS:i:-16	XS:i:-2	XN:i:0	XM:i:2	XO:i:1	XG:i:1	NM:i:3	MD:Z:0T26C2	YT:Z:UU
HWI-ST515:184:D0PUKACXX:1:2306:20770:43276	272	chromosome:AGPv2:4:1:241473504:1	98665427	1	22M1I8M	*	0	0	CCCCCCTTTGGCATTAATCGCCAAAAAATGG	##DBCCCDCDCCCCBBA<FFFHHIIJGGIJJ	AS:i:-16	XS:i:-2	XN:i:0	XM:i:2	XO:i:1	XG:i:1	NM:i:3	MD:Z:0T26C2	YT:Z:UU
HWI-ST515:184:D0PUKACXX:1:2306:20770:43276	272	chromosome:AGPv2:1:1:301354135:1	162057304	1	22M1I8M	*	0	0	CCCCCCTTTGGCATTAATCGCCAAAAAATGG	##DBCCCDCDCCCCBBA<FFFHHIIJGGIJJ	AS:i:-16	XS:i:-2	XN:i:0	XM:i:2	XO:i:1	XG:i:1	NM:i:3	MD:Z:0T26C2	YT:Z:UU
HWI-ST515:184:D0PUKACXX:1:2306:20770:43276	256	chromosome:AGPv2:4:1:241473504:1	175494096	1	3M1I27M	*	0	0	CCATTTTTTGGCGATTAATGCCAAAGGGGGG	JJIGGJIIHHFFF<ABBCCCCDCDCCCBD##	AS:i:-16	XS:i:-2	XN:i:0	XM:i:2	XO:i:1	XG:i:1	NM:i:3	MD:Z:2G26A0	YT:Z:UU
HWI-ST515:184:D0PUKACXX:1:2306:20770:43276	272	chromosome:AGPv2:1:1:301354135:1	263614696	1	22M1I8M	*	0	0	CCCCCCTTTGGCATTAATCGCCAAAAAATGG	##DBCCCDCDCCCCBBA<FFFHHIIJGGIJJ	AS:i:-16	XS:i:-2	XN:i:0	XM:i:2	XO:i:1	XG:i:1	NM:i:3	MD:Z:0T26C2	YT:Z:UU
HWI-ST515:184:D0PUKACXX:1:2306:20770:43276	256	chromosome:AGPv2:7:1:176764762:1	96691671	1	3M1I27M	*	0	0	CCATTTTTTGGCGATTAATGCCAAAGGGGGG	JJIGGJIIHHFFF<ABBCCCCDCDCCCBD##	AS:i:-16	XS:i:-2	XN:i:0	XM:i:2	XO:i:1	XG:i:1	NM:i:3	MD:Z:2G26A0	YT:Z:UU
HWI-ST515:184:D0PUKACXX:1:2306:20770:43276	272	chromosome:AGPv2:9:1:156750706:1	58641912	1	22M1I8M	*	0	0	CCCCCCTTTGGCATTAATCGCCAAAAAATGG	##DBCCCDCDCCCCBBA<FFFHHIIJGGIJJ	AS:i:-16	XS:i:-2	XN:i:0	XM:i:2	XO:i:1	XG:i:1	NM:i:3	MD:Z:0T26C2	YT:Z:UU
HWI-ST515:184:D0PUKACXX:1:2306:20770:43276	272	chromosome:AGPv2:1:1:301354135:1	192508802	1	22M1I8M	*	0	0	CCCCCCTTTGGCATTAATCGCCAAAAAATGG	##DBCCCDCDCCCCBBA<FFFHHIIJGGIJJ	AS:i:-16	XS:i:-2	XN:i:0	XM:i:2	XO:i:1	XG:i:1	NM:i:3	MD:Z:0T26C2	YT:Z:UU
HWI-ST515:184:D0PUKACXX:1:2306:20770:43276	256	chromosome:AGPv2:5:1:217872852:1	131658787	1	3M1I27M	*	0	0	CCATTTTTTGGCGATTAATGCCAAAGGGGGG	JJIGGJIIHHFFF<ABBCCCCDCDCCCBD##	AS:i:-16	XS:i:-2	XN:i:0	XM:i:2	XO:i:1	XG:i:1	NM:i:3	MD:Z:2G26A0	YT:Z:UU
HWI-ST515:184:D0PUKACXX:1:2306:20770:43276	256	chromosome:AGPv2:3:1:232140174:1	144466420	1	3M1I27M	*	0	0	CCATTTTTTGGCGATTAATGCCAAAGGGGGG	JJIGGJIIHHFFF<ABBCCCCDCDCCCBD##	AS:i:-16	XS:i:-2	XN:i:0	XM:i:2	XO:i:1	XG:i:1	NM:i:3	MD:Z:2G26A0	YT:Z:UU
HWI-ST515:184:D0PUKACXX:1:2306:20770:43276	256	chromosome:AGPv2:4:1:241473504:1	22906477	1	3M1I27M	*	0	0	CCATTTTTTGGCGATTAATGCCAAAGGGGGG	JJIGGJIIHHFFF<ABBCCCCDCDCCCBD##	AS:i:-16	XS:i:-2	XN:i:0	XM:i:2	XO:i:1	XG:i:1	NM:i:3	MD:Z:2G26A0	YT:Z:UU
HWI-ST515:184:D0PUKACXX:1:2306:20770:43276	256	chromosome:AGPv2:5:1:217872852:1	104963549	1	3M1I27M	*	0	0	CCATTTTTTGGCGATTAATGCCAAAGGGGGG	JJIGGJIIHHFFF<ABBCCCCDCDCCCBD##	AS:i:-16	XS:i:-2	XN:i:0	XM:i:2	XO:i:1	XG:i:1	NM:i:3	MD:Z:2G26A0	YT:Z:UU
HWI-ST515:184:D0PUKACXX:1:2306:20770:43276	256	chromosome:AGPv2:2:1:237068873:1	163610019	1	3M1I27M	*	0	0	CCATTTTTTGGCGATTAATGCCAAAGGGGGG	JJIGGJIIHHFFF<ABBCCCCDCDCCCBD##	AS:i:-16	XS:i:-2	XN:i:0	XM:i:2	XO:i:1	XG:i:1	NM:i:3	MD:Z:2G26A0	YT:Z:UU
HWI-ST515:184:D0PUKACXX:1:2306:20770:43276	256	chromosome:AGPv2:2:1:237068873:1	34209479	1	3M1I27M	*	0	0	CCATTTTTTGGCGATTAATGCCAAAGGGGGG	JJIGGJIIHHFFF<ABBCCCCDCDCCCBD##	AS:i:-16	XS:i:-2	XN:i:0	XM:i:2	XO:i:1	XG:i:1	NM:i:3	MD:Z:2G26A0	YT:Z:UU
HWI-ST515:184:D0PUKACXX:1:2306:20770:43276	256	chromosome:AGPv2:1:1:301354135:1	268645947	1	3M1I27M	*	0	0	CCATTTTTTGGCGATTAATGCCAAAGGGGGG	JJIGGJIIHHFFF<ABBCCCCDCDCCCBD##	AS:i:-16	XS:i:-2	XN:i:0	XM:i:2	XO:i:1	XG:i:1	NM:i:3	MD:Z:2G26A0	YT:Z:UU
HWI-ST515:184:D0PUKACXX:1:2306:20770:43276	256	chromosome:AGPv2:3:1:232140174:1	3497283	1	3M1I27M	*	0	0	CCATTTTTTGGCGATTAATGCCAAAGGGGGG	JJIGGJIIHHFFF<ABBCCCCDCDCCCBD##	AS:i:-16	XS:i:-2	XN:i:0	XM:i:2	XO:i:1	XG:i:1	NM:i:3	MD:Z:2G26A0	YT:Z:UU
HWI-ST515:184:D0PUKACXX:1:2306:20770:43276	256	chromosome:AGPv2:6:1:169174353:1	97577723	1	3M1I27M	*	0	0	CCATTTTTTGGCGATTAATGCCAAAGGGGGG	JJIGGJIIHHFFF<ABBCCCCDCDCCCBD##	AS:i:-16	XS:i:-2	XN:i:0	XM:i:2	XO:i:1	XG:i:1	NM:i:3	MD:Z:2G26A0	YT:Z:UU
HWI-ST515:184:D0PUKACXX:1:2306:20770:43276	272	chromosome:AGPv2:5:1:217872852:1	80977153	1	22M1I8M	*	0	0	CCCCCCTTTGGCATTAATCGCCAAAAAATGG	##DBCCCDCDCCCCBBA<FFFHHIIJGGIJJ	AS:i:-16	XS:i:-2	XN:i:0	XM:i:2	XO:i:1	XG:i:1	NM:i:3	MD:Z:0T26C2	YT:Z:UU
HWI-ST515:184:D0PUKACXX:1:2306:20770:43276	256	chromosome:AGPv2:1:1:301354135:1	69084402	1	3M1I27M	*	0	0	CCATTTTTTGGCGATTAATGCCAAAGGGGGG	JJIGGJIIHHFFF<ABBCCCCDCDCCCBD##	AS:i:-16	XS:i:-2	XN:i:0	XM:i:2	XO:i:1	XG:i:1	NM:i:3	MD:Z:2G26A0	YT:Z:UU
HWI-ST515:184:D0PUKACXX:1:2306:20770:43276	256	chromosome:AGPv2:9:1:156750706:1	123446500	1	3M1I27M	*	0	0	CCATTTTTTGGCGATTAATGCCAAAGGGGGG	JJIGGJIIHHFFF<ABBCCCCDCDCCCBD##	AS:i:-16	XS:i:-2	XN:i:0	XM:i:2	XO:i:1	XG:i:1	NM:i:3	MD:Z:2G26A0	YT:Z:UU
HWI-ST515:184:D0PUKACXX:1:2306:20770:43276	256	chromosome:AGPv2:5:1:217872852:1	9157563	1	3M1I27M	*	0	0	CCATTTTTTGGCGATTAATGCCAAAGGGGGG	JJIGGJIIHHFFF<ABBCCCCDCDCCCBD##	AS:i:-16	XS:i:-2	XN:i:0	XM:i:2	XO:i:1	XG:i:1	NM:i:3	MD:Z:2G26A0	YT:Z:UU
HWI-ST515:184:D0PUKACXX:1:2306:20770:43276	256	chromosome:AGPv2:3:1:232140174:1	116813654	1	3M1I27M	*	0	0	CCATTTTTTGGCGATTAATGCCAAAGGGGGG	JJIGGJIIHHFFF<ABBCCCCDCDCCCBD##	AS:i:-16	XS:i:-2	XN:i:0	XM:i:2	XO:i:1	XG:i:1	NM:i:3	MD:Z:2G26A0	YT:Z:UU
HWI-ST515:184:D0PUKACXX:1:2306:20770:43276	256	chromosome:AGPv2:7:1:176764762:1	86617499	1	3M1I27M	*	0	0	CCATTTTTTGGCGATTAATGCCAAAGGGGGG	JJIGGJIIHHFFF<ABBCCCCDCDCCCBD##	AS:i:-16	XS:i:-2	XN:i:0	XM:i:2	XO:i:1	XG:i:1	NM:i:3	MD:Z:2G26A0	YT:Z:UU
HWI-ST515:184:D0PUKACXX:1:2306:20770:43276	272	chromosome:AGPv2:5:1:217872852:1	39309458	1	22M1I8M	*	0	0	CCCCCCTTTGGCATTAATCGCCAAAAAATGG	##DBCCCDCDCCCCBBA<FFFHHIIJGGIJJ	AS:i:-16	XS:i:-2	XN:i:0	XM:i:2	XO:i:1	XG:i:1	NM:i:3	MD:Z:0T26C2	YT:Z:UU
HWI-ST515:184:D0PUKACXX:1:2306:20770:43276	256	chromosome:AGPv2:8:1:175793759:1	77311727	1	3M1I27M	*	0	0	CCATTTTTTGGCGATTAATGCCAAAGGGGGG	JJIGGJIIHHFFF<ABBCCCCDCDCCCBD##	AS:i:-16	XS:i:-2	XN:i:0	XM:i:2	XO:i:1	XG:i:1	NM:i:3	MD:Z:2G26A0	YT:Z:UU
HWI-ST515:184:D0PUKACXX:1:2306:20770:43276	272	chromosome:AGPv2:6:1:169174353:1	84220578	1	22M1I8M	*	0	0	CCCCCCTTTGGCATTAATCGCCAAAAAATGG	##DBCCCDCDCCCCBBA<FFFHHIIJGGIJJ	AS:i:-16	XS:i:-2	XN:i:0	XM:i:2	XO:i:1	XG:i:1	NM:i:3	MD:Z:0T28A0	YT:Z:UU
HWI-ST515:184:D0PUKACXX:1:2306:20770:43276	256	chromosome:AGPv2:4:1:241473504:1	65838764	1	3M1I27M	*	0	0	CCATTTTTTGGCGATTAATGCCAAAGGGGGG	JJIGGJIIHHFFF<ABBCCCCDCDCCCBD##	AS:i:-16	XS:i:-2	XN:i:0	XM:i:2	XO:i:1	XG:i:1	NM:i:3	MD:Z:2G26A0	YT:Z:UU
HWI-ST515:184:D0PUKACXX:1:2306:20770:43276	256	chromosome:AGPv2:1:1:301354135:1	105740308	1	3M1I27M	*	0	0	CCATTTTTTGGCGATTAATGCCAAAGGGGGG	JJIGGJIIHHFFF<ABBCCCCDCDCCCBD##	AS:i:-16	XS:i:-2	XN:i:0	XM:i:2	XO:i:1	XG:i:1	NM:i:3	MD:Z:2G26A0	YT:Z:UU
HWI-ST515:184:D0PUKACXX:1:2306:20770:43276	272	chromosome:AGPv2:5:1:217872852:1	94236722	1	22M1I8M	*	0	0	CCCCCCTTTGGCATTAATCGCCAAAAAATGG	##DBCCCDCDCCCCBBA<FFFHHIIJGGIJJ	AS:i:-16	XS:i:-2	XN:i:0	XM:i:2	XO:i:1	XG:i:1	NM:i:3	MD:Z:0T26C2	YT:Z:UU
HWI-ST515:184:D0PUKACXX:1:2306:20770:43276	256	chromosome:AGPv2:4:1:241473504:1	200690765	1	3M1I27M	*	0	0	CCATTTTTTGGCGATTAATGCCAAAGGGGGG	JJIGGJIIHHFFF<ABBCCCCDCDCCCBD##	AS:i:-16	XS:i:-2	XN:i:0	XM:i:2	XO:i:1	XG:i:1	NM:i:3	MD:Z:2G26A0	YT:Z:UU
HWI-ST515:184:D0PUKACXX:1:2306:20770:43276	272	chromosome:AGPv2:1:1:301354135:1	227569613	1	22M1I8M	*	0	0	CCCCCCTTTGGCATTAATCGCCAAAAAATGG	##DBCCCDCDCCCCBBA<FFFHHIIJGGIJJ	AS:i:-16	XS:i:-2	XN:i:0	XM:i:2	XO:i:1	XG:i:1	NM:i:3	MD:Z:0T26C2	YT:Z:UU
HWI-ST515:184:D0PUKACXX:1:2306:20770:43276	256	chromosome:AGPv2:10:1:150189435:1	146981863	1	3M1I27M	*	0	0	CCATTTTTTGGCGATTAATGCCAAAGGGGGG	JJIGGJIIHHFFF<ABBCCCCDCDCCCBD##	AS:i:-16	XS:i:-2	XN:i:0	XM:i:2	XO:i:1	XG:i:1	NM:i:3	MD:Z:2G26A0	YT:Z:UU
HWI-ST515:184:D0PUKACXX:1:2306:20770:43276	256	chromosome:AGPv2:4:1:241473504:1	138249405	1	3M1I27M	*	0	0	CCATTTTTTGGCGATTAATGCCAAAGGGGGG	JJIGGJIIHHFFF<ABBCCCCDCDCCCBD##	AS:i:-16	XS:i:-2	XN:i:0	XM:i:2	XO:i:1	XG:i:1	NM:i:3	MD:Z:2G26A0	YT:Z:UU
HWI-ST515:184:D0PUKACXX:1:2306:20770:43276	256	chromosome:AGPv2:6:1:169174353:1	130984867	1	3M1I27M	*	0	0	CCATTTTTTGGCGATTAATGCCAAAGGGGGG	JJIGGJIIHHFFF<ABBCCCCDCDCCCBD##	AS:i:-16	XS:i:-2	XN:i:0	XM:i:2	XO:i:1	XG:i:1	NM:i:3	MD:Z:2G26A0	YT:Z:UU
HWI-ST515:184:D0PUKACXX:1:2306:20770:43276	256	chromosome:AGPv2:4:1:241473504:1	66249500	1	3M1I27M	*	0	0	CCATTTTTTGGCGATTAATGCCAAAGGGGGG	JJIGGJIIHHFFF<ABBCCCCDCDCCCBD##	AS:i:-16	XS:i:-2	XN:i:0	XM:i:2	XO:i:1	XG:i:1	NM:i:3	MD:Z:2G25A1	YT:Z:UU
HWI-ST515:184:D0PUKACXX:1:2306:20770:43276	256	chromosome:AGPv2:3:1:232140174:1	177905503	1	3M1I27M	*	0	0	CCATTTTTTGGCGATTAATGCCAAAGGGGGG	JJIGGJIIHHFFF<ABBCCCCDCDCCCBD##	AS:i:-16	XS:i:-2	XN:i:0	XM:i:2	XO:i:1	XG:i:1	NM:i:3	MD:Z:2G26A0	YT:Z:UU
HWI-ST515:184:D0PUKACXX:1:2306:20770:43276	272	chromosome:AGPv2:10:1:150189435:1	37657227	1	22M1I8M	*	0	0	CCCCCCTTTGGCATTAATCGCCAAAAAATGG	##DBCCCDCDCCCCBBA<FFFHHIIJGGIJJ	AS:i:-16	XS:i:-2	XN:i:0	XM:i:2	XO:i:1	XG:i:1	NM:i:3	MD:Z:0T26C2	YT:Z:UU
HWI-ST515:184:D0PUKACXX:1:2306:20770:43276	256	chromosome:AGPv2:5:1:217872852:1	93573395	1	3M1I27M	*	0	0	CCATTTTTTGGCGATTAATGCCAAAGGGGGG	JJIGGJIIHHFFF<ABBCCCCDCDCCCBD##	AS:i:-16	XS:i:-2	XN:i:0	XM:i:2	XO:i:1	XG:i:1	NM:i:3	MD:Z:2G25A1	YT:Z:UU
HWI-ST515:184:D0PUKACXX:1:2306:20770:43276	272	chromosome:AGPv2:8:1:175793759:1	64293742	1	22M1I8M	*	0	0	CCCCCCTTTGGCATTAATCGCCAAAAAATGG	##DBCCCDCDCCCCBBA<FFFHHIIJGGIJJ	AS:i:-16	XS:i:-2	XN:i:0	XM:i:2	XO:i:1	XG:i:1	NM:i:3	MD:Z:0T28A0	YT:Z:UU
HWI-ST515:184:D0PUKACXX:1:2306:20770:43276	272	chromosome:AGPv2:7:1:176764762:1	150304641	1	31M	*	0	0	CCCCCCTTTGGCATTAATCGCCAAAAAATGG	##DBCCCDCDCCCCBBA<FFFHHIIJGGIJJ	AS:i:-16	XS:i:-2	XN:i:0	XM:i:4	XO:i:0	XG:i:0	NM:i:4	MD:Z:0T0T26G0A1	YT:Z:UU
HWI-ST515:184:D0PUKACXX:1:2306:20770:43276	272	chromosome:AGPv2:8:1:175793759:1	22882550	1	22M1I8M	*	0	0	CCCCCCTTTGGCATTAATCGCCAAAAAATGG	##DBCCCDCDCCCCBBA<FFFHHIIJGGIJJ	AS:i:-16	XS:i:-2	XN:i:0	XM:i:2	XO:i:1	XG:i:1	NM:i:3	MD:Z:1T25C2	YT:Z:UU
HWI-ST515:184:D0PUKACXX:1:2306:20770:43276	256	chromosome:AGPv2:9:1:156750706:1	97092543	1	3M1I27M	*	0	0	CCATTTTTTGGCGATTAATGCCAAAGGGGGG	JJIGGJIIHHFFF<ABBCCCCDCDCCCBD##	AS:i:-16	XS:i:-2	XN:i:0	XM:i:2	XO:i:1	XG:i:1	NM:i:3	MD:Z:2G26A0	YT:Z:UU
HWI-ST515:184:D0PUKACXX:1:2306:20770:43276	272	chromosome:AGPv2:4:1:241473504:1	147889536	1	22M1I8M	*	0	0	CCCCCCTTTGGCATTAATCGCCAAAAAATGG	##DBCCCDCDCCCCBBA<FFFHHIIJGGIJJ	AS:i:-16	XS:i:-2	XN:i:0	XM:i:2	XO:i:1	XG:i:1	NM:i:3	MD:Z:0T28A0	YT:Z:UU
HWI-ST515:184:D0PUKACXX:1:2306:20770:43276	272	chromosome:AGPv2:9:1:156750706:1	130254841	1	22M1I8M	*	0	0	CCCCCCTTTGGCATTAATCGCCAAAAAATGG	##DBCCCDCDCCCCBBA<FFFHHIIJGGIJJ	AS:i:-16	XS:i:-2	XN:i:0	XM:i:2	XO:i:1	XG:i:1	NM:i:3	MD:Z:0T26C2	YT:Z:UU
HWI-ST515:184:D0PUKACXX:1:2306:20770:43276	272	chromosome:AGPv2:1:1:301354135:1	117665525	1	22M1I8M	*	0	0	CCCCCCTTTGGCATTAATCGCCAAAAAATGG	##DBCCCDCDCCCCBBA<FFFHHIIJGGIJJ	AS:i:-16	XS:i:-2	XN:i:0	XM:i:2	XO:i:1	XG:i:1	NM:i:3	MD:Z:0T26C2	YT:Z:UU
HWI-ST515:184:D0PUKACXX:1:2306:20770:43276	272	chromosome:AGPv2:3:1:232140174:1	17558875	1	22M1I8M	*	0	0	CCCCCCTTTGGCATTAATCGCCAAAAAATGG	##DBCCCDCDCCCCBBA<FFFHHIIJGGIJJ	AS:i:-16	XS:i:-2	XN:i:0	XM:i:2	XO:i:1	XG:i:1	NM:i:3	MD:Z:0T26C2	YT:Z:UU
HWI-ST515:184:D0PUKACXX:1:2306:20770:43276	256	chromosome:AGPv2:7:1:176764762:1	54689648	1	3M1I27M	*	0	0	CCATTTTTTGGCGATTAATGCCAAAGGGGGG	JJIGGJIIHHFFF<ABBCCCCDCDCCCBD##	AS:i:-16	XS:i:-2	XN:i:0	XM:i:2	XO:i:1	XG:i:1	NM:i:3	MD:Z:2G26A0	YT:Z:UU
HWI-ST515:184:D0PUKACXX:1:2306:20770:43276	272	chromosome:AGPv2:5:1:217872852:1	175111933	1	22M1I8M	*	0	0	CCCCCCTTTGGCATTAATCGCCAAAAAATGG	##DBCCCDCDCCCCBBA<FFFHHIIJGGIJJ	AS:i:-16	XS:i:-2	XN:i:0	XM:i:2	XO:i:1	XG:i:1	NM:i:3	MD:Z:0T26C2	YT:Z:UU
HWI-ST515:184:D0PUKACXX:1:2306:20770:43276	272	chromosome:AGPv2:5:1:217872852:1	58632344	1	22M1I8M	*	0	0	CCCCCCTTTGGCATTAATCGCCAAAAAATGG	##DBCCCDCDCCCCBBA<FFFHHIIJGGIJJ	AS:i:-16	XS:i:-2	XN:i:0	XM:i:2	XO:i:1	XG:i:1	NM:i:3	MD:Z:0T26C2	YT:Z:UU
HWI-ST515:184:D0PUKACXX:1:2306:20770:43276	256	chromosome:AGPv2:8:1:175793759:1	152672817	1	3M1I27M	*	0	0	CCATTTTTTGGCGATTAATGCCAAAGGGGGG	JJIGGJIIHHFFF<ABBCCCCDCDCCCBD##	AS:i:-16	XS:i:-2	XN:i:0	XM:i:2	XO:i:1	XG:i:1	NM:i:3	MD:Z:2G26A0	YT:Z:UU
HWI-ST515:184:D0PUKACXX:1:2306:20770:43276	272	chromosome:AGPv2:3:1:232140174:1	13236231	1	22M1I8M	*	0	0	CCCCCCTTTGGCATTAATCGCCAAAAAATGG	##DBCCCDCDCCCCBBA<FFFHHIIJGGIJJ	AS:i:-16	XS:i:-2	XN:i:0	XM:i:2	XO:i:1	XG:i:1	NM:i:3	MD:Z:0T26C2	YT:Z:UU
HWI-ST515:184:D0PUKACXX:1:2306:20770:43276	272	chromosome:AGPv2:2:1:237068873:1	59523901	1	22M1I8M	*	0	0	CCCCCCTTTGGCATTAATCGCCAAAAAATGG	##DBCCCDCDCCCCBBA<FFFHHIIJGGIJJ	AS:i:-16	XS:i:-2	XN:i:0	XM:i:2	XO:i:1	XG:i:1	NM:i:3	MD:Z:0T26C2	YT:Z:UU
HWI-ST515:184:D0PUKACXX:1:2306:20770:43276	256	chromosome:AGPv2:10:1:150189435:1	16337014	1	3M1I27M	*	0	0	CCATTTTTTGGCGATTAATGCCAAAGGGGGG	JJIGGJIIHHFFF<ABBCCCCDCDCCCBD##	AS:i:-16	XS:i:-2	XN:i:0	XM:i:2	XO:i:1	XG:i:1	NM:i:3	MD:Z:2G26A0	YT:Z:UU
HWI-ST515:184:D0PUKACXX:1:2306:20770:43276	256	chromosome:AGPv2:10:1:150189435:1	33640026	1	3M1I27M	*	0	0	CCATTTTTTGGCGATTAATGCCAAAGGGGGG	JJIGGJIIHHFFF<ABBCCCCDCDCCCBD##	AS:i:-16	XS:i:-2	XN:i:0	XM:i:2	XO:i:1	XG:i:1	NM:i:3	MD:Z:2G26A0	YT:Z:UU
HWI-ST515:184:D0PUKACXX:1:2306:20770:43276	272	chromosome:AGPv2:2:1:237068873:1	35072856	1	22M1I8M	*	0	0	CCCCCCTTTGGCATTAATCGCCAAAAAATGG	##DBCCCDCDCCCCBBA<FFFHHIIJGGIJJ	AS:i:-16	XS:i:-2	XN:i:0	XM:i:2	XO:i:1	XG:i:1	NM:i:3	MD:Z:0T26C2	YT:Z:UU
HWI-ST515:184:D0PUKACXX:1:2306:20770:43276	256	chromosome:AGPv2:4:1:241473504:1	135948863	1	3M1I27M	*	0	0	CCATTTTTTGGCGATTAATGCCAAAGGGGGG	JJIGGJIIHHFFF<ABBCCCCDCDCCCBD##	AS:i:-16	XS:i:-2	XN:i:0	XM:i:2	XO:i:1	XG:i:1	NM:i:3	MD:Z:2G26A0	YT:Z:UU
HWI-ST515:184:D0PUKACXX:1:2306:20770:43276	272	chromosome:AGPv2:2:1:237068873:1	224757174	1	22M1I8M	*	0	0	CCCCCCTTTGGCATTAATCGCCAAAAAATGG	##DBCCCDCDCCCCBBA<FFFHHIIJGGIJJ	AS:i:-16	XS:i:-2	XN:i:0	XM:i:2	XO:i:1	XG:i:1	NM:i:3	MD:Z:0T26C2	YT:Z:UU
HWI-ST515:184:D0PUKACXX:1:2306:20770:43276	256	chromosome:AGPv2:4:1:241473504:1	39922955	1	3M1I27M	*	0	0	CCATTTTTTGGCGATTAATGCCAAAGGGGGG	JJIGGJIIHHFFF<ABBCCCCDCDCCCBD##	AS:i:-16	XS:i:-2	XN:i:0	XM:i:2	XO:i:1	XG:i:1	NM:i:3	MD:Z:2G26A0	YT:Z:UU
HWI-ST515:184:D0PUKACXX:1:2306:20770:43276	256	chromosome:AGPv2:2:1:237068873:1	233968947	1	3M1I27M	*	0	0	CCATTTTTTGGCGATTAATGCCAAAGGGGGG	JJIGGJIIHHFFF<ABBCCCCDCDCCCBD##	AS:i:-16	XS:i:-2	XN:i:0	XM:i:2	XO:i:1	XG:i:1	NM:i:3	MD:Z:2G26A0	YT:Z:UU
HWI-ST515:184:D0PUKACXX:1:2306:20770:43276	272	chromosome:AGPv2:2:1:237068873:1	22640329	1	22M1I8M	*	0	0	CCCCCCTTTGGCATTAATCGCCAAAAAATGG	##DBCCCDCDCCCCBBA<FFFHHIIJGGIJJ	AS:i:-16	XS:i:-2	XN:i:0	XM:i:2	XO:i:1	XG:i:1	NM:i:3	MD:Z:0T26C2	YT:Z:UU
HWI-ST515:184:D0PUKACXX:1:2306:20770:43276	256	chromosome:AGPv2:7:1:176764762:1	147403696	1	3M1I27M	*	0	0	CCATTTTTTGGCGATTAATGCCAAAGGGGGG	JJIGGJIIHHFFF<ABBCCCCDCDCCCBD##	AS:i:-16	XS:i:-2	XN:i:0	XM:i:2	XO:i:1	XG:i:1	NM:i:3	MD:Z:2G26A0	YT:Z:UU
HWI-ST515:184:D0PUKACXX:1:2306:20770:43276	256	chromosome:AGPv2:1:1:301354135:1	222004209	1	3M1I27M	*	0	0	CCATTTTTTGGCGATTAATGCCAAAGGGGGG	JJIGGJIIHHFFF<ABBCCCCDCDCCCBD##	AS:i:-16	XS:i:-2	XN:i:0	XM:i:2	XO:i:1	XG:i:1	NM:i:3	MD:Z:2G26A0	YT:Z:UU
HWI-ST515:184:D0PUKACXX:1:2306:20770:43276	272	chromosome:AGPv2:5:1:217872852:1	25972539	1	22M1I8M	*	0	0	CCCCCCTTTGGCATTAATCGCCAAAAAATGG	##DBCCCDCDCCCCBBA<FFFHHIIJGGIJJ	AS:i:-16	XS:i:-2	XN:i:0	XM:i:2	XO:i:1	XG:i:1	NM:i:3	MD:Z:0T26C2	YT:Z:UU
HWI-ST515:184:D0PUKACXX:1:2306:20770:43276	256	chromosome:AGPv2:6:1:169174353:1	136684564	1	3M1I27M	*	0	0	CCATTTTTTGGCGATTAATGCCAAAGGGGGG	JJIGGJIIHHFFF<ABBCCCCDCDCCCBD##	AS:i:-16	XS:i:-2	XN:i:0	XM:i:2	XO:i:1	XG:i:1	NM:i:3	MD:Z:2G26A0	YT:Z:UU
HWI-ST515:184:D0PUKACXX:1:2306:20770:43276	256	chromosome:AGPv2:1:1:301354135:1	124122704	1	3M1I27M	*	0	0	CCATTTTTTGGCGATTAATGCCAAAGGGGGG	JJIGGJIIHHFFF<ABBCCCCDCDCCCBD##	AS:i:-16	XS:i:-2	XN:i:0	XM:i:2	XO:i:1	XG:i:1	NM:i:3	MD:Z:2G26A0	YT:Z:UU
HWI-ST515:184:D0PUKACXX:1:2306:20770:43276	272	chromosome:AGPv2:2:1:237068873:1	127782476	1	22M1I8M	*	0	0	CCCCCCTTTGGCATTAATCGCCAAAAAATGG	##DBCCCDCDCCCCBBA<FFFHHIIJGGIJJ	AS:i:-16	XS:i:-2	XN:i:0	XM:i:2	XO:i:1	XG:i:1	NM:i:3	MD:Z:0T26C2	YT:Z:UU
HWI-ST515:184:D0PUKACXX:1:2306:20770:43276	272	chromosome:AGPv2:10:1:150189435:1	19960495	1	22M1I8M	*	0	0	CCCCCCTTTGGCATTAATCGCCAAAAAATGG	##DBCCCDCDCCCCBBA<FFFHHIIJGGIJJ	AS:i:-16	XS:i:-2	XN:i:0	XM:i:2	XO:i:1	XG:i:1	NM:i:3	MD:Z:0T26C2	YT:Z:UU
HWI-ST515:184:D0PUKACXX:1:2306:20770:43276	272	chromosome:AGPv2:8:1:175793759:1	5173758	1	22M1I8M	*	0	0	CCCCCCTTTGGCATTAATCGCCAAAAAATGG	##DBCCCDCDCCCCBBA<FFFHHIIJGGIJJ	AS:i:-16	XS:i:-2	XN:i:0	XM:i:2	XO:i:1	XG:i:1	NM:i:3	MD:Z:1T25C2	YT:Z:UU
HWI-ST515:184:D0PUKACXX:1:2306:20770:43276	272	chromosome:AGPv2:2:1:237068873:1	111687672	1	22M1I8M	*	0	0	CCCCCCTTTGGCATTAATCGCCAAAAAATGG	##DBCCCDCDCCCCBBA<FFFHHIIJGGIJJ	AS:i:-16	XS:i:-2	XN:i:0	XM:i:2	XO:i:1	XG:i:1	NM:i:3	MD:Z:0T26C2	YT:Z:UU
HWI-ST515:184:D0PUKACXX:1:2306:20770:43276	272	chromosome:AGPv2:7:1:176764762:1	7283638	1	22M1I8M	*	0	0	CCCCCCTTTGGCATTAATCGCCAAAAAATGG	##DBCCCDCDCCCCBBA<FFFHHIIJGGIJJ	AS:i:-16	XS:i:-2	XN:i:0	XM:i:2	XO:i:1	XG:i:1	NM:i:3	MD:Z:0T26C2	YT:Z:UU
HWI-ST515:184:D0PUKACXX:1:2306:20770:43276	256	chromosome:AGPv2:2:1:237068873:1	79779946	1	3M1I27M	*	0	0	CCATTTTTTGGCGATTAATGCCAAAGGGGGG	JJIGGJIIHHFFF<ABBCCCCDCDCCCBD##	AS:i:-16	XS:i:-2	XN:i:0	XM:i:2	XO:i:1	XG:i:1	NM:i:3	MD:Z:2G26A0	YT:Z:UU
HWI-ST515:184:D0PUKACXX:1:2306:20770:43276	272	chromosome:AGPv2:5:1:217872852:1	5818809	1	22M1I8M	*	0	0	CCCCCCTTTGGCATTAATCGCCAAAAAATGG	##DBCCCDCDCCCCBBA<FFFHHIIJGGIJJ	AS:i:-16	XS:i:-2	XN:i:0	XM:i:2	XO:i:1	XG:i:1	NM:i:3	MD:Z:0T26C2	YT:Z:UU
HWI-ST515:184:D0PUKACXX:1:2306:20770:43276	272	chromosome:AGPv2:4:1:241473504:1	10549938	1	22M1I8M	*	0	0	CCCCCCTTTGGCATTAATCGCCAAAAAATGG	##DBCCCDCDCCCCBBA<FFFHHIIJGGIJJ	AS:i:-16	XS:i:-2	XN:i:0	XM:i:2	XO:i:1	XG:i:1	NM:i:3	MD:Z:0T26C2	YT:Z:UU
HWI-ST515:184:D0PUKACXX:1:2306:20770:43276	272	chromosome:AGPv2:6:1:169174353:1	93757981	1	22M1I8M	*	0	0	CCCCCCTTTGGCATTAATCGCCAAAAAATGG	##DBCCCDCDCCCCBBA<FFFHHIIJGGIJJ	AS:i:-16	XS:i:-2	XN:i:0	XM:i:2	XO:i:1	XG:i:1	NM:i:3	MD:Z:0T26C2	YT:Z:UU
HWI-ST515:184:D0PUKACXX:1:2306:20770:43276	256	chromosome:AGPv2:5:1:217872852:1	85068446	1	3M1I27M	*	0	0	CCATTTTTTGGCGATTAATGCCAAAGGGGGG	JJIGGJIIHHFFF<ABBCCCCDCDCCCBD##	AS:i:-16	XS:i:-2	XN:i:0	XM:i:2	XO:i:1	XG:i:1	NM:i:3	MD:Z:2G25A1	YT:Z:UU
HWI-ST515:184:D0PUKACXX:1:2306:20770:43276	272	chromosome:AGPv2:4:1:241473504:1	131226452	1	22M1I8M	*	0	0	CCCCCCTTTGGCATTAATCGCCAAAAAATGG	##DBCCCDCDCCCCBBA<FFFHHIIJGGIJJ	AS:i:-16	XS:i:-2	XN:i:0	XM:i:2	XO:i:1	XG:i:1	NM:i:3	MD:Z:0T27A1	YT:Z:UU
HWI-ST515:184:D0PUKACXX:1:2306:20770:43276	256	chromosome:AGPv2:9:1:156750706:1	29615257	1	3M1I27M	*	0	0	CCATTTTTTGGCGATTAATGCCAAAGGGGGG	JJIGGJIIHHFFF<ABBCCCCDCDCCCBD##	AS:i:-16	XS:i:-2	XN:i:0	XM:i:2	XO:i:1	XG:i:1	NM:i:3	MD:Z:2G26A0	YT:Z:UU
HWI-ST515:184:D0PUKACXX:1:2306:20770:43276	256	chromosome:AGPv2:10:1:150189435:1	93201902	1	3M1I27M	*	0	0	CCATTTTTTGGCGATTAATGCCAAAGGGGGG	JJIGGJIIHHFFF<ABBCCCCDCDCCCBD##	AS:i:-16	XS:i:-2	XN:i:0	XM:i:2	XO:i:1	XG:i:1	NM:i:3	MD:Z:2G26A0	YT:Z:UU
HWI-ST515:184:D0PUKACXX:1:2306:20770:43276	256	chromosome:AGPv2:4:1:241473504:1	153341001	1	3M1I27M	*	0	0	CCATTTTTTGGCGATTAATGCCAAAGGGGGG	JJIGGJIIHHFFF<ABBCCCCDCDCCCBD##	AS:i:-16	XS:i:-2	XN:i:0	XM:i:2	XO:i:1	XG:i:1	NM:i:3	MD:Z:2G26A0	YT:Z:UU
HWI-ST515:184:D0PUKACXX:1:2306:20770:43276	256	chromosome:AGPv2:10:1:150189435:1	70336643	1	3M1I27M	*	0	0	CCATTTTTTGGCGATTAATGCCAAAGGGGGG	JJIGGJIIHHFFF<ABBCCCCDCDCCCBD##	AS:i:-16	XS:i:-2	XN:i:0	XM:i:2	XO:i:1	XG:i:1	NM:i:3	MD:Z:2G26A0	YT:Z:UU
HWI-ST515:184:D0PUKACXX:1:2306:20770:43276	256	chromosome:AGPv2:10:1:150189435:1	19787924	1	3M1I27M	*	0	0	CCATTTTTTGGCGATTAATGCCAAAGGGGGG	JJIGGJIIHHFFF<ABBCCCCDCDCCCBD##	AS:i:-16	XS:i:-2	XN:i:0	XM:i:2	XO:i:1	XG:i:1	NM:i:3	MD:Z:1T27A0	YT:Z:UU
HWI-ST515:184:D0PUKACXX:1:2306:20770:43276	256	chromosome:AGPv2:6:1:169174353:1	3554938	1	3M1I27M	*	0	0	CCATTTTTTGGCGATTAATGCCAAAGGGGGG	JJIGGJIIHHFFF<ABBCCCCDCDCCCBD##	AS:i:-16	XS:i:-2	XN:i:0	XM:i:2	XO:i:1	XG:i:1	NM:i:3	MD:Z:2G26A0	YT:Z:UU
HWI-ST515:184:D0PUKACXX:1:2306:20770:43276	272	chromosome:AGPv2:5:1:217872852:1	72740328	1	22M1I8M	*	0	0	CCCCCCTTTGGCATTAATCGCCAAAAAATGG	##DBCCCDCDCCCCBBA<FFFHHIIJGGIJJ	AS:i:-16	XS:i:-2	XN:i:0	XM:i:2	XO:i:1	XG:i:1	NM:i:3	MD:Z:0T26C2	YT:Z:UU
HWI-ST515:184:D0PUKACXX:1:2306:20770:43276	272	chromosome:AGPv2:10:1:150189435:1	106359291	1	22M1I8M	*	0	0	CCCCCCTTTGGCATTAATCGCCAAAAAATGG	##DBCCCDCDCCCCBBA<FFFHHIIJGGIJJ	AS:i:-16	XS:i:-2	XN:i:0	XM:i:2	XO:i:1	XG:i:1	NM:i:3	MD:Z:0T26C2	YT:Z:UU
HWI-ST515:184:D0PUKACXX:1:2306:20770:43276	256	chromosome:AGPv2:6:1:169174353:1	52715051	1	3M1I27M	*	0	0	CCATTTTTTGGCGATTAATGCCAAAGGGGGG	JJIGGJIIHHFFF<ABBCCCCDCDCCCBD##	AS:i:-16	XS:i:-2	XN:i:0	XM:i:2	XO:i:1	XG:i:1	NM:i:3	MD:Z:2G26A0	YT:Z:UU
HWI-ST515:184:D0PUKACXX:1:2306:20770:43276	256	chromosome:AGPv2:1:1:301354135:1	222586407	1	3M1I27M	*	0	0	CCATTTTTTGGCGATTAATGCCAAAGGGGGG	JJIGGJIIHHFFF<ABBCCCCDCDCCCBD##	AS:i:-16	XS:i:-2	XN:i:0	XM:i:2	XO:i:1	XG:i:1	NM:i:3	MD:Z:2G26A0	YT:Z:UU
HWI-ST515:184:D0PUKACXX:1:2306:20770:43276	272	chromosome:AGPv2:8:1:175793759:1	120292453	1	22M1I8M	*	0	0	CCCCCCTTTGGCATTAATCGCCAAAAAATGG	##DBCCCDCDCCCCBBA<FFFHHIIJGGIJJ	AS:i:-16	XS:i:-2	XN:i:0	XM:i:2	XO:i:1	XG:i:1	NM:i:3	MD:Z:0T26C2	YT:Z:UU
HWI-ST515:184:D0PUKACXX:1:2306:20770:43276	272	chromosome:AGPv2:4:1:241473504:1	48936531	1	22M1I8M	*	0	0	CCCCCCTTTGGCATTAATCGCCAAAAAATGG	##DBCCCDCDCCCCBBA<FFFHHIIJGGIJJ	AS:i:-16	XS:i:-2	XN:i:0	XM:i:2	XO:i:1	XG:i:1	NM:i:3	MD:Z:0T26C2	YT:Z:UU
HWI-ST515:184:D0PUKACXX:1:2306:20770:43276	256	chromosome:AGPv2:5:1:217872852:1	113726310	1	3M1I27M	*	0	0	CCATTTTTTGGCGATTAATGCCAAAGGGGGG	JJIGGJIIHHFFF<ABBCCCCDCDCCCBD##	AS:i:-16	XS:i:-2	XN:i:0	XM:i:2	XO:i:1	XG:i:1	NM:i:3	MD:Z:2G26A0	YT:Z:UU
HWI-ST515:184:D0PUKACXX:1:2306:20770:43276	256	chromosome:AGPv2:1:1:301354135:1	170879089	1	3M1I27M	*	0	0	CCATTTTTTGGCGATTAATGCCAAAGGGGGG	JJIGGJIIHHFFF<ABBCCCCDCDCCCBD##	AS:i:-16	XS:i:-2	XN:i:0	XM:i:2	XO:i:1	XG:i:1	NM:i:3	MD:Z:2G26A0	YT:Z:UU
HWI-ST515:184:D0PUKACXX:1:2306:20770:43276	272	chromosome:AGPv2:10:1:150189435:1	84696611	1	22M1I8M	*	0	0	CCCCCCTTTGGCATTAATCGCCAAAAAATGG	##DBCCCDCDCCCCBBA<FFFHHIIJGGIJJ	AS:i:-16	XS:i:-2	XN:i:0	XM:i:2	XO:i:1	XG:i:1	NM:i:3	MD:Z:0T26C2	YT:Z:UU
HWI-ST515:184:D0PUKACXX:1:2306:20770:43276	272	chromosome:AGPv2:9:1:156750706:1	93545390	1	22M1I8M	*	0	0	CCCCCCTTTGGCATTAATCGCCAAAAAATGG	##DBCCCDCDCCCCBBA<FFFHHIIJGGIJJ	AS:i:-16	XS:i:-2	XN:i:0	XM:i:2	XO:i:1	XG:i:1	NM:i:3	MD:Z:0T26C2	YT:Z:UU
HWI-ST515:184:D0PUKACXX:1:2306:20770:43276	272	chromosome:AGPv2:6:1:169174353:1	6025405	1	22M1I8M	*	0	0	CCCCCCTTTGGCATTAATCGCCAAAAAATGG	##DBCCCDCDCCCCBBA<FFFHHIIJGGIJJ	AS:i:-16	XS:i:-2	XN:i:0	XM:i:2	XO:i:1	XG:i:1	NM:i:3	MD:Z:0T26C2	YT:Z:UU
HWI-ST515:184:D0PUKACXX:1:2306:20770:43276	272	chromosome:AGPv2:3:1:232140174:1	125767674	1	22M1I8M	*	0	0	CCCCCCTTTGGCATTAATCGCCAAAAAATGG	##DBCCCDCDCCCCBBA<FFFHHIIJGGIJJ	AS:i:-16	XS:i:-2	XN:i:0	XM:i:2	XO:i:1	XG:i:1	NM:i:3	MD:Z:0T26C2	YT:Z:UU
HWI-ST515:184:D0PUKACXX:1:2306:20770:43276	272	chromosome:AGPv2:4:1:241473504:1	171027073	1	22M1I8M	*	0	0	CCCCCCTTTGGCATTAATCGCCAAAAAATGG	##DBCCCDCDCCCCBBA<FFFHHIIJGGIJJ	AS:i:-16	XS:i:-2	XN:i:0	XM:i:2	XO:i:1	XG:i:1	NM:i:3	MD:Z:0T26C2	YT:Z:UU
HWI-ST515:184:D0PUKACXX:1:2306:20770:43276	272	chromosome:AGPv2:4:1:241473504:1	115440443	1	22M1I8M	*	0	0	CCCCCCTTTGGCATTAATCGCCAAAAAATGG	##DBCCCDCDCCCCBBA<FFFHHIIJGGIJJ	AS:i:-16	XS:i:-2	XN:i:0	XM:i:2	XO:i:1	XG:i:1	NM:i:3	MD:Z:1T25C2	YT:Z:UU
HWI-ST515:184:D0PUKACXX:1:2306:20770:43276	272	chromosome:AGPv2:8:1:175793759:1	90376336	1	22M1I8M	*	0	0	CCCCCCTTTGGCATTAATCGCCAAAAAATGG	##DBCCCDCDCCCCBBA<FFFHHIIJGGIJJ	AS:i:-16	XS:i:-2	XN:i:0	XM:i:2	XO:i:1	XG:i:1	NM:i:3	MD:Z:0T26C2	YT:Z:UU
HWI-ST515:184:D0PUKACXX:1:2306:20770:43276	272	chromosome:AGPv2:3:1:232140174:1	210000930	1	22M1I8M	*	0	0	CCCCCCTTTGGCATTAATCGCCAAAAAATGG	##DBCCCDCDCCCCBBA<FFFHHIIJGGIJJ	AS:i:-16	XS:i:-2	XN:i:0	XM:i:2	XO:i:1	XG:i:1	NM:i:3	MD:Z:0T26C2	YT:Z:UU
HWI-ST515:184:D0PUKACXX:1:2306:20770:43276	256	chromosome:AGPv2:8:1:175793759:1	116101722	1	3M1I27M	*	0	0	CCATTTTTTGGCGATTAATGCCAAAGGGGGG	JJIGGJIIHHFFF<ABBCCCCDCDCCCBD##	AS:i:-16	XS:i:-2	XN:i:0	XM:i:2	XO:i:1	XG:i:1	NM:i:3	MD:Z:2G26A0	YT:Z:UU
HWI-ST515:184:D0PUKACXX:1:2306:20770:43276	256	chromosome:AGPv2:7:1:176764762:1	132969749	1	3M1I27M	*	0	0	CCATTTTTTGGCGATTAATGCCAAAGGGGGG	JJIGGJIIHHFFF<ABBCCCCDCDCCCBD##	AS:i:-16	XS:i:-2	XN:i:0	XM:i:2	XO:i:1	XG:i:1	NM:i:3	MD:Z:2G26A0	YT:Z:UU
HWI-ST515:184:D0PUKACXX:1:2306:20770:43276	272	chromosome:AGPv2:9:1:156750706:1	76018640	1	22M1I8M	*	0	0	CCCCCCTTTGGCATTAATCGCCAAAAAATGG	##DBCCCDCDCCCCBBA<FFFHHIIJGGIJJ	AS:i:-16	XS:i:-2	XN:i:0	XM:i:2	XO:i:1	XG:i:1	NM:i:3	MD:Z:0T26C2	YT:Z:UU
HWI-ST515:184:D0PUKACXX:1:2306:20770:43276	256	chromosome:AGPv2:1:1:301354135:1	99520632	1	3M1I27M	*	0	0	CCATTTTTTGGCGATTAATGCCAAAGGGGGG	JJIGGJIIHHFFF<ABBCCCCDCDCCCBD##	AS:i:-16	XS:i:-2	XN:i:0	XM:i:2	XO:i:1	XG:i:1	NM:i:3	MD:Z:2G26A0	YT:Z:UU
HWI-ST515:184:D0PUKACXX:1:2306:20770:43276	272	chromosome:AGPv2:3:1:232140174:1	126655635	1	22M1I8M	*	0	0	CCCCCCTTTGGCATTAATCGCCAAAAAATGG	##DBCCCDCDCCCCBBA<FFFHHIIJGGIJJ	AS:i:-16	XS:i:-2	XN:i:0	XM:i:2	XO:i:1	XG:i:1	NM:i:3	MD:Z:0T26C2	YT:Z:UU
HWI-ST515:184:D0PUKACXX:1:2306:20770:43276	256	chromosome:AGPv2:5:1:217872852:1	187265926	1	3M1I27M	*	0	0	CCATTTTTTGGCGATTAATGCCAAAGGGGGG	JJIGGJIIHHFFF<ABBCCCCDCDCCCBD##	AS:i:-16	XS:i:-2	XN:i:0	XM:i:2	XO:i:1	XG:i:1	NM:i:3	MD:Z:2G26A0	YT:Z:UU
HWI-ST515:184:D0PUKACXX:1:2306:20770:43276	272	chromosome:AGPv2:4:1:241473504:1	62847725	1	22M1I8M	*	0	0	CCCCCCTTTGGCATTAATCGCCAAAAAATGG	##DBCCCDCDCCCCBBA<FFFHHIIJGGIJJ	AS:i:-16	XS:i:-2	XN:i:0	XM:i:2	XO:i:1	XG:i:1	NM:i:3	MD:Z:0T27A1	YT:Z:UU
HWI-ST515:184:D0PUKACXX:1:2306:20770:43276	256	chromosome:AGPv2:1:1:301354135:1	46020744	1	3M1I27M	*	0	0	CCATTTTTTGGCGATTAATGCCAAAGGGGGG	JJIGGJIIHHFFF<ABBCCCCDCDCCCBD##	AS:i:-16	XS:i:-2	XN:i:0	XM:i:2	XO:i:1	XG:i:1	NM:i:3	MD:Z:2G26A0	YT:Z:UU
HWI-ST515:184:D0PUKACXX:1:2306:20770:43276	256	chromosome:AGPv2:1:1:301354135:1	163780380	1	3M1I27M	*	0	0	CCATTTTTTGGCGATTAATGCCAAAGGGGGG	JJIGGJIIHHFFF<ABBCCCCDCDCCCBD##	AS:i:-16	XS:i:-2	XN:i:0	XM:i:2	XO:i:1	XG:i:1	NM:i:3	MD:Z:2G26A0	YT:Z:UU
HWI-ST515:184:D0PUKACXX:1:2306:20770:43276	272	chromosome:AGPv2:8:1:175793759:1	93938509	1	22M1I8M	*	0	0	CCCCCCTTTGGCATTAATCGCCAAAAAATGG	##DBCCCDCDCCCCBBA<FFFHHIIJGGIJJ	AS:i:-16	XS:i:-2	XN:i:0	XM:i:2	XO:i:1	XG:i:1	NM:i:3	MD:Z:0T26C2	YT:Z:UU
HWI-ST515:184:D0PUKACXX:1:2306:20770:43276	272	chromosome:AGPv2:6:1:169174353:1	164249124	1	22M1I8M	*	0	0	CCCCCCTTTGGCATTAATCGCCAAAAAATGG	##DBCCCDCDCCCCBBA<FFFHHIIJGGIJJ	AS:i:-16	XS:i:-2	XN:i:0	XM:i:2	XO:i:1	XG:i:1	NM:i:3	MD:Z:0T26C2	YT:Z:UU
HWI-ST515:184:D0PUKACXX:1:2306:20770:43276	272	chromosome:AGPv2:10:1:150189435:1	25679824	1	22M1I8M	*	0	0	CCCCCCTTTGGCATTAATCGCCAAAAAATGG	##DBCCCDCDCCCCBBA<FFFHHIIJGGIJJ	AS:i:-16	XS:i:-2	XN:i:0	XM:i:2	XO:i:1	XG:i:1	NM:i:3	MD:Z:1T25C2	YT:Z:UU
HWI-ST515:184:D0PUKACXX:1:2306:20770:43276	256	chromosome:AGPv2:5:1:217872852:1	166092278	1	3M1I27M	*	0	0	CCATTTTTTGGCGATTAATGCCAAAGGGGGG	JJIGGJIIHHFFF<ABBCCCCDCDCCCBD##	AS:i:-16	XS:i:-2	XN:i:0	XM:i:2	XO:i:1	XG:i:1	NM:i:3	MD:Z:2G26A0	YT:Z:UU
HWI-ST515:184:D0PUKACXX:1:2306:20770:43276	256	chromosome:AGPv2:4:1:241473504:1	28263890	1	3M1I27M	*	0	0	CCATTTTTTGGCGATTAATGCCAAAGGGGGG	JJIGGJIIHHFFF<ABBCCCCDCDCCCBD##	AS:i:-16	XS:i:-2	XN:i:0	XM:i:2	XO:i:1	XG:i:1	NM:i:3	MD:Z:2G26A0	YT:Z:UU
HWI-ST515:184:D0PUKACXX:1:2306:20770:43276	272	chromosome:AGPv2:3:1:232140174:1	1395281	1	22M1I8M	*	0	0	CCCCCCTTTGGCATTAATCGCCAAAAAATGG	##DBCCCDCDCCCCBBA<FFFHHIIJGGIJJ	AS:i:-16	XS:i:-2	XN:i:0	XM:i:2	XO:i:1	XG:i:1	NM:i:3	MD:Z:0T26C2	YT:Z:UU
HWI-ST515:184:D0PUKACXX:1:2306:20770:43276	256	chromosome:AGPv2:3:1:232140174:1	208253859	1	3M1I27M	*	0	0	CCATTTTTTGGCGATTAATGCCAAAGGGGGG	JJIGGJIIHHFFF<ABBCCCCDCDCCCBD##	AS:i:-16	XS:i:-2	XN:i:0	XM:i:2	XO:i:1	XG:i:1	NM:i:3	MD:Z:2G26A0	YT:Z:UU
HWI-ST515:184:D0PUKACXX:1:2306:20770:43276	272	chromosome:AGPv2:1:1:301354135:1	73855637	1	22M1I8M	*	0	0	CCCCCCTTTGGCATTAATCGCCAAAAAATGG	##DBCCCDCDCCCCBBA<FFFHHIIJGGIJJ	AS:i:-16	XS:i:-2	XN:i:0	XM:i:2	XO:i:1	XG:i:1	NM:i:3	MD:Z:0T26C2	YT:Z:UU
HWI-ST515:184:D0PUKACXX:1:2306:20770:43276	272	chromosome:AGPv2:3:1:232140174:1	208646463	1	22M1I8M	*	0	0	CCCCCCTTTGGCATTAATCGCCAAAAAATGG	##DBCCCDCDCCCCBBA<FFFHHIIJGGIJJ	AS:i:-16	XS:i:-2	XN:i:0	XM:i:2	XO:i:1	XG:i:1	NM:i:3	MD:Z:0T26C2	YT:Z:UU
HWI-ST515:184:D0PUKACXX:1:2306:20770:43276	256	chromosome:AGPv2:2:1:237068873:1	146647876	1	3M1I27M	*	0	0	CCATTTTTTGGCGATTAATGCCAAAGGGGGG	JJIGGJIIHHFFF<ABBCCCCDCDCCCBD##	AS:i:-16	XS:i:-2	XN:i:0	XM:i:2	XO:i:1	XG:i:1	NM:i:3	MD:Z:2G26A0	YT:Z:UU
HWI-ST515:184:D0PUKACXX:1:2306:20770:43276	272	chromosome:AGPv2:1:1:301354135:1	16619606	1	22M1I8M	*	0	0	CCCCCCTTTGGCATTAATCGCCAAAAAATGG	##DBCCCDCDCCCCBBA<FFFHHIIJGGIJJ	AS:i:-16	XS:i:-2	XN:i:0	XM:i:2	XO:i:1	XG:i:1	NM:i:3	MD:Z:1T25C2	YT:Z:UU
HWI-ST515:184:D0PUKACXX:1:2306:20770:43276	256	chromosome:AGPv2:3:1:232140174:1	132882147	1	3M1I27M	*	0	0	CCATTTTTTGGCGATTAATGCCAAAGGGGGG	JJIGGJIIHHFFF<ABBCCCCDCDCCCBD##	AS:i:-16	XS:i:-2	XN:i:0	XM:i:2	XO:i:1	XG:i:1	NM:i:3	MD:Z:2G26A0	YT:Z:UU
HWI-ST515:184:D0PUKACXX:1:2306:20770:43276	272	chromosome:AGPv2:5:1:217872852:1	74689517	1	22M1I8M	*	0	0	CCCCCCTTTGGCATTAATCGCCAAAAAATGG	##DBCCCDCDCCCCBBA<FFFHHIIJGGIJJ	AS:i:-16	XS:i:-2	XN:i:0	XM:i:2	XO:i:1	XG:i:1	NM:i:3	MD:Z:0T26C2	YT:Z:UU
HWI-ST515:184:D0PUKACXX:1:2306:20770:43276	256	chromosome:AGPv2:5:1:217872852:1	56980437	1	3M1I27M	*	0	0	CCATTTTTTGGCGATTAATGCCAAAGGGGGG	JJIGGJIIHHFFF<ABBCCCCDCDCCCBD##	AS:i:-16	XS:i:-2	XN:i:0	XM:i:2	XO:i:1	XG:i:1	NM:i:3	MD:Z:2G25A1	YT:Z:UU
HWI-ST515:184:D0PUKACXX:1:2306:20770:43276	256	chromosome:AGPv2:8:1:175793759:1	39429622	1	3M1I27M	*	0	0	CCATTTTTTGGCGATTAATGCCAAAGGGGGG	JJIGGJIIHHFFF<ABBCCCCDCDCCCBD##	AS:i:-16	XS:i:-2	XN:i:0	XM:i:2	XO:i:1	XG:i:1	NM:i:3	MD:Z:0T28A0	YT:Z:UU
HWI-ST515:184:D0PUKACXX:1:2306:20770:43276	256	chromosome:AGPv2:9:1:156750706:1	126249049	1	3M1I27M	*	0	0	CCATTTTTTGGCGATTAATGCCAAAGGGGGG	JJIGGJIIHHFFF<ABBCCCCDCDCCCBD##	AS:i:-16	XS:i:-2	XN:i:0	XM:i:2	XO:i:1	XG:i:1	NM:i:3	MD:Z:2G26A0	YT:Z:UU
HWI-ST515:184:D0PUKACXX:1:2306:20770:43276	272	chromosome:AGPv2:4:1:241473504:1	216628901	1	22M1I8M	*	0	0	CCCCCCTTTGGCATTAATCGCCAAAAAATGG	##DBCCCDCDCCCCBBA<FFFHHIIJGGIJJ	AS:i:-16	XS:i:-2	XN:i:0	XM:i:2	XO:i:1	XG:i:1	NM:i:3	MD:Z:0T26C2	YT:Z:UU
HWI-ST515:184:D0PUKACXX:1:2306:20770:43276	256	chromosome:AGPv2:10:1:150189435:1	101820056	1	3M1I27M	*	0	0	CCATTTTTTGGCGATTAATGCCAAAGGGGGG	JJIGGJIIHHFFF<ABBCCCCDCDCCCBD##	AS:i:-16	XS:i:-2	XN:i:0	XM:i:2	XO:i:1	XG:i:1	NM:i:3	MD:Z:2G26A0	YT:Z:UU
HWI-ST515:184:D0PUKACXX:1:2306:20770:43276	272	chromosome:AGPv2:8:1:175793759:1	24141830	1	22M1I8M	*	0	0	CCCCCCTTTGGCATTAATCGCCAAAAAATGG	##DBCCCDCDCCCCBBA<FFFHHIIJGGIJJ	AS:i:-16	XS:i:-2	XN:i:0	XM:i:2	XO:i:1	XG:i:1	NM:i:3	MD:Z:1T25C2	YT:Z:UU
HWI-ST515:184:D0PUKACXX:1:2306:20770:43276	256	chromosome:AGPv2:2:1:237068873:1	176540552	1	3M1I27M	*	0	0	CCATTTTTTGGCGATTAATGCCAAAGGGGGG	JJIGGJIIHHFFF<ABBCCCCDCDCCCBD##	AS:i:-16	XS:i:-2	XN:i:0	XM:i:2	XO:i:1	XG:i:1	NM:i:3	MD:Z:2G26A0	YT:Z:UU
HWI-ST515:184:D0PUKACXX:1:2306:20770:43276	256	chromosome:AGPv2:4:1:241473504:1	39068963	1	3M1I27M	*	0	0	CCATTTTTTGGCGATTAATGCCAAAGGGGGG	JJIGGJIIHHFFF<ABBCCCCDCDCCCBD##	AS:i:-16	XS:i:-2	XN:i:0	XM:i:2	XO:i:1	XG:i:1	NM:i:3	MD:Z:2G25A1	YT:Z:UU
HWI-ST515:184:D0PUKACXX:1:2306:20770:43276	256	chromosome:AGPv2:3:1:232140174:1	140647172	1	3M1I27M	*	0	0	CCATTTTTTGGCGATTAATGCCAAAGGGGGG	JJIGGJIIHHFFF<ABBCCCCDCDCCCBD##	AS:i:-16	XS:i:-2	XN:i:0	XM:i:2	XO:i:1	XG:i:1	NM:i:3	MD:Z:2G26A0	YT:Z:UU
HWI-ST515:184:D0PUKACXX:1:2306:20770:43276	272	chromosome:AGPv2:5:1:217872852:1	86052292	1	22M1I8M	*	0	0	CCCCCCTTTGGCATTAATCGCCAAAAAATGG	##DBCCCDCDCCCCBBA<FFFHHIIJGGIJJ	AS:i:-16	XS:i:-2	XN:i:0	XM:i:2	XO:i:1	XG:i:1	NM:i:3	MD:Z:0T26C2	YT:Z:UU
HWI-ST515:184:D0PUKACXX:1:2306:20770:43276	256	chromosome:AGPv2:1:1:301354135:1	102575020	1	3M1I27M	*	0	0	CCATTTTTTGGCGATTAATGCCAAAGGGGGG	JJIGGJIIHHFFF<ABBCCCCDCDCCCBD##	AS:i:-16	XS:i:-2	XN:i:0	XM:i:2	XO:i:1	XG:i:1	NM:i:3	MD:Z:2G26A0	YT:Z:UU
HWI-ST515:184:D0PUKACXX:1:2306:20770:43276	256	chromosome:AGPv2:3:1:232140174:1	28906026	1	3M1I27M	*	0	0	CCATTTTTTGGCGATTAATGCCAAAGGGGGG	JJIGGJIIHHFFF<ABBCCCCDCDCCCBD##	AS:i:-16	XS:i:-2	XN:i:0	XM:i:2	XO:i:1	XG:i:1	NM:i:3	MD:Z:2G26A0	YT:Z:UU
HWI-ST515:184:D0PUKACXX:1:2306:20770:43276	256	chromosome:AGPv2:4:1:241473504:1	198390552	1	3M1I27M	*	0	0	CCATTTTTTGGCGATTAATGCCAAAGGGGGG	JJIGGJIIHHFFF<ABBCCCCDCDCCCBD##	AS:i:-16	XS:i:-2	XN:i:0	XM:i:2	XO:i:1	XG:i:1	NM:i:3	MD:Z:2G25A1	YT:Z:UU
HWI-ST515:184:D0PUKACXX:1:2306:20770:43276	272	chromosome:AGPv2:4:1:241473504:1	170184967	1	22M1I8M	*	0	0	CCCCCCTTTGGCATTAATCGCCAAAAAATGG	##DBCCCDCDCCCCBBA<FFFHHIIJGGIJJ	AS:i:-16	XS:i:-2	XN:i:0	XM:i:2	XO:i:1	XG:i:1	NM:i:3	MD:Z:0T26C2	YT:Z:UU
HWI-ST515:184:D0PUKACXX:1:2306:20770:43276	256	chromosome:AGPv2:7:1:176764762:1	68576493	1	3M1I27M	*	0	0	CCATTTTTTGGCGATTAATGCCAAAGGGGGG	JJIGGJIIHHFFF<ABBCCCCDCDCCCBD##	AS:i:-16	XS:i:-2	XN:i:0	XM:i:2	XO:i:1	XG:i:1	NM:i:3	MD:Z:2G25A1	YT:Z:UU
HWI-ST515:184:D0PUKACXX:1:2306:20770:43276	256	chromosome:AGPv2:5:1:217872852:1	201885611	1	3M1I27M	*	0	0	CCATTTTTTGGCGATTAATGCCAAAGGGGGG	JJIGGJIIHHFFF<ABBCCCCDCDCCCBD##	AS:i:-16	XS:i:-2	XN:i:0	XM:i:2	XO:i:1	XG:i:1	NM:i:3	MD:Z:2G26A0	YT:Z:UU
HWI-ST515:184:D0PUKACXX:1:2306:20770:43276	256	chromosome:AGPv2:3:1:232140174:1	45528752	1	3M1I27M	*	0	0	CCATTTTTTGGCGATTAATGCCAAAGGGGGG	JJIGGJIIHHFFF<ABBCCCCDCDCCCBD##	AS:i:-16	XS:i:-2	XN:i:0	XM:i:2	XO:i:1	XG:i:1	NM:i:3	MD:Z:2G26A0	YT:Z:UU
HWI-ST515:184:D0PUKACXX:1:2306:20770:43276	256	chromosome:AGPv2:2:1:237068873:1	42406611	1	3M1I27M	*	0	0	CCATTTTTTGGCGATTAATGCCAAAGGGGGG	JJIGGJIIHHFFF<ABBCCCCDCDCCCBD##	AS:i:-16	XS:i:-2	XN:i:0	XM:i:2	XO:i:1	XG:i:1	NM:i:3	MD:Z:2G26A0	YT:Z:UU
HWI-ST515:184:D0PUKACXX:1:2306:20770:43276	256	chromosome:AGPv2:4:1:241473504:1	167590211	1	3M1I27M	*	0	0	CCATTTTTTGGCGATTAATGCCAAAGGGGGG	JJIGGJIIHHFFF<ABBCCCCDCDCCCBD##	AS:i:-16	XS:i:-2	XN:i:0	XM:i:2	XO:i:1	XG:i:1	NM:i:3	MD:Z:2G25A1	YT:Z:UU
HWI-ST515:184:D0PUKACXX:1:2306:20770:43276	256	chromosome:AGPv2:1:1:301354135:1	188438692	1	3M1I27M	*	0	0	CCATTTTTTGGCGATTAATGCCAAAGGGGGG	JJIGGJIIHHFFF<ABBCCCCDCDCCCBD##	AS:i:-16	XS:i:-2	XN:i:0	XM:i:2	XO:i:1	XG:i:1	NM:i:3	MD:Z:2G25A1	YT:Z:UU
HWI-ST515:184:D0PUKACXX:1:2306:20770:43276	256	chromosome:AGPv2:9:1:156750706:1	98138462	1	3M1I27M	*	0	0	CCATTTTTTGGCGATTAATGCCAAAGGGGGG	JJIGGJIIHHFFF<ABBCCCCDCDCCCBD##	AS:i:-16	XS:i:-2	XN:i:0	XM:i:2	XO:i:1	XG:i:1	NM:i:3	MD:Z:2G25A1	YT:Z:UU
HWI-ST515:184:D0PUKACXX:1:2306:20770:43276	256	chromosome:AGPv2:4:1:241473504:1	30538581	1	3M1I27M	*	0	0	CCATTTTTTGGCGATTAATGCCAAAGGGGGG	JJIGGJIIHHFFF<ABBCCCCDCDCCCBD##	AS:i:-16	XS:i:-2	XN:i:0	XM:i:2	XO:i:1	XG:i:1	NM:i:3	MD:Z:2G25A1	YT:Z:UU
HWI-ST515:184:D0PUKACXX:1:2306:20770:43276	256	chromosome:AGPv2:2:1:237068873:1	59778714	1	3M1I27M	*	0	0	CCATTTTTTGGCGATTAATGCCAAAGGGGGG	JJIGGJIIHHFFF<ABBCCCCDCDCCCBD##	AS:i:-16	XS:i:-2	XN:i:0	XM:i:2	XO:i:1	XG:i:1	NM:i:3	MD:Z:1T27A0	YT:Z:UU
HWI-ST515:184:D0PUKACXX:1:2306:20770:43276	272	chromosome:AGPv2:1:1:301354135:1	211208821	1	22M1I8M	*	0	0	CCCCCCTTTGGCATTAATCGCCAAAAAATGG	##DBCCCDCDCCCCBBA<FFFHHIIJGGIJJ	AS:i:-16	XS:i:-2	XN:i:0	XM:i:2	XO:i:1	XG:i:1	NM:i:3	MD:Z:0T26C2	YT:Z:UU
HWI-ST515:184:D0PUKACXX:1:2306:20770:43276	256	chromosome:AGPv2:1:1:301354135:1	259419270	1	3M1I27M	*	0	0	CCATTTTTTGGCGATTAATGCCAAAGGGGGG	JJIGGJIIHHFFF<ABBCCCCDCDCCCBD##	AS:i:-16	XS:i:-2	XN:i:0	XM:i:2	XO:i:1	XG:i:1	NM:i:3	MD:Z:2G26A0	YT:Z:UU
HWI-ST515:184:D0PUKACXX:1:2306:20770:43276	272	chromosome:AGPv2:10:1:150189435:1	123620747	1	22M1I8M	*	0	0	CCCCCCTTTGGCATTAATCGCCAAAAAATGG	##DBCCCDCDCCCCBBA<FFFHHIIJGGIJJ	AS:i:-16	XS:i:-2	XN:i:0	XM:i:2	XO:i:1	XG:i:1	NM:i:3	MD:Z:0T26C2	YT:Z:UU
HWI-ST515:184:D0PUKACXX:1:2306:20770:43276	256	chromosome:AGPv2:7:1:176764762:1	41402730	1	3M1I27M	*	0	0	CCATTTTTTGGCGATTAATGCCAAAGGGGGG	JJIGGJIIHHFFF<ABBCCCCDCDCCCBD##	AS:i:-16	XS:i:-2	XN:i:0	XM:i:2	XO:i:1	XG:i:1	NM:i:3	MD:Z:2G26A0	YT:Z:UU
HWI-ST515:184:D0PUKACXX:1:2306:20770:43276	272	chromosome:AGPv2:6:1:169174353:1	27014778	1	22M1I8M	*	0	0	CCCCCCTTTGGCATTAATCGCCAAAAAATGG	##DBCCCDCDCCCCBBA<FFFHHIIJGGIJJ	AS:i:-16	XS:i:-2	XN:i:0	XM:i:2	XO:i:1	XG:i:1	NM:i:3	MD:Z:0T26C2	YT:Z:UU
HWI-ST515:184:D0PUKACXX:1:2306:20770:43276	272	chromosome:AGPv2:6:1:169174353:1	106612157	1	22M1I8M	*	0	0	CCCCCCTTTGGCATTAATCGCCAAAAAATGG	##DBCCCDCDCCCCBBA<FFFHHIIJGGIJJ	AS:i:-16	XS:i:-2	XN:i:0	XM:i:2	XO:i:1	XG:i:1	NM:i:3	MD:Z:0T26C2	YT:Z:UU
HWI-ST515:184:D0PUKACXX:1:2306:20770:43276	256	chromosome:AGPv2:5:1:217872852:1	183362955	1	3M1I27M	*	0	0	CCATTTTTTGGCGATTAATGCCAAAGGGGGG	JJIGGJIIHHFFF<ABBCCCCDCDCCCBD##	AS:i:-16	XS:i:-2	XN:i:0	XM:i:2	XO:i:1	XG:i:1	NM:i:3	MD:Z:2G26A0	YT:Z:UU
HWI-ST515:184:D0PUKACXX:1:2306:20770:43276	256	chromosome:AGPv2:4:1:241473504:1	39953275	1	3M1I27M	*	0	0	CCATTTTTTGGCGATTAATGCCAAAGGGGGG	JJIGGJIIHHFFF<ABBCCCCDCDCCCBD##	AS:i:-16	XS:i:-2	XN:i:0	XM:i:2	XO:i:1	XG:i:1	NM:i:3	MD:Z:2G26A0	YT:Z:UU
HWI-ST515:184:D0PUKACXX:1:2306:20770:43276	272	chromosome:AGPv2:1:1:301354135:1	292107973	1	22M1I8M	*	0	0	CCCCCCTTTGGCATTAATCGCCAAAAAATGG	##DBCCCDCDCCCCBBA<FFFHHIIJGGIJJ	AS:i:-16	XS:i:-2	XN:i:0	XM:i:2	XO:i:1	XG:i:1	NM:i:3	MD:Z:0T26C2	YT:Z:UU
HWI-ST515:184:D0PUKACXX:1:2306:20770:43276	256	chromosome:AGPv2:6:1:169174353:1	142438757	1	3M1I27M	*	0	0	CCATTTTTTGGCGATTAATGCCAAAGGGGGG	JJIGGJIIHHFFF<ABBCCCCDCDCCCBD##	AS:i:-16	XS:i:-2	XN:i:0	XM:i:2	XO:i:1	XG:i:1	NM:i:3	MD:Z:2G26A0	YT:Z:UU
HWI-ST515:184:D0PUKACXX:1:2306:20770:43276	256	chromosome:AGPv2:1:1:301354135:1	113001472	1	3M1I27M	*	0	0	CCATTTTTTGGCGATTAATGCCAAAGGGGGG	JJIGGJIIHHFFF<ABBCCCCDCDCCCBD##	AS:i:-16	XS:i:-2	XN:i:0	XM:i:2	XO:i:1	XG:i:1	NM:i:3	MD:Z:2G26A0	YT:Z:UU
HWI-ST515:184:D0PUKACXX:1:2306:20770:43276	272	chromosome:AGPv2:7:1:176764762:1	25386348	1	22M1I8M	*	0	0	CCCCCCTTTGGCATTAATCGCCAAAAAATGG	##DBCCCDCDCCCCBBA<FFFHHIIJGGIJJ	AS:i:-16	XS:i:-2	XN:i:0	XM:i:2	XO:i:1	XG:i:1	NM:i:3	MD:Z:0T26C2	YT:Z:UU
HWI-ST515:184:D0PUKACXX:1:2306:20770:43276	256	chromosome:AGPv2:1:1:301354135:1	9691680	1	3M1I27M	*	0	0	CCATTTTTTGGCGATTAATGCCAAAGGGGGG	JJIGGJIIHHFFF<ABBCCCCDCDCCCBD##	AS:i:-16	XS:i:-2	XN:i:0	XM:i:2	XO:i:1	XG:i:1	NM:i:3	MD:Z:2G26A0	YT:Z:UU
HWI-ST515:184:D0PUKACXX:1:2306:20770:43276	256	chromosome:AGPv2:1:1:301354135:1	74062566	1	3M1I27M	*	0	0	CCATTTTTTGGCGATTAATGCCAAAGGGGGG	JJIGGJIIHHFFF<ABBCCCCDCDCCCBD##	AS:i:-16	XS:i:-2	XN:i:0	XM:i:2	XO:i:1	XG:i:1	NM:i:3	MD:Z:2G26A0	YT:Z:UU
HWI-ST515:184:D0PUKACXX:1:2306:20770:43276	272	chromosome:AGPv2:1:1:301354135:1	57845319	1	22M1I8M	*	0	0	CCCCCCTTTGGCATTAATCGCCAAAAAATGG	##DBCCCDCDCCCCBBA<FFFHHIIJGGIJJ	AS:i:-16	XS:i:-2	XN:i:0	XM:i:2	XO:i:1	XG:i:1	NM:i:3	MD:Z:0T26C2	YT:Z:UU
HWI-ST515:184:D0PUKACXX:1:2306:20770:43276	272	chromosome:AGPv2:6:1:169174353:1	42624257	1	22M1I8M	*	0	0	CCCCCCTTTGGCATTAATCGCCAAAAAATGG	##DBCCCDCDCCCCBBA<FFFHHIIJGGIJJ	AS:i:-16	XS:i:-2	XN:i:0	XM:i:2	XO:i:1	XG:i:1	NM:i:3	MD:Z:0T26C2	YT:Z:UU
HWI-ST515:184:D0PUKACXX:1:2306:20770:43276	272	chromosome:AGPv2:5:1:217872852:1	189653423	1	22M1I8M	*	0	0	CCCCCCTTTGGCATTAATCGCCAAAAAATGG	##DBCCCDCDCCCCBBA<FFFHHIIJGGIJJ	AS:i:-16	XS:i:-2	XN:i:0	XM:i:2	XO:i:1	XG:i:1	NM:i:3	MD:Z:0T26C2	YT:Z:UU
HWI-ST515:184:D0PUKACXX:1:2306:20770:43276	272	chromosome:AGPv2:2:1:237068873:1	178276067	1	22M1I8M	*	0	0	CCCCCCTTTGGCATTAATCGCCAAAAAATGG	##DBCCCDCDCCCCBBA<FFFHHIIJGGIJJ	AS:i:-16	XS:i:-2	XN:i:0	XM:i:2	XO:i:1	XG:i:1	NM:i:3	MD:Z:1T26A1	YT:Z:UU
HWI-ST515:184:D0PUKACXX:1:2306:20770:43276	256	chromosome:AGPv2:7:1:176764762:1	115093030	1	3M1I27M	*	0	0	CCATTTTTTGGCGATTAATGCCAAAGGGGGG	JJIGGJIIHHFFF<ABBCCCCDCDCCCBD##	AS:i:-16	XS:i:-2	XN:i:0	XM:i:2	XO:i:1	XG:i:1	NM:i:3	MD:Z:2G26A0	YT:Z:UU
HWI-ST515:184:D0PUKACXX:1:2306:20770:43276	272	chromosome:AGPv2:3:1:232140174:1	207666891	1	22M1I8M	*	0	0	CCCCCCTTTGGCATTAATCGCCAAAAAATGG	##DBCCCDCDCCCCBBA<FFFHHIIJGGIJJ	AS:i:-16	XS:i:-2	XN:i:0	XM:i:2	XO:i:1	XG:i:1	NM:i:3	MD:Z:0T26C2	YT:Z:UU
HWI-ST515:184:D0PUKACXX:1:2306:20770:43276	256	chromosome:AGPv2:10:1:150189435:1	90688451	1	3M1I27M	*	0	0	CCATTTTTTGGCGATTAATGCCAAAGGGGGG	JJIGGJIIHHFFF<ABBCCCCDCDCCCBD##	AS:i:-16	XS:i:-2	XN:i:0	XM:i:2	XO:i:1	XG:i:1	NM:i:3	MD:Z:2G26A0	YT:Z:UU
HWI-ST515:184:D0PUKACXX:1:2306:20770:43276	256	chromosome:AGPv2:3:1:232140174:1	219020699	1	3M1I27M	*	0	0	CCATTTTTTGGCGATTAATGCCAAAGGGGGG	JJIGGJIIHHFFF<ABBCCCCDCDCCCBD##	AS:i:-16	XS:i:-2	XN:i:0	XM:i:2	XO:i:1	XG:i:1	NM:i:3	MD:Z:2G26A0	YT:Z:UU
HWI-ST515:184:D0PUKACXX:1:2306:20770:43276	256	chromosome:AGPv2:2:1:237068873:1	58547964	1	3M1I27M	*	0	0	CCATTTTTTGGCGATTAATGCCAAAGGGGGG	JJIGGJIIHHFFF<ABBCCCCDCDCCCBD##	AS:i:-16	XS:i:-2	XN:i:0	XM:i:2	XO:i:1	XG:i:1	NM:i:3	MD:Z:2G26A0	YT:Z:UU
HWI-ST515:184:D0PUKACXX:1:2306:20770:43276	272	chromosome:AGPv2:2:1:237068873:1	74352006	1	22M1I8M	*	0	0	CCCCCCTTTGGCATTAATCGCCAAAAAATGG	##DBCCCDCDCCCCBBA<FFFHHIIJGGIJJ	AS:i:-16	XS:i:-2	XN:i:0	XM:i:2	XO:i:1	XG:i:1	NM:i:3	MD:Z:0T26C2	YT:Z:UU
HWI-ST515:184:D0PUKACXX:1:2306:20770:43276	256	chromosome:AGPv2:2:1:237068873:1	122976633	1	3M1I27M	*	0	0	CCATTTTTTGGCGATTAATGCCAAAGGGGGG	JJIGGJIIHHFFF<ABBCCCCDCDCCCBD##	AS:i:-16	XS:i:-2	XN:i:0	XM:i:2	XO:i:1	XG:i:1	NM:i:3	MD:Z:2G26A0	YT:Z:UU
HWI-ST515:184:D0PUKACXX:1:2306:20770:43276	272	chromosome:AGPv2:5:1:217872852:1	78410706	1	22M1I8M	*	0	0	CCCCCCTTTGGCATTAATCGCCAAAAAATGG	##DBCCCDCDCCCCBBA<FFFHHIIJGGIJJ	AS:i:-16	XS:i:-2	XN:i:0	XM:i:2	XO:i:1	XG:i:1	NM:i:3	MD:Z:0T26C2	YT:Z:UU
HWI-ST515:184:D0PUKACXX:1:2306:20770:43276	256	chromosome:AGPv2:10:1:150189435:1	131512485	1	3M1I27M	*	0	0	CCATTTTTTGGCGATTAATGCCAAAGGGGGG	JJIGGJIIHHFFF<ABBCCCCDCDCCCBD##	AS:i:-16	XS:i:-2	XN:i:0	XM:i:2	XO:i:1	XG:i:1	NM:i:3	MD:Z:2G26A0	YT:Z:UU
HWI-ST515:184:D0PUKACXX:1:2306:20770:43276	272	chromosome:AGPv2:10:1:150189435:1	76836169	1	22M1I8M	*	0	0	CCCCCCTTTGGCATTAATCGCCAAAAAATGG	##DBCCCDCDCCCCBBA<FFFHHIIJGGIJJ	AS:i:-16	XS:i:-2	XN:i:0	XM:i:2	XO:i:1	XG:i:1	NM:i:3	MD:Z:1T25C2	YT:Z:UU
HWI-ST515:184:D0PUKACXX:1:2306:20770:43276	272	chromosome:AGPv2:1:1:301354135:1	164068032	1	22M1I8M	*	0	0	CCCCCCTTTGGCATTAATCGCCAAAAAATGG	##DBCCCDCDCCCCBBA<FFFHHIIJGGIJJ	AS:i:-16	XS:i:-2	XN:i:0	XM:i:2	XO:i:1	XG:i:1	NM:i:3	MD:Z:0T26C2	YT:Z:UU
HWI-ST515:184:D0PUKACXX:1:2306:20770:43276	256	chromosome:AGPv2:5:1:217872852:1	96721414	1	3M1I27M	*	0	0	CCATTTTTTGGCGATTAATGCCAAAGGGGGG	JJIGGJIIHHFFF<ABBCCCCDCDCCCBD##	AS:i:-16	XS:i:-2	XN:i:0	XM:i:2	XO:i:1	XG:i:1	NM:i:3	MD:Z:2G25A1	YT:Z:UU
HWI-ST515:184:D0PUKACXX:1:2306:20770:43276	272	chromosome:AGPv2:6:1:169174353:1	101234144	1	22M1I8M	*	0	0	CCCCCCTTTGGCATTAATCGCCAAAAAATGG	##DBCCCDCDCCCCBBA<FFFHHIIJGGIJJ	AS:i:-16	XS:i:-2	XN:i:0	XM:i:2	XO:i:1	XG:i:1	NM:i:3	MD:Z:0T26C2	YT:Z:UU
HWI-ST515:184:D0PUKACXX:1:2306:20770:43276	256	chromosome:AGPv2:3:1:232140174:1	135890483	1	3M1I27M	*	0	0	CCATTTTTTGGCGATTAATGCCAAAGGGGGG	JJIGGJIIHHFFF<ABBCCCCDCDCCCBD##	AS:i:-16	XS:i:-2	XN:i:0	XM:i:2	XO:i:1	XG:i:1	NM:i:3	MD:Z:2G26A0	YT:Z:UU
HWI-ST515:184:D0PUKACXX:1:2306:20770:43276	272	chromosome:AGPv2:10:1:150189435:1	49824353	1	22M1I8M	*	0	0	CCCCCCTTTGGCATTAATCGCCAAAAAATGG	##DBCCCDCDCCCCBBA<FFFHHIIJGGIJJ	AS:i:-16	XS:i:-2	XN:i:0	XM:i:2	XO:i:1	XG:i:1	NM:i:3	MD:Z:0T26C2	YT:Z:UU
HWI-ST515:184:D0PUKACXX:1:2306:20770:43276	256	chromosome:AGPv2:2:1:237068873:1	19773088	1	3M1I27M	*	0	0	CCATTTTTTGGCGATTAATGCCAAAGGGGGG	JJIGGJIIHHFFF<ABBCCCCDCDCCCBD##	AS:i:-16	XS:i:-2	XN:i:0	XM:i:2	XO:i:1	XG:i:1	NM:i:3	MD:Z:2G26A0	YT:Z:UU
HWI-ST515:184:D0PUKACXX:1:2306:20770:43276	272	chromosome:AGPv2:3:1:232140174:1	60389385	1	22M1I8M	*	0	0	CCCCCCTTTGGCATTAATCGCCAAAAAATGG	##DBCCCDCDCCCCBBA<FFFHHIIJGGIJJ	AS:i:-16	XS:i:-2	XN:i:0	XM:i:2	XO:i:1	XG:i:1	NM:i:3	MD:Z:0T26C2	YT:Z:UU
HWI-ST515:184:D0PUKACXX:1:2306:20770:43276	256	chromosome:AGPv2:1:1:301354135:1	151797357	1	3M1I27M	*	0	0	CCATTTTTTGGCGATTAATGCCAAAGGGGGG	JJIGGJIIHHFFF<ABBCCCCDCDCCCBD##	AS:i:-16	XS:i:-2	XN:i:0	XM:i:2	XO:i:1	XG:i:1	NM:i:3	MD:Z:2G26A0	YT:Z:UU
HWI-ST515:184:D0PUKACXX:1:2306:20770:43276	256	chromosome:AGPv2:4:1:241473504:1	27142164	1	3M1I27M	*	0	0	CCATTTTTTGGCGATTAATGCCAAAGGGGGG	JJIGGJIIHHFFF<ABBCCCCDCDCCCBD##	AS:i:-16	XS:i:-2	XN:i:0	XM:i:2	XO:i:1	XG:i:1	NM:i:3	MD:Z:2G26A0	YT:Z:UU
HWI-ST515:184:D0PUKACXX:1:2306:20770:43276	256	chromosome:AGPv2:8:1:175793759:1	140932984	1	3M1I27M	*	0	0	CCATTTTTTGGCGATTAATGCCAAAGGGGGG	JJIGGJIIHHFFF<ABBCCCCDCDCCCBD##	AS:i:-16	XS:i:-2	XN:i:0	XM:i:2	XO:i:1	XG:i:1	NM:i:3	MD:Z:2G26A0	YT:Z:UU
HWI-ST515:184:D0PUKACXX:1:2306:20770:43276	272	chromosome:AGPv2:3:1:232140174:1	209683484	1	22M1I8M	*	0	0	CCCCCCTTTGGCATTAATCGCCAAAAAATGG	##DBCCCDCDCCCCBBA<FFFHHIIJGGIJJ	AS:i:-16	XS:i:-2	XN:i:0	XM:i:2	XO:i:1	XG:i:1	NM:i:3	MD:Z:0T26C2	YT:Z:UU
HWI-ST515:184:D0PUKACXX:1:2306:20770:43276	256	chromosome:AGPv2:1:1:301354135:1	79909897	1	3M1I27M	*	0	0	CCATTTTTTGGCGATTAATGCCAAAGGGGGG	JJIGGJIIHHFFF<ABBCCCCDCDCCCBD##	AS:i:-16	XS:i:-2	XN:i:0	XM:i:2	XO:i:1	XG:i:1	NM:i:3	MD:Z:2G26A0	YT:Z:UU
HWI-ST515:184:D0PUKACXX:1:2306:20770:43276	272	chromosome:AGPv2:10:1:150189435:1	20078226	1	22M1I8M	*	0	0	CCCCCCTTTGGCATTAATCGCCAAAAAATGG	##DBCCCDCDCCCCBBA<FFFHHIIJGGIJJ	AS:i:-16	XS:i:-2	XN:i:0	XM:i:2	XO:i:1	XG:i:1	NM:i:3	MD:Z:0T28A0	YT:Z:UU
HWI-ST515:184:D0PUKACXX:1:2306:20770:43276	272	chromosome:AGPv2:6:1:169174353:1	99116318	1	22M1I8M	*	0	0	CCCCCCTTTGGCATTAATCGCCAAAAAATGG	##DBCCCDCDCCCCBBA<FFFHHIIJGGIJJ	AS:i:-16	XS:i:-2	XN:i:0	XM:i:2	XO:i:1	XG:i:1	NM:i:3	MD:Z:0T26C2	YT:Z:UU
HWI-ST515:184:D0PUKACXX:1:2306:20770:43276	256	chromosome:AGPv2:10:1:150189435:1	112108904	1	3M1I27M	*	0	0	CCATTTTTTGGCGATTAATGCCAAAGGGGGG	JJIGGJIIHHFFF<ABBCCCCDCDCCCBD##	AS:i:-16	XS:i:-2	XN:i:0	XM:i:2	XO:i:1	XG:i:1	NM:i:3	MD:Z:2G26A0	YT:Z:UU
HWI-ST515:184:D0PUKACXX:1:2306:20770:43276	272	chromosome:AGPv2:3:1:232140174:1	53307501	1	22M1I8M	*	0	0	CCCCCCTTTGGCATTAATCGCCAAAAAATGG	##DBCCCDCDCCCCBBA<FFFHHIIJGGIJJ	AS:i:-16	XS:i:-2	XN:i:0	XM:i:2	XO:i:1	XG:i:1	NM:i:3	MD:Z:0T26C2	YT:Z:UU
HWI-ST515:184:D0PUKACXX:1:2306:20770:43276	256	chromosome:AGPv2:10:1:150189435:1	134824032	1	3M1I27M	*	0	0	CCATTTTTTGGCGATTAATGCCAAAGGGGGG	JJIGGJIIHHFFF<ABBCCCCDCDCCCBD##	AS:i:-16	XS:i:-2	XN:i:0	XM:i:2	XO:i:1	XG:i:1	NM:i:3	MD:Z:2G26A0	YT:Z:UU
HWI-ST515:184:D0PUKACXX:1:2306:20770:43276	256	chromosome:AGPv2:10:1:150189435:1	23774185	1	3M1I27M	*	0	0	CCATTTTTTGGCGATTAATGCCAAAGGGGGG	JJIGGJIIHHFFF<ABBCCCCDCDCCCBD##	AS:i:-16	XS:i:-2	XN:i:0	XM:i:2	XO:i:1	XG:i:1	NM:i:3	MD:Z:2G25A1	YT:Z:UU
HWI-ST515:184:D0PUKACXX:1:2306:20770:43276	272	chromosome:AGPv2:2:1:237068873:1	169852397	1	22M1I8M	*	0	0	CCCCCCTTTGGCATTAATCGCCAAAAAATGG	##DBCCCDCDCCCCBBA<FFFHHIIJGGIJJ	AS:i:-16	XS:i:-2	XN:i:0	XM:i:2	XO:i:1	XG:i:1	NM:i:3	MD:Z:0T26C2	YT:Z:UU
HWI-ST515:184:D0PUKACXX:1:2306:20770:43276	256	chromosome:AGPv2:10:1:150189435:1	107121900	1	3M1I27M	*	0	0	CCATTTTTTGGCGATTAATGCCAAAGGGGGG	JJIGGJIIHHFFF<ABBCCCCDCDCCCBD##	AS:i:-16	XS:i:-2	XN:i:0	XM:i:2	XO:i:1	XG:i:1	NM:i:3	MD:Z:2G26A0	YT:Z:UU
HWI-ST515:184:D0PUKACXX:1:2306:20770:43276	256	chromosome:AGPv2:2:1:237068873:1	8477766	1	3M1I27M	*	0	0	CCATTTTTTGGCGATTAATGCCAAAGGGGGG	JJIGGJIIHHFFF<ABBCCCCDCDCCCBD##	AS:i:-16	XS:i:-2	XN:i:0	XM:i:2	XO:i:1	XG:i:1	NM:i:3	MD:Z:2G26A0	YT:Z:UU
HWI-ST515:184:D0PUKACXX:1:2306:20770:43276	256	chromosome:AGPv2:4:1:241473504:1	200677028	1	3M1I27M	*	0	0	CCATTTTTTGGCGATTAATGCCAAAGGGGGG	JJIGGJIIHHFFF<ABBCCCCDCDCCCBD##	AS:i:-16	XS:i:-2	XN:i:0	XM:i:2	XO:i:1	XG:i:1	NM:i:3	MD:Z:2G26A0	YT:Z:UU
HWI-ST515:184:D0PUKACXX:1:2306:20770:43276	256	chromosome:AGPv2:9:1:156750706:1	38122163	1	3M1I27M	*	0	0	CCATTTTTTGGCGATTAATGCCAAAGGGGGG	JJIGGJIIHHFFF<ABBCCCCDCDCCCBD##	AS:i:-16	XS:i:-2	XN:i:0	XM:i:2	XO:i:1	XG:i:1	NM:i:3	MD:Z:2G26A0	YT:Z:UU
HWI-ST515:184:D0PUKACXX:1:2306:20770:43276	272	chromosome:AGPv2:3:1:232140174:1	219243334	1	22M1I8M	*	0	0	CCCCCCTTTGGCATTAATCGCCAAAAAATGG	##DBCCCDCDCCCCBBA<FFFHHIIJGGIJJ	AS:i:-16	XS:i:-2	XN:i:0	XM:i:2	XO:i:1	XG:i:1	NM:i:3	MD:Z:0T26C2	YT:Z:UU
HWI-ST515:184:D0PUKACXX:1:2306:20770:43276	256	chromosome:AGPv2:3:1:232140174:1	10549501	1	3M1I27M	*	0	0	CCATTTTTTGGCGATTAATGCCAAAGGGGGG	JJIGGJIIHHFFF<ABBCCCCDCDCCCBD##	AS:i:-16	XS:i:-2	XN:i:0	XM:i:2	XO:i:1	XG:i:1	NM:i:3	MD:Z:2G26A0	YT:Z:UU
HWI-ST515:184:D0PUKACXX:1:2306:20770:43276	256	chromosome:AGPv2:5:1:217872852:1	16659784	1	3M1I27M	*	0	0	CCATTTTTTGGCGATTAATGCCAAAGGGGGG	JJIGGJIIHHFFF<ABBCCCCDCDCCCBD##	AS:i:-16	XS:i:-2	XN:i:0	XM:i:2	XO:i:1	XG:i:1	NM:i:3	MD:Z:2G26A0	YT:Z:UU
HWI-ST515:184:D0PUKACXX:1:2306:20770:43276	272	chromosome:AGPv2:2:1:237068873:1	171308127	1	22M1I8M	*	0	0	CCCCCCTTTGGCATTAATCGCCAAAAAATGG	##DBCCCDCDCCCCBBA<FFFHHIIJGGIJJ	AS:i:-16	XS:i:-2	XN:i:0	XM:i:2	XO:i:1	XG:i:1	NM:i:3	MD:Z:0T26C2	YT:Z:UU
HWI-ST515:184:D0PUKACXX:1:2306:20770:43276	256	chromosome:AGPv2:3:1:232140174:1	67541218	1	3M1I27M	*	0	0	CCATTTTTTGGCGATTAATGCCAAAGGGGGG	JJIGGJIIHHFFF<ABBCCCCDCDCCCBD##	AS:i:-16	XS:i:-2	XN:i:0	XM:i:2	XO:i:1	XG:i:1	NM:i:3	MD:Z:2G26A0	YT:Z:UU
HWI-ST515:184:D0PUKACXX:1:2306:20770:43276	272	chromosome:AGPv2:3:1:232140174:1	121470123	1	22M1I8M	*	0	0	CCCCCCTTTGGCATTAATCGCCAAAAAATGG	##DBCCCDCDCCCCBBA<FFFHHIIJGGIJJ	AS:i:-16	XS:i:-2	XN:i:0	XM:i:2	XO:i:1	XG:i:1	NM:i:3	MD:Z:0T26C2	YT:Z:UU
HWI-ST515:184:D0PUKACXX:1:2306:20770:43276	256	chromosome:AGPv2:1:1:301354135:1	169893693	1	3M1I27M	*	0	0	CCATTTTTTGGCGATTAATGCCAAAGGGGGG	JJIGGJIIHHFFF<ABBCCCCDCDCCCBD##	AS:i:-16	XS:i:-2	XN:i:0	XM:i:2	XO:i:1	XG:i:1	NM:i:3	MD:Z:2G26A0	YT:Z:UU
HWI-ST515:184:D0PUKACXX:1:2306:20770:43276	256	chromosome:AGPv2:1:1:301354135:1	109286100	1	3M1I27M	*	0	0	CCATTTTTTGGCGATTAATGCCAAAGGGGGG	JJIGGJIIHHFFF<ABBCCCCDCDCCCBD##	AS:i:-16	XS:i:-2	XN:i:0	XM:i:2	XO:i:1	XG:i:1	NM:i:3	MD:Z:2G26A0	YT:Z:UU
HWI-ST515:184:D0PUKACXX:1:2306:20770:43276	272	chromosome:AGPv2:7:1:176764762:1	71862324	1	22M1I8M	*	0	0	CCCCCCTTTGGCATTAATCGCCAAAAAATGG	##DBCCCDCDCCCCBBA<FFFHHIIJGGIJJ	AS:i:-16	XS:i:-2	XN:i:0	XM:i:2	XO:i:1	XG:i:1	NM:i:3	MD:Z:0T26C2	YT:Z:UU
HWI-ST515:184:D0PUKACXX:1:2306:20770:43276	256	chromosome:AGPv2:6:1:169174353:1	46064509	1	3M1I27M	*	0	0	CCATTTTTTGGCGATTAATGCCAAAGGGGGG	JJIGGJIIHHFFF<ABBCCCCDCDCCCBD##	AS:i:-16	XS:i:-2	XN:i:0	XM:i:2	XO:i:1	XG:i:1	NM:i:3	MD:Z:2G26A0	YT:Z:UU
HWI-ST515:184:D0PUKACXX:1:2306:20770:43276	272	chromosome:AGPv2:3:1:232140174:1	41440328	1	22M1I8M	*	0	0	CCCCCCTTTGGCATTAATCGCCAAAAAATGG	##DBCCCDCDCCCCBBA<FFFHHIIJGGIJJ	AS:i:-16	XS:i:-2	XN:i:0	XM:i:2	XO:i:1	XG:i:1	NM:i:3	MD:Z:0T26C2	YT:Z:UU
HWI-ST515:184:D0PUKACXX:1:2306:20770:43276	272	chromosome:AGPv2:2:1:237068873:1	154191566	1	22M1I8M	*	0	0	CCCCCCTTTGGCATTAATCGCCAAAAAATGG	##DBCCCDCDCCCCBBA<FFFHHIIJGGIJJ	AS:i:-16	XS:i:-2	XN:i:0	XM:i:2	XO:i:1	XG:i:1	NM:i:3	MD:Z:0T26C2	YT:Z:UU
HWI-ST515:184:D0PUKACXX:1:2306:20770:43276	272	chromosome:AGPv2:2:1:237068873:1	70751545	1	22M1I8M	*	0	0	CCCCCCTTTGGCATTAATCGCCAAAAAATGG	##DBCCCDCDCCCCBBA<FFFHHIIJGGIJJ	AS:i:-16	XS:i:-2	XN:i:0	XM:i:2	XO:i:1	XG:i:1	NM:i:3	MD:Z:1T25C2	YT:Z:UU
HWI-ST515:184:D0PUKACXX:1:2306:20770:43276	256	chromosome:AGPv2:3:1:232140174:1	52365233	1	3M1I27M	*	0	0	CCATTTTTTGGCGATTAATGCCAAAGGGGGG	JJIGGJIIHHFFF<ABBCCCCDCDCCCBD##	AS:i:-16	XS:i:-2	XN:i:0	XM:i:2	XO:i:1	XG:i:1	NM:i:3	MD:Z:2G26A0	YT:Z:UU
HWI-ST515:184:D0PUKACXX:1:2306:20770:43276	256	chromosome:AGPv2:6:1:169174353:1	99275790	1	3M1I27M	*	0	0	CCATTTTTTGGCGATTAATGCCAAAGGGGGG	JJIGGJIIHHFFF<ABBCCCCDCDCCCBD##	AS:i:-16	XS:i:-2	XN:i:0	XM:i:2	XO:i:1	XG:i:1	NM:i:3	MD:Z:2G26A0	YT:Z:UU
HWI-ST515:184:D0PUKACXX:1:2306:20770:43276	256	chromosome:AGPv2:4:1:241473504:1	107965910	1	3M1I27M	*	0	0	CCATTTTTTGGCGATTAATGCCAAAGGGGGG	JJIGGJIIHHFFF<ABBCCCCDCDCCCBD##	AS:i:-16	XS:i:-2	XN:i:0	XM:i:2	XO:i:1	XG:i:1	NM:i:3	MD:Z:2G26A0	YT:Z:UU
HWI-ST515:184:D0PUKACXX:1:2306:20770:43276	272	chromosome:AGPv2:7:1:176764762:1	30173835	1	22M1I8M	*	0	0	CCCCCCTTTGGCATTAATCGCCAAAAAATGG	##DBCCCDCDCCCCBBA<FFFHHIIJGGIJJ	AS:i:-16	XS:i:-2	XN:i:0	XM:i:2	XO:i:1	XG:i:1	NM:i:3	MD:Z:0T26C2	YT:Z:UU
HWI-ST515:184:D0PUKACXX:1:2306:20770:43276	272	chromosome:AGPv2:2:1:237068873:1	158259353	1	22M1I8M	*	0	0	CCCCCCTTTGGCATTAATCGCCAAAAAATGG	##DBCCCDCDCCCCBBA<FFFHHIIJGGIJJ	AS:i:-16	XS:i:-2	XN:i:0	XM:i:2	XO:i:1	XG:i:1	NM:i:3	MD:Z:0T26C2	YT:Z:UU
HWI-ST515:184:D0PUKACXX:1:2306:20770:43276	256	chromosome:AGPv2:1:1:301354135:1	142618210	1	3M1I27M	*	0	0	CCATTTTTTGGCGATTAATGCCAAAGGGGGG	JJIGGJIIHHFFF<ABBCCCCDCDCCCBD##	AS:i:-16	XS:i:-2	XN:i:0	XM:i:2	XO:i:1	XG:i:1	NM:i:3	MD:Z:2G26A0	YT:Z:UU
HWI-ST515:184:D0PUKACXX:1:2306:20770:43276	256	chromosome:AGPv2:5:1:217872852:1	173358045	1	3M1I27M	*	0	0	CCATTTTTTGGCGATTAATGCCAAAGGGGGG	JJIGGJIIHHFFF<ABBCCCCDCDCCCBD##	AS:i:-16	XS:i:-2	XN:i:0	XM:i:2	XO:i:1	XG:i:1	NM:i:3	MD:Z:2G26A0	YT:Z:UU
HWI-ST515:184:D0PUKACXX:1:2306:20770:43276	256	chromosome:AGPv2:3:1:232140174:1	216626505	1	3M1I27M	*	0	0	CCATTTTTTGGCGATTAATGCCAAAGGGGGG	JJIGGJIIHHFFF<ABBCCCCDCDCCCBD##	AS:i:-16	XS:i:-2	XN:i:0	XM:i:2	XO:i:1	XG:i:1	NM:i:3	MD:Z:2G26A0	YT:Z:UU
HWI-ST515:184:D0PUKACXX:1:2306:20770:43276	256	chromosome:AGPv2:2:1:237068873:1	140302483	1	3M1I27M	*	0	0	CCATTTTTTGGCGATTAATGCCAAAGGGGGG	JJIGGJIIHHFFF<ABBCCCCDCDCCCBD##	AS:i:-16	XS:i:-2	XN:i:0	XM:i:2	XO:i:1	XG:i:1	NM:i:3	MD:Z:2G26A0	YT:Z:UU
HWI-ST515:184:D0PUKACXX:1:2306:20770:43276	256	chromosome:AGPv2:2:1:237068873:1	206655494	1	3M1I27M	*	0	0	CCATTTTTTGGCGATTAATGCCAAAGGGGGG	JJIGGJIIHHFFF<ABBCCCCDCDCCCBD##	AS:i:-16	XS:i:-2	XN:i:0	XM:i:2	XO:i:1	XG:i:1	NM:i:3	MD:Z:2G26A0	YT:Z:UU
HWI-ST515:184:D0PUKACXX:1:2306:20770:43276	272	chromosome:AGPv2:7:1:176764762:1	122304646	1	22M1I8M	*	0	0	CCCCCCTTTGGCATTAATCGCCAAAAAATGG	##DBCCCDCDCCCCBBA<FFFHHIIJGGIJJ	AS:i:-16	XS:i:-2	XN:i:0	XM:i:2	XO:i:1	XG:i:1	NM:i:3	MD:Z:0T26C2	YT:Z:UU
HWI-ST515:184:D0PUKACXX:1:2306:20770:43276	272	chromosome:AGPv2:1:1:301354135:1	29312869	1	22M1I8M	*	0	0	CCCCCCTTTGGCATTAATCGCCAAAAAATGG	##DBCCCDCDCCCCBBA<FFFHHIIJGGIJJ	AS:i:-16	XS:i:-2	XN:i:0	XM:i:2	XO:i:1	XG:i:1	NM:i:3	MD:Z:0T26C2	YT:Z:UU
HWI-ST515:184:D0PUKACXX:1:2306:20770:43276	256	chromosome:AGPv2:9:1:156750706:1	3644407	1	3M1I27M	*	0	0	CCATTTTTTGGCGATTAATGCCAAAGGGGGG	JJIGGJIIHHFFF<ABBCCCCDCDCCCBD##	AS:i:-16	XS:i:-2	XN:i:0	XM:i:2	XO:i:1	XG:i:1	NM:i:3	MD:Z:2G26A0	YT:Z:UU
HWI-ST515:184:D0PUKACXX:1:2306:20770:43276	272	chromosome:AGPv2:5:1:217872852:1	154440508	1	22M1I8M	*	0	0	CCCCCCTTTGGCATTAATCGCCAAAAAATGG	##DBCCCDCDCCCCBBA<FFFHHIIJGGIJJ	AS:i:-16	XS:i:-2	XN:i:0	XM:i:2	XO:i:1	XG:i:1	NM:i:3	MD:Z:0T26C2	YT:Z:UU
HWI-ST515:184:D0PUKACXX:1:2306:20770:43276	256	chromosome:AGPv2:10:1:150189435:1	129807856	1	3M1I27M	*	0	0	CCATTTTTTGGCGATTAATGCCAAAGGGGGG	JJIGGJIIHHFFF<ABBCCCCDCDCCCBD##	AS:i:-16	XS:i:-2	XN:i:0	XM:i:2	XO:i:1	XG:i:1	NM:i:3	MD:Z:2G26A0	YT:Z:UU
HWI-ST515:184:D0PUKACXX:1:2306:20770:43276	272	chromosome:AGPv2:1:1:301354135:1	66065608	1	22M1I8M	*	0	0	CCCCCCTTTGGCATTAATCGCCAAAAAATGG	##DBCCCDCDCCCCBBA<FFFHHIIJGGIJJ	AS:i:-16	XS:i:-2	XN:i:0	XM:i:2	XO:i:1	XG:i:1	NM:i:3	MD:Z:0T28T0	YT:Z:UU
HWI-ST515:184:D0PUKACXX:1:2306:20770:43276	272	chromosome:AGPv2:4:1:241473504:1	25710770	1	22M1I8M	*	0	0	CCCCCCTTTGGCATTAATCGCCAAAAAATGG	##DBCCCDCDCCCCBBA<FFFHHIIJGGIJJ	AS:i:-16	XS:i:-2	XN:i:0	XM:i:2	XO:i:1	XG:i:1	NM:i:3	MD:Z:0T26C2	YT:Z:UU
HWI-ST515:184:D0PUKACXX:1:2306:20770:43276	272	chromosome:AGPv2:1:1:301354135:1	46014284	1	22M1I8M	*	0	0	CCCCCCTTTGGCATTAATCGCCAAAAAATGG	##DBCCCDCDCCCCBBA<FFFHHIIJGGIJJ	AS:i:-16	XS:i:-2	XN:i:0	XM:i:2	XO:i:1	XG:i:1	NM:i:3	MD:Z:0T26C2	YT:Z:UU
HWI-ST515:184:D0PUKACXX:1:2306:20770:43276	256	chromosome:AGPv2:4:1:241473504:1	154510651	1	3M1I27M	*	0	0	CCATTTTTTGGCGATTAATGCCAAAGGGGGG	JJIGGJIIHHFFF<ABBCCCCDCDCCCBD##	AS:i:-16	XS:i:-2	XN:i:0	XM:i:2	XO:i:1	XG:i:1	NM:i:3	MD:Z:2G26A0	YT:Z:UU
HWI-ST515:184:D0PUKACXX:1:2306:20770:43276	272	chromosome:AGPv2:2:1:237068873:1	127578655	1	22M1I8M	*	0	0	CCCCCCTTTGGCATTAATCGCCAAAAAATGG	##DBCCCDCDCCCCBBA<FFFHHIIJGGIJJ	AS:i:-16	XS:i:-2	XN:i:0	XM:i:2	XO:i:1	XG:i:1	NM:i:3	MD:Z:0T26C2	YT:Z:UU
HWI-ST515:184:D0PUKACXX:1:2306:20770:43276	272	chromosome:AGPv2:5:1:217872852:1	52957694	1	22M1I8M	*	0	0	CCCCCCTTTGGCATTAATCGCCAAAAAATGG	##DBCCCDCDCCCCBBA<FFFHHIIJGGIJJ	AS:i:-16	XS:i:-2	XN:i:0	XM:i:2	XO:i:1	XG:i:1	NM:i:3	MD:Z:0T26C2	YT:Z:UU
HWI-ST515:184:D0PUKACXX:1:2306:20770:43276	256	chromosome:AGPv2:4:1:241473504:1	101811884	1	3M1I27M	*	0	0	CCATTTTTTGGCGATTAATGCCAAAGGGGGG	JJIGGJIIHHFFF<ABBCCCCDCDCCCBD##	AS:i:-16	XS:i:-2	XN:i:0	XM:i:2	XO:i:1	XG:i:1	NM:i:3	MD:Z:2G26A0	YT:Z:UU
HWI-ST515:184:D0PUKACXX:1:2306:20770:43276	272	chromosome:AGPv2:4:1:241473504:1	159169029	1	22M1I8M	*	0	0	CCCCCCTTTGGCATTAATCGCCAAAAAATGG	##DBCCCDCDCCCCBBA<FFFHHIIJGGIJJ	AS:i:-16	XS:i:-2	XN:i:0	XM:i:2	XO:i:1	XG:i:1	NM:i:3	MD:Z:1T25C2	YT:Z:UU
HWI-ST515:184:D0PUKACXX:1:2306:20770:43276	256	chromosome:AGPv2:2:1:237068873:1	234336236	1	3M1I27M	*	0	0	CCATTTTTTGGCGATTAATGCCAAAGGGGGG	JJIGGJIIHHFFF<ABBCCCCDCDCCCBD##	AS:i:-16	XS:i:-2	XN:i:0	XM:i:2	XO:i:1	XG:i:1	NM:i:3	MD:Z:2G26A0	YT:Z:UU
HWI-ST515:184:D0PUKACXX:1:2306:20770:43276	256	chromosome:AGPv2:6:1:169174353:1	109587527	1	3M1I27M	*	0	0	CCATTTTTTGGCGATTAATGCCAAAGGGGGG	JJIGGJIIHHFFF<ABBCCCCDCDCCCBD##	AS:i:-16	XS:i:-2	XN:i:0	XM:i:2	XO:i:1	XG:i:1	NM:i:3	MD:Z:2G26A0	YT:Z:UU
HWI-ST515:184:D0PUKACXX:1:2306:20770:43276	272	chromosome:AGPv2:8:1:175793759:1	102955835	1	22M1I8M	*	0	0	CCCCCCTTTGGCATTAATCGCCAAAAAATGG	##DBCCCDCDCCCCBBA<FFFHHIIJGGIJJ	AS:i:-16	XS:i:-2	XN:i:0	XM:i:2	XO:i:1	XG:i:1	NM:i:3	MD:Z:0T26C2	YT:Z:UU
HWI-ST515:184:D0PUKACXX:1:2306:20770:43276	256	chromosome:AGPv2:3:1:232140174:1	47895384	1	3M1I27M	*	0	0	CCATTTTTTGGCGATTAATGCCAAAGGGGGG	JJIGGJIIHHFFF<ABBCCCCDCDCCCBD##	AS:i:-16	XS:i:-2	XN:i:0	XM:i:2	XO:i:1	XG:i:1	NM:i:3	MD:Z:2G25A1	YT:Z:UU
HWI-ST515:184:D0PUKACXX:1:2306:20770:43276	256	chromosome:AGPv2:1:1:301354135:1	24003231	1	3M1I27M	*	0	0	CCATTTTTTGGCGATTAATGCCAAAGGGGGG	JJIGGJIIHHFFF<ABBCCCCDCDCCCBD##	AS:i:-16	XS:i:-2	XN:i:0	XM:i:2	XO:i:1	XG:i:1	NM:i:3	MD:Z:2G25A1	YT:Z:UU
HWI-ST515:184:D0PUKACXX:1:2306:20770:43276	256	chromosome:AGPv2:1:1:301354135:1	58163984	1	3M1I27M	*	0	0	CCATTTTTTGGCGATTAATGCCAAAGGGGGG	JJIGGJIIHHFFF<ABBCCCCDCDCCCBD##	AS:i:-16	XS:i:-2	XN:i:0	XM:i:2	XO:i:1	XG:i:1	NM:i:3	MD:Z:2G25A1	YT:Z:UU
HWI-ST515:184:D0PUKACXX:1:2306:20770:43276	272	chromosome:AGPv2:7:1:176764762:1	122760403	1	22M1I8M	*	0	0	CCCCCCTTTGGCATTAATCGCCAAAAAATGG	##DBCCCDCDCCCCBBA<FFFHHIIJGGIJJ	AS:i:-16	XS:i:-2	XN:i:0	XM:i:2	XO:i:1	XG:i:1	NM:i:3	MD:Z:0G26C2	YT:Z:UU
HWI-ST515:184:D0PUKACXX:1:2306:20770:43276	256	chromosome:AGPv2:7:1:176764762:1	64957004	1	3M1I27M	*	0	0	CCATTTTTTGGCGATTAATGCCAAAGGGGGG	JJIGGJIIHHFFF<ABBCCCCDCDCCCBD##	AS:i:-16	XS:i:-2	XN:i:0	XM:i:2	XO:i:1	XG:i:1	NM:i:3	MD:Z:2G25A1	YT:Z:UU
HWI-ST515:184:D0PUKACXX:1:2306:20770:43276	256	chromosome:AGPv2:1:1:301354135:1	219887238	1	3M1I27M	*	0	0	CCATTTTTTGGCGATTAATGCCAAAGGGGGG	JJIGGJIIHHFFF<ABBCCCCDCDCCCBD##	AS:i:-16	XS:i:-2	XN:i:0	XM:i:2	XO:i:1	XG:i:1	NM:i:3	MD:Z:2G26A0	YT:Z:UU
HWI-ST515:184:D0PUKACXX:1:2306:20770:43276	256	chromosome:AGPv2:3:1:232140174:1	12665462	1	3M1I27M	*	0	0	CCATTTTTTGGCGATTAATGCCAAAGGGGGG	JJIGGJIIHHFFF<ABBCCCCDCDCCCBD##	AS:i:-16	XS:i:-2	XN:i:0	XM:i:2	XO:i:1	XG:i:1	NM:i:3	MD:Z:2G26A0	YT:Z:UU
HWI-ST515:184:D0PUKACXX:1:2306:20770:43276	256	chromosome:AGPv2:2:1:237068873:1	15354049	1	3M1I27M	*	0	0	CCATTTTTTGGCGATTAATGCCAAAGGGGGG	JJIGGJIIHHFFF<ABBCCCCDCDCCCBD##	AS:i:-16	XS:i:-2	XN:i:0	XM:i:2	XO:i:1	XG:i:1	NM:i:3	MD:Z:2G26A0	YT:Z:UU
HWI-ST515:184:D0PUKACXX:1:2306:20770:43276	272	chromosome:AGPv2:10:1:150189435:1	3927674	1	22M1I8M	*	0	0	CCCCCCTTTGGCATTAATCGCCAAAAAATGG	##DBCCCDCDCCCCBBA<FFFHHIIJGGIJJ	AS:i:-16	XS:i:-2	XN:i:0	XM:i:2	XO:i:1	XG:i:1	NM:i:3	MD:Z:0T26C2	YT:Z:UU
HWI-ST515:184:D0PUKACXX:1:2306:20770:43276	272	chromosome:AGPv2:1:1:301354135:1	80121267	1	22M1I8M	*	0	0	CCCCCCTTTGGCATTAATCGCCAAAAAATGG	##DBCCCDCDCCCCBBA<FFFHHIIJGGIJJ	AS:i:-16	XS:i:-2	XN:i:0	XM:i:2	XO:i:1	XG:i:1	NM:i:3	MD:Z:0T26C2	YT:Z:UU
HWI-ST515:184:D0PUKACXX:1:2306:20770:43276	272	chromosome:AGPv2:4:1:241473504:1	123350876	1	22M1I8M	*	0	0	CCCCCCTTTGGCATTAATCGCCAAAAAATGG	##DBCCCDCDCCCCBBA<FFFHHIIJGGIJJ	AS:i:-16	XS:i:-2	XN:i:0	XM:i:2	XO:i:1	XG:i:1	NM:i:3	MD:Z:0T26C2	YT:Z:UU
[truncated: 170,710 more chars]
