# Supplementary material for: Identification of the Maize Gravitropism Gene lazy plant1 by a Transposon-Tagging Genome Resequencing Strategy
Source: PLoS One. 2014 Jan 31;9(1):e87053. doi: 10.1371/journal.pone.0087053 (PMC3909067; doi:10.1371/journal.pone.0087053)
Supplement: File S1 — MuTaq Supplementals. (ZIP) [file pone.0087053.s005.zip › MuTaq_Supplementals/MuTaq_Sam/GGTT.sam]

@SQ	SN:chromosome:AGPv2:1:1:301354135:1	LN:301354135
@SQ	SN:chromosome:AGPv2:2:1:237068873:1	LN:237068873
@SQ	SN:chromosome:AGPv2:3:1:232140174:1	LN:232140174
@SQ	SN:chromosome:AGPv2:4:1:241473504:1	LN:241473504
@SQ	SN:chromosome:AGPv2:5:1:217872852:1	LN:217872852
@SQ	SN:chromosome:AGPv2:6:1:169174353:1	LN:169174353
@SQ	SN:chromosome:AGPv2:7:1:176764762:1	LN:176764762
@SQ	SN:chromosome:AGPv2:8:1:175793759:1	LN:175793759
@SQ	SN:chromosome:AGPv2:9:1:156750706:1	LN:156750706
@SQ	SN:chromosome:AGPv2:10:1:150189435:1	LN:150189435
@SQ	SN:chromosome:AGPv2:mitochondrion:1:569630:1	LN:569630
@SQ	SN:chromosome:AGPv2:chloroplast:1:140384:1	LN:140384
@SQ	SN:chromosome:AGPv2:UNKNOWN:1:7140151:1	LN:7140151
@PG	ID:bwa	PN:bwa	VN:0.6.1-r104
D2D0JJN1:133:D0BCAACXX:1:1101:10407:37513	99	chromosome:AGPv2:8:1:175793759:1	155021858	60	71M	=	155021957	130	CGATTAAGGAACCCAGGGGCGGACCTACATGTAACCTAGTAAGGGCATATGCCTCTGCTCATTTGTCTATT	FFFAFHBHGFD@CFHGCA>FDAH6=EHEHCD>>>@D<CC;CE@>?B==>CAC:@>::>CCCCDDDDCCEDD	XT:A:U	NM:i:0	SM:i:37	AM:i:23	X0:i:1	X1:i:0	XM:i:0	XO:i:0	XG:i:0	MD:Z:71
D2D0JJN1:133:D0BCAACXX:1:1101:10407:37513	147	chromosome:AGPv2:8:1:175793759:1	155021957	60	31M	=	155021858	-130	GTCCTCGCTCTGACATTTTAGTGTTAGTTGT	9<>8<:==E=@7.)GHCDC3>HDHHDF@CGG	XT:A:U	NM:i:0	SM:i:23	AM:i:23	X0:i:1	X1:i:1	XM:i:0	XO:i:0	XG:i:0	MD:Z:31	XA:Z:chromosome:AGPv2:4:1:241473504:1,+239705981,31M,1;
D2D0JJN1:133:D0BCAACXX:1:1101:6443:41307	99	chromosome:AGPv2:3:1:232140174:1	224623168	60	71M	=	224623380	243	CGAAAACTAATGATTCTTTGCTACATTAACACCCAATAGGCCAGGACTCCCTAACGCTTTGGCAATTATCA	FFFHHHHHJJJJJJJJJJJJJJIJJJJJJJIJJJJJFHEGIIJIJIIJJJJJIJJJJJCHFEHHFFFFFFC	XT:A:U	NM:i:0	SM:i:37	AM:i:37	X0:i:1	X1:i:0	XM:i:0	XO:i:0	XG:i:0	MD:Z:71
D2D0JJN1:133:D0BCAACXX:1:1101:6443:41307	147	chromosome:AGPv2:3:1:232140174:1	224623380	60	31M	=	224623168	-243	ACAAGCTTAAAAAAGAAAAGGTAAGGGACAC	?CEEC@CDFHHHHHIJJHGJIHIIHHIIGHJ	XT:A:U	NM:i:0	SM:i:37	AM:i:37	X0:i:1	X1:i:0	XM:i:0	XO:i:0	XG:i:0	MD:Z:31
D2D0JJN1:133:D0BCAACXX:1:1101:17039:149905	99	chromosome:AGPv2:1:1:301354135:1	265163133	36	31M	=	265163218	156	TTAGGTCGGCCCTCTCCGGTGCTGGCCTGGG	FGGGIEEHGGIHDEDFE><9>BCCCDBCBA#	XT:A:R	NM:i:1	SM:i:0	AM:i:0	X0:i:2	X1:i:0	XM:i:1	XO:i:0	XG:i:0	MD:Z:30T0	XA:Z:chromosome:AGPv2:2:1:237068873:1,+217973779,31M,1;
D2D0JJN1:133:D0BCAACXX:1:1101:17039:149905	147	chromosome:AGPv2:1:1:301354135:1	265163218	37	71M	=	265163133	-156	CTCCACTGGCACTCGGTGGGCGAAGTGGGGTGGAGAACTGGACGTATGGAGGTGAAGCGGGCAATGCCTCG	5C>:CCDDDDB@?>AB<FHB;DGIIIIIHF>IGB<GIIIGGGIHGHAGHEHD@JIGGEBIIGGFHHHHFFF	XT:A:U	NM:i:0	SM:i:37	AM:i:0	X0:i:1	X1:i:0	XM:i:0	XO:i:0	XG:i:0	MD:Z:71
D2D0JJN1:133:D0BCAACXX:1:1101:7087:153667	89	chromosome:AGPv2:6:1:169174353:1	111032788	20	71M	=	111032788	0	CCGTTTTGGAGTTTGGCTGTCGCGTGCGTCTCCAAAACAGAGAAGCCAACGCCAACGCCTCCATTTCGTCG	<DDDDDDDDDDDDDDDDDDDDDDDDFFFHHHHIJJJIIIIIIJJJJJJIJIJJJJJJJJJJJJHHHHHDFF	XT:A:U	NM:i:1	SM:i:20	AM:i:0	X0:i:1	X1:i:2	XM:i:1	XO:i:0	XG:i:0	MD:Z:23C47	XA:Z:chromosome:AGPv2:8:1:175793759:1,+155022026,71M,2;chromosome:AGPv2:8:1:175793759:1,+3919497,71M,2;
D2D0JJN1:133:D0BCAACXX:1:1101:7087:153667	181	chromosome:AGPv2:6:1:169174353:1	111032788	0	*	=	111032788	0	TGCTGTACTCCGCGCCGGCAGAGGCCACCAG	?DEDDC?DDDDDFHJJJJJJJIIIIIHJJIJ
D2D0JJN1:133:D0BCAACXX:1:1101:9850:165504	117	chromosome:AGPv2:1:1:301354135:1	21567389	0	*	=	21567389	0	TGTGAGTGACCAAGCAAAAACCGCCAGCTTG	DDDDDDDDDDDEEECFFFHAJJIJJJJJJJJ
D2D0JJN1:133:D0BCAACXX:1:1101:9850:165504	153	chromosome:AGPv2:1:1:301354135:1	21567389	20	71M	=	21567389	0	AAAGCCATTCTGAAAAATCATTTGGCAAAACGGCTTATAGGTTGTTTTTCATAAAAACCCTGTACTTGTCG	EDEFEDFFHHHHHHJJJJIJJJIIJIIJIGJJIJJIJJJJJJJJJJJJJJJJJJJHHJJJIJHFHHHHFFF	XT:A:U	NM:i:1	SM:i:20	AM:i:0	X0:i:1	X1:i:2	XM:i:1	XO:i:0	XG:i:0	MD:Z:55G15	XA:Z:chromosome:AGPv2:9:1:156750706:1,-154767534,71M,2;chromosome:AGPv2:5:1:217872852:1,+212368845,71M,2;
D2D0JJN1:133:D0BCAACXX:1:1102:2011:80657	99	chromosome:AGPv2:3:1:232140174:1	1480851	60	71M	=	1480981	161	CGACCTTGGTGAAGACGGGCTTCCGGAGCGCCGGCTTGTCGCTACCGCCCTGCGCCGCCGCGGTGGGCATC	FFFHHHGHEGH@GGDEGGHEGGGIGGGIHH@GHIE>D>6;A??59A@'8</027<B@##############	XT:A:U	NM:i:2	SM:i:37	AM:i:37	X0:i:1	X1:i:0	XM:i:2	XO:i:0	XG:i:0	MD:Z:52T13C4
D2D0JJN1:133:D0BCAACXX:1:1102:2011:80657	147	chromosome:AGPv2:3:1:232140174:1	1480981	60	31M	=	1480851	-161	TTTGGTTGCGGAGGTGGAGTGTGCCTTGGGG	ADDDDDDDFFFFGGHGIGGIIGGJIGJJGGH	XT:A:U	NM:i:1	SM:i:37	AM:i:37	X0:i:1	X1:i:0	XM:i:1	XO:i:0	XG:i:0	MD:Z:23A7
D2D0JJN1:133:D0BCAACXX:1:1102:3637:171666	99	chromosome:AGPv2:3:1:232140174:1	189497037	60	71M	=	189497299	293	CGATGTGTGTCTCCGGGGTCAGTGCCGCGGCGCGGCAAATGGAGAGGATCTGGTCGGGGGGAGGCGGCGGG	FFDHHHHHHIJJJJJJJJFHIJFHJJJJJJJHFDDDDDDDDDDDCDDDDDDDDCDDDDDDD>BDDDDDDDD	XT:A:U	NM:i:0	SM:i:37	AM:i:37	X0:i:1	X1:i:0	XM:i:0	XO:i:0	XG:i:0	MD:Z:71
D2D0JJN1:133:D0BCAACXX:1:1102:3637:171666	147	chromosome:AGPv2:3:1:232140174:1	189497299	60	31M	=	189497037	-293	TGGGAGTGAGTGATCTTGATCTTCGCTCAAC	CDDDDEEEEEDFFFFFFHHHHJJJIIIJJIJ	XT:A:U	NM:i:0	SM:i:37	AM:i:37	X0:i:1	X1:i:0	XM:i:0	XO:i:0	XG:i:0	MD:Z:31
D2D0JJN1:133:D0BCAACXX:1:1103:15655:32887	83	chromosome:AGPv2:6:1:169174353:1	122954278	29	35M1D19M2I14M1S	=	122954037	-310	CTCCCCGCCTCTCGGTTGGTACTTTGGACCGACCGTTTTTGCCGTTTCTGAAGCAGAGCGCATCCACGTCG	###########@@?@ADC@>;CCC@DFFEHCGGF8GGCIIDGGDDDDEEGGD<GGFBIGGEGG=DFHHFFF	XT:A:M	NM:i:5	SM:i:29	AM:i:29	XM:i:2	XO:i:2	XG:i:3	MD:Z:29T5^T16G16
D2D0JJN1:133:D0BCAACXX:1:1103:15655:32887	163	chromosome:AGPv2:6:1:169174353:1	122954037	29	7M1I23M	=	122954278	310	ATTGTGTGGGGGGAGTTGGGACGGGACGGGA	DIIIHFFBFGII87B8?CCBBDB########	XT:A:U	NM:i:2	SM:i:29	AM:i:29	X0:i:1	X1:i:0	XM:i:1	XO:i:1	XG:i:1	MD:Z:22A7
D2D0JJN1:133:D0BCAACXX:1:1103:13912:83559	99	chromosome:AGPv2:1:1:301354135:1	271111347	29	31M	=	271111496	220	CGCTTGCGCTGGCACTCCATCGTGGGCTCGT	98@@FAFEBBE65???BDDBD?6@'3;?BB#	XT:A:U	NM:i:0	SM:i:29	AM:i:29	X0:i:1	X1:i:0	XM:i:0	XO:i:0	XG:i:0	MD:Z:31
D2D0JJN1:133:D0BCAACXX:1:1103:13912:83559	147	chromosome:AGPv2:1:1:301354135:1	271111496	29	71M	=	271111347	-220	CCCCTTCCCCCAGCCCCTTCCCCCGGCCGCCGCTCCACCCGTACGACGACACCATGAGGGAGTGCATTTCG	########################@8B=A/4HC;;6@EHGB;D8?CH:2A<HFFCFBA;HFC<FFCF;FFF	XT:A:M	NM:i:5	SM:i:29	AM:i:29	XM:i:5	XO:i:0	XG:i:0	MD:Z:7T4A0T0T6G49
D2D0JJN1:133:D0BCAACXX:1:1103:2262:93450	117	chromosome:AGPv2:6:1:169174353:1	111032788	0	*	=	111032788	0	TGCTGTACTCCGCGCCGGCAGAGGCCACCAG	DDDDC>?B=DBAFFGGIIDIGJIHFHFGIIJ
D2D0JJN1:133:D0BCAACXX:1:1103:2262:93450	153	chromosome:AGPv2:6:1:169174353:1	111032788	20	71M	=	111032788	0	CCGTTTTGGAGTTTGGCTGTCGCGTGCGTCTCCAAAACAGAGAAGCCAACGCCAACGCCTCCATTTCGTCG	?DB?3?AACDBCC?DB@;BB@?;=<FFB?ECHGIHHC4HF@EHF9=@F?GGGGD:AFHDIGHBFGHHHFFF	XT:A:U	NM:i:1	SM:i:20	AM:i:0	X0:i:1	X1:i:2	XM:i:1	XO:i:0	XG:i:0	MD:Z:23C47	XA:Z:chromosome:AGPv2:8:1:175793759:1,+155022026,71M,2;chromosome:AGPv2:8:1:175793759:1,+3919497,71M,2;
D2D0JJN1:133:D0BCAACXX:1:1103:3026:96426	83	chromosome:AGPv2:5:1:217872852:1	202315903	60	31M	=	202315710	-224	CTGAAATTACAGTTCACACCTCGTCGGTCTA	DDDDEDDDADDDDEC@A>FFEHJIJJJJJJJ	XT:A:U	NM:i:0	SM:i:37	AM:i:37	X0:i:1	X1:i:0	XM:i:0	XO:i:0	XG:i:0	MD:Z:31
D2D0JJN1:133:D0BCAACXX:1:1103:3026:96426	163	chromosome:AGPv2:5:1:217872852:1	202315710	60	71M	=	202315903	224	CGAAGAGCACAGGCTTGAGCTCCGCGCGGGCCGCGTAGATGGCTGCCGTGTGCGCAGCGGGACCGCTCCCG	FFFHHHHGJJJJJJJJGIIIIJJJGGI?FHED>BB8=@@>ACC?@<?57@8?C7;BDBBDD5;BDB;BDD3	XT:A:U	NM:i:0	SM:i:37	AM:i:37	X0:i:1	X1:i:0	XM:i:0	XO:i:0	XG:i:0	MD:Z:71
D2D0JJN1:133:D0BCAACXX:1:1103:16601:113520	81	chromosome:AGPv2:5:1:217872852:1	17276344	37	31M	=	17276325	-50	TGGCCATCTAAAACGTCGGCTACAAGGTGGG	?A?A>>>AEBAA=DE<EHF@DHGGEHHFEHG	XT:A:U	NM:i:0	SM:i:37	AM:i:37	X0:i:1	X1:i:0	XM:i:0	XO:i:0	XG:i:0	MD:Z:31
D2D0JJN1:133:D0BCAACXX:1:1103:16601:113520	161	chromosome:AGPv2:5:1:217872852:1	17276325	37	71M	=	17276344	50	CGAGTCGGCCCGGCCCGTTTGGCCATCTAAAACGTCGGCTACAAGGGGGGGAGATAATTGCCATTATGGGA	FFFA<CFFGGDDGBAFGGIJ=F9B3;BGHECF;F==BH>7B>CEC?19=B575-93>>@(:C#########	XT:A:U	NM:i:2	SM:i:37	AM:i:37	X0:i:1	X1:i:0	XM:i:2	XO:i:0	XG:i:0	MD:Z:46T22A1
D2D0JJN1:133:D0BCAACXX:1:1103:15868:144536	99	chromosome:AGPv2:9:1:156750706:1	138680660	60	71M	=	138681019	390	CGACGTCTGCCCAACTGCACGACGTGGCCCACAACACAAGATACTAACCCCGGACGTCAAGCAGGAACAGC	FFFHHHHHJJJJJJJJJJJJJJJJIIJJJJJJJJJJJJJJJIHHHHHHFFFDDDDB=BDDDDDDDDBDDC8	XT:A:U	NM:i:1	SM:i:37	AM:i:37	X0:i:1	X1:i:0	XM:i:1	XO:i:0	XG:i:0	MD:Z:32T38
D2D0JJN1:133:D0BCAACXX:1:1103:15868:144536	147	chromosome:AGPv2:9:1:156750706:1	138681019	60	31M	=	138680660	-390	GCCCCCCCAACCCCAGCCCACCCACAAGAGT	5DDDDDDD@?DDDFFFHHB;GHF@GEIIJJJ	XT:A:U	NM:i:0	SM:i:37	AM:i:37	X0:i:1	X1:i:0	XM:i:0	XO:i:0	XG:i:0	MD:Z:31
D2D0JJN1:133:D0BCAACXX:1:1104:19130:3146	83	chromosome:AGPv2:4:1:241473504:1	36027991	29	71M	=	36027841	-221	TCGGTAATCCCAGCAGACGAGCTTGCACTCGCTATCTACGTTCGCGCCACGCTCCAGCATCCTTCTCGTCG	59CC:CA8DBDDDB?DDDCDDDDDCA;DDDDED>DDB?HGIGJIIIIHDGGIGJJJIJIIJIGDGFHHFFF	XT:A:M	NM:i:7	SM:i:29	AM:i:29	XM:i:7	XO:i:0	XG:i:0	MD:Z:3A6T4A2A17C0G30C2
D2D0JJN1:133:D0BCAACXX:1:1104:19130:3146	163	chromosome:AGPv2:4:1:241473504:1	36027841	29	31M	=	36027991	221	GTCTAGAAAAGTCTATGGTAAGGTTTTAGGC	GBBHCCEHGGHCEHBEEH=AAAD?BDBACCC	XT:A:U	NM:i:0	SM:i:29	AM:i:29	X0:i:1	X1:i:0	XM:i:0	XO:i:0	XG:i:0	MD:Z:31
D2D0JJN1:133:D0BCAACXX:1:1104:1995:18428	97	chromosome:AGPv2:10:1:150189435:1	142195243	0	31M	=	142195240	68	GTCAAATCTGGAAACAGGGCAGGGTGGAAGA	IIGDFGIIIIIGIIDGIHICA<?B;;>=@C;	XT:A:R	NM:i:0	SM:i:0	AM:i:0	X0:i:2	X1:i:0	XM:i:0	XO:i:0	XG:i:0	MD:Z:31	XA:Z:chromosome:AGPv2:9:1:156750706:1,+138349127,31M,0;
D2D0JJN1:133:D0BCAACXX:1:1104:1995:18428	145	chromosome:AGPv2:10:1:150189435:1	142195240	23	71M	=	142195243	-68	CTCGTCAAATCTGGAAACAGGGCAGGGTGGAAGAGAGGGTGGGAACTGGGAAAACGAAACCCAAAAGATCG	C@DFDFFBEHECEC>C=IGGGIEGGJIIIHEIIIGIJIEGHFCDGGIJHGECGFFDEAABEJIHGHHHFFF	XT:A:U	NM:i:3	SM:i:23	AM:i:0	X0:i:1	X1:i:1	XM:i:3	XO:i:0	XG:i:0	MD:Z:0T0C0G68	XA:Z:chromosome:AGPv2:9:1:156750706:1,-138349124,71M,4;
D2D0JJN1:133:D0BCAACXX:1:1104:18629:37681	99	chromosome:AGPv2:5:1:217872852:1	202315710	60	71M	=	202315903	224	CGAAGAGCACAGGCTTGAGCTCCGCGCGGGCCGCGTAGATGGCTGCCGTGTGCGCAGCGGGACCGCTCCCG	FFFGDHHHIIGIIIIG6BFAAECGAGE:DGEFB>B;?=?>CCDCB<A<:@8A@;<<;@7;B;;?>55;@B>	XT:A:U	NM:i:0	SM:i:37	AM:i:37	X0:i:1	X1:i:0	XM:i:0	XO:i:0	XG:i:0	MD:Z:71
D2D0JJN1:133:D0BCAACXX:1:1104:18629:37681	147	chromosome:AGPv2:5:1:217872852:1	202315903	60	31M	=	202315710	-224	CTGAAATTACAGTTCACACCTCGTCGGTCTA	CA<EEEDDCCCC@C?>A9D?DFHHBFGHGIG	XT:A:U	NM:i:0	SM:i:37	AM:i:37	X0:i:1	X1:i:0	XM:i:0	XO:i:0	XG:i:0	MD:Z:31
D2D0JJN1:133:D0BCAACXX:1:1104:6692:52166	99	chromosome:AGPv2:4:1:241473504:1	36027841	29	31M	=	36027991	221	GTCTAGAAAAGTCTATGGTAAGGTTTTAGGC	JJJJJJGIJJJHHIIJHHEHHHF@BFFD@CA	XT:A:U	NM:i:0	SM:i:29	AM:i:29	X0:i:1	X1:i:0	XM:i:0	XO:i:0	XG:i:0	MD:Z:31
D2D0JJN1:133:D0BCAACXX:1:1104:6692:52166	147	chromosome:AGPv2:4:1:241473504:1	36027991	29	71M	=	36027841	-221	TCGGTAATCCCAGCAGACGAGCTTGCACTCGCTATCTACGTTCGCGCCACGCTCCAGCATCCTTCTCGTCG	DDDDCCCADDDDDDDD@DDDDDDDC=;DDDDEFFFFECGJIIJJJIJIGJJJIJJJJJIIJJJGHFHHFFF	XT:A:M	NM:i:7	SM:i:29	AM:i:29	XM:i:7	XO:i:0	XG:i:0	MD:Z:3A6T4A2A17C0G30C2
D2D0JJN1:133:D0BCAACXX:1:1104:12547:98791	83	chromosome:AGPv2:3:1:232140174:1	224623380	60	31M	=	224623168	-243	ACAAGCTTAAAAAAGAAAAGGTAAGGGACAC	DCEEECCDFHHHHHJJJJJIIGJJJJJJJIJ	XT:A:U	NM:i:0	SM:i:37	AM:i:37	X0:i:1	X1:i:0	XM:i:0	XO:i:0	XG:i:0	MD:Z:31
D2D0JJN1:133:D0BCAACXX:1:1104:12547:98791	163	chromosome:AGPv2:3:1:232140174:1	224623168	60	71M	=	224623380	243	CGAAAACTAATGATTCTTTGCTACATTAACACCCAATAGGCCAGGACTCCCTAACGCTTTGGCAATTATCA	FFFHHHHHJIJJIJJJJJJJJJFJJIJJIJJJJJJJJIIJJJIJIGHIJJJJJJJJJJIHHHHHFFFFFFE	XT:A:U	NM:i:0	SM:i:37	AM:i:37	X0:i:1	X1:i:0	XM:i:0	XO:i:0	XG:i:0	MD:Z:71
D2D0JJN1:133:D0BCAACXX:1:1104:11299:100654	117	chromosome:AGPv2:1:1:301354135:1	21567389	0	*	=	21567389	0	TGTGAGTGACCAAGCAAAAACCGCCAGCTTG	DDDDDDDCABAEDECFFFHEJJJIGIGGJIH
D2D0JJN1:133:D0BCAACXX:1:1104:11299:100654	153	chromosome:AGPv2:1:1:301354135:1	21567389	20	71M	=	21567389	0	AAAGCCATTCTGAAAAATCATTTGGCAAAACGGCTTATAGGTTGTTTTTCATAAAAACCCTGTACTTGTCG	CEEDCBEFHHHHHHIGGGIJIHEJJJJHGHJJIGJJIIJJJJJIIJJJJJJJJJHGFJIHHEIHHHHHFFF	XT:A:U	NM:i:1	SM:i:20	AM:i:0	X0:i:1	X1:i:2	XM:i:1	XO:i:0	XG:i:0	MD:Z:55G15	XA:Z:chromosome:AGPv2:9:1:156750706:1,-154767534,71M,2;chromosome:AGPv2:5:1:217872852:1,+212368845,71M,2;
D2D0JJN1:133:D0BCAACXX:1:1104:16880:110962	83	chromosome:AGPv2:3:1:232140174:1	106413369	60	31M	=	106413223	-177	GACGCGGCCTCCGACCGATCCGCCGACGGGG	>BDDDDDDDDDDDBDDDDDDFHIJJIJJJJJ	XT:A:U	NM:i:0	SM:i:37	AM:i:37	X0:i:1	X1:i:0	XM:i:0	XO:i:0	XG:i:0	MD:Z:31
D2D0JJN1:133:D0BCAACXX:1:1104:16880:110962	163	chromosome:AGPv2:3:1:232140174:1	106413223	60	71M	=	106413369	177	CGAGCGTGACAGCCCCCAACGCGCTATACTGCTTCCGTCCCCCCTTCATCGCCGGCGGGGCGCGCGGCGGG	FFFHHHHHJJJJIJJJJJJJJJJJJIIIJJJJJJJJIIHHHFFDDDDCEEDDDDDDDDDDDDDDD@D@;<@	XT:A:U	NM:i:0	SM:i:37	AM:i:37	X0:i:1	X1:i:0	XM:i:0	XO:i:0	XG:i:0	MD:Z:71
D2D0JJN1:133:D0BCAACXX:1:1104:12347:124163	99	chromosome:AGPv2:5:1:217872852:1	202315710	60	71M	=	202315903	224	CGAAGAGCACAGGCTTGAGCTCCGCGCGGGCCGCGTAGATGGCTGCCGTGTGCGCAGCGGGACCGCTCCCG	FFFHHHHHJJJJJJJJGIIGGGHGGGIGGIEDEDD;BBDDDDDDDDD@:BABDDDDDDDDD>>BDDBDDD@	XT:A:U	NM:i:0	SM:i:37	AM:i:37	X0:i:1	X1:i:0	XM:i:0	XO:i:0	XG:i:0	MD:Z:71
D2D0JJN1:133:D0BCAACXX:1:1104:12347:124163	147	chromosome:AGPv2:5:1:217872852:1	202315903	60	31M	=	202315710	-224	CTGAAATTACAGTTCACACCTCGTCGGTCTA	<EDEFEEEDDDDEDDCB>FFHHJJJIJJJJJ	XT:A:U	NM:i:0	SM:i:37	AM:i:37	X0:i:1	X1:i:0	XM:i:0	XO:i:0	XG:i:0	MD:Z:31
D2D0JJN1:133:D0BCAACXX:1:1104:15622:157265	83	chromosome:AGPv2:4:1:241473504:1	36027991	29	71M	=	36027841	-221	TCGGTAATCCCAGCAGACGAGCTTGCACTCGCTATCTACGTTCGCGCCACGCTCCAGCATCCTTCTCGTCG	>DCCC>:?DDDDC?A?8:CCBACDDB@@@DCCDFFEDEGJJJJIIHIHEJFIIJIGIHBFIIIDDFHHFFF	XT:A:M	NM:i:7	SM:i:29	AM:i:29	XM:i:7	XO:i:0	XG:i:0	MD:Z:3A6T4A2A17C0G30C2
D2D0JJN1:133:D0BCAACXX:1:1104:15622:157265	163	chromosome:AGPv2:4:1:241473504:1	36027841	29	31M	=	36027991	221	GTCTAGAAAAGTCTATGGTAAGGTTTTAGGC	G6;;C9)8877@@.77;A..=?>?);@;>A:	XT:A:U	NM:i:0	SM:i:29	AM:i:29	X0:i:1	X1:i:0	XM:i:0	XO:i:0	XG:i:0	MD:Z:31
D2D0JJN1:133:D0BCAACXX:1:1105:2997:72027	81	chromosome:AGPv2:10:1:150189435:1	142195240	23	71M	=	142195243	-68	CTCGTCAAATCTGGAAACAGGGCAGGGTGGAAGAGAGGGTGGGAACTGGGAAAACGAAACCCAAAAGATCG	DDCCFFFFHGHFHGJJIJIHGEGEHGIGIJJGGIIIGDGJIGEGGHAGIIIJIIIEIHFIHGIDGHHFDFF	XT:A:U	NM:i:3	SM:i:23	AM:i:0	X0:i:1	X1:i:1	XM:i:3	XO:i:0	XG:i:0	MD:Z:0T0C0G68	XA:Z:chromosome:AGPv2:9:1:156750706:1,-138349124,71M,4;
D2D0JJN1:133:D0BCAACXX:1:1105:2997:72027	161	chromosome:AGPv2:10:1:150189435:1	142195243	0	31M	=	142195240	68	GTCAAATCTGGAAACAGGGCAGGGTGGAAGA	IHIIIGIJGEGCGIJIGEHH1=DF6;@?CC?	XT:A:R	NM:i:0	SM:i:0	AM:i:0	X0:i:2	X1:i:0	XM:i:0	XO:i:0	XG:i:0	MD:Z:31	XA:Z:chromosome:AGPv2:9:1:156750706:1,+138349127,31M,0;
D2D0JJN1:133:D0BCAACXX:1:1105:12623:96045	83	chromosome:AGPv2:9:1:156750706:1	34178523	29	50M21S	=	34178290	-283	AATTGCGTTTGCCCCAGACATATTTTAGCAAAGCATTACCGGCTTTCACAGAAATTCAGCAGTGAGCATCG	@DCEDEEEIHBIGDJIIHJJJJJJJIJJJIJJJIIHGFJGJJIJGIIIJIGGJHEJJJJJGJIHHHGGFFF	XT:A:M	NM:i:1	SM:i:29	AM:i:29	XM:i:1	XO:i:0	XG:i:0	MD:Z:26G23
D2D0JJN1:133:D0BCAACXX:1:1105:12623:96045	163	chromosome:AGPv2:9:1:156750706:1	34178290	29	31M	=	34178523	283	CTTCCCTCTATATGCGTTTCCTTGCTGTATA	GGIIJFGGIIGIHHHGIIJHEFHHHFF?CDD	XT:A:U	NM:i:1	SM:i:29	AM:i:29	X0:i:1	X1:i:0	XM:i:1	XO:i:0	XG:i:0	MD:Z:13C17
D2D0JJN1:133:D0BCAACXX:1:1105:3262:125509	99	chromosome:AGPv2:6:1:169174353:1	82566881	60	71M	=	82567155	305	CGACCGTTACCGATGTATTTTCCGTACCAAACTCTCGTTTCCGATGTTTCCGAACTACTGGTTTCGTTTCT	DDDFDFDFF+CAFFF@9?DCFFBG*:1)0?BDF*93;CCC3@#############################	XT:A:U	NM:i:3	SM:i:37	AM:i:37	X0:i:1	X1:i:0	XM:i:3	XO:i:0	XG:i:0	MD:Z:33T20A5A10
D2D0JJN1:133:D0BCAACXX:1:1105:3262:125509	147	chromosome:AGPv2:6:1:169174353:1	82567155	60	31M	=	82566881	-305	GCTTGCAACCCTACTCTGCCTTGTCTTCGCC	##########################@76GA	XT:A:U	NM:i:1	SM:i:37	AM:i:37	X0:i:1	X1:i:0	XM:i:1	XO:i:0	XG:i:0	MD:Z:28T2
D2D0JJN1:133:D0BCAACXX:1:1105:12132:199221	99	chromosome:AGPv2:6:1:169174353:1	122953765	29	71M	=	122954017	281	CGAGGACCTGGCGCGCGATAGCGCCCGCGTTGGTGGCTGCCGCGCTGTGCTCCGCCAGCACCACCGTGCCG	FFFHGHHHJJJJJJJJJJIJJIJJJJJJHBDFFADDDDD################################	XT:A:U	NM:i:1	SM:i:29	AM:i:29	X0:i:1	X1:i:0	XM:i:1	XO:i:0	XG:i:0	MD:Z:19G51
D2D0JJN1:133:D0BCAACXX:1:1105:12132:199221	147	chromosome:AGPv2:6:1:169174353:1	122954017	29	8M2I21M	=	122953765	-281	TTGCCTGCCTCTCTGCCAGCCTATTGTGTGG	2BBBDDDFFFFHGHJIJJJJIIIJIIIJJJI	XT:A:M	NM:i:3	SM:i:29	AM:i:29	XM:i:1	XO:i:1	XG:i:2	MD:Z:9A19
D2D0JJN1:133:D0BCAACXX:1:1106:17330:34067	83	chromosome:AGPv2:1:1:301354135:1	271111496	60	71M	=	271111347	-220	CCCCTTCCCCCAATTCCTTCCGCCGGCCGCCGCTCCACCCGTACGACGACACCATGAGGGAGTGCATTTCG	#######################@B8DDGJHIHFIGDIIHIEDGHFHHFFEIJJIIIJIGIGIGDHHHFFF	XT:A:U	NM:i:1	SM:i:37	AM:i:37	X0:i:1	X1:i:0	XM:i:1	XO:i:0	XG:i:0	MD:Z:7T63
D2D0JJN1:133:D0BCAACXX:1:1106:17330:34067	163	chromosome:AGPv2:1:1:301354135:1	271111347	60	31M	=	271111496	220	CGCTTGCGCTGGCACTCCATCGTGGGCTCGT	JBHGIFHIIDHHAEHHFDEDDDBA>??=A:2	XT:A:U	NM:i:0	SM:i:37	AM:i:37	X0:i:1	X1:i:0	XM:i:0	XO:i:0	XG:i:0	MD:Z:31
D2D0JJN1:133:D0BCAACXX:1:1106:6450:42896	83	chromosome:AGPv2:6:1:169174353:1	165987247	60	31M	=	165987113	-165	CACATGGGTCGCATAATAATCTATCGGAGAG	>@CCBCCEEHCHCHFIHEGEGHF:GCIEIHE	XT:A:U	NM:i:0	SM:i:37	AM:i:37	X0:i:1	X1:i:0	XM:i:0	XO:i:0	XG:i:0	MD:Z:31
D2D0JJN1:133:D0BCAACXX:1:1106:6450:42896	163	chromosome:AGPv2:6:1:169174353:1	165987113	60	71M	=	165987247	165	GATTTTTCTGTCTATGTTCAAATTGATGATGATAAATCTAGACATGTATATAAAACAAATATATTATTTAT	FDFHHHHHIGJIGJGGIIIGIBHGG@HHIAH@GBGGHGHGHHIIGFHHIGIIBAEGCEHGHGG@GCGIIJI	XT:A:U	NM:i:0	SM:i:37	AM:i:37	X0:i:1	X1:i:0	XM:i:0	XO:i:0	XG:i:0	MD:Z:71
D2D0JJN1:133:D0BCAACXX:1:1106:4136:77410	83	chromosome:AGPv2:6:1:169174353:1	165987247	60	31M	=	165987112	-166	CACATGGGTCGCATAATAATCTATCGGAGAG	@EDDDDDFFHHHHHHJJJJJJJJJIJJJJJJ	XT:A:U	NM:i:0	SM:i:37	AM:i:37	X0:i:1	X1:i:0	XM:i:0	XO:i:0	XG:i:0	MD:Z:31
D2D0JJN1:133:D0BCAACXX:1:1106:4136:77410	163	chromosome:AGPv2:6:1:169174353:1	165987112	60	71M	=	165987247	166	CGATTTTTCTGTCTATGTTCAAATTGATGATGATAAATCTAGACATGTATATAAAACAAATATATTATTTA	FFFHHHHHJJJJJJIJIJJJJJJJJJJJIJIJJIIJJJJJJJJJJJIIGGIJJIJIJJJJJJJJJJIJJJC	XT:A:U	NM:i:0	SM:i:37	AM:i:37	X0:i:1	X1:i:0	XM:i:0	XO:i:0	XG:i:0	MD:Z:71
D2D0JJN1:133:D0BCAACXX:1:1106:9581:102862	117	chromosome:AGPv2:1:1:301354135:1	21567389	0	*	=	21567389	0	TGTGAGTGACCAAGCAAAAACCGCCAGCTTG	CDDDDDCCABDEEEDFFFEAJJJJIJIJJJJ
D2D0JJN1:133:D0BCAACXX:1:1106:9581:102862	153	chromosome:AGPv2:1:1:301354135:1	21567389	20	71M	=	21567389	0	AAAGCCATTCTGAAAAATCATTTGGCAAAACGGCTTATAGGTTGTTTTTCATAAAAACCCTGTACTTGTCG	CDEFFEFFHGHHHHJGHHGIJIJJIJJJIHIGCDJJJJIGIIJJJJJIIJJJJIIHEJJJJIHFHHHHFFF	XT:A:U	NM:i:1	SM:i:20	AM:i:0	X0:i:1	X1:i:2	XM:i:1	XO:i:0	XG:i:0	MD:Z:55G15	XA:Z:chromosome:AGPv2:9:1:156750706:1,-154767534,71M,2;chromosome:AGPv2:5:1:217872852:1,+212368845,71M,2;
D2D0JJN1:133:D0BCAACXX:1:1106:13186:107375	99	chromosome:AGPv2:9:1:156750706:1	7267676	60	31M	=	7267963	358	GGCACCCGGAGGCCGGATTACCACTTCACCA	IJIGHJIIAGHHFFDDDDBDCDDDDCDDCDA	XT:A:U	NM:i:0	SM:i:37	AM:i:37	X0:i:1	X1:i:0	XM:i:0	XO:i:0	XG:i:0	MD:Z:31
D2D0JJN1:133:D0BCAACXX:1:1106:13186:107375	147	chromosome:AGPv2:9:1:156750706:1	7267963	60	71M	=	7267676	-358	TGCCATCTGTGCGCACGTTTGAGATTCCGCGGGGTATGCTCTTCCCCGGCGCGGTTGCAAGTTGCAACTCG	9DCA>?C@BBBDDBBDDDDCDCA88@DDDFBHAHGHHHG>GGEJIJGGGHGJIFAJIIIJIJJHHFHGFFF	XT:A:U	NM:i:0	SM:i:37	AM:i:37	X0:i:1	X1:i:0	XM:i:0	XO:i:0	XG:i:0	MD:Z:71
D2D0JJN1:133:D0BCAACXX:1:1106:4164:156433	99	chromosome:AGPv2:3:1:232140174:1	206957918	60	71M	=	206957988	101	CGAGGTGCTCAGGAGCATTCAGGGCGAATACCAGACGGGGAAGGACGGAGACAAAAACAAGGACGGACCCC	FFDHGFHHJJIJJJJGIJJJJJJJJJJJIGIJJIGIJJJJIHHHFFFDDDDDDDDDBDDDDDBDDDDD;@B	XT:A:U	NM:i:0	SM:i:37	AM:i:37	X0:i:1	X1:i:0	XM:i:0	XO:i:0	XG:i:0	MD:Z:71
D2D0JJN1:133:D0BCAACXX:1:1106:4164:156433	147	chromosome:AGPv2:3:1:232140174:1	206957988	60	31M	=	206957918	-101	CTCTCTCCCACCACGGTTCATGCTCCGTGGG	@DD?@DDDDCDB?FHHHIIJIJJJJJJJJJG	XT:A:U	NM:i:0	SM:i:37	AM:i:37	X0:i:1	X1:i:0	XM:i:0	XO:i:0	XG:i:0	MD:Z:31
D2D0JJN1:133:D0BCAACXX:1:1106:5968:164953	99	chromosome:AGPv2:6:1:169174353:1	165987112	60	71M	=	165987247	166	CGATTTTTCTGTCTATGTTCAAATTGATGATGATAAATCTAGACATGTATATAAAACAAATATATTATTTA	FFFHHHHHJJJJJJGIJJJJJJJJJIJJJJJJIJIJJJJJIJIJEIJHIJJJJJIJJFIGIJJJJGGIJIC	XT:A:U	NM:i:0	SM:i:37	AM:i:37	X0:i:1	X1:i:0	XM:i:0	XO:i:0	XG:i:0	MD:Z:71
D2D0JJN1:133:D0BCAACXX:1:1106:5968:164953	147	chromosome:AGPv2:6:1:169174353:1	165987247	60	31M	=	165987112	-166	CACATGGGTCGCATAATAATCTATCGGAGAG	DEDDBDDEBHHHHHHJIJIHIGIHIJJJJJI	XT:A:U	NM:i:0	SM:i:37	AM:i:37	X0:i:1	X1:i:0	XM:i:0	XO:i:0	XG:i:0	MD:Z:31
D2D0JJN1:133:D0BCAACXX:1:1107:9802:6235	83	chromosome:AGPv2:6:1:169174353:1	132826017	29	31M	=	132825747	-301	CCGATGTGTTCATCCTCACCTTCTCCCTGGT	DDCEFFFFFHHHHGJIHEJJJJIGJIJIJJJ	XT:A:U	NM:i:1	SM:i:29	AM:i:29	X0:i:1	X1:i:0	XM:i:1	XO:i:0	XG:i:0	MD:Z:17T13
D2D0JJN1:133:D0BCAACXX:1:1107:9802:6235	163	chromosome:AGPv2:6:1:169174353:1	132825747	29	10S60M1S	=	132826017	301	CGAAGAGAATGGAGGCAGTGTGGTTATTCCATTGTGATGTTTCAGCCTCTTTTCCCTTTCGGCAGGATTAC	FFFHHHHHIJJIIJJJJIFHFFHDHIIJJJJJJJIIJ@BGHJJJIJHBDHIJJHIIIIIIJGIHFF?@CEC	XT:A:M	NM:i:1	SM:i:29	AM:i:29	XM:i:1	XO:i:0	XG:i:0	MD:Z:2G57
D2D0JJN1:133:D0BCAACXX:1:1107:6548:76472	97	chromosome:AGPv2:8:1:175793759:1	129506084	25	71M	=	129506120	67	CGACGACTCTACTGTCCTCCGTCTTCTCCGTGTGGTGTTGGTCGTCTCGTCAGAAACTCAGAATGCGGAGA	FFFHFAHHJIGIEGHIIJJGJGGGGHGGHE8D8BG9BCHHC@FGEEHFHHEDFCFC@EED@@CCDD>8;?<	XT:A:U	NM:i:4	SM:i:25	AM:i:25	X0:i:1	X1:i:0	XM:i:4	XO:i:0	XG:i:0	MD:Z:67T0G0T0G0
D2D0JJN1:133:D0BCAACXX:1:1107:6548:76472	145	chromosome:AGPv2:8:1:175793759:1	129506120	37	31M	=	129506084	-67	GTTGGTCGTCTCGTCAGAAACTCAGAATGCG	BDDDDCBBBEFGJIGDGGHHDHAGHIGIHEI	XT:A:U	NM:i:0	SM:i:37	AM:i:25	X0:i:1	X1:i:0	XM:i:0	XO:i:0	XG:i:0	MD:Z:31
D2D0JJN1:133:D0BCAACXX:1:1107:3705:78197	97	chromosome:AGPv2:8:1:175793759:1	111873848	20	71M	chromosome:AGPv2:9:1:156750706:1	140111936	0	CGAAGATATATATGTTTGTTTTTATGTAATTGTGCGTACGTGGCAACGCACGGGCACATACCTAGTATATA	FFFHHHHHJIJIJJIIJJJJJJJJJJJIJJJJIIJJGIIJHIJJJJJJJJJJHHFFDEDEEDDDDDDFDDD	XT:A:U	NM:i:1	SM:i:20	AM:i:20	X0:i:1	X1:i:2	XM:i:1	XO:i:0	XG:i:0	MD:Z:3G67	XA:Z:chromosome:AGPv2:9:1:156750706:1,-118160918,71M,2;chromosome:AGPv2:1:1:301354135:1,+222784798,71M,2;
D2D0JJN1:133:D0BCAACXX:1:1107:3705:78197	145	chromosome:AGPv2:9:1:156750706:1	140111936	37	31M	chromosome:AGPv2:8:1:175793759:1	111873848	0	GGATAACCACATGGCCGGCCCCGCCGCGGGG	CCDCB<CC>CCBDDDDDDDDDDFHJJJJJJI	XT:A:U	NM:i:0	SM:i:37	AM:i:20	X0:i:1	X1:i:0	XM:i:0	XO:i:0	XG:i:0	MD:Z:31
D2D0JJN1:133:D0BCAACXX:1:1107:6885:164815	83	chromosome:AGPv2:5:1:217872852:1	216618782	60	71M	=	216618729	-124	GCCGTCGCCGGCGATGGACCGGCAGCCGCCCACCGCCTCGCTCTCGGCGCACGAGTGGGAGCAGCTCCTCG	#########B@DC@@;75@6A?D<DDDBDB=3@CDFGGJIIIJIIIEGBFFIJJJIIGHHEGIFHHDHFFF	XT:A:U	NM:i:1	SM:i:37	AM:i:37	X0:i:1	X1:i:0	XM:i:1	XO:i:0	XG:i:0	MD:Z:0T70
D2D0JJN1:133:D0BCAACXX:1:1107:6885:164815	163	chromosome:AGPv2:5:1:217872852:1	216618729	60	31M	=	216618782	124	CTCCCGTCCGGCCATTCCATTCCCCATATTC	IJGIJGGGIAGIJHHHHFFFFFFFEEEEDED	XT:A:U	NM:i:0	SM:i:37	AM:i:37	X0:i:1	X1:i:0	XM:i:0	XO:i:0	XG:i:0	MD:Z:31
D2D0JJN1:133:D0BCAACXX:1:1107:18229:184870	83	chromosome:AGPv2:6:1:169174353:1	122265173	29	46M1I24M	=	122265072	-171	CGGCGACGTGTGCGATCGGTTTGGTAGTTTGTGGCCTCCTAACTGATTTTTTTTATTTTCGCCCTTCTTCG	############################?>?2C=A7)A@=.8==.=ADD?0<D:*DAE@DEC;A;DDDDDD	XT:A:U	NM:i:1	SM:i:29	AM:i:29	X0:i:1	X1:i:0	XM:i:0	XO:i:1	XG:i:1	MD:Z:70
D2D0JJN1:133:D0BCAACXX:1:1107:18229:184870	163	chromosome:AGPv2:6:1:169174353:1	122265072	29	7M1D3M1I10M1D4M1D6M	=	122265173	171	GGGAGGGGGAGGACGGACGAGGGGGGAGGTC	27;5;@B########################	XT:A:M	NM:i:4	SM:i:29	AM:i:29	XM:i:0	XO:i:4	XG:i:4	MD:Z:7^A13^A4^C6
D2D0JJN1:133:D0BCAACXX:1:1107:17126:187791	83	chromosome:AGPv2:10:1:150189435:1	136279270	29	20M1I10M	=	136279067	-233	ATTCATAAGCAGCTGCGCAACCCGCGCCCGC	DDDDADDCDDDDBB@<8B?5BDDDBAE@FHG	XT:A:U	NM:i:1	SM:i:29	AM:i:29	X0:i:1	X1:i:0	XM:i:0	XO:i:1	XG:i:1	MD:Z:30
D2D0JJN1:133:D0BCAACXX:1:1107:17126:187791	163	chromosome:AGPv2:10:1:150189435:1	136279067	29	66M5S	=	136279270	233	GGTTTTTTTCCCTTCGCTTTAGAGGGTTTTTTCACGTTAAGAGCTAGTTTGAGAACCACATTTTTTTCAAG	FFDHDHHHJGHHBHFG8:BGHF@HEG0BFHBA@G@FFE;E;A3=EEABDDCE<;A>AABBCDEDDBDAACD	XT:A:M	NM:i:3	SM:i:29	AM:i:29	XM:i:3	XO:i:0	XG:i:0	MD:Z:20G16C3G24
D2D0JJN1:133:D0BCAACXX:1:1108:5382:6812	81	chromosome:AGPv2:10:1:150189435:1	142195240	23	71M	chromosome:AGPv2:9:1:156750706:1	138349127	0	CTCGTCAAATCTGGAAACAGGGCAGGGTGGAAGAGAGGGTGGGAACTGGGAAAACGAAACCCAAAAGATCG	=?AD@BBBAEEEEEHGAIGHGGFJIEGGIIGIIJJIIIJIIGGHHGJJJJJJIHHHGECIHDJHFHHHDFF	XT:A:U	NM:i:3	SM:i:23	AM:i:0	X0:i:1	X1:i:1	XM:i:3	XO:i:0	XG:i:0	MD:Z:0T0C0G68	XA:Z:chromosome:AGPv2:9:1:156750706:1,-138349124,71M,4;
D2D0JJN1:133:D0BCAACXX:1:1108:5382:6812	161	chromosome:AGPv2:9:1:156750706:1	138349127	0	31M	chromosome:AGPv2:10:1:150189435:1	142195240	0	GTCAAATCTGGAAACAGGGCAGGGTGGAAGA	IGIIIGCCHGGGIJGIIDIHFEDD.;??C>;	XT:A:R	NM:i:0	SM:i:0	AM:i:0	X0:i:2	X1:i:0	XM:i:0	XO:i:0	XG:i:0	MD:Z:31	XA:Z:chromosome:AGPv2:10:1:150189435:1,+142195243,31M,0;
D2D0JJN1:133:D0BCAACXX:1:1108:7566:44191	83	chromosome:AGPv2:2:1:237068873:1	145058851	50	31M	=	145058753	-129	CTCGCAGCAACCCCCCACGTCTCATCCAAAC	###############################	XT:A:U	NM:i:2	SM:i:25	AM:i:25	X0:i:1	X1:i:0	XM:i:2	XO:i:0	XG:i:0	MD:Z:11T11G7
D2D0JJN1:133:D0BCAACXX:1:1108:7566:44191	163	chromosome:AGPv2:2:1:237068873:1	145058753	50	71M	=	145058851	129	CGAAACTGCTTTGCTCCATTTCTCTCACAGCTGGACGTGCCAGGACGCTTGACTTCGGCAGTCGTCACTCC	FFFDD?F?DFHICEGGBHIHEHIJIGIGG<CCD@9B??D@BDGBG9@HGGD>;==@CBD9=;>A;;;;>C<	XT:A:U	NM:i:4	SM:i:25	AM:i:25	X0:i:1	X1:i:0	XM:i:4	XO:i:0	XG:i:0	MD:Z:26G4A10C14A13
D2D0JJN1:133:D0BCAACXX:1:1108:12613:61644	99	chromosome:AGPv2:7:1:176764762:1	92561765	0	31M	=	92562234	540	TCCGCCACCAGGAAGGTGGCCACTCCCTCCA	IIJJJJJJJJJHHHHFBDFEEED@CDDDDDD	XT:A:R	NM:i:0	SM:i:0	AM:i:0	X0:i:344	XM:i:0	XO:i:0	XG:i:0	MD:Z:31
D2D0JJN1:133:D0BCAACXX:1:1108:12613:61644	147	chromosome:AGPv2:7:1:176764762:1	92562234	0	71M	=	92561765	-540	GAATTGAAGTGTTCAGATAGTGTTACCTGGGGAGGGCGAAAAGCGGGCAAGTTCATATCAGGGCCGAGTCG	CEEDCDDEEAEEEFFFFEFHHCHHEGIEIIHFBJGIGBGIJIIIJIJJIJJJJJIIJJIJJJJHHHGHFFF	XT:A:R	NM:i:0	SM:i:0	AM:i:0	X0:i:150	XM:i:0	XO:i:0	XG:i:0	MD:Z:71
D2D0JJN1:133:D0BCAACXX:1:1108:19472:84586	69	chromosome:AGPv2:8:1:175793759:1	173715766	0	*	=	173715766	0	CTTTCTTCCGTGCGCGTCAGTGGCCGTGGGA	:?DF9B0?B######################
D2D0JJN1:133:D0BCAACXX:1:1108:19472:84586	137	chromosome:AGPv2:8:1:175793759:1	173715766	37	71M	=	173715766	0	CGACGACAGGCCGCGACCGGATTCCGGAGCACCGCACTGTACCGTTTCCGCGGCAGCCTAAGATGGTGACT	FFFDFDHD?1EG:?DB6FBEE<B?;='9<<?B59;2=?C5(3@9<<9AC87@###################	XT:A:U	NM:i:1	SM:i:37	AM:i:0	X0:i:1	X1:i:0	XM:i:1	XO:i:0	XG:i:0	MD:Z:51A19
D2D0JJN1:133:D0BCAACXX:1:1108:14929:108361	83	chromosome:AGPv2:2:1:237068873:1	57541304	60	71M	=	57541232	-143	TTGTCGTTGGGAAGCTCAGGCGCAGGGACGGCTTTCTGCTGTTGGTCAGCTGAGGCGCGTTCTTCTGTTCG	5<01?B>@?::>;-;52@9892@B:'54H@@H>IIHGBG=IGF??FB??9BGAGFF:@9HEIHDF<FHDDD	XT:A:U	NM:i:2	SM:i:37	AM:i:37	X0:i:1	X1:i:0	XM:i:2	XO:i:0	XG:i:0	MD:Z:23G46T0
D2D0JJN1:133:D0BCAACXX:1:1108:14929:108361	163	chromosome:AGPv2:2:1:237068873:1	57541232	60	31M	=	57541304	143	CCTTGTAGACGGCGGCGACGAGCCAGTCTGG	9B)B?8=)/BA4/A#################	XT:A:U	NM:i:1	SM:i:37	AM:i:37	X0:i:1	X1:i:0	XM:i:1	XO:i:0	XG:i:0	MD:Z:20C10
D2D0JJN1:133:D0BCAACXX:1:1108:3113:115536	81	chromosome:AGPv2:2:1:237068873:1	62998682	17	31M	chromosome:AGPv2:1:1:301354135:1	181258194	0	TCCTGCACCTCGTGCCCCCGCCTCCGCTCGC	?DCCA?0DDBBBBBDDBDDDDDFFHJJJJJI	XT:A:U	NM:i:0	SM:i:17	AM:i:0	X0:i:1	X1:i:4	XM:i:0	XO:i:0	XG:i:0	MD:Z:31	XA:Z:chromosome:AGPv2:1:1:301354135:1,+27856171,31M,1;chromosome:AGPv2:3:1:232140174:1,-2787604,31M,1;chromosome:AGPv2:3:1:232140174:1,-2791738,31M,1;chromosome:AGPv2:8:1:175793759:1,-100414653,31M,1;
D2D0JJN1:133:D0BCAACXX:1:1108:3113:115536	161	chromosome:AGPv2:1:1:301354135:1	181258194	0	71M	chromosome:AGPv2:2:1:237068873:1	62998682	0	CGATATGATCTTATAGCCCAAGAGTGAAATTTTGTCCTAGATGGGTTCTTGTTTCATGTGTTTCCTTAAAG	FFFHHHHHJJJJJJJJIJJIJJIJBGIJJJJJJJJJJJIJGIJJJJIGIJJJJJJIGJEHIJJJIJJJJJI	XT:A:R	NM:i:0	SM:i:0	AM:i:0	X0:i:3	X1:i:0	XM:i:0	XO:i:0	XG:i:0	MD:Z:71	XA:Z:chromosome:AGPv2:1:1:301354135:1,-181308540,71M,0;chromosome:AGPv2:1:1:301354135:1,-181205949,71M,0;
D2D0JJN1:133:D0BCAACXX:1:1201:2296:5947	99	chromosome:AGPv2:9:1:156750706:1	34178290	29	31M	=	34178523	283	CTTCCCTCTATATGCGTTTCCTTGCTGTATA	JJJJJJJJJJJEIIIJHIJHHHHHHFFFFF@	XT:A:U	NM:i:1	SM:i:29	AM:i:29	X0:i:1	X1:i:0	XM:i:1	XO:i:0	XG:i:0	MD:Z:13C17
D2D0JJN1:133:D0BCAACXX:1:1201:2296:5947	147	chromosome:AGPv2:9:1:156750706:1	34178523	29	50M21S	=	34178290	-283	AATTGCGTTTGCCCCAGACATATTTTAGCAAAGCATTACCGGCTTTCACAGAAATTCAGCAGTGAGCATCG	DCDFEEE>HGBEGIIGJJJIGEGHJHJIGIJJJIIJIIJIJJJJJJIHIJIJJIJJJIJJJJJHHHHHFFF	XT:A:M	NM:i:1	SM:i:29	AM:i:29	XM:i:1	XO:i:0	XG:i:0	MD:Z:26G23
D2D0JJN1:133:D0BCAACXX:1:1201:11253:78706	81	chromosome:AGPv2:10:1:150189435:1	142195240	23	71M	=	142195243	-68	CTCGTCAAATCTGGAAACAGGGCAGGGTGGAAGAGAGGGTGGGAACTGGGAAAACGAAACCCAAAAGATCG	=?BD@CDDHHECEACC@GIJIJJJIJJIIIIJIJJIJIHHGGDIHGHIIJJJIGJJIIGJIIJHGHGHDFF	XT:A:U	NM:i:3	SM:i:23	AM:i:0	X0:i:1	X1:i:1	XM:i:3	XO:i:0	XG:i:0	MD:Z:0T0C0G68	XA:Z:chromosome:AGPv2:9:1:156750706:1,-138349124,71M,4;
D2D0JJN1:133:D0BCAACXX:1:1201:11253:78706	161	chromosome:AGPv2:10:1:150189435:1	142195243	0	31M	=	142195240	68	GTCAAATCTGGAAACAGGGCAGGGTGGAAGA	E;DGEGGGG4CAFFHIEGGH==DF;AB?;?5	XT:A:R	NM:i:0	SM:i:0	AM:i:0	X0:i:2	X1:i:0	XM:i:0	XO:i:0	XG:i:0	MD:Z:31	XA:Z:chromosome:AGPv2:9:1:156750706:1,+138349127,31M,0;
D2D0JJN1:133:D0BCAACXX:1:1201:17877:91752	99	chromosome:AGPv2:3:1:232140174:1	209139117	60	71M	=	209139491	405	CGAACATCTCCCCAGCCCCTCCAAATCCGGGGAACGCAGCCTCATCCTCGTAATCGCAGTCGTAACCGTAC	FFD;CHFDDEBFAFHEHIDH@FDHHGIG:FEGAFHHIIIFEEHCEDFFFC65@@CB(=;5:?B29?#####	XT:A:U	NM:i:2	SM:i:37	AM:i:37	X0:i:1	X1:i:0	XM:i:2	XO:i:0	XG:i:0	MD:Z:56T13A0
D2D0JJN1:133:D0BCAACXX:1:1201:17877:91752	147	chromosome:AGPv2:3:1:232140174:1	209139491	60	31M	=	209139117	-405	CGCTGCTCCGAGACAGACAGCTGTACGGGAG	=??;8'';@;);7?EHEAE>E;@8=6GGF<B	XT:A:U	NM:i:0	SM:i:37	AM:i:37	X0:i:1	X1:i:0	XM:i:0	XO:i:0	XG:i:0	MD:Z:31
D2D0JJN1:133:D0BCAACXX:1:1201:16325:168609	83	chromosome:AGPv2:8:1:175793759:1	155021957	60	31M	=	155021858	-130	GTCCTCGCTCTGACATTTTAGTGTTAGTTGT	BDCFHHHJJIIJIIJIIJJJJJJIIJJJJJJ	XT:A:U	NM:i:0	SM:i:23	AM:i:23	X0:i:1	X1:i:1	XM:i:0	XO:i:0	XG:i:0	MD:Z:31	XA:Z:chromosome:AGPv2:4:1:241473504:1,+239705981,31M,1;
D2D0JJN1:133:D0BCAACXX:1:1201:16325:168609	163	chromosome:AGPv2:8:1:175793759:1	155021858	60	71M	=	155021957	130	CGATTAAGGAACCCAGGGGCGGACCTACATGTAACCTAGTAAGGGCATATGCCTCTGCTCATTTGTCTATT	FFFHHHHHIJJJJJIJJJIJJJGIHHHHEFFDDFFFDEE@DEDDB?@CDCEDDDDDDDDDDDEEEDDDDEC	XT:A:U	NM:i:0	SM:i:37	AM:i:23	X0:i:1	X1:i:0	XM:i:0	XO:i:0	XG:i:0	MD:Z:71
D2D0JJN1:133:D0BCAACXX:1:1201:3351:190221	77	*	0	0	*	*	0	0	CGACGGTTGATTCAACGTGGAGGTGCCCTGGTGCCCCAGGTGAAAGTGACCTGGTCTGGCTGGGACCACAG	FFFHHHFHHJJJJJIJJJJJEIJHGGIIGIJHGHIIJGHE@GIIJJDHIHHHGHCCDFFE@BCDABB?BDB
D2D0JJN1:133:D0BCAACXX:1:1201:3351:190221	141	*	0	0	*	*	0	0	TCCGGAGGTGTGTCGCTGACAATCCCCACCC	GHIIIJJJDEHHHHHFFFDEEDEDDDD?BBB
D2D0JJN1:133:D0BCAACXX:1:1201:19211:193761	69	chromosome:AGPv2:8:1:175793759:1	173715766	0	*	=	173715766	0	CTTTCTTCCGTGCGCGTCAGTGGCAGTGGTA	JJJJJJJJJJJJJJJJIHGFDFFFDD>CD@>
D2D0JJN1:133:D0BCAACXX:1:1201:19211:193761	137	chromosome:AGPv2:8:1:175793759:1	173715766	37	71M	=	173715766	0	CGACGACAGGCCGCGACCGGATTCCGGAGCACCGCACTGTACCGTTTCCGCGGCAGCCTAAGATGGTGACT	FFFHHHHHJJIJJJJIJJJJHIHHHHFEDCCDDDDDDDDCCCDB@BDDDBDDBDDDDDCCCCDCDD>ACC>	XT:A:U	NM:i:1	SM:i:37	AM:i:0	X0:i:1	X1:i:0	XM:i:1	XO:i:0	XG:i:0	MD:Z:51A19
D2D0JJN1:133:D0BCAACXX:1:1202:20887:52854	99	chromosome:AGPv2:4:1:241473504:1	36027725	17	18M1I48M4S	=	36027819	125	CGAAACGTTATATGTTTCTTTTTTTGTAATTATGGATAACTCAAAGTGCAAACTCTTACTCTGCTGTCTGC	FFFHHHGHHHGIJIIHJIIJJJJJJBDGEIIIIGIHIIIIIGIIGECHIEIJDEHIAGHHHHFHGBCDBC;	XT:A:M	NM:i:3	SM:i:17	AM:i:17	XM:i:2	XO:i:1	XG:i:1	MD:Z:5T25G34
D2D0JJN1:133:D0BCAACXX:1:1202:20887:52854	147	chromosome:AGPv2:4:1:241473504:1	36027819	17	31M	=	36027725	-125	CTCTCTCAAACGGCTGCATCTTGTCTAGAAA	5AD??>EE=4JJJIIGF>GFEIIIIGGGJJI	XT:A:U	NM:i:2	SM:i:17	AM:i:17	X0:i:1	X1:i:0	XM:i:2	XO:i:0	XG:i:0	MD:Z:0T1T28
D2D0JJN1:133:D0BCAACXX:1:1202:16622:176413	81	chromosome:AGPv2:8:1:175793759:1	129506120	37	31M	=	129506084	-67	GTTGGTCGTCTCGTCAGAAACTCAGAATGCG	?DDDDCBFGHFGIIIJJIHFIJJJJJJJJJJ	XT:A:U	NM:i:0	SM:i:37	AM:i:25	X0:i:1	X1:i:0	XM:i:0	XO:i:0	XG:i:0	MD:Z:31
D2D0JJN1:133:D0BCAACXX:1:1202:16622:176413	161	chromosome:AGPv2:8:1:175793759:1	129506084	25	71M	=	129506120	67	CGACGACTCTACTGTCCTCCGTCTTCTCCGTGTGGTGTTGGTCGTCTCGTCAGAAACTCAGAATGCGGAGA	FFFHHHHHIJDIJIJJJJJJIGIJJJJIJIFGDHG?FCGCGFGBA@EEA=B?DFFEECCEDDCC@CDDDDB	XT:A:U	NM:i:4	SM:i:25	AM:i:25	X0:i:1	X1:i:0	XM:i:4	XO:i:0	XG:i:0	MD:Z:67T0G0T0G0
D2D0JJN1:133:D0BCAACXX:1:1203:12764:44152	99	chromosome:AGPv2:3:1:232140174:1	189497037	60	71M	=	189497299	293	CGATGTGTGTCTCCGGGGTCAGTGCCGCGGCGCGGCAAATGGAGAGGATCTGGTCGGGGGGAGGCGGCGGG	FFDFDDHFHIHGIJJJIIEHGHFGGHGIJJIHFCD@@BDDDDCBABDDCDDDDACB;@BBB@BBDDD7BBB	XT:A:U	NM:i:0	SM:i:37	AM:i:37	X0:i:1	X1:i:0	XM:i:0	XO:i:0	XG:i:0	MD:Z:71
D2D0JJN1:133:D0BCAACXX:1:1203:12764:44152	147	chromosome:AGPv2:3:1:232140174:1	189497299	60	31M	=	189497037	-293	TGGGAGTGAGTGATCTTGATCTTCGCTCAAC	3DDDDEECECCCDCDFFHEEBHEGGCF>HCF	XT:A:U	NM:i:0	SM:i:37	AM:i:37	X0:i:1	X1:i:0	XM:i:0	XO:i:0	XG:i:0	MD:Z:31
D2D0JJN1:133:D0BCAACXX:1:1203:16520:82774	83	chromosome:AGPv2:4:1:241473504:1	218738080	60	71M	=	218737974	-177	AACACCGCCGGAAACCACCTCGTGCTGGCCCATCCCGACATCCTGTCCCGTGCTCCCCTCCCCTCCTCTCG	####B>@D?CCB?5?<&DBBDB?BBBAADB@;9ACDC?EAAHHIHBIHFBGFIGIJHG@JJHFDHFBHDFF	XT:A:U	NM:i:1	SM:i:37	AM:i:37	X0:i:1	X1:i:0	XM:i:1	XO:i:0	XG:i:0	MD:Z:43C27
D2D0JJN1:133:D0BCAACXX:1:1203:16520:82774	163	chromosome:AGPv2:4:1:241473504:1	218737974	60	31M	=	218738080	177	GTTGACCGGACGCGTGCGTCCGTAGCGTGGC	IJJIGHHGIHGHFFBCDBBBBDABBDD@B##	XT:A:U	NM:i:0	SM:i:37	AM:i:37	X0:i:1	X1:i:0	XM:i:0	XO:i:0	XG:i:0	MD:Z:31
D2D0JJN1:133:D0BCAACXX:1:1203:3492:87340	99	chromosome:AGPv2:7:1:176764762:1	149251973	60	71M	=	149252101	159	CGAGATTATAACAAGATAGCATGAGGATTTTCATCCTAGTTAGTACTGATGCCTTATCTCGCTCTTGTTAC	DDDHHFHFGEBBB9E:F4A>E<FEEGEFFDHFHCG9CGCFG@H@FGGHDCHEGG:?F:BFHGIE@>EHHE@	XT:A:U	NM:i:0	SM:i:37	AM:i:23	X0:i:1	X1:i:0	XM:i:0	XO:i:0	XG:i:0	MD:Z:71
D2D0JJN1:133:D0BCAACXX:1:1203:3492:87340	147	chromosome:AGPv2:7:1:176764762:1	149252101	60	31M	=	149251973	-159	CACTGCCATCCGCAACGACCCAAGAATCAAC	#########ADB@GHA@FIGBGCCGF=3AB;	XT:A:U	NM:i:0	SM:i:23	AM:i:23	X0:i:1	X1:i:1	XM:i:0	XO:i:0	XG:i:0	MD:Z:31	XA:Z:chromosome:AGPv2:7:1:176764762:1,-149275743,31M,1;
D2D0JJN1:133:D0BCAACXX:1:1203:1296:92904	99	chromosome:AGPv2:3:1:232140174:1	1481008	29	8S23M	=	1481234	297	GCCTTGGGGGGGTTGGGATTGTGAATTTGGA	JJJJJIIJJJDD5<BDD<ACDCDAC@DDCA>	XT:A:M	NM:i:1	SM:i:29	AM:i:29	XM:i:1	XO:i:0	XG:i:0	MD:Z:13G9
D2D0JJN1:133:D0BCAACXX:1:1203:1296:92904	147	chromosome:AGPv2:3:1:232140174:1	1481234	29	71M	=	1481008	-297	ATTTCCAAAACGATTCGCTCAGATATACAGAGAGAGGTTTATTTTTATTCAGGCAAGGCAATCACCATTCG	>FFEBEBHIGEGGGGGGGHFHIIHGJIIIGIHGGGJIJJIJIJJJJJIIIJIJGJJIJJJJHHDHHHHFFF	XT:A:U	NM:i:0	SM:i:29	AM:i:29	X0:i:1	X1:i:0	XM:i:0	XO:i:0	XG:i:0	MD:Z:71
D2D0JJN1:133:D0BCAACXX:1:1203:7501:121216	83	chromosome:AGPv2:3:1:232140174:1	224623380	60	31M	=	224623168	-243	ACAAGCTTAAAAAAGAAAAGGTAAGGGACAC	BDEEEEEDFHHHHH@IIJIIJJJJJJJJIIJ	XT:A:U	NM:i:0	SM:i:37	AM:i:37	X0:i:1	X1:i:0	XM:i:0	XO:i:0	XG:i:0	MD:Z:31
D2D0JJN1:133:D0BCAACXX:1:1203:7501:121216	163	chromosome:AGPv2:3:1:232140174:1	224623168	60	71M	=	224623380	243	CGAAAACTAATGATTCTTTGCTACATTAACACCCAATAGGCCAGGACTCCCTAACGCTTTGGCAATTATCA	FFFHHHHHIJJJIJJJJJIJJJIJJJJJJJJJJJJJIJIJJJJJIIJGIIJIGIIJJJIHHHHHFFFFF@;	XT:A:U	NM:i:0	SM:i:37	AM:i:37	X0:i:1	X1:i:0	XM:i:0	XO:i:0	XG:i:0	MD:Z:71
D2D0JJN1:133:D0BCAACXX:1:1203:7413:166023	83	chromosome:AGPv2:1:1:301354135:1	25640206	60	31M	=	25640071	-166	CAAACTCAGAATCACGGGCACACTATCTACC	DFFFFHHHHHHFHGJJIHHGGFIIJIIIHJJ	XT:A:U	NM:i:0	SM:i:37	AM:i:37	X0:i:1	X1:i:0	XM:i:0	XO:i:0	XG:i:0	MD:Z:31
D2D0JJN1:133:D0BCAACXX:1:1203:7413:166023	163	chromosome:AGPv2:1:1:301354135:1	25640071	60	71M	=	25640206	166	CGAGTCCTAACAACAGGAACAAAAAACTACAAGTTGACGGCAGAAGGAGTAATCACATCCCAAACATCACA	FFFHFHHHJJIIJJJJIJIJJJJJJIJGIIJGHHICHGJIEGGIGGEEH7?CECFCFEFEDEEEDDCAAAA	XT:A:U	NM:i:0	SM:i:37	AM:i:37	X0:i:1	X1:i:0	XM:i:0	XO:i:0	XG:i:0	MD:Z:71
D2D0JJN1:133:D0BCAACXX:1:1204:4229:66110	83	chromosome:AGPv2:4:1:241473504:1	36027819	17	31M	=	36027725	-125	CTCTCTCAAACGGCTGCATCTTGTCTAGAAA	=@EEB???>-@@77FHAF@GCCB8?@BBCEF	XT:A:U	NM:i:2	SM:i:17	AM:i:17	X0:i:1	X1:i:0	XM:i:2	XO:i:0	XG:i:0	MD:Z:0T1T28
D2D0JJN1:133:D0BCAACXX:1:1204:4229:66110	163	chromosome:AGPv2:4:1:241473504:1	36027725	17	18M1I48M4S	=	36027819	125	CGAAACGTTATATGTTTCTTTTTTTGTAATTATGGATAACTCAAAGTGCAAACTCTTACTCTGCTGTCTGC	DFFHDFFCFGGHDHGGICHHHIIJJJBGGGHGIJJFIIGIJIIJGI<FHGIGHIHIJEFHHHGHEDB??@@	XT:A:M	NM:i:3	SM:i:17	AM:i:17	XM:i:2	XO:i:1	XG:i:1	MD:Z:5T25G34
D2D0JJN1:133:D0BCAACXX:1:1204:11671:123586	83	chromosome:AGPv2:4:1:241473504:1	36027991	29	71M	=	36027841	-221	TCGGTAATCCCAGCAGACGAGCTTGCACTCGCTATCTACGTTCGCGCCACGCTCCAGCATCCTTCTCGTCG	@DDDCC@8DDDDDB@B?DDDDDDDDB>DDDECFFFFFHHJJGIIIIJIHIJJJJJJIJJIIJJHHHHHFFF	XT:A:M	NM:i:7	SM:i:29	AM:i:29	XM:i:7	XO:i:0	XG:i:0	MD:Z:3A6T4A2A17C0G30C2
D2D0JJN1:133:D0BCAACXX:1:1204:11671:123586	163	chromosome:AGPv2:4:1:241473504:1	36027841	29	31M	=	36027991	221	GTCTAGAAAAGTCTATGGTAAGGTTTTAGGC	IGGIGHFHJJJHJIIJGHAEHHFDEFFDDED	XT:A:U	NM:i:0	SM:i:29	AM:i:29	X0:i:1	X1:i:0	XM:i:0	XO:i:0	XG:i:0	MD:Z:31
D2D0JJN1:133:D0BCAACXX:1:1205:17415:45903	99	chromosome:AGPv2:3:1:232140174:1	206957918	60	71M	=	206957988	101	CGAGGTGCTCAGGAGCATTCAGGGCGAATACCAGACGGGGAAGGACGGAGACAAAAACAAGGACGGACCCC	FFFHHHHHJJJJJJJJJJJJJJJIIJJIJJJJIJJJIJIJGEFHFDFDBBBDDCDBDDD@CBDDDDDDDD@	XT:A:U	NM:i:0	SM:i:37	AM:i:37	X0:i:1	X1:i:0	XM:i:0	XO:i:0	XG:i:0	MD:Z:71
D2D0JJN1:133:D0BCAACXX:1:1205:17415:45903	147	chromosome:AGPv2:3:1:232140174:1	206957988	60	31M	=	206957918	-101	CTCTCTCCCACCACGGTTCATGCTCCGTGGG	BDDDBBDDCBDD?FHHHJJJIIIGHFHGIGG	XT:A:U	NM:i:0	SM:i:37	AM:i:37	X0:i:1	X1:i:0	XM:i:0	XO:i:0	XG:i:0	MD:Z:31
D2D0JJN1:133:D0BCAACXX:1:1205:13904:76942	83	chromosome:AGPv2:8:1:175793759:1	155021957	60	31M	=	155021858	-130	GTCCTCGCTCTGACATTTTAGTGTTAGTTGT	ADDFHHHJIJJJIJJIJJJJJJJJJIJIJJJ	XT:A:U	NM:i:0	SM:i:23	AM:i:23	X0:i:1	X1:i:1	XM:i:0	XO:i:0	XG:i:0	MD:Z:31	XA:Z:chromosome:AGPv2:4:1:241473504:1,+239705981,31M,1;
D2D0JJN1:133:D0BCAACXX:1:1205:13904:76942	163	chromosome:AGPv2:8:1:175793759:1	155021858	60	71M	=	155021957	130	CGATTAAGGAACCCAGGGGCGGACCTACATGTAACCTAGTAAGGGCATATGCCTCTGCTCATTTGTCTATT	FFDHHHHHJJJJJIJJJJJJJJIJHHHHHFFDFFFFEDECDFDCBDDDDDEDDDD@CDDDDDEEEA@CDDD	XT:A:U	NM:i:0	SM:i:37	AM:i:23	X0:i:1	X1:i:0	XM:i:0	XO:i:0	XG:i:0	MD:Z:71
D2D0JJN1:133:D0BCAACXX:1:1205:1560:114627	73	chromosome:AGPv2:3:1:232140174:1	147354511	0	31M	=	147354511	0	CCTTAAATCCGGGTGTGATAGAAGGTGTATT	IJJJJGIIIIJII@AEE;CDFBBEE@CEEED	XT:A:R	NM:i:2	SM:i:0	AM:i:0	X0:i:6	X1:i:0	XM:i:2	XO:i:0	XG:i:0	MD:Z:24T0G5
D2D0JJN1:133:D0BCAACXX:1:1205:1560:114627	133	chromosome:AGPv2:3:1:232140174:1	147354511	0	*	=	147354511	0	CCTCTAATACACCTTCTATCACACCCGGATTTAAGGGAGATAATTGCCATTATAGACGAAGAGCGGCAGGG	FFFHHHHHGIIJJJIIJJJJIJGIIGGG@GHIGIJIIGIGHGEGIJIJBHIAGHG@EEIHGFFEBA'9@B=
D2D0JJN1:133:D0BCAACXX:1:1205:15698:145266	83	chromosome:AGPv2:3:1:232140174:1	1480981	60	31M	=	1480851	-161	TTTGGTTGCGGAGGTGGAGTGTGCCTTGGGG	<DDDDDDDFFFFHHHHJJJJIJJIEGJJJJJ	XT:A:U	NM:i:1	SM:i:37	AM:i:37	X0:i:1	X1:i:0	XM:i:1	XO:i:0	XG:i:0	MD:Z:23A7
D2D0JJN1:133:D0BCAACXX:1:1205:15698:145266	163	chromosome:AGPv2:3:1:232140174:1	1480851	60	71M	=	1480981	161	CGACCTTGGTGAAGACGGGCTTCCGGAGCGCCGGCTTGTCGCTACCGCCCTGCGCCGCCGCGGGGGCCATC	FFFHHHHHIFHIGHHJJJJJJJJJIGIJGIGJJIFDB<>>>;>;89;;?D8<?57@###############	XT:A:U	NM:i:2	SM:i:37	AM:i:37	X0:i:1	X1:i:0	XM:i:2	XO:i:0	XG:i:0	MD:Z:52T10T7
D2D0JJN1:133:D0BCAACXX:1:1206:4855:39232	83	chromosome:AGPv2:9:1:156750706:1	23257668	60	31M	=	23257491	-208	TCGGGGCCCTTCTGCTCTTCCAGCCTGCCGA	########################BBHCDIH	XT:A:U	NM:i:1	SM:i:37	AM:i:37	X0:i:1	X1:i:0	XM:i:1	XO:i:0	XG:i:0	MD:Z:5T25
D2D0JJN1:133:D0BCAACXX:1:1206:4855:39232	163	chromosome:AGPv2:9:1:156750706:1	23257491	60	71M	=	23257668	208	CGAACTTCTTCTTGCCCGTGCCCTGCAGCATTATCCATCGCGTTGCTCACACGCATGTTCCAGTAGAACGA	FFFH?DHFJIIGJCCGGB:@@FE?CBFC9CG@FDB4??9?)?6-'5==CE;;':ABB?:7;AE########	XT:A:U	NM:i:1	SM:i:37	AM:i:37	X0:i:1	X1:i:0	XM:i:1	XO:i:0	XG:i:0	MD:Z:53T17
D2D0JJN1:133:D0BCAACXX:1:1206:5818:59283	99	chromosome:AGPv2:5:1:217872852:1	117016009	60	31M	=	117016042	104	TCACCCGAGGTTAGCAAGACCGACAGTGGTG	GCGDFFHFH>FHCHGBHGGEHEECBB@C?:5	XT:A:U	NM:i:0	SM:i:37	AM:i:37	X0:i:1	X1:i:0	XM:i:0	XO:i:0	XG:i:0	MD:Z:31
D2D0JJN1:133:D0BCAACXX:1:1206:5818:59283	147	chromosome:AGPv2:5:1:217872852:1	117016042	60	71M	=	117016009	-104	AGAGAGGCCTCCTCCGTATCTACCACAGGAGGGCACCTGCAGCAACAATTTTGGCCGCAAGGATCACCTCG	####CB?B@=ADBFHHHE;DA@ACCEGHGGIHEEFJIIIIIGHHHGEJIGGGHGGIHHAEEGIFHFFGFFF	XT:A:U	NM:i:0	SM:i:37	AM:i:37	X0:i:1	X1:i:0	XM:i:0	XO:i:0	XG:i:0	MD:Z:71
D2D0JJN1:133:D0BCAACXX:1:1206:15663:143629	83	chromosome:AGPv2:6:1:169174353:1	165987247	60	31M	=	165987112	-166	CACATGGGTCGCATAATAATCTATCGGAGAG	CECC?DDFDEA@GHHIHEA=46GIDJIGJJG	XT:A:U	NM:i:0	SM:i:37	AM:i:37	X0:i:1	X1:i:0	XM:i:0	XO:i:0	XG:i:0	MD:Z:31
D2D0JJN1:133:D0BCAACXX:1:1206:15663:143629	163	chromosome:AGPv2:6:1:169174353:1	165987112	60	71M	=	165987247	166	CGATTTTTCTGTCTATGTTCAAATTGATGATGATAAATCTAGACATGTATATAAAACAAATATATTATTTA	FFFHHHHHJJJGGJGJIHJJJJIIJJGGIIJIGII*CBFHIIGIJHHGDFIJIGEIHHJIGEFGHGGHIE=	XT:A:U	NM:i:0	SM:i:37	AM:i:37	X0:i:1	X1:i:0	XM:i:0	XO:i:0	XG:i:0	MD:Z:71
D2D0JJN1:133:D0BCAACXX:1:1206:7992:146723	69	chromosome:AGPv2:8:1:175793759:1	173715766	0	*	=	173715766	0	CTTTCTTCCGTGCGCGTCAGTGGCAGTGGTA	>FHHI@GHIE@FHHGIGEFEFDFFEDA>?AA
D2D0JJN1:133:D0BCAACXX:1:1206:7992:146723	137	chromosome:AGPv2:8:1:175793759:1	173715766	37	71M	=	173715766	0	CGACGACAGGCCGCGACCGGATTCCGGAGCACCGCACTGTACCGTTTCCGCGGCAGCCTAAGATGGTGACT	FFFGGGHHEEHGBHIBBHGIIBEEHE6B3==?=>2=8;:>BCAB?23>@<8/9<&0<A9@>?C::C3:4>A	XT:A:U	NM:i:1	SM:i:37	AM:i:0	X0:i:1	X1:i:0	XM:i:1	XO:i:0	XG:i:0	MD:Z:51A19
D2D0JJN1:133:D0BCAACXX:1:1207:16846:19256	83	chromosome:AGPv2:8:1:175793759:1	129506237	60	71M	=	129506142	-166	ACGCTTTCATCTCAAGCACGGAGAACTTTCAGTTGACCACGTCCCTCTTTCAACTTGTCAAATCAACTTCG	CDFFFFFHHFFEBJJJJJIJJJJJJJJJJJGIIHIJJJIJJIJJJIJIHCJJJIIIJJJJJJJHHHHFDFF	XT:A:U	NM:i:1	SM:i:37	AM:i:37	X0:i:1	X1:i:0	XM:i:1	XO:i:0	XG:i:0	MD:Z:66A4
D2D0JJN1:133:D0BCAACXX:1:1207:16846:19256	163	chromosome:AGPv2:8:1:175793759:1	129506142	60	31M	=	129506237	166	CAGAATGCGTGTGTGAGAAACGGGCAAAAGG	**/?8/=B;-'-...).>C?;AD</>AE=C#	XT:A:U	NM:i:0	SM:i:37	AM:i:37	X0:i:1	X1:i:0	XM:i:0	XO:i:0	XG:i:0	MD:Z:31
D2D0JJN1:133:D0BCAACXX:1:1207:19763:153667	99	chromosome:AGPv2:7:1:176764762:1	92561765	0	31M	=	92562234	540	TCCGCCACCAGGAAGGTGGCCACTCCCTCCA	HIGIJIJJJJJHDHHFBD?(;@CDDDBDDBC	XT:A:R	NM:i:0	SM:i:0	AM:i:0	X0:i:344	XM:i:0	XO:i:0	XG:i:0	MD:Z:31
D2D0JJN1:133:D0BCAACXX:1:1207:19763:153667	147	chromosome:AGPv2:7:1:176764762:1	92562234	0	71M	=	92561765	-540	GAATTGAAGTGTTCAGATAGTGTTACCTGGGGAGGGCGAAAAGCGGGCAAGTTCATATCAGGGCCGAGTCG	DDDDDCAC>>3CEFFFDC@HHE>A=GE@B;G@0@?DGEJIIHGCFD>IJIGJIIGGEEGAGHBHDHDHFFF	XT:A:R	NM:i:0	SM:i:0	AM:i:0	X0:i:150	XM:i:0	XO:i:0	XG:i:0	MD:Z:71
D2D0JJN1:133:D0BCAACXX:1:1207:1755:169059	99	chromosome:AGPv2:4:1:241473504:1	36027841	29	31M	=	36027991	221	GTCTAGAAAAGTCTATGGTAAGGTTTTAGGC	JJIJIJHJJJI@DHGIHGEFHHF@CFFC@E@	XT:A:U	NM:i:0	SM:i:29	AM:i:29	X0:i:1	X1:i:0	XM:i:0	XO:i:0	XG:i:0	MD:Z:31
D2D0JJN1:133:D0BCAACXX:1:1207:1755:169059	147	chromosome:AGPv2:4:1:241473504:1	36027991	29	71M	=	36027841	-221	TCGGTAAACCCAGCAGACGAGCTTGCCCTCGCTATCTACGTTCGCGCCACGCTCCAGCATCCTTCTCGTCG	99ACA<<<DC>@@<<@;BC@?B@@?3'BBDEDFFFFDEFGHDJHJJIHFJJIGJJIIJJJJJJHHHHHDFF	XT:A:M	NM:i:9	SM:i:29	AM:i:29	XM:i:9	XO:i:0	XG:i:0	MD:Z:3A3T2T4A2A7A9C0G30C2
D2D0JJN1:133:D0BCAACXX:1:1208:19792:76266	81	chromosome:AGPv2:10:1:150189435:1	142195240	25	71M	=	142195243	-68	CTCGTCAAATCTGGAAACAGGGCAGGGTGGAAGAGAGGGTGGGACCTGGGAAAACGAAACCCAAAAGATCG	@CCDDDD@@EEFFEEA@FCEEIIFIFIIEFEFIFD=D?3DEIGC;D?<FIFEAEFH;A<FEA2,F?F?DDD	XT:A:U	NM:i:4	SM:i:25	AM:i:0	X0:i:1	X1:i:0	XM:i:4	XO:i:0	XG:i:0	MD:Z:0T0C0G41A26
D2D0JJN1:133:D0BCAACXX:1:1208:19792:76266	161	chromosome:AGPv2:10:1:150189435:1	142195243	0	31M	=	142195240	68	GTCAAATCTGGAAACAGGGCAGGGCGGAAGA	H77BFABF@G@;@;=DGGAEEEDF#######	XT:A:R	NM:i:1	SM:i:0	AM:i:0	X0:i:2	X1:i:0	XM:i:1	XO:i:0	XG:i:0	MD:Z:24T6	XA:Z:chromosome:AGPv2:9:1:156750706:1,+138349127,31M,1;
D2D0JJN1:133:D0BCAACXX:1:1208:17520:120242	83	chromosome:AGPv2:8:1:175793759:1	28847504	60	31M	=	28846995	-540	AGCTGTTGCGAATATCATACAACTGTGTGTG	6@EB=<BH@E@4HCGCIGAGHGHGBGD9GHD	XT:A:U	NM:i:0	SM:i:37	AM:i:37	X0:i:1	X1:i:0	XM:i:0	XO:i:0	XG:i:0	MD:Z:31
D2D0JJN1:133:D0BCAACXX:1:1208:17520:120242	163	chromosome:AGPv2:8:1:175793759:1	28846995	60	71M	=	28847504	540	CGAAGACATGGACACCGAGTACGTAGACCACCTCGCCGGTCGCCGCCGCCGCGATCCGACGGCGCGTCTCT	EFDHHHHHJJIIGHHIG<G1CEGDAFED?DBGHABF<FG5:=9?A>B;?857@BBD<A(8@--85;-5>CC	XT:A:U	NM:i:0	SM:i:37	AM:i:37	X0:i:1	X1:i:0	XM:i:0	XO:i:0	XG:i:0	MD:Z:71
D2D0JJN1:133:D0BCAACXX:1:1208:6642:120606	81	chromosome:AGPv2:6:1:169174353:1	167139277	37	31M	=	167139240	-68	CGGTGGAGAGCAGACCTTCTCTCTGTGTTGG	####B=7ACEEC@=HCF;;8B=BB76BG;HF	XT:A:U	NM:i:0	SM:i:37	AM:i:37	X0:i:1	X1:i:0	XM:i:0	XO:i:0	XG:i:0	MD:Z:31
D2D0JJN1:133:D0BCAACXX:1:1208:6642:120606	161	chromosome:AGPv2:6:1:169174353:1	167139240	37	71M	=	167139277	68	CGAACCGGCGGGCTTGGGCTTGCCGTGGGAGTCCATCCGGTGGAGAGCAGACCTTCTCTCTGTGTTGGGGG	FFFHHHHHJJJJEEFFGFBDFCAC>6?BD5?5?CCDCDDD&5@+2(20339<ACC>::::>>4:>??BB##	XT:A:U	NM:i:0	SM:i:37	AM:i:37	X0:i:1	X1:i:0	XM:i:0	XO:i:0	XG:i:0	MD:Z:71
D2D0JJN1:133:D0BCAACXX:1:1208:15541:181698	83	chromosome:AGPv2:8:1:175793759:1	155021957	60	31M	=	155021858	-130	GTCCTCGCTCTGACATTTTAGTGTTAGTTGT	?DFHHHJJJIIHIIH@8IJJIIJJJJIGJJJ	XT:A:U	NM:i:0	SM:i:23	AM:i:23	X0:i:1	X1:i:1	XM:i:0	XO:i:0	XG:i:0	MD:Z:31	XA:Z:chromosome:AGPv2:4:1:241473504:1,+239705981,31M,1;
D2D0JJN1:133:D0BCAACXX:1:1208:15541:181698	163	chromosome:AGPv2:8:1:175793759:1	155021858	60	71M	=	155021957	130	CGATTAAGGAACCCAGGGGCGGACCTACATGTAACCTAGTAAGGGCATATGCCTCTGCTCATTTGTCTATT	FFFFHHHHJJJIJJJIGIJJIJJJHHHHHFF@DFFFCCECCEDDDDDCCDEDDDDCDDDDDDDEEACDEE:	XT:A:U	NM:i:0	SM:i:37	AM:i:23	X0:i:1	X1:i:0	XM:i:0	XO:i:0	XG:i:0	MD:Z:71
D2D0JJN1:133:D0BCAACXX:1:1208:9186:183862	89	chromosome:AGPv2:6:1:169174353:1	111032788	20	71M	=	111032788	0	CCGTTTTGGAGTTTGGCTGTCGCGTGCGTCTCCAAAACAGAGAAGCCAACGCCAACGCCTCCATTTCGTCG	0B?BCCCCCC?C?8BBBBBB@;6=CDDEEEE<G@EC;HHC@C@GHEGDDHEFEGFAFCEDCHE:FHHFDDD	XT:A:U	NM:i:1	SM:i:20	AM:i:0	X0:i:1	X1:i:2	XM:i:1	XO:i:0	XG:i:0	MD:Z:23C47	XA:Z:chromosome:AGPv2:8:1:175793759:1,+155022026,71M,2;chromosome:AGPv2:8:1:175793759:1,+3919497,71M,2;
D2D0JJN1:133:D0BCAACXX:1:1208:9186:183862	181	chromosome:AGPv2:6:1:169174353:1	111032788	0	*	=	111032788	0	TGCTGTACTCCGCGCCGGCAGAGGCCACCAG	###############F@@;F=BFGGFFBD@H
D2D0JJN1:133:D0BCAACXX:1:1301:1943:3340	99	chromosome:AGPv2:2:1:237068873:1	137772686	60	71M	=	137772789	134	CGAGCTGCAACTGAGGGGCATCAACCTCAGAGGCTACATTCCGGTTGCTTTGTTTGACGTCGGGCTTGAGA	DFFGDFHHIIGIJHGDHIHAGGBD@GHG@GGGHGIIIJJJJHIJFAGECGHHHHFDBDDACDDDDDDB?CB	XT:A:U	NM:i:0	SM:i:37	AM:i:23	X0:i:1	X1:i:0	XM:i:0	XO:i:0	XG:i:0	MD:Z:71
D2D0JJN1:133:D0BCAACXX:1:1301:1943:3340	147	chromosome:AGPv2:2:1:237068873:1	137772789	60	31M	=	137772686	-134	ATACTTCCCTTGGGCTCCACCAGGCTGGCGG	AC@CDCFFE?HHCFHIGF=GIIIIIGGIIIH	XT:A:U	NM:i:0	SM:i:23	AM:i:23	X0:i:1	X1:i:1	XM:i:0	XO:i:0	XG:i:0	MD:Z:31	XA:Z:chromosome:AGPv2:8:1:175793759:1,+26865555,31M,1;
D2D0JJN1:133:D0BCAACXX:1:1301:8735:135319	83	chromosome:AGPv2:8:1:175793759:1	28847504	60	31M	=	28846995	-540	AGCTGTTGCGAATATCATACAACTGTGTGTG	;A@CFEBAECHAHEACGGFIIGIIIDIGJIG	XT:A:U	NM:i:0	SM:i:37	AM:i:37	X0:i:1	X1:i:0	XM:i:0	XO:i:0	XG:i:0	MD:Z:31
D2D0JJN1:133:D0BCAACXX:1:1301:8735:135319	163	chromosome:AGPv2:8:1:175793759:1	28846995	60	71M	=	28847504	540	CGAAGACATGGACACCGAGTACGTAGACCACCTCGCCGGTCGCAGCCGCCGCGATCCGACGGCGCCTCTCT	FFFFDFHHICEB<EB;E1?1CDG;<GGE?BEC28(?AABG>EB'3=A@?######################	XT:A:U	NM:i:2	SM:i:37	AM:i:37	X0:i:1	X1:i:0	XM:i:2	XO:i:0	XG:i:0	MD:Z:43C21G5
D2D0JJN1:133:D0BCAACXX:1:1301:14678:154517	77	*	0	0	*	*	0	0	ATTGAAGAGAGACCTGGAACACTCTACGAAC	###############################
D2D0JJN1:133:D0BCAACXX:1:1301:14678:154517	141	*	0	0	*	*	0	0	CGATGGATATCCAGTGGTGGCAGCGTTCTCCCCCTATACGCCCCTCGGAGAGTGTTCCAGGCCTCTCTTCA	FFFH<<CD:,A2CF,<<CFH9;8C?1:1)0*?:68?###################################
D2D0JJN1:133:D0BCAACXX:1:1302:13183:83902	117	chromosome:AGPv2:6:1:169174353:1	111032788	0	*	=	111032788	0	TGCTGTACTCCGCGCCGGCAGAGGCCACCAG	CCECC?<B@?BCFHHIJJIGIIHGJJIIHHH
D2D0JJN1:133:D0BCAACXX:1:1302:13183:83902	153	chromosome:AGPv2:6:1:169174353:1	111032788	20	71M	=	111032788	0	CCGTTTTGGAGTTTGGCTGTCGCGTGCGTCTCCAAAACAGAGAAGCCAACGCCAACGCCTCCATTTCGTCG	<><8CC>AC@BCC?@BDDD@=;BAAD=DC@FGGJIIGFIIGIJIIJJJIJJIIGEIFIJGIJJGHHHHFFF	XT:A:U	NM:i:1	SM:i:20	AM:i:0	X0:i:1	X1:i:2	XM:i:1	XO:i:0	XG:i:0	MD:Z:23C47	XA:Z:chromosome:AGPv2:8:1:175793759:1,+155022026,71M,2;chromosome:AGPv2:8:1:175793759:1,+3919497,71M,2;
D2D0JJN1:133:D0BCAACXX:1:1303:13838:46350	77	*	0	0	*	*	0	0	CGATGGATATCCAGTGGTGGCAGCGTTCTCCCCCTATACGTCGTTCGTAGAGTGTTCCAGGTCTCTCTTCA	FFFHHHHGJJJJJJHHJHHJGHIIJIEFGGIJJJJJJJJJIJJGIJIHIJHHHHHHFFFFFFEEEEDEDDD
D2D0JJN1:133:D0BCAACXX:1:1303:13838:46350	141	*	0	0	*	*	0	0	ATTGAAGAGAGACCTGGAACACTCTACGAAC	GIJHIHCHIIJJJJJJJJJJIJHHHFHFFFC
D2D0JJN1:133:D0BCAACXX:1:1303:13615:63680	99	chromosome:AGPv2:10:1:150189435:1	60231999	29	23M48S	=	60232022	54	CGACTATCTGCTTATAAACCCGGTCTCTCCCCGTTTTGCATCTGTGTTGGGAATGAGATAATTGCCATTAT	FFFHHGHHIGIIIB?DEGHHGGIDGH<DFEGEHFCFG><=<88BG=FFC962=AEHHC;BCF=CCCCAEED	XT:A:M	NM:i:0	SM:i:29	AM:i:29	XM:i:0	XO:i:0	XG:i:0	MD:Z:23
D2D0JJN1:133:D0BCAACXX:1:1303:13615:63680	147	chromosome:AGPv2:10:1:150189435:1	60232022	29	31M	=	60231999	-54	TCTCTCCCCGTTTTGCATCTGTGTTGGGAAT	####AFFHEAE=GGEDFGCAIHGHDFFDHGC	XT:A:U	NM:i:0	SM:i:29	AM:i:29	X0:i:1	X1:i:0	XM:i:0	XO:i:0	XG:i:0	MD:Z:31
D2D0JJN1:133:D0BCAACXX:1:1303:19392:82588	83	chromosome:AGPv2:2:1:237068873:1	234802440	60	71M	=	234802218	-293	GCGGATGTGATGTGACGCGATGTCGGCACTCGGGGGGAATTTCCGCCCATCATGAGAGGCGCCGGCGTTCG	<DDDDDDDDDDDDDDDDBDDDDDDDCA<DDDDDDDDCDCDDDFJJJJIIIIJJJJJJJJJJJJHHHHHFFF	XT:A:U	NM:i:0	SM:i:37	AM:i:37	X0:i:1	X1:i:0	XM:i:0	XO:i:0	XG:i:0	MD:Z:71
D2D0JJN1:133:D0BCAACXX:1:1303:19392:82588	163	chromosome:AGPv2:2:1:237068873:1	234802218	60	31M	=	234802440	293	GCTGCCGCCACTGCCGGTTCGGCAATGGCCA	FHHFHGHIIIHHHHHFFCDDDDDDDDDDDDC	XT:A:U	NM:i:1	SM:i:37	AM:i:37	X0:i:1	X1:i:0	XM:i:1	XO:i:0	XG:i:0	MD:Z:9T21
D2D0JJN1:133:D0BCAACXX:1:1303:2278:167682	83	chromosome:AGPv2:8:1:175793759:1	29205067	60	31M	=	29204739	-359	ACGGTAGCAGTAGCACCCACCCCACCTGTGT	#DDDC>>3@@5;;9'C?:'IHGB8GHCGAF>	XT:A:U	NM:i:0	SM:i:37	AM:i:37	X0:i:1	X1:i:0	XM:i:0	XO:i:0	XG:i:0	MD:Z:31
D2D0JJN1:133:D0BCAACXX:1:1303:2278:167682	163	chromosome:AGPv2:8:1:175793759:1	29204739	60	22M1I48M	=	29205067	359	CGAAAACATCTCAATTTTTTTTAAAAAAAAACTTAGGACATCAAACAGATATAGCCCGTGAAATGAATTAG	FFFGHHHHGIIGIJJJJIJJIJIGHIJIJJHFFGHFFDEFEE9CC@9(>CCCCCDDDB;BDDDCCD>ACCC	XT:A:U	NM:i:1	SM:i:37	AM:i:37	X0:i:1	X1:i:0	XM:i:0	XO:i:1	XG:i:1	MD:Z:70
D2D0JJN1:133:D0BCAACXX:1:1304:16556:28678	83	chromosome:AGPv2:8:1:175793759:1	152762524	60	31M	=	152762177	-378	ATCTTCCGTTCCGCTCGGAAGTCTCTCTACC	C?B?8DDDDDDFHHHBIHIIGHIIIGGF@IJ	XT:A:U	NM:i:0	SM:i:37	AM:i:37	X0:i:1	X1:i:0	XM:i:0	XO:i:0	XG:i:0	MD:Z:31
D2D0JJN1:133:D0BCAACXX:1:1304:16556:28678	163	chromosome:AGPv2:8:1:175793759:1	152762177	60	45M1D26M	=	152762524	378	CTAGTTTTTTAATGGAGAGAGCTCTGCGTGTGCGCGGACGCACACGGGACGGGAGAGAGATGACGCCGGGC	FFFFHHHHIGHGIJIHIIJGGIJGBGBG?DDFIJIGIBGHF<AABB?DB@BBD7B5@8?@:@CDDDB;@##	XT:A:U	NM:i:1	SM:i:37	AM:i:37	X0:i:1	X1:i:0	XM:i:0	XO:i:1	XG:i:1	MD:Z:45^G26
D2D0JJN1:133:D0BCAACXX:1:1304:20973:59626	83	chromosome:AGPv2:2:1:237068873:1	145058851	17	31M	=	145058753	-129	CTCGCAGCAACTCCCCACGTCTCATCCACAC	3??AB>>@7(=(>EFDC;88B3F<F7B8)8:	XT:A:U	NM:i:2	SM:i:17	AM:i:17	X0:i:1	X1:i:0	XM:i:2	XO:i:0	XG:i:0	MD:Z:23G4A2
D2D0JJN1:133:D0BCAACXX:1:1304:20973:59626	163	chromosome:AGPv2:2:1:237068873:1	145058753	17	71M	=	145058851	129	CGAAACTGCTTTGCTCCATTTCTCTCACAGCTGGACGTGCCAGGACGCTTGACTTCGGCAGTCGGCACTCC	EFFDDFA+<CGH4<ADBFHID9EEH99??:?F*)1?F0B)808B28;4'B#####################	XT:A:M	NM:i:5	SM:i:17	AM:i:17	XM:i:5	XO:i:0	XG:i:0	MD:Z:26G4A10C14A6T6
D2D0JJN1:133:D0BCAACXX:1:1304:17749:71918	99	chromosome:AGPv2:9:1:156750706:1	138680660	60	71M	=	138681019	390	CGACGTCTGCCCAACTGCACGACGTGGCCCACAACACAAGATACTAACCCCGGACGTCAAGCAGGAACAGC	FFFHHHHHJJJJJJJJJJJJJGIJHHIJJJJJIIIIGIGIGIGHHHHHFFFDDDDD?BDDCDDDDBBDDC<	XT:A:U	NM:i:1	SM:i:37	AM:i:37	X0:i:1	X1:i:0	XM:i:1	XO:i:0	XG:i:0	MD:Z:32T38
D2D0JJN1:133:D0BCAACXX:1:1304:17749:71918	147	chromosome:AGPv2:9:1:156750706:1	138681019	60	31M	=	138680660	-390	GCCCCCCCAACCCCAGCCCACCCACAAGAGT	0DDDDBDBB>DDDECFHHB@IIIIJIJIJHF	XT:A:U	NM:i:0	SM:i:37	AM:i:37	X0:i:1	X1:i:0	XM:i:0	XO:i:0	XG:i:0	MD:Z:31
D2D0JJN1:133:D0BCAACXX:1:1304:16808:134779	99	chromosome:AGPv2:8:1:175793759:1	154130326	60	31M	=	154130376	121	ATTGAAAAGAGTCTAAGATCAGTTTGTTTAA	IJIIIGIJJJJGHIGIIIJIGIFGIGIDIGC	XT:A:U	NM:i:0	SM:i:37	AM:i:37	X0:i:1	X1:i:0	XM:i:0	XO:i:0	XG:i:0	MD:Z:31
D2D0JJN1:133:D0BCAACXX:1:1304:16808:134779	147	chromosome:AGPv2:8:1:175793759:1	154130376	60	71M	=	154130326	-121	TTTGGTTCTTTTAGGGGTTGTTTGGTTTATAGGGACTAAACATTAGTCCCTCTACTTTTGTCGGCGTTTCG	BDDDDDDDDDDBDDCAFFFFHHHHGHJJIJIHIIHIIIIIIJJIGIIJIJHGHBIJIJJIGJIHFHHHFFF	XT:A:U	NM:i:0	SM:i:37	AM:i:37	X0:i:1	X1:i:0	XM:i:0	XO:i:0	XG:i:0	MD:Z:71
D2D0JJN1:133:D0BCAACXX:1:1304:2846:143638	83	chromosome:AGPv2:6:1:169174353:1	132826017	29	31M	=	132825747	-301	CCGATGTGTTCATCCTCACCTTCTCCCTGGT	@DCEFFFFFEHHHHJIGCIIHEIIJJJJJJJ	XT:A:U	NM:i:1	SM:i:29	AM:i:29	X0:i:1	X1:i:0	XM:i:1	XO:i:0	XG:i:0	MD:Z:17T13
D2D0JJN1:133:D0BCAACXX:1:1304:2846:143638	163	chromosome:AGPv2:6:1:169174353:1	132825747	29	10S60M1S	=	132826017	301	CGAAGAGAATGGAGGCAGTGTGGTTATTCCATTGTGATGTTTCAGCCTCTTTTCCCTTTCGGCAGGATTAC	FFFHHHHHJIJJIIJJIICHEGIGIIIJJJJJJIIIIJJIIIHGIIHIIGIJJJJJJIJJJIJGFF;CC##	XT:A:M	NM:i:1	SM:i:29	AM:i:29	XM:i:1	XO:i:0	XG:i:0	MD:Z:2G57
D2D0JJN1:133:D0BCAACXX:1:1304:3750:196169	83	chromosome:AGPv2:6:1:169174353:1	122265173	29	46M1I24M	=	122265072	-171	CGGCGACGTGTGCGATCGGTTTGGTAGTTTGTGGCCTCCTAACTGATTTTTTTTATTTTCGCCCTTCTTCG	DDDDDBDDDDDDDBDDDDDDDDEEEEDEFFFHHHHIIJJJIGJJJJJIJJJJJJJIJJIJIJJHHHHHFFF	XT:A:U	NM:i:1	SM:i:29	AM:i:29	X0:i:1	X1:i:0	XM:i:0	XO:i:1	XG:i:1	MD:Z:70
D2D0JJN1:133:D0BCAACXX:1:1304:3750:196169	163	chromosome:AGPv2:6:1:169174353:1	122265072	29	18M2D13M	=	122265173	171	GGGAGGGAGAGGACGGACGAGGGGTGAGGTC	JJJGIIHEEDFDEDDDDDDDDDDD)9<AD93	XT:A:M	NM:i:5	SM:i:29	AM:i:29	XM:i:3	XO:i:1	XG:i:2	MD:Z:9G0A7^GA6C6
D2D0JJN1:133:D0BCAACXX:1:1305:6134:70365	83	chromosome:AGPv2:8:1:175793759:1	155021957	60	31M	=	155021858	-130	GTCCTCGCTCTGACATTTTAGTGTTAGTTGT	?BDBBHEJIIGHEJJIEJGJJJJIIGIIEGG	XT:A:U	NM:i:0	SM:i:23	AM:i:23	X0:i:1	X1:i:1	XM:i:0	XO:i:0	XG:i:0	MD:Z:31	XA:Z:chromosome:AGPv2:4:1:241473504:1,+239705981,31M,1;
D2D0JJN1:133:D0BCAACXX:1:1305:6134:70365	163	chromosome:AGPv2:8:1:175793759:1	155021858	60	71M	=	155021957	130	CGATTAAGGAACCCAGGGGCGGACCTACATGTAACCTAGTAAGGGCATATGCCTCTGCTCATTTGTCTATT	FFFFHGHHIGIGIIEHIGGGGJEGHHEEEFF;CDEFDECACECDDBDDDDEDCDCCCDDDDDEECCCDEED	XT:A:U	NM:i:0	SM:i:37	AM:i:23	X0:i:1	X1:i:0	XM:i:0	XO:i:0	XG:i:0	MD:Z:71
D2D0JJN1:133:D0BCAACXX:1:1305:11882:80767	83	chromosome:AGPv2:1:1:301354135:1	238827297	60	71M	=	238827130	-238	GAACCAATATCTAACTGTGCTCATATTTGCGGGTAAAAATTTATATCAAAGTTCGTATTTATCGGATTTCG	;DECEEFFFFFDFHHHHFIJJIIJIIGIJJHHIJJJJIIIIIGGJIJJJJJJJIJGGJJJJJJHHHHHFFF	XT:A:U	NM:i:0	SM:i:37	AM:i:37	X0:i:1	X1:i:0	XM:i:0	XO:i:0	XG:i:0	MD:Z:71
D2D0JJN1:133:D0BCAACXX:1:1305:11882:80767	163	chromosome:AGPv2:1:1:301354135:1	238827130	60	31M	=	238827297	238	GTCGTTGAGGAGGGAGGGGGAGGAGTAGGGC	EFHIIGH=CGAGIH<BDCB############	XT:A:U	NM:i:1	SM:i:37	AM:i:37	X0:i:1	X1:i:0	XM:i:1	XO:i:0	XG:i:0	MD:Z:30A0
D2D0JJN1:133:D0BCAACXX:1:1305:10897:99819	99	chromosome:AGPv2:5:1:217872852:1	202315710	60	71M	=	202315903	224	CGAAGAGCACAGGCTTGAGCTCCGCGCGGGCCGCGTAGATGGCTGCCGTGTGCGCAGCGGGACCGCTCCCG	FFFHHHHGJJJJJJJJGEIGIIJGIGGFHIHFFCBBDDDDDDDDDDDD9BABDDDBDDDDD7>@;;@BBD>	XT:A:U	NM:i:0	SM:i:37	AM:i:37	X0:i:1	X1:i:0	XM:i:0	XO:i:0	XG:i:0	MD:Z:71
D2D0JJN1:133:D0BCAACXX:1:1305:10897:99819	147	chromosome:AGPv2:5:1:217872852:1	202315903	60	31M	=	202315710	-224	CTGAAATTACAGTTCACACCTCGTCGGTCTA	DEDEFEEFCDDDEEBAA9FFEHJJIIIIJIJ	XT:A:U	NM:i:0	SM:i:37	AM:i:37	X0:i:1	X1:i:0	XM:i:0	XO:i:0	XG:i:0	MD:Z:31
D2D0JJN1:133:D0BCAACXX:1:1305:9437:100159	83	chromosome:AGPv2:8:1:175793759:1	152762524	60	31M	=	152762158	-397	ATCTTCCGTTCCGCTCGGAAGTCTCTCTACC	##########CBBB;6D@C=.(@8<FA??@F	XT:A:U	NM:i:0	SM:i:37	AM:i:37	X0:i:1	X1:i:0	XM:i:0	XO:i:0	XG:i:0	MD:Z:31
D2D0JJN1:133:D0BCAACXX:1:1305:9437:100159	163	chromosome:AGPv2:8:1:175793759:1	152762158	60	71M	=	152762524	397	CGATAGGGCGCTGTCTTTTCTAGTTTTTTAATGGAGAGAGCTCTGCGTGTGCGCGGACGCACACGGGCCGG	DFFDDH>AFFBE<EFFCHGGEAG?D?FHIIIIE99B3((-67@FD.4@<=2)9?A################	XT:A:U	NM:i:3	SM:i:37	AM:i:37	X0:i:1	X1:i:0	XM:i:3	XO:i:0	XG:i:0	MD:Z:67G0A0C1
D2D0JJN1:133:D0BCAACXX:1:1305:20155:162673	99	chromosome:AGPv2:9:1:156750706:1	105251992	60	31M	=	105252167	246	AAAAACCAGCAACCAACCGTCATCGCCGCAC	JJIIJJIJJIIJJJJJEDHDFFEEEBDDDBB	XT:A:U	NM:i:0	SM:i:37	AM:i:37	X0:i:1	X1:i:0	XM:i:0	XO:i:0	XG:i:0	MD:Z:31
D2D0JJN1:133:D0BCAACXX:1:1305:20155:162673	147	chromosome:AGPv2:9:1:156750706:1	105252167	60	71M	=	105251992	-246	CATCGTCGCGCTGGGGGGCGGCGCCTGGCTCAGCCACCGCGCGTCCACCACCGACTGCGAGCGGTTCCTCG	@@;>BDDDDBBDBDDDDBDBBDBB?CCDDB?@DDB?DDHGGGIIHFDJIGJJJJJJJIJJIIIHGHHHFFF	XT:A:U	NM:i:0	SM:i:37	AM:i:37	X0:i:1	X1:i:0	XM:i:0	XO:i:0	XG:i:0	MD:Z:71
D2D0JJN1:133:D0BCAACXX:1:1306:9598:101349	117	chromosome:AGPv2:9:1:156750706:1	105251970	0	*	=	105251970	0	CCGCTCTTCGTCTATAATGGCAATTATCTCCTGGTTTTTATGGTGGTTTCGGTTTCTCTTGGGACGTTTCG	:BC?BB?AA>7)EDC@;BFHFHHCHDGIIIIHDBF@BF<IHBGCFDFG<@FIGE@EIGHEHFEDDDBHDDD
D2D0JJN1:133:D0BCAACXX:1:1306:9598:101349	153	chromosome:AGPv2:9:1:156750706:1	105251970	37	31M	=	105251970	0	CAAGAGAAACCGAAACCACCATAAAAACCAG	CC>@CCC?;HHFHHAG@=IGHCHEFB8GBIH	XT:A:U	NM:i:0	SM:i:37	AM:i:0	X0:i:1	X1:i:0	XM:i:0	XO:i:0	XG:i:0	MD:Z:31
D2D0JJN1:133:D0BCAACXX:1:1306:14355:175002	83	chromosome:AGPv2:1:1:301354135:1	238827297	60	71M	=	238827130	-238	GAACCAATATCTAACTGTGCTCATATTTGCGGGTAAAAATTTATATCAAAGTTCGTATTTATCGGATTTCG	6ACDEEFFFFFFFEHHHHEIJJJJJJJJJGGIJJJJJJJIIIJIJIJJJJIJJJJIJJJJIIJHHHHHDFF	XT:A:U	NM:i:0	SM:i:37	AM:i:37	X0:i:1	X1:i:0	XM:i:0	XO:i:0	XG:i:0	MD:Z:71
D2D0JJN1:133:D0BCAACXX:1:1306:14355:175002	163	chromosome:AGPv2:1:1:301354135:1	238827130	60	31M	=	238827297	238	GTCGTTGAGGAGGGAGGGGGAGGAGTAGGGA	GBDEGGHHHIDHHH=BFDDD:@B?<(3>A?#	XT:A:U	NM:i:0	SM:i:37	AM:i:37	X0:i:1	X1:i:0	XM:i:0	XO:i:0	XG:i:0	MD:Z:31
D2D0JJN1:133:D0BCAACXX:1:1307:13890:111551	83	chromosome:AGPv2:8:1:175793759:1	28847504	60	31M	=	28846995	-540	AGCTGTTGCGAATATCATACAACTGTGTGTG	CBEDDBFHHHJJIGHIEEF@EGGEJIIIHJJ	XT:A:U	NM:i:0	SM:i:37	AM:i:37	X0:i:1	X1:i:0	XM:i:0	XO:i:0	XG:i:0	MD:Z:31
D2D0JJN1:133:D0BCAACXX:1:1307:13890:111551	163	chromosome:AGPv2:8:1:175793759:1	28846995	60	71M	=	28847504	540	CGAAGACATGGACACCGAGTACGTAGACCACCTCGCCGGTCGCCGCCGCCGCGATCCGACGGCGCGTCTCT	DFFHGHHHJIJJJJJJIEHCFFHDGGIIJIJJJJJGGII5=5=?9;B@BBBBB;@B?B?>B;@>;>)59<C	XT:A:U	NM:i:0	SM:i:37	AM:i:37	X0:i:1	X1:i:0	XM:i:0	XO:i:0	XG:i:0	MD:Z:71
D2D0JJN1:133:D0BCAACXX:1:1307:9110:198309	83	chromosome:AGPv2:8:1:175793759:1	29205067	60	31M	=	29204739	-359	ACGGTAGCAGTAGCACCCACCCCACCTGTGT	5?A>>>::5-@;5:>395'4/@=8IIHH@GG	XT:A:U	NM:i:0	SM:i:37	AM:i:37	X0:i:1	X1:i:0	XM:i:0	XO:i:0	XG:i:0	MD:Z:31
D2D0JJN1:133:D0BCAACXX:1:1307:9110:198309	163	chromosome:AGPv2:8:1:175793759:1	29204739	60	22M1I48M	=	29205067	359	CGAAAACATCTCAATTTTTTTTAAAAAAAAACTTAGGACATCAAACAGATATAGCCCGTGAAATAAATTAG	FFDD=?F??GH4CHH@HIJIH:BFGIIJI8E5AHFECD>@C@CCEE?3>A#####################	XT:A:U	NM:i:2	SM:i:37	AM:i:37	X0:i:1	X1:i:0	XM:i:1	XO:i:1	XG:i:1	MD:Z:63G6
D2D0JJN1:133:D0BCAACXX:1:1308:18227:8864	83	chromosome:AGPv2:8:1:175793759:1	154130376	60	71M	=	154130326	-121	TTTGGTTCTTTTAGGGGTTGTTTGGTTTATAGGGACTAAACATTAGTCCCTCTACTTTTGTCGGCGTTTCG	BDDDCBDDDDDDDDDDFEFFEFHIJJJJJIJJJIIIJIIGJIGIJIIIHFCHIHJJJJJJJJJHHHHHFFF	XT:A:U	NM:i:0	SM:i:37	AM:i:37	X0:i:1	X1:i:0	XM:i:0	XO:i:0	XG:i:0	MD:Z:71
D2D0JJN1:133:D0BCAACXX:1:1308:18227:8864	163	chromosome:AGPv2:8:1:175793759:1	154130326	60	31M	=	154130376	121	ATTGAAAAGAGTCTAAGATCAGTTTGTTTAA	GIIIHHGJJIJBGIJJJIIJJJHJJJIIJIH	XT:A:U	NM:i:0	SM:i:37	AM:i:37	X0:i:1	X1:i:0	XM:i:0	XO:i:0	XG:i:0	MD:Z:31
D2D0JJN1:133:D0BCAACXX:1:1308:15619:12117	99	chromosome:AGPv2:4:1:241473504:1	36027725	17	18M1I48M4S	=	36027819	125	CGAAACGTTATATGTTTCTTTTTTTGTAATTATGGATAACTCAAAGTGCAAACTCTTACTCTGCTGTCTGC	FFFHHHHHIJJJJJJJJIJJJJJJJJIIJJJJJJJIJIJJJJJJJIHHIJIIJIJJJJHHHHHGHFDFFF@	XT:A:M	NM:i:3	SM:i:17	AM:i:17	XM:i:2	XO:i:1	XG:i:1	MD:Z:5T25G34
D2D0JJN1:133:D0BCAACXX:1:1308:15619:12117	147	chromosome:AGPv2:4:1:241473504:1	36027819	17	31M	=	36027725	-125	CTCTCTCAAACGGCTGCATCTTGTCTAGAAA	ACDB;3EFHHJJIIIIGGGHIJJIJIIGJJJ	XT:A:U	NM:i:2	SM:i:17	AM:i:17	X0:i:1	X1:i:0	XM:i:2	XO:i:0	XG:i:0	MD:Z:0T1T28
D2D0JJN1:133:D0BCAACXX:1:1308:16207:42207	77	*	0	0	*	*	0	0	CGATTTGGAGATAATTGTCATTATGGAAGAAGAGACAAGGGGATTCGAAACCAGATCGGAAGAGCGGTTCA	DDDF?HHD3CCF>>94FHID@DEGHED<CE;9@B?F;@DGB<)(9DFC@C0=C;@DC?BE7:B>;>A';?>
D2D0JJN1:133:D0BCAACXX:1:1308:16207:42207	141	*	0	0	*	*	0	0	CAAATCGAAACCAGATCGGAAGAGCGTCGGG	IGEHIGCBGIJGCHC>CHEGAE2?AH>=A##
D2D0JJN1:133:D0BCAACXX:1:1308:6714:42817	77	*	0	0	*	*	0	0	CCACACAATAGGCTGGCAGAGAGGCAGGCAA	CGHHIGIIIIBCGGIGE;A5=.;B?1=>8?#
D2D0JJN1:133:D0BCAACXX:1:1308:6714:42817	141	*	0	0	*	*	0	0	CGAGGACCTGGCGCGCGATAGCGCCCGCGTTGGTGGCTGCCGCGCCGTGCTCCGCCGCGACCACCGTGCCC	FFFFFFF8EBB3<EDHBG06?FDAEFA6E=6BB(;=A##################################
D2D0JJN1:133:D0BCAACXX:1:1308:12415:46467	83	chromosome:AGPv2:3:1:232140174:1	224623380	60	31M	=	224623168	-243	ACAAGCTTAAAAAAGAAAAGGTAAGGGACAC	?CECDDECEGHHHHJJJIJIGIGIJJJJIGI	XT:A:U	NM:i:0	SM:i:37	AM:i:37	X0:i:1	X1:i:0	XM:i:0	XO:i:0	XG:i:0	MD:Z:31
D2D0JJN1:133:D0BCAACXX:1:1308:12415:46467	163	chromosome:AGPv2:3:1:232140174:1	224623168	60	71M	=	224623380	243	CGAAAACTAATGATTCTTTGCTACATTAACACCCAATAGGCCAGGACTCCCTAACGCTTTGGCAATTATCA	FFFFFDHHJIEHIIJJJJIIEGBHHIIJJJEIJIJJDHGBGA=G?BFBFC;;FC;5@DE?C=?A@D@####	XT:A:U	NM:i:0	SM:i:37	AM:i:37	X0:i:1	X1:i:0	XM:i:0	XO:i:0	XG:i:0	MD:Z:71
D2D0JJN1:133:D0BCAACXX:1:1308:21237:62280	113	chromosome:AGPv2:4:1:241473504:1	16368471	37	31M	chromosome:AGPv2:7:1:176764762:1	101378577	0	TCCCCTCTTCCTGTCCAGGCCTCCAGGGTTT	;@C?>;EEEFGHEEHJJJJIJJIIJJIJJJI	XT:A:U	NM:i:0	SM:i:37	AM:i:0	X0:i:1	X1:i:0	XM:i:0	XO:i:0	XG:i:0	MD:Z:31
D2D0JJN1:133:D0BCAACXX:1:1308:21237:62280	177	chromosome:AGPv2:7:1:176764762:1	101378577	0	71M	chromosome:AGPv2:4:1:241473504:1	16368471	0	TTGGGCGTGGGTGGTTGGGGGTATTTATAGCCCCAACCACCAAACTAGTCGTTTGGTGGGGCTGACTGTCG	##DB@:??DD@<DBBDCAD?;;9FHHGHHAGGBAF;GGGJIIJJIJIJJIJIIJJIJJJJIGF?DGHHFFF	XT:A:R	NM:i:4	SM:i:0	AM:i:0	X0:i:2	X1:i:0	XM:i:4	XO:i:0	XG:i:0	MD:Z:0A2A0A0T65	XA:Z:chromosome:AGPv2:7:1:176764762:1,-101355470,71M,4;
D2D0JJN1:133:D0BCAACXX:1:1308:7715:124412	83	chromosome:AGPv2:9:1:156750706:1	140112052	60	71M	=	140111958	-165	GGCGGCATCTCCTGCGTGGCGCCGCCTTCCGGCGAGAGCTGCGACGGCGGCGCACTAGGCGAGTTACTGGA	9DDDCDDBDDDDDDBDDBDDDDDDDDDDDDFFHHHHHIJIJJIHIJIJJIJIIJJJJJJJJJJHHHHHFFF	XT:A:U	NM:i:0	SM:i:37	AM:i:37	X0:i:1	X1:i:0	XM:i:0	XO:i:0	XG:i:0	MD:Z:71
D2D0JJN1:133:D0BCAACXX:1:1308:7715:124412	163	chromosome:AGPv2:9:1:156750706:1	140111958	60	31M	=	140112052	165	GCCGCGGGGTGAACACGAGGGCCTGACCCGG	IJJEHEHDD37BCDDD;;BD;BBDD?CDDDB	XT:A:U	NM:i:1	SM:i:37	AM:i:37	X0:i:1	X1:i:0	XM:i:1	XO:i:0	XG:i:0	MD:Z:18C12
D2D0JJN1:133:D0BCAACXX:1:1308:9447:126516	83	chromosome:AGPv2:1:1:301354135:1	238827297	60	71M	=	238827130	-238	GAACCAATATCTAACTGTGCTCATATTTGCGGGTAAAAATTTATATCAAAGTTCGTATTTATCGGATTTCG	#########################HF@:0F??2JIGABF??**99<GEIHHHEEA9GEEGIIHFHFHFFF	XT:A:U	NM:i:0	SM:i:37	AM:i:25	X0:i:1	X1:i:0	XM:i:0	XO:i:0	XG:i:0	MD:Z:71
D2D0JJN1:133:D0BCAACXX:1:1308:9447:126516	163	chromosome:AGPv2:1:1:301354135:1	238827130	60	31M	=	238827297	238	GTCGTTGAGGAGGGAGGGGGAGGAGAAGGGC	B7?0BBF2@F:;@B/9?=B############	XT:A:U	NM:i:2	SM:i:25	AM:i:25	X0:i:1	X1:i:0	XM:i:2	XO:i:0	XG:i:0	MD:Z:25T4A0
D2D0JJN1:133:D0BCAACXX:1:2101:7180:100346	117	chromosome:AGPv2:10:1:150189435:1	136831887	0	*	=	136831887	0	CCCTTCCCTCTTCGTCCATAATGGCAATTATCTCCCCCCTAGGTAGCTTTGTTTAAGCAGCGGACAGATCG	9DB?9@?8)()&BDCDDEDDDDDDDEDCCDBD@BIJIIGHDDIJJIJJJJJJJIJJIJIJJIJHHHHHFFF
D2D0JJN1:133:D0BCAACXX:1:2101:7180:100346	153	chromosome:AGPv2:10:1:150189435:1	136831887	37	31M	=	136831887	0	GTCCGCTGCTTAAACAAAGCTACCTAGGGGG	?BDDBCFFFFDCFGGHEHDIIEHEF@JJJIG	XT:A:U	NM:i:0	SM:i:37	AM:i:0	X0:i:1	X1:i:0	XM:i:0	XO:i:0	XG:i:0	MD:Z:31
D2D0JJN1:133:D0BCAACXX:1:2101:9141:135926	99	chromosome:AGPv2:5:1:217872852:1	202315710	60	71M	=	202315903	224	CGAAGAGCACAGGCTTGAGCTCCGCGCGGGCCGCGTAGATGGCTGCCGTGTGCGCAGCGGGACCGCTCCCG	DDDFHDH;FHIGGII>@D?9CEF:8@F6?@AB4=838;@3@C?AB8?@&52<3777@058B&&295>BB?<	XT:A:U	NM:i:0	SM:i:37	AM:i:37	X0:i:1	X1:i:0	XM:i:0	XO:i:0	XG:i:0	MD:Z:71
D2D0JJN1:133:D0BCAACXX:1:2101:9141:135926	147	chromosome:AGPv2:5:1:217872852:1	202315903	60	31M	=	202315710	-224	CTGAAATTACAGTTCACACCTCGTCGGTCTA	AC>5(CDC>CCDDCDCB>FFHHE<@HIGJHB	XT:A:U	NM:i:0	SM:i:37	AM:i:37	X0:i:1	X1:i:0	XM:i:0	XO:i:0	XG:i:0	MD:Z:31
D2D0JJN1:133:D0BCAACXX:1:2101:1690:148481	99	chromosome:AGPv2:3:1:232140174:1	206957918	60	71M	=	206957988	101	CGAGGTGCTCAGGAGCATTCAGGGCGAATACCAGACGGGGAAGGACGGAGACAAAAACAAGTACGGACCCC	FFFHHDHHJIJJJJJJJJJJGJJJJJJJJJJJJJIIJJHJIHHHFFFDDDBBDDDDDDDDD4@CBDDDD?<	XT:A:U	NM:i:1	SM:i:37	AM:i:37	X0:i:1	X1:i:0	XM:i:1	XO:i:0	XG:i:0	MD:Z:61G9
D2D0JJN1:133:D0BCAACXX:1:2101:1690:148481	147	chromosome:AGPv2:3:1:232140174:1	206957988	60	31M	=	206957918	-101	CTCTCTCCCACCACGGTTCATGCTCCGTGGG	@??8BADD@BDBADCDBCFDFFHJIJJIJII	XT:A:U	NM:i:0	SM:i:37	AM:i:37	X0:i:1	X1:i:0	XM:i:0	XO:i:0	XG:i:0	MD:Z:31
D2D0JJN1:133:D0BCAACXX:1:2101:7374:153602	83	chromosome:AGPv2:8:1:175793759:1	82826723	29	31M	=	82826695	-59	ACATACACAGGAGAGAGAACCCACGCAAGAG	DEFFEEC@6)FFFFFHHC=JIGIJIHIIJII	XT:A:U	NM:i:0	SM:i:29	AM:i:29	X0:i:1	X1:i:0	XM:i:0	XO:i:0	XG:i:0	MD:Z:31
D2D0JJN1:133:D0BCAACXX:1:2101:7374:153602	163	chromosome:AGPv2:8:1:175793759:1	82826695	29	28M43S	=	82826723	59	CTAATTTCTCGTGGCGGCAAGCAGATACACATACACAGGAGAGAGAACCCACGCAAGAGGAGATAATTGCC	FFFAHHHHGIJBHJJJIIJJGJIJGIGHIGIJJJJJBGCEGCACE7CADFFDDD:@BDD?AB<>>CCDDDC	XT:A:M	NM:i:0	SM:i:29	AM:i:29	XM:i:0	XO:i:0	XG:i:0	MD:Z:28
D2D0JJN1:133:D0BCAACXX:1:2101:5721:170435	99	chromosome:AGPv2:5:1:217872852:1	179015219	60	71M	=	179015526	338	CGATCCTCATCGCATTGCTGATGCTATGTGCTTCCCTCCTCATCTGAATGTAGTCCTGCACAACATCATAT	FFFHHHHHJJJIJJIJJJJJJJJIJJJJHGIGIJJJIIJIJJJJJJHIIJIJIGIJJJJJIIEHIJJHGGH	XT:A:U	NM:i:1	SM:i:37	AM:i:37	X0:i:1	X1:i:0	XM:i:1	XO:i:0	XG:i:0	MD:Z:48G22
D2D0JJN1:133:D0BCAACXX:1:2101:5721:170435	147	chromosome:AGPv2:5:1:217872852:1	179015526	60	31M	=	179015219	-338	GGCCCGGAGGGCAAAAATATTCACTCCAAAC	DDDDEHHHIHEIJJJIIHIHGFBEGHGHIHJ	XT:A:U	NM:i:1	SM:i:37	AM:i:37	X0:i:1	X1:i:0	XM:i:1	XO:i:0	XG:i:0	MD:Z:25G5
D2D0JJN1:133:D0BCAACXX:1:2102:16963:45120	99	chromosome:AGPv2:9:1:156750706:1	34178290	29	31M	=	34178523	283	CTTCCCTCTATATGCGTTTCCTTGCTGTATA	DH9DGHGGH=CHFHGDE5AEHG>E??C@BC:	XT:A:U	NM:i:1	SM:i:29	AM:i:29	X0:i:1	X1:i:0	XM:i:1	XO:i:0	XG:i:0	MD:Z:13C17
D2D0JJN1:133:D0BCAACXX:1:2102:16963:45120	147	chromosome:AGPv2:9:1:156750706:1	34178523	29	50M21S	=	34178290	-283	AATTGCGTTTGCCCCAGACATATTTTAGCAAAGCATTACCGGCTTTCACAGAAATTCAGCAGTGAGCATCG	>CB>?B==@';/=7FB=/8):D9FB4?*9@?DB?4?:)@C??*<<?<+D>HCBIHHEBGGCC<DD<,?FDD	XT:A:M	NM:i:1	SM:i:29	AM:i:29	XM:i:1	XO:i:0	XG:i:0	MD:Z:26G23
D2D0JJN1:133:D0BCAACXX:1:2102:19449:65530	99	chromosome:AGPv2:1:1:301354135:1	257188549	60	31M	=	257188762	284	AAAGGGGAGGGGTAGGAGGTGGCTGCCTGGG	I>BCHII:FHIFDFEAEED=A@BABBDCCDB	XT:A:U	NM:i:0	SM:i:37	AM:i:37	X0:i:1	X1:i:0	XM:i:0	XO:i:0	XG:i:0	MD:Z:31
D2D0JJN1:133:D0BCAACXX:1:2102:19449:65530	147	chromosome:AGPv2:1:1:301354135:1	257188762	60	71M	=	257188549	-284	GTGGATGCTGGCGTGCATCGCCGGGGACGGGGAATGGGGACAGGCTGGTTGGTTTAGAGGCGGGTGGGTGT	CCC>@DB@B<7<A>???=@A<HHG>EIJJJJJIIEGIIHDGHGED1GHGDJIH>GGIJJJIEHFHHBHDDD	XT:A:U	NM:i:0	SM:i:37	AM:i:37	X0:i:1	X1:i:0	XM:i:0	XO:i:0	XG:i:0	MD:Z:71
D2D0JJN1:133:D0BCAACXX:1:2102:19453:66567	89	chromosome:AGPv2:1:1:301354135:1	21567389	20	71M	=	21567389	0	AAAGCCATTCTGAAAAATCATTTGGCAAAACGGCTTATAGGTTGTTTTTCATAAAAACCCTGTACTTGTCG	>EC@DDFC>CEACA4GGGE@EGIIGIHFF;GGFEDFG?D1FB?<GFBAFGHIGGHEFIIJIHEDFADHFFF	XT:A:U	NM:i:1	SM:i:20	AM:i:0	X0:i:1	X1:i:2	XM:i:1	XO:i:0	XG:i:0	MD:Z:55G15	XA:Z:chromosome:AGPv2:9:1:156750706:1,-154767534,71M,2;chromosome:AGPv2:5:1:217872852:1,+212368845,71M,2;
D2D0JJN1:133:D0BCAACXX:1:2102:19453:66567	181	chromosome:AGPv2:1:1:301354135:1	21567389	0	*	=	21567389	0	TGTGAGTGACCAAGCAAAAACCGCCAGCTTG	@::(>535CB@666'=;B:-4;1C<=?CG>H
D2D0JJN1:133:D0BCAACXX:1:2102:10845:91562	83	chromosome:AGPv2:8:1:175793759:1	29205067	60	31M	=	29204739	-359	ACGGTAGCAGTAGCACCCACCCCACCTGTGT	?BCCCDDCDDDDDDBA:B=IIGCBIIIIJJI	XT:A:U	NM:i:0	SM:i:37	AM:i:37	X0:i:1	X1:i:0	XM:i:0	XO:i:0	XG:i:0	MD:Z:31
D2D0JJN1:133:D0BCAACXX:1:2102:10845:91562	163	chromosome:AGPv2:8:1:175793759:1	29204739	60	22M1I48M	=	29205067	359	CGAAAACATCTCAATTTTTTTTAAAAAAAAACTTAGGACATCAAACAGATATAGCCCGTGAAATGAATTAG	FFFHHHHHJJJIIJJJJJJJJJIIIIJJJJHFHHHFFFFFDEEEEEDDDDDEDCDCDD/=BDDDCDDCCCA	XT:A:U	NM:i:1	SM:i:37	AM:i:37	X0:i:1	X1:i:0	XM:i:0	XO:i:1	XG:i:1	MD:Z:70
D2D0JJN1:133:D0BCAACXX:1:2102:3956:130129	77	*	0	0	*	*	0	0	GGCGTGGTGTGGGTGGGGTGACGTGGGCTTG	9)?;;A@=CCAHF94>9?'8(:?@DB97<85
D2D0JJN1:133:D0BCAACXX:1:2102:3956:130129	141	*	0	0	*	*	0	0	CGATCCTGCTCTTGCCGGGGCTAGTGTGTGGCCCCGGCTTTCCCCTCGGCGTGCACTTTAGCCTTGCGCAA	FFFHDDFDDEBEF:CDFF):DDBD?DDFG@C92BAA/4AE>?7?@C?9/=;8==2>:3@AC>AACCC@B@9
D2D0JJN1:133:D0BCAACXX:1:2102:8185:194109	83	chromosome:AGPv2:9:1:156750706:1	105252167	60	71M	=	105251992	-246	CATCGTCGCGCTGGGGGGCGGCGCCTGGCTCAGCCACCGCGCGTCCACCACCGACTGCGAGCGGTTCCTCG	BB@DDDBDBBDDDDDDDDDDDDDDDDDDDBDBDDB;DFHJJJJIJJIJIIJJJJIEJIJJJJJHHHHHFFF	XT:A:U	NM:i:0	SM:i:37	AM:i:37	X0:i:1	X1:i:0	XM:i:0	XO:i:0	XG:i:0	MD:Z:71
D2D0JJN1:133:D0BCAACXX:1:2102:8185:194109	163	chromosome:AGPv2:9:1:156750706:1	105251992	60	31M	=	105252167	246	AAAAACCAGCAACCAACCGTCATCGCCGCAC	JJJJJIIIIJIIJIJIHHGBBFEECCD@B?;	XT:A:U	NM:i:0	SM:i:37	AM:i:37	X0:i:1	X1:i:0	XM:i:0	XO:i:0	XG:i:0	MD:Z:31
D2D0JJN1:133:D0BCAACXX:1:2103:6077:52389	99	chromosome:AGPv2:3:1:232140174:1	11642814	60	31M	=	11642952	209	GGCTGCGGGGAGGAGGCGGATAGCGGCGGCG	26BFEHIEHB8=8<8587;-;8>>9;BB@##	XT:A:U	NM:i:0	SM:i:37	AM:i:37	X0:i:1	X1:i:0	XM:i:0	XO:i:0	XG:i:0	MD:Z:31
D2D0JJN1:133:D0BCAACXX:1:2103:6077:52389	147	chromosome:AGPv2:3:1:232140174:1	11642952	60	71M	=	11642814	-209	TTCGGTGCCCTGCTCGCGCTCTCACTCGGCTTCGTCCCGTCGCGTTTTGATTTGCGCCGGGGGACCTGTCG	09@<8(0;DCB@77)&02:(::820078-?@@6=8=9>5'=@/@AGCGHDAEEFDA?@?B?<+<?FHDFFF	XT:A:U	NM:i:0	SM:i:37	AM:i:37	X0:i:1	X1:i:0	XM:i:0	XO:i:0	XG:i:0	MD:Z:71
D2D0JJN1:133:D0BCAACXX:1:2103:1709:61720	89	chromosome:AGPv2:9:1:156750706:1	105251970	37	31M	=	105251970	0	CAAGAGAAACCGAAACCACCATAAAAACCAG	CCEEEACB;A;AC;AEIHCEIJIIHFBHIIH	XT:A:U	NM:i:0	SM:i:37	AM:i:0	X0:i:1	X1:i:0	XM:i:0	XO:i:0	XG:i:0	MD:Z:31
D2D0JJN1:133:D0BCAACXX:1:2103:1709:61720	181	chromosome:AGPv2:9:1:156750706:1	105251970	0	*	=	105251970	0	CCGCTCTTCGTCTATAATGGCAATTATCTCCTGGTTTTTATGGTGGTTTCGGTTTCTCTTGGGACGTTTCG	:DCA>?BABDFEFFFFFFFFHHEGGAEIJIJJJJIGIJJIJJIHHFJJJIJIJIJGJIIHGIHHHHFFDDF
D2D0JJN1:133:D0BCAACXX:1:2103:5485:75777	99	chromosome:AGPv2:8:1:175793759:1	82826745	60	31M	=	82826814	140	ACGCAAGAGAGAGAGAAAGAGGGGGACACAC	EIIIIHGHHHHCHIHHFEFFFFDDDDDBBC5	XT:A:U	NM:i:0	SM:i:37	AM:i:37	X0:i:1	X1:i:0	XM:i:0	XO:i:0	XG:i:0	MD:Z:31
D2D0JJN1:133:D0BCAACXX:1:2103:5485:75777	147	chromosome:AGPv2:8:1:175793759:1	82826814	60	71M	=	82826745	-140	CGAGGCCGCGAGCAGCCTGAGGGACGGGGGTGACAGCCTCGCCGTCACCGGGGTCCGGGGAGTCCGTTTCG	#####B>@?@ABDBC?90?CDB?55@8DDCA>9<<6B8ABAIHGCF;HEJIIHAIIJJJIJJIHHFHHFFF	XT:A:U	NM:i:0	SM:i:37	AM:i:37	X0:i:1	X1:i:0	XM:i:0	XO:i:0	XG:i:0	MD:Z:71
D2D0JJN1:133:D0BCAACXX:1:2103:16010:114138	99	chromosome:AGPv2:8:1:175793759:1	82826745	60	31M	=	82826814	140	ACGCAAGAGAGAGAGACAGAGGGGGACACAC	JJJJJ>HIJJIJIJGEEEFFFFDBDDDDDD>	XT:A:U	NM:i:1	SM:i:37	AM:i:37	X0:i:1	X1:i:0	XM:i:1	XO:i:0	XG:i:0	MD:Z:16A14
D2D0JJN1:133:D0BCAACXX:1:2103:16010:114138	147	chromosome:AGPv2:8:1:175793759:1	82826814	60	71M	=	82826745	-140	CGAGGCCGCGAGCAGCCTGAGGGACGGGGGTGACAGCCTCGCCGTCACCGGGGTCCGGGGAGTCCGTTTCG	9<5;5;;;<:>8@DCC?AC>D<<05@@DDAA:??B?DBABAB;7GFAJIJJIIIJIIGC3JJIHH?GHFFF	XT:A:U	NM:i:0	SM:i:37	AM:i:37	X0:i:1	X1:i:0	XM:i:0	XO:i:0	XG:i:0	MD:Z:71
D2D0JJN1:133:D0BCAACXX:1:2103:13544:132409	99	chromosome:AGPv2:9:1:156750706:1	34178004	60	71M	=	34178268	295	CGAGCTGTCCGGCCCAAGATGACACCAACCACCACCACCGTCAGTTTGCACTTGTACAGCATAAGGACCGA	FFFHHHGHIIJJJJIIIJJJEIJJJJIJIIIIGGIIIJJIGGIIACHEHGHFFFDDFDDDDE@CDDDDDDB	XT:A:U	NM:i:0	SM:i:37	AM:i:37	X0:i:1	X1:i:0	XM:i:0	XO:i:0	XG:i:0	MD:Z:71
D2D0JJN1:133:D0BCAACXX:1:2103:13544:132409	147	chromosome:AGPv2:9:1:156750706:1	34178268	60	31M	=	34178004	-295	GTGTTGTCAGGTTCTGTTGACCCTTCCCTCT	CDDFFFFFFHHHGHGEIHF@IGGF:FHFBEG	XT:A:U	NM:i:0	SM:i:37	AM:i:37	X0:i:1	X1:i:0	XM:i:0	XO:i:0	XG:i:0	MD:Z:31
D2D0JJN1:133:D0BCAACXX:1:2104:9652:34906	99	chromosome:AGPv2:8:1:175793759:1	155021858	60	71M	=	155021957	130	CGATTAAGGAACCCAGGGGCGGACCTACATGTAACCTAGTAAGGGCATATGCCTCTGCTCATTTGTCTATT	FFDHGHHHIIIIIJIJJJIGJJIEHHGHHFFFFFFEEEEEADDDDDDDDDECDDDDDDDDDDEEEDDDEDA	XT:A:U	NM:i:0	SM:i:37	AM:i:23	X0:i:1	X1:i:0	XM:i:0	XO:i:0	XG:i:0	MD:Z:71
D2D0JJN1:133:D0BCAACXX:1:2104:9652:34906	147	chromosome:AGPv2:8:1:175793759:1	155021957	60	31M	=	155021858	-130	GTCCTCGCTCTGACATTTTAGTGTTAGTTGT	BDDFHHHGIEIHGIJIIIJIJIJJIHIJIJJ	XT:A:U	NM:i:0	SM:i:23	AM:i:23	X0:i:1	X1:i:1	XM:i:0	XO:i:0	XG:i:0	MD:Z:31	XA:Z:chromosome:AGPv2:4:1:241473504:1,+239705981,31M,1;
D2D0JJN1:133:D0BCAACXX:1:2104:12355:43670	83	chromosome:AGPv2:3:1:232140174:1	1481234	29	71M	=	1481008	-297	ATTTCCAAAACGATTCGCTCAGATATACAGAGAGAGGTTTATTTTTATTCAGGCAAGGCAATCACCATTCG	>@?:EAC;6=CEA6EFFIIIFFCECEFGFCFBFFEFCDD@>EFB<BFEIIFIEFAEFFGFE?E:FB?FDDD	XT:A:U	NM:i:0	SM:i:29	AM:i:29	X0:i:1	X1:i:0	XM:i:0	XO:i:0	XG:i:0	MD:Z:71
D2D0JJN1:133:D0BCAACXX:1:2104:12355:43670	163	chromosome:AGPv2:3:1:232140174:1	1481008	29	8S23M	=	1481234	297	GCCTTGGGGGGGTTGGGATTGGGAATTTGGA	IJJJJJJEGG@@007@B?AA<<?<9AAC@A:	XT:A:M	NM:i:0	SM:i:29	AM:i:29	XM:i:0	XO:i:0	XG:i:0	MD:Z:23
D2D0JJN1:133:D0BCAACXX:1:2104:6751:80792	99	chromosome:AGPv2:4:1:241473504:1	36027841	29	31M	=	36027991	221	GTCTAGAAAAGTCTATGGTAAGGTTTTAGGC	IGIJIIIJJJJHHIJIHHEEEEF@DFFDDC<	XT:A:U	NM:i:0	SM:i:29	AM:i:29	X0:i:1	X1:i:0	XM:i:0	XO:i:0	XG:i:0	MD:Z:31
D2D0JJN1:133:D0BCAACXX:1:2104:6751:80792	147	chromosome:AGPv2:4:1:241473504:1	36027991	29	71M	=	36027841	-221	TCGGTAATCCCAGCAGACGAGCTTGCACTCGCTATCTACGTTCGCGCCACGCTCCAGCATCCTTCTCGTCG	DDDDDDDBDDDDCDB?2?CDBDDCC?;DDDCEFFFDFEHJJIJJIGIGDIIIGIJJJIIIIJIHHHHHFFF	XT:A:M	NM:i:7	SM:i:29	AM:i:29	XM:i:7	XO:i:0	XG:i:0	MD:Z:3A6T4A2A17C0G30C2
D2D0JJN1:133:D0BCAACXX:1:2104:5687:82079	99	chromosome:AGPv2:8:1:175793759:1	29204739	60	22M1I48M	=	29205067	359	CGAAAACATCTCAATTTTTTTTAAAAAAAAACTTAGGACATCAAACAGATATAGCCCGTGAAATGAATTAG	DDDHDDB=DFB:C<EHCHGGBBGIIDGA:FEAEEFEE93..66@(6;=;;;ADC@CC;3??2@4::A####	XT:A:U	NM:i:1	SM:i:37	AM:i:37	X0:i:1	X1:i:0	XM:i:0	XO:i:1	XG:i:1	MD:Z:70
D2D0JJN1:133:D0BCAACXX:1:2104:5687:82079	147	chromosome:AGPv2:8:1:175793759:1	29205067	60	31M	=	29204739	-359	ACGGTAGCAGTAGCACCCTCCCCACCTGTGT	###########################?/?*	XT:A:U	NM:i:1	SM:i:37	AM:i:37	X0:i:1	X1:i:0	XM:i:1	XO:i:0	XG:i:0	MD:Z:18A12
D2D0JJN1:133:D0BCAACXX:1:2104:16195:121920	83	chromosome:AGPv2:1:1:301354135:1	238827297	60	71M	=	238827130	-238	GAACCAATATCTAACTGTGCTCATATTTGCGGGTAAAAATTTATATCAAAGTTCGTATTTATCGGATTTCG	@DEEEEFFFFFFFHHHHFJIGIJIJIIGIIHGJJJJJJJJJIIGIGJJJJJJIIJJJJJJJJJHHHHHFFF	XT:A:U	NM:i:0	SM:i:37	AM:i:37	X0:i:1	X1:i:0	XM:i:0	XO:i:0	XG:i:0	MD:Z:71
D2D0JJN1:133:D0BCAACXX:1:2104:16195:121920	163	chromosome:AGPv2:1:1:301354135:1	238827130	60	31M	=	238827297	238	GTCGTTGAGGAGGGAGGGGGAGGAGTAGGGC	IIIIEGIEHIGIJH=BBCDD8=>8?9>CCB#	XT:A:U	NM:i:1	SM:i:37	AM:i:37	X0:i:1	X1:i:0	XM:i:1	XO:i:0	XG:i:0	MD:Z:30A0
D2D0JJN1:133:D0BCAACXX:1:2104:5119:166788	99	chromosome:AGPv2:8:1:175793759:1	155023609	60	31M	=	155023691	153	GTTAGTTGTTGGAAGTATACCCTCAATCACA	I;FDDDFGIII=BGFFHGHIGIHGEHHHEHF	XT:A:U	NM:i:0	SM:i:37	AM:i:37	X0:i:1	X1:i:0	XM:i:0	XO:i:0	XG:i:0	MD:Z:31
D2D0JJN1:133:D0BCAACXX:1:2104:5119:166788	147	chromosome:AGPv2:8:1:175793759:1	155023691	60	71M	=	155023609	-153	CATACCTGTTGGGTGCTCGTCGCTGGTGAAGGGCACGATGAAGATCTGGCAAAGGGACCGACGAAGACTCG	@DC@BB@BBDDDDB?DCFEIIIJIHGHCHF>HEHCGIGDCGEGJIJGHIGIIGG?AGHHEDHDDHFAHFFF	XT:A:U	NM:i:0	SM:i:37	AM:i:37	X0:i:1	X1:i:0	XM:i:0	XO:i:0	XG:i:0	MD:Z:71
D2D0JJN1:133:D0BCAACXX:1:2105:16258:20985	99	chromosome:AGPv2:9:1:156750706:1	23257491	60	71M	=	23257668	208	CGAACTTCTTCTTGCCCGTGCCCTGCAGCATTATCCATCGCGTTGCTCACACGCATGTTCCAGTAGAACGA	FFFHHHHHJJJJJJJJJJJJJJJJJJJJJIIJJJJJIJHJJJJJIJJIJIJIJHGFFFF@DEEEEEDECB>	XT:A:U	NM:i:1	SM:i:37	AM:i:37	X0:i:1	X1:i:0	XM:i:1	XO:i:0	XG:i:0	MD:Z:53T17
D2D0JJN1:133:D0BCAACXX:1:2105:16258:20985	147	chromosome:AGPv2:9:1:156750706:1	23257668	60	31M	=	23257491	-208	TCGGGGCCCTTCTGCTCTTCCAGCCTGCCGA	##DDB=DA;@;;ACB?CDBHHHBHEBEJIJI	XT:A:U	NM:i:1	SM:i:37	AM:i:37	X0:i:1	X1:i:0	XM:i:1	XO:i:0	XG:i:0	MD:Z:5T25
D2D0JJN1:133:D0BCAACXX:1:2105:11172:180377	83	chromosome:AGPv2:2:1:237068873:1	137772789	60	31M	=	137772686	-134	ATACTTCCCTTGGGCTCCACCAGGCTGGCGG	EDEDEDFFFFGHHHJIIHFIJJJJJJJJJJI	XT:A:U	NM:i:0	SM:i:23	AM:i:23	X0:i:1	X1:i:1	XM:i:0	XO:i:0	XG:i:0	MD:Z:31	XA:Z:chromosome:AGPv2:8:1:175793759:1,+26865555,31M,1;
D2D0JJN1:133:D0BCAACXX:1:2105:11172:180377	163	chromosome:AGPv2:2:1:237068873:1	137772686	60	71M	=	137772789	134	CGAGCTGCAACTGAGGGGCATCAACCTCAGAGGCTACATTCCGGTTGCTTTGTTTGACGTCGGGCTTGAGA	FFFHHHHHJJJIJJJJJJIJJJJJJJJJJJJJJJGIJJJJIJJJHGGIJJHHGHHFFFFDDDDDDDDDBDB	XT:A:U	NM:i:0	SM:i:37	AM:i:23	X0:i:1	X1:i:0	XM:i:0	XO:i:0	XG:i:0	MD:Z:71
D2D0JJN1:133:D0BCAACXX:1:2106:8770:15049	99	chromosome:AGPv2:1:1:301354135:1	262003269	0	71M	=	262003389	151	CGAGTTCTCTCTTCGCCGCGGCGCACGCTTCACCGATTTCAGCTTAGGCGCCGCTGCATTTTGTAGGGGGT	DDDDBFDDEFE?,3A?EC6CDGEEIF<'5=>ACC@3?B<A3;>35>(3(57:6<B3733>>@#########	XT:A:R	NM:i:2	SM:i:0	AM:i:0	X0:i:2	X1:i:0	XM:i:2	XO:i:0	XG:i:0	MD:Z:27A40A2	XA:Z:chromosome:AGPv2:1:1:301354135:1,+246260696,71M,2;
D2D0JJN1:133:D0BCAACXX:1:2106:8770:15049	147	chromosome:AGPv2:1:1:301354135:1	262003389	0	31M	=	262003269	-151	GAAGGAGGCGGCGATGAGTCCGGTGTTAGGT	C@<B@>;<8:EHHHC75''6GBB/0*DD;BB	XT:A:R	NM:i:0	SM:i:0	AM:i:0	X0:i:2	X1:i:0	XM:i:0	XO:i:0	XG:i:0	MD:Z:31	XA:Z:chromosome:AGPv2:1:1:301354135:1,-246260816,31M,0;
D2D0JJN1:133:D0BCAACXX:1:2106:12200:34074	69	chromosome:AGPv2:8:1:175793759:1	173715766	0	*	=	173715766	0	CTTTCTTCCGTGCGCGTCAGTGGCAGTGGTA	JJJJJJJJIIHIJJJIJHHFFFFFEB@CC@@
D2D0JJN1:133:D0BCAACXX:1:2106:12200:34074	137	chromosome:AGPv2:8:1:175793759:1	173715766	37	71M	=	173715766	0	CGACGACAGGCCGCGACCGGATTCCGGAGCACCGCACTGTACCGTTTCCGCGGCAGCCTAAGATGGTGACT	FFFGHHHHJJJJIIJFHIIJIIHHHFFFDCCDDDBDD@CCACDD??CCDDDDDDBDBDDDDCCCDD@@###	XT:A:U	NM:i:1	SM:i:37	AM:i:0	X0:i:1	X1:i:0	XM:i:1	XO:i:0	XG:i:0	MD:Z:51A19
D2D0JJN1:133:D0BCAACXX:1:2106:8313:35422	97	chromosome:AGPv2:8:1:175793759:1	129506084	25	71M	=	129506120	67	CGACGACTCTACTGTCCTCCGTCTTCTCCGTGTGGTGTTGGTCGTCTCGTCAGAAACTCAGAATGCGGAGA	FFFHHHHGIJIIJJIIJJII>HIIIIIIJIFEBDGBCFHIJCHHHGHHFEF?BD@ACEEECCCCCDB####	XT:A:U	NM:i:4	SM:i:25	AM:i:25	X0:i:1	X1:i:0	XM:i:4	XO:i:0	XG:i:0	MD:Z:67T0G0T0G0
D2D0JJN1:133:D0BCAACXX:1:2106:8313:35422	145	chromosome:AGPv2:8:1:175793759:1	129506120	37	31M	=	129506084	-67	GTTGGTCGTCTCGTCAGAAACTCAGAATGCG	BDBBCCFEBEEEIJIIHHGCIGJIHIJJJJJ	XT:A:U	NM:i:0	SM:i:37	AM:i:25	X0:i:1	X1:i:0	XM:i:0	XO:i:0	XG:i:0	MD:Z:31
D2D0JJN1:133:D0BCAACXX:1:2106:20670:156116	89	chromosome:AGPv2:1:1:301354135:1	21567389	20	71M	=	21567389	0	AAAGCCATTCTGAAAAATCATTTGGCAAAACGGCTTAGAGGTTGTTTTTCATAAAAACCCTGTACTTGTCG	@>;;;;;7;;ACAA?=)=>CDF@=CAD>A;@/8F??9)F;;;;D?*:>ECB81E??AGG<FFFDF@DBDDD	XT:A:U	NM:i:2	SM:i:20	AM:i:0	X0:i:1	X1:i:2	XM:i:2	XO:i:0	XG:i:0	MD:Z:37T17G15	XA:Z:chromosome:AGPv2:9:1:156750706:1,-154767534,71M,3;chromosome:AGPv2:5:1:217872852:1,+212368845,71M,3;
D2D0JJN1:133:D0BCAACXX:1:2106:20670:156116	181	chromosome:AGPv2:1:1:301354135:1	21567389	0	*	=	21567389	0	TGTGAGTAACCAAGCAAAAACCGCCAGCTTG	###############################
D2D0JJN1:133:D0BCAACXX:1:2106:4932:160480	83	chromosome:AGPv2:9:1:156750706:1	131091804	55	71M	=	131091517	-358	CATAAACATGAAATGGTCCCAAAACATAAACAGACTAGAAGGGTTCCTGGATCATTCTACAACATGGATCG	HHHHIHJIGJJJJJJJIJIJJJJJJJIJJHJJJIJIJJJJJJJJJJJIJJJJJJJJJHHJJJJHHHHHFFF	XT:A:U	NM:i:0	SM:i:37	AM:i:18	X0:i:1	X1:i:0	XM:i:0	XO:i:0	XG:i:0	MD:Z:71
D2D0JJN1:133:D0BCAACXX:1:2106:4932:160480	163	chromosome:AGPv2:9:1:156750706:1	131091517	55	31M	=	131091804	358	ATATGAAACATATACATTAACTATTGCATGA	JJJIJJJJIIJJJJJJIIJJIJJJIJ)@GIF	XT:A:U	NM:i:1	SM:i:18	AM:i:18	X0:i:1	X1:i:3	XM:i:1	XO:i:0	XG:i:0	MD:Z:26T4	XA:Z:chromosome:AGPv2:2:1:237068873:1,+17475078,31M,2;chromosome:AGPv2:2:1:237068873:1,-5033242,31M,2;chromosome:AGPv2:6:1:169174353:1,+157138432,31M,2;
D2D0JJN1:133:D0BCAACXX:1:2107:12589:68641	99	chromosome:AGPv2:8:1:175793759:1	154130326	60	31M	=	154130376	121	ATTGAAAAGAGTCTAAGATCAGTTTGTTTAA	JJJIIJJJIJJFFIJJJJJJJJIGEIIJIIC	XT:A:U	NM:i:0	SM:i:37	AM:i:37	X0:i:1	X1:i:0	XM:i:0	XO:i:0	XG:i:0	MD:Z:31
D2D0JJN1:133:D0BCAACXX:1:2107:12589:68641	147	chromosome:AGPv2:8:1:175793759:1	154130376	60	71M	=	154130326	-121	TTTGGTTCTTTTAGGGGTTGTTTGGTTTATAGGGACTAAACATTAGTCCCTCTACTTTTGTCGGCGTTTCG	BCDDDDDDDDDDDDDDFFFFHHHHHJJJJJJJIJIJIJIGJJJJJJJJJJJJIHJJJJJJJJJHHHHHFFF	XT:A:U	NM:i:0	SM:i:37	AM:i:37	X0:i:1	X1:i:0	XM:i:0	XO:i:0	XG:i:0	MD:Z:71
D2D0JJN1:133:D0BCAACXX:1:2107:13805:128106	83	chromosome:AGPv2:7:1:176764762:1	149252101	60	31M	=	149251973	-159	CACTGCCATCCGCAACGACCCAAGAATCAAC	@<,(??93'''BA:--)-(3C88884B9(7?	XT:A:U	NM:i:0	SM:i:23	AM:i:23	X0:i:1	X1:i:1	XM:i:0	XO:i:0	XG:i:0	MD:Z:31	XA:Z:chromosome:AGPv2:7:1:176764762:1,-149275743,31M,1;
D2D0JJN1:133:D0BCAACXX:1:2107:13805:128106	163	chromosome:AGPv2:7:1:176764762:1	149251973	60	71M	=	149252101	159	CGAGAGTATAACAAGATAGCATGAGGATTTTCATCCTAGTTAGTACTGATGCCTTATCTCGCTCTTGTTAC	FFF>C)A2CF><A:A+3:F<?<F9??E?C?*?FD<?*0*0:9<F>?*99BBF:??98<=)(B;2.7=7@EC	XT:A:U	NM:i:1	SM:i:37	AM:i:23	X0:i:1	X1:i:0	XM:i:1	XO:i:0	XG:i:0	MD:Z:5T65
D2D0JJN1:133:D0BCAACXX:1:2107:8629:132286	83	chromosome:AGPv2:2:1:237068873:1	145058851	60	31M	=	145058753	-129	CTCGCAGCAACTCCCCACGTCTCATCCAAAC	?@BAEDEDC?FCHJIGFGJHHCHF@GIJIHJ	XT:A:U	NM:i:1	SM:i:37	AM:i:25	X0:i:1	X1:i:0	XM:i:1	XO:i:0	XG:i:0	MD:Z:23G7
D2D0JJN1:133:D0BCAACXX:1:2107:8629:132286	163	chromosome:AGPv2:2:1:237068873:1	145058753	60	71M	=	145058851	129	CGAAACTGCTTTGCTCCATTTCTCTCACAGCTGGACGTGCCAGGACGCTTGACTTCGGCAGTCGTCACTCC	FFFAHHHHJJJJGGIIIEHIJIJIJIBEGIIGIJDIJIIHIJJJHGIGGIJGHJJJHHFFD>ABDBADAC<	XT:A:U	NM:i:4	SM:i:25	AM:i:25	X0:i:1	X1:i:0	XM:i:4	XO:i:0	XG:i:0	MD:Z:26G4A10C14A13
D2D0JJN1:133:D0BCAACXX:1:2107:13798:170160	83	chromosome:AGPv2:9:1:156750706:1	22333967	29	31M	=	22333599	-399	TCCACTAGCTCCGGCCTCGCCCCTCACCCGC	3BC>C@BB>BDBBDD@;DBBBA;;<=HJJJI	XT:A:U	NM:i:0	SM:i:29	AM:i:29	X0:i:1	X1:i:0	XM:i:0	XO:i:0	XG:i:0	MD:Z:31
D2D0JJN1:133:D0BCAACXX:1:2107:13798:170160	163	chromosome:AGPv2:9:1:156750706:1	22333599	29	14M6D48M8D9M	=	22333967	399	CGAACCACTAACCTGCTGCCCACCGAACCTAATGCAGTCCCGTGCAACAAAATAAATAGTCCGTTCATAAA	FFFHFHGFIIGBFHGHIEHGGHGHGDD@DFGIJIJIGIH@FG=A8CD@AAEFHFDCDFFEA@=ACCD:CD<	XT:A:M	NM:i:17	SM:i:29	AM:i:29	XM:i:3	XO:i:2	XG:i:14	MD:Z:14^CCTCAC0C7T33C5^TTACACAA9
D2D0JJN1:133:D0BCAACXX:1:2108:13523:15044	97	chromosome:AGPv2:9:1:156750706:1	138349127	0	31M	chromosome:AGPv2:10:1:150189435:1	142195240	0	GTCAAATCTGGAAACAGGGCAGGGTGGAAGA	HIIIIIIIIIGGGGIGHGIGHHFF6?BBCC;	XT:A:R	NM:i:0	SM:i:0	AM:i:0	X0:i:2	X1:i:0	XM:i:0	XO:i:0	XG:i:0	MD:Z:31	XA:Z:chromosome:AGPv2:10:1:150189435:1,+142195243,31M,0;
D2D0JJN1:133:D0BCAACXX:1:2108:13523:15044	145	chromosome:AGPv2:10:1:150189435:1	142195240	23	71M	chromosome:AGPv2:9:1:156750706:1	138349127	0	CTCGTCAAATCTGGAAACAGGGCAGGGTGGAAGAGAGGGTGGGAACTGGGAAAACGAAACCCAAAAGATCG	DDDFFDEDC?HEHFHHDJIIGIIHHFIHFFGCIGJGIHGGGGGEFIGGGHGIGJJIFHFFIGHHBDDFDA2	XT:A:U	NM:i:3	SM:i:23	AM:i:0	X0:i:1	X1:i:1	XM:i:3	XO:i:0	XG:i:0	MD:Z:0T0C0G68	XA:Z:chromosome:AGPv2:9:1:156750706:1,-138349124,71M,4;
D2D0JJN1:133:D0BCAACXX:1:2108:20524:80511	99	chromosome:AGPv2:5:1:217872852:1	202315710	60	71M	=	202315903	224	CGAAGAGCACAGGCTTGAGCTCCGCGCGGGCCGCGTAGATGGCTGCCGTGTGCGCAGCGGGACCGCTCCCG	FFFGHHHFI>GHIIJIEEGGFGIEHGGGGEEFFD>/;@?@@C?CDDBD7@?A3;BDBBDDD-0<B39>BD9	XT:A:U	NM:i:0	SM:i:37	AM:i:37	X0:i:1	X1:i:0	XM:i:0	XO:i:0	XG:i:0	MD:Z:71
D2D0JJN1:133:D0BCAACXX:1:2108:20524:80511	147	chromosome:AGPv2:5:1:217872852:1	202315903	60	31M	=	202315710	-224	CTGAAATTACAGTTCACACCTCGTCGGTCTA	CDDDDD@B>DDDEDDEA9EFHHIGEGIJIIJ	XT:A:U	NM:i:0	SM:i:37	AM:i:37	X0:i:1	X1:i:0	XM:i:0	XO:i:0	XG:i:0	MD:Z:31
D2D0JJN1:133:D0BCAACXX:1:2108:19007:88068	99	chromosome:AGPv2:3:1:232140174:1	206957918	17	70M1S	=	206957988	101	CGAGGCTCTCAGGAGCATTCAGGGCGAATACCAGACGGGGCAGTACGGAGGCAAAACCAAGGACGGTCCCC	>A#####################################################################	XT:A:M	NM:i:7	SM:i:17	AM:i:17	XM:i:7	XO:i:0	XG:i:0	MD:Z:5T0G33A2G6A5A9A3
D2D0JJN1:133:D0BCAACXX:1:2108:19007:88068	147	chromosome:AGPv2:3:1:232140174:1	206957988	17	31M	=	206957918	-101	CGCTCTCCCCCCACGGTTCATGCTCCGTGGG	########################@6;9DB9	XT:A:U	NM:i:2	SM:i:17	AM:i:17	X0:i:1	X1:i:0	XM:i:2	XO:i:0	XG:i:0	MD:Z:1T7A21
D2D0JJN1:133:D0BCAACXX:1:2108:12255:175337	73	chromosome:AGPv2:8:1:175793759:1	173715766	37	71M	=	173715766	0	CGACGACAGGCCGCGACCGGATTCCGGAGCACCGCACTGTACCGTTTCCGCGGCAGCCTAAGATGGTGACT	FFFHHHHHHGIJGIGIIIJJ@EHEHFBFCDDDDBDDDBCACDDD@?CCCDDBBDB@BBDDDDC>CC>CCDC	XT:A:U	NM:i:1	SM:i:37	AM:i:0	X0:i:1	X1:i:0	XM:i:1	XO:i:0	XG:i:0	MD:Z:51A19
D2D0JJN1:133:D0BCAACXX:1:2108:12255:175337	133	chromosome:AGPv2:8:1:175793759:1	173715766	0	*	=	173715766	0	CTTTCTTCCGTGCGCGTCAGTGGCAGTGGTA	GIIIGBFGHGGEAAGHEEF>?@??A######
D2D0JJN1:133:D0BCAACXX:1:2108:7602:182946	77	*	0	0	*	*	0	0	CGAAGAGAACAGGCTTGAACCCCGCCCAGGCCGCGGAGAAGGCTGCCGGGCGCGCAGCGGGATCGGTGCCG	?@#####################################################################
D2D0JJN1:133:D0BCAACXX:1:2108:7602:182946	141	*	0	0	*	*	0	0	TATACATACGAGGGGTGAACTGTAATTTCAA	?G*??##########################
D2D0JJN1:133:D0BCAACXX:1:2108:14691:189487	99	chromosome:AGPv2:3:1:232140174:1	224623402	29	31M	=	224623433	56	AAGGGACACCGGCGGTCAATTGGGGCGGGGG	=C=@CE=FEHAHE@B27B#############	XT:A:U	NM:i:0	SM:i:29	AM:i:29	X0:i:1	X1:i:0	XM:i:0	XO:i:0	XG:i:0	MD:Z:31
D2D0JJN1:133:D0BCAACXX:1:2108:14691:189487	147	chromosome:AGPv2:3:1:232140174:1	224623433	29	46S25M	=	224623402	-56	AATGGCAATTATCTCAAGGGACACCGGCGGTCAATTGGGGCGGGGGCTCACCAGGCTCGGACTCGGATTCG	CCCDCCBCC@>BDDDDDCA>5;8B?@DDFFFFHHEFIIIGGGGHAIHFH@GIJIJGIIHHHBJHHFDA=A2	XT:A:M	NM:i:0	SM:i:29	AM:i:29	XM:i:0	XO:i:0	XG:i:0	MD:Z:25
D2D0JJN1:133:D0BCAACXX:1:2201:8599:40376	99	chromosome:AGPv2:4:1:241473504:1	36027725	17	18M1I48M4S	=	36027819	125	CGAAACGTTATATGTTTCTTTTTTTGTAATTATGGATAACTCAAAGTGCAAACTCTTACTCTGCTGTCTGC	FDDFBFHHG>FGFGHGGIGHHGAFHGBGDBDHGHIHBGBHGIIC<=.>==.867=D@=ECE:CCH>;.?@@	XT:A:M	NM:i:3	SM:i:17	AM:i:17	XM:i:2	XO:i:1	XG:i:1	MD:Z:5T25G34
D2D0JJN1:133:D0BCAACXX:1:2201:8599:40376	147	chromosome:AGPv2:4:1:241473504:1	36027819	17	31M	=	36027725	-125	CTCTCTCAAACGGCTGCATCTTGTCTAGAAA	5AB?5)AEAA;@@@=)=FCFB:GFBB?8DFD	XT:A:U	NM:i:2	SM:i:17	AM:i:17	X0:i:1	X1:i:0	XM:i:2	XO:i:0	XG:i:0	MD:Z:0T1T28
D2D0JJN1:133:D0BCAACXX:1:2201:12095:45996	83	chromosome:AGPv2:3:1:232140174:1	194228936	60	31M	=	194228450	-517	GCCTTAGATAAGATCCCAAGCTAAATGGATG	AGHGDIIIGIJJHGJIIJJIFJJJIJIJJJI	XT:A:U	NM:i:0	SM:i:37	AM:i:37	X0:i:1	X1:i:0	XM:i:0	XO:i:0	XG:i:0	MD:Z:31
D2D0JJN1:133:D0BCAACXX:1:2201:12095:45996	163	chromosome:AGPv2:3:1:232140174:1	194228450	60	71M	=	194228936	517	CGAATGCAGAAAGGTTTCAGAGCTCAGAACATCTCTAAAAGATCCCAAAAATAAATCTCCTAATACATGAA	FFFHHHHHJIJJJJFHIHEJHIJIJJIIJIIJJJJJJJIJIGGIJHIIIGIIJJJIJJIIJJJIIGIIGEE	XT:A:U	NM:i:0	SM:i:37	AM:i:37	X0:i:1	X1:i:0	XM:i:0	XO:i:0	XG:i:0	MD:Z:71
D2D0JJN1:133:D0BCAACXX:1:2201:20504:70161	99	chromosome:AGPv2:8:1:175793759:1	29205089	60	31M	=	29205123	105	CACCTGTGTAGATTCCGGAAGCTCTCTCCCC	IIIHIIIGGHEEGHICGBHHHEHDDFFFEE9	XT:A:U	NM:i:0	SM:i:37	AM:i:37	X0:i:1	X1:i:0	XM:i:0	XO:i:0	XG:i:0	MD:Z:31
D2D0JJN1:133:D0BCAACXX:1:2201:20504:70161	147	chromosome:AGPv2:8:1:175793759:1	29205123	60	71M	=	29205089	-105	GGTAGGGGACGGAGACGGAGACGGAGACGGAGACGGAGACGGAGATGGTGCCGGGCCCACCCCAGTTGTCG	DDDDBBDDBDDDDDADDDDDBDDDABCCFFDFDEFHCJJJIJJIIGIJIEIJIJIIGGEJJJJFHHHHFFF	XT:A:U	NM:i:0	SM:i:37	AM:i:37	X0:i:1	X1:i:0	XM:i:0	XO:i:0	XG:i:0	MD:Z:71
D2D0JJN1:133:D0BCAACXX:1:2201:19105:100245	77	*	0	0	*	*	0	0	CGATCAGGCCTAGCTGGGACGAGATAATTGCCATTATAGACGAAGAGCGGACGGGATTCGAAACCAGATCG	FFFHHHHHJJGIJJJJJIIIIIIGIJIJGGIJIJJIJJIIJHIGHIIGIGGFCDB=BCDD:9?B(8A1>CA
D2D0JJN1:133:D0BCAACXX:1:2201:19105:100245	141	*	0	0	*	*	0	0	GTCCCAGCTAGGCCTGATCGAAACCAGATCG	IIIIJ>CHHIJIHGEHHCDFEFCDEC?A@CD
D2D0JJN1:133:D0BCAACXX:1:2201:18538:103696	99	chromosome:AGPv2:9:1:156750706:1	23257491	60	71M	=	23257668	208	CGAACTTCTTCTTGCCCGTGCCCTGCAGCATTATCCATCGCGTTGCTCACACGCATGTTCCAGTAGAACGA	FFDHGFDHGHGIJFHIIIAEFEGDCDHIIEGGGIIIICHIJJHIJGCCGECHHHE?D;)?@ACC>AE@A;?	XT:A:U	NM:i:1	SM:i:37	AM:i:25	X0:i:1	X1:i:0	XM:i:1	XO:i:0	XG:i:0	MD:Z:53T17
D2D0JJN1:133:D0BCAACXX:1:2201:18538:103696	147	chromosome:AGPv2:9:1:156750706:1	23257668	60	31M	=	23257491	-208	GCGGGGCCCTTCTGCTCTTCCAGCCTGCCGA	##BBBBBA;A@;(A;;9C@BHHHGEA=GGGI	XT:A:U	NM:i:2	SM:i:25	AM:i:25	X0:i:1	X1:i:0	XM:i:2	XO:i:0	XG:i:0	MD:Z:0T4T25
D2D0JJN1:133:D0BCAACXX:1:2201:8970:112949	97	chromosome:AGPv2:8:1:175793759:1	111873848	20	71M	chromosome:AGPv2:9:1:156750706:1	140111936	0	CGAAGATATATATGTTTGTTTTTATGTAATTGTGCGTACGTGGCAACGCACGGGCACATACCTAGTATATA	FFFHHHHHJJJIJJJIJJJJIJJJIJJFHGIEGIJJIJJIIGBHIIJIHIIIGHFFDEDCECDCCCEDEE@	XT:A:U	NM:i:1	SM:i:20	AM:i:20	X0:i:1	X1:i:2	XM:i:1	XO:i:0	XG:i:0	MD:Z:3G67	XA:Z:chromosome:AGPv2:9:1:156750706:1,-118160918,71M,2;chromosome:AGPv2:1:1:301354135:1,+222784798,71M,2;
D2D0JJN1:133:D0BCAACXX:1:2201:8970:112949	145	chromosome:AGPv2:9:1:156750706:1	140111936	23	31M	chromosome:AGPv2:8:1:175793759:1	111873848	0	GGATAACCACAGGGCCGGCCCCGCCGCGGGG	##################@8=>BEEIIJGGJ	XT:A:U	NM:i:1	SM:i:23	AM:i:20	X0:i:1	X1:i:1	XM:i:1	XO:i:0	XG:i:0	MD:Z:11T19	XA:Z:chromosome:AGPv2:1:1:301354135:1,+39066522,31M,2;
D2D0JJN1:133:D0BCAACXX:1:2201:12557:168149	99	chromosome:AGPv2:3:1:232140174:1	206957918	60	71M	=	206957988	101	CGAGGTGCTCAGGAGCATTCAGGGCGAATACCAGACGGGGAAGGACGGAGACAAAAACAAGGACGGACCCC	FFFHHCFHJIIJJFIGIIJGGIJJIJFIICGIJJJIJJIJGFHHEDFD>B@@DDC?BDDDD@?ABDB>90<	XT:A:U	NM:i:0	SM:i:37	AM:i:37	X0:i:1	X1:i:0	XM:i:0	XO:i:0	XG:i:0	MD:Z:71
D2D0JJN1:133:D0BCAACXX:1:2201:12557:168149	147	chromosome:AGPv2:3:1:232140174:1	206957988	60	31M	=	206957918	-101	CTCTCTCCCACCACGGTTCATGCTCCGTGGG	<8?8D@DCA?DDBFHHHIGGHBFAHGGJIGG	XT:A:U	NM:i:0	SM:i:37	AM:i:37	X0:i:1	X1:i:0	XM:i:0	XO:i:0	XG:i:0	MD:Z:31
D2D0JJN1:133:D0BCAACXX:1:2202:4883:126778	83	chromosome:AGPv2:1:1:301354135:1	29741678	60	71M	=	29741358	-391	AATTTCTTCTCCCGCACCTTTCAGTTCATTCATTTTCTTTTTTCTCCGGGGGCTTTAGAGTGCGGATATCG	3CCCCCDDDDDDDCA;BEEEECCFFFFFFHGGGHHJJIJIJHGJIJJJJJJIJJJIJJJJJJJHHHHGFFF	XT:A:U	NM:i:0	SM:i:37	AM:i:37	X0:i:1	X1:i:0	XM:i:0	XO:i:0	XG:i:0	MD:Z:71
D2D0JJN1:133:D0BCAACXX:1:2202:4883:126778	163	chromosome:AGPv2:1:1:301354135:1	29741358	60	31M	=	29741678	391	TCCGGCTTCCGCTGCTCTTCTTTCTTTCCTG	GCHJJJJJIIEGEHFCCEB?@CCAEEEDDDC	XT:A:U	NM:i:0	SM:i:37	AM:i:37	X0:i:1	X1:i:0	XM:i:0	XO:i:0	XG:i:0	MD:Z:31
D2D0JJN1:133:D0BCAACXX:1:2202:10832:194936	99	chromosome:AGPv2:5:1:217872852:1	179015219	60	71M	=	179015526	338	CGATCCTCATCGCATTGCTGATGCTATGTGCTTCCCTCCTCATCTGAATGTAGTCCTGCACAACATCATAT	FFFHFHGHIJIIJIIJJJJJIJIJJIJIGGIJJIIIJJJJGIJJJIHIIJHIJJJJJIJIIJJGIJIFEHC	XT:A:U	NM:i:1	SM:i:37	AM:i:37	X0:i:1	X1:i:0	XM:i:1	XO:i:0	XG:i:0	MD:Z:48G22
D2D0JJN1:133:D0BCAACXX:1:2202:10832:194936	147	chromosome:AGPv2:5:1:217872852:1	179015526	60	31M	=	179015219	-338	GGCCCGGAGGGCAAAAATATTCACTCCAAAC	DCA<FGHHGGEECGJIGHFAB@EHDIIIJJI	XT:A:U	NM:i:1	SM:i:37	AM:i:37	X0:i:1	X1:i:0	XM:i:1	XO:i:0	XG:i:0	MD:Z:25G5
D2D0JJN1:133:D0BCAACXX:1:2203:11222:13664	99	chromosome:AGPv2:2:1:237068873:1	145058753	60	71M	=	145058851	129	CGAAACTGCTTTGCTCCATTTCTCTCACAGCTGGACGTGCCAGGACGCTTGACTTCGGCAGTCGTCACTCC	FFFHHHHHJJJJJJJJJJJJJJJJJJIJIJJJJJJJJJIJJJJJJJJIGIJIJIJIGGFFDEEDBDDDDDD	XT:A:U	NM:i:4	SM:i:25	AM:i:25	X0:i:1	X1:i:0	XM:i:4	XO:i:0	XG:i:0	MD:Z:26G4A10C14A13
D2D0JJN1:133:D0BCAACXX:1:2203:11222:13664	147	chromosome:AGPv2:2:1:237068873:1	145058851	60	31M	=	145058753	-129	CTCGCAGCAACTCCCCACGTCTCATCCAAAC	;;B@CECB>?B=HIGHFGIHGFFIGHDIHEJ	XT:A:U	NM:i:1	SM:i:37	AM:i:25	X0:i:1	X1:i:0	XM:i:1	XO:i:0	XG:i:0	MD:Z:23G7
D2D0JJN1:133:D0BCAACXX:1:2203:17051:115715	83	chromosome:AGPv2:7:1:176764762:1	149252175	37	71M	=	149252122	-124	TCACCTCTGCAGGCAAGAAGTTCCGTGGCCTGCGTGGCAAGGGCCACACTCACCACAAGAACAGGCCGTCG	485@?A:99>A>>;C>ACC?CCFFFFHGHHBGBIHHIGHHHGHGFBB?9DB@D>BEIGIHHIGHDFFHFFF	XT:A:U	NM:i:0	SM:i:37	AM:i:0	X0:i:1	X1:i:0	XM:i:0	XO:i:0	XG:i:0	MD:Z:71
D2D0JJN1:133:D0BCAACXX:1:2203:17051:115715	163	chromosome:AGPv2:7:1:176764762:1	149252122	29	31M	=	149252175	124	AAGAATCAACTGGCTATGCAATCCTGTGCAC	HIIHIGGHIGGG)@@CGHHIEHHEHDAA?@7	XT:A:R	NM:i:0	SM:i:0	AM:i:0	X0:i:2	X1:i:1	XM:i:0	XO:i:0	XG:i:0	MD:Z:31	XA:Z:chromosome:AGPv2:7:1:176764762:1,+149275764,31M,0;chromosome:AGPv2:2:1:237068873:1,+199888226,31M,1;
D2D0JJN1:133:D0BCAACXX:1:2203:9308:143660	99	chromosome:AGPv2:4:1:241473504:1	36027725	17	18M1I48M4S	=	36027819	125	CGAAACGTTATATGTTTCTTTTTTTGTAATTATGGATAACTCAAAGTGCAAACTCTTACTCTGCTGTCTGC	FFFBBDDCF@GA>@ABE<FCFIGHIAFD?FH@HEG<FBFHDBGGAA=CHGGG>EE@HCE@ECEHH@7@@C7	XT:A:M	NM:i:3	SM:i:17	AM:i:17	XM:i:2	XO:i:1	XG:i:1	MD:Z:5T25G34
D2D0JJN1:133:D0BCAACXX:1:2203:9308:143660	147	chromosome:AGPv2:4:1:241473504:1	36027819	17	31M	=	36027725	-125	CTCTCTCAAACGGCTGCATCTTGTCTAGAAA	#?@2;:=EB:BHGCAEAAGIIHGDBD>FDEI	XT:A:U	NM:i:2	SM:i:17	AM:i:17	X0:i:1	X1:i:0	XM:i:2	XO:i:0	XG:i:0	MD:Z:0T1T28
D2D0JJN1:133:D0BCAACXX:1:2203:16481:182586	83	chromosome:AGPv2:8:1:175793759:1	173805512	60	71M	=	173805403	-180	CGAGCTCAAGAAGCTGCGGGAGCAGCTCGCGTCCGCTGAGGCCGCCAAGAAGGACGCGCAGGTCGCGCTCG	###CC@:>:>:DB777;@CC@?DBDB@B8DDBDBCCADDBCDIHGIIIJJJJIGJIIGIDIJJHGHGHFFF	XT:A:U	NM:i:0	SM:i:37	AM:i:37	X0:i:1	X1:i:0	XM:i:0	XO:i:0	XG:i:0	MD:Z:71
D2D0JJN1:133:D0BCAACXX:1:2203:16481:182586	163	chromosome:AGPv2:8:1:175793759:1	173805403	60	31M	=	173805512	180	GCGGCTCACAGTTTCGCCGGTGGCGTGTGGC	GHIHG=BDEDCDCCEDDDBD;BBDD9;@DD?	XT:A:U	NM:i:0	SM:i:37	AM:i:37	X0:i:1	X1:i:0	XM:i:0	XO:i:0	XG:i:0	MD:Z:31
D2D0JJN1:133:D0BCAACXX:1:2204:3621:10331	99	chromosome:AGPv2:1:1:301354135:1	271111347	60	31M	=	271111496	220	CGCTTGCGCTGGCACTCCATCGTGGGCTCGT	JGIIIIIJJJJHHCHHFFFFFD;@@B@C?B2	XT:A:U	NM:i:0	SM:i:37	AM:i:37	X0:i:1	X1:i:0	XM:i:0	XO:i:0	XG:i:0	MD:Z:31
D2D0JJN1:133:D0BCAACXX:1:2204:3621:10331	147	chromosome:AGPv2:1:1:301354135:1	271111496	60	71M	=	271111347	-220	CCCCTTCTCCCAATTCCTTCCGCCGGCCGCCGCTCCACCCGTACGACGACACCATGAGGGAGTGCATTTCG	##########################DCEGIHD=EF?JJIHF?IFGJIHHCJJJIJJIJJJJIGHHHHFFF	XT:A:U	NM:i:0	SM:i:37	AM:i:37	X0:i:1	X1:i:0	XM:i:0	XO:i:0	XG:i:0	MD:Z:71
D2D0JJN1:133:D0BCAACXX:1:2204:9759:39765	81	chromosome:AGPv2:8:1:175793759:1	129506120	37	31M	=	129506084	-67	GTTGGTCGTCTCGTCAGAAACTCAGAATGCG	?DDDDDDFHHHJJIJJJJIIJJJJIJJIJJJ	XT:A:U	NM:i:0	SM:i:37	AM:i:25	X0:i:1	X1:i:0	XM:i:0	XO:i:0	XG:i:0	MD:Z:31
D2D0JJN1:133:D0BCAACXX:1:2204:9759:39765	161	chromosome:AGPv2:8:1:175793759:1	129506084	25	71M	=	129506120	67	CGACGACTCTACTGTCCTCCGTCTTCTCCGTGTGGTGTTGGTCGTCTCGTCAGAAACTCAGAATGCGGAGA	FFFHHHHHJJJJJJIJJJJJJGIJJIIJJJDGBFIFFCHIJHGJIIHHGEDEFFFEEEEEDDDCDDDDDDD	XT:A:U	NM:i:4	SM:i:25	AM:i:25	X0:i:1	X1:i:0	XM:i:4	XO:i:0	XG:i:0	MD:Z:67T0G0T0G0
D2D0JJN1:133:D0BCAACXX:1:2204:9964:80534	83	chromosome:AGPv2:9:1:156750706:1	34178523	29	50M21S	=	34178290	-283	AATTGCGTTTGCCCCAGACATATTTTAGCAAAGCATTACCGGCTTTCACAGAAATTCAGCAGTGAGCATCG	##A96HE>HAGGIIIIGGIGGIHIHDIIIIIHHGIHD?IIIIHHHEIHGHGIHHAIHGDIIGIGHHHFFFF	XT:A:M	NM:i:1	SM:i:29	AM:i:29	XM:i:1	XO:i:0	XG:i:0	MD:Z:26G23
D2D0JJN1:133:D0BCAACXX:1:2204:9964:80534	163	chromosome:AGPv2:9:1:156750706:1	34178290	29	31M	=	34178523	283	CTTCCCTCTATATGCGTTTCCTTGCTGTATA	CHHIIFCFH)=CHGJBHHIHDHHHGFCDEE7	XT:A:U	NM:i:1	SM:i:29	AM:i:29	X0:i:1	X1:i:0	XM:i:1	XO:i:0	XG:i:0	MD:Z:13C17
D2D0JJN1:133:D0BCAACXX:1:2204:18263:93266	99	chromosome:AGPv2:7:1:176764762:1	161805821	60	71M	=	161805911	121	CGAGCGCACCAATAGTTGCAGCCAGGCTGCAAAGGTGGGACGGGCGAGGGCGAGGGGAGGCACGCGGACCG	FFFHGHGHIJIJGEICHIGIIJJDHIIIIJIJFIJFFHJJJFIHBABDDDDBDDDDBBDB<8A########	XT:A:U	NM:i:1	SM:i:37	AM:i:25	X0:i:1	X1:i:0	XM:i:1	XO:i:0	XG:i:0	MD:Z:50G20
D2D0JJN1:133:D0BCAACXX:1:2204:18263:93266	147	chromosome:AGPv2:7:1:176764762:1	161805911	60	31M	=	161805821	-121	GCCACGGCGACATGCACTTCCATTCCCCGGA	######A;;5;66;6(;;C@D@BFEHEH@F>	XT:A:U	NM:i:2	SM:i:25	AM:i:25	X0:i:1	X1:i:0	XM:i:2	XO:i:0	XG:i:0	MD:Z:0A14G15
D2D0JJN1:133:D0BCAACXX:1:2204:16358:147525	77	*	0	0	*	*	0	0	CGATCGGTGTCTCTTCCTCCCGGCCGGCCGCGAGATAATTGTCATTATAGACGAAGAGCGGACGGGATTCG	FFFHHHGDGGIIJIJJJIJJJFDFGAFGHGIEFDDCECCAACDEEDAC>@CCDDB7-095558>@@B39@#
D2D0JJN1:133:D0BCAACXX:1:2204:16358:147525	141	*	0	0	*	*	0	0	GCGGCCGGCCGGGAGGAAGAGACACCGATCG	>BGIIH'9;BB@B7@BBB<A1?<9<B59;99
D2D0JJN1:133:D0BCAACXX:1:2204:20713:176383	83	chromosome:AGPv2:5:1:217872852:1	77258256	29	48S23M	=	77258225	-54	ATAATGGCAATTATCTCTGGGACAGGTGGTTCCAGCGGGTGCGCTCCCGCAGCAACAAATGGTGCGCATCG	CCDCDDDDEDDDC?DDDDDDDCDDBD@DDEEDFFFFJJJIFIIG<JIIIIJIIIIIJJJJJHFD1HHHFFF	XT:A:M	NM:i:1	SM:i:29	AM:i:29	XM:i:1	XO:i:0	XG:i:0	MD:Z:16G6
D2D0JJN1:133:D0BCAACXX:1:2204:20713:176383	163	chromosome:AGPv2:5:1:217872852:1	77258225	29	31M	=	77258256	54	TGGGACAGGTGGTTCCAGCGGGTGCGCTCCC	IGGIGHIJJ=CD4CHHIIHHFC/>=;=??BB	XT:A:U	NM:i:0	SM:i:29	AM:i:29	X0:i:1	X1:i:0	XM:i:0	XO:i:0	XG:i:0	MD:Z:31
D2D0JJN1:133:D0BCAACXX:1:2204:9740:185097	99	chromosome:AGPv2:6:1:169174353:1	167139240	29	37M34S	=	167139277	68	CGAACCGGCGGGCTTGGGCTTGCCGGGGGATTCCTTCCGGTGGAGAGGAGACCCTCTCTCTGTGTTGGGAG	DDDA?D?D6:0A';(4;;@)?##################################################	XT:A:M	NM:i:3	SM:i:29	AM:i:29	XM:i:3	XO:i:0	XG:i:0	MD:Z:25T4G3A2
D2D0JJN1:133:D0BCAACXX:1:2204:9740:185097	147	chromosome:AGPv2:6:1:169174353:1	167139277	29	31M	=	167139240	-68	CGGTGGAGAGCAGCCCTTCTCTCTGTGTTGG	>CEEDCBFDBB=;'EDHCGHGDFCFG?F@II	XT:A:U	NM:i:1	SM:i:29	AM:i:29	X0:i:1	X1:i:0	XM:i:1	XO:i:0	XG:i:0	MD:Z:13A17
D2D0JJN1:133:D0BCAACXX:1:2205:14159:38475	77	*	0	0	*	*	0	0	CGATGGATATCCAGTGGTGGCAGCGTTCTCCCCCTATACGTCGTTCGTAGAGTGTTCCAGGTCTCTCTTCA	FFFHHHGHJJJJJJIIJHHJIJJIIGHHIIJJJJGHIFHIIJJIIJJGIIFF?CCHEFEFFDDEEDEDDDD
D2D0JJN1:133:D0BCAACXX:1:2205:14159:38475	141	*	0	0	*	*	0	0	ATTGAAGAGAGACCTGGAACACTCTACGAAC	JJJHGIJJIEHGHIJJIJIHIJHHFHHFFFC
D2D0JJN1:133:D0BCAACXX:1:2205:19545:78780	83	chromosome:AGPv2:8:1:175793759:1	82826814	29	71M	=	82826745	-140	CGGGGCCCGGAGCAGCCTGAGGGACGGGGGTTCCAGCCTCGCCGTCACCGGGGTCCGGGGAGTCCGTTTCG	###########################################@5:@6?)??)C1:IEBEEEEBDC1DDDD	XT:A:M	NM:i:5	SM:i:29	AM:i:29	XM:i:5	XO:i:0	XG:i:0	MD:Z:2A4G0C22G0A38
D2D0JJN1:133:D0BCAACXX:1:2205:19545:78780	163	chromosome:AGPv2:8:1:175793759:1	82826745	29	31M	=	82826814	140	ACGCAAGAGAGAGAGAAAGAGGGGGACACAC	D@D>FA@########################	XT:A:U	NM:i:0	SM:i:29	AM:i:29	X0:i:1	X1:i:0	XM:i:0	XO:i:0	XG:i:0	MD:Z:31
D2D0JJN1:133:D0BCAACXX:1:2205:4677:130568	83	chromosome:AGPv2:8:1:175793759:1	173805506	60	71M	=	173805403	-174	GCAGGACGAGCTCAAGAAGCTGCGGGAGCAGCTCGCGTCCGCTGAGGCCGCCAAGAAGGACGCGCAGGTCG	::7B?9>A:A@:3A@CCDBB<<-BC@>>>55@;@;>B>HBECGGHHEJIJJJJJIJJIIHJJJHHHHHFFF	XT:A:U	NM:i:0	SM:i:37	AM:i:37	X0:i:1	X1:i:0	XM:i:0	XO:i:0	XG:i:0	MD:Z:71
D2D0JJN1:133:D0BCAACXX:1:2205:4677:130568	163	chromosome:AGPv2:8:1:175793759:1	173805403	60	31M	=	173805506	174	GCGGCTCACAGTTTCGCCGGTGGCGTGTGGC	I6AHG<EFFBEFFDDC<B@B=BDA;0-)8?1	XT:A:U	NM:i:0	SM:i:37	AM:i:37	X0:i:1	X1:i:0	XM:i:0	XO:i:0	XG:i:0	MD:Z:31
D2D0JJN1:133:D0BCAACXX:1:2205:1593:143907	77	*	0	0	*	*	0	0	GGCGTGGTGTGGGTGGGGTGACGTGGGCTTG	EHFEGHG6;BA?A49ABB'8(:?(<BD8C<<
D2D0JJN1:133:D0BCAACXX:1:2205:1593:143907	141	*	0	0	*	*	0	0	CGATCCTGCTCTTGCCGGTGCTAGTGTGTGGCCCCGTCTTTCCCCTCGGCGTGCACTTTAGCCTTGCGCAA	DDFFHHHHJIJJJGIGIJFHIJJIEHIGBHEIJIJJJIGIICFHHIGIAABACDDDDCDCC:@CDCD=@D5
D2D0JJN1:133:D0BCAACXX:1:2206:8154:9693	117	chromosome:AGPv2:6:1:169174353:1	111032788	0	*	=	111032788	0	TGCTGTACCCCGCGCCGGCAGAGGCCACCAG	#########DB<DHDHCGAEIGEHEIIJIHG
D2D0JJN1:133:D0BCAACXX:1:2206:8154:9693	153	chromosome:AGPv2:6:1:169174353:1	111032788	20	71M	=	111032788	0	CCGTTTTGGAGTTTGGCTGTCGCGTGCGTCTCCAAAACAGAGAAGCCAACGCCAACGCCTCCATTTCGTCG	##BA>CCCA>?<C?DD@75=:?>=8BDDA9==;GEHD@@FCCC<CBE>HGEEFDC@E?E>GHHAFHHHFFF	XT:A:U	NM:i:1	SM:i:20	AM:i:0	X0:i:1	X1:i:2	XM:i:1	XO:i:0	XG:i:0	MD:Z:23C47	XA:Z:chromosome:AGPv2:8:1:175793759:1,+155022026,71M,2;chromosome:AGPv2:8:1:175793759:1,+3919497,71M,2;
D2D0JJN1:133:D0BCAACXX:1:2206:11664:54602	83	chromosome:AGPv2:1:1:301354135:1	271111325	60	31M	=	271111204	-152	AAAAAACACCGCCCCCTTCCCTCGCTTGCGC	@DCA<050DDBDDBDBB>DFFGHJJJJJJJJ	XT:A:U	NM:i:0	SM:i:37	AM:i:37	X0:i:1	X1:i:0	XM:i:0	XO:i:0	XG:i:0	MD:Z:31
D2D0JJN1:133:D0BCAACXX:1:2206:11664:54602	163	chromosome:AGPv2:1:1:301354135:1	271111204	60	71M	=	271111325	152	CGATTTCCGTAGCCAGTACATGTCCGCTCTTGACCCAGGTACTGTGTCACGAACCAACCGACCGTTGAACG	FFFHHHHHIHJJJJIIIIJIJFIJJJIIGGIGJJJJJJJ?FGHG?DHIBHIIHIJGHCBBCDBDDDDDDDB	XT:A:U	NM:i:0	SM:i:37	AM:i:37	X0:i:1	X1:i:0	XM:i:0	XO:i:0	XG:i:0	MD:Z:71
D2D0JJN1:133:D0BCAACXX:1:2206:19286:68228	99	chromosome:AGPv2:6:1:169174353:1	45799887	29	31M	=	45799918	55	CACGGCAGCACGCCTAGGAATAATGAAACTC	EGGGGHIIIJJHHFFFDCEEECEDAACDDDC	XT:A:U	NM:i:0	SM:i:29	AM:i:29	X0:i:1	X1:i:0	XM:i:0	XO:i:0	XG:i:0	MD:Z:31
D2D0JJN1:133:D0BCAACXX:1:2206:19286:68228	147	chromosome:AGPv2:6:1:169174353:1	45799918	29	47S24M	=	45799887	-55	TAATGGCAATTATCTCCACGGCAGCACGCCTAGGAATAATGAAACTCTACGAGCGCGACGCAAAGAATTCG	>DDCDCCCCDDCDDBDDBDEFFEB:4HIGGHDIHIIFIIIGJIGIFHHFIJIIFIIIHIJJIJHHHHGFFF	XT:A:M	NM:i:2	SM:i:29	AM:i:29	XM:i:2	XO:i:0	XG:i:0	MD:Z:4C10G8
D2D0JJN1:133:D0BCAACXX:1:2206:21173:82323	83	chromosome:AGPv2:2:1:237068873:1	28754471	29	31M	=	28754438	-64	CGCTCCCGAATCCTCGGCTTCACATCTGCCC	88?;?B?CEC>D>AA@3IJIHGEC?IGJIGI	XT:A:U	NM:i:0	SM:i:29	AM:i:29	X0:i:1	X1:i:0	XM:i:0	XO:i:0	XG:i:0	MD:Z:31
D2D0JJN1:133:D0BCAACXX:1:2206:21173:82323	163	chromosome:AGPv2:2:1:237068873:1	28754438	29	31S33M7S	=	28754471	64	CGATGCATGTGACCAACCAAACCGTCTAGCTCCCAAACAAAATTGTGAACCCTGACCACTCATCCGCTCCC	FFDHH?BAGGGIGJJJEHIJJJJIGIGGI@HEEFHGD;DEDDCGGGGGGGGH@>CHBEEEFECC3919>@?	XT:A:M	NM:i:2	SM:i:29	AM:i:29	XM:i:2	XO:i:0	XG:i:0	MD:Z:2A19C10
D2D0JJN1:133:D0BCAACXX:1:2206:19395:98398	83	chromosome:AGPv2:4:1:241473504:1	36027991	29	71M	=	36027841	-221	TCGGTAATCCCAGCAGACGAGCTTGCACTCGCTATCTACGTTCGCGCCACGCTCCAGCATCCTTCTCGTCG	########?CC>+((888:A?@CCC?9BAB@;7)=@;6EGE;ABGD@::?13?E?B@HBEHBDD6AAHDDD	XT:A:M	NM:i:7	SM:i:29	AM:i:29	XM:i:7	XO:i:0	XG:i:0	MD:Z:3A6T4A2A17C0G30C2
D2D0JJN1:133:D0BCAACXX:1:2206:19395:98398	163	chromosome:AGPv2:4:1:241473504:1	36027841	29	31M	=	36027991	221	GTCTAGAAAAGTCTATGGTAAGGTTTTAGGC	FBFFGHG@C@37@C)=?;.=>3?########	XT:A:U	NM:i:0	SM:i:29	AM:i:29	X0:i:1	X1:i:0	XM:i:0	XO:i:0	XG:i:0	MD:Z:31
D2D0JJN1:133:D0BCAACXX:1:2207:16634:120792	83	chromosome:AGPv2:8:1:175793759:1	129415278	60	71M	=	129415154	-195	CTTGTACATACATGATTCGGTTACTTAGGATAAAATGGCATGCTGAGAGTAGGTTTATCAGTCTAAGATCG	CHGHEAIHEAJIIIJJJJJIHEGIJJIJJJJJJJJJJJJJJIJIJIJJJIJJIDJJJJJIJJJHHHHHFFF	XT:A:U	NM:i:0	SM:i:37	AM:i:37	X0:i:1	X1:i:0	XM:i:0	XO:i:0	XG:i:0	MD:Z:71
D2D0JJN1:133:D0BCAACXX:1:2207:16634:120792	163	chromosome:AGPv2:8:1:175793759:1	129415154	60	31M	=	129415278	195	GCTCCGCTACATCTCTCAGAGGTCGGGGAAG	IIHIIHIGIJIJJHHHHGEDFF@CCDDD@?<	XT:A:U	NM:i:0	SM:i:37	AM:i:37	X0:i:1	X1:i:0	XM:i:0	XO:i:0	XG:i:0	MD:Z:31
D2D0JJN1:133:D0BCAACXX:1:2207:18670:127324	83	chromosome:AGPv2:1:1:301354135:1	257188672	60	71M	=	257188549	-194	CCGACTCCGAGCTCCATGGCCACAGCACCAGCAGCGGCAGCACAGAACTCAGCGCTCATCAGGGGGAGAAG	######CDEEEDCE>E@HCGGCIHH@@@IIGIHIJIHCHGHF>HGIHEHIHHDHFCIHEIJJIFHHHD?DF	XT:A:U	NM:i:0	SM:i:37	AM:i:37	X0:i:1	X1:i:0	XM:i:0	XO:i:0	XG:i:0	MD:Z:71
D2D0JJN1:133:D0BCAACXX:1:2207:18670:127324	163	chromosome:AGPv2:1:1:301354135:1	257188549	60	31M	=	257188672	194	AAAGGGGAGGGGTAGGAGGTGGCTGCCTGGG	GCEIEIGG6@8E9?BCECD;ABA########	XT:A:U	NM:i:0	SM:i:37	AM:i:37	X0:i:1	X1:i:0	XM:i:0	XO:i:0	XG:i:0	MD:Z:31
D2D0JJN1:133:D0BCAACXX:1:2207:14327:146509	97	chromosome:AGPv2:1:1:301354135:1	68107631	25	71M	=	68107665	65	CGAGTCAACCGAACCCAAGCCGTGTGGCGACTGGCGAGGCGAGTGCCCCAGTTCCTAACTCCGGTGAGATA	FFDHBFHHIIGBHHIIIIGIJIHAHGHI>AEEHHGGFED?6/;85:@CB0<>:AC@@CBC@CD>;@2<3::	XT:A:U	NM:i:4	SM:i:25	AM:i:25	X0:i:1	X1:i:0	XM:i:4	XO:i:0	XG:i:0	MD:Z:66G1C0G0C0
D2D0JJN1:133:D0BCAACXX:1:2207:14327:146509	145	chromosome:AGPv2:1:1:301354135:1	68107665	37	31M	=	68107631	-65	CGAGGCGAGTGCCCCAGTTCCTAACTCCGGT	8D@BDDECB8FHGHD:HGHCCFA@GGBFGD>	XT:A:U	NM:i:0	SM:i:37	AM:i:25	X0:i:1	X1:i:0	XM:i:0	XO:i:0	XG:i:0	MD:Z:31
D2D0JJN1:133:D0BCAACXX:1:2208:11332:7235	83	chromosome:AGPv2:8:1:175793759:1	29205123	29	43M1D2M1I25M	=	29205089	-105	GGTAGGGGACGGAGACGGAGACGGAGACGGAGACGGAGACGGAATGGGTGCCGGGCCCACCCCAGTTGTCG	##################################################@6DC1DEF<IIIEBDDDDDDD	XT:A:M	NM:i:2	SM:i:29	AM:i:29	XM:i:0	XO:i:2	XG:i:2	MD:Z:43^G27
D2D0JJN1:133:D0BCAACXX:1:2208:11332:7235	163	chromosome:AGPv2:8:1:175793759:1	29205089	29	31M	=	29205123	105	CACCTGTGTAGATTCCGGAAGCTCTCTCCCC	GEIJJGIGHIJIIGHGHJJHHEEEFFE;CC3	XT:A:U	NM:i:0	SM:i:29	AM:i:29	X0:i:1	X1:i:0	XM:i:0	XO:i:0	XG:i:0	MD:Z:31
D2D0JJN1:133:D0BCAACXX:1:2208:11090:26835	73	chromosome:AGPv2:8:1:175793759:1	173715766	37	71M	=	173715766	0	CGACGACAGGCCGCGACCGGATTCCGGAGCACCGCACTGTACCGTTTCCGCGGCAGCCTAAGATGGTGACT	DDDHHFHH<GGHGGGBHHG6;BHFHEBBCCBBBB?;BBCADCCB8@CCCBBBBBBB@<<>>ACA#######	XT:A:U	NM:i:1	SM:i:37	AM:i:0	X0:i:1	X1:i:0	XM:i:1	XO:i:0	XG:i:0	MD:Z:51A19
D2D0JJN1:133:D0BCAACXX:1:2208:11090:26835	133	chromosome:AGPv2:8:1:175793759:1	173715766	0	*	=	173715766	0	CTTTCTTCCGTGCGCGTCAGTGGCAGTGGTA	IIJJJFGIH??FBFFHEB=B;?CFEB#####
D2D0JJN1:133:D0BCAACXX:1:2208:13711:60742	99	chromosome:AGPv2:8:1:175793759:1	29204739	60	22M1I48M	=	29205067	359	CGAAAACATCTCAATTTTTTTTAAAAAAAAACTTAGGACATCAAACAGATATAGCCCGTGAAATGAATTAG	FFFHHHHDHIJIIGCEHIJIJJ@DHIJJEGHEHHFB@;BCCCCCC@BCDACCDCDCDB,8<@C:>CACDDD	XT:A:U	NM:i:1	SM:i:37	AM:i:37	X0:i:1	X1:i:0	XM:i:0	XO:i:1	XG:i:1	MD:Z:70
D2D0JJN1:133:D0BCAACXX:1:2208:13711:60742	147	chromosome:AGPv2:8:1:175793759:1	29205067	60	31M	=	29204739	-359	CCGGTAGCAGTAGCACCCACCCCACCTGTGT	########AC@;;;3BDB;AGF==HCBFAIG	XT:A:U	NM:i:1	SM:i:37	AM:i:37	X0:i:1	X1:i:0	XM:i:1	XO:i:0	XG:i:0	MD:Z:0A30
D2D0JJN1:133:D0BCAACXX:1:2208:11960:62107	77	*	0	0	*	*	0	0	GGCCTCAGGCACCAACTTCGCTTTACTGGCT	###############################
D2D0JJN1:133:D0BCAACXX:1:2208:11960:62107	141	*	0	0	*	*	0	0	CGATCGCGGTTGGCTATCGCCGTTTGGGGGGAAGCGAGTCCAGGCAAGGTGGTGCCTGCTGCCGGGATAAT	FFDH>)A)<1)))?:H<D886D)(0?(B###########################################
D2D0JJN1:133:D0BCAACXX:1:2208:4069:87734	77	*	0	0	*	*	0	0	CGACGAGGCACAACGGCGAGGGCGCTGGGCGATGAGCAGGGCACAGCACTTTGGATGGAGACAATTGCCAT	FFFHHHHGIIIGIIIIAE@AHIAA<?<ACAB;6?@>@CDDD?<?<<ACD>CDCC@>@B>A9<??>CCCCCC
D2D0JJN1:133:D0BCAACXX:1:2208:4069:87734	141	*	0	0	*	*	0	0	CATCCAAAGTGCTGTGCCCTGCTCATCGCCC	JDIJJBEGEDGHHIFHGIIIIIJJJGEHHHE
D2D0JJN1:133:D0BCAACXX:1:2208:12191:91354	99	chromosome:AGPv2:8:1:175793759:1	169016806	29	32M39S	=	169016838	63	CGATCGCGGTTGGCTATCGCCGTTTGGGGGGAAGCGAGACAAGCGAGGTTGGTGCCTGCTGCCGCGATAAT	@@?<>=?((2(-;<>?9>;;?<5=>?<??##########################################	XT:A:M	NM:i:1	SM:i:29	AM:i:29	XM:i:1	XO:i:0	XG:i:0	MD:Z:29C2
D2D0JJN1:133:D0BCAACXX:1:2208:12191:91354	147	chromosome:AGPv2:8:1:175793759:1	169016838	29	31M	=	169016806	-63	AGCGAGTCAAGCGAAGTTGGTGCCTGCTGCC	###############################	XT:A:U	NM:i:0	SM:i:29	AM:i:29	X0:i:1	X1:i:0	XM:i:0	XO:i:0	XG:i:0	MD:Z:31
D2D0JJN1:133:D0BCAACXX:1:2208:15853:185501	117	chromosome:AGPv2:9:1:156750706:1	105251970	0	*	=	105251970	0	CCGCTCTTCGTCTATATTGGCAATTATCTCCTGGTTTTTATGGTGGTTTCGGTTTCTCTTGGGGCGTTTCG	0=<@BDBDDDDDECCA>EDFFFFFEE?GHFJHGGGJIIGGFIJIIIIJJIJIGHGJJIJJJIHAHGHHDFD
D2D0JJN1:133:D0BCAACXX:1:2208:15853:185501	153	chromosome:AGPv2:9:1:156750706:1	105251970	37	31M	=	105251970	0	CAAGAGAAACCGAAACCACCATAAAAACCAG	CCDEEDDFFHHHHEAGEFIJIGIHGF<IJJI	XT:A:U	NM:i:0	SM:i:37	AM:i:0	X0:i:1	X1:i:0	XM:i:0	XO:i:0	XG:i:0	MD:Z:31
D2D0JJN1:133:D0BCAACXX:1:2301:9772:34801	83	chromosome:AGPv2:7:1:176764762:1	149252175	37	71M	=	149252122	-124	TCACCTCTGCAGGCAAGAAGTTCCGTGGCCTGGGTGGCAAGGGCCACACTCACCACAAGAACAGGCCGTCG	######CCBC@>55>CA;63,'BB?=A==HC;(C<=*?DBB8EF?*?9FFD?HHDGBGIGFDAHDHFADDD	XT:A:U	NM:i:1	SM:i:37	AM:i:0	X0:i:1	X1:i:0	XM:i:1	XO:i:0	XG:i:0	MD:Z:32C38
D2D0JJN1:133:D0BCAACXX:1:2301:9772:34801	163	chromosome:AGPv2:7:1:176764762:1	149252122	36	31M	=	149252175	124	AAGAATCAACTGGCTATGCAATCCTGTGCAC	>BDC?BBHIIJI)=C@CEGAEGCEEH#####	XT:A:R	NM:i:0	SM:i:0	AM:i:0	X0:i:2	X1:i:1	XM:i:0	XO:i:0	XG:i:0	MD:Z:31	XA:Z:chromosome:AGPv2:7:1:176764762:1,+149275764,31M,0;chromosome:AGPv2:2:1:237068873:1,+199888226,31M,1;
D2D0JJN1:133:D0BCAACXX:1:2301:2514:38390	117	chromosome:AGPv2:1:1:301354135:1	21567389	0	*	=	21567389	0	TGTGAGTGACCAAGCAAAAACCGCCAGCTTG	DDDDDDDDDDDEEEDFFFHBJJIJJIJJJJJ
D2D0JJN1:133:D0BCAACXX:1:2301:2514:38390	153	chromosome:AGPv2:1:1:301354135:1	21567389	20	71M	=	21567389	0	AAAGCCATTCTGAAAAATCATTTGGCAAAACGGCTTATAGGTTGTTTTTCATAAAAACCCTGTACTTGTCG	EEEFFDDFHHHHHHIJIFJJJJJJJJJJJIJJIIJJJJJJJJJIJJJJJJJJJJIHFJJJJJIFHHHHFFF	XT:A:U	NM:i:1	SM:i:20	AM:i:0	X0:i:1	X1:i:2	XM:i:1	XO:i:0	XG:i:0	MD:Z:55G15	XA:Z:chromosome:AGPv2:9:1:156750706:1,-154767534,71M,2;chromosome:AGPv2:5:1:217872852:1,+212368845,71M,2;
D2D0JJN1:133:D0BCAACXX:1:2301:15352:87987	99	chromosome:AGPv2:4:1:241473504:1	36027725	17	18M1I48M4S	=	36027819	125	CGAAACGTTATATGTTTCTTTTTTTGTAATTATGGATAACTCAAAGTGCAAACTCTTACTCTGCTGTCTGC	ADDHHHHFHGI<ADCGHFHHIIIIIIAEGHGEIFIDGGIIIIIIIB=CGGIIEGIGEHHEHHHHHFDFEFC	XT:A:M	NM:i:3	SM:i:17	AM:i:17	XM:i:2	XO:i:1	XG:i:1	MD:Z:5T25G34
D2D0JJN1:133:D0BCAACXX:1:2301:15352:87987	147	chromosome:AGPv2:4:1:241473504:1	36027819	17	31M	=	36027725	-125	CTCTCTCAAACGGCTGCATCTTGTCTAGAAA	=ACBFDHHHBJJJJJJIIJIHGIHFJJIJJJ	XT:A:U	NM:i:2	SM:i:17	AM:i:17	X0:i:1	X1:i:0	XM:i:2	XO:i:0	XG:i:0	MD:Z:0T1T28
D2D0JJN1:133:D0BCAACXX:1:2301:7685:162944	77	*	0	0	*	*	0	0	GGCGTGGTGTGGGTGGGGTGACGTGGGCTTG	C?GHBFG(;@EHE'9>B@8=AAB8<?><9A9
D2D0JJN1:133:D0BCAACXX:1:2301:7685:162944	141	*	0	0	*	*	0	0	CGATCCTGCTCTTGCCGGTGCTAGTGTGTGGCCCCGTCTTTCCCCTCGGCGTGCACTTTAGCCTTGCGCAA	FFFBFFDFGIGIJJJGA@CH>H>F*9*???D<B;F@F@BFCHICADG48;<8A:ACC@>C>5>>:@#####
D2D0JJN1:133:D0BCAACXX:1:2301:7096:175067	99	chromosome:AGPv2:4:1:241473504:1	36027841	29	31M	=	36027991	221	GTCTAGAAAAGTCTATGGTAAGGTTTTAGGC	JIJJHIAFHII@DECDHH?;EHF>CDDCCEC	XT:A:U	NM:i:0	SM:i:29	AM:i:29	X0:i:1	X1:i:0	XM:i:0	XO:i:0	XG:i:0	MD:Z:31
D2D0JJN1:133:D0BCAACXX:1:2301:7096:175067	147	chromosome:AGPv2:4:1:241473504:1	36027991	29	71M	=	36027841	-221	TCGGTAATCCCAGCAGACGAGCTTGCACTCGCTATCTACGTTCGCGCCACGCTCCAGCATCCTTCTCGTCG	55CCCC>1BC@AA?088BCCBDDC@;'DCCCCDCFEDEHJJIJIHHIIGJJJIJIEJJJIIHIHHFHHFFF	XT:A:M	NM:i:7	SM:i:29	AM:i:29	XM:i:7	XO:i:0	XG:i:0	MD:Z:3A6T4A2A17C0G30C2
D2D0JJN1:133:D0BCAACXX:1:2301:10116:194350	117	chromosome:AGPv2:6:1:169174353:1	111032788	0	*	=	111032788	0	TGCTGTACTCCGCGCCGGCAGAGGCCACCAG	9AEDCC<B?BDBDEIJJIJJJIJJJIGIJJI
D2D0JJN1:133:D0BCAACXX:1:2301:10116:194350	153	chromosome:AGPv2:6:1:169174353:1	111032788	20	71M	=	111032788	0	CCGTTTTGGAGTTTGGCTGTCGCGTGCGTCTCCAAAACAGAGAAGCCAACGCCAACGCCTCCATTTCGTCG	?B@DDDCCA><<DDB@@<<;?;8DCDDDFFBHHEDIHCIGIGIGEHIHHGCIJGHIGJIGIIJGHHHHFFF	XT:A:U	NM:i:1	SM:i:20	AM:i:0	X0:i:1	X1:i:2	XM:i:1	XO:i:0	XG:i:0	MD:Z:23C47	XA:Z:chromosome:AGPv2:8:1:175793759:1,+155022026,71M,2;chromosome:AGPv2:8:1:175793759:1,+3919497,71M,2;
D2D0JJN1:133:D0BCAACXX:1:2302:19417:8478	89	chromosome:AGPv2:6:1:169174353:1	111032788	20	71M	=	111032788	0	CCGTTTTGGAGTTTGGCTGTCGCGTGCGTCTCCAAAACAGAGAAGCCAACGCCAACGCCTCCATTTCGTCG	?DBBDDDDDDDDDDDDDBDDDDDDDDFFFHGHGGGGGFIIIIJJIGEGIIJIJJIIJIIHJJJHHFHHDFF	XT:A:U	NM:i:1	SM:i:20	AM:i:0	X0:i:1	X1:i:2	XM:i:1	XO:i:0	XG:i:0	MD:Z:23C47	XA:Z:chromosome:AGPv2:8:1:175793759:1,+155022026,71M,2;chromosome:AGPv2:8:1:175793759:1,+3919497,71M,2;
D2D0JJN1:133:D0BCAACXX:1:2302:19417:8478	181	chromosome:AGPv2:6:1:169174353:1	111032788	0	*	=	111032788	0	TGCTGTACTCCGCGCCGGCAGAGGCCACCAG	#@A>C?<@8:BDEE8IJJIDHCHAF?*IJJI
D2D0JJN1:133:D0BCAACXX:1:2302:8683:60719	83	chromosome:AGPv2:9:1:156750706:1	7267654	60	31M	=	7267474	-211	ACACTAGTTGGAGAAGACAACAGGCACCCGG	CCCECEEFEEDDGGHHECHDGHIIGHHEIHG	XT:A:U	NM:i:0	SM:i:37	AM:i:37	X0:i:1	X1:i:0	XM:i:0	XO:i:0	XG:i:0	MD:Z:31
D2D0JJN1:133:D0BCAACXX:1:2302:8683:60719	163	chromosome:AGPv2:9:1:156750706:1	7267474	60	71M	=	7267654	211	CGATGGAGTGTCTGTGACTCACCAGCATCTCAAAAACCAAATGTCGTCACTGGCTGTCCGGATCCCCTGTC	FFFHHHDFEGHGIGIIIGGGGGIIJJJIJJJIJJJIIJJJIJDIGHHIJJIJJJJIIJJIHBHBBBBCCC>	XT:A:U	NM:i:0	SM:i:37	AM:i:37	X0:i:1	X1:i:0	XM:i:0	XO:i:0	XG:i:0	MD:Z:71
D2D0JJN1:133:D0BCAACXX:1:2302:2342:86479	83	chromosome:AGPv2:8:1:175793759:1	29205123	60	71M	=	29205089	-105	GGTAGGGGACGGAGACGGAGACGGAGACGGAGACGGAGACGGAGATGGTGCCGGGCCCACCCCAGTTGTCG	BDDCDDDDDDDDDDDDDDDDDDDDDEDDFFFFFHFHHIGJIIJJJIJJJJIJIHGIIHEJJJJGHGHHFFF	XT:A:U	NM:i:0	SM:i:37	AM:i:37	X0:i:1	X1:i:0	XM:i:0	XO:i:0	XG:i:0	MD:Z:71
D2D0JJN1:133:D0BCAACXX:1:2302:2342:86479	163	chromosome:AGPv2:8:1:175793759:1	29205089	60	31M	=	29205123	105	CACCTGTGTAGATTCCGGAAGCTCTCTCCCC	JIJJJIJJEGHGIIJJJJJFEHHFDDDFFCD	XT:A:U	NM:i:0	SM:i:37	AM:i:37	X0:i:1	X1:i:0	XM:i:0	XO:i:0	XG:i:0	MD:Z:31
D2D0JJN1:133:D0BCAACXX:1:2302:19635:153078	83	chromosome:AGPv2:3:1:232140174:1	1480981	60	31M	=	1480851	-161	TTTGGTTGCGGAGGTGGAGTGTGCCTTGGGG	<DDDDDDDFFFFHHHGJIHGGDJIGGGIIJJ	XT:A:U	NM:i:1	SM:i:37	AM:i:37	X0:i:1	X1:i:0	XM:i:1	XO:i:0	XG:i:0	MD:Z:23A7
D2D0JJN1:133:D0BCAACXX:1:2302:19635:153078	163	chromosome:AGPv2:3:1:232140174:1	1480851	60	71M	=	1480981	161	CGACCTTGGTGAAGACGGGCTTCCGGAGCGCCGGCTTGTCGCTACCGCCCTGCGCCGCCGCGGTGGCCATC	FFFGHHHHIHIJJJJJJJJHHJIIGIIJJJJJJIFBB'6>/5',9<23;B5AB7;B7@@############	XT:A:U	NM:i:1	SM:i:37	AM:i:37	X0:i:1	X1:i:0	XM:i:1	XO:i:0	XG:i:0	MD:Z:52T18
D2D0JJN1:133:D0BCAACXX:1:2303:19463:168174	83	chromosome:AGPv2:3:1:232140174:1	231707061	60	31M	=	231706907	-185	GCTGCAGTAAACTTGCCCAACACCCATGCAG	CCDDEEC>C@@FFHHHBHE@A;IIGHGJJIG	XT:A:U	NM:i:1	SM:i:23	AM:i:23	X0:i:1	X1:i:1	XM:i:1	XO:i:0	XG:i:0	MD:Z:8C22	XA:Z:chromosome:AGPv2:3:1:232140174:1,+63759,31M,2;
D2D0JJN1:133:D0BCAACXX:1:2303:19463:168174	163	chromosome:AGPv2:3:1:232140174:1	231706907	60	71M	=	231707061	185	AGTTGTTAATTTAGAAACTAAAATATAATAAAATAGAAAATTAGTCTCTAGAAATCAAACACCTGCTTCAG	FFFHGHHHJJJJJJJJIJIIJIIJJJJJIIGIIIEIIGIIJIGIHCFHHGIIJIJEEHDGHIGIIFIGEGI	XT:A:U	NM:i:0	SM:i:37	AM:i:23	X0:i:1	X1:i:0	XM:i:0	XO:i:0	XG:i:0	MD:Z:71
D2D0JJN1:133:D0BCAACXX:1:2303:20890:173936	83	chromosome:AGPv2:5:1:217872852:1	17312957	29	51S20M	=	17312926	-51	TGCACAAGGGCAATTATCTCCAAGGTGTGCTATGATGATAAACCCCCACAACGGCGGCAACGAGATCGTCG	###############################################################?@5@@@@@	XT:A:M	NM:i:1	SM:i:29	AM:i:29	XM:i:1	XO:i:0	XG:i:0	MD:Z:2A17
D2D0JJN1:133:D0BCAACXX:1:2303:20890:173936	163	chromosome:AGPv2:5:1:217872852:1	17312926	29	31M	=	17312957	51	CAAGGTGGGCGATGATGAGAAACCCCGACAA	B?#############################	XT:A:U	NM:i:0	SM:i:29	AM:i:29	X0:i:1	X1:i:0	XM:i:0	XO:i:0	XG:i:0	MD:Z:31
D2D0JJN1:133:D0BCAACXX:1:2304:18403:9027	99	chromosome:AGPv2:5:1:217872852:1	202315710	60	71M	=	202315903	224	CGAAGAGCACAGGCTTGAGCTCCGCGCGGGCCGCGTAGATGGCTGCCGTGTGCGCAGCGGGACCGCTCCCG	DDDFHDHBGHIGIEIG1<CFGGG:D:D:DH85533',,8;8>838<@5&58?<@5&)07@B##########	XT:A:U	NM:i:0	SM:i:37	AM:i:37	X0:i:1	X1:i:0	XM:i:0	XO:i:0	XG:i:0	MD:Z:71
D2D0JJN1:133:D0BCAACXX:1:2304:18403:9027	147	chromosome:AGPv2:5:1:217872852:1	202315903	60	31M	=	202315710	-224	CTGAAATTACAGTTCACACCTCGTCGGTCTA	CEDDDDDDDDDDEDCAA9FEEHJJIHIIHGI	XT:A:U	NM:i:0	SM:i:37	AM:i:37	X0:i:1	X1:i:0	XM:i:0	XO:i:0	XG:i:0	MD:Z:31
D2D0JJN1:133:D0BCAACXX:1:2304:9798:54133	83	chromosome:AGPv2:4:1:241473504:1	36027819	17	31M	=	36027725	-125	CTCTCTCAAACGGCTGCATCTTGTCTAGAAA	A?C?DDHCHHGGECHGGGHGAIHCIHGEEIH	XT:A:U	NM:i:2	SM:i:17	AM:i:17	X0:i:1	X1:i:0	XM:i:2	XO:i:0	XG:i:0	MD:Z:0T1T28
D2D0JJN1:133:D0BCAACXX:1:2304:9798:54133	163	chromosome:AGPv2:4:1:241473504:1	36027725	17	18M1I48M4S	=	36027819	125	CGAAACGTTATATGTTTCTTTTTTTGTAATTATGGATTACTCAAAGTGCAAACTCTTACTCTGCTGTCTGC	DFFBDFFHHHHBBH@FH@EHIJJHIHDGAHICH@FDE*9FHCHGEBBDCFE4=CCGHIEFEECCE>?@DFB	XT:A:M	NM:i:4	SM:i:17	AM:i:17	XM:i:3	XO:i:1	XG:i:1	MD:Z:5T25G4A29
D2D0JJN1:133:D0BCAACXX:1:2304:4420:60984	77	*	0	0	*	*	0	0	CGACGAGGCACAACGGCGAGGGCGCTGGGCGATGAGCAGGGCACAGCACTTTGGATGGAGACAATTGCCAT	FFFH?FA<@EGHEHH>FGBEB4;'==A<??;/;;9:>A?<:(2<(389?>CCCC@CC@CAC0<A@######
D2D0JJN1:133:D0BCAACXX:1:2304:4420:60984	141	*	0	0	*	*	0	0	CATCCAAAGTGCTGTGCCCTGCTCATCGCCC	EGGGH<D@;BFGGGIIGGG7CGGIB@HGFHF
D2D0JJN1:133:D0BCAACXX:1:2304:14403:93096	83	chromosome:AGPv2:9:1:156750706:1	34178523	17	50M21S	=	34178290	-283	AATTGCGTTTGCCCCAGACATATTTTAGCAAAGCATTACCGGCTTTCACAGAAATTCAGCAGTGAGCATCG	3A>?<ECEGIJJIJHEFGCGHCHEIIGHIIIGIHGGF@JJJJJIIJHFCJJIIIIJIEHIIJIHHFHDFFF	XT:A:M	NM:i:1	SM:i:17	AM:i:17	XM:i:1	XO:i:0	XG:i:0	MD:Z:26G23
D2D0JJN1:133:D0BCAACXX:1:2304:14403:93096	163	chromosome:AGPv2:9:1:156750706:1	34178290	17	31M	=	34178523	283	CTTCCCTCTATATGCGTTTCCTTGCTGTATT	EGEBF8=BB=4BDAAFDDGF>C?EHCDC<C#	XT:A:U	NM:i:2	SM:i:17	AM:i:17	X0:i:1	X1:i:0	XM:i:2	XO:i:0	XG:i:0	MD:Z:13C16A0
D2D0JJN1:133:D0BCAACXX:1:2305:16085:78257	99	chromosome:AGPv2:6:1:169174353:1	122265072	29	18M2D11M2S	=	122265173	171	GGGAGGGAGAGGACGGACGAGGGGTGAGGGC	JJJFGGG=E:?D@BABDDD=;>BD#######	XT:A:M	NM:i:5	SM:i:29	AM:i:29	XM:i:3	XO:i:1	XG:i:2	MD:Z:9G0A7^GA6C4
D2D0JJN1:133:D0BCAACXX:1:2305:16085:78257	147	chromosome:AGPv2:6:1:169174353:1	122265173	29	46M1I24M	=	122265072	-171	CGGCGACGTGTGCGATCGGTTTGGTAGTTTGTGGCCTCCTAACTGATTTTTTTTATTTTCGCCCTTCTTCG	BDB>AADDBB@BDDDB@BDDCCCCAECDFDFEEHHCGGHHGAIGHCIIIGHCJIGIJJIJJJJHFF?GFFF	XT:A:U	NM:i:1	SM:i:29	AM:i:29	X0:i:1	X1:i:0	XM:i:0	XO:i:1	XG:i:1	MD:Z:70
D2D0JJN1:133:D0BCAACXX:1:2305:17161:87775	83	chromosome:AGPv2:6:1:169174353:1	130975006	60	71M	=	130974910	-167	GATAGAACGTTCTGGGCTCTTCCGGACTCCTGTACGAACAGAGGTCGTGGAATCCTGCTGGTTACCTCTCG	CCEDDDDDDDDDDDFFBFEHHIIIIIJIHIJIHCIJJJJJJJJJJIJJJJJJJJJJJJIJIHFCHHHHFFF	XT:A:U	NM:i:1	SM:i:37	AM:i:37	X0:i:1	X1:i:0	XM:i:1	XO:i:0	XG:i:0	MD:Z:69A1
D2D0JJN1:133:D0BCAACXX:1:2305:17161:87775	163	chromosome:AGPv2:6:1:169174353:1	130974910	60	31M	=	130975006	167	CCGTGGTGCGGGGTGTGGCCGTGAACGTTCT	IIHBBF=CGHHB@8;??BDDB;@?BCBACBB	XT:A:U	NM:i:0	SM:i:37	AM:i:37	X0:i:1	X1:i:0	XM:i:0	XO:i:0	XG:i:0	MD:Z:31
D2D0JJN1:133:D0BCAACXX:1:2306:18659:4880	99	chromosome:AGPv2:7:1:176764762:1	172346204	60	31M	=	172346268	135	GCCTCTGATGGTTTTCATCTTGAAAGGGGTT	GGIIIJJIIJJ7CGGHIJHH@EHHFFFFD89	XT:A:U	NM:i:0	SM:i:37	AM:i:37	X0:i:1	X1:i:0	XM:i:0	XO:i:0	XG:i:0	MD:Z:31
D2D0JJN1:133:D0BCAACXX:1:2306:18659:4880	147	chromosome:AGPv2:7:1:176764762:1	172346268	60	71M	=	172346204	-135	AGGATTCCAATGTAAAGAGCTCCCATATTCCTAAAGCTTCTCACCATTTGCATTCTGGTGAAAAAAACAAC	EEEDFFFFEHFHHHHHJJJIDIJIGIEHCJIHEJJJJJGGGB?IIJJJIJJJJJJJJJIJJJJGHHDHFFF	XT:A:U	NM:i:0	SM:i:37	AM:i:37	X0:i:1	X1:i:0	XM:i:0	XO:i:0	XG:i:0	MD:Z:71
D2D0JJN1:133:D0BCAACXX:1:2306:17210:34369	83	chromosome:AGPv2:3:1:232140174:1	194228936	60	31M	=	194228779	-188	GCCTTAGATAAGATCCCAAGCTAAATGGATG	>E@CIIJJJJJIIGIIJJJJIJJJJIJIDIJ	XT:A:U	NM:i:0	SM:i:37	AM:i:37	X0:i:1	X1:i:0	XM:i:0	XO:i:0	XG:i:0	MD:Z:31
D2D0JJN1:133:D0BCAACXX:1:2306:17210:34369	163	chromosome:AGPv2:3:1:232140174:1	194228779	60	71M	=	194228936	188	CTCTTCAGAGCACAGTTTGGCGGAGAGGGTGCACTTTTTTCTTTTTTCCCCTAAAATAAAGATTAGAGCCA	FFFHHHHHJJIIJIJJJJJJJJJGIAGII6BFGJGIJJJJGIJJHHFDDEEEDCDDECDCDCDDDDDDDDC	XT:A:U	NM:i:0	SM:i:37	AM:i:37	X0:i:1	X1:i:0	XM:i:0	XO:i:0	XG:i:0	MD:Z:71
D2D0JJN1:133:D0BCAACXX:1:2306:3093:45460	99	chromosome:AGPv2:1:1:301354135:1	262003269	0	71M	=	262003389	151	CGAGTTCTCTCTTCGCCGCGGCGCACGATTCACCGATTTCAGCTTAGGCGCCGCTGCATTTTGTAGGGAGA	FFFHFHHHGJJJJGHIIGIJJIJIGHHFBFD@EED>BDDDEDDDDC@CCBD8<B@BDDDEDEA?4>C?###	XT:A:R	NM:i:1	SM:i:0	AM:i:0	X0:i:2	X1:i:0	XM:i:1	XO:i:0	XG:i:0	MD:Z:70T0	XA:Z:chromosome:AGPv2:1:1:301354135:1,+246260696,71M,1;
D2D0JJN1:133:D0BCAACXX:1:2306:3093:45460	147	chromosome:AGPv2:1:1:301354135:1	262003389	0	31M	=	262003269	-151	GAAGGAGGCGGCGATGAGTCCGGTGTTAGGT	DDDDD@;9BAAAHH@AHF;0F??EEHHJGIG	XT:A:R	NM:i:0	SM:i:0	AM:i:0	X0:i:2	X1:i:0	XM:i:0	XO:i:0	XG:i:0	MD:Z:31	XA:Z:chromosome:AGPv2:1:1:301354135:1,-246260816,31M,0;
D2D0JJN1:133:D0BCAACXX:1:2306:2087:98955	83	chromosome:AGPv2:8:1:175793759:1	155021957	60	31M	=	155021858	-130	GTCCTCGCTCTGACATTTTAGTGTTAGTTGT	?ACDHECIJIGGDHEIIGJJJIIIEJIEJIJ	XT:A:U	NM:i:0	SM:i:23	AM:i:23	X0:i:1	X1:i:1	XM:i:0	XO:i:0	XG:i:0	MD:Z:31	XA:Z:chromosome:AGPv2:4:1:241473504:1,+239705981,31M,1;
D2D0JJN1:133:D0BCAACXX:1:2306:2087:98955	163	chromosome:AGPv2:8:1:175793759:1	155021858	60	71M	=	155021957	130	CGATTAAGGAACCCAGGGGCGGACCTACATGTAACCTAGTAAGGGCATATGCCTCTGCTCATTTGTCTATT	FFFGHHGHJJJEIIGIIJIIIJIBHFHGHFF>DFFFEDEADCCDD@BDDDEDDDDCCDCDCDEDDDDDDDC	XT:A:U	NM:i:0	SM:i:37	AM:i:23	X0:i:1	X1:i:0	XM:i:0	XO:i:0	XG:i:0	MD:Z:71
D2D0JJN1:133:D0BCAACXX:1:2306:2187:136196	83	chromosome:AGPv2:9:1:156750706:1	15995800	60	71M	=	15995620	-251	CGTCGGCGAGAAGAAGGTGACCTCCAAGCTCCTCCAGACCTCGCGCTCCGCCGAGAAGATGTACAAGATCG	<9@>92BDCDCDDDCDCCA8DDDDDDDDD?DCAEEED>FFGHGIJJJJJJJJJIJJJJJJJIGHHHHHFFF	XT:A:U	NM:i:0	SM:i:37	AM:i:25	X0:i:1	X1:i:0	XM:i:0	XO:i:0	XG:i:0	MD:Z:71
D2D0JJN1:133:D0BCAACXX:1:2306:2187:136196	163	chromosome:AGPv2:9:1:156750706:1	15995620	60	31M	=	15995800	251	CCAATCCAGCAAACGCAAACCCGATATCGCC	GGIJJHGGCFHE>GBEHFDECA#########	XT:A:U	NM:i:2	SM:i:25	AM:i:25	X0:i:1	X1:i:0	XM:i:2	XO:i:0	XG:i:0	MD:Z:22C2C5
D2D0JJN1:133:D0BCAACXX:1:2307:18184:27345	99	chromosome:AGPv2:7:1:176764762:1	149252122	36	31M	=	149252175	124	AAGAATCAACTGGCTATGCAATCCTGTGCAC	GGI<ECH>FDHIIJJGGHGIGGHFHFHHDEB	XT:A:R	NM:i:0	SM:i:0	AM:i:0	X0:i:2	X1:i:1	XM:i:0	XO:i:0	XG:i:0	MD:Z:31	XA:Z:chromosome:AGPv2:7:1:176764762:1,+149275764,31M,0;chromosome:AGPv2:2:1:237068873:1,+199888226,31M,1;
D2D0JJN1:133:D0BCAACXX:1:2307:18184:27345	147	chromosome:AGPv2:7:1:176764762:1	149252175	37	71M	=	149252122	-124	TCACCTCTGCAGGCAAGAAGTTCCGTGGCCTGCGTGGCAAGGGCCACACTCACCACAAGAACAGGCCGTCG	:?:BDCDDA@>>ACCCACC?BBDBBAA54@:IDIHCJJJHHD?IHFDD<GFBADC@EG>FCIHF>HHGFFF	XT:A:U	NM:i:0	SM:i:37	AM:i:0	X0:i:1	X1:i:0	XM:i:0	XO:i:0	XG:i:0	MD:Z:71
D2D0JJN1:133:D0BCAACXX:1:2307:15609:39424	83	chromosome:AGPv2:4:1:241473504:1	36027819	17	31M	=	36027725	-125	CTCTCTCAAACGGCTGCATCTTGTCTAGAAA	==CDFCHHHEGGGEJIGGGHEIIIIHIIJIG	XT:A:U	NM:i:2	SM:i:17	AM:i:17	X0:i:1	X1:i:0	XM:i:2	XO:i:0	XG:i:0	MD:Z:0T1T28
D2D0JJN1:133:D0BCAACXX:1:2307:15609:39424	163	chromosome:AGPv2:4:1:241473504:1	36027725	17	18M1I48M4S	=	36027819	125	CGAAACGTTATATGTTTCTTTTTTTGTAATTATGGATAACTCAAAGTGCAAACTCTTACTCTGCTGTCTGC	FFFHHHHHIGGDHIIJJIJJJJJJJIHIIIJIJIIIIJJJJIIJGIGIGGHIJJJIIJHHHHGHHFCDFFE	XT:A:M	NM:i:3	SM:i:17	AM:i:17	XM:i:2	XO:i:1	XG:i:1	MD:Z:5T25G34
D2D0JJN1:133:D0BCAACXX:1:2307:8453:68794	83	chromosome:AGPv2:3:1:232140174:1	206957988	60	31M	=	206957918	-101	CTCTCTCCCACCACGGTTCATGCTCCGTGGG	85?8;(6DCB<?;EEHE@A@=HF<JIIGFEI	XT:A:U	NM:i:0	SM:i:37	AM:i:37	X0:i:1	X1:i:0	XM:i:0	XO:i:0	XG:i:0	MD:Z:31
D2D0JJN1:133:D0BCAACXX:1:2307:8453:68794	163	chromosome:AGPv2:3:1:232140174:1	206957918	60	71M	=	206957988	101	CGAGGTGCTCAGGAGCATTCAGGGCGAATACCAGACGGGGAAGGACGGAGACAAAAACAAGGACGGACCCC	FFFHHCCFHGDHIGGEGGFCIIGIJGIBHHGICHEBFAGEE4?C@BBA;?/=<CDDDDDDDBBDB995>8?	XT:A:U	NM:i:0	SM:i:37	AM:i:37	X0:i:1	X1:i:0	XM:i:0	XO:i:0	XG:i:0	MD:Z:71
D2D0JJN1:133:D0BCAACXX:1:2307:8368:139585	83	chromosome:AGPv2:8:1:175793759:1	152762524	60	31M	=	152762158	-397	ATCTTCCGTTCCGCTCGGAAGTCTCTCTACC	:B@DDBBDBBDFHFJJJIIHGEGEHGGGFJI	XT:A:U	NM:i:0	SM:i:37	AM:i:23	X0:i:1	X1:i:0	XM:i:0	XO:i:0	XG:i:0	MD:Z:31
D2D0JJN1:133:D0BCAACXX:1:2307:8368:139585	163	chromosome:AGPv2:8:1:175793759:1	152762158	60	71M	=	152762524	397	CGATAGGGCGCTGTCTTTTCTAGTTTTTTAATGGAGAGAGCTCTGCGTGTGCGCGGACGCACACGGGACGG	FFDHFHHHIJJIIGGGIIGIJJJBEIIJJDGIJJCHEIEGGGG@HGIB<=EDFBCDBBBDDD@DDDB>@@B	XT:A:U	NM:i:3	SM:i:23	AM:i:23	X0:i:1	X1:i:1	XM:i:3	XO:i:0	XG:i:0	MD:Z:67G0A0C1	XA:Z:chromosome:AGPv2:8:1:175793759:1,+152762158,64M1D7M,1;
D2D0JJN1:133:D0BCAACXX:1:2307:13270:183328	99	chromosome:AGPv2:1:1:301354135:1	68107687	60	31M	=	68107853	237	AACTCCGGTGGGCGCGCTCCCACCGCCGCGC	GIIJJJIIGGFGIGF>C@BB<CD=B;B>@B9	XT:A:U	NM:i:0	SM:i:37	AM:i:37	X0:i:1	X1:i:0	XM:i:0	XO:i:0	XG:i:0	MD:Z:31
D2D0JJN1:133:D0BCAACXX:1:2307:13270:183328	147	chromosome:AGPv2:1:1:301354135:1	68107853	60	71M	=	68107687	-237	GTCTGTAGTTGTTCTCTCCCGCCCGATGGTTCAGTTAAGTTATATCCTCTCCCCTTATTTTTACTCGGTCG	8:CDCC:+39:((8&B7BDDEHE?7=(CCHF;GEHDJJIGIGFGEGD:?6GFGE<EEBCA+B8HHGHGFFF	XT:A:U	NM:i:1	SM:i:37	AM:i:37	X0:i:1	X1:i:0	XM:i:1	XO:i:0	XG:i:0	MD:Z:12A58
D2D0JJN1:133:D0BCAACXX:1:2308:7794:27014	99	chromosome:AGPv2:4:1:241473504:1	36027725	17	18M1I48M4S	=	36027819	125	CGAAACGTTATATGTTTCTTTTTTTGTAATTATGTATAACTCAAAGTGCAAACTCTTACTCTGCTGTCTGC	FFFHHHHFHIIIJJIJIIJJJJJJJJHIIJJGJGGFIGGJJJIJJGHIIIHIGIJJJJJIHGHHHHFFFFB	XT:A:M	NM:i:4	SM:i:17	AM:i:17	XM:i:3	XO:i:1	XG:i:1	MD:Z:5T25G1G32
D2D0JJN1:133:D0BCAACXX:1:2308:7794:27014	147	chromosome:AGPv2:4:1:241473504:1	36027819	17	31M	=	36027725	-125	CTCTCTCAAACGGCTGCATCTTGTCTAGAAA	;=DDFFEFHEIJIGIGGHHEGJJJIIJJJJI	XT:A:U	NM:i:2	SM:i:17	AM:i:17	X0:i:1	X1:i:0	XM:i:2	XO:i:0	XG:i:0	MD:Z:0T1T28
D2D0JJN1:133:D0BCAACXX:1:2308:1362:69584	99	chromosome:AGPv2:2:1:237068873:1	96840344	60	31M	=	96840351	78	CGCAGCGGACGATGGAATCCACGCGGTGTTC	###############################	XT:A:U	NM:i:1	SM:i:37	AM:i:37	X0:i:1	X1:i:0	XM:i:1	XO:i:0	XG:i:0	MD:Z:7A23
D2D0JJN1:133:D0BCAACXX:1:2308:1362:69584	147	chromosome:AGPv2:2:1:237068873:1	96840351	60	71M	=	96840344	-78	AACGATGGAATCCACGCGGTGTTCGTACCCCCGCCTTAGTCGCGCTTCCCGTCCGCTTATAAAACAAGTCG	###################################@<9:4ABGCD@86))):FF<<,4CBDE?A>BDDFFD	XT:A:U	NM:i:1	SM:i:37	AM:i:37	X0:i:1	X1:i:0	XM:i:1	XO:i:0	XG:i:0	MD:Z:49T21
D2D0JJN1:133:D0BCAACXX:1:2308:3475:182421	99	chromosome:AGPv2:7:1:176764762:1	152002809	29	7M1I1M1I61M	=	152003077	299	CGATGCCAGAGAGCTAATAATTAATTACCAATAAAATGTAAGTATATATACTTTCATTCTTTCCGTTCCTC	FFFHHHH3ACFCGHGGIGIIFIIHIIIJGJIJIJIJGGDIIIBHGIIJFIGJJIGHIIJJEGGIIIF@AGH	XT:A:M	NM:i:5	SM:i:29	AM:i:29	XM:i:3	XO:i:2	XG:i:2	MD:Z:14G33G12T7
D2D0JJN1:133:D0BCAACXX:1:2308:3475:182421	147	chromosome:AGPv2:7:1:176764762:1	152003077	29	31M	=	152002809	-299	CGCATGCATGCAGCAGTGTAGCGGTACCAGC	:C@A>C>AC@;ECFHHEEBIJGHGFEIIGJI	XT:A:U	NM:i:0	SM:i:29	AM:i:29	X0:i:1	X1:i:0	XM:i:0	XO:i:0	XG:i:0	MD:Z:31
