# Supplementary material for: Identification of the Maize Gravitropism Gene lazy plant1 by a Transposon-Tagging Genome Resequencing Strategy
Source: PLoS One. 2014 Jan 31;9(1):e87053. doi: 10.1371/journal.pone.0087053 (PMC3909067; doi:10.1371/journal.pone.0087053)
Supplement: File S1 — MuTaq Supplementals. (ZIP) [file pone.0087053.s005.zip › MuTaq_Supplementals/MuTaq_Sam/TAAT.sam]

@HD	VN:1.0	SO:unsorted
@SQ	SN:chromosome:AGPv2:1:1:301354135:1	LN:301354135
@SQ	SN:chromosome:AGPv2:2:1:237068873:1	LN:237068873
@SQ	SN:chromosome:AGPv2:3:1:232140174:1	LN:232140174
@SQ	SN:chromosome:AGPv2:4:1:241473504:1	LN:241473504
@SQ	SN:chromosome:AGPv2:5:1:217872852:1	LN:217872852
@SQ	SN:chromosome:AGPv2:6:1:169174353:1	LN:169174353
@SQ	SN:chromosome:AGPv2:7:1:176764762:1	LN:176764762
@SQ	SN:chromosome:AGPv2:8:1:175793759:1	LN:175793759
@SQ	SN:chromosome:AGPv2:9:1:156750706:1	LN:156750706
@SQ	SN:chromosome:AGPv2:10:1:150189435:1	LN:150189435
@SQ	SN:chromosome:AGPv2:mitochondrion:1:569630:1	LN:569630
@SQ	SN:chromosome:AGPv2:chloroplast:1:140384:1	LN:140384
@SQ	SN:chromosome:AGPv2:UNKNOWN:1:7140151:1	LN:7140151
@PG	ID:bowtie2	PN:bowtie2	VN:2.0.4
HWI-ST515:184:D0PUKACXX:1:1101:15348:19031	0	chromosome:AGPv2:10:1:150189435:1	4475740	30	31M	*	0	0	CCCTCTCCTCCATCCCACCATCGGACTCCAC	HCFDGCDDGGHE3A?DEDDCC9?;?BDDC##	AS:i:0	XS:i:-3	XN:i:0	XM:i:0	XO:i:0	XG:i:0	NM:i:0	MD:Z:31	YT:Z:UU
HWI-ST515:184:D0PUKACXX:1:1101:15348:19031	272	chromosome:AGPv2:5:1:217872852:1	136025455	30	31M	*	0	0	GTGGAGTCCGATGGTGGGATGGAGGAGAGGG	##CDDB?;?9CCDDED?A3EHGGDDCGDFCH	AS:i:-3	XS:i:-3	XN:i:0	XM:i:1	XO:i:0	XG:i:0	NM:i:1	MD:Z:18G12	YT:Z:UU
HWI-ST515:184:D0PUKACXX:1:1101:15348:19031	272	chromosome:AGPv2:7:1:176764762:1	143130789	30	31M	*	0	0	GTGGAGTCCGATGGTGGGATGGAGGAGAGGG	##CDDB?;?9CCDDED?A3EHGGDDCGDFCH	AS:i:-3	XS:i:-3	XN:i:0	XM:i:1	XO:i:0	XG:i:0	NM:i:1	MD:Z:18G12	YT:Z:UU
HWI-ST515:184:D0PUKACXX:1:1101:15348:19031	256	chromosome:AGPv2:2:1:237068873:1	44349777	30	31M	*	0	0	CCCTCTCCTCCATCCCACCATCGGACTCCAC	HCFDGCDDGGHE3A?DEDDCC9?;?BDDC##	AS:i:-3	XS:i:-3	XN:i:0	XM:i:1	XO:i:0	XG:i:0	NM:i:1	MD:Z:12C18	YT:Z:UU
HWI-ST515:184:D0PUKACXX:1:1101:15348:19031	256	chromosome:AGPv2:7:1:176764762:1	40333037	30	31M	*	0	0	CCCTCTCCTCCATCCCACCATCGGACTCCAC	HCFDGCDDGGHE3A?DEDDCC9?;?BDDC##	AS:i:-3	XS:i:-3	XN:i:0	XM:i:1	XO:i:0	XG:i:0	NM:i:1	MD:Z:12C18	YT:Z:UU
HWI-ST515:184:D0PUKACXX:1:1101:15348:19031	256	chromosome:AGPv2:5:1:217872852:1	64781024	30	31M	*	0	0	CCCTCTCCTCCATCCCACCATCGGACTCCAC	HCFDGCDDGGHE3A?DEDDCC9?;?BDDC##	AS:i:-3	XS:i:-3	XN:i:0	XM:i:1	XO:i:0	XG:i:0	NM:i:1	MD:Z:12C18	YT:Z:UU
HWI-ST515:184:D0PUKACXX:1:1101:15348:19031	272	chromosome:AGPv2:6:1:169174353:1	154465611	30	31M	*	0	0	GTGGAGTCCGATGGTGGGATGGAGGAGAGGG	##CDDB?;?9CCDDED?A3EHGGDDCGDFCH	AS:i:-3	XS:i:-3	XN:i:0	XM:i:1	XO:i:0	XG:i:0	NM:i:1	MD:Z:18G12	YT:Z:UU
HWI-ST515:184:D0PUKACXX:1:1101:15348:19031	272	chromosome:AGPv2:1:1:301354135:1	287011887	30	31M	*	0	0	GTGGAGTCCGATGGTGGGATGGAGGAGAGGG	##CDDB?;?9CCDDED?A3EHGGDDCGDFCH	AS:i:-3	XS:i:-3	XN:i:0	XM:i:1	XO:i:0	XG:i:0	NM:i:1	MD:Z:18G12	YT:Z:UU
HWI-ST515:184:D0PUKACXX:1:1101:15348:19031	272	chromosome:AGPv2:5:1:217872852:1	11523355	30	31M	*	0	0	GTGGAGTCCGATGGTGGGATGGAGGAGAGGG	##CDDB?;?9CCDDED?A3EHGGDDCGDFCH	AS:i:-3	XS:i:-3	XN:i:0	XM:i:1	XO:i:0	XG:i:0	NM:i:1	MD:Z:18G12	YT:Z:UU
HWI-ST515:184:D0PUKACXX:1:1101:15348:19031	256	chromosome:AGPv2:10:1:150189435:1	4406261	30	31M	*	0	0	CCCTCTCCTCCATCCCACCATCGGACTCCAC	HCFDGCDDGGHE3A?DEDDCC9?;?BDDC##	AS:i:-4	XS:i:-3	XN:i:0	XM:i:1	XO:i:0	XG:i:0	NM:i:1	MD:Z:21T9	YT:Z:UU
HWI-ST515:184:D0PUKACXX:1:1101:14381:22567	4	*	0	0	*	*	0	0	CTCGCGCGCACGTTGCACTCACGCCAGCTCC	@GI6';;5=B>>;5;935@:3:?9BB9?###	YT:Z:UU
HWI-ST515:184:D0PUKACXX:1:1101:6739:42555	16	chromosome:AGPv2:8:1:175793759:1	160085577	255	31M	*	0	0	CCCCCTCGCCGCCTCCGCCTACCTCAAACCC	########@;=>34B>FGGCFIHGF?B8HFG	AS:i:-2	XN:i:0	XM:i:1	XO:i:0	XG:i:0	NM:i:1	MD:Z:1A29	YT:Z:UU
HWI-ST515:184:D0PUKACXX:1:1101:20044:48205	4	*	0	0	*	*	0	0	GTGGGGGCCAGGACGGACGAACTGCGAGCAC	JIGIFGHEBBBCDDDDDDD35;ACDD@DDD8	YT:Z:UU
HWI-ST515:184:D0PUKACXX:1:1101:12099:94808	16	chromosome:AGPv2:1:1:301354135:1	257291946	26	31M	*	0	0	AGGGACAATTGTATACATGCCCCTCAAATGT	#####@:A>@EA3GHGE@BGBF7HGIFB9*G	AS:i:-2	XS:i:-16	XN:i:0	XM:i:1	XO:i:0	XG:i:0	NM:i:1	MD:Z:29T1	YT:Z:UU
HWI-ST515:184:D0PUKACXX:1:1101:12099:94808	256	chromosome:AGPv2:4:1:241473504:1	144323110	26	4M3I24M	*	0	0	ACATTTGAGGGGCATGTATACAATTGTCCCT	G*9BFIGH7FBGB@EGHG3AE@>A:@#####	AS:i:-16	XS:i:-16	XN:i:0	XM:i:1	XO:i:1	XG:i:3	NM:i:4	MD:Z:1A26	YT:Z:UU
HWI-ST515:184:D0PUKACXX:1:1101:11679:122134	16	chromosome:AGPv2:1:1:301354135:1	128167504	1	31M	*	0	0	AGGGGAATGAGTTGACGTAGATATCTGGGGC	5;3>6>6ACC@?;=(;4;C@@7A=C7HGGBG	AS:i:0	XS:i:0	XN:i:0	XM:i:0	XO:i:0	XG:i:0	NM:i:0	MD:Z:31	YT:Z:UU
HWI-ST515:184:D0PUKACXX:1:1101:11679:122134	272	chromosome:AGPv2:1:1:301354135:1	128160486	1	31M	*	0	0	AGGGGAATGAGTTGACGTAGATATCTGGGGC	5;3>6>6ACC@?;=(;4;C@@7A=C7HGGBG	AS:i:0	XS:i:0	XN:i:0	XM:i:0	XO:i:0	XG:i:0	NM:i:0	MD:Z:31	YT:Z:UU
HWI-ST515:184:D0PUKACXX:1:1101:11679:122134	272	chromosome:AGPv2:1:1:301354135:1	128159100	1	31M	*	0	0	AGGGGAATGAGTTGACGTAGATATCTGGGGC	5;3>6>6ACC@?;=(;4;C@@7A=C7HGGBG	AS:i:0	XS:i:0	XN:i:0	XM:i:0	XO:i:0	XG:i:0	NM:i:0	MD:Z:31	YT:Z:UU
HWI-ST515:184:D0PUKACXX:1:1101:4156:145866	0	chromosome:AGPv2:2:1:237068873:1	217973779	1	31M	*	0	0	TTAGGTCGGCCCTCTCCGGTGCTGGCCTGGT	JJJII@GHIEHHHHHFFEDCDDCCABDD###	AS:i:0	XS:i:0	XN:i:0	XM:i:0	XO:i:0	XG:i:0	NM:i:0	MD:Z:31	YT:Z:UU
HWI-ST515:184:D0PUKACXX:1:1101:4156:145866	256	chromosome:AGPv2:1:1:301354135:1	265163133	1	31M	*	0	0	TTAGGTCGGCCCTCTCCGGTGCTGGCCTGGT	JJJII@GHIEHHHHHFFEDCDDCCABDD###	AS:i:0	XS:i:0	XN:i:0	XM:i:0	XO:i:0	XG:i:0	NM:i:0	MD:Z:31	YT:Z:UU
HWI-ST515:184:D0PUKACXX:1:1102:8992:5879	0	chromosome:AGPv2:3:1:232140174:1	182474539	255	31M	*	0	0	GGCTCTGGGAGGATAGGCCTAATTCTATTTT	GIJIIIGIGDGHHCDDFFCCCC>@CEDDDD;	AS:i:0	XN:i:0	XM:i:0	XO:i:0	XG:i:0	NM:i:0	MD:Z:31	YT:Z:UU
HWI-ST515:184:D0PUKACXX:1:1102:19744:28087	0	chromosome:AGPv2:1:1:301354135:1	5872951	31	31M	*	0	0	CCCGTCAGTCGGTCACGTGATCTGTGCCATA	>FHGBEGBHEHFBCBCC;?BCDC>>CDCDC:	AS:i:0	XS:i:-5	XN:i:0	XM:i:0	XO:i:0	XG:i:0	NM:i:0	MD:Z:31	YT:Z:UU
HWI-ST515:184:D0PUKACXX:1:1102:19744:28087	272	chromosome:AGPv2:2:1:237068873:1	6581050	31	31M	*	0	0	TATGGCACAGATCACGTGACCGACTGACGGG	:CDCDC>>CDCB?;CCBCBFHEHBGEBGHF>	AS:i:-5	XS:i:-5	XN:i:0	XM:i:1	XO:i:0	XG:i:0	NM:i:1	MD:Z:15A15	YT:Z:UU
HWI-ST515:184:D0PUKACXX:1:1102:19744:28087	272	chromosome:AGPv2:5:1:217872852:1	206300751	31	31M	*	0	0	TATGGCACAGATCACGTGACCGACTGACGGG	:CDCDC>>CDCB?;CCBCBFHEHBGEBGHF>	AS:i:-5	XS:i:-5	XN:i:0	XM:i:1	XO:i:0	XG:i:0	NM:i:1	MD:Z:15A15	YT:Z:UU
HWI-ST515:184:D0PUKACXX:1:1102:1325:42078	16	chromosome:AGPv2:1:1:301354135:1	128159100	1	31M	*	0	0	AGGGGAATGAGTTGACGTAGATATCTGGGGC	DEEEEEC>FFFD?HHEHEDIHIHA@5HHF=G	AS:i:0	XS:i:0	XN:i:0	XM:i:0	XO:i:0	XG:i:0	NM:i:0	MD:Z:31	YT:Z:UU
HWI-ST515:184:D0PUKACXX:1:1102:1325:42078	272	chromosome:AGPv2:1:1:301354135:1	128160486	1	31M	*	0	0	AGGGGAATGAGTTGACGTAGATATCTGGGGC	DEEEEEC>FFFD?HHEHEDIHIHA@5HHF=G	AS:i:0	XS:i:0	XN:i:0	XM:i:0	XO:i:0	XG:i:0	NM:i:0	MD:Z:31	YT:Z:UU
HWI-ST515:184:D0PUKACXX:1:1102:1325:42078	272	chromosome:AGPv2:1:1:301354135:1	128167504	1	31M	*	0	0	AGGGGAATGAGTTGACGTAGATATCTGGGGC	DEEEEEC>FFFD?HHEHEDIHIHA@5HHF=G	AS:i:0	XS:i:0	XN:i:0	XM:i:0	XO:i:0	XG:i:0	NM:i:0	MD:Z:31	YT:Z:UU
HWI-ST515:184:D0PUKACXX:1:1102:20681:42152	4	*	0	0	*	*	0	0	GAATCATACCCCTCGTTCCAAAAGTTGAAGA	>CC<@CC@3<>9??B(22<4>:?C4:>::>:	YT:Z:UU
HWI-ST515:184:D0PUKACXX:1:1102:6430:133731	16	chromosome:AGPv2:6:1:169174353:1	103462828	31	31M	*	0	0	AGAAGCGGCAGGCACATAGCCGGCCGCGGTA	>@@>BBDDDCDDDA@C?BDCEB@IG@FGIJJ	AS:i:0	XS:i:-5	XN:i:0	XM:i:0	XO:i:0	XG:i:0	NM:i:0	MD:Z:31	YT:Z:UU
HWI-ST515:184:D0PUKACXX:1:1102:6430:133731	272	chromosome:AGPv2:3:1:232140174:1	152808336	31	31M	*	0	0	AGAAGCGGCAGGCACATAGCCGGCCGCGGTA	>@@>BBDDDCDDDA@C?BDCEB@IG@FGIJJ	AS:i:-5	XS:i:-5	XN:i:0	XM:i:1	XO:i:0	XG:i:0	NM:i:1	MD:Z:22A8	YT:Z:UU
HWI-ST515:184:D0PUKACXX:1:1102:6430:133731	272	chromosome:AGPv2:6:1:169174353:1	103467457	31	31M	*	0	0	AGAAGCGGCAGGCACATAGCCGGCCGCGGTA	>@@>BBDDDCDDDA@C?BDCEB@IG@FGIJJ	AS:i:-5	XS:i:-5	XN:i:0	XM:i:1	XO:i:0	XG:i:0	NM:i:1	MD:Z:8T22	YT:Z:UU
HWI-ST515:184:D0PUKACXX:1:1102:6430:133731	272	chromosome:AGPv2:2:1:237068873:1	130263327	31	31M	*	0	0	AGAAGCGGCAGGCACATAGCCGGCCGCGGTA	>@@>BBDDDCDDDA@C?BDCEB@IG@FGIJJ	AS:i:-5	XS:i:-5	XN:i:0	XM:i:1	XO:i:0	XG:i:0	NM:i:1	MD:Z:22A8	YT:Z:UU
HWI-ST515:184:D0PUKACXX:1:1102:6430:133731	272	chromosome:AGPv2:2:1:237068873:1	130267910	31	31M	*	0	0	AGAAGCGGCAGGCACATAGCCGGCCGCGGTA	>@@>BBDDDCDDDA@C?BDCEB@IG@FGIJJ	AS:i:-5	XS:i:-5	XN:i:0	XM:i:1	XO:i:0	XG:i:0	NM:i:1	MD:Z:22A8	YT:Z:UU
HWI-ST515:184:D0PUKACXX:1:1102:15480:134100	16	chromosome:AGPv2:9:1:156750706:1	110919419	255	31M	*	0	0	CTCTTTCTTGGTTCCGGCGCCCCACCGGGAG	9>:9C<DB@@;;;BB@BDHFIHBBBGCFGCI	AS:i:0	XN:i:0	XM:i:0	XO:i:0	XG:i:0	NM:i:0	MD:Z:31	YT:Z:UU
HWI-ST515:184:D0PUKACXX:1:1102:13304:135598	16	chromosome:AGPv2:1:1:301354135:1	63091215	255	31M	*	0	0	GAGGGAGATGAGCGCGCAGCAAATATCCCAG	;CADEFFFFHEGEGGCJHIJIIGDGHGEIIJ	AS:i:-5	XN:i:0	XM:i:1	XO:i:0	XG:i:0	NM:i:1	MD:Z:12T18	YT:Z:UU
HWI-ST515:184:D0PUKACXX:1:1102:14838:171150	16	chromosome:AGPv2:10:1:150189435:1	141582658	255	31M	*	0	0	ATGGATGAGTTGAGCAAGCCCGGTCAGCCAC	A@CCCACC9>>A@A@C@DFFEIGGHFIHFCH	AS:i:0	XN:i:0	XM:i:0	XO:i:0	XG:i:0	NM:i:0	MD:Z:31	YT:Z:UU
HWI-ST515:184:D0PUKACXX:1:1102:11443:184697	16	chromosome:AGPv2:4:1:241473504:1	101837905	1	31M	*	0	0	ACAATAAGGAAAGACACACCATTGCACTACG	ECFFDFFFHHHC?ADDHCGIGHGAFHEFBGJ	AS:i:0	XS:i:0	XN:i:0	XM:i:0	XO:i:0	XG:i:0	NM:i:0	MD:Z:31	YT:Z:UU
HWI-ST515:184:D0PUKACXX:1:1102:11443:184697	272	chromosome:AGPv2:9:1:156750706:1	37645528	1	31M	*	0	0	ACAATAAGGAAAGACACACCATTGCACTACG	ECFFDFFFHHHC?ADDHCGIGHGAFHEFBGJ	AS:i:0	XS:i:0	XN:i:0	XM:i:0	XO:i:0	XG:i:0	NM:i:0	MD:Z:31	YT:Z:UU
HWI-ST515:184:D0PUKACXX:1:1102:11443:184697	256	chromosome:AGPv2:6:1:169174353:1	64099250	1	31M	*	0	0	CGTAGTGCAATGGTGTGTCTTTCCTTATTGT	JGBFEHFAGHGIGCHDDA?CHHHFFFDFFCE	AS:i:-5	XS:i:0	XN:i:0	XM:i:1	XO:i:0	XG:i:0	NM:i:1	MD:Z:1A29	YT:Z:UU
HWI-ST515:184:D0PUKACXX:1:1102:11443:184697	256	chromosome:AGPv2:2:1:237068873:1	155017916	1	31M	*	0	0	CGTAGTGCAATGGTGTGTCTTTCCTTATTGT	JGBFEHFAGHGIGCHDDA?CHHHFFFDFFCE	AS:i:-6	XS:i:0	XN:i:0	XM:i:1	XO:i:0	XG:i:0	NM:i:1	MD:Z:0T30	YT:Z:UU
HWI-ST515:184:D0PUKACXX:1:1102:17965:187771	16	chromosome:AGPv2:1:1:301354135:1	128160486	1	31M	*	0	0	AGGGGAATGAGTTGACGTAGATATCTGGGGC	;@;>DEEEFFEFFHHHGFIHBIJIIGGIJHD	AS:i:0	XS:i:0	XN:i:0	XM:i:0	XO:i:0	XG:i:0	NM:i:0	MD:Z:31	YT:Z:UU
HWI-ST515:184:D0PUKACXX:1:1102:17965:187771	272	chromosome:AGPv2:1:1:301354135:1	128159100	1	31M	*	0	0	AGGGGAATGAGTTGACGTAGATATCTGGGGC	;@;>DEEEFFEFFHHHGFIHBIJIIGGIJHD	AS:i:0	XS:i:0	XN:i:0	XM:i:0	XO:i:0	XG:i:0	NM:i:0	MD:Z:31	YT:Z:UU
HWI-ST515:184:D0PUKACXX:1:1102:17965:187771	272	chromosome:AGPv2:1:1:301354135:1	128167504	1	31M	*	0	0	AGGGGAATGAGTTGACGTAGATATCTGGGGC	;@;>DEEEFFEFFHHHGFIHBIJIIGGIJHD	AS:i:0	XS:i:0	XN:i:0	XM:i:0	XO:i:0	XG:i:0	NM:i:0	MD:Z:31	YT:Z:UU
HWI-ST515:184:D0PUKACXX:1:1102:11705:193555	0	chromosome:AGPv2:2:1:237068873:1	217973779	1	31M	*	0	0	TTAGGTCGGCCCTCTCCGGTGCTGGCCTGGT	FC>FDCB<@BHHE?E@)',9??;5>?A####	AS:i:0	XS:i:0	XN:i:0	XM:i:0	XO:i:0	XG:i:0	NM:i:0	MD:Z:31	YT:Z:UU
HWI-ST515:184:D0PUKACXX:1:1102:11705:193555	256	chromosome:AGPv2:1:1:301354135:1	265163133	1	31M	*	0	0	TTAGGTCGGCCCTCTCCGGTGCTGGCCTGGT	FC>FDCB<@BHHE?E@)',9??;5>?A####	AS:i:0	XS:i:0	XN:i:0	XM:i:0	XO:i:0	XG:i:0	NM:i:0	MD:Z:31	YT:Z:UU
HWI-ST515:184:D0PUKACXX:1:1103:7215:2301	0	chromosome:AGPv2:1:1:301354135:1	274725798	1	31M	*	0	0	GTTGCGTGCCCAGCAGAACTCCCCTGCGCGC	JHGJIJJHHHFFFFFEEEDDDDDDCB?DBB5	AS:i:0	XS:i:0	XN:i:0	XM:i:0	XO:i:0	XG:i:0	NM:i:0	MD:Z:31	YT:Z:UU
HWI-ST515:184:D0PUKACXX:1:1103:7215:2301	256	chromosome:AGPv2:4:1:241473504:1	200878292	1	31M	*	0	0	GTTGCGTGCCCAGCAGAACTCCCCTGCGCGC	JHGJIJJHHHFFFFFEEEDDDDDDCB?DBB5	AS:i:0	XS:i:0	XN:i:0	XM:i:0	XO:i:0	XG:i:0	NM:i:0	MD:Z:31	YT:Z:UU
HWI-ST515:184:D0PUKACXX:1:1103:7215:2301	272	chromosome:AGPv2:5:1:217872852:1	181635090	1	31M	*	0	0	GCGCGCAGGGGAGTTCTGCTGGGCACGCAAC	5BBD?BCDDDDDDEEEFFFFFHHHJJIJGHJ	AS:i:0	XS:i:0	XN:i:0	XM:i:0	XO:i:0	XG:i:0	NM:i:0	MD:Z:31	YT:Z:UU
HWI-ST515:184:D0PUKACXX:1:1103:7215:2301	272	chromosome:AGPv2:9:1:156750706:1	4285758	1	31M	*	0	0	GCGCGCAGGGGAGTTCTGCTGGGCACGCAAC	5BBD?BCDDDDDDEEEFFFFFHHHJJIJGHJ	AS:i:0	XS:i:0	XN:i:0	XM:i:0	XO:i:0	XG:i:0	NM:i:0	MD:Z:31	YT:Z:UU
HWI-ST515:184:D0PUKACXX:1:1103:7215:2301	272	chromosome:AGPv2:4:1:241473504:1	174062688	1	31M	*	0	0	GCGCGCAGGGGAGTTCTGCTGGGCACGCAAC	5BBD?BCDDDDDDEEEFFFFFHHHJJIJGHJ	AS:i:0	XS:i:0	XN:i:0	XM:i:0	XO:i:0	XG:i:0	NM:i:0	MD:Z:31	YT:Z:UU
HWI-ST515:184:D0PUKACXX:1:1103:7215:2301	256	chromosome:AGPv2:3:1:232140174:1	226172525	1	31M	*	0	0	GTTGCGTGCCCAGCAGAACTCCCCTGCGCGC	JHGJIJJHHHFFFFFEEEDDDDDDCB?DBB5	AS:i:0	XS:i:0	XN:i:0	XM:i:0	XO:i:0	XG:i:0	NM:i:0	MD:Z:31	YT:Z:UU
HWI-ST515:184:D0PUKACXX:1:1103:7215:2301	272	chromosome:AGPv2:5:1:217872852:1	5381659	1	31M	*	0	0	GCGCGCAGGGGAGTTCTGCTGGGCACGCAAC	5BBD?BCDDDDDDEEEFFFFFHHHJJIJGHJ	AS:i:-5	XS:i:0	XN:i:0	XM:i:1	XO:i:0	XG:i:0	NM:i:1	MD:Z:7A23	YT:Z:UU
HWI-ST515:184:D0PUKACXX:1:1103:15334:18400	16	chromosome:AGPv2:1:1:301354135:1	256364750	255	31M	*	0	0	CAAGTTTTGCTTTCTTTTCCCCGTTTCCCAA	:CCDCCDDC>?@CECCD?DIHDEHG@9<C@F	AS:i:0	XN:i:0	XM:i:0	XO:i:0	XG:i:0	NM:i:0	MD:Z:31	YT:Z:UU
HWI-ST515:184:D0PUKACXX:1:1103:6767:29576	0	chromosome:AGPv2:8:1:175793759:1	121557879	255	31M	*	0	0	CTCTCTCGGTAGCTCGGGTTTGCGGCGTAGC	DCGHGGFHC/=AGEFFGBII(;?=BD=?B##	AS:i:-2	XN:i:0	XM:i:1	XO:i:0	XG:i:0	NM:i:1	MD:Z:20G10	YT:Z:UU
HWI-ST515:184:D0PUKACXX:1:1103:9369:134445	4	*	0	0	*	*	0	0	GCCGGGGGCGGACGCCCGGGGGCGGCGGGTT	?B#############################	YT:Z:UU
HWI-ST515:184:D0PUKACXX:1:1103:6614:141810	0	chromosome:AGPv2:3:1:232140174:1	129086279	255	31M	*	0	0	ACTGCGAGAGGGGAGGAAGGGATGACGCTCT	<F?GGAHGGIJJJBEEAEDBDCC7@CB:>B?	AS:i:0	XN:i:0	XM:i:0	XO:i:0	XG:i:0	NM:i:0	MD:Z:31	YT:Z:UU
HWI-ST515:184:D0PUKACXX:1:1103:6314:147716	0	chromosome:AGPv2:5:1:217872852:1	183371933	1	31M	*	0	0	CCCTGGGAGGGGTTGCCCATACCATAGTGGT	GIFGGGHEGHIHEHFEEECEEEDDDDDDDDD	AS:i:-5	XS:i:-5	XN:i:0	XM:i:1	XO:i:0	XG:i:0	NM:i:1	MD:Z:23G7	YT:Z:UU
HWI-ST515:184:D0PUKACXX:1:1103:6314:147716	272	chromosome:AGPv2:1:1:301354135:1	12065759	1	31M	*	0	0	ACCACTATGGTATGGGCAACCCCTCCCAGGG	DDDDDDDDDEEECEEEFHEHIHGEHGGGFIG	AS:i:-5	XS:i:-5	XN:i:0	XM:i:1	XO:i:0	XG:i:0	NM:i:1	MD:Z:7C23	YT:Z:UU
HWI-ST515:184:D0PUKACXX:1:1103:6314:147716	256	chromosome:AGPv2:5:1:217872852:1	76100375	1	31M	*	0	0	CCCTGGGAGGGGTTGCCCATACCATAGTGGT	GIFGGGHEGHIHEHFEEECEEEDDDDDDDDD	AS:i:-10	XS:i:-5	XN:i:0	XM:i:2	XO:i:0	XG:i:0	NM:i:2	MD:Z:2A0G27	YT:Z:UU
HWI-ST515:184:D0PUKACXX:1:1103:6314:147716	272	chromosome:AGPv2:6:1:169174353:1	61829123	1	31M	*	0	0	ACCACTATGGTATGGGCAACCCCTCCCAGGG	DDDDDDDDDEEECEEEFHEHIHGEHGGGFIG	AS:i:-10	XS:i:-5	XN:i:0	XM:i:2	XO:i:0	XG:i:0	NM:i:2	MD:Z:27C0T2	YT:Z:UU
HWI-ST515:184:D0PUKACXX:1:1103:6314:147716	272	chromosome:AGPv2:9:1:156750706:1	103193157	1	25M1D6M	*	0	0	ACCACTATGGTATGGGCAACCCCTCCCAGGG	DDDDDDDDDEEECEEEFHEHIHGEHGGGFIG	AS:i:-19	XS:i:-5	XN:i:0	XM:i:2	XO:i:1	XG:i:1	NM:i:3	MD:Z:25^G1T2T1	YT:Z:UU
HWI-ST515:184:D0PUKACXX:1:1103:14448:163420	16	chromosome:AGPv2:4:1:241473504:1	118412543	255	31M	*	0	0	CAGTGTGTGTGGTTGCAGGCAGACCGCAGAC	CDBDDB@BDDBADEECEEDFEDBFIJIIIIG	AS:i:0	XN:i:0	XM:i:0	XO:i:0	XG:i:0	NM:i:0	MD:Z:31	YT:Z:UU
HWI-ST515:184:D0PUKACXX:1:1103:3676:185636	16	chromosome:AGPv2:4:1:241473504:1	118412543	255	31M	*	0	0	CAGTGTGTGTGGTTGCAGGCAGACCGCAGAC	:DDDDDDDDDDDDECCAACFFFHHBJIIHHI	AS:i:0	XN:i:0	XM:i:0	XO:i:0	XG:i:0	NM:i:0	MD:Z:31	YT:Z:UU
HWI-ST515:184:D0PUKACXX:1:1103:6998:188939	4	*	0	0	*	*	0	0	CTCGCAGGGTGGCCTCCATATGGTCCGTTTT	JFIJJGGHFBBDEBE@BCD@ACCACA?BA>5	YT:Z:UU
HWI-ST515:184:D0PUKACXX:1:1104:3737:35843	16	chromosome:AGPv2:9:1:156750706:1	28609754	255	31M	*	0	0	TCAATGCTTTCTGTTCAAGTCAAGCTGCCAC	###########?7@))GGCGEHCAF@IIHGG	AS:i:0	XN:i:0	XM:i:0	XO:i:0	XG:i:0	NM:i:0	MD:Z:31	YT:Z:UU
HWI-ST515:184:D0PUKACXX:1:1104:8024:39792	4	*	0	0	*	*	0	0	TTCACGAATAAGTGTGCTTCTTTCTCTTTTT	JIIIEGIIIFHHHHHFFFFDFEEEEEEEDDD	YT:Z:UU
HWI-ST515:184:D0PUKACXX:1:1104:1352:56837	0	chromosome:AGPv2:7:1:176764762:1	17708140	255	31M	*	0	0	TCTAGGTTCTGGGCTGGTCGCCTTGTCCATG	GGEGEF8=@G;;DEEBDD@88=;>@A@C;B>	AS:i:-5	XN:i:0	XM:i:1	XO:i:0	XG:i:0	NM:i:1	MD:Z:9C21	YT:Z:UU
HWI-ST515:184:D0PUKACXX:1:1104:3279:82750	16	chromosome:AGPv2:2:1:237068873:1	45419308	255	31M	*	0	0	CCATGCGTGACACCTCCGACCTCCCACCGAG	9?@>A9636(6(9:='AD;BGGGGFDJHGB>	AS:i:0	XN:i:0	XM:i:0	XO:i:0	XG:i:0	NM:i:0	MD:Z:31	YT:Z:UU
HWI-ST515:184:D0PUKACXX:1:1104:6733:88617	0	chromosome:AGPv2:2:1:237068873:1	152355146	255	31M	*	0	0	TCCATATGGGGGGATCAACAGCTAATGCACC	9FF@H@<D?9BA-0&8<@CC?BACAA4@@@3	AS:i:0	XN:i:0	XM:i:0	XO:i:0	XG:i:0	NM:i:0	MD:Z:31	YT:Z:UU
HWI-ST515:184:D0PUKACXX:1:1104:6058:108731	4	*	0	0	*	*	0	0	TTCACGAATAAGTGTGCTTCTTTCTCTTTTT	GHIJJGEGHHHGAACEFFFFFDEEEEEEDDD	YT:Z:UU
HWI-ST515:184:D0PUKACXX:1:1104:9089:115572	4	*	0	0	*	*	0	0	GTCGAATTAAGATCGGAAGAGCGTCGTGTAG	IBF<FEF=@DGHGIGG;;AEDCFCDB8=??C	YT:Z:UU
HWI-ST515:184:D0PUKACXX:1:1104:16740:158224	16	chromosome:AGPv2:9:1:156750706:1	8197361	1	31M	*	0	0	AAGGAGAAGGCAATCAAAGCGGCAAGACGTG	########?;)?7)E?;;<BAEF;8;?=D<?	AS:i:0	XS:i:0	XN:i:0	XM:i:0	XO:i:0	XG:i:0	NM:i:0	MD:Z:31	YT:Z:UU
HWI-ST515:184:D0PUKACXX:1:1104:16740:158224	272	chromosome:AGPv2:8:1:175793759:1	133402520	1	31M	*	0	0	AAGGAGAAGGCAATCAAAGCGGCAAGACGTG	########?;)?7)E?;;<BAEF;8;?=D<?	AS:i:0	XS:i:0	XN:i:0	XM:i:0	XO:i:0	XG:i:0	NM:i:0	MD:Z:31	YT:Z:UU
HWI-ST515:184:D0PUKACXX:1:1104:20844:175358	0	chromosome:AGPv2:1:1:301354135:1	128167526	1	31M	*	0	0	ATCTGGGGCGGTTGATCAACACGCGGGGGGA	IIIGE9B@:EBB?BCCC@C<@@-;;@5-9@#	AS:i:-3	XS:i:-3	XN:i:0	XM:i:1	XO:i:0	XG:i:0	NM:i:1	MD:Z:27T3	YT:Z:UU
HWI-ST515:184:D0PUKACXX:1:1104:20844:175358	256	chromosome:AGPv2:1:1:301354135:1	128160508	1	31M	*	0	0	ATCTGGGGCGGTTGATCAACACGCGGGGGGA	IIIGE9B@:EBB?BCCC@C<@@-;;@5-9@#	AS:i:-3	XS:i:-3	XN:i:0	XM:i:1	XO:i:0	XG:i:0	NM:i:1	MD:Z:27T3	YT:Z:UU
HWI-ST515:184:D0PUKACXX:1:1104:20844:175358	256	chromosome:AGPv2:1:1:301354135:1	128159122	1	31M	*	0	0	ATCTGGGGCGGTTGATCAACACGCGGGGGGA	IIIGE9B@:EBB?BCCC@C<@@-;;@5-9@#	AS:i:-3	XS:i:-3	XN:i:0	XM:i:1	XO:i:0	XG:i:0	NM:i:1	MD:Z:27T3	YT:Z:UU
HWI-ST515:184:D0PUKACXX:1:1105:1159:3424	16	chromosome:AGPv2:8:1:175793759:1	155021957	31	31M	*	0	0	GTCCTCGCTCTGACATTTTAGTGTTAGTTGT	####ABBJJGGECAFF>EHGIGD>JIHGEBI	AS:i:0	XS:i:-4	XN:i:0	XM:i:0	XO:i:0	XG:i:0	NM:i:0	MD:Z:31	YT:Z:UU
HWI-ST515:184:D0PUKACXX:1:1105:1159:3424	272	chromosome:AGPv2:8:1:175793759:1	141064014	31	31M	*	0	0	GTCCTCGCTCTGACATTTTAGTGTTAGTTGT	####ABBJJGGECAFF>EHGIGD>JIHGEBI	AS:i:-4	XS:i:-4	XN:i:0	XM:i:2	XO:i:0	XG:i:0	NM:i:2	MD:Z:1A1A27	YT:Z:UU
HWI-ST515:184:D0PUKACXX:1:1105:1159:3424	256	chromosome:AGPv2:4:1:241473504:1	239705981	31	31M	*	0	0	ACAACTAACACTAAAATGTCAGAGCGAGGAC	IBEGHIJ>DGIGHE>FFACEGGJJBBA####	AS:i:-6	XS:i:-4	XN:i:0	XM:i:1	XO:i:0	XG:i:0	NM:i:1	MD:Z:5C25	YT:Z:UU
HWI-ST515:184:D0PUKACXX:1:1105:1159:3424	272	chromosome:AGPv2:6:1:169174353:1	81697762	31	31M	*	0	0	GTCCTCGCTCTGACATTTTAGTGTTAGTTGT	####ABBJJGGECAFF>EHGIGD>JIHGEBI	AS:i:-8	XS:i:-4	XN:i:0	XM:i:2	XO:i:0	XG:i:0	NM:i:2	MD:Z:1C23G5	YT:Z:UU
HWI-ST515:184:D0PUKACXX:1:1105:1159:3424	272	chromosome:AGPv2:5:1:217872852:1	161178872	31	31M	*	0	0	GTCCTCGCTCTGACATTTTAGTGTTAGTTGT	####ABBJJGGECAFF>EHGIGD>JIHGEBI	AS:i:-8	XS:i:-4	XN:i:0	XM:i:2	XO:i:0	XG:i:0	NM:i:2	MD:Z:1C23G5	YT:Z:UU
HWI-ST515:184:D0PUKACXX:1:1105:1159:3424	256	chromosome:AGPv2:6:1:169174353:1	94706317	31	31M	*	0	0	ACAACTAACACTAAAATGTCAGAGCGAGGAC	IBEGHIJ>DGIGHE>FFACEGGJJBBA####	AS:i:-11	XS:i:-4	XN:i:0	XM:i:2	XO:i:0	XG:i:0	NM:i:2	MD:Z:4T0C25	YT:Z:UU
HWI-ST515:184:D0PUKACXX:1:1105:6949:33957	0	chromosome:AGPv2:8:1:175793759:1	175402687	255	31M	*	0	0	GCAAGCTTGTTGGCTGTGCCTGGTGGTTGTT	HGGH<BEHJHHHHGFFBFEEEED>CD,;?89	AS:i:0	XN:i:0	XM:i:0	XO:i:0	XG:i:0	NM:i:0	MD:Z:31	YT:Z:UU
HWI-ST515:184:D0PUKACXX:1:1105:2198:71746	4	*	0	0	*	*	0	0	TTCACGAATAAGTGTGCTTCTTTCTCTTTTT	JJHIIFGGHHHHEHEFFFFFFEEEEEEEDDA	YT:Z:UU
HWI-ST515:184:D0PUKACXX:1:1105:4173:73177	0	chromosome:AGPv2:2:1:237068873:1	152355146	255	31M	*	0	0	TCCATATGGGGGGATCAACAGCTAATGCACC	IG3?D?DFG>CGB@5?ACCCBDD@>@CC>CC	AS:i:0	XN:i:0	XM:i:0	XO:i:0	XG:i:0	NM:i:0	MD:Z:31	YT:Z:UU
HWI-ST515:184:D0PUKACXX:1:1105:14791:74329	0	chromosome:AGPv2:4:1:241473504:1	118414239	255	31M	*	0	0	ACCGCAGACAGGGTAGGTCGTCGTTCTCGCT	FDAGF<?B@@@=;(;@?CCB@@B=;?8A###	AS:i:-2	XN:i:0	XM:i:1	XO:i:0	XG:i:0	NM:i:1	MD:Z:29A1	YT:Z:UU
HWI-ST515:184:D0PUKACXX:1:1105:13298:113973	0	chromosome:AGPv2:10:1:150189435:1	26770546	1	31M	*	0	0	CCTCCTGGAAAGTCCGGTGCCTGGCTCCTGT	JJFIIJJJIIJJIIGGFBGEEHFCDFFFFD@	AS:i:0	XS:i:0	XN:i:0	XM:i:0	XO:i:0	XG:i:0	NM:i:0	MD:Z:31	YT:Z:UU
HWI-ST515:184:D0PUKACXX:1:1105:13298:113973	256	chromosome:AGPv2:10:1:150189435:1	26665858	1	31M	*	0	0	CCTCCTGGAAAGTCCGGTGCCTGGCTCCTGT	JJFIIJJJIIJJIIGGFBGEEHFCDFFFFD@	AS:i:0	XS:i:0	XN:i:0	XM:i:0	XO:i:0	XG:i:0	NM:i:0	MD:Z:31	YT:Z:UU
HWI-ST515:184:D0PUKACXX:1:1105:21142:124494	4	*	0	0	*	*	0	0	TTTCGGCGGCGTTTCGAATTAAGATCGGAAG	IIEHIFHIB5=?68:<8?CACCC@34298@#	YT:Z:UU
HWI-ST515:184:D0PUKACXX:1:1105:20892:158720	16	chromosome:AGPv2:10:1:150189435:1	135808739	1	31M	*	0	0	CAGTGCGGTGCCAGCTTTGTCTCCCGTCAGT	:B@;?BA;>7DDFDEE<EEIHFG<AFEJJIH	AS:i:0	XS:i:0	XN:i:0	XM:i:0	XO:i:0	XG:i:0	NM:i:0	MD:Z:31	YT:Z:UU
HWI-ST515:184:D0PUKACXX:1:1105:20892:158720	272	chromosome:AGPv2:1:1:301354135:1	6526265	1	31M	*	0	0	CAGTGCGGTGCCAGCTTTGTCTCCCGTCAGT	:B@;?BA;>7DDFDEE<EEIHFG<AFEJJIH	AS:i:0	XS:i:0	XN:i:0	XM:i:0	XO:i:0	XG:i:0	NM:i:0	MD:Z:31	YT:Z:UU
HWI-ST515:184:D0PUKACXX:1:1105:20892:158720	272	chromosome:AGPv2:9:1:156750706:1	108224160	1	31M	*	0	0	CAGTGCGGTGCCAGCTTTGTCTCCCGTCAGT	:B@;?BA;>7DDFDEE<EEIHFG<AFEJJIH	AS:i:0	XS:i:0	XN:i:0	XM:i:0	XO:i:0	XG:i:0	NM:i:0	MD:Z:31	YT:Z:UU
HWI-ST515:184:D0PUKACXX:1:1105:20892:158720	272	chromosome:AGPv2:1:1:301354135:1	5871167	1	31M	*	0	0	CAGTGCGGTGCCAGCTTTGTCTCCCGTCAGT	:B@;?BA;>7DDFDEE<EEIHFG<AFEJJIH	AS:i:0	XS:i:0	XN:i:0	XM:i:0	XO:i:0	XG:i:0	NM:i:0	MD:Z:31	YT:Z:UU
HWI-ST515:184:D0PUKACXX:1:1105:20892:158720	256	chromosome:AGPv2:2:1:237068873:1	6581072	1	31M	*	0	0	ACTGACGGGAGACAAAGCTGGCACCGCACTG	HIJJEFA<GFHIEE<EEDFDD7>;AB?;@B:	AS:i:0	XS:i:0	XN:i:0	XM:i:0	XO:i:0	XG:i:0	NM:i:0	MD:Z:31	YT:Z:UU
HWI-ST515:184:D0PUKACXX:1:1105:20892:158720	256	chromosome:AGPv2:1:1:301354135:1	269907403	1	31M	*	0	0	ACTGACGGGAGACAAAGCTGGCACCGCACTG	HIJJEFA<GFHIEE<EEDFDD7>;AB?;@B:	AS:i:0	XS:i:0	XN:i:0	XM:i:0	XO:i:0	XG:i:0	NM:i:0	MD:Z:31	YT:Z:UU
HWI-ST515:184:D0PUKACXX:1:1105:20892:158720	256	chromosome:AGPv2:5:1:217872852:1	206300773	1	26M3D5M	*	0	0	ACTGACGGGAGACAAAGCTGGCACCGCACTG	HIJJEFA<GFHIEE<EEDFDD7>;AB?;@B:	AS:i:-14	XS:i:0	XN:i:0	XM:i:0	XO:i:1	XG:i:3	NM:i:3	MD:Z:26^AGC5	YT:Z:UU
HWI-ST515:184:D0PUKACXX:1:1105:8985:176254	4	*	0	0	*	*	0	0	CCTCCAGGTGAGGCCATCCCCTCGAATTAAG	B8DAFFH98B=F2BEHEI;CC7<'4.;?C@@	YT:Z:UU
HWI-ST515:184:D0PUKACXX:1:1106:3039:14529	4	*	0	0	*	*	0	0	ACCGCAGACAGGGTAGGCCGTCGTTCTCGAC	@CEGF=BDBDE?=.;?@(-;?28&08<C###	YT:Z:UU
HWI-ST515:184:D0PUKACXX:1:1106:12768:38980	16	chromosome:AGPv2:10:1:150189435:1	141582658	255	31M	*	0	0	ATGGATGAGTTGAGCAAGCCCGGTCAGCCAC	>ADCACC@?A;CDBBDDDFHHGJJJIJJIGI	AS:i:0	XN:i:0	XM:i:0	XO:i:0	XG:i:0	NM:i:0	MD:Z:31	YT:Z:UU
HWI-ST515:184:D0PUKACXX:1:1106:19108:47781	16	chromosome:AGPv2:8:1:175793759:1	160085577	255	31M	*	0	0	CACCCTCGCCGCCTCCGCCTACCTCAAACCC	80@B;9>BDB@B>>BGGHCF=GHGFBEDIEJ	AS:i:0	XN:i:0	XM:i:0	XO:i:0	XG:i:0	NM:i:0	MD:Z:31	YT:Z:UU
HWI-ST515:184:D0PUKACXX:1:1106:9959:84125	0	chromosome:AGPv2:10:1:150189435:1	110945030	1	31M	*	0	0	GGCTGATGAAGGATGAAGCAATGGACGTGAT	IIJGIGGFA@CGIIJEHHFHHFFFDFDDDDD	AS:i:0	XS:i:0	XN:i:0	XM:i:0	XO:i:0	XG:i:0	NM:i:0	MD:Z:31	YT:Z:UU
HWI-ST515:184:D0PUKACXX:1:1106:9959:84125	256	chromosome:AGPv2:7:1:176764762:1	163787249	1	31M	*	0	0	GGCTGATGAAGGATGAAGCAATGGACGTGAT	IIJGIGGFA@CGIIJEHHFHHFFFDFDDDDD	AS:i:0	XS:i:0	XN:i:0	XM:i:0	XO:i:0	XG:i:0	NM:i:0	MD:Z:31	YT:Z:UU
HWI-ST515:184:D0PUKACXX:1:1106:1843:85934	16	chromosome:AGPv2:10:1:150189435:1	141582658	255	31M	*	0	0	ATGGATGAGTTGAGCAAGCCGGGTCAGCCAC	########################?FFF9HD	AS:i:-2	XN:i:0	XM:i:1	XO:i:0	XG:i:0	NM:i:1	MD:Z:20C10	YT:Z:UU
HWI-ST515:184:D0PUKACXX:1:1106:15893:101866	0	chromosome:AGPv2:1:1:301354135:1	256367068	255	3M1I27M	*	0	0	TTTCCCTTGGCGTTGCCGCCCCACCAACAGG	IIIGIIJJGGHGFE6=@BBDBBDDDDB?@B<	AS:i:-8	XN:i:0	XM:i:0	XO:i:1	XG:i:1	NM:i:1	MD:Z:30	YT:Z:UU
HWI-ST515:184:D0PUKACXX:1:1106:12611:116079	16	chromosome:AGPv2:8:1:175793759:1	160085577	255	31M	*	0	0	CACCCTCGCCGCCTCCGCCTACCTCAAACCC	###########?A>HAEEFFBGGGJIGHIII	AS:i:0	XN:i:0	XM:i:0	XO:i:0	XG:i:0	NM:i:0	MD:Z:31	YT:Z:UU
HWI-ST515:184:D0PUKACXX:1:1106:14518:123387	16	chromosome:AGPv2:9:1:156750706:1	108224160	1	31M	*	0	0	CAGTGCGGTGCCAGCTTTGTCTCCCGTCAGT	ABBB@DDECDFFFFHHHHEAGGIGGGJJJGI	AS:i:0	XS:i:0	XN:i:0	XM:i:0	XO:i:0	XG:i:0	NM:i:0	MD:Z:31	YT:Z:UU
HWI-ST515:184:D0PUKACXX:1:1106:14518:123387	256	chromosome:AGPv2:1:1:301354135:1	269907403	1	31M	*	0	0	ACTGACGGGAGACAAAGCTGGCACCGCACTG	IGJJJGGGIGGAEHHHHFFFFDCEDD@BBBA	AS:i:0	XS:i:0	XN:i:0	XM:i:0	XO:i:0	XG:i:0	NM:i:0	MD:Z:31	YT:Z:UU
HWI-ST515:184:D0PUKACXX:1:1106:14518:123387	256	chromosome:AGPv2:2:1:237068873:1	6581072	1	31M	*	0	0	ACTGACGGGAGACAAAGCTGGCACCGCACTG	IGJJJGGGIGGAEHHHHFFFFDCEDD@BBBA	AS:i:0	XS:i:0	XN:i:0	XM:i:0	XO:i:0	XG:i:0	NM:i:0	MD:Z:31	YT:Z:UU
HWI-ST515:184:D0PUKACXX:1:1106:14518:123387	272	chromosome:AGPv2:1:1:301354135:1	5871167	1	31M	*	0	0	CAGTGCGGTGCCAGCTTTGTCTCCCGTCAGT	ABBB@DDECDFFFFHHHHEAGGIGGGJJJGI	AS:i:0	XS:i:0	XN:i:0	XM:i:0	XO:i:0	XG:i:0	NM:i:0	MD:Z:31	YT:Z:UU
HWI-ST515:184:D0PUKACXX:1:1106:14518:123387	272	chromosome:AGPv2:1:1:301354135:1	6526265	1	31M	*	0	0	CAGTGCGGTGCCAGCTTTGTCTCCCGTCAGT	ABBB@DDECDFFFFHHHHEAGGIGGGJJJGI	AS:i:0	XS:i:0	XN:i:0	XM:i:0	XO:i:0	XG:i:0	NM:i:0	MD:Z:31	YT:Z:UU
HWI-ST515:184:D0PUKACXX:1:1106:14518:123387	272	chromosome:AGPv2:10:1:150189435:1	135808739	1	31M	*	0	0	CAGTGCGGTGCCAGCTTTGTCTCCCGTCAGT	ABBB@DDECDFFFFHHHHEAGGIGGGJJJGI	AS:i:0	XS:i:0	XN:i:0	XM:i:0	XO:i:0	XG:i:0	NM:i:0	MD:Z:31	YT:Z:UU
HWI-ST515:184:D0PUKACXX:1:1106:14518:123387	256	chromosome:AGPv2:5:1:217872852:1	206300773	1	26M3D5M	*	0	0	ACTGACGGGAGACAAAGCTGGCACCGCACTG	IGJJJGGGIGGAEHHHHFFFFDCEDD@BBBA	AS:i:-14	XS:i:0	XN:i:0	XM:i:0	XO:i:1	XG:i:3	NM:i:3	MD:Z:26^AGC5	YT:Z:UU
HWI-ST515:184:D0PUKACXX:1:1106:20062:135472	4	*	0	0	*	*	0	0	CTCTGCGACGCGTGCATGAAACTGACACGCA	IJIJJFGGGFD??B?BCDCCCDDDDCCD@BB	YT:Z:UU
HWI-ST515:184:D0PUKACXX:1:1106:10241:146124	4	*	0	0	*	*	0	0	GCCTGAAGGCGGATGCGGCGCGGGTGAACGG	IFIB;FB8?BAE6:BDD>CBB##########	YT:Z:UU
HWI-ST515:184:D0PUKACXX:1:1106:14633:156259	4	*	0	0	*	*	0	0	GTCCGAACCAGATAGGACTATAGTCCATATG	FDH7ABE=<@9;6(.5>AC9>3(;@@>C>@;	YT:Z:UU
HWI-ST515:184:D0PUKACXX:1:1106:7375:157086	4	*	0	0	*	*	0	0	CTCGCAGGGTGGCCTCCATATGGTCCGTTTT	JIJIIJJHB@DDEEEB??ACCDA@CD@AC##	YT:Z:UU
HWI-ST515:184:D0PUKACXX:1:1106:19109:170350	16	chromosome:AGPv2:1:1:301354135:1	9074693	31	31M	*	0	0	TGAGGGATTGGAGCTGTGGCGCCTAGATTTG	5C@CCDCCDCADDDDBAADDGGHHHEAACCG	AS:i:0	XS:i:-5	XN:i:0	XM:i:0	XO:i:0	XG:i:0	NM:i:0	MD:Z:31	YT:Z:UU
HWI-ST515:184:D0PUKACXX:1:1106:19109:170350	272	chromosome:AGPv2:9:1:156750706:1	87503574	31	31M	*	0	0	TGAGGGATTGGAGCTGTGGCGCCTAGATTTG	5C@CCDCCDCADDDDBAADDGGHHHEAACCG	AS:i:-5	XS:i:-5	XN:i:0	XM:i:1	XO:i:0	XG:i:0	NM:i:1	MD:Z:17C13	YT:Z:UU
HWI-ST515:184:D0PUKACXX:1:1106:19109:170350	272	chromosome:AGPv2:10:1:150189435:1	144640306	31	31M	*	0	0	TGAGGGATTGGAGCTGTGGCGCCTAGATTTG	5C@CCDCCDCADDDDBAADDGGHHHEAACCG	AS:i:-5	XS:i:-5	XN:i:0	XM:i:1	XO:i:0	XG:i:0	NM:i:1	MD:Z:20A10	YT:Z:UU
HWI-ST515:184:D0PUKACXX:1:1106:15102:181521	4	*	0	0	*	*	0	0	TTGGTCTACAAATCGTGGCGACGGCCCGCCC	6@>CACACCC>>CA#################	YT:Z:UU
HWI-ST515:184:D0PUKACXX:1:1106:16539:183696	0	chromosome:AGPv2:8:1:175793759:1	27643040	255	31M	*	0	0	GTCGGGCTCGGGCCTCTGCTCGTTGCCGTTG	G=FFHBGEFFBC:BDDCDCCDDDDDDDDDB@	AS:i:0	XN:i:0	XM:i:0	XO:i:0	XG:i:0	NM:i:0	MD:Z:31	YT:Z:UU
HWI-ST515:184:D0PUKACXX:1:1106:2932:189298	16	chromosome:AGPv2:9:1:156750706:1	110919419	255	31M	*	0	0	CTCTTTCTTGGTTCCGGCGCCCCACCGGGAG	3?DDC@BDDBBDBDDDDDHHGIIIIHGIGHH	AS:i:0	XN:i:0	XM:i:0	XO:i:0	XG:i:0	NM:i:0	MD:Z:31	YT:Z:UU
HWI-ST515:184:D0PUKACXX:1:1107:9703:10892	4	*	0	0	*	*	0	0	GTCTGGGGAGGACGCAAGTGCAACGGAAACC	G0BFFEEH1BA@=:'5>B(;>C3(3;5?/?<	YT:Z:UU
HWI-ST515:184:D0PUKACXX:1:1107:19996:30365	0	chromosome:AGPv2:3:1:232140174:1	182474539	255	31M	*	0	0	GGCTCTGGGAGGATAGGCCTAATCCTATTTT	@;FDH@DHEIEE?ED3?CDE>>A;>>@@@@#	AS:i:-4	XN:i:0	XM:i:1	XO:i:0	XG:i:0	NM:i:1	MD:Z:23T7	YT:Z:UU
HWI-ST515:184:D0PUKACXX:1:1107:14131:64626	16	chromosome:AGPv2:2:1:237068873:1	63749754	255	31M	*	0	0	CTGAAATAATTTTTTGCACCCTGCACAAACT	#AC>;C>DFD?HEDC7@=AIIHGGHIGBDJJ	AS:i:0	XN:i:0	XM:i:0	XO:i:0	XG:i:0	NM:i:0	MD:Z:31	YT:Z:UU
HWI-ST515:184:D0PUKACXX:1:1107:8737:70442	16	chromosome:AGPv2:6:1:169174353:1	103462828	255	31M	*	0	0	AGAAGCGGCAGGCACATAGCCAGCCGCGGTA	###@BBBBDCCA>CC@CFFFHHBG<GGGGIJ	AS:i:-5	XN:i:0	XM:i:1	XO:i:0	XG:i:0	NM:i:1	MD:Z:21G9	YT:Z:UU
HWI-ST515:184:D0PUKACXX:1:1107:13715:71077	4	*	0	0	*	*	0	0	TTCACGAATAAGTGTGCTTCTTTCTCTTTTT	CAEEH@HH=H=C?EA@BDFFD@>ACECCDCC	YT:Z:UU
HWI-ST515:184:D0PUKACXX:1:1107:7657:87166	4	*	0	0	*	*	0	0	AAAGCGAACAATGTAGTTTTTATAGGCTCCA	IHGIHFGHIGIIHGIIEEEHHHH>DEEFDD>	YT:Z:UU
HWI-ST515:184:D0PUKACXX:1:1107:10808:114484	16	chromosome:AGPv2:6:1:169174353:1	112360540	255	31M	*	0	0	CTAAAAGGCTTCCATCCAATATGTTCAGAAA	7@=)GIHGHHAJJGIHIGBHCGDHIIJJIJJ	AS:i:0	XN:i:0	XM:i:0	XO:i:0	XG:i:0	NM:i:0	MD:Z:31	YT:Z:UU
HWI-ST515:184:D0PUKACXX:1:1107:20587:133550	0	chromosome:AGPv2:5:1:217872852:1	117016009	255	31M	*	0	0	TCACCCGAGGTTAGCAAGACCGACAGTGGTG	JJJIGGFIIJFGGIIJJJIIHHFDCD>CC><	AS:i:0	XN:i:0	XM:i:0	XO:i:0	XG:i:0	NM:i:0	MD:Z:31	YT:Z:UU
HWI-ST515:184:D0PUKACXX:1:1107:20541:149803	0	chromosome:AGPv2:9:1:156750706:1	115321226	255	31M	*	0	0	TCCGGGTGGAGGACGAGGTGAGGGCGGGGAG	IJFIIIFFGIIEGGHHFF9A>BBDDDDDD<5	AS:i:0	XN:i:0	XM:i:0	XO:i:0	XG:i:0	NM:i:0	MD:Z:31	YT:Z:UU
HWI-ST515:184:D0PUKACXX:1:1107:8645:154362	4	*	0	0	*	*	0	0	CGGGGCCACAGGGCGAGGCCCGCAGCCATGG	G::<;4;?5;C6;1=>6;=@B77@59<A###	YT:Z:UU
HWI-ST515:184:D0PUKACXX:1:1107:14395:156818	16	chromosome:AGPv2:6:1:169174353:1	112360540	255	31M	*	0	0	CTAAAAGGCTTCCATCCAATATGTTCAGAAA	>DJJIIIHGGIJJJJJIJIIHGGHDFJJJIJ	AS:i:0	XN:i:0	XM:i:0	XO:i:0	XG:i:0	NM:i:0	MD:Z:31	YT:Z:UU
HWI-ST515:184:D0PUKACXX:1:1107:12332:164453	4	*	0	0	*	*	0	0	CGCGAAAATAGGTAGCCGAAGAGCACATTCC	*??A''4=;=BD.?3@(93;';5?@######	YT:Z:UU
HWI-ST515:184:D0PUKACXX:1:1108:5404:23598	16	chromosome:AGPv2:9:1:156750706:1	110919419	255	31M	*	0	0	CTCTTTCTTGGTTCCGGCGCCCCACCGGGAG	##A93DDDA<;;7-?DBDHEGHEAFBIHFBB	AS:i:0	XN:i:0	XM:i:0	XO:i:0	XG:i:0	NM:i:0	MD:Z:31	YT:Z:UU
HWI-ST515:184:D0PUKACXX:1:1108:5569:43574	4	*	0	0	*	*	0	0	TTCACGAATAAGTGTGCTTCTTTCTCTTTTT	EEAFFHI:@CHF?E);BCEBECAC@CAC###	YT:Z:UU
HWI-ST515:184:D0PUKACXX:1:1108:15549:52022	16	chromosome:AGPv2:2:1:237068873:1	25076004	1	31M	*	0	0	GTGGATACGGGGAAACCTTCCCGACCCTTTG	###BA=;8;(;C@5(=;'994'7(;9ECCAF	AS:i:0	XS:i:0	XN:i:0	XM:i:0	XO:i:0	XG:i:0	NM:i:0	MD:Z:31	YT:Z:UU
HWI-ST515:184:D0PUKACXX:1:1108:15549:52022	256	chromosome:AGPv2:2:1:237068873:1	25077826	1	31M	*	0	0	CAAAGGGTCGGGAAGGTTTCCCCGTATCCAC	FACCE9;(7'499';=(5@C;(;8;=AB###	AS:i:0	XS:i:0	XN:i:0	XM:i:0	XO:i:0	XG:i:0	NM:i:0	MD:Z:31	YT:Z:UU
HWI-ST515:184:D0PUKACXX:1:1108:9013:100135	4	*	0	0	*	*	0	0	GAATCATACCCCTCGTTCCAAAAGTTGAAGA	EDDDDDDDDDDDDDDBBB9:(:+9>ACC@@>	YT:Z:UU
HWI-ST515:184:D0PUKACXX:1:1108:13938:114013	0	chromosome:AGPv2:4:1:241473504:1	222826308	255	31M	*	0	0	GCCTAAAGCCCTTCCTCTCTCCTCGGCGCCG	JJJIJHGIFIIJJGGGJHHHHHFFFFDDDDD	AS:i:0	XN:i:0	XM:i:0	XO:i:0	XG:i:0	NM:i:0	MD:Z:31	YT:Z:UU
HWI-ST515:184:D0PUKACXX:1:1108:16755:114617	0	chromosome:AGPv2:4:1:241473504:1	118414239	255	31M	*	0	0	ACCGCAGACAGGGTAGGTCGTCGTTCTCGAA	IIGHHEEFFEEDD>A@BACBDDD@BDDDDD9	AS:i:-4	XN:i:0	XM:i:1	XO:i:0	XG:i:0	NM:i:1	MD:Z:30T0	YT:Z:UU
HWI-ST515:184:D0PUKACXX:1:1108:14561:134491	16	chromosome:AGPv2:5:1:217872852:1	214339371	255	31M	*	0	0	CAATGCACGCGACGAGCGACGCCCACGGCGC	CDDDDB>DBBBDDDBB@DDDCBBABBA<HEE	AS:i:-10	XN:i:0	XM:i:2	XO:i:0	XG:i:0	NM:i:2	MD:Z:2G4T23	YT:Z:UU
HWI-ST515:184:D0PUKACXX:1:1108:13548:151547	4	*	0	0	*	*	0	0	CTCGCAGGGTGGCCTCCATATGGTCCGTTTT	DH@'-5;BE?;AC>(55AC5@C:,5589::?	YT:Z:UU
HWI-ST515:184:D0PUKACXX:1:1108:17957:159239	4	*	0	0	*	*	0	0	CCGGGAGCCACACACTACTCCATGCTCACGT	?;FH<@:;C@)(--;=AEEC??>;C######	YT:Z:UU
HWI-ST515:184:D0PUKACXX:1:1108:12661:160606	4	*	0	0	*	*	0	0	GTCTGGGGAGGACGCAAGTGCAACGGAAACC	IAFGDECHEEHCGFB8>A;>ACCC@BD?8:9	YT:Z:UU
HWI-ST515:184:D0PUKACXX:1:1108:15139:167083	4	*	0	0	*	*	0	0	TTCACGAATAAGTGTGCTTCTTTCTCTTTTT	F@CHFCE<DE7=).=@?DC>B;6@CCC####	YT:Z:UU
HWI-ST515:184:D0PUKACXX:1:1108:3854:174860	0	chromosome:AGPv2:7:1:176764762:1	152970351	255	31M	*	0	0	GGCGTGCTACGGAGATCTAGGATTGGGCATT	EGHIHDBDFEDB1;BDDACCCD>ADB@<C<:	AS:i:0	XN:i:0	XM:i:0	XO:i:0	XG:i:0	NM:i:0	MD:Z:31	YT:Z:UU
HWI-ST515:184:D0PUKACXX:1:1108:5109:192416	0	chromosome:AGPv2:8:1:175793759:1	121557879	255	31M	*	0	0	CTCTCTCGGTAGCTCGGGTTGGCGGCGTAGC	IDIGIIJGIGHBGIGGEH6CEHEFD?BDBB<	AS:i:0	XN:i:0	XM:i:0	XO:i:0	XG:i:0	NM:i:0	MD:Z:31	YT:Z:UU
HWI-ST515:184:D0PUKACXX:1:1201:15709:44473	4	*	0	0	*	*	0	0	CCCGAACCGGACGGGCTGGGGGGGGCGGGCG	D)7@AAGB#######################	YT:Z:UU
HWI-ST515:184:D0PUKACXX:1:1201:3182:74490	0	chromosome:AGPv2:8:1:175793759:1	121557879	255	31M	*	0	0	CTCTCTCGGTAGCTCGGGGTGGCGGCGTAGC	IBEGHBBDD6=ABDCHG6'59>@BB?B5;98	AS:i:-2	XN:i:0	XM:i:1	XO:i:0	XG:i:0	NM:i:1	MD:Z:18T12	YT:Z:UU
HWI-ST515:184:D0PUKACXX:1:1201:8883:93151	16	chromosome:AGPv2:1:1:301354135:1	6526265	1	31M	*	0	0	CAGTGCGGTGCCAGCTTTGTCTCCCGTCAGT	9BBDBBBCEDFFFFEEEEEHGGEJGJHJIIF	AS:i:0	XS:i:0	XN:i:0	XM:i:0	XO:i:0	XG:i:0	NM:i:0	MD:Z:31	YT:Z:UU
HWI-ST515:184:D0PUKACXX:1:1201:8883:93151	272	chromosome:AGPv2:1:1:301354135:1	5871167	1	31M	*	0	0	CAGTGCGGTGCCAGCTTTGTCTCCCGTCAGT	9BBDBBBCEDFFFFEEEEEHGGEJGJHJIIF	AS:i:0	XS:i:0	XN:i:0	XM:i:0	XO:i:0	XG:i:0	NM:i:0	MD:Z:31	YT:Z:UU
HWI-ST515:184:D0PUKACXX:1:1201:8883:93151	272	chromosome:AGPv2:9:1:156750706:1	108224160	1	31M	*	0	0	CAGTGCGGTGCCAGCTTTGTCTCCCGTCAGT	9BBDBBBCEDFFFFEEEEEHGGEJGJHJIIF	AS:i:0	XS:i:0	XN:i:0	XM:i:0	XO:i:0	XG:i:0	NM:i:0	MD:Z:31	YT:Z:UU
HWI-ST515:184:D0PUKACXX:1:1201:8883:93151	256	chromosome:AGPv2:1:1:301354135:1	269907403	1	31M	*	0	0	ACTGACGGGAGACAAAGCTGGCACCGCACTG	FIIJHJGJEGGHEEEEEFFFFDECBBBDBB9	AS:i:0	XS:i:0	XN:i:0	XM:i:0	XO:i:0	XG:i:0	NM:i:0	MD:Z:31	YT:Z:UU
HWI-ST515:184:D0PUKACXX:1:1201:8883:93151	272	chromosome:AGPv2:10:1:150189435:1	135808739	1	31M	*	0	0	CAGTGCGGTGCCAGCTTTGTCTCCCGTCAGT	9BBDBBBCEDFFFFEEEEEHGGEJGJHJIIF	AS:i:0	XS:i:0	XN:i:0	XM:i:0	XO:i:0	XG:i:0	NM:i:0	MD:Z:31	YT:Z:UU
HWI-ST515:184:D0PUKACXX:1:1201:8883:93151	256	chromosome:AGPv2:2:1:237068873:1	6581072	1	31M	*	0	0	ACTGACGGGAGACAAAGCTGGCACCGCACTG	FIIJHJGJEGGHEEEEEFFFFDECBBBDBB9	AS:i:0	XS:i:0	XN:i:0	XM:i:0	XO:i:0	XG:i:0	NM:i:0	MD:Z:31	YT:Z:UU
HWI-ST515:184:D0PUKACXX:1:1201:8883:93151	256	chromosome:AGPv2:5:1:217872852:1	206300773	1	26M3D5M	*	0	0	ACTGACGGGAGACAAAGCTGGCACCGCACTG	FIIJHJGJEGGHEEEEEFFFFDECBBBDBB9	AS:i:-14	XS:i:0	XN:i:0	XM:i:0	XO:i:1	XG:i:3	NM:i:3	MD:Z:26^AGC5	YT:Z:UU
HWI-ST515:184:D0PUKACXX:1:1201:20607:123550	0	chromosome:AGPv2:6:1:169174353:1	112360562	255	31M	*	0	0	GTTCAGAAAACACGTAGTTGGCATGAGTTTA	IIIDHIIGIJEGGGAG;5=@###########	AS:i:0	XN:i:0	XM:i:0	XO:i:0	XG:i:0	NM:i:0	MD:Z:31	YT:Z:UU
HWI-ST515:184:D0PUKACXX:1:1201:17604:147121	4	*	0	0	*	*	0	0	ATCCTGGAGTAGTGTTAACAGCGCCGCACCA	>GHIIFG;DCEH?EEEEEDECDDDDDD?BB2	YT:Z:UU
HWI-ST515:184:D0PUKACXX:1:1202:5000:17914	0	chromosome:AGPv2:4:1:241473504:1	203132305	255	31M	*	0	0	CCTGGTGGATGATGTACCCCATTTTTTGGAG	JJGGI?FEHHIEGGCHGHIEGHHHHHF####	AS:i:0	XN:i:0	XM:i:0	XO:i:0	XG:i:0	NM:i:0	MD:Z:31	YT:Z:UU
HWI-ST515:184:D0PUKACXX:1:1202:20954:20151	16	chromosome:AGPv2:8:1:175793759:1	47428628	1	31M	*	0	0	CCCTCCAGGCTTTCTCCACCCATGCAGTACA	#A9DFED@3==??26B@.CJJJIIJIJIHII	AS:i:-2	XS:i:-2	XN:i:0	XM:i:1	XO:i:0	XG:i:0	NM:i:1	MD:Z:0A30	YT:Z:UU
HWI-ST515:184:D0PUKACXX:1:1202:20954:20151	256	chromosome:AGPv2:1:1:301354135:1	122757585	1	31M	*	0	0	TGTACTGCATGGGTGGAGAAAGCCTGGAGGG	IIHIJIJIIJJJC.@B62??==3@DEFD9A#	AS:i:-2	XS:i:-2	XN:i:0	XM:i:1	XO:i:0	XG:i:0	NM:i:1	MD:Z:30T0	YT:Z:UU
HWI-ST515:184:D0PUKACXX:1:1202:1793:20731	16	chromosome:AGPv2:8:1:175793759:1	43261764	255	31M	*	0	0	TATCCGACACTATTGCTCTTCTCTCTCACTG	###DDD>BCHEEDHJGGIHBJJIGIGIEIFI	AS:i:0	XN:i:0	XM:i:0	XO:i:0	XG:i:0	NM:i:0	MD:Z:31	YT:Z:UU
HWI-ST515:184:D0PUKACXX:1:1202:12004:39082	4	*	0	0	*	*	0	0	ACCAAATGGAGGCTTTACACTGAATATTTTC	<==BFGHEGE@HCCEHHD:?C3;;@ACC@@6	YT:Z:UU
HWI-ST515:184:D0PUKACXX:1:1202:18073:51141	4	*	0	0	*	*	0	0	TTCACGAATAAGTGTGCTTCTTTCTCTTTTT	JJJJIIIJJDHHEHA@CFFFFCCEDEEED>5	YT:Z:UU
HWI-ST515:184:D0PUKACXX:1:1202:5336:52453	16	chromosome:AGPv2:5:1:217872852:1	211808665	31	31M	*	0	0	CGCTCCCATCCGCCAGGACACTCTTCTCCCC	05<9B<8=8BBDEGHEEC=7GGGEAA6GEIE	AS:i:0	XS:i:-4	XN:i:0	XM:i:0	XO:i:0	XG:i:0	NM:i:0	MD:Z:31	YT:Z:UU
HWI-ST515:184:D0PUKACXX:1:1202:5336:52453	256	chromosome:AGPv2:2:1:237068873:1	194631911	31	31M	*	0	0	GGGGAGAAGAGTGTCCTGGCGGATGGGAGCG	EIEG6AAEGGG7=CEEHGEDBB8=8<B9<50	AS:i:-4	XS:i:-4	XN:i:0	XM:i:1	XO:i:0	XG:i:0	NM:i:1	MD:Z:22C8	YT:Z:UU
HWI-ST515:184:D0PUKACXX:1:1202:18491:61631	4	*	0	0	*	*	0	0	ACCTAGGTTTGGTAGTTTTTGAAAGGGAATA	FFEEECE@CCDDACC>ADDDDDACDDD8?BA	YT:Z:UU
HWI-ST515:184:D0PUKACXX:1:1202:20595:72415	16	chromosome:AGPv2:2:1:237068873:1	25076004	1	31M	*	0	0	GTGGATACGGGGAAACCTTCCCGACCCTTTG	###############@B>9'::)6;=EF=)F	AS:i:0	XS:i:0	XN:i:0	XM:i:0	XO:i:0	XG:i:0	NM:i:0	MD:Z:31	YT:Z:UU
HWI-ST515:184:D0PUKACXX:1:1202:20595:72415	256	chromosome:AGPv2:2:1:237068873:1	25077826	1	31M	*	0	0	CAAAGGGTCGGGAAGGTTTCCCCGTATCCAC	F)=FE=;6)::'9>B@###############	AS:i:0	XS:i:0	XN:i:0	XM:i:0	XO:i:0	XG:i:0	NM:i:0	MD:Z:31	YT:Z:UU
HWI-ST515:184:D0PUKACXX:1:1202:11701:102943	16	chromosome:AGPv2:5:1:217872852:1	211808665	30	31M	*	0	0	CGCTCCCATCCGCCAGGACACTCTTCTCCCC	5@@<?7B;/DFFFHFFE?ADEEHHFGEIHCJ	AS:i:0	XS:i:-3	XN:i:0	XM:i:0	XO:i:0	XG:i:0	NM:i:0	MD:Z:31	YT:Z:UU
HWI-ST515:184:D0PUKACXX:1:1202:11701:102943	256	chromosome:AGPv2:2:1:237068873:1	194631911	30	31M	*	0	0	GGGGAGAAGAGTGTCCTGGCGGATGGGAGCG	JCHIEGFHHEEDA?EFFHFFFD/;B7?<@@5	AS:i:-3	XS:i:-3	XN:i:0	XM:i:1	XO:i:0	XG:i:0	NM:i:1	MD:Z:22C8	YT:Z:UU
HWI-ST515:184:D0PUKACXX:1:1202:16373:127070	4	*	0	0	*	*	0	0	CCTTCTTGCTGGGTAAGTTCAACTCTTCCCG	HFHIIHIIJIJII@CHIHIGCEHIEHGHHF<	YT:Z:UU
HWI-ST515:184:D0PUKACXX:1:1202:8598:166646	16	chromosome:AGPv2:6:1:169174353:1	154310094	255	31M	*	0	0	CACCTATGCGTCCACGAACACTCTTGTTGGC	:ACDB@>BBA<DEBDEACA?HEHGCHIIGEI	AS:i:0	XN:i:0	XM:i:0	XO:i:0	XG:i:0	NM:i:0	MD:Z:31	YT:Z:UU
HWI-ST515:184:D0PUKACXX:1:1202:1761:178111	16	chromosome:AGPv2:6:1:169174353:1	112360540	255	31M	*	0	0	CTAAAAGGCTTCCATCCAATATGTTCAGAAA	7@EGIHF=F>FFJJIHGGEHHHHGHIIGJJI	AS:i:0	XN:i:0	XM:i:0	XO:i:0	XG:i:0	NM:i:0	MD:Z:31	YT:Z:UU
HWI-ST515:184:D0PUKACXX:1:1203:1637:35233	4	*	0	0	*	*	0	0	ACCAAATGGAGGCTTTACACTGAATATTTTC	C8=BA6@8=DC;5?=A=?B?C337@C:;B@D	YT:Z:UU
HWI-ST515:184:D0PUKACXX:1:1203:10697:38327	0	chromosome:AGPv2:10:1:150189435:1	26665858	1	31M	*	0	0	CCTCCTGGAAAGTCCGGTGCCTGGCTCCTGT	IGHHHFHIEHGIHIGJIBHEHHFHFFFFCCE	AS:i:0	XS:i:0	XN:i:0	XM:i:0	XO:i:0	XG:i:0	NM:i:0	MD:Z:31	YT:Z:UU
HWI-ST515:184:D0PUKACXX:1:1203:10697:38327	256	chromosome:AGPv2:10:1:150189435:1	26770546	1	31M	*	0	0	CCTCCTGGAAAGTCCGGTGCCTGGCTCCTGT	IGHHHFHIEHGIHIGJIBHEHHFHFFFFCCE	AS:i:0	XS:i:0	XN:i:0	XM:i:0	XO:i:0	XG:i:0	NM:i:0	MD:Z:31	YT:Z:UU
HWI-ST515:184:D0PUKACXX:1:1203:12417:62785	16	chromosome:AGPv2:2:1:237068873:1	25076004	1	31M	*	0	0	GTGGATACGGGGAAACCTTCCCGACCCTTTG	5CA??@@DCDDDDDCDDDFFHHDAIJJIJIJ	AS:i:0	XS:i:0	XN:i:0	XM:i:0	XO:i:0	XG:i:0	NM:i:0	MD:Z:31	YT:Z:UU
HWI-ST515:184:D0PUKACXX:1:1203:12417:62785	256	chromosome:AGPv2:2:1:237068873:1	25077826	1	31M	*	0	0	CAAAGGGTCGGGAAGGTTTCCCCGTATCCAC	JIJIJJIADHHFFDDDCDDDDDCD@@??AC5	AS:i:0	XS:i:0	XN:i:0	XM:i:0	XO:i:0	XG:i:0	NM:i:0	MD:Z:31	YT:Z:UU
HWI-ST515:184:D0PUKACXX:1:1203:17374:84146	4	*	0	0	*	*	0	0	CCTCGTCTCTAGGTCCCGACGCCTTCCATGG	JJJJJIGIIJJJIGHIJJGGFDDDDDDDFD?	YT:Z:UU
HWI-ST515:184:D0PUKACXX:1:1203:12300:104399	16	chromosome:AGPv2:2:1:237068873:1	45419308	255	31M	*	0	0	CCATGCGTGACACCTCCGACCTCCCACCGAG	?81>DDEEA;;;FHHHEAAJJIGGBBGGHDG	AS:i:0	XN:i:0	XM:i:0	XO:i:0	XG:i:0	NM:i:0	MD:Z:31	YT:Z:UU
HWI-ST515:184:D0PUKACXX:1:1203:20638:108848	4	*	0	0	*	*	0	0	GCCATGGGGAGTGTGAGCTAGAGATGGGGGT	DHE(??=FH7ADE=DEHFEAE==@>?DEDD=	YT:Z:UU
HWI-ST515:184:D0PUKACXX:1:1203:18090:143413	16	chromosome:AGPv2:4:1:241473504:1	160458156	255	31M	*	0	0	ACAGATCAGGTATTCTCTTCCTGCCGTGCGA	###########@CC>BFDDHA;BIGIIHGEG	AS:i:0	XN:i:0	XM:i:0	XO:i:0	XG:i:0	NM:i:0	MD:Z:31	YT:Z:UU
HWI-ST515:184:D0PUKACXX:1:1203:1215:155727	16	chromosome:AGPv2:1:1:301354135:1	118965274	255	31M	*	0	0	ACGTGAGCATGGAGTAGTGGCTGGCTCCCGG	ADEEFFFFFFHHHHHJJIJJJJJIHHIGJJI	AS:i:0	XN:i:0	XM:i:0	XO:i:0	XG:i:0	NM:i:0	MD:Z:31	YT:Z:UU
HWI-ST515:184:D0PUKACXX:1:1203:6786:172260	4	*	0	0	*	*	0	0	CTGTGCGAGGGGTCGAATTAAGATCGGAAGA	IGI@FDEHIFIGHFFD?EDDCDCDDDDDD=B	YT:Z:UU
HWI-ST515:184:D0PUKACXX:1:1204:5775:2802	0	chromosome:AGPv2:4:1:241473504:1	118414239	255	31M	*	0	0	ACCGCAGACAGGGTAGGTCGTCGTTCTCGAA	IIDGHBDFFEE?C6?@B>CDDBD@9A@CDD?	AS:i:-5	XN:i:0	XM:i:1	XO:i:0	XG:i:0	NM:i:1	MD:Z:30T0	YT:Z:UU
HWI-ST515:184:D0PUKACXX:1:1204:7848:55062	16	chromosome:AGPv2:3:1:232140174:1	76941297	255	31M	*	0	0	CTGCGTGCAGCCGCGCGCTCCTCTACTCGGT	###DCCBB;6=BAA6E?D@@:GDC;GBJIHG	AS:i:0	XN:i:0	XM:i:0	XO:i:0	XG:i:0	NM:i:0	MD:Z:31	YT:Z:UU
HWI-ST515:184:D0PUKACXX:1:1204:3591:59943	4	*	0	0	*	*	0	0	TCCACAGAGTAGACCATCTTCCGTGTAGAGC	?BB)=).)8/)877@7;=?A=CB########	YT:Z:UU
HWI-ST515:184:D0PUKACXX:1:1204:15004:69266	0	chromosome:AGPv2:8:1:175793759:1	107452834	255	31M	*	0	0	ATCATTGCAAAGGTTCGTGCAAGCTTCCTTC	JJJIJIFJIIJJJIJJJCGFHEEFEFFFEE>	AS:i:0	XN:i:0	XM:i:0	XO:i:0	XG:i:0	NM:i:0	MD:Z:31	YT:Z:UU
HWI-ST515:184:D0PUKACXX:1:1204:7808:156069	4	*	0	0	*	*	0	0	CCCTCTCGAATTAAGATCGGAAGAGCGGTTC	GIGHDIGHGGGICDHJIBE<7?4;?>AB###	YT:Z:UU
HWI-ST515:184:D0PUKACXX:1:1204:17769:176105	16	chromosome:AGPv2:4:1:241473504:1	160458156	255	31M	*	0	0	ACAGATCAGGTATTCTCTTCCTGCCGTGCGA	#@C;@>CCDDC;C>;(2B?GEEIIHGJJJIG	AS:i:0	XN:i:0	XM:i:0	XO:i:0	XG:i:0	NM:i:0	MD:Z:31	YT:Z:UU
HWI-ST515:184:D0PUKACXX:1:1204:4022:181248	4	*	0	0	*	*	0	0	GTAGAGATGCATGGACATCAAATAGTGAAAG	IDDHHFHDE@@FIJGIGEEECCCCDDFFF@>	YT:Z:UU
HWI-ST515:184:D0PUKACXX:1:1205:6529:1766	16	chromosome:AGPv2:5:1:217872852:1	99839301	1	31M	*	0	0	CCGGTCACGCAGTCGTCGTCCAGCCGCCAGC	<9C<8;9@?>DDB@;7B?9DDDDCBAHDGGI	AS:i:-4	XS:i:-4	XN:i:0	XM:i:1	XO:i:0	XG:i:0	NM:i:1	MD:Z:1A29	YT:Z:UU
HWI-ST515:184:D0PUKACXX:1:1205:6529:1766	256	chromosome:AGPv2:10:1:150189435:1	116979851	1	31M	*	0	0	GCTGGCGGCTGGACGACGACTGCGTGACCGG	IGGDHABCDDDD9?B7;@BDD>?@9;8<C9<	AS:i:-4	XS:i:-4	XN:i:0	XM:i:1	XO:i:0	XG:i:0	NM:i:1	MD:Z:29T1	YT:Z:UU
HWI-ST515:184:D0PUKACXX:1:1205:6529:1766	272	chromosome:AGPv2:1:1:301354135:1	259240327	1	31M	*	0	0	CCGGTCACGCAGTCGTCGTCCAGCCGCCAGC	<9C<8;9@?>DDB@;7B?9DDDDCBAHDGGI	AS:i:-8	XS:i:-4	XN:i:0	XM:i:2	XO:i:0	XG:i:0	NM:i:2	MD:Z:0T0A29	YT:Z:UU
HWI-ST515:184:D0PUKACXX:1:1205:4859:44306	4	*	0	0	*	*	0	0	ACCGCAGACAGGGGAGGTCGTCGTTCTCGAA	@C;@B<B<DDC?;'9/8(,3,288;B0@B##	YT:Z:UU
HWI-ST515:184:D0PUKACXX:1:1205:12493:72456	4	*	0	0	*	*	0	0	TCCCCAGACCCCAACCCCTCTCCCTCGTCAT	D@D8BFCEHJIJGGI<EB@8@C>@@######	YT:Z:UU
HWI-ST515:184:D0PUKACXX:1:1205:11617:85724	16	chromosome:AGPv2:9:1:156750706:1	28609754	255	31M	*	0	0	TCAATGCTTTCTGTTCAAGTCAAGCTGCCAC	>C>:D@;@E@GHGIGFJJIGGGGIJIIIGHI	AS:i:0	XN:i:0	XM:i:0	XO:i:0	XG:i:0	NM:i:0	MD:Z:31	YT:Z:UU
HWI-ST515:184:D0PUKACXX:1:1205:9737:93999	16	chromosome:AGPv2:10:1:150189435:1	141582658	255	31M	*	0	0	ATGGATGAGTTGAGCAAGCCCGGTCAGCCAC	>>C@C@DCCDDDDDDDDDFGHJIHE@:GJIJ	AS:i:0	XN:i:0	XM:i:0	XO:i:0	XG:i:0	NM:i:0	MD:Z:31	YT:Z:UU
HWI-ST515:184:D0PUKACXX:1:1205:4339:140365	4	*	0	0	*	*	0	0	CTCGCAGGGTGGCCTCCATATGGTCCGTTTT	JIIGGGHFHFFDEEDDD?CDCDCCDC??CCB	YT:Z:UU
HWI-ST515:184:D0PUKACXX:1:1205:1192:170183	16	chromosome:AGPv2:8:1:175793759:1	155021957	32	31M	*	0	0	GTCCTCGCTCTGACATTTTAGTGTTAGTTGT	=CEDFHGHE@GHIJIIHFBDIGHGGJJJHIG	AS:i:0	XS:i:-6	XN:i:0	XM:i:0	XO:i:0	XG:i:0	NM:i:0	MD:Z:31	YT:Z:UU
HWI-ST515:184:D0PUKACXX:1:1205:1192:170183	256	chromosome:AGPv2:4:1:241473504:1	239705981	32	31M	*	0	0	ACAACTAACACTAAAATGTCAGAGCGAGGAC	GIHJJJGGHGIDBFHIIJIHG@EHGHFDEC=	AS:i:-6	XS:i:-6	XN:i:0	XM:i:1	XO:i:0	XG:i:0	NM:i:1	MD:Z:5C25	YT:Z:UU
HWI-ST515:184:D0PUKACXX:1:1205:1192:170183	272	chromosome:AGPv2:8:1:175793759:1	141064014	32	31M	*	0	0	GTCCTCGCTCTGACATTTTAGTGTTAGTTGT	=CEDFHGHE@GHIJIIHFBDIGHGGJJJHIG	AS:i:-10	XS:i:-6	XN:i:0	XM:i:2	XO:i:0	XG:i:0	NM:i:2	MD:Z:1A1A27	YT:Z:UU
HWI-ST515:184:D0PUKACXX:1:1205:1192:170183	272	chromosome:AGPv2:5:1:217872852:1	161178872	32	31M	*	0	0	GTCCTCGCTCTGACATTTTAGTGTTAGTTGT	=CEDFHGHE@GHIJIIHFBDIGHGGJJJHIG	AS:i:-11	XS:i:-6	XN:i:0	XM:i:2	XO:i:0	XG:i:0	NM:i:2	MD:Z:1C23G5	YT:Z:UU
HWI-ST515:184:D0PUKACXX:1:1205:1192:170183	272	chromosome:AGPv2:6:1:169174353:1	81697762	32	31M	*	0	0	GTCCTCGCTCTGACATTTTAGTGTTAGTTGT	=CEDFHGHE@GHIJIIHFBDIGHGGJJJHIG	AS:i:-11	XS:i:-6	XN:i:0	XM:i:2	XO:i:0	XG:i:0	NM:i:2	MD:Z:1C23G5	YT:Z:UU
HWI-ST515:184:D0PUKACXX:1:1205:1192:170183	256	chromosome:AGPv2:6:1:169174353:1	94706317	32	31M	*	0	0	ACAACTAACACTAAAATGTCAGAGCGAGGAC	GIHJJJGGHGIDBFHIIJIHG@EHGHFDEC=	AS:i:-12	XS:i:-6	XN:i:0	XM:i:2	XO:i:0	XG:i:0	NM:i:2	MD:Z:4T0C25	YT:Z:UU
HWI-ST515:184:D0PUKACXX:1:1206:4208:16803	0	chromosome:AGPv2:2:1:237068873:1	152355146	255	31M	*	0	0	TCCATATGGGGGGATCAACAGCTAATGCACC	GGGBB9DG>D?/75<B@>?CB8C4>@C@A##	AS:i:0	XN:i:0	XM:i:0	XO:i:0	XG:i:0	NM:i:0	MD:Z:31	YT:Z:UU
HWI-ST515:184:D0PUKACXX:1:1206:11259:17279	16	chromosome:AGPv2:7:1:176764762:1	158037154	255	31M	*	0	0	TTCCTTCACAATGTTCCCCTCGCCGCTGCGC	98?:A:@@A>@B?7;DBBB?CHBAF;<GEFB	AS:i:0	XN:i:0	XM:i:0	XO:i:0	XG:i:0	NM:i:0	MD:Z:31	YT:Z:UU
HWI-ST515:184:D0PUKACXX:1:1206:3906:31632	4	*	0	0	*	*	0	0	ATCCTGGAGTAGTGTTAACAGCGCCGCACCA	>7@)8=CC;@9??##################	YT:Z:UU
HWI-ST515:184:D0PUKACXX:1:1206:4491:35830	16	chromosome:AGPv2:2:1:237068873:1	152354142	255	31M	*	0	0	CGCAGAGATACAATCTCTGCCATCCATATGG	@HHGHHJIGGED:AJJJIGGGIIHIIGGJIG	AS:i:0	XN:i:0	XM:i:0	XO:i:0	XG:i:0	NM:i:0	MD:Z:31	YT:Z:UU
HWI-ST515:184:D0PUKACXX:1:1206:1865:38954	0	chromosome:AGPv2:10:1:150189435:1	26665858	1	31M	*	0	0	CCTCCTGGAAAGTCCGGTGCCTGGCTCCTGT	DHIIJGIEIJJIFGGH<A@AA?>E>BEFCEE	AS:i:0	XS:i:0	XN:i:0	XM:i:0	XO:i:0	XG:i:0	NM:i:0	MD:Z:31	YT:Z:UU
HWI-ST515:184:D0PUKACXX:1:1206:1865:38954	256	chromosome:AGPv2:10:1:150189435:1	26770546	1	31M	*	0	0	CCTCCTGGAAAGTCCGGTGCCTGGCTCCTGT	DHIIJGIEIJJIFGGH<A@AA?>E>BEFCEE	AS:i:0	XS:i:0	XN:i:0	XM:i:0	XO:i:0	XG:i:0	NM:i:0	MD:Z:31	YT:Z:UU
HWI-ST515:184:D0PUKACXX:1:1206:4375:46299	4	*	0	0	*	*	0	0	TTCACGAATAAGTGTGCTTCTTTCTCTTTTT	JJJJJJJGGH:??E?CEFFDFEEEEDEDDD>	YT:Z:UU
HWI-ST515:184:D0PUKACXX:1:1206:14414:82674	4	*	0	0	*	*	0	0	TTGGTCTACAAATCGTGGCGACGGCCCGCCC	CECD@AAC@3@CCA#################	YT:Z:UU
HWI-ST515:184:D0PUKACXX:1:1206:5144:88482	4	*	0	0	*	*	0	0	GTTTTAATGACAGATCTTGGGCCCTTTTTGT	JJJJJIIIIJJJIIIJJIIIIJJHHHHFFFF	YT:Z:UU
HWI-ST515:184:D0PUKACXX:1:1206:13334:95082	16	chromosome:AGPv2:4:1:241473504:1	25990257	255	31M	*	0	0	CAATGCACGCGTCTCTAAGGCTCTCGCAGCT	5C>@D@>A91A=4GG@4GHG@BIHBHCHIII	AS:i:0	XN:i:0	XM:i:0	XO:i:0	XG:i:0	NM:i:0	MD:Z:31	YT:Z:UU
HWI-ST515:184:D0PUKACXX:1:1206:6142:99019	0	chromosome:AGPv2:1:1:301354135:1	86371109	7	31M	*	0	0	AAAAAACGGAGTCTTTAGAGCCCTTATTAAT	FHEGHIB8C;4?;@CACEDD:ABCC>>A:B;	AS:i:-5	XS:i:-8	XN:i:0	XM:i:1	XO:i:0	XG:i:0	NM:i:1	MD:Z:0C30	YT:Z:UU
HWI-ST515:184:D0PUKACXX:1:1206:6142:99019	272	chromosome:AGPv2:4:1:241473504:1	62780356	7	31M	*	0	0	ATTAATAAGGGCTCTAAAGACTCCGTTTTTT	;B:A>>CCBA:DDECAC@;?4;C8BIHGEHF	AS:i:-8	XS:i:-8	XN:i:0	XM:i:2	XO:i:0	XG:i:0	NM:i:2	MD:Z:0T4C25	YT:Z:UU
HWI-ST515:184:D0PUKACXX:1:1206:6142:99019	256	chromosome:AGPv2:2:1:237068873:1	165286115	7	31M	*	0	0	AAAAAACGGAGTCTTTAGAGCCCTTATTAAT	FHEGHIB8C;4?;@CACEDD:ABCC>>A:B;	AS:i:-9	XS:i:-8	XN:i:0	XM:i:2	XO:i:0	XG:i:0	NM:i:2	MD:Z:25T3C1	YT:Z:UU
HWI-ST515:184:D0PUKACXX:1:1206:6142:99019	256	chromosome:AGPv2:8:1:175793759:1	51714227	7	31M	*	0	0	AAAAAACGGAGTCTTTAGAGCCCTTATTAAT	FHEGHIB8C;4?;@CACEDD:ABCC>>A:B;	AS:i:-9	XS:i:-8	XN:i:0	XM:i:2	XO:i:0	XG:i:0	NM:i:2	MD:Z:0C29A0	YT:Z:UU
HWI-ST515:184:D0PUKACXX:1:1206:6142:99019	256	chromosome:AGPv2:5:1:217872852:1	89474380	7	31M	*	0	0	AAAAAACGGAGTCTTTAGAGCCCTTATTAAT	FHEGHIB8C;4?;@CACEDD:ABCC>>A:B;	AS:i:-9	XS:i:-8	XN:i:0	XM:i:2	XO:i:0	XG:i:0	NM:i:2	MD:Z:0C29A0	YT:Z:UU
HWI-ST515:184:D0PUKACXX:1:1206:6142:99019	256	chromosome:AGPv2:5:1:217872852:1	156014647	7	31M	*	0	0	AAAAAACGGAGTCTTTAGAGCCCTTATTAAT	FHEGHIB8C;4?;@CACEDD:ABCC>>A:B;	AS:i:-9	XS:i:-8	XN:i:0	XM:i:2	XO:i:0	XG:i:0	NM:i:2	MD:Z:25T3C1	YT:Z:UU
HWI-ST515:184:D0PUKACXX:1:1206:6142:99019	256	chromosome:AGPv2:9:1:156750706:1	15458069	7	31M	*	0	0	AAAAAACGGAGTCTTTAGAGCCCTTATTAAT	FHEGHIB8C;4?;@CACEDD:ABCC>>A:B;	AS:i:-9	XS:i:-8	XN:i:0	XM:i:2	XO:i:0	XG:i:0	NM:i:2	MD:Z:0C29A0	YT:Z:UU
HWI-ST515:184:D0PUKACXX:1:1206:6142:99019	256	chromosome:AGPv2:5:1:217872852:1	216566296	7	31M	*	0	0	AAAAAACGGAGTCTTTAGAGCCCTTATTAAT	FHEGHIB8C;4?;@CACEDD:ABCC>>A:B;	AS:i:-9	XS:i:-8	XN:i:0	XM:i:2	XO:i:0	XG:i:0	NM:i:2	MD:Z:0T29A0	YT:Z:UU
HWI-ST515:184:D0PUKACXX:1:1206:6142:99019	272	chromosome:AGPv2:2:1:237068873:1	54551509	7	31M	*	0	0	ATTAATAAGGGCTCTAAAGACTCCGTTTTTT	;B:A>>CCBA:DDECAC@;?4;C8BIHGEHF	AS:i:-9	XS:i:-8	XN:i:0	XM:i:2	XO:i:0	XG:i:0	NM:i:2	MD:Z:0T28G1	YT:Z:UU
HWI-ST515:184:D0PUKACXX:1:1206:6142:99019	272	chromosome:AGPv2:8:1:175793759:1	7929434	7	31M	*	0	0	ATTAATAAGGGCTCTAAAGACTCCGTTTTTT	;B:A>>CCBA:DDECAC@;?4;C8BIHGEHF	AS:i:-9	XS:i:-8	XN:i:0	XM:i:2	XO:i:0	XG:i:0	NM:i:2	MD:Z:0T29G0	YT:Z:UU
HWI-ST515:184:D0PUKACXX:1:1206:6142:99019	256	chromosome:AGPv2:6:1:169174353:1	87572822	7	31M	*	0	0	AAAAAACGGAGTCTTTAGAGCCCTTATTAAT	FHEGHIB8C;4?;@CACEDD:ABCC>>A:B;	AS:i:-9	XS:i:-8	XN:i:0	XM:i:2	XO:i:0	XG:i:0	NM:i:2	MD:Z:0C29A0	YT:Z:UU
HWI-ST515:184:D0PUKACXX:1:1206:6142:99019	272	chromosome:AGPv2:9:1:156750706:1	100267026	7	31M	*	0	0	ATTAATAAGGGCTCTAAAGACTCCGTTTTTT	;B:A>>CCBA:DDECAC@;?4;C8BIHGEHF	AS:i:-9	XS:i:-8	XN:i:0	XM:i:2	XO:i:0	XG:i:0	NM:i:2	MD:Z:1G3A25	YT:Z:UU
HWI-ST515:184:D0PUKACXX:1:1206:6142:99019	272	chromosome:AGPv2:3:1:232140174:1	36461369	7	31M	*	0	0	ATTAATAAGGGCTCTAAAGACTCCGTTTTTT	;B:A>>CCBA:DDECAC@;?4;C8BIHGEHF	AS:i:-9	XS:i:-8	XN:i:0	XM:i:2	XO:i:0	XG:i:0	NM:i:2	MD:Z:0T29G0	YT:Z:UU
HWI-ST515:184:D0PUKACXX:1:1206:6142:99019	256	chromosome:AGPv2:1:1:301354135:1	47078371	7	31M	*	0	0	AAAAAACGGAGTCTTTAGAGCCCTTATTAAT	FHEGHIB8C;4?;@CACEDD:ABCC>>A:B;	AS:i:-9	XS:i:-8	XN:i:0	XM:i:2	XO:i:0	XG:i:0	NM:i:2	MD:Z:0C29A0	YT:Z:UU
HWI-ST515:184:D0PUKACXX:1:1206:6142:99019	256	chromosome:AGPv2:3:1:232140174:1	14751965	7	31M	*	0	0	AAAAAACGGAGTCTTTAGAGCCCTTATTAAT	FHEGHIB8C;4?;@CACEDD:ABCC>>A:B;	AS:i:-9	XS:i:-8	XN:i:0	XM:i:2	XO:i:0	XG:i:0	NM:i:2	MD:Z:0C29A0	YT:Z:UU
HWI-ST515:184:D0PUKACXX:1:1206:6142:99019	256	chromosome:AGPv2:1:1:301354135:1	239967508	7	31M	*	0	0	AAAAAACGGAGTCTTTAGAGCCCTTATTAAT	FHEGHIB8C;4?;@CACEDD:ABCC>>A:B;	AS:i:-9	XS:i:-8	XN:i:0	XM:i:2	XO:i:0	XG:i:0	NM:i:2	MD:Z:0C29A0	YT:Z:UU
HWI-ST515:184:D0PUKACXX:1:1206:6142:99019	272	chromosome:AGPv2:3:1:232140174:1	106481790	7	31M	*	0	0	ATTAATAAGGGCTCTAAAGACTCCGTTTTTT	;B:A>>CCBA:DDECAC@;?4;C8BIHGEHF	AS:i:-9	XS:i:-8	XN:i:0	XM:i:2	XO:i:0	XG:i:0	NM:i:2	MD:Z:0T29G0	YT:Z:UU
HWI-ST515:184:D0PUKACXX:1:1206:6142:99019	256	chromosome:AGPv2:5:1:217872852:1	100723093	7	31M	*	0	0	AAAAAACGGAGTCTTTAGAGCCCTTATTAAT	FHEGHIB8C;4?;@CACEDD:ABCC>>A:B;	AS:i:-9	XS:i:-8	XN:i:0	XM:i:2	XO:i:0	XG:i:0	NM:i:2	MD:Z:25T3C1	YT:Z:UU
HWI-ST515:184:D0PUKACXX:1:1206:6142:99019	272	chromosome:AGPv2:5:1:217872852:1	181409738	7	5M1I25M	*	0	0	ATTAATAAGGGCTCTAAAGACTCCGTTTTTT	;B:A>>CCBA:DDECAC@;?4;C8BIHGEHF	AS:i:-12	XS:i:-8	XN:i:0	XM:i:1	XO:i:1	XG:i:1	NM:i:2	MD:Z:0T29	YT:Z:UU
HWI-ST515:184:D0PUKACXX:1:1206:6142:99019	272	chromosome:AGPv2:4:1:241473504:1	74394608	7	31M	*	0	0	ATTAATAAGGGCTCTAAAGACTCCGTTTTTT	;B:A>>CCBA:DDECAC@;?4;C8BIHGEHF	AS:i:-13	XS:i:-8	XN:i:0	XM:i:3	XO:i:0	XG:i:0	NM:i:3	MD:Z:0T2C1A25	YT:Z:UU
HWI-ST515:184:D0PUKACXX:1:1206:6142:99019	272	chromosome:AGPv2:1:1:301354135:1	119399741	7	5M1I25M	*	0	0	ATTAATAAGGGCTCTAAAGACTCCGTTTTTT	;B:A>>CCBA:DDECAC@;?4;C8BIHGEHF	AS:i:-13	XS:i:-8	XN:i:0	XM:i:1	XO:i:1	XG:i:1	NM:i:2	MD:Z:1G28	YT:Z:UU
HWI-ST515:184:D0PUKACXX:1:1206:6142:99019	256	chromosome:AGPv2:6:1:169174353:1	84722625	7	31M	*	0	0	AAAAAACGGAGTCTTTAGAGCCCTTATTAAT	FHEGHIB8C;4?;@CACEDD:ABCC>>A:B;	AS:i:-13	XS:i:-8	XN:i:0	XM:i:3	XO:i:0	XG:i:0	NM:i:3	MD:Z:25T1G2A0	YT:Z:UU
HWI-ST515:184:D0PUKACXX:1:1206:6142:99019	256	chromosome:AGPv2:1:1:301354135:1	25299997	7	25M1I5M	*	0	0	AAAAAACGGAGTCTTTAGAGCCCTTATTAAT	FHEGHIB8C;4?;@CACEDD:ABCC>>A:B;	AS:i:-13	XS:i:-8	XN:i:0	XM:i:1	XO:i:1	XG:i:1	NM:i:2	MD:Z:28C1	YT:Z:UU
HWI-ST515:184:D0PUKACXX:1:1206:6142:99019	272	chromosome:AGPv2:1:1:301354135:1	100209734	7	5M1I25M	*	0	0	ATTAATAAGGGCTCTAAAGACTCCGTTTTTT	;B:A>>CCBA:DDECAC@;?4;C8BIHGEHF	AS:i:-13	XS:i:-8	XN:i:0	XM:i:1	XO:i:1	XG:i:1	NM:i:2	MD:Z:1G28	YT:Z:UU
HWI-ST515:184:D0PUKACXX:1:1206:6142:99019	272	chromosome:AGPv2:9:1:156750706:1	110151564	7	31M	*	0	0	ATTAATAAGGGCTCTAAAGACTCCGTTTTTT	;B:A>>CCBA:DDECAC@;?4;C8BIHGEHF	AS:i:-14	XS:i:-8	XN:i:0	XM:i:3	XO:i:0	XG:i:0	NM:i:3	MD:Z:0T25C3G0	YT:Z:UU
HWI-ST515:184:D0PUKACXX:1:1206:6142:99019	256	chromosome:AGPv2:4:1:241473504:1	49038019	7	31M	*	0	0	AAAAAACGGAGTCTTTAGAGCCCTTATTAAT	FHEGHIB8C;4?;@CACEDD:ABCC>>A:B;	AS:i:-14	XS:i:-8	XN:i:0	XM:i:3	XO:i:0	XG:i:0	NM:i:3	MD:Z:0G0C28A0	YT:Z:UU
HWI-ST515:184:D0PUKACXX:1:1206:6142:99019	272	chromosome:AGPv2:1:1:301354135:1	65958528	7	31M	*	0	0	ATTAATAAGGGCTCTAAAGACTCCGTTTTTT	;B:A>>CCBA:DDECAC@;?4;C8BIHGEHF	AS:i:-14	XS:i:-8	XN:i:0	XM:i:3	XO:i:0	XG:i:0	NM:i:3	MD:Z:0C2C2G24	YT:Z:UU
HWI-ST515:184:D0PUKACXX:1:1206:6142:99019	272	chromosome:AGPv2:10:1:150189435:1	40530057	7	31M	*	0	0	ATTAATAAGGGCTCTAAAGACTCCGTTTTTT	;B:A>>CCBA:DDECAC@;?4;C8BIHGEHF	AS:i:-14	XS:i:-8	XN:i:0	XM:i:3	XO:i:0	XG:i:0	NM:i:3	MD:Z:0T23A5G0	YT:Z:UU
HWI-ST515:184:D0PUKACXX:1:1206:6142:99019	256	chromosome:AGPv2:2:1:237068873:1	171109169	7	31M	*	0	0	AAAAAACGGAGTCTTTAGAGCCCTTATTAAT	FHEGHIB8C;4?;@CACEDD:ABCC>>A:B;	AS:i:-14	XS:i:-8	XN:i:0	XM:i:3	XO:i:0	XG:i:0	NM:i:3	MD:Z:0C5T23A0	YT:Z:UU
HWI-ST515:184:D0PUKACXX:1:1206:6142:99019	256	chromosome:AGPv2:6:1:169174353:1	142021286	7	31M	*	0	0	AAAAAACGGAGTCTTTAGAGCCCTTATTAAT	FHEGHIB8C;4?;@CACEDD:ABCC>>A:B;	AS:i:-14	XS:i:-8	XN:i:0	XM:i:3	XO:i:0	XG:i:0	NM:i:3	MD:Z:0C28G0A0	YT:Z:UU
HWI-ST515:184:D0PUKACXX:1:1206:6142:99019	272	chromosome:AGPv2:10:1:150189435:1	103245207	7	31M	*	0	0	ATTAATAAGGGCTCTAAAGACTCCGTTTTTT	;B:A>>CCBA:DDECAC@;?4;C8BIHGEHF	AS:i:-14	XS:i:-8	XN:i:0	XM:i:3	XO:i:0	XG:i:0	NM:i:3	MD:Z:0T23A5G0	YT:Z:UU
HWI-ST515:184:D0PUKACXX:1:1206:6142:99019	272	chromosome:AGPv2:1:1:301354135:1	86548865	7	31M	*	0	0	ATTAATAAGGGCTCTAAAGACTCCGTTTTTT	;B:A>>CCBA:DDECAC@;?4;C8BIHGEHF	AS:i:-14	XS:i:-8	XN:i:0	XM:i:3	XO:i:0	XG:i:0	NM:i:3	MD:Z:0T23A5A0	YT:Z:UU
HWI-ST515:184:D0PUKACXX:1:1206:6142:99019	256	chromosome:AGPv2:2:1:237068873:1	209448210	7	31M	*	0	0	AAAAAACGGAGTCTTTAGAGCCCTTATTAAT	FHEGHIB8C;4?;@CACEDD:ABCC>>A:B;	AS:i:-14	XS:i:-8	XN:i:0	XM:i:3	XO:i:0	XG:i:0	NM:i:3	MD:Z:0C5T23A0	YT:Z:UU
HWI-ST515:184:D0PUKACXX:1:1206:6142:99019	272	chromosome:AGPv2:4:1:241473504:1	103213747	7	31M	*	0	0	ATTAATAAGGGCTCTAAAGACTCCGTTTTTT	;B:A>>CCBA:DDECAC@;?4;C8BIHGEHF	AS:i:-14	XS:i:-8	XN:i:0	XM:i:3	XO:i:0	XG:i:0	NM:i:3	MD:Z:0T23A5G0	YT:Z:UU
HWI-ST515:184:D0PUKACXX:1:1206:6142:99019	256	chromosome:AGPv2:3:1:232140174:1	157340329	7	31M	*	0	0	AAAAAACGGAGTCTTTAGAGCCCTTATTAAT	FHEGHIB8C;4?;@CACEDD:ABCC>>A:B;	AS:i:-14	XS:i:-8	XN:i:0	XM:i:3	XO:i:0	XG:i:0	NM:i:3	MD:Z:0C28G0A0	YT:Z:UU
HWI-ST515:184:D0PUKACXX:1:1206:6142:99019	272	chromosome:AGPv2:1:1:301354135:1	264635234	7	31M	*	0	0	ATTAATAAGGGCTCTAAAGACTCCGTTTTTT	;B:A>>CCBA:DDECAC@;?4;C8BIHGEHF	AS:i:-19	XS:i:-8	XN:i:0	XM:i:4	XO:i:0	XG:i:0	NM:i:4	MD:Z:0T23A4G0G0	YT:Z:UU
HWI-ST515:184:D0PUKACXX:1:1206:3917:114318	16	chromosome:AGPv2:6:1:169174353:1	103462828	31	31M	*	0	0	AGAAGCGGCAGGCACATAGCCGGCCGCGGTA	CB>;;=9A@:5(B>>:BBBDFE<BA@@>IGG	AS:i:0	XS:i:-4	XN:i:0	XM:i:0	XO:i:0	XG:i:0	NM:i:0	MD:Z:31	YT:Z:UU
HWI-ST515:184:D0PUKACXX:1:1206:3917:114318	272	chromosome:AGPv2:3:1:232140174:1	152808336	31	31M	*	0	0	AGAAGCGGCAGGCACATAGCCGGCCGCGGTA	CB>;;=9A@:5(B>>:BBBDFE<BA@@>IGG	AS:i:-4	XS:i:-4	XN:i:0	XM:i:1	XO:i:0	XG:i:0	NM:i:1	MD:Z:22A8	YT:Z:UU
HWI-ST515:184:D0PUKACXX:1:1206:3917:114318	272	chromosome:AGPv2:2:1:237068873:1	130263327	31	31M	*	0	0	AGAAGCGGCAGGCACATAGCCGGCCGCGGTA	CB>;;=9A@:5(B>>:BBBDFE<BA@@>IGG	AS:i:-4	XS:i:-4	XN:i:0	XM:i:1	XO:i:0	XG:i:0	NM:i:1	MD:Z:22A8	YT:Z:UU
HWI-ST515:184:D0PUKACXX:1:1206:3917:114318	272	chromosome:AGPv2:2:1:237068873:1	130267910	31	31M	*	0	0	AGAAGCGGCAGGCACATAGCCGGCCGCGGTA	CB>;;=9A@:5(B>>:BBBDFE<BA@@>IGG	AS:i:-4	XS:i:-4	XN:i:0	XM:i:1	XO:i:0	XG:i:0	NM:i:1	MD:Z:22A8	YT:Z:UU
HWI-ST515:184:D0PUKACXX:1:1206:3917:114318	272	chromosome:AGPv2:6:1:169174353:1	103467457	31	31M	*	0	0	AGAAGCGGCAGGCACATAGCCGGCCGCGGTA	CB>;;=9A@:5(B>>:BBBDFE<BA@@>IGG	AS:i:-5	XS:i:-4	XN:i:0	XM:i:1	XO:i:0	XG:i:0	NM:i:1	MD:Z:8T22	YT:Z:UU
HWI-ST515:184:D0PUKACXX:1:1206:10160:115758	16	chromosome:AGPv2:10:1:150189435:1	141582658	255	31M	*	0	0	ATGGATGAGTTGAGCAAGCCCGGTCAGCCAC	>CCAA>>AA>;55(;;,''A8@@>HHEF@FI	AS:i:0	XN:i:0	XM:i:0	XO:i:0	XG:i:0	NM:i:0	MD:Z:31	YT:Z:UU
HWI-ST515:184:D0PUKACXX:1:1206:3225:122883	16	chromosome:AGPv2:1:1:301354135:1	118965274	255	31M	*	0	0	ACGTGAGCATGGAGTAGTGGCTGGCTCCCGG	6DCACCECBDGHHHEGIGIIIGIHF6FBFIG	AS:i:0	XN:i:0	XM:i:0	XO:i:0	XG:i:0	NM:i:0	MD:Z:31	YT:Z:UU
HWI-ST515:184:D0PUKACXX:1:1206:17068:135911	0	chromosome:AGPv2:7:1:176764762:1	17708140	255	31M	*	0	0	TCTAGGTTCTGGGCTGGTCGCCTTGTCCATG	8=C@AA@4@GHC9C>EB?;<=A>B5;>CCC:	AS:i:-5	XN:i:0	XM:i:1	XO:i:0	XG:i:0	NM:i:1	MD:Z:9C21	YT:Z:UU
HWI-ST515:184:D0PUKACXX:1:1206:3185:174059	4	*	0	0	*	*	0	0	GCCACCAGCCCGCCACTACGCATCTACGTCT	GIIJIJIGIJFHDFBDC;>BDBDDCDC####	YT:Z:UU
HWI-ST515:184:D0PUKACXX:1:1206:18018:194310	4	*	0	0	*	*	0	0	TTGGTCTACAAATCGTGGCGACGGCCCGCCC	EEEDACCCDDDDCCDDB?=5>DBDDDD;3<0	YT:Z:UU
HWI-ST515:184:D0PUKACXX:1:1206:2247:195230	0	chromosome:AGPv2:9:1:156750706:1	8197383	1	31M	*	0	0	CAAGACGTGCAGGACTGCAGCTGCAAGCACG	IJIEGIGIHHGH@CEHHD@DFFFCACEA?C#	AS:i:0	XS:i:0	XN:i:0	XM:i:0	XO:i:0	XG:i:0	NM:i:0	MD:Z:31	YT:Z:UU
HWI-ST515:184:D0PUKACXX:1:1206:2247:195230	256	chromosome:AGPv2:8:1:175793759:1	133402542	1	31M	*	0	0	CAAGACGTGCAGGACTGCAGCTGCAAGCACG	IJIEGIGIHHGH@CEHHD@DFFFCACEA?C#	AS:i:0	XS:i:0	XN:i:0	XM:i:0	XO:i:0	XG:i:0	NM:i:0	MD:Z:31	YT:Z:UU
HWI-ST515:184:D0PUKACXX:1:1207:10204:2600	4	*	0	0	*	*	0	0	CTCTGCGACGCGTGCATGAAACTGACACGCA	IIJEGGGGHFCDBB?AACC>CCCCC::AB##	YT:Z:UU
HWI-ST515:184:D0PUKACXX:1:1207:3894:3629	16	chromosome:AGPv2:8:1:175793759:1	43261764	255	31M	*	0	0	TATCCGACACTATTGCTCTTCTCTCTCACTG	3CDDECD?=HEEHHGFJIJJIIIGIGHFIIJ	AS:i:0	XN:i:0	XM:i:0	XO:i:0	XG:i:0	NM:i:0	MD:Z:31	YT:Z:UU
HWI-ST515:184:D0PUKACXX:1:1207:10057:10706	4	*	0	0	*	*	0	0	CCACCCGGATCGCCTGGAAGCTCCTCGAATT	CGGFHGEHEAGHIIEAECCCEDC@AC>>CC5	YT:Z:UU
HWI-ST515:184:D0PUKACXX:1:1207:15623:29284	0	chromosome:AGPv2:10:1:150189435:1	26665858	1	31M	*	0	0	CCTCCTGGAAAGTCCGGTGCCTGGCTCCTGT	JJJJJJJJJJJJJIEHJGHFHHFHFFFFFEE	AS:i:0	XS:i:0	XN:i:0	XM:i:0	XO:i:0	XG:i:0	NM:i:0	MD:Z:31	YT:Z:UU
HWI-ST515:184:D0PUKACXX:1:1207:15623:29284	256	chromosome:AGPv2:10:1:150189435:1	26770546	1	31M	*	0	0	CCTCCTGGAAAGTCCGGTGCCTGGCTCCTGT	JJJJJJJJJJJJJIEHJGHFHHFHFFFFFEE	AS:i:0	XS:i:0	XN:i:0	XM:i:0	XO:i:0	XG:i:0	NM:i:0	MD:Z:31	YT:Z:UU
HWI-ST515:184:D0PUKACXX:1:1207:19617:48095	16	chromosome:AGPv2:8:1:175793759:1	155021957	31	31M	*	0	0	GTCCTCGCTCTGACATTTTAGTGTTAGTTGT	#####HGHDG@@8);7C;HF<=F<BF??*B@	AS:i:0	XS:i:-4	XN:i:0	XM:i:0	XO:i:0	XG:i:0	NM:i:0	MD:Z:31	YT:Z:UU
HWI-ST515:184:D0PUKACXX:1:1207:19617:48095	272	chromosome:AGPv2:8:1:175793759:1	141064014	31	31M	*	0	0	GTCCTCGCTCTGACATTTTAGTGTTAGTTGT	#####HGHDG@@8);7C;HF<=F<BF??*B@	AS:i:-4	XS:i:-4	XN:i:0	XM:i:2	XO:i:0	XG:i:0	NM:i:2	MD:Z:1A1A27	YT:Z:UU
HWI-ST515:184:D0PUKACXX:1:1207:19617:48095	256	chromosome:AGPv2:4:1:241473504:1	239705981	31	31M	*	0	0	ACAACTAACACTAAAATGTCAGAGCGAGGAC	@B*??FB<F=<FH;C7;)8@@GDHGH#####	AS:i:-5	XS:i:-4	XN:i:0	XM:i:1	XO:i:0	XG:i:0	NM:i:1	MD:Z:5C25	YT:Z:UU
HWI-ST515:184:D0PUKACXX:1:1207:19617:48095	272	chromosome:AGPv2:6:1:169174353:1	81697762	31	31M	*	0	0	GTCCTCGCTCTGACATTTTAGTGTTAGTTGT	#####HGHDG@@8);7C;HF<=F<BF??*B@	AS:i:-7	XS:i:-4	XN:i:0	XM:i:2	XO:i:0	XG:i:0	NM:i:2	MD:Z:1C23G5	YT:Z:UU
HWI-ST515:184:D0PUKACXX:1:1207:19617:48095	272	chromosome:AGPv2:5:1:217872852:1	161178872	31	31M	*	0	0	GTCCTCGCTCTGACATTTTAGTGTTAGTTGT	#####HGHDG@@8);7C;HF<=F<BF??*B@	AS:i:-7	XS:i:-4	XN:i:0	XM:i:2	XO:i:0	XG:i:0	NM:i:2	MD:Z:1C23G5	YT:Z:UU
HWI-ST515:184:D0PUKACXX:1:1207:19617:48095	256	chromosome:AGPv2:6:1:169174353:1	94706317	31	31M	*	0	0	ACAACTAACACTAAAATGTCAGAGCGAGGAC	@B*??FB<F=<FH;C7;)8@@GDHGH#####	AS:i:-10	XS:i:-4	XN:i:0	XM:i:2	XO:i:0	XG:i:0	NM:i:2	MD:Z:4T0C25	YT:Z:UU
HWI-ST515:184:D0PUKACXX:1:1207:18399:68537	16	chromosome:AGPv2:4:1:241473504:1	134582336	255	31M	*	0	0	CTAGCGCTTGGCCTCCTGCCCATCCCCTGCG	08?87@BA=BBA7DEDDHGFFGGGG@GGEBJ	AS:i:-9	XN:i:0	XM:i:2	XO:i:0	XG:i:0	NM:i:2	MD:Z:2G5C22	YT:Z:UU
HWI-ST515:184:D0PUKACXX:1:1207:1443:90538	0	chromosome:AGPv2:2:1:237068873:1	217973779	1	31M	*	0	0	TTAGGTCGGCCCTCTCCGGTGCTGGCCTGGT	IIEIGJIBGHIFFFHDEDDABBCCDDAC?A#	AS:i:0	XS:i:0	XN:i:0	XM:i:0	XO:i:0	XG:i:0	NM:i:0	MD:Z:31	YT:Z:UU
HWI-ST515:184:D0PUKACXX:1:1207:1443:90538	256	chromosome:AGPv2:1:1:301354135:1	265163133	1	31M	*	0	0	TTAGGTCGGCCCTCTCCGGTGCTGGCCTGGT	IIEIGJIBGHIFFFHDEDDABBCCDDAC?A#	AS:i:0	XS:i:0	XN:i:0	XM:i:0	XO:i:0	XG:i:0	NM:i:0	MD:Z:31	YT:Z:UU
HWI-ST515:184:D0PUKACXX:1:1207:7393:126147	16	chromosome:AGPv2:6:1:169174353:1	103462828	30	31M	*	0	0	AGAAGCGGCAGGCACATAGCCGGCCGCGGTA	####D@<?:>CC>;CCB>:A=5'A@?:@IHD	AS:i:0	XS:i:-2	XN:i:0	XM:i:0	XO:i:0	XG:i:0	NM:i:0	MD:Z:31	YT:Z:UU
HWI-ST515:184:D0PUKACXX:1:1207:7393:126147	272	chromosome:AGPv2:2:1:237068873:1	130263327	30	31M	*	0	0	AGAAGCGGCAGGCACATAGCCGGCCGCGGTA	####D@<?:>CC>;CCB>:A=5'A@?:@IHD	AS:i:-2	XS:i:-2	XN:i:0	XM:i:1	XO:i:0	XG:i:0	NM:i:1	MD:Z:22A8	YT:Z:UU
HWI-ST515:184:D0PUKACXX:1:1207:7393:126147	272	chromosome:AGPv2:2:1:237068873:1	130267910	30	31M	*	0	0	AGAAGCGGCAGGCACATAGCCGGCCGCGGTA	####D@<?:>CC>;CCB>:A=5'A@?:@IHD	AS:i:-2	XS:i:-2	XN:i:0	XM:i:1	XO:i:0	XG:i:0	NM:i:1	MD:Z:22A8	YT:Z:UU
HWI-ST515:184:D0PUKACXX:1:1207:7393:126147	272	chromosome:AGPv2:3:1:232140174:1	152808336	30	31M	*	0	0	AGAAGCGGCAGGCACATAGCCGGCCGCGGTA	####D@<?:>CC>;CCB>:A=5'A@?:@IHD	AS:i:-2	XS:i:-2	XN:i:0	XM:i:1	XO:i:0	XG:i:0	NM:i:1	MD:Z:22A8	YT:Z:UU
HWI-ST515:184:D0PUKACXX:1:1207:7393:126147	272	chromosome:AGPv2:6:1:169174353:1	103467457	30	31M	*	0	0	AGAAGCGGCAGGCACATAGCCGGCCGCGGTA	####D@<?:>CC>;CCB>:A=5'A@?:@IHD	AS:i:-4	XS:i:-2	XN:i:0	XM:i:1	XO:i:0	XG:i:0	NM:i:1	MD:Z:8T22	YT:Z:UU
HWI-ST515:184:D0PUKACXX:1:1207:12813:169137	0	chromosome:AGPv2:4:1:241473504:1	167421477	255	31M	*	0	0	GTACATATGAGGAGATAAAAAAATGACATTG	C(;C7C94=CE)7?AD@DDD###########	AS:i:0	XN:i:0	XM:i:0	XO:i:0	XG:i:0	NM:i:0	MD:Z:31	YT:Z:UU
HWI-ST515:184:D0PUKACXX:1:1207:18545:179651	4	*	0	0	*	*	0	0	CTCGCAGGGTGGCCTCCATATGGTCCGTTTT	JGGIIHIHECEDEDCBDDDDDEDCCD?BCD@	YT:Z:UU
HWI-ST515:184:D0PUKACXX:1:1207:20150:190697	0	chromosome:AGPv2:2:1:237068873:1	209222865	1	31M	*	0	0	CTTAATGGCCGGTCTCTACGCATAAAAGAGA	GHGJJFHJJHIH/94;CACAA@?BCDD@###	AS:i:0	XS:i:0	XN:i:0	XM:i:0	XO:i:0	XG:i:0	NM:i:0	MD:Z:31	YT:Z:UU
HWI-ST515:184:D0PUKACXX:1:1207:20150:190697	272	chromosome:AGPv2:2:1:237068873:1	209192160	1	31M	*	0	0	TCTCTTTTATGCGTAGAGACCGGCCATTAAG	###@DDCB?@AACAC;49/HIHJJHFJJGHG	AS:i:0	XS:i:0	XN:i:0	XM:i:0	XO:i:0	XG:i:0	NM:i:0	MD:Z:31	YT:Z:UU
HWI-ST515:184:D0PUKACXX:1:1207:10215:196503	4	*	0	0	*	*	0	0	GCCTGAAGGCGGATGCGGCGCGGGCGCACGC	?)86BBBD3?@AHBE################	YT:Z:UU
HWI-ST515:184:D0PUKACXX:1:1208:2381:3108	16	chromosome:AGPv2:7:1:176764762:1	69634101	1	31M	*	0	0	AAGGATAGACAGAGAGTGCCGCGCCGGGGGC	@DC@:CC>CC@DDCC7<;=8BDFHE@BF;1E	AS:i:0	XS:i:0	XN:i:0	XM:i:0	XO:i:0	XG:i:0	NM:i:0	MD:Z:31	YT:Z:UU
HWI-ST515:184:D0PUKACXX:1:1208:2381:3108	256	chromosome:AGPv2:10:1:150189435:1	96672308	1	31M	*	0	0	GCCCCCGGCGCGGCACTCTCTGTCTATCCTT	E1;FB@EHFDB8=;<7CCDD@CC>CC:@CD@	AS:i:0	XS:i:0	XN:i:0	XM:i:0	XO:i:0	XG:i:0	NM:i:0	MD:Z:31	YT:Z:UU
HWI-ST515:184:D0PUKACXX:1:1208:2381:3108	272	chromosome:AGPv2:2:1:237068873:1	196957041	1	31M	*	0	0	AAGGATAGACAGAGAGTGCCGCGCCGGGGGC	@DC@:CC>CC@DDCC7<;=8BDFHE@BF;1E	AS:i:0	XS:i:0	XN:i:0	XM:i:0	XO:i:0	XG:i:0	NM:i:0	MD:Z:31	YT:Z:UU
HWI-ST515:184:D0PUKACXX:1:1208:4451:58561	16	chromosome:AGPv2:8:1:175793759:1	155021957	31	31M	*	0	0	GTCCTCGCTCTGACATTTTAGTGTTAGTTGT	###DE=AEEAHC=FFA@@GGGEFBBBGGEHG	AS:i:0	XS:i:-5	XN:i:0	XM:i:0	XO:i:0	XG:i:0	NM:i:0	MD:Z:31	YT:Z:UU
HWI-ST515:184:D0PUKACXX:1:1208:4451:58561	256	chromosome:AGPv2:4:1:241473504:1	239705981	31	31M	*	0	0	ACAACTAACACTAAAATGTCAGAGCGAGGAC	GHEGGBBBFEGGG@@AFF=CHAEEA=ED###	AS:i:-5	XS:i:-5	XN:i:0	XM:i:1	XO:i:0	XG:i:0	NM:i:1	MD:Z:5C25	YT:Z:UU
HWI-ST515:184:D0PUKACXX:1:1208:4451:58561	272	chromosome:AGPv2:8:1:175793759:1	141064014	31	31M	*	0	0	GTCCTCGCTCTGACATTTTAGTGTTAGTTGT	###DE=AEEAHC=FFA@@GGGEFBBBGGEHG	AS:i:-7	XS:i:-5	XN:i:0	XM:i:2	XO:i:0	XG:i:0	NM:i:2	MD:Z:1A1A27	YT:Z:UU
HWI-ST515:184:D0PUKACXX:1:1208:4451:58561	272	chromosome:AGPv2:5:1:217872852:1	161178872	31	31M	*	0	0	GTCCTCGCTCTGACATTTTAGTGTTAGTTGT	###DE=AEEAHC=FFA@@GGGEFBBBGGEHG	AS:i:-7	XS:i:-5	XN:i:0	XM:i:2	XO:i:0	XG:i:0	NM:i:2	MD:Z:1C23G5	YT:Z:UU
HWI-ST515:184:D0PUKACXX:1:1208:4451:58561	272	chromosome:AGPv2:6:1:169174353:1	81697762	31	31M	*	0	0	GTCCTCGCTCTGACATTTTAGTGTTAGTTGT	###DE=AEEAHC=FFA@@GGGEFBBBGGEHG	AS:i:-7	XS:i:-5	XN:i:0	XM:i:2	XO:i:0	XG:i:0	NM:i:2	MD:Z:1C23G5	YT:Z:UU
HWI-ST515:184:D0PUKACXX:1:1208:4451:58561	256	chromosome:AGPv2:6:1:169174353:1	94706317	31	31M	*	0	0	ACAACTAACACTAAAATGTCAGAGCGAGGAC	GHEGGBBBFEGGG@@AFF=CHAEEA=ED###	AS:i:-10	XS:i:-5	XN:i:0	XM:i:2	XO:i:0	XG:i:0	NM:i:2	MD:Z:4T0C25	YT:Z:UU
HWI-ST515:184:D0PUKACXX:1:1208:16755:91011	0	chromosome:AGPv2:9:1:156750706:1	89704659	255	31M	*	0	0	CATCACCGGATGGTCGGTGTACACTGAGATC	JJIGCBFHGGGGHDDGH=D>3@CCCA@>CC@	AS:i:0	XN:i:0	XM:i:0	XO:i:0	XG:i:0	NM:i:0	MD:Z:31	YT:Z:UU
HWI-ST515:184:D0PUKACXX:1:1208:13387:100037	0	chromosome:AGPv2:2:1:237068873:1	6581072	1	31M	*	0	0	ACTGACGGGAGACAAAGCTGGCACCGCACTG	IJJIJIDGGHJJFFEHEFCDD?@ACB>8?B>	AS:i:0	XS:i:0	XN:i:0	XM:i:0	XO:i:0	XG:i:0	NM:i:0	MD:Z:31	YT:Z:UU
HWI-ST515:184:D0PUKACXX:1:1208:13387:100037	272	chromosome:AGPv2:1:1:301354135:1	6526265	1	31M	*	0	0	CAGTGCGGTGCCAGCTTTGTCTCCCGTCAGT	>B?8>BCA@?DDCFEHEFFJJHGGDIJIJJI	AS:i:0	XS:i:0	XN:i:0	XM:i:0	XO:i:0	XG:i:0	NM:i:0	MD:Z:31	YT:Z:UU
HWI-ST515:184:D0PUKACXX:1:1208:13387:100037	272	chromosome:AGPv2:9:1:156750706:1	108224160	1	31M	*	0	0	CAGTGCGGTGCCAGCTTTGTCTCCCGTCAGT	>B?8>BCA@?DDCFEHEFFJJHGGDIJIJJI	AS:i:0	XS:i:0	XN:i:0	XM:i:0	XO:i:0	XG:i:0	NM:i:0	MD:Z:31	YT:Z:UU
HWI-ST515:184:D0PUKACXX:1:1208:13387:100037	272	chromosome:AGPv2:1:1:301354135:1	5871167	1	31M	*	0	0	CAGTGCGGTGCCAGCTTTGTCTCCCGTCAGT	>B?8>BCA@?DDCFEHEFFJJHGGDIJIJJI	AS:i:0	XS:i:0	XN:i:0	XM:i:0	XO:i:0	XG:i:0	NM:i:0	MD:Z:31	YT:Z:UU
HWI-ST515:184:D0PUKACXX:1:1208:13387:100037	256	chromosome:AGPv2:1:1:301354135:1	269907403	1	31M	*	0	0	ACTGACGGGAGACAAAGCTGGCACCGCACTG	IJJIJIDGGHJJFFEHEFCDD?@ACB>8?B>	AS:i:0	XS:i:0	XN:i:0	XM:i:0	XO:i:0	XG:i:0	NM:i:0	MD:Z:31	YT:Z:UU
HWI-ST515:184:D0PUKACXX:1:1208:13387:100037	272	chromosome:AGPv2:10:1:150189435:1	135808739	1	31M	*	0	0	CAGTGCGGTGCCAGCTTTGTCTCCCGTCAGT	>B?8>BCA@?DDCFEHEFFJJHGGDIJIJJI	AS:i:0	XS:i:0	XN:i:0	XM:i:0	XO:i:0	XG:i:0	NM:i:0	MD:Z:31	YT:Z:UU
HWI-ST515:184:D0PUKACXX:1:1208:13387:100037	256	chromosome:AGPv2:5:1:217872852:1	206300773	1	26M3D5M	*	0	0	ACTGACGGGAGACAAAGCTGGCACCGCACTG	IJJIJIDGGHJJFFEHEFCDD?@ACB>8?B>	AS:i:-14	XS:i:0	XN:i:0	XM:i:0	XO:i:1	XG:i:3	NM:i:3	MD:Z:26^AGC5	YT:Z:UU
HWI-ST515:184:D0PUKACXX:1:1208:14423:115931	4	*	0	0	*	*	0	0	GAATTAAGATCGGAAGAGCGTCGTGTAGGGA	EAHH?;>?;BCBC=;?2A<=/8;09+9ACB?	YT:Z:UU
HWI-ST515:184:D0PUKACXX:1:1208:1835:137979	0	chromosome:AGPv2:2:1:237068873:1	6581072	1	31M	*	0	0	ACTGACGGGAGACAAAGCTGGCACCGCACTG	IIEHIHGBGAB<A>A?AB?B@ACCCDDBBBC	AS:i:0	XS:i:0	XN:i:0	XM:i:0	XO:i:0	XG:i:0	NM:i:0	MD:Z:31	YT:Z:UU
HWI-ST515:184:D0PUKACXX:1:1208:1835:137979	256	chromosome:AGPv2:1:1:301354135:1	269907403	1	31M	*	0	0	ACTGACGGGAGACAAAGCTGGCACCGCACTG	IIEHIHGBGAB<A>A?AB?B@ACCCDDBBBC	AS:i:0	XS:i:0	XN:i:0	XM:i:0	XO:i:0	XG:i:0	NM:i:0	MD:Z:31	YT:Z:UU
HWI-ST515:184:D0PUKACXX:1:1208:1835:137979	272	chromosome:AGPv2:9:1:156750706:1	108224160	1	31M	*	0	0	CAGTGCGGTGCCAGCTTTGTCTCCCGTCAGT	CBBBDDCCCA@B?BA?A>A<BAGBGHIHEII	AS:i:0	XS:i:0	XN:i:0	XM:i:0	XO:i:0	XG:i:0	NM:i:0	MD:Z:31	YT:Z:UU
HWI-ST515:184:D0PUKACXX:1:1208:1835:137979	272	chromosome:AGPv2:1:1:301354135:1	6526265	1	31M	*	0	0	CAGTGCGGTGCCAGCTTTGTCTCCCGTCAGT	CBBBDDCCCA@B?BA?A>A<BAGBGHIHEII	AS:i:0	XS:i:0	XN:i:0	XM:i:0	XO:i:0	XG:i:0	NM:i:0	MD:Z:31	YT:Z:UU
HWI-ST515:184:D0PUKACXX:1:1208:1835:137979	272	chromosome:AGPv2:1:1:301354135:1	5871167	1	31M	*	0	0	CAGTGCGGTGCCAGCTTTGTCTCCCGTCAGT	CBBBDDCCCA@B?BA?A>A<BAGBGHIHEII	AS:i:0	XS:i:0	XN:i:0	XM:i:0	XO:i:0	XG:i:0	NM:i:0	MD:Z:31	YT:Z:UU
HWI-ST515:184:D0PUKACXX:1:1208:1835:137979	272	chromosome:AGPv2:10:1:150189435:1	135808739	1	31M	*	0	0	CAGTGCGGTGCCAGCTTTGTCTCCCGTCAGT	CBBBDDCCCA@B?BA?A>A<BAGBGHIHEII	AS:i:0	XS:i:0	XN:i:0	XM:i:0	XO:i:0	XG:i:0	NM:i:0	MD:Z:31	YT:Z:UU
HWI-ST515:184:D0PUKACXX:1:1208:1835:137979	256	chromosome:AGPv2:5:1:217872852:1	206300773	1	26M3D5M	*	0	0	ACTGACGGGAGACAAAGCTGGCACCGCACTG	IIEHIHGBGAB<A>A?AB?B@ACCCDDBBBC	AS:i:-14	XS:i:0	XN:i:0	XM:i:0	XO:i:1	XG:i:3	NM:i:3	MD:Z:26^AGC5	YT:Z:UU
HWI-ST515:184:D0PUKACXX:1:1208:3372:139591	0	chromosome:AGPv2:4:1:241473504:1	67945140	255	31M	*	0	0	CCTCATTGCCCGTCGCCAATATTCGGACGGT	IIDHJIGJFJBHEGJFEHEFFECEED?>??8	AS:i:0	XN:i:0	XM:i:0	XO:i:0	XG:i:0	NM:i:0	MD:Z:31	YT:Z:UU
HWI-ST515:184:D0PUKACXX:1:1208:8668:150015	0	chromosome:AGPv2:4:1:241473504:1	167421477	255	31M	*	0	0	GTACATATGAGGAGATAAAAAAATGACATTG	DFFGGIGIGC;=?A()7).;??8(5@AC@##	AS:i:0	XN:i:0	XM:i:0	XO:i:0	XG:i:0	NM:i:0	MD:Z:31	YT:Z:UU
HWI-ST515:184:D0PUKACXX:1:1208:3664:152028	16	chromosome:AGPv2:4:1:241473504:1	79443744	255	31M	*	0	0	CTCTCCTCGCAGGCCGCAATCTCGCAGACAC	?<?8BBBDDDDDDFHHHHHJJIJIHGJIIHI	AS:i:0	XN:i:0	XM:i:0	XO:i:0	XG:i:0	NM:i:0	MD:Z:31	YT:Z:UU
HWI-ST515:184:D0PUKACXX:1:1208:17075:154730	16	chromosome:AGPv2:8:1:175793759:1	155021957	31	31M	*	0	0	GTCCTCGCTCTGACATTTTAGTGTTAGTTGT	;CDFEGIIIIJJJJIGIIHJJGGHDFF>GGF	AS:i:0	XS:i:-5	XN:i:0	XM:i:0	XO:i:0	XG:i:0	NM:i:0	MD:Z:31	YT:Z:UU
HWI-ST515:184:D0PUKACXX:1:1208:17075:154730	256	chromosome:AGPv2:4:1:241473504:1	239705981	31	31M	*	0	0	ACAACTAACACTAAAATGTCAGAGCGAGGAC	FGG>FFDHGGJJHIIGIJJJJIIIIGEFDC;	AS:i:-5	XS:i:-5	XN:i:0	XM:i:1	XO:i:0	XG:i:0	NM:i:1	MD:Z:5C25	YT:Z:UU
HWI-ST515:184:D0PUKACXX:1:1208:17075:154730	256	chromosome:AGPv2:6:1:169174353:1	94706317	31	31M	*	0	0	ACAACTAACACTAAAATGTCAGAGCGAGGAC	FGG>FFDHGGJJHIIGIJJJJIIIIGEFDC;	AS:i:-10	XS:i:-5	XN:i:0	XM:i:2	XO:i:0	XG:i:0	NM:i:2	MD:Z:4T0C25	YT:Z:UU
HWI-ST515:184:D0PUKACXX:1:1208:17075:154730	272	chromosome:AGPv2:6:1:169174353:1	81697762	31	31M	*	0	0	GTCCTCGCTCTGACATTTTAGTGTTAGTTGT	;CDFEGIIIIJJJJIGIIHJJGGHDFF>GGF	AS:i:-10	XS:i:-5	XN:i:0	XM:i:2	XO:i:0	XG:i:0	NM:i:2	MD:Z:1C23G5	YT:Z:UU
HWI-ST515:184:D0PUKACXX:1:1208:17075:154730	272	chromosome:AGPv2:8:1:175793759:1	141064014	31	31M	*	0	0	GTCCTCGCTCTGACATTTTAGTGTTAGTTGT	;CDFEGIIIIJJJJIGIIHJJGGHDFF>GGF	AS:i:-10	XS:i:-5	XN:i:0	XM:i:2	XO:i:0	XG:i:0	NM:i:2	MD:Z:1A1A27	YT:Z:UU
HWI-ST515:184:D0PUKACXX:1:1208:17075:154730	272	chromosome:AGPv2:5:1:217872852:1	161178872	31	31M	*	0	0	GTCCTCGCTCTGACATTTTAGTGTTAGTTGT	;CDFEGIIIIJJJJIGIIHJJGGHDFF>GGF	AS:i:-10	XS:i:-5	XN:i:0	XM:i:2	XO:i:0	XG:i:0	NM:i:2	MD:Z:1C23G5	YT:Z:UU
HWI-ST515:184:D0PUKACXX:1:1208:18188:185755	16	chromosome:AGPv2:10:1:150189435:1	141582658	255	31M	*	0	0	ATGGATGAGTTGAGCAAGCCCGGTCAGCCAC	>>CDCADCDDDDDBDDDDFHHIJIHFJIJJJ	AS:i:0	XN:i:0	XM:i:0	XO:i:0	XG:i:0	NM:i:0	MD:Z:31	YT:Z:UU
HWI-ST515:184:D0PUKACXX:1:1208:2029:187828	4	*	0	0	*	*	0	0	GCCATGGGGAGTGTGAGCTAGAGATGGGGGT	JJJGIDFEHHE;DGIIIFHCHEHDDFCDDDD	YT:Z:UU
HWI-ST515:184:D0PUKACXX:1:1301:10336:60035	0	chromosome:AGPv2:3:1:232140174:1	182474539	255	31M	*	0	0	GGCTCTGGGAGGATAGGCCTAATTCTATTTT	IIJJJIIIGGIHFHFEFFFECEEEDCDCDDD	AS:i:0	XN:i:0	XM:i:0	XO:i:0	XG:i:0	NM:i:0	MD:Z:31	YT:Z:UU
HWI-ST515:184:D0PUKACXX:1:1301:10622:116788	4	*	0	0	*	*	0	0	CCTTCTTGCTGGGTAAGTTCAACTCTTCCCG	JJJIIIIJJJJJIFCHIEGGEGGIHHHHHGD	YT:Z:UU
HWI-ST515:184:D0PUKACXX:1:1301:12388:125991	0	chromosome:AGPv2:7:1:176764762:1	152970351	255	31M	*	0	0	GGCGTGCTACGGAGATCTAGGATTGGGCATT	GIGHH9BDBDCDDDBDDEDDD@CDCAAACD>	AS:i:0	XN:i:0	XM:i:0	XO:i:0	XG:i:0	NM:i:0	MD:Z:31	YT:Z:UU
HWI-ST515:184:D0PUKACXX:1:1301:15377:131710	0	chromosome:AGPv2:8:1:175793759:1	133402542	1	31M	*	0	0	CAAGACGTGCAGGACTGCGGCTGCAAGCACG	/?;<C##########################	AS:i:-2	XS:i:-2	XN:i:0	XM:i:1	XO:i:0	XG:i:0	NM:i:1	MD:Z:18A12	YT:Z:UU
HWI-ST515:184:D0PUKACXX:1:1301:15377:131710	256	chromosome:AGPv2:9:1:156750706:1	8197383	1	31M	*	0	0	CAAGACGTGCAGGACTGCGGCTGCAAGCACG	/?;<C##########################	AS:i:-2	XS:i:-2	XN:i:0	XM:i:1	XO:i:0	XG:i:0	NM:i:1	MD:Z:18A12	YT:Z:UU
HWI-ST515:184:D0PUKACXX:1:1301:5131:157335	16	chromosome:AGPv2:2:1:237068873:1	63749754	255	31M	*	0	0	CTGAAATAATTTTTTGCACCCTGCACAAACT	#A<DEFECB<AA@4CHFCIIIEIIGHHGB9*	AS:i:0	XN:i:0	XM:i:0	XO:i:0	XG:i:0	NM:i:0	MD:Z:31	YT:Z:UU
HWI-ST515:184:D0PUKACXX:1:1301:10003:159531	0	chromosome:AGPv2:8:1:175793759:1	175402687	255	31M	*	0	0	GCAAGCTTGTTGGCTGTGCCTGGTGGTTGTT	IIGBHHIGI=7?EHFDBCC@CEA>??;?B##	AS:i:0	XN:i:0	XM:i:0	XO:i:0	XG:i:0	NM:i:0	MD:Z:31	YT:Z:UU
HWI-ST515:184:D0PUKACXX:1:1301:7942:171764	16	chromosome:AGPv2:1:1:301354135:1	118965274	255	31M	*	0	0	ACGTGAGCATGGAGTAGTGGCTGGCTCCCGG	;AC>BB>BEDCEHHCGDG@5(EGIIG:DGHG	AS:i:0	XN:i:0	XM:i:0	XO:i:0	XG:i:0	NM:i:0	MD:Z:31	YT:Z:UU
HWI-ST515:184:D0PUKACXX:1:1301:2013:177655	4	*	0	0	*	*	0	0	ACCGCAGACAGGGTAGGGCGTAGGTCTCGAA	###############################	YT:Z:UU
HWI-ST515:184:D0PUKACXX:1:1301:17397:185453	0	chromosome:AGPv2:6:1:169174353:1	158269689	255	6M1I24M	*	0	0	TCTGGAGGCTGGGACAAAAGTGTAACGCTAA	GGIJJGHEHGGHHEHB;CDA@A@DACDD@88	AS:i:-8	XN:i:0	XM:i:0	XO:i:1	XG:i:1	NM:i:1	MD:Z:30	YT:Z:UU
HWI-ST515:184:D0PUKACXX:1:1301:14509:188596	0	chromosome:AGPv2:2:1:237068873:1	155017916	32	31M	*	0	0	TGTAGTGCAATGGTGTGTCTTTCCTTATTGT	IGHIJIIIIIJGIIHHHGFEFEFDECC@>;;	AS:i:0	XS:i:-6	XN:i:0	XM:i:0	XO:i:0	XG:i:0	NM:i:0	MD:Z:31	YT:Z:UU
HWI-ST515:184:D0PUKACXX:1:1301:14509:188596	272	chromosome:AGPv2:4:1:241473504:1	101837905	32	31M	*	0	0	ACAATAAGGAAAGACACACCATTGCACTACA	;;>@CCEDFEFEFGHHHIIGJIIIIIJIHGI	AS:i:-6	XS:i:-6	XN:i:0	XM:i:1	XO:i:0	XG:i:0	NM:i:1	MD:Z:30G0	YT:Z:UU
HWI-ST515:184:D0PUKACXX:1:1301:14509:188596	272	chromosome:AGPv2:9:1:156750706:1	37645528	32	31M	*	0	0	ACAATAAGGAAAGACACACCATTGCACTACA	;;>@CCEDFEFEFGHHHIIGJIIIIIJIHGI	AS:i:-6	XS:i:-6	XN:i:0	XM:i:1	XO:i:0	XG:i:0	NM:i:1	MD:Z:30G0	YT:Z:UU
HWI-ST515:184:D0PUKACXX:1:1301:14509:188596	256	chromosome:AGPv2:6:1:169174353:1	64099250	32	31M	*	0	0	TGTAGTGCAATGGTGTGTCTTTCCTTATTGT	IGHIJIIIIIJGIIHHHGFEFEFDECC@>;;	AS:i:-11	XS:i:-6	XN:i:0	XM:i:2	XO:i:0	XG:i:0	NM:i:2	MD:Z:0C0A29	YT:Z:UU
HWI-ST515:184:D0PUKACXX:1:1301:11575:193508	0	chromosome:AGPv2:3:1:232140174:1	182474539	255	31M	*	0	0	GGCTCTGGGAGGATAGGCCTAATTCTATTTT	III<GCFHIIIHCE>?DFFDEECAEEDDDCA	AS:i:0	XN:i:0	XM:i:0	XO:i:0	XG:i:0	NM:i:0	MD:Z:31	YT:Z:UU
HWI-ST515:184:D0PUKACXX:1:1302:13076:33241	0	chromosome:AGPv2:9:1:156750706:1	8197383	1	31M	*	0	0	CAAGACGTGCAGGACTGCAGCTGCAAGCACG	GIIIBHIGGGGCEECEHFDFFFFEEECDDC#	AS:i:0	XS:i:0	XN:i:0	XM:i:0	XO:i:0	XG:i:0	NM:i:0	MD:Z:31	YT:Z:UU
HWI-ST515:184:D0PUKACXX:1:1302:13076:33241	256	chromosome:AGPv2:8:1:175793759:1	133402542	1	31M	*	0	0	CAAGACGTGCAGGACTGCAGCTGCAAGCACG	GIIIBHIGGGGCEECEHFDFFFFEEECDDC#	AS:i:0	XS:i:0	XN:i:0	XM:i:0	XO:i:0	XG:i:0	NM:i:0	MD:Z:31	YT:Z:UU
HWI-ST515:184:D0PUKACXX:1:1302:7351:59330	16	chromosome:AGPv2:10:1:150189435:1	132035260	255	31M	*	0	0	ATGGATATTCCTTCCCATGTCTGTTGGCGCT	CDDECCCC9?BB@CE?7>@C>GIDIHGDGGG	AS:i:0	XN:i:0	XM:i:0	XO:i:0	XG:i:0	NM:i:0	MD:Z:31	YT:Z:UU
HWI-ST515:184:D0PUKACXX:1:1302:7197:72369	0	chromosome:AGPv2:3:1:232140174:1	9420978	255	31M	*	0	0	ATTTCCCGTCACCTCTTCAAACTTTGGGCGG	JJJIJ@CHHIIIGHEHHHHCEFFFFFCBA@6	AS:i:0	XN:i:0	XM:i:0	XO:i:0	XG:i:0	NM:i:0	MD:Z:31	YT:Z:UU
HWI-ST515:184:D0PUKACXX:1:1302:5744:72998	0	chromosome:AGPv2:8:1:175793759:1	43263603	255	31M	*	0	0	CTCTCACTGATACACTCACCTAAGTCCCTCG	JIJJJGGIJJIIIJIEHDGGGHGGHGIIJJB	AS:i:0	XN:i:0	XM:i:0	XO:i:0	XG:i:0	NM:i:0	MD:Z:31	YT:Z:UU
HWI-ST515:184:D0PUKACXX:1:1302:21177:108932	4	*	0	0	*	*	0	0	GCCAACAAGAGTGATCGTGGACGCATAGGGT	###############################	YT:Z:UU
HWI-ST515:184:D0PUKACXX:1:1302:3778:117804	0	chromosome:AGPv2:2:1:237068873:1	152355146	255	31M	*	0	0	TCCATATGGGGGGATCAACAGCTAATGCACC	IIIGGDFIJJJJD7<DDDDDDDCCCDCC@@A	AS:i:0	XN:i:0	XM:i:0	XO:i:0	XG:i:0	NM:i:0	MD:Z:31	YT:Z:UU
HWI-ST515:184:D0PUKACXX:1:1302:4960:134366	0	chromosome:AGPv2:9:1:156750706:1	15168340	255	31M	*	0	0	GCGAGCGTCGGAGCGTGTCTCTATACTCCCT	E7DF05B;DED=9<?;;8?ACDCCCAA>?83	AS:i:0	XN:i:0	XM:i:0	XO:i:0	XG:i:0	NM:i:0	MD:Z:31	YT:Z:UU
HWI-ST515:184:D0PUKACXX:1:1302:2130:167729	0	chromosome:AGPv2:5:1:217872852:1	117016009	255	31M	*	0	0	TCACCCGAGGTTAGCAAGACCGACAGTGGTG	JJJJIHFGGG8FFCHECGHCE<8<A>5>>58	AS:i:0	XN:i:0	XM:i:0	XO:i:0	XG:i:0	NM:i:0	MD:Z:31	YT:Z:UU
HWI-ST515:184:D0PUKACXX:1:1302:7752:195694	4	*	0	0	*	*	0	0	CTCGAATTAAGATCGGAAGAGCGTCGTGTAG	IIIIIHHGIIIIGIJIJJHGFFFDCD8;;?>	YT:Z:UU
HWI-ST515:184:D0PUKACXX:1:1303:6744:119435	16	chromosome:AGPv2:6:1:169174353:1	154310094	255	31M	*	0	0	CACCTATGCGTCCACGAACACTCTTGTTGGC	#####?>@>CBCEDFEE?A?BJIGGIGIGGI	AS:i:0	XN:i:0	XM:i:0	XO:i:0	XG:i:0	NM:i:0	MD:Z:31	YT:Z:UU
HWI-ST515:184:D0PUKACXX:1:1303:5632:160564	0	chromosome:AGPv2:4:1:241473504:1	203132305	255	31M	*	0	0	CCTGGTGGATGATGTACCCCATTTTTTGGAG	IJJJ<D=CECEGIGAFHGHGGEHHHHFDA@A	AS:i:0	XN:i:0	XM:i:0	XO:i:0	XG:i:0	NM:i:0	MD:Z:31	YT:Z:UU
HWI-ST515:184:D0PUKACXX:1:1303:14698:162940	0	chromosome:AGPv2:8:1:175793759:1	5460806	255	31M	*	0	0	CTCGCGCGCACGTTGCCCTCACGCCAGCTCA	HGI>HE:BEBC?,;;9CC@?<?9?89>BCCC	AS:i:0	XN:i:0	XM:i:0	XO:i:0	XG:i:0	NM:i:0	MD:Z:31	YT:Z:UU
HWI-ST515:184:D0PUKACXX:1:1303:14540:182450	16	chromosome:AGPv2:10:1:150189435:1	141582658	255	31M	*	0	0	ATGGATGAGTTGAGCAAGCCCGGTCAGCCAC	###################AHAC=@=//CCD	AS:i:0	XN:i:0	XM:i:0	XO:i:0	XG:i:0	NM:i:0	MD:Z:31	YT:Z:UU
HWI-ST515:184:D0PUKACXX:1:1304:8472:14943	0	chromosome:AGPv2:6:1:169174353:1	166669610	1	31M	*	0	0	CCAATTCGGCGGTGGAAGCTGCGCATGACGC	IIIIJFHIHJGH4<>CEDBDCCD@?BBCCB@	AS:i:0	XS:i:0	XN:i:0	XM:i:0	XO:i:0	XG:i:0	NM:i:0	MD:Z:31	YT:Z:UU
HWI-ST515:184:D0PUKACXX:1:1304:8472:14943	272	chromosome:AGPv2:2:1:237068873:1	164988145	1	31M	*	0	0	GCGTCATGCGCAGCTTCCACCGCCGAATTGG	@BCCBB?@DCCDBDEC><4HGJHIHFJIIII	AS:i:0	XS:i:0	XN:i:0	XM:i:0	XO:i:0	XG:i:0	NM:i:0	MD:Z:31	YT:Z:UU
HWI-ST515:184:D0PUKACXX:1:1304:8472:14943	256	chromosome:AGPv2:7:1:176764762:1	20748367	1	31M	*	0	0	CCAATTCGGCGGTGGAAGCTGCGCATGACGC	IIIIJFHIHJGH4<>CEDBDCCD@?BBCCB@	AS:i:0	XS:i:0	XN:i:0	XM:i:0	XO:i:0	XG:i:0	NM:i:0	MD:Z:31	YT:Z:UU
HWI-ST515:184:D0PUKACXX:1:1304:19514:22555	0	chromosome:AGPv2:2:1:237068873:1	217973779	1	31M	*	0	0	TTAGGTCGGCCCTCTCCGGTGCTGGCCTGGG	FCCHG)8;@@@A;?ED?DDA:;@C;?BCB##	AS:i:-2	XS:i:-2	XN:i:0	XM:i:1	XO:i:0	XG:i:0	NM:i:1	MD:Z:30T0	YT:Z:UU
HWI-ST515:184:D0PUKACXX:1:1304:19514:22555	256	chromosome:AGPv2:1:1:301354135:1	265163133	1	31M	*	0	0	TTAGGTCGGCCCTCTCCGGTGCTGGCCTGGG	FCCHG)8;@@@A;?ED?DDA:;@C;?BCB##	AS:i:-2	XS:i:-2	XN:i:0	XM:i:1	XO:i:0	XG:i:0	NM:i:1	MD:Z:30T0	YT:Z:UU
HWI-ST515:184:D0PUKACXX:1:1304:12799:40915	16	chromosome:AGPv2:9:1:156750706:1	110919419	255	31M	*	0	0	CTCTTTCTTGGTTCCGGCGCCCCACCGGGAG	#ACCCDDDCDDDB;DDDDHHBAGGHFGEIGC	AS:i:0	XN:i:0	XM:i:0	XO:i:0	XG:i:0	NM:i:0	MD:Z:31	YT:Z:UU
HWI-ST515:184:D0PUKACXX:1:1304:4738:42643	16	chromosome:AGPv2:9:1:156750706:1	10574422	0	31M	*	0	0	TGCTGGCCACTTCTACGACTCCTTCCTAGGG	67DC@?CC=HGGIIHGGHIHCEDIJHIJJGG	AS:i:-17	XS:i:-17	XN:i:0	XM:i:3	XO:i:0	XG:i:0	NM:i:3	MD:Z:26G1T0C1	YT:Z:UU
HWI-ST515:184:D0PUKACXX:1:1304:4738:42643	256	chromosome:AGPv2:7:1:176764762:1	115592744	0	31M	*	0	0	CCCTAGGAAGGAGTCGTAGAAGTGGCCAGCA	GGJJIHJIDECHIHGGHIIGGH=CC?@CD76	AS:i:-17	XS:i:-17	XN:i:0	XM:i:3	XO:i:0	XG:i:0	NM:i:3	MD:Z:1G0A1C26	YT:Z:UU
HWI-ST515:184:D0PUKACXX:1:1304:9115:47107	0	chromosome:AGPv2:8:1:175793759:1	133402542	1	31M	*	0	0	CAAGACGTGCAGGACTGCAGCTGCAAGCACG	IJF@A=AFHGGII?EHEFFBBCEEEEDDD##	AS:i:0	XS:i:0	XN:i:0	XM:i:0	XO:i:0	XG:i:0	NM:i:0	MD:Z:31	YT:Z:UU
HWI-ST515:184:D0PUKACXX:1:1304:9115:47107	256	chromosome:AGPv2:9:1:156750706:1	8197383	1	31M	*	0	0	CAAGACGTGCAGGACTGCAGCTGCAAGCACG	IJF@A=AFHGGII?EHEFFBBCEEEEDDD##	AS:i:0	XS:i:0	XN:i:0	XM:i:0	XO:i:0	XG:i:0	NM:i:0	MD:Z:31	YT:Z:UU
HWI-ST515:184:D0PUKACXX:1:1304:5646:68675	0	chromosome:AGPv2:10:1:150189435:1	26665858	1	31M	*	0	0	CCTCCTGGAAAGTCCGGTGCCTGGCTCCTGT	EIECHJHIGEHEDGGGA45=?CHB@CDBCA>	AS:i:0	XS:i:0	XN:i:0	XM:i:0	XO:i:0	XG:i:0	NM:i:0	MD:Z:31	YT:Z:UU
HWI-ST515:184:D0PUKACXX:1:1304:5646:68675	256	chromosome:AGPv2:10:1:150189435:1	26770546	1	31M	*	0	0	CCTCCTGGAAAGTCCGGTGCCTGGCTCCTGT	EIECHJHIGEHEDGGGA45=?CHB@CDBCA>	AS:i:0	XS:i:0	XN:i:0	XM:i:0	XO:i:0	XG:i:0	NM:i:0	MD:Z:31	YT:Z:UU
HWI-ST515:184:D0PUKACXX:1:1304:16415:96462	16	chromosome:AGPv2:6:1:169174353:1	154310094	255	31M	*	0	0	CACCTATGCGTCCACGAACACTCTTGTTGGC	3>AA?</B?@=DFFFHHCEEHEDHEHGCIII	AS:i:0	XN:i:0	XM:i:0	XO:i:0	XG:i:0	NM:i:0	MD:Z:31	YT:Z:UU
HWI-ST515:184:D0PUKACXX:1:1304:13751:126209	4	*	0	0	*	*	0	0	GCCATGGGGAGTGTGAGCTAGAGATGGGGGT	IJJEGIIEGFG5@DHCHHHHFHFB:CBB?88	YT:Z:UU
HWI-ST515:184:D0PUKACXX:1:1304:13628:132244	0	chromosome:AGPv2:8:1:175793759:1	175402687	255	31M	*	0	0	GCAAGCTTGTTGGCTGTGCCTGGTGGTTGTT	IHIGGIJGICHFHEBE;BCCCDC>;@9?###	AS:i:0	XN:i:0	XM:i:0	XO:i:0	XG:i:0	NM:i:0	MD:Z:31	YT:Z:UU
HWI-ST515:184:D0PUKACXX:1:1304:12418:168475	16	chromosome:AGPv2:8:1:175793759:1	160085577	255	31M	*	0	0	CACCCTCGCCGCCTCCGCCTACCTCAAACCC	##@;35BB@BB@>:FHEIHFCDIGIHHGJJI	AS:i:0	XN:i:0	XM:i:0	XO:i:0	XG:i:0	NM:i:0	MD:Z:31	YT:Z:UU
HWI-ST515:184:D0PUKACXX:1:1304:11606:176566	0	chromosome:AGPv2:4:1:241473504:1	118414239	255	31M	*	0	0	ACCGCAGACAGGGTAGGTCGTCGTTCTCGAA	E>EHHEBB@B#####################	AS:i:-2	XN:i:0	XM:i:1	XO:i:0	XG:i:0	NM:i:1	MD:Z:30T0	YT:Z:UU
HWI-ST515:184:D0PUKACXX:1:1305:6042:8119	16	chromosome:AGPv2:2:1:237068873:1	63749754	255	31M	*	0	0	CTGAAATAATTTTTTGCACCCAGCACAAACT	3EB>;7;@><?=>AC5-)(.))D=?80//9*	AS:i:-2	XN:i:0	XM:i:1	XO:i:0	XG:i:0	NM:i:1	MD:Z:21T9	YT:Z:UU
HWI-ST515:184:D0PUKACXX:1:1305:1166:24324	16	chromosome:AGPv2:8:1:175793759:1	47428628	1	31M	*	0	0	ACCTCCAGGCTTTCTCCACCCATGCAGTACA	#AAABBFFCHCACJIEGGIIJIGGJIIIJJJ	AS:i:0	XS:i:0	XN:i:0	XM:i:0	XO:i:0	XG:i:0	NM:i:0	MD:Z:31	YT:Z:UU
HWI-ST515:184:D0PUKACXX:1:1305:1166:24324	256	chromosome:AGPv2:1:1:301354135:1	122757585	1	31M	*	0	0	TGTACTGCATGGGTGGAGAAAGCCTGGAGGT	JJJIIIJGGIJIIGGEIJCACHCFFBBAAA#	AS:i:0	XS:i:0	XN:i:0	XM:i:0	XO:i:0	XG:i:0	NM:i:0	MD:Z:31	YT:Z:UU
HWI-ST515:184:D0PUKACXX:1:1305:13205:102931	0	chromosome:AGPv2:5:1:217872852:1	117016009	255	31M	*	0	0	TCACCCGAGGTTAGCAAGACCGACAGTGGTG	JIJJIHJJIJGHGIJJJEHGHADCDDCDD##	AS:i:0	XN:i:0	XM:i:0	XO:i:0	XG:i:0	NM:i:0	MD:Z:31	YT:Z:UU
HWI-ST515:184:D0PUKACXX:1:1306:4696:36827	0	chromosome:AGPv2:1:1:301354135:1	5872951	31	31M	*	0	0	CCCGTCAGTCGGTCACGTGATCTGTGCCATA	III:@@EHHHEBBCDCC;A=;ACC@@CCC##	AS:i:0	XS:i:-5	XN:i:0	XM:i:0	XO:i:0	XG:i:0	NM:i:0	MD:Z:31	YT:Z:UU
HWI-ST515:184:D0PUKACXX:1:1306:4696:36827	272	chromosome:AGPv2:2:1:237068873:1	6581050	31	31M	*	0	0	TATGGCACAGATCACGTGACCGACTGACGGG	##CCC@@CCA;=A;CCDCBBEHHHE@@:III	AS:i:-5	XS:i:-5	XN:i:0	XM:i:1	XO:i:0	XG:i:0	NM:i:1	MD:Z:15A15	YT:Z:UU
HWI-ST515:184:D0PUKACXX:1:1306:4696:36827	272	chromosome:AGPv2:5:1:217872852:1	206300751	31	31M	*	0	0	TATGGCACAGATCACGTGACCGACTGACGGG	##CCC@@CCA;=A;CCDCBBEHHHE@@:III	AS:i:-5	XS:i:-5	XN:i:0	XM:i:1	XO:i:0	XG:i:0	NM:i:1	MD:Z:15A15	YT:Z:UU
HWI-ST515:184:D0PUKACXX:1:1306:2602:41685	16	chromosome:AGPv2:9:1:156750706:1	108224160	1	31M	*	0	0	CAGTGCGGTGCCAGCTTTGTCTCCCGTCAGT	ADBDDDDECBFFFDCCEHHJIGGJJIJJJJI	AS:i:0	XS:i:0	XN:i:0	XM:i:0	XO:i:0	XG:i:0	NM:i:0	MD:Z:31	YT:Z:UU
HWI-ST515:184:D0PUKACXX:1:1306:2602:41685	256	chromosome:AGPv2:2:1:237068873:1	6581072	1	31M	*	0	0	ACTGACGGGAGACAAAGCTGGCACCGCACTG	IJJJJIJJGGIJHHECCDFFFBCEDDDDBDA	AS:i:0	XS:i:0	XN:i:0	XM:i:0	XO:i:0	XG:i:0	NM:i:0	MD:Z:31	YT:Z:UU
HWI-ST515:184:D0PUKACXX:1:1306:2602:41685	272	chromosome:AGPv2:1:1:301354135:1	6526265	1	31M	*	0	0	CAGTGCGGTGCCAGCTTTGTCTCCCGTCAGT	ADBDDDDECBFFFDCCEHHJIGGJJIJJJJI	AS:i:0	XS:i:0	XN:i:0	XM:i:0	XO:i:0	XG:i:0	NM:i:0	MD:Z:31	YT:Z:UU
HWI-ST515:184:D0PUKACXX:1:1306:2602:41685	272	chromosome:AGPv2:1:1:301354135:1	5871167	1	31M	*	0	0	CAGTGCGGTGCCAGCTTTGTCTCCCGTCAGT	ADBDDDDECBFFFDCCEHHJIGGJJIJJJJI	AS:i:0	XS:i:0	XN:i:0	XM:i:0	XO:i:0	XG:i:0	NM:i:0	MD:Z:31	YT:Z:UU
HWI-ST515:184:D0PUKACXX:1:1306:2602:41685	256	chromosome:AGPv2:1:1:301354135:1	269907403	1	31M	*	0	0	ACTGACGGGAGACAAAGCTGGCACCGCACTG	IJJJJIJJGGIJHHECCDFFFBCEDDDDBDA	AS:i:0	XS:i:0	XN:i:0	XM:i:0	XO:i:0	XG:i:0	NM:i:0	MD:Z:31	YT:Z:UU
HWI-ST515:184:D0PUKACXX:1:1306:2602:41685	272	chromosome:AGPv2:10:1:150189435:1	135808739	1	31M	*	0	0	CAGTGCGGTGCCAGCTTTGTCTCCCGTCAGT	ADBDDDDECBFFFDCCEHHJIGGJJIJJJJI	AS:i:0	XS:i:0	XN:i:0	XM:i:0	XO:i:0	XG:i:0	NM:i:0	MD:Z:31	YT:Z:UU
HWI-ST515:184:D0PUKACXX:1:1306:2602:41685	256	chromosome:AGPv2:5:1:217872852:1	206300773	1	26M3D5M	*	0	0	ACTGACGGGAGACAAAGCTGGCACCGCACTG	IJJJJIJJGGIJHHECCDFFFBCEDDDDBDA	AS:i:-14	XS:i:0	XN:i:0	XM:i:0	XO:i:1	XG:i:3	NM:i:3	MD:Z:26^AGC5	YT:Z:UU
HWI-ST515:184:D0PUKACXX:1:1306:3312:81473	4	*	0	0	*	*	0	0	CTGTGCGAGGGGTCGAATTAAGATCGGAAGA	GGHAG<<0;';=B6<85>(>@>ACC==78;9	YT:Z:UU
HWI-ST515:184:D0PUKACXX:1:1306:8039:88831	4	*	0	0	*	*	0	0	CGCGCTAATTAAGATCGGAAGAGCGTCGTGT	JIIJJAGEHHHHFFDFFDDDDBDDDBBDBB<	YT:Z:UU
HWI-ST515:184:D0PUKACXX:1:1306:15022:99326	4	*	0	0	*	*	0	0	AAAGCGAACAATGTAGTTTTTATAGGCTCCA	ICCHIFFGGHIIIHAEEEEHHHHFDFFFEDD	YT:Z:UU
HWI-ST515:184:D0PUKACXX:1:1306:4215:182625	0	chromosome:AGPv2:2:1:237068873:1	152355146	255	31M	*	0	0	TCCATATGGGGGGATCAACAGCTAATGCACC	JIJJIBHIBGIABBBDDDCDDDCCDDDDDD3	AS:i:0	XN:i:0	XM:i:0	XO:i:0	XG:i:0	NM:i:0	MD:Z:31	YT:Z:UU
HWI-ST515:184:D0PUKACXX:1:1306:1664:184949	4	*	0	0	*	*	0	0	GAATTAAGATCGGAAGAGCGGTTCAGCAGGA	CF>B=FEB>;;=A@;@###############	YT:Z:UU
HWI-ST515:184:D0PUKACXX:1:1306:16507:192036	16	chromosome:AGPv2:8:1:175793759:1	160085577	255	31M	*	0	0	CACCCTCGCCGCCTCCGCCTACCTCAAACCC	#######@???@<?EEGFF@;HEBGGDBGJJ	AS:i:0	XN:i:0	XM:i:0	XO:i:0	XG:i:0	NM:i:0	MD:Z:31	YT:Z:UU
HWI-ST515:184:D0PUKACXX:1:1307:1979:12530	16	chromosome:AGPv2:4:1:241473504:1	101837905	1	31M	*	0	0	ACAATAAGGAAAGACACACCATTGCACTACG	CAFFCFFFEHHHEAHEE@AGHFFFFHJHFHG	AS:i:0	XS:i:0	XN:i:0	XM:i:0	XO:i:0	XG:i:0	NM:i:0	MD:Z:31	YT:Z:UU
HWI-ST515:184:D0PUKACXX:1:1307:1979:12530	272	chromosome:AGPv2:9:1:156750706:1	37645528	1	31M	*	0	0	ACAATAAGGAAAGACACACCATTGCACTACG	CAFFCFFFEHHHEAHEE@AGHFFFFHJHFHG	AS:i:0	XS:i:0	XN:i:0	XM:i:0	XO:i:0	XG:i:0	NM:i:0	MD:Z:31	YT:Z:UU
HWI-ST515:184:D0PUKACXX:1:1307:1979:12530	256	chromosome:AGPv2:6:1:169174353:1	64099250	1	31M	*	0	0	CGTAGTGCAATGGTGTGTCTTTCCTTATTGT	GHFHJHFFFFHGA@EEHAEHHHEFFFCFFAC	AS:i:-5	XS:i:0	XN:i:0	XM:i:1	XO:i:0	XG:i:0	NM:i:1	MD:Z:1A29	YT:Z:UU
HWI-ST515:184:D0PUKACXX:1:1307:1979:12530	256	chromosome:AGPv2:2:1:237068873:1	155017916	1	31M	*	0	0	CGTAGTGCAATGGTGTGTCTTTCCTTATTGT	GHFHJHFFFFHGA@EEHAEHHHEFFFCFFAC	AS:i:-5	XS:i:0	XN:i:0	XM:i:1	XO:i:0	XG:i:0	NM:i:1	MD:Z:0T30	YT:Z:UU
HWI-ST515:184:D0PUKACXX:1:1307:6402:37170	16	chromosome:AGPv2:4:1:241473504:1	134582336	255	31M	*	0	0	CTAGCGCTTGGCCTCCTGCCCATCCCCTGCG	BDDDDDBBBBDDCDFFFHHHHHGGFFIIJII	AS:i:-10	XN:i:0	XM:i:2	XO:i:0	XG:i:0	NM:i:2	MD:Z:2G5C22	YT:Z:UU
HWI-ST515:184:D0PUKACXX:1:1307:20704:82171	0	chromosome:AGPv2:7:1:176764762:1	20748367	1	31M	*	0	0	CCAATTCGGCGGTGGAAGCTGCGCATGACGC	GFHHHIIFIGIE?CA<;A;;CCBDDD?CCD5	AS:i:0	XS:i:0	XN:i:0	XM:i:0	XO:i:0	XG:i:0	NM:i:0	MD:Z:31	YT:Z:UU
HWI-ST515:184:D0PUKACXX:1:1307:20704:82171	256	chromosome:AGPv2:6:1:169174353:1	166669610	1	31M	*	0	0	CCAATTCGGCGGTGGAAGCTGCGCATGACGC	GFHHHIIFIGIE?CA<;A;;CCBDDD?CCD5	AS:i:0	XS:i:0	XN:i:0	XM:i:0	XO:i:0	XG:i:0	NM:i:0	MD:Z:31	YT:Z:UU
HWI-ST515:184:D0PUKACXX:1:1307:20704:82171	272	chromosome:AGPv2:2:1:237068873:1	164988145	1	31M	*	0	0	GCGTCATGCGCAGCTTCCACCGCCGAATTGG	5DCC?DDDBCC;;A;<AC?EIGIFIIHHHFG	AS:i:0	XS:i:0	XN:i:0	XM:i:0	XO:i:0	XG:i:0	NM:i:0	MD:Z:31	YT:Z:UU
HWI-ST515:184:D0PUKACXX:1:1307:9498:86812	0	chromosome:AGPv2:8:1:175793759:1	43263603	255	31M	*	0	0	CTCTCACTGATACACTCACCTAAGTCCCTCG	IIEGIIIIIIGHGIIDGGGGHGIIEHEF3?4	AS:i:0	XN:i:0	XM:i:0	XO:i:0	XG:i:0	NM:i:0	MD:Z:31	YT:Z:UU
HWI-ST515:184:D0PUKACXX:1:1307:9173:99013	4	*	0	0	*	*	0	0	CCTTCTTGCTGGGTAAGTTCAACTCTTCCCG	G@>GEFEGHHG=GGIJI@EAEEHIF>A>;>B	YT:Z:UU
HWI-ST515:184:D0PUKACXX:1:1307:3108:121777	4	*	0	0	*	*	0	0	TTCACGAATAAGTGTGCTTCTTTCTCTTTTT	FGGHJFH@EHHF?>ADCFFDBECED3@CDDD	YT:Z:UU
HWI-ST515:184:D0PUKACXX:1:1307:10352:128938	0	chromosome:AGPv2:1:1:301354135:1	5872951	31	31M	*	0	0	CCCGTCAGTCGGTCACGTGATCTGTGCCATA	IIJIHBGHHGHFFDDDDDBBCEEDDDDADC@	AS:i:0	XS:i:-5	XN:i:0	XM:i:0	XO:i:0	XG:i:0	NM:i:0	MD:Z:31	YT:Z:UU
HWI-ST515:184:D0PUKACXX:1:1307:10352:128938	272	chromosome:AGPv2:5:1:217872852:1	206300751	31	31M	*	0	0	TATGGCACAGATCACGTGACCGACTGACGGG	@CDADDDDEECBBDDDDDFFHGHHGBHIJII	AS:i:-5	XS:i:-5	XN:i:0	XM:i:1	XO:i:0	XG:i:0	NM:i:1	MD:Z:15A15	YT:Z:UU
HWI-ST515:184:D0PUKACXX:1:1307:10352:128938	272	chromosome:AGPv2:2:1:237068873:1	6581050	31	31M	*	0	0	TATGGCACAGATCACGTGACCGACTGACGGG	@CDADDDDEECBBDDDDDFFHGHHGBHIJII	AS:i:-5	XS:i:-5	XN:i:0	XM:i:1	XO:i:0	XG:i:0	NM:i:1	MD:Z:15A15	YT:Z:UU
HWI-ST515:184:D0PUKACXX:1:1307:17537:166609	4	*	0	0	*	*	0	0	GCCATGGGGAGTGTGAGCTAGAGATGGGGGT	?DG=BFGIIGI;@@DHBEEFHA;@;@#####	YT:Z:UU
HWI-ST515:184:D0PUKACXX:1:1307:14649:168919	0	chromosome:AGPv2:3:1:232140174:1	217706318	255	31M	*	0	0	GTGTGCCGGTGTGCGGGCGCGAGCGGCGAGC	E;FHGDGIJ7;;@EHABBDD@;@B;B>B7>9	AS:i:-4	XN:i:0	XM:i:1	XO:i:0	XG:i:0	NM:i:1	MD:Z:26T4	YT:Z:UU
HWI-ST515:184:D0PUKACXX:1:1308:15575:7554	16	chromosome:AGPv2:2:1:237068873:1	209192160	1	31M	*	0	0	TCTCTTTTATGCGTAGAGACCGGCCATTAAG	<DDDDDC?DDCA<DEEDB=HJIHGFFIIIIH	AS:i:0	XS:i:0	XN:i:0	XM:i:0	XO:i:0	XG:i:0	NM:i:0	MD:Z:31	YT:Z:UU
HWI-ST515:184:D0PUKACXX:1:1308:15575:7554	256	chromosome:AGPv2:2:1:237068873:1	209222865	1	31M	*	0	0	CTTAATGGCCGGTCTCTACGCATAAAAGAGA	HIIIIFFGHIJH=BDEED<ACDD?CDDDDD<	AS:i:0	XS:i:0	XN:i:0	XM:i:0	XO:i:0	XG:i:0	NM:i:0	MD:Z:31	YT:Z:UU
HWI-ST515:184:D0PUKACXX:1:1308:19287:22179	4	*	0	0	*	*	0	0	GTCTGGGGAGGACGCAAGTGCAACGGAAACC	GDFHIFHG=GHDHHFDBC;AEDDDDBBDDDA	YT:Z:UU
HWI-ST515:184:D0PUKACXX:1:1308:6070:45343	4	*	0	0	*	*	0	0	GAATCATACCCCTCGTTCCAAAAGTTGAAGA	ECDDDDCDDCDDDDBAB@CED<8A4>A@:44	YT:Z:UU
HWI-ST515:184:D0PUKACXX:1:1308:2698:71488	0	chromosome:AGPv2:10:1:150189435:1	134653057	255	31M	*	0	0	CGTGCAGGGGCGTCAATGTCATAGTCTCGTT	B:(-B=8;45493;88>>:@;;55;@#####	AS:i:0	XN:i:0	XM:i:0	XO:i:0	XG:i:0	NM:i:0	MD:Z:31	YT:Z:UU
HWI-ST515:184:D0PUKACXX:1:1308:12576:75981	4	*	0	0	*	*	0	0	CACACCGGTGCACCTCTAGCCGCCAACCTTC	BFEGCAAHBGHHFCAB:;?BCC:@@??####	YT:Z:UU
HWI-ST515:184:D0PUKACXX:1:1308:7000:84191	4	*	0	0	*	*	0	0	CGGGGCCACAGGGCGAGGCCCGCAGCCATGG	GG6A8AEH=CE(;?A/;8=@###########	YT:Z:UU
HWI-ST515:184:D0PUKACXX:1:1308:16270:115510	16	chromosome:AGPv2:2:1:237068873:1	137772789	32	31M	*	0	0	ATACTTCCCTTGGGCTCCACCAGGCTGGCGG	>ECCA=DBECFEEHDCEGFJIIJIIHJJIIH	AS:i:0	XS:i:-6	XN:i:0	XM:i:0	XO:i:0	XG:i:0	NM:i:0	MD:Z:31	YT:Z:UU
HWI-ST515:184:D0PUKACXX:1:1308:16270:115510	256	chromosome:AGPv2:8:1:175793759:1	26865555	32	31M	*	0	0	CCGCCAGCCTGGTGGAGCCCAAGGGAAGTAT	HIIJJHIIJIIJFGECDHEEFCEBD=ACCE>	AS:i:-6	XS:i:-6	XN:i:0	XM:i:1	XO:i:0	XG:i:0	NM:i:1	MD:Z:8T22	YT:Z:UU
HWI-ST515:184:D0PUKACXX:1:1308:2138:133084	0	chromosome:AGPv2:8:1:175793759:1	175402687	255	31M	*	0	0	GCAAGCTTGTTGGCTGTGCCTGGTGGTTGTT	IJEFHDHIJHHHHHFFDFEEEEB;?@;=@B9	AS:i:0	XN:i:0	XM:i:0	XO:i:0	XG:i:0	NM:i:0	MD:Z:31	YT:Z:UU
HWI-ST515:184:D0PUKACXX:1:1308:4670:136452	4	*	0	0	*	*	0	0	ATCCTGGAGTAGTGTTAACAGCGCCGCACCA	G@HHGJIIG7AEHF=;=>CDF<BB69;@B##	YT:Z:UU
HWI-ST515:184:D0PUKACXX:1:1308:12286:153194	16	chromosome:AGPv2:4:1:241473504:1	118412543	255	31M	*	0	0	CAGTGTGTGTGGTTGCAGGCAGACCGCAGAC	4<DB@<<9BBAA@@ACDEDFEB:<B<HECCJ	AS:i:0	XN:i:0	XM:i:0	XO:i:0	XG:i:0	NM:i:0	MD:Z:31	YT:Z:UU
HWI-ST515:184:D0PUKACXX:1:1308:12734:169198	0	chromosome:AGPv2:2:1:237068873:1	155017916	31	31M	*	0	0	TGTAGTGCAATGGTGTGTCTTTCCTTATTGT	HICGGFCHGIIJHCH?C?CEEFFFFFDDEEE	AS:i:0	XS:i:-5	XN:i:0	XM:i:0	XO:i:0	XG:i:0	NM:i:0	MD:Z:31	YT:Z:UU
HWI-ST515:184:D0PUKACXX:1:1308:12734:169198	272	chromosome:AGPv2:9:1:156750706:1	37645528	31	31M	*	0	0	ACAATAAGGAAAGACACACCATTGCACTACA	EEEDDFFFFFEEC?C?HCHJIIGHCFGGCIH	AS:i:-5	XS:i:-5	XN:i:0	XM:i:1	XO:i:0	XG:i:0	NM:i:1	MD:Z:30G0	YT:Z:UU
HWI-ST515:184:D0PUKACXX:1:1308:12734:169198	272	chromosome:AGPv2:4:1:241473504:1	101837905	31	31M	*	0	0	ACAATAAGGAAAGACACACCATTGCACTACA	EEEDDFFFFFEEC?C?HCHJIIGHCFGGCIH	AS:i:-5	XS:i:-5	XN:i:0	XM:i:1	XO:i:0	XG:i:0	NM:i:1	MD:Z:30G0	YT:Z:UU
HWI-ST515:184:D0PUKACXX:1:1308:12734:169198	256	chromosome:AGPv2:6:1:169174353:1	64099250	31	31M	*	0	0	TGTAGTGCAATGGTGTGTCTTTCCTTATTGT	HICGGFCHGIIJHCH?C?CEEFFFFFDDEEE	AS:i:-11	XS:i:-5	XN:i:0	XM:i:2	XO:i:0	XG:i:0	NM:i:2	MD:Z:0C0A29	YT:Z:UU
HWI-ST515:184:D0PUKACXX:1:1308:9759:181700	16	chromosome:AGPv2:10:1:150189435:1	141582658	255	31M	*	0	0	ATGGATGAGTTGAGCAAGCCCGGTCAGCCAC	>>DDDDDDDCCCCDDDDDFGHIIIGGIJJII	AS:i:0	XN:i:0	XM:i:0	XO:i:0	XG:i:0	NM:i:0	MD:Z:31	YT:Z:UU
HWI-ST515:184:D0PUKACXX:1:1308:5006:191035	16	chromosome:AGPv2:2:1:237068873:1	137772789	32	31M	*	0	0	ATACTTCCCTTGGGCTCCACCAGGCTGGCGG	@@>CEAFFFHFHHIIJJJIJJJJIGFJIEFI	AS:i:0	XS:i:-6	XN:i:0	XM:i:0	XO:i:0	XG:i:0	NM:i:0	MD:Z:31	YT:Z:UU
HWI-ST515:184:D0PUKACXX:1:1308:5006:191035	256	chromosome:AGPv2:8:1:175793759:1	26865555	32	31M	*	0	0	CCGCCAGCCTGGTGGAGCCCAAGGGAAGTAT	IFEIJFGIJJJJIJJJIIHHFHFFFAEC>@@	AS:i:-6	XS:i:-6	XN:i:0	XM:i:1	XO:i:0	XG:i:0	NM:i:1	MD:Z:8T22	YT:Z:UU
HWI-ST515:184:D0PUKACXX:1:2101:9433:54303	16	chromosome:AGPv2:3:1:232140174:1	76941297	255	31M	*	0	0	CTGCGTGCAGCCGCGCGCTCCTCTACTCGGT	5B@<DCB@DDB@DBBA?ED9@GHF;HGCGGI	AS:i:0	XN:i:0	XM:i:0	XO:i:0	XG:i:0	NM:i:0	MD:Z:31	YT:Z:UU
HWI-ST515:184:D0PUKACXX:1:2101:18503:108139	4	*	0	0	*	*	0	0	ACCTAGGTTTGGTAGTTTTTGAAAGGGAATT	DEECECE@CDBD=@C>CDDD@BDDDDDBBD>	YT:Z:UU
HWI-ST515:184:D0PUKACXX:1:2101:16115:109388	4	*	0	0	*	*	0	0	CGGGGCCACAGGGCGAGGCCCGCAGCCATGG	JHIHH@EHHHH?DFCDDDDDDDDDD@ABCCC	YT:Z:UU
HWI-ST515:184:D0PUKACXX:1:2101:6005:114072	16	chromosome:AGPv2:2:1:237068873:1	152354142	255	31M	*	0	0	CGCAGAGATACAATCTCTGCCATCCATATGG	9BFEGHIEHAIHGHHEIIHHCGEIIH@HGHG	AS:i:0	XN:i:0	XM:i:0	XO:i:0	XG:i:0	NM:i:0	MD:Z:31	YT:Z:UU
HWI-ST515:184:D0PUKACXX:1:2101:7878:134393	16	chromosome:AGPv2:1:1:301354135:1	257291946	255	31M	*	0	0	AGGGGCAATTGTATACATGCCCCTCAAATTT	##########################??<FB	AS:i:-2	XN:i:0	XM:i:1	XO:i:0	XG:i:0	NM:i:1	MD:Z:4A26	YT:Z:UU
HWI-ST515:184:D0PUKACXX:1:2101:18035:135000	0	chromosome:AGPv2:8:1:175793759:1	5460806	255	31M	*	0	0	CTCGCGCGCACGTTGCCCTCACGCCAGCTCA	IGHGIHGGHFDDDDD>CCDDDDDDBBBDDC#	AS:i:0	XN:i:0	XM:i:0	XO:i:0	XG:i:0	NM:i:0	MD:Z:31	YT:Z:UU
HWI-ST515:184:D0PUKACXX:1:2101:3596:160237	0	chromosome:AGPv2:2:1:237068873:1	196961936	1	31M	*	0	0	GCCGGGGGCGGCCGCCGGGGGGCGGGGGCCT	BGII>:?B2007<575&5;@BBBB#######	AS:i:-4	XS:i:-4	XN:i:0	XM:i:2	XO:i:0	XG:i:0	NM:i:2	MD:Z:25C3T1	YT:Z:UU
HWI-ST515:184:D0PUKACXX:1:2101:3596:160237	256	chromosome:AGPv2:7:1:176764762:1	69634123	1	31M	*	0	0	GCCGGGGGCGGCCGCCGGGGGGCGGGGGCCT	BGII>:?B2007<575&5;@BBBB#######	AS:i:-4	XS:i:-4	XN:i:0	XM:i:2	XO:i:0	XG:i:0	NM:i:2	MD:Z:25C3T1	YT:Z:UU
HWI-ST515:184:D0PUKACXX:1:2101:3596:160237	272	chromosome:AGPv2:2:1:237068873:1	196989864	1	31M	*	0	0	AGGCCCCCGCCCCCCGGCGGCCGCCCCCGGC	#######BBBB@;5&575<7002B?:>IIGB	AS:i:-4	XS:i:-4	XN:i:0	XM:i:2	XO:i:0	XG:i:0	NM:i:2	MD:Z:1A3G25	YT:Z:UU
HWI-ST515:184:D0PUKACXX:1:2101:3596:160237	272	chromosome:AGPv2:10:1:150189435:1	96672286	1	31M	*	0	0	AGGCCCCCGCCCCCCGGCGGCCGCCCCCGGC	#######BBBB@;5&575<7002B?:>IIGB	AS:i:-4	XS:i:-4	XN:i:0	XM:i:2	XO:i:0	XG:i:0	NM:i:2	MD:Z:1A3G25	YT:Z:UU
HWI-ST515:184:D0PUKACXX:1:2101:6240:168766	0	chromosome:AGPv2:8:1:175793759:1	133402542	1	31M	*	0	0	CAAGACGTGCAGGACTGCAGCTGCAAGCACG	FGHIGIG@GHIE9CEEEF@D@C@@CCCDB##	AS:i:0	XS:i:0	XN:i:0	XM:i:0	XO:i:0	XG:i:0	NM:i:0	MD:Z:31	YT:Z:UU
HWI-ST515:184:D0PUKACXX:1:2101:6240:168766	256	chromosome:AGPv2:9:1:156750706:1	8197383	1	31M	*	0	0	CAAGACGTGCAGGACTGCAGCTGCAAGCACG	FGHIGIG@GHIE9CEEEF@D@C@@CCCDB##	AS:i:0	XS:i:0	XN:i:0	XM:i:0	XO:i:0	XG:i:0	NM:i:0	MD:Z:31	YT:Z:UU
HWI-ST515:184:D0PUKACXX:1:2101:11987:170010	16	chromosome:AGPv2:3:1:232140174:1	76941297	255	31M	*	0	0	CTGCGTGCAGCCGCGCGCTCCTCTACTCGGT	05B?DCDB;B=8CA>E=G<GHEGGCIGFIGI	AS:i:0	XN:i:0	XM:i:0	XO:i:0	XG:i:0	NM:i:0	MD:Z:31	YT:Z:UU
HWI-ST515:184:D0PUKACXX:1:2101:1712:199317	0	chromosome:AGPv2:3:1:232140174:1	55167605	255	31M	*	0	0	GGACTTGCGGGGGTGATGTCTGATGAGGGGA	D17'68CF/;A@@##################	AS:i:-4	XN:i:0	XM:i:1	XO:i:0	XG:i:0	NM:i:1	MD:Z:2C28	YT:Z:UU
HWI-ST515:184:D0PUKACXX:1:2102:16061:8304	16	chromosome:AGPv2:7:1:176764762:1	175517705	32	31M	*	0	0	AAAAGAACCATACCTGGGGCCTCCATTTCCA	##CA>;>CC@;;CD?FFEC<HEGEC=)CGII	AS:i:0	XS:i:-6	XN:i:0	XM:i:0	XO:i:0	XG:i:0	NM:i:0	MD:Z:31	YT:Z:UU
HWI-ST515:184:D0PUKACXX:1:2102:16061:8304	272	chromosome:AGPv2:1:1:301354135:1	229356324	32	31M	*	0	0	AAAAGAACCATACCTGGGGCCTCCATTTCCA	##CA>;>CC@;;CD?FFEC<HEGEC=)CGII	AS:i:-6	XS:i:-6	XN:i:0	XM:i:1	XO:i:0	XG:i:0	NM:i:1	MD:Z:30G0	YT:Z:UU
HWI-ST515:184:D0PUKACXX:1:2102:16061:8304	272	chromosome:AGPv2:8:1:175793759:1	8878811	32	31M	*	0	0	AAAAGAACCATACCTGGGGCCTCCATTTCCA	##CA>;>CC@;;CD?FFEC<HEGEC=)CGII	AS:i:-6	XS:i:-6	XN:i:0	XM:i:1	XO:i:0	XG:i:0	NM:i:1	MD:Z:30G0	YT:Z:UU
HWI-ST515:184:D0PUKACXX:1:2102:16061:8304	272	chromosome:AGPv2:1:1:301354135:1	115768364	32	31M	*	0	0	AAAAGAACCATACCTGGGGCCTCCATTTCCA	##CA>;>CC@;;CD?FFEC<HEGEC=)CGII	AS:i:-6	XS:i:-6	XN:i:0	XM:i:1	XO:i:0	XG:i:0	NM:i:1	MD:Z:30G0	YT:Z:UU
HWI-ST515:184:D0PUKACXX:1:2102:16061:8304	272	chromosome:AGPv2:4:1:241473504:1	146824975	32	31M	*	0	0	AAAAGAACCATACCTGGGGCCTCCATTTCCA	##CA>;>CC@;;CD?FFEC<HEGEC=)CGII	AS:i:-6	XS:i:-6	XN:i:0	XM:i:1	XO:i:0	XG:i:0	NM:i:1	MD:Z:30G0	YT:Z:UU
HWI-ST515:184:D0PUKACXX:1:2102:16061:8304	256	chromosome:AGPv2:5:1:217872852:1	205277387	32	31M	*	0	0	TGGAAATGGAGGCCCCAGGTATGGTTCTTTT	IIGC)=CEGEH<CEFF?DC;;@CC>;>AC##	AS:i:-6	XS:i:-6	XN:i:0	XM:i:1	XO:i:0	XG:i:0	NM:i:1	MD:Z:0C30	YT:Z:UU
HWI-ST515:184:D0PUKACXX:1:2102:16061:8304	256	chromosome:AGPv2:4:1:241473504:1	167172291	32	31M	*	0	0	TGGAAATGGAGGCCCCAGGTATGGTTCTTTT	IIGC)=CEGEH<CEFF?DC;;@CC>;>AC##	AS:i:-8	XS:i:-6	XN:i:0	XM:i:2	XO:i:0	XG:i:0	NM:i:2	MD:Z:0C29C0	YT:Z:UU
HWI-ST515:184:D0PUKACXX:1:2102:16061:8304	272	chromosome:AGPv2:2:1:237068873:1	132321603	32	31M	*	0	0	AAAAGAACCATACCTGGGGCCTCCATTTCCA	##CA>;>CC@;;CD?FFEC<HEGEC=)CGII	AS:i:-11	XS:i:-6	XN:i:0	XM:i:2	XO:i:0	XG:i:0	NM:i:2	MD:Z:28T1G0	YT:Z:UU
HWI-ST515:184:D0PUKACXX:1:2102:6743:10511	16	chromosome:AGPv2:7:1:176764762:1	175517705	31	31M	*	0	0	AAAAGAACCATACCTGGGGCCTCCATTTCCA	;>A@A;@EC@:AAD?=AHHJIGGIIEHGDEG	AS:i:0	XS:i:-5	XN:i:0	XM:i:0	XO:i:0	XG:i:0	NM:i:0	MD:Z:31	YT:Z:UU
HWI-ST515:184:D0PUKACXX:1:2102:6743:10511	272	chromosome:AGPv2:1:1:301354135:1	115768364	31	31M	*	0	0	AAAAGAACCATACCTGGGGCCTCCATTTCCA	;>A@A;@EC@:AAD?=AHHJIGGIIEHGDEG	AS:i:-5	XS:i:-5	XN:i:0	XM:i:1	XO:i:0	XG:i:0	NM:i:1	MD:Z:30G0	YT:Z:UU
HWI-ST515:184:D0PUKACXX:1:2102:6743:10511	272	chromosome:AGPv2:8:1:175793759:1	8878811	31	31M	*	0	0	AAAAGAACCATACCTGGGGCCTCCATTTCCA	;>A@A;@EC@:AAD?=AHHJIGGIIEHGDEG	AS:i:-5	XS:i:-5	XN:i:0	XM:i:1	XO:i:0	XG:i:0	NM:i:1	MD:Z:30G0	YT:Z:UU
HWI-ST515:184:D0PUKACXX:1:2102:6743:10511	272	chromosome:AGPv2:1:1:301354135:1	229356324	31	31M	*	0	0	AAAAGAACCATACCTGGGGCCTCCATTTCCA	;>A@A;@EC@:AAD?=AHHJIGGIIEHGDEG	AS:i:-5	XS:i:-5	XN:i:0	XM:i:1	XO:i:0	XG:i:0	NM:i:1	MD:Z:30G0	YT:Z:UU
HWI-ST515:184:D0PUKACXX:1:2102:6743:10511	272	chromosome:AGPv2:4:1:241473504:1	146824975	31	31M	*	0	0	AAAAGAACCATACCTGGGGCCTCCATTTCCA	;>A@A;@EC@:AAD?=AHHJIGGIIEHGDEG	AS:i:-5	XS:i:-5	XN:i:0	XM:i:1	XO:i:0	XG:i:0	NM:i:1	MD:Z:30G0	YT:Z:UU
HWI-ST515:184:D0PUKACXX:1:2102:6743:10511	256	chromosome:AGPv2:5:1:217872852:1	205277387	31	31M	*	0	0	TGGAAATGGAGGCCCCAGGTATGGTTCTTTT	GEDGHEIIGGIJHHA=?DAA:@CE@;A@A>;	AS:i:-5	XS:i:-5	XN:i:0	XM:i:1	XO:i:0	XG:i:0	NM:i:1	MD:Z:0C30	YT:Z:UU
HWI-ST515:184:D0PUKACXX:1:2102:6743:10511	256	chromosome:AGPv2:4:1:241473504:1	167172291	31	31M	*	0	0	TGGAAATGGAGGCCCCAGGTATGGTTCTTTT	GEDGHEIIGGIJHHA=?DAA:@CE@;A@A>;	AS:i:-9	XS:i:-5	XN:i:0	XM:i:2	XO:i:0	XG:i:0	NM:i:2	MD:Z:0C29C0	YT:Z:UU
HWI-ST515:184:D0PUKACXX:1:2102:6743:10511	272	chromosome:AGPv2:2:1:237068873:1	132321603	31	31M	*	0	0	AAAAGAACCATACCTGGGGCCTCCATTTCCA	;>A@A;@EC@:AAD?=AHHJIGGIIEHGDEG	AS:i:-10	XS:i:-5	XN:i:0	XM:i:2	XO:i:0	XG:i:0	NM:i:2	MD:Z:28T1G0	YT:Z:UU
HWI-ST515:184:D0PUKACXX:1:2102:8606:15528	16	chromosome:AGPv2:6:1:169174353:1	103462828	31	31M	*	0	0	AGAAGCGGCAGGCACATAGCCGGCCGCGGTA	:B>5>BA?DDDCD@DDBBBDFHGHGDAFIJJ	AS:i:0	XS:i:-5	XN:i:0	XM:i:0	XO:i:0	XG:i:0	NM:i:0	MD:Z:31	YT:Z:UU
HWI-ST515:184:D0PUKACXX:1:2102:8606:15528	272	chromosome:AGPv2:2:1:237068873:1	130267910	31	31M	*	0	0	AGAAGCGGCAGGCACATAGCCGGCCGCGGTA	:B>5>BA?DDDCD@DDBBBDFHGHGDAFIJJ	AS:i:-5	XS:i:-5	XN:i:0	XM:i:1	XO:i:0	XG:i:0	NM:i:1	MD:Z:22A8	YT:Z:UU
HWI-ST515:184:D0PUKACXX:1:2102:8606:15528	272	chromosome:AGPv2:2:1:237068873:1	130263327	31	31M	*	0	0	AGAAGCGGCAGGCACATAGCCGGCCGCGGTA	:B>5>BA?DDDCD@DDBBBDFHGHGDAFIJJ	AS:i:-5	XS:i:-5	XN:i:0	XM:i:1	XO:i:0	XG:i:0	NM:i:1	MD:Z:22A8	YT:Z:UU
HWI-ST515:184:D0PUKACXX:1:2102:8606:15528	272	chromosome:AGPv2:6:1:169174353:1	103467457	31	31M	*	0	0	AGAAGCGGCAGGCACATAGCCGGCCGCGGTA	:B>5>BA?DDDCD@DDBBBDFHGHGDAFIJJ	AS:i:-5	XS:i:-5	XN:i:0	XM:i:1	XO:i:0	XG:i:0	NM:i:1	MD:Z:8T22	YT:Z:UU
HWI-ST515:184:D0PUKACXX:1:2102:8606:15528	272	chromosome:AGPv2:3:1:232140174:1	152808336	31	31M	*	0	0	AGAAGCGGCAGGCACATAGCCGGCCGCGGTA	:B>5>BA?DDDCD@DDBBBDFHGHGDAFIJJ	AS:i:-5	XS:i:-5	XN:i:0	XM:i:1	XO:i:0	XG:i:0	NM:i:1	MD:Z:22A8	YT:Z:UU
HWI-ST515:184:D0PUKACXX:1:2102:16240:20958	16	chromosome:AGPv2:1:1:301354135:1	128160486	1	31M	*	0	0	AGGGGAATGAGTTGACGTAGATATCTGGGGC	;CCFDEECFEDDBA=C@EGIEJJJJJHGIII	AS:i:0	XS:i:0	XN:i:0	XM:i:0	XO:i:0	XG:i:0	NM:i:0	MD:Z:31	YT:Z:UU
HWI-ST515:184:D0PUKACXX:1:2102:16240:20958	272	chromosome:AGPv2:1:1:301354135:1	128167504	1	31M	*	0	0	AGGGGAATGAGTTGACGTAGATATCTGGGGC	;CCFDEECFEDDBA=C@EGIEJJJJJHGIII	AS:i:0	XS:i:0	XN:i:0	XM:i:0	XO:i:0	XG:i:0	NM:i:0	MD:Z:31	YT:Z:UU
HWI-ST515:184:D0PUKACXX:1:2102:16240:20958	272	chromosome:AGPv2:1:1:301354135:1	128159100	1	31M	*	0	0	AGGGGAATGAGTTGACGTAGATATCTGGGGC	;CCFDEECFEDDBA=C@EGIEJJJJJHGIII	AS:i:0	XS:i:0	XN:i:0	XM:i:0	XO:i:0	XG:i:0	NM:i:0	MD:Z:31	YT:Z:UU
HWI-ST515:184:D0PUKACXX:1:2102:3778:57209	0	chromosome:AGPv2:1:1:301354135:1	128159122	1	31M	*	0	0	ATCTGGGGCGGTTGATCAACACGCGGGTGGA	JJJJII@HGHDDBDCCCCCDDDDDDDD5;@2	AS:i:0	XS:i:0	XN:i:0	XM:i:0	XO:i:0	XG:i:0	NM:i:0	MD:Z:31	YT:Z:UU
HWI-ST515:184:D0PUKACXX:1:2102:3778:57209	256	chromosome:AGPv2:1:1:301354135:1	128160508	1	31M	*	0	0	ATCTGGGGCGGTTGATCAACACGCGGGTGGA	JJJJII@HGHDDBDCCCCCDDDDDDDD5;@2	AS:i:0	XS:i:0	XN:i:0	XM:i:0	XO:i:0	XG:i:0	NM:i:0	MD:Z:31	YT:Z:UU
HWI-ST515:184:D0PUKACXX:1:2102:3778:57209	256	chromosome:AGPv2:1:1:301354135:1	128167526	1	31M	*	0	0	ATCTGGGGCGGTTGATCAACACGCGGGTGGA	JJJJII@HGHDDBDCCCCCDDDDDDDD5;@2	AS:i:0	XS:i:0	XN:i:0	XM:i:0	XO:i:0	XG:i:0	NM:i:0	MD:Z:31	YT:Z:UU
HWI-ST515:184:D0PUKACXX:1:2102:8889:92417	0	chromosome:AGPv2:8:1:175793759:1	175402687	255	31M	*	0	0	GCAAGCTTGTTGGCTGTGCCTGGTGGTTGTT	HIIHICHIIHHHHHFFEDDEDDD;=B8=BDB	AS:i:0	XN:i:0	XM:i:0	XO:i:0	XG:i:0	NM:i:0	MD:Z:31	YT:Z:UU
HWI-ST515:184:D0PUKACXX:1:2102:18520:102877	16	chromosome:AGPv2:2:1:237068873:1	45419308	255	31M	*	0	0	CCATGCGTGACACCTCCGACCTCCCACCGAG	<BDDDBCEDEABFHDJIHGJJIDJHGGFJJJ	AS:i:0	XN:i:0	XM:i:0	XO:i:0	XG:i:0	NM:i:0	MD:Z:31	YT:Z:UU
HWI-ST515:184:D0PUKACXX:1:2102:6137:129341	4	*	0	0	*	*	0	0	ATCCTGGAGTAGTGTTAACAGCGCCGCACCA	HH7CC=====AE7=?>EBDD@99>>>@=?##	YT:Z:UU
HWI-ST515:184:D0PUKACXX:1:2102:21025:133255	0	chromosome:AGPv2:1:1:301354135:1	254660269	255	31M	*	0	0	CCGTGCAAGGGGATCCATTTTTTCTTCACCA	HIJJJIG>HHIJGHHHFHHHFFDDEED@C;>	AS:i:0	XN:i:0	XM:i:0	XO:i:0	XG:i:0	NM:i:0	MD:Z:31	YT:Z:UU
HWI-ST515:184:D0PUKACXX:1:2102:8618:166933	4	*	0	0	*	*	0	0	TTGGTCTACAAATCGTGGCGACGGCCCGCCC	EEDCDC;C;ACC@>@BDB=5;B#########	YT:Z:UU
HWI-ST515:184:D0PUKACXX:1:2102:18815:175009	4	*	0	0	*	*	0	0	CTGTGCGAGGGGTCGAATTAAGATCGGAAGA	GIJBDHIEHIJHEBFCDEDDCDDDCB:5?@5	YT:Z:UU
HWI-ST515:184:D0PUKACXX:1:2102:14312:197426	0	chromosome:AGPv2:2:1:237068873:1	25077826	1	31M	*	0	0	CAAAGGGTCGGGAAGGTTTCCCCGTATCCAC	IJJJJJIDGEHEEBCD;@CDDDCD;@BBDD5	AS:i:0	XS:i:0	XN:i:0	XM:i:0	XO:i:0	XG:i:0	NM:i:0	MD:Z:31	YT:Z:UU
HWI-ST515:184:D0PUKACXX:1:2102:14312:197426	272	chromosome:AGPv2:2:1:237068873:1	25076004	1	31M	*	0	0	GTGGATACGGGGAAACCTTCCCGACCCTTTG	5DDBB@;DCDDDC@;DCBEEHEGDIJJJJJI	AS:i:0	XS:i:0	XN:i:0	XM:i:0	XO:i:0	XG:i:0	NM:i:0	MD:Z:31	YT:Z:UU
HWI-ST515:184:D0PUKACXX:1:2103:3580:10404	4	*	0	0	*	*	0	0	GCTTGAGGATCGAATTAAGATCGGAAGAGCG	BFAFF9CF@E>8@A=6@@@C;A?########	YT:Z:UU
HWI-ST515:184:D0PUKACXX:1:2103:19868:31594	0	chromosome:AGPv2:7:1:176764762:1	17708140	255	31M	*	0	0	TCTAGGTTCTGGGCTGGTCGCCTTGTCCATG	JJJJII@AGEHDGHHGF@DEDDDBCCDACC:	AS:i:-5	XN:i:0	XM:i:1	XO:i:0	XG:i:0	NM:i:1	MD:Z:9C21	YT:Z:UU
HWI-ST515:184:D0PUKACXX:1:2103:20484:108920	16	chromosome:AGPv2:8:1:175793759:1	43261764	255	31M	*	0	0	TATCCGACACTATTGCTCTTCTCTCTCACTG	>BADFFDFHHHEEGIIIIIHHGDGIHHFIGJ	AS:i:0	XN:i:0	XM:i:0	XO:i:0	XG:i:0	NM:i:0	MD:Z:31	YT:Z:UU
HWI-ST515:184:D0PUKACXX:1:2103:9375:123405	16	chromosome:AGPv2:8:1:175793759:1	47428628	1	31M	*	0	0	ACCTCCAGGCTTTCTCCACCCATGCAGTACA	1=;>BDDFEE>;>HE@;.=EHGCFHHGFGIG	AS:i:0	XS:i:0	XN:i:0	XM:i:0	XO:i:0	XG:i:0	NM:i:0	MD:Z:31	YT:Z:UU
HWI-ST515:184:D0PUKACXX:1:2103:9375:123405	256	chromosome:AGPv2:1:1:301354135:1	122757585	1	31M	*	0	0	TGTACTGCATGGGTGGAGAAAGCCTGGAGGT	GIGFGHHFCGHE=.;@EH>;>EEFDDB>;=1	AS:i:0	XS:i:0	XN:i:0	XM:i:0	XO:i:0	XG:i:0	NM:i:0	MD:Z:31	YT:Z:UU
HWI-ST515:184:D0PUKACXX:1:2103:7047:146557	4	*	0	0	*	*	0	0	CTCGCAGGGTGGCCTCCATATGGTCCGTTTT	JJJIJHJHH;BDEDCBDCDACEDAA:=B@C5	YT:Z:UU
HWI-ST515:184:D0PUKACXX:1:2103:12966:178926	16	chromosome:AGPv2:2:1:237068873:1	137772789	32	31M	*	0	0	ATACTTCCCTTGGGCTCCACCAGGCTGGCGG	@EEDC?FFFFHHHEIJIIHIIIIIIHIJIIJ	AS:i:0	XS:i:-6	XN:i:0	XM:i:0	XO:i:0	XG:i:0	NM:i:0	MD:Z:31	YT:Z:UU
HWI-ST515:184:D0PUKACXX:1:2103:12966:178926	256	chromosome:AGPv2:8:1:175793759:1	26865555	32	31M	*	0	0	CCGCCAGCCTGGTGGAGCCCAAGGGAAGTAT	JIIJIHIIIIIIHIIJIEHHHFFFF?CDEE@	AS:i:-6	XS:i:-6	XN:i:0	XM:i:1	XO:i:0	XG:i:0	NM:i:1	MD:Z:8T22	YT:Z:UU
HWI-ST515:184:D0PUKACXX:1:2104:6172:32612	16	chromosome:AGPv2:10:1:150189435:1	141582658	255	31M	*	0	0	ATGGATGAGTTGAGCAAGCCCGTTCAGCCAC	5@@:>3;ADDC@6;'69/BB=.)@CFB@87=	AS:i:-2	XN:i:0	XM:i:1	XO:i:0	XG:i:0	NM:i:1	MD:Z:22G8	YT:Z:UU
HWI-ST515:184:D0PUKACXX:1:2104:16515:35886	16	chromosome:AGPv2:2:1:237068873:1	152354142	255	31M	*	0	0	CTCAGAGATACAATCTCTGCCATCCATATGG	################GBBB=B8*FDDFBB9	AS:i:-2	XN:i:0	XM:i:1	XO:i:0	XG:i:0	NM:i:1	MD:Z:1G29	YT:Z:UU
HWI-ST515:184:D0PUKACXX:1:2104:13164:42573	0	chromosome:AGPv2:5:1:217872852:1	117016009	255	31M	*	0	0	TCACCCGAGGTTAGCAAGACCGACAGTGGTG	III<B?B:DG;@AC4CG@;DEEBBB:;ACCB	AS:i:0	XN:i:0	XM:i:0	XO:i:0	XG:i:0	NM:i:0	MD:Z:31	YT:Z:UU
HWI-ST515:184:D0PUKACXX:1:2104:2309:70835	4	*	0	0	*	*	0	0	GAATTAAGATCGGAAGAGCGGTTCAGCAGGA	B3CA@9C7@CCD<;CHD>>BC9;?@@:>??8	YT:Z:UU
HWI-ST515:184:D0PUKACXX:1:2104:4433:78449	16	chromosome:AGPv2:9:1:156750706:1	110919419	255	31M	*	0	0	CTCTTTCTTGGTTCCGGCGCCCCACCGGGAG	<CCC?B?ADB>DDBBB@:EHDIHEIIIH@JI	AS:i:0	XN:i:0	XM:i:0	XO:i:0	XG:i:0	NM:i:0	MD:Z:31	YT:Z:UU
HWI-ST515:184:D0PUKACXX:1:2104:14403:99875	0	chromosome:AGPv2:2:1:237068873:1	25077826	1	31M	*	0	0	CAAAGGGTCGGGAAGGTTTCCCCGTATCCAC	IFGIJIJGGHHFFDDDCCDDDDDDBDDBCC5	AS:i:0	XS:i:0	XN:i:0	XM:i:0	XO:i:0	XG:i:0	NM:i:0	MD:Z:31	YT:Z:UU
HWI-ST515:184:D0PUKACXX:1:2104:14403:99875	272	chromosome:AGPv2:2:1:237068873:1	25076004	1	31M	*	0	0	GTGGATACGGGGAAACCTTCCCGACCCTTTG	5CCBDDBDDDDDDCCDDDFFHHGGJIJIGFI	AS:i:0	XS:i:0	XN:i:0	XM:i:0	XO:i:0	XG:i:0	NM:i:0	MD:Z:31	YT:Z:UU
HWI-ST515:184:D0PUKACXX:1:2104:2035:107098	16	chromosome:AGPv2:2:1:237068873:1	137772789	32	31M	*	0	0	ATACTTCCCTTGGGCTCCACCAGGCTGGCGG	3CA?A?BBFHHFFIIIGC=EIJJJHFEIGDG	AS:i:0	XS:i:-6	XN:i:0	XM:i:0	XO:i:0	XG:i:0	NM:i:0	MD:Z:31	YT:Z:UU
HWI-ST515:184:D0PUKACXX:1:2104:2035:107098	256	chromosome:AGPv2:8:1:175793759:1	26865555	32	31M	*	0	0	CCGCCAGCCTGGTGGAGCCCAAGGGAAGTAT	GDGIEFHJJJIE=CGIIIFFHHFBB?A?AC3	AS:i:-6	XS:i:-6	XN:i:0	XM:i:1	XO:i:0	XG:i:0	NM:i:1	MD:Z:8T22	YT:Z:UU
HWI-ST515:184:D0PUKACXX:1:2104:7334:119218	16	chromosome:AGPv2:1:1:301354135:1	128159100	1	31M	*	0	0	AGGGGAATGAGTTGACGTAGATATCTGGGGC	5A>3>A@DDFFFFEEECEDCHIGCJIJJIGJ	AS:i:0	XS:i:0	XN:i:0	XM:i:0	XO:i:0	XG:i:0	NM:i:0	MD:Z:31	YT:Z:UU
HWI-ST515:184:D0PUKACXX:1:2104:7334:119218	272	chromosome:AGPv2:1:1:301354135:1	128160486	1	31M	*	0	0	AGGGGAATGAGTTGACGTAGATATCTGGGGC	5A>3>A@DDFFFFEEECEDCHIGCJIJJIGJ	AS:i:0	XS:i:0	XN:i:0	XM:i:0	XO:i:0	XG:i:0	NM:i:0	MD:Z:31	YT:Z:UU
HWI-ST515:184:D0PUKACXX:1:2104:7334:119218	272	chromosome:AGPv2:1:1:301354135:1	128167504	1	31M	*	0	0	AGGGGAATGAGTTGACGTAGATATCTGGGGC	5A>3>A@DDFFFFEEECEDCHIGCJIJJIGJ	AS:i:0	XS:i:0	XN:i:0	XM:i:0	XO:i:0	XG:i:0	NM:i:0	MD:Z:31	YT:Z:UU
HWI-ST515:184:D0PUKACXX:1:2104:17266:148042	0	chromosome:AGPv2:8:1:175793759:1	175402687	255	31M	*	0	0	GCAAGCTTGTTGGCTGTGCCTGGTGGTTGTT	HIBHIICDACCAHHFFFBCCCCC;CB8?###	AS:i:0	XN:i:0	XM:i:0	XO:i:0	XG:i:0	NM:i:0	MD:Z:31	YT:Z:UU
HWI-ST515:184:D0PUKACXX:1:2104:12041:152250	0	chromosome:AGPv2:9:1:156750706:1	8197383	1	31M	*	0	0	CAAGACGTGCAGGACTGCAGCTGCAAGCACG	IGIGIEHIGFIIJEHHEEDDFDFEEEEDBC8	AS:i:0	XS:i:0	XN:i:0	XM:i:0	XO:i:0	XG:i:0	NM:i:0	MD:Z:31	YT:Z:UU
HWI-ST515:184:D0PUKACXX:1:2104:12041:152250	256	chromosome:AGPv2:8:1:175793759:1	133402542	1	31M	*	0	0	CAAGACGTGCAGGACTGCAGCTGCAAGCACG	IGIGIEHIGFIIJEHHEEDDFDFEEEEDBC8	AS:i:0	XS:i:0	XN:i:0	XM:i:0	XO:i:0	XG:i:0	NM:i:0	MD:Z:31	YT:Z:UU
HWI-ST515:184:D0PUKACXX:1:2104:7792:180268	0	chromosome:AGPv2:2:1:237068873:1	37383990	255	31M	*	0	0	GGGCACGAGGGGCACCAGTCTATGTCCGGCT	IBEBHGIGGIHEFDCBBDDACCCD;>CB@D#	AS:i:0	XN:i:0	XM:i:0	XO:i:0	XG:i:0	NM:i:0	MD:Z:31	YT:Z:UU
HWI-ST515:184:D0PUKACXX:1:2104:17520:195116	16	chromosome:AGPv2:9:1:156750706:1	37645528	1	31M	*	0	0	ACAATAAGGAAAGACACACCATTGCACTACG	EEFFFFFFHHDHCCD@ECIJJIIHGJIJIHJ	AS:i:0	XS:i:0	XN:i:0	XM:i:0	XO:i:0	XG:i:0	NM:i:0	MD:Z:31	YT:Z:UU
HWI-ST515:184:D0PUKACXX:1:2104:17520:195116	272	chromosome:AGPv2:4:1:241473504:1	101837905	1	31M	*	0	0	ACAATAAGGAAAGACACACCATTGCACTACG	EEFFFFFFHHDHCCD@ECIJJIIHGJIJIHJ	AS:i:0	XS:i:0	XN:i:0	XM:i:0	XO:i:0	XG:i:0	NM:i:0	MD:Z:31	YT:Z:UU
HWI-ST515:184:D0PUKACXX:1:2104:17520:195116	256	chromosome:AGPv2:6:1:169174353:1	64099250	1	31M	*	0	0	CGTAGTGCAATGGTGTGTCTTTCCTTATTGT	JHIJIJGHIIJJICE@DCCHDHHFFFFFFEE	AS:i:-5	XS:i:0	XN:i:0	XM:i:1	XO:i:0	XG:i:0	NM:i:1	MD:Z:1A29	YT:Z:UU
HWI-ST515:184:D0PUKACXX:1:2104:17520:195116	256	chromosome:AGPv2:2:1:237068873:1	155017916	1	31M	*	0	0	CGTAGTGCAATGGTGTGTCTTTCCTTATTGT	JHIJIJGHIIJJICE@DCCHDHHFFFFFFEE	AS:i:-6	XS:i:0	XN:i:0	XM:i:1	XO:i:0	XG:i:0	NM:i:1	MD:Z:0T30	YT:Z:UU
HWI-ST515:184:D0PUKACXX:1:2105:10033:5126	16	chromosome:AGPv2:9:1:156750706:1	106849940	1	31M	*	0	0	TTTTTTCCTTCTATTCTTATCCAGCCACCGC	?DDEA;BDBCCEFHHHAAA9GDCGGFHGJIJ	AS:i:0	XS:i:0	XN:i:0	XM:i:0	XO:i:0	XG:i:0	NM:i:0	MD:Z:31	YT:Z:UU
HWI-ST515:184:D0PUKACXX:1:2105:10033:5126	272	chromosome:AGPv2:8:1:175793759:1	24766436	1	31M	*	0	0	TTTTTTCCTTCTATTCTTATCCAGCCACCGC	?DDEA;BDBCCEFHHHAAA9GDCGGFHGJIJ	AS:i:0	XS:i:0	XN:i:0	XM:i:0	XO:i:0	XG:i:0	NM:i:0	MD:Z:31	YT:Z:UU
HWI-ST515:184:D0PUKACXX:1:2105:10033:5126	272	chromosome:AGPv2:8:1:175793759:1	162630145	1	31M	*	0	0	TTTTTTCCTTCTATTCTTATCCAGCCACCGC	?DDEA;BDBCCEFHHHAAA9GDCGGFHGJIJ	AS:i:-5	XS:i:0	XN:i:0	XM:i:1	XO:i:0	XG:i:0	NM:i:1	MD:Z:6T24	YT:Z:UU
HWI-ST515:184:D0PUKACXX:1:2105:10033:5126	272	chromosome:AGPv2:2:1:237068873:1	65392365	1	31M	*	0	0	TTTTTTCCTTCTATTCTTATCCAGCCACCGC	?DDEA;BDBCCEFHHHAAA9GDCGGFHGJIJ	AS:i:-5	XS:i:0	XN:i:0	XM:i:1	XO:i:0	XG:i:0	NM:i:1	MD:Z:1A29	YT:Z:UU
HWI-ST515:184:D0PUKACXX:1:2105:10033:5126	256	chromosome:AGPv2:10:1:150189435:1	47845217	1	31M	*	0	0	GCGGTGGCTGGATAAGAATAGAAGGAAAAAA	JIJGHFGGCDG9AAAHHHFECCBDB;AEDD?	AS:i:-5	XS:i:0	XN:i:0	XM:i:1	XO:i:0	XG:i:0	NM:i:1	MD:Z:3A27	YT:Z:UU
HWI-ST515:184:D0PUKACXX:1:2105:10033:5126	272	chromosome:AGPv2:3:1:232140174:1	15731419	1	31M	*	0	0	TTTTTTCCTTCTATTCTTATCCAGCCACCGC	?DDEA;BDBCCEFHHHAAA9GDCGGFHGJIJ	AS:i:-5	XS:i:0	XN:i:0	XM:i:1	XO:i:0	XG:i:0	NM:i:1	MD:Z:1C29	YT:Z:UU
HWI-ST515:184:D0PUKACXX:1:2105:10033:5126	272	chromosome:AGPv2:9:1:156750706:1	153929317	1	31M	*	0	0	TTTTTTCCTTCTATTCTTATCCAGCCACCGC	?DDEA;BDBCCEFHHHAAA9GDCGGFHGJIJ	AS:i:-6	XS:i:0	XN:i:0	XM:i:1	XO:i:0	XG:i:0	NM:i:1	MD:Z:29A1	YT:Z:UU
HWI-ST515:184:D0PUKACXX:1:2105:10033:5126	256	chromosome:AGPv2:6:1:169174353:1	53989343	1	31M	*	0	0	GCGGTGGCTGGATAAGAATAGAAGGAAAAAA	JIJGHFGGCDG9AAAHHHFECCBDB;AEDD?	AS:i:-10	XS:i:0	XN:i:0	XM:i:2	XO:i:0	XG:i:0	NM:i:2	MD:Z:24A4G1	YT:Z:UU
HWI-ST515:184:D0PUKACXX:1:2105:3003:7577	0	chromosome:AGPv2:1:1:301354135:1	128160508	1	31M	*	0	0	ATCTGGGGCGGTTGATCAACACGCGGGTGGA	IJJJFHFHGHDBDDDDDDDDDDDDDDD0;@<	AS:i:0	XS:i:0	XN:i:0	XM:i:0	XO:i:0	XG:i:0	NM:i:0	MD:Z:31	YT:Z:UU
HWI-ST515:184:D0PUKACXX:1:2105:3003:7577	256	chromosome:AGPv2:1:1:301354135:1	128167526	1	31M	*	0	0	ATCTGGGGCGGTTGATCAACACGCGGGTGGA	IJJJFHFHGHDBDDDDDDDDDDDDDDD0;@<	AS:i:0	XS:i:0	XN:i:0	XM:i:0	XO:i:0	XG:i:0	NM:i:0	MD:Z:31	YT:Z:UU
HWI-ST515:184:D0PUKACXX:1:2105:3003:7577	256	chromosome:AGPv2:1:1:301354135:1	128159122	1	31M	*	0	0	ATCTGGGGCGGTTGATCAACACGCGGGTGGA	IJJJFHFHGHDBDDDDDDDDDDDDDDD0;@<	AS:i:0	XS:i:0	XN:i:0	XM:i:0	XO:i:0	XG:i:0	NM:i:0	MD:Z:31	YT:Z:UU
HWI-ST515:184:D0PUKACXX:1:2105:15461:40821	16	chromosome:AGPv2:4:1:241473504:1	134582336	255	31M	*	0	0	CTAGCGCTTGGCCTCCTGCCCATCCCCTGCG	BDDDDBAB?DBDCDFFFGHFHIIJIHJIJIJ	AS:i:-10	XN:i:0	XM:i:2	XO:i:0	XG:i:0	NM:i:2	MD:Z:2G5C22	YT:Z:UU
HWI-ST515:184:D0PUKACXX:1:2105:15178:61626	0	chromosome:AGPv2:8:1:175793759:1	133402542	1	31M	*	0	0	CAAGACGTGCAGGACTGCAGCTGTAAGCACG	<9BBFFG@;DGA@C67??)?D##########	AS:i:-2	XS:i:-2	XN:i:0	XM:i:1	XO:i:0	XG:i:0	NM:i:1	MD:Z:23C7	YT:Z:UU
HWI-ST515:184:D0PUKACXX:1:2105:15178:61626	256	chromosome:AGPv2:9:1:156750706:1	8197383	1	31M	*	0	0	CAAGACGTGCAGGACTGCAGCTGTAAGCACG	<9BBFFG@;DGA@C67??)?D##########	AS:i:-2	XS:i:-2	XN:i:0	XM:i:1	XO:i:0	XG:i:0	NM:i:1	MD:Z:23C7	YT:Z:UU
HWI-ST515:184:D0PUKACXX:1:2105:13952:77196	0	chromosome:AGPv2:5:1:217872852:1	215938208	255	31M	*	0	0	CCCACCTTCTGTTGGCTGTTGGTGTTGCCAT	JIIIJHIJIJJHGIIIJJIHEHHFFFE:ACA	AS:i:0	XN:i:0	XM:i:0	XO:i:0	XG:i:0	NM:i:0	MD:Z:31	YT:Z:UU
HWI-ST515:184:D0PUKACXX:1:2105:6835:106712	0	chromosome:AGPv2:8:1:175793759:1	155023609	255	31M	*	0	0	GTTAGTTGTTGGAAGTATACCCTCAATCACA	I?DBGFEEHGEAFAADHFGCHCG=A:=7?##	AS:i:0	XN:i:0	XM:i:0	XO:i:0	XG:i:0	NM:i:0	MD:Z:31	YT:Z:UU
HWI-ST515:184:D0PUKACXX:1:2105:20928:110414	0	chromosome:AGPv2:8:1:175793759:1	175402687	255	31M	*	0	0	GCAAGCTTGTTGGCTGTGCCTGGTGGTTGTT	IJFGGIEGH?EE?EFFDFCCEEDACDDDDD9	AS:i:0	XN:i:0	XM:i:0	XO:i:0	XG:i:0	NM:i:0	MD:Z:31	YT:Z:UU
HWI-ST515:184:D0PUKACXX:1:2105:11159:128467	16	chromosome:AGPv2:5:1:217872852:1	211808665	30	31M	*	0	0	CGCTCCCATCCGCCAGGACACTCTTCTCCCC	#########@?;B?EA=3=79@@>AB6GHHF	AS:i:0	XS:i:-2	XN:i:0	XM:i:0	XO:i:0	XG:i:0	NM:i:0	MD:Z:31	YT:Z:UU
HWI-ST515:184:D0PUKACXX:1:2105:11159:128467	256	chromosome:AGPv2:2:1:237068873:1	194631911	30	31M	*	0	0	GGGGAGAAGAGTGTCCTGGCGGATGGGAGCG	FHHG6BA>@@97=3=AE?B;?@#########	AS:i:-2	XS:i:-2	XN:i:0	XM:i:1	XO:i:0	XG:i:0	NM:i:1	MD:Z:22C8	YT:Z:UU
HWI-ST515:184:D0PUKACXX:1:2105:7337:134633	16	chromosome:AGPv2:10:1:150189435:1	141582658	255	31M	*	0	0	ATGGATGAGTTGAGCAAGCCCGGTCAGCCAC	:3C>@>>5<CCCCDBDDDFHHIJIGGIGGGJ	AS:i:0	XN:i:0	XM:i:0	XO:i:0	XG:i:0	NM:i:0	MD:Z:31	YT:Z:UU
HWI-ST515:184:D0PUKACXX:1:2105:8734:138111	4	*	0	0	*	*	0	0	TTCACGAATAAGTGTGCTTCTTTCTCTTTTT	GIF@ACEGGHHH.?=@BB@BDCEECCCACAC	YT:Z:UU
HWI-ST515:184:D0PUKACXX:1:2105:10997:176421	4	*	0	0	*	*	0	0	GTCTGGGGAGGACGCAAGTGCAACGGAAACC	IHIJFFFHFHIEEHDFDDCECDDDBD@@D><	YT:Z:UU
HWI-ST515:184:D0PUKACXX:1:2105:12526:184917	4	*	0	0	*	*	0	0	GTCGCTGACCGGGCCTGTTCAACTCATCAAT	;6(--4@EFF6?6?#################	YT:Z:UU
HWI-ST515:184:D0PUKACXX:1:2105:6359:196517	4	*	0	0	*	*	0	0	TCCCCAGACCCCAACCCCTCTCCCTCGTCAT	H@H>DFBFC=CGGEDE<ACBDFFFCCCBBB5	YT:Z:UU
HWI-ST515:184:D0PUKACXX:1:2106:9418:5465	16	chromosome:AGPv2:8:1:175793759:1	155021957	31	31M	*	0	0	GTCCTCGCTCTGACATTTTAGTGTTAGTTGT	29DFHHED@=D@HHAH>GBBIJHCGFHGIIG	AS:i:0	XS:i:-5	XN:i:0	XM:i:0	XO:i:0	XG:i:0	NM:i:0	MD:Z:31	YT:Z:UU
HWI-ST515:184:D0PUKACXX:1:2106:9418:5465	256	chromosome:AGPv2:4:1:241473504:1	239705981	31	31M	*	0	0	ACAACTAACACTAAAATGTCAGAGCGAGGAC	GIIGHFGCHJIBBG>HAHH@D=@DEHHFD92	AS:i:-5	XS:i:-5	XN:i:0	XM:i:1	XO:i:0	XG:i:0	NM:i:1	MD:Z:5C25	YT:Z:UU
HWI-ST515:184:D0PUKACXX:1:2106:9418:5465	272	chromosome:AGPv2:6:1:169174353:1	81697762	31	31M	*	0	0	GTCCTCGCTCTGACATTTTAGTGTTAGTTGT	29DFHHED@=D@HHAH>GBBIJHCGFHGIIG	AS:i:-9	XS:i:-5	XN:i:0	XM:i:2	XO:i:0	XG:i:0	NM:i:2	MD:Z:1C23G5	YT:Z:UU
HWI-ST515:184:D0PUKACXX:1:2106:9418:5465	272	chromosome:AGPv2:8:1:175793759:1	141064014	31	31M	*	0	0	GTCCTCGCTCTGACATTTTAGTGTTAGTTGT	29DFHHED@=D@HHAH>GBBIJHCGFHGIIG	AS:i:-9	XS:i:-5	XN:i:0	XM:i:2	XO:i:0	XG:i:0	NM:i:2	MD:Z:1A1A27	YT:Z:UU
HWI-ST515:184:D0PUKACXX:1:2106:9418:5465	272	chromosome:AGPv2:5:1:217872852:1	161178872	31	31M	*	0	0	GTCCTCGCTCTGACATTTTAGTGTTAGTTGT	29DFHHED@=D@HHAH>GBBIJHCGFHGIIG	AS:i:-9	XS:i:-5	XN:i:0	XM:i:2	XO:i:0	XG:i:0	NM:i:2	MD:Z:1C23G5	YT:Z:UU
HWI-ST515:184:D0PUKACXX:1:2106:9418:5465	256	chromosome:AGPv2:6:1:169174353:1	94706317	31	31M	*	0	0	ACAACTAACACTAAAATGTCAGAGCGAGGAC	GIIGHFGCHJIBBG>HAHH@D=@DEHHFD92	AS:i:-10	XS:i:-5	XN:i:0	XM:i:2	XO:i:0	XG:i:0	NM:i:2	MD:Z:4T0C25	YT:Z:UU
HWI-ST515:184:D0PUKACXX:1:2106:2442:13590	16	chromosome:AGPv2:1:1:301354135:1	6526265	1	31M	*	0	0	CAGTGCGGTGCCAGCTTTGTCTCCCGTCAGT	5DBDBB=CCA>EFDCCFEEGGFBIJJHEIJI	AS:i:0	XS:i:0	XN:i:0	XM:i:0	XO:i:0	XG:i:0	NM:i:0	MD:Z:31	YT:Z:UU
HWI-ST515:184:D0PUKACXX:1:2106:2442:13590	256	chromosome:AGPv2:2:1:237068873:1	6581072	1	31M	*	0	0	ACTGACGGGAGACAAAGCTGGCACCGCACTG	IJIEHJJIBFGGEEFCCDFE>ACC=BBDBD5	AS:i:0	XS:i:0	XN:i:0	XM:i:0	XO:i:0	XG:i:0	NM:i:0	MD:Z:31	YT:Z:UU
HWI-ST515:184:D0PUKACXX:1:2106:2442:13590	272	chromosome:AGPv2:9:1:156750706:1	108224160	1	31M	*	0	0	CAGTGCGGTGCCAGCTTTGTCTCCCGTCAGT	5DBDBB=CCA>EFDCCFEEGGFBIJJHEIJI	AS:i:0	XS:i:0	XN:i:0	XM:i:0	XO:i:0	XG:i:0	NM:i:0	MD:Z:31	YT:Z:UU
HWI-ST515:184:D0PUKACXX:1:2106:2442:13590	272	chromosome:AGPv2:1:1:301354135:1	5871167	1	31M	*	0	0	CAGTGCGGTGCCAGCTTTGTCTCCCGTCAGT	5DBDBB=CCA>EFDCCFEEGGFBIJJHEIJI	AS:i:0	XS:i:0	XN:i:0	XM:i:0	XO:i:0	XG:i:0	NM:i:0	MD:Z:31	YT:Z:UU
HWI-ST515:184:D0PUKACXX:1:2106:2442:13590	256	chromosome:AGPv2:1:1:301354135:1	269907403	1	31M	*	0	0	ACTGACGGGAGACAAAGCTGGCACCGCACTG	IJIEHJJIBFGGEEFCCDFE>ACC=BBDBD5	AS:i:0	XS:i:0	XN:i:0	XM:i:0	XO:i:0	XG:i:0	NM:i:0	MD:Z:31	YT:Z:UU
HWI-ST515:184:D0PUKACXX:1:2106:2442:13590	272	chromosome:AGPv2:10:1:150189435:1	135808739	1	31M	*	0	0	CAGTGCGGTGCCAGCTTTGTCTCCCGTCAGT	5DBDBB=CCA>EFDCCFEEGGFBIJJHEIJI	AS:i:0	XS:i:0	XN:i:0	XM:i:0	XO:i:0	XG:i:0	NM:i:0	MD:Z:31	YT:Z:UU
HWI-ST515:184:D0PUKACXX:1:2106:2442:13590	256	chromosome:AGPv2:5:1:217872852:1	206300773	1	26M3D5M	*	0	0	ACTGACGGGAGACAAAGCTGGCACCGCACTG	IJIEHJJIBFGGEEFCCDFE>ACC=BBDBD5	AS:i:-14	XS:i:0	XN:i:0	XM:i:0	XO:i:1	XG:i:3	NM:i:3	MD:Z:26^AGC5	YT:Z:UU
HWI-ST515:184:D0PUKACXX:1:2106:20321:37339	0	chromosome:AGPv2:5:1:217872852:1	211808687	1	31M	*	0	0	CTTCTCCCCGGCGCAGTCAGGACACTCTTCT	JJJIJJJJIIJJHFDDDDDDDDDDDDDDDD@	AS:i:0	XS:i:0	XN:i:0	XM:i:0	XO:i:0	XG:i:0	NM:i:0	MD:Z:31	YT:Z:UU
HWI-ST515:184:D0PUKACXX:1:2106:20321:37339	256	chromosome:AGPv2:5:1:217872852:1	211808713	1	31M	*	0	0	CTTCTCCCCGGCGCAGTCAGGACACTCTTCT	JJJIJJJJIIJJHFDDDDDDDDDDDDDDDD@	AS:i:0	XS:i:0	XN:i:0	XM:i:0	XO:i:0	XG:i:0	NM:i:0	MD:Z:31	YT:Z:UU
HWI-ST515:184:D0PUKACXX:1:2106:9750:41305	4	*	0	0	*	*	0	0	GCCATGGGGAGTGTGAGCTAGAGATGGGGGT	JJHGIIHHIHG5CDHIJFDEHCEBBDDBAD@	YT:Z:UU
HWI-ST515:184:D0PUKACXX:1:2106:20632:61378	16	chromosome:AGPv2:9:1:156750706:1	110919419	255	31M	*	0	0	CTCTTTCTTGGTTCCGGCGCCCCACCGGGAG	#?CCA<?<??80&&8883AA@B54;76FACI	AS:i:0	XN:i:0	XM:i:0	XO:i:0	XG:i:0	NM:i:0	MD:Z:31	YT:Z:UU
HWI-ST515:184:D0PUKACXX:1:2106:6417:72212	16	chromosome:AGPv2:1:1:301354135:1	128160486	1	31M	*	0	0	AGGGGAATGAGTTGACGTAGATATCTGGGGC	##@>>CDCEFFFFEHHIEGJIIIHIDJJIHG	AS:i:0	XS:i:0	XN:i:0	XM:i:0	XO:i:0	XG:i:0	NM:i:0	MD:Z:31	YT:Z:UU
HWI-ST515:184:D0PUKACXX:1:2106:6417:72212	272	chromosome:AGPv2:1:1:301354135:1	128159100	1	31M	*	0	0	AGGGGAATGAGTTGACGTAGATATCTGGGGC	##@>>CDCEFFFFEHHIEGJIIIHIDJJIHG	AS:i:0	XS:i:0	XN:i:0	XM:i:0	XO:i:0	XG:i:0	NM:i:0	MD:Z:31	YT:Z:UU
HWI-ST515:184:D0PUKACXX:1:2106:6417:72212	272	chromosome:AGPv2:1:1:301354135:1	128167504	1	31M	*	0	0	AGGGGAATGAGTTGACGTAGATATCTGGGGC	##@>>CDCEFFFFEHHIEGJIIIHIDJJIHG	AS:i:0	XS:i:0	XN:i:0	XM:i:0	XO:i:0	XG:i:0	NM:i:0	MD:Z:31	YT:Z:UU
HWI-ST515:184:D0PUKACXX:1:2106:6323:72392	4	*	0	0	*	*	0	0	CTCGCTGATGGGGCAAGTAAGGGCCAATAAG	DECBEFFFFIGIEEFAE?ABDDD?@######	YT:Z:UU
HWI-ST515:184:D0PUKACXX:1:2106:5743:75999	4	*	0	0	*	*	0	0	GCCATGGGGAGTGTGAGCTAGAGATGGGGGT	JIJIIIJIJCF@EHGGEFHGHAE)7?CECD;	YT:Z:UU
HWI-ST515:184:D0PUKACXX:1:2106:18913:114569	0	chromosome:AGPv2:5:1:217872852:1	26602766	255	31M	*	0	0	AGCCTAGGAAGTCCAACCGAGCCCGTCGGCG	IHDFFEHGIGDH;CHHBEDDDCDDB87;990	AS:i:0	XN:i:0	XM:i:0	XO:i:0	XG:i:0	NM:i:0	MD:Z:31	YT:Z:UU
HWI-ST515:184:D0PUKACXX:1:2106:17133:116220	16	chromosome:AGPv2:10:1:150189435:1	135808739	1	31M	*	0	0	CAGTGCGGTGCCAGCTTTGTCTCCCGTCAGT	:DB>BBBC@CEFC@CECEHGIIGHA=>IIG@	AS:i:0	XS:i:0	XN:i:0	XM:i:0	XO:i:0	XG:i:0	NM:i:0	MD:Z:31	YT:Z:UU
HWI-ST515:184:D0PUKACXX:1:2106:17133:116220	272	chromosome:AGPv2:1:1:301354135:1	5871167	1	31M	*	0	0	CAGTGCGGTGCCAGCTTTGTCTCCCGTCAGT	:DB>BBBC@CEFC@CECEHGIIGHA=>IIG@	AS:i:0	XS:i:0	XN:i:0	XM:i:0	XO:i:0	XG:i:0	NM:i:0	MD:Z:31	YT:Z:UU
HWI-ST515:184:D0PUKACXX:1:2106:17133:116220	272	chromosome:AGPv2:1:1:301354135:1	6526265	1	31M	*	0	0	CAGTGCGGTGCCAGCTTTGTCTCCCGTCAGT	:DB>BBBC@CEFC@CECEHGIIGHA=>IIG@	AS:i:0	XS:i:0	XN:i:0	XM:i:0	XO:i:0	XG:i:0	NM:i:0	MD:Z:31	YT:Z:UU
HWI-ST515:184:D0PUKACXX:1:2106:17133:116220	256	chromosome:AGPv2:2:1:237068873:1	6581072	1	31M	*	0	0	ACTGACGGGAGACAAAGCTGGCACCGCACTG	@GII>=AHGIIGHECEC@CFEC@CBBB>BD:	AS:i:0	XS:i:0	XN:i:0	XM:i:0	XO:i:0	XG:i:0	NM:i:0	MD:Z:31	YT:Z:UU
HWI-ST515:184:D0PUKACXX:1:2106:17133:116220	256	chromosome:AGPv2:1:1:301354135:1	269907403	1	31M	*	0	0	ACTGACGGGAGACAAAGCTGGCACCGCACTG	@GII>=AHGIIGHECEC@CFEC@CBBB>BD:	AS:i:0	XS:i:0	XN:i:0	XM:i:0	XO:i:0	XG:i:0	NM:i:0	MD:Z:31	YT:Z:UU
HWI-ST515:184:D0PUKACXX:1:2106:17133:116220	272	chromosome:AGPv2:9:1:156750706:1	108224160	1	31M	*	0	0	CAGTGCGGTGCCAGCTTTGTCTCCCGTCAGT	:DB>BBBC@CEFC@CECEHGIIGHA=>IIG@	AS:i:0	XS:i:0	XN:i:0	XM:i:0	XO:i:0	XG:i:0	NM:i:0	MD:Z:31	YT:Z:UU
HWI-ST515:184:D0PUKACXX:1:2106:17133:116220	256	chromosome:AGPv2:5:1:217872852:1	206300773	1	26M3D5M	*	0	0	ACTGACGGGAGACAAAGCTGGCACCGCACTG	@GII>=AHGIIGHECEC@CFEC@CBBB>BD:	AS:i:-14	XS:i:0	XN:i:0	XM:i:0	XO:i:1	XG:i:3	NM:i:3	MD:Z:26^AGC5	YT:Z:UU
HWI-ST515:184:D0PUKACXX:1:2106:6162:116710	0	chromosome:AGPv2:2:1:237068873:1	217973779	1	31M	*	0	0	TTAGGTCGGCCCTCTCCGGTGCTGGCCTGGT	JJJIGHGHGIIHGHHFFBB<>>((5<BCB##	AS:i:0	XS:i:0	XN:i:0	XM:i:0	XO:i:0	XG:i:0	NM:i:0	MD:Z:31	YT:Z:UU
HWI-ST515:184:D0PUKACXX:1:2106:6162:116710	256	chromosome:AGPv2:1:1:301354135:1	265163133	1	31M	*	0	0	TTAGGTCGGCCCTCTCCGGTGCTGGCCTGGT	JJJIGHGHGIIHGHHFFBB<>>((5<BCB##	AS:i:0	XS:i:0	XN:i:0	XM:i:0	XO:i:0	XG:i:0	NM:i:0	MD:Z:31	YT:Z:UU
HWI-ST515:184:D0PUKACXX:1:2106:7640:131476	4	*	0	0	*	*	0	0	GTCGCGGCGGGGGTCCAGTGCCCGTCCGCCT	BBABAA=>B@B580&8@##############	YT:Z:UU
HWI-ST515:184:D0PUKACXX:1:2106:11411:147114	16	chromosome:AGPv2:5:1:217872852:1	59303525	255	31M	*	0	0	TCTCACACTATCCACCTCTCCCCCTCCTTAA	CCCDCEDCDDAB?:B?5B=DDDFDDHHHEHH	AS:i:0	XN:i:0	XM:i:0	XO:i:0	XG:i:0	NM:i:0	MD:Z:31	YT:Z:UU
HWI-ST515:184:D0PUKACXX:1:2106:9286:164429	4	*	0	0	*	*	0	0	CTCGCAGGGTGGCCTCCATATGGTCCGTTTT	HIJJDHGHHCFDEEDBBCCDDEDDCDBBACB	YT:Z:UU
HWI-ST515:184:D0PUKACXX:1:2107:16970:5183	16	chromosome:AGPv2:9:1:156750706:1	108224160	1	31M	*	0	0	CAGTGCGGTGCCAGCTTTGTCTCCCGTCAGT	ADDDDDDEEAEDFFGHFHHGFJIIGHJJJJJ	AS:i:0	XS:i:0	XN:i:0	XM:i:0	XO:i:0	XG:i:0	NM:i:0	MD:Z:31	YT:Z:UU
HWI-ST515:184:D0PUKACXX:1:2107:16970:5183	272	chromosome:AGPv2:1:1:301354135:1	5871167	1	31M	*	0	0	CAGTGCGGTGCCAGCTTTGTCTCCCGTCAGT	ADDDDDDEEAEDFFGHFHHGFJIIGHJJJJJ	AS:i:0	XS:i:0	XN:i:0	XM:i:0	XO:i:0	XG:i:0	NM:i:0	MD:Z:31	YT:Z:UU
HWI-ST515:184:D0PUKACXX:1:2107:16970:5183	256	chromosome:AGPv2:2:1:237068873:1	6581072	1	31M	*	0	0	ACTGACGGGAGACAAAGCTGGCACCGCACTG	JJJJJHGIIJFGHHFHGFFDEAEEDDDDDDA	AS:i:0	XS:i:0	XN:i:0	XM:i:0	XO:i:0	XG:i:0	NM:i:0	MD:Z:31	YT:Z:UU
HWI-ST515:184:D0PUKACXX:1:2107:16970:5183	272	chromosome:AGPv2:10:1:150189435:1	135808739	1	31M	*	0	0	CAGTGCGGTGCCAGCTTTGTCTCCCGTCAGT	ADDDDDDEEAEDFFGHFHHGFJIIGHJJJJJ	AS:i:0	XS:i:0	XN:i:0	XM:i:0	XO:i:0	XG:i:0	NM:i:0	MD:Z:31	YT:Z:UU
HWI-ST515:184:D0PUKACXX:1:2107:16970:5183	256	chromosome:AGPv2:1:1:301354135:1	269907403	1	31M	*	0	0	ACTGACGGGAGACAAAGCTGGCACCGCACTG	JJJJJHGIIJFGHHFHGFFDEAEEDDDDDDA	AS:i:0	XS:i:0	XN:i:0	XM:i:0	XO:i:0	XG:i:0	NM:i:0	MD:Z:31	YT:Z:UU
HWI-ST515:184:D0PUKACXX:1:2107:16970:5183	272	chromosome:AGPv2:1:1:301354135:1	6526265	1	31M	*	0	0	CAGTGCGGTGCCAGCTTTGTCTCCCGTCAGT	ADDDDDDEEAEDFFGHFHHGFJIIGHJJJJJ	AS:i:0	XS:i:0	XN:i:0	XM:i:0	XO:i:0	XG:i:0	NM:i:0	MD:Z:31	YT:Z:UU
HWI-ST515:184:D0PUKACXX:1:2107:16970:5183	256	chromosome:AGPv2:5:1:217872852:1	206300773	1	26M3D5M	*	0	0	ACTGACGGGAGACAAAGCTGGCACCGCACTG	JJJJJHGIIJFGHHFHGFFDEAEEDDDDDDA	AS:i:-14	XS:i:0	XN:i:0	XM:i:0	XO:i:1	XG:i:3	NM:i:3	MD:Z:26^AGC5	YT:Z:UU
HWI-ST515:184:D0PUKACXX:1:2107:5530:26298	0	chromosome:AGPv2:2:1:237068873:1	25077826	1	31M	*	0	0	CAAAGGGTCGGGAAGGTTTCCCCGTATCCAC	I>8@)8B@@:4@9>=;;3;@C(,;28A9A>5	AS:i:0	XS:i:0	XN:i:0	XM:i:0	XO:i:0	XG:i:0	NM:i:0	MD:Z:31	YT:Z:UU
HWI-ST515:184:D0PUKACXX:1:2107:5530:26298	272	chromosome:AGPv2:2:1:237068873:1	25076004	1	31M	*	0	0	GTGGATACGGGGAAACCTTCCCGACCCTTTG	5>A9A82;,(C@;3;;=>9@4:@@B8)@8>I	AS:i:0	XS:i:0	XN:i:0	XM:i:0	XO:i:0	XG:i:0	NM:i:0	MD:Z:31	YT:Z:UU
HWI-ST515:184:D0PUKACXX:1:2107:4207:52380	16	chromosome:AGPv2:6:1:169174353:1	112360540	255	31M	*	0	0	CTAAAAGGCTTCCATCCAATATGTTCAGAGA	###############B:B?*DAED>D900*?	AS:i:-2	XN:i:0	XM:i:1	XO:i:0	XG:i:0	NM:i:1	MD:Z:29A1	YT:Z:UU
HWI-ST515:184:D0PUKACXX:1:2107:10363:78363	16	chromosome:AGPv2:10:1:150189435:1	135808739	1	31M	*	0	0	CAGTGCGGTGCCAGCTTTGTCTCCCGTCAGT	:BBDDDDECCDBFFEFHHHIHE>DIJJJJJJ	AS:i:0	XS:i:0	XN:i:0	XM:i:0	XO:i:0	XG:i:0	NM:i:0	MD:Z:31	YT:Z:UU
HWI-ST515:184:D0PUKACXX:1:2107:10363:78363	272	chromosome:AGPv2:9:1:156750706:1	108224160	1	31M	*	0	0	CAGTGCGGTGCCAGCTTTGTCTCCCGTCAGT	:BBDDDDECCDBFFEFHHHIHE>DIJJJJJJ	AS:i:0	XS:i:0	XN:i:0	XM:i:0	XO:i:0	XG:i:0	NM:i:0	MD:Z:31	YT:Z:UU
HWI-ST515:184:D0PUKACXX:1:2107:10363:78363	272	chromosome:AGPv2:1:1:301354135:1	6526265	1	31M	*	0	0	CAGTGCGGTGCCAGCTTTGTCTCCCGTCAGT	:BBDDDDECCDBFFEFHHHIHE>DIJJJJJJ	AS:i:0	XS:i:0	XN:i:0	XM:i:0	XO:i:0	XG:i:0	NM:i:0	MD:Z:31	YT:Z:UU
HWI-ST515:184:D0PUKACXX:1:2107:10363:78363	272	chromosome:AGPv2:1:1:301354135:1	5871167	1	31M	*	0	0	CAGTGCGGTGCCAGCTTTGTCTCCCGTCAGT	:BBDDDDECCDBFFEFHHHIHE>DIJJJJJJ	AS:i:0	XS:i:0	XN:i:0	XM:i:0	XO:i:0	XG:i:0	NM:i:0	MD:Z:31	YT:Z:UU
HWI-ST515:184:D0PUKACXX:1:2107:10363:78363	256	chromosome:AGPv2:2:1:237068873:1	6581072	1	31M	*	0	0	ACTGACGGGAGACAAAGCTGGCACCGCACTG	JJJJJJID>EHIHHHFEFFBDCCEDDDDBB:	AS:i:0	XS:i:0	XN:i:0	XM:i:0	XO:i:0	XG:i:0	NM:i:0	MD:Z:31	YT:Z:UU
HWI-ST515:184:D0PUKACXX:1:2107:10363:78363	256	chromosome:AGPv2:1:1:301354135:1	269907403	1	31M	*	0	0	ACTGACGGGAGACAAAGCTGGCACCGCACTG	JJJJJJID>EHIHHHFEFFBDCCEDDDDBB:	AS:i:0	XS:i:0	XN:i:0	XM:i:0	XO:i:0	XG:i:0	NM:i:0	MD:Z:31	YT:Z:UU
HWI-ST515:184:D0PUKACXX:1:2107:10363:78363	256	chromosome:AGPv2:5:1:217872852:1	206300773	1	26M3D5M	*	0	0	ACTGACGGGAGACAAAGCTGGCACCGCACTG	JJJJJJID>EHIHHHFEFFBDCCEDDDDBB:	AS:i:-14	XS:i:0	XN:i:0	XM:i:0	XO:i:1	XG:i:3	NM:i:3	MD:Z:26^AGC5	YT:Z:UU
HWI-ST515:184:D0PUKACXX:1:2107:19605:86307	4	*	0	0	*	*	0	0	GAATTAAGATCGGAAGAGCGGTTCAGCAGGA	IGJIJJHI@4@EEH?<@D@AA,8?CCDC?<?	YT:Z:UU
HWI-ST515:184:D0PUKACXX:1:2107:7925:92579	16	chromosome:AGPv2:4:1:241473504:1	25990257	255	31M	*	0	0	CAATGCACGCGTCTCTAAGGCTCTCGCAGCT	5EDABDBCECEFJIIIHGD@6IFJHCGHBII	AS:i:0	XN:i:0	XM:i:0	XO:i:0	XG:i:0	NM:i:0	MD:Z:31	YT:Z:UU
HWI-ST515:184:D0PUKACXX:1:2107:7511:109285	16	chromosome:AGPv2:8:1:175793759:1	47428628	1	31M	*	0	0	ACCTCCAGGCTTTCTCCACCCATGCAGTACA	;A>6DEFDCHEA<IHA;7GIGC9GGIGGED@	AS:i:0	XS:i:0	XN:i:0	XM:i:0	XO:i:0	XG:i:0	NM:i:0	MD:Z:31	YT:Z:UU
HWI-ST515:184:D0PUKACXX:1:2107:7511:109285	256	chromosome:AGPv2:1:1:301354135:1	122757585	1	31M	*	0	0	TGTACTGCATGGGTGGAGAAAGCCTGGAGGT	@DEGGIGG9CGIG7;AHI<AEHCDFED6>A;	AS:i:0	XS:i:0	XN:i:0	XM:i:0	XO:i:0	XG:i:0	NM:i:0	MD:Z:31	YT:Z:UU
HWI-ST515:184:D0PUKACXX:1:2107:8569:110247	16	chromosome:AGPv2:5:1:217872852:1	215803710	255	31M	*	0	0	TCAGAAAAGCGGACGAGCTACGGCAGGCGCC	#####?8'22B=336CAAA>FHCAAHEG@?G	AS:i:0	XN:i:0	XM:i:0	XO:i:0	XG:i:0	NM:i:0	MD:Z:31	YT:Z:UU
HWI-ST515:184:D0PUKACXX:1:2107:11683:110777	0	chromosome:AGPv2:3:1:232140174:1	55167605	255	31M	*	0	0	GGACTTGCGGGGGTGATGTCTGATGAGGGGA	1;?@7B@C@6'/-&0<A:::A@((4>AA###	AS:i:-5	XN:i:0	XM:i:1	XO:i:0	XG:i:0	NM:i:1	MD:Z:2C28	YT:Z:UU
HWI-ST515:184:D0PUKACXX:1:2107:15190:117821	4	*	0	0	*	*	0	0	ATCTGGGGCGGCTGATCAACACGCGGCGGGC	49?*B##########################	YT:Z:UU
HWI-ST515:184:D0PUKACXX:1:2107:17036:125783	4	*	0	0	*	*	0	0	GCCTGAAGGCGGATGCGGCGCGGGCGAACGC	GJJJJJEHIIJIJGHFECDBDBDDDB@DD@#	YT:Z:UU
HWI-ST515:184:D0PUKACXX:1:2107:6243:133392	16	chromosome:AGPv2:3:1:232140174:1	76941297	255	31M	*	0	0	CTGCGTGCAGCCGCGCGCTCCTCTACTCGGT	BDDBA>8>;@=?CB<<C;6@F=78;<<GHEF	AS:i:0	XN:i:0	XM:i:0	XO:i:0	XG:i:0	NM:i:0	MD:Z:31	YT:Z:UU
HWI-ST515:184:D0PUKACXX:1:2107:17998:136400	0	chromosome:AGPv2:5:1:217872852:1	41826527	255	31M	*	0	0	CTGTCCTCCAGGCTCGGCTCCAGCCAATGTC	FBGGHEGHEG@FGICBE=CEFDD@#######	AS:i:-4	XN:i:0	XM:i:2	XO:i:0	XG:i:0	NM:i:2	MD:Z:24T2G3	YT:Z:UU
HWI-ST515:184:D0PUKACXX:1:2107:15774:146748	16	chromosome:AGPv2:2:1:237068873:1	63749754	255	31M	*	0	0	CTGAAATAATTTTTTGCACCCTGCACAAACT	@CFEFCDCDBHGHHDHF=EDIHFFDGDCHHF	AS:i:0	XN:i:0	XM:i:0	XO:i:0	XG:i:0	NM:i:0	MD:Z:31	YT:Z:UU
HWI-ST515:184:D0PUKACXX:1:2107:7889:162198	16	chromosome:AGPv2:4:1:241473504:1	134582336	255	31M	*	0	0	CTAGCGCTTGGCCTCCTGCCCATCCCCTGCG	5888<5=BB?=6?=8D@EC;(8BGE>HGEAD	AS:i:-9	XN:i:0	XM:i:2	XO:i:0	XG:i:0	NM:i:2	MD:Z:2G5C22	YT:Z:UU
HWI-ST515:184:D0PUKACXX:1:2107:7578:172907	0	chromosome:AGPv2:7:1:176764762:1	138591248	255	31M	*	0	0	CTCGCCGGGCCGTCCGATTCCGCCATGGCTT	EHHHBHGIGHFC>;3;:BDCDCDDDBC38?#	AS:i:0	XN:i:0	XM:i:0	XO:i:0	XG:i:0	NM:i:0	MD:Z:31	YT:Z:UU
HWI-ST515:184:D0PUKACXX:1:2107:12193:177811	0	chromosome:AGPv2:5:1:217872852:1	176110257	255	31M	*	0	0	TTGACGGTGAGTCCTCTGTGACGTGGGTCGT	GIIGIGJGEIEHIIIJJGEGEHHEGDF####	AS:i:0	XN:i:0	XM:i:0	XO:i:0	XG:i:0	NM:i:0	MD:Z:31	YT:Z:UU
HWI-ST515:184:D0PUKACXX:1:2107:13129:188127	0	chromosome:AGPv2:6:1:169174353:1	166669610	1	31M	*	0	0	CCAATTCGGCGGTGGAAGCTGCGCATGACGC	?DH@F/8?;:;==ACCC??CC>;=@######	AS:i:0	XS:i:0	XN:i:0	XM:i:0	XO:i:0	XG:i:0	NM:i:0	MD:Z:31	YT:Z:UU
HWI-ST515:184:D0PUKACXX:1:2107:13129:188127	256	chromosome:AGPv2:7:1:176764762:1	20748367	1	31M	*	0	0	CCAATTCGGCGGTGGAAGCTGCGCATGACGC	?DH@F/8?;:;==ACCC??CC>;=@######	AS:i:0	XS:i:0	XN:i:0	XM:i:0	XO:i:0	XG:i:0	NM:i:0	MD:Z:31	YT:Z:UU
HWI-ST515:184:D0PUKACXX:1:2107:13129:188127	272	chromosome:AGPv2:2:1:237068873:1	164988145	1	31M	*	0	0	GCGTCATGCGCAGCTTCCACCGCCGAATTGG	######@=;>CC??CCCA==;:;?8/F@HD?	AS:i:0	XS:i:0	XN:i:0	XM:i:0	XO:i:0	XG:i:0	NM:i:0	MD:Z:31	YT:Z:UU
HWI-ST515:184:D0PUKACXX:1:2107:2539:196316	0	chromosome:AGPv2:10:1:150189435:1	26770546	1	31M	*	0	0	CCTCCTGGAAAGTCCGGTGCCTGGCTCCTGT	FG<GHGID@<=B.=CGG-54=A7=B3?=CC>	AS:i:0	XS:i:0	XN:i:0	XM:i:0	XO:i:0	XG:i:0	NM:i:0	MD:Z:31	YT:Z:UU
HWI-ST515:184:D0PUKACXX:1:2107:2539:196316	256	chromosome:AGPv2:10:1:150189435:1	26665858	1	31M	*	0	0	CCTCCTGGAAAGTCCGGTGCCTGGCTCCTGT	FG<GHGID@<=B.=CGG-54=A7=B3?=CC>	AS:i:0	XS:i:0	XN:i:0	XM:i:0	XO:i:0	XG:i:0	NM:i:0	MD:Z:31	YT:Z:UU
HWI-ST515:184:D0PUKACXX:1:2108:5675:5721	16	chromosome:AGPv2:2:1:237068873:1	196957041	1	31M	*	0	0	AAGGATAGACAGAGAGTGCCGCGCCGGGGGC	@EDCDCDDDDDDDDDDDDDDDDFHEEJJJJJ	AS:i:0	XS:i:0	XN:i:0	XM:i:0	XO:i:0	XG:i:0	NM:i:0	MD:Z:31	YT:Z:UU
HWI-ST515:184:D0PUKACXX:1:2108:5675:5721	272	chromosome:AGPv2:7:1:176764762:1	69634101	1	31M	*	0	0	AAGGATAGACAGAGAGTGCCGCGCCGGGGGC	@EDCDCDDDDDDDDDDDDDDDDFHEEJJJJJ	AS:i:0	XS:i:0	XN:i:0	XM:i:0	XO:i:0	XG:i:0	NM:i:0	MD:Z:31	YT:Z:UU
HWI-ST515:184:D0PUKACXX:1:2108:5675:5721	256	chromosome:AGPv2:10:1:150189435:1	96672308	1	31M	*	0	0	GCCCCCGGCGCGGCACTCTCTGTCTATCCTT	JJJJJEEHFDDDDDDDDDDDDDDDDCDCDE@	AS:i:0	XS:i:0	XN:i:0	XM:i:0	XO:i:0	XG:i:0	NM:i:0	MD:Z:31	YT:Z:UU
HWI-ST515:184:D0PUKACXX:1:2108:14079:43858	4	*	0	0	*	*	0	0	TTCACGAATAAGTGTGCTTCTTTCTCTTTTT	IJJJJJGIIEFHAHHFFDD@DEEECECCCC5	YT:Z:UU
HWI-ST515:184:D0PUKACXX:1:2108:16615:49677	16	chromosome:AGPv2:8:1:175793759:1	160085577	255	31M	*	0	0	CACCCTCGCCGCCTCCGCCTACCTCAAACCC	22B>509583=DABGGIJGGFJIJJIHDIDJ	AS:i:0	XN:i:0	XM:i:0	XO:i:0	XG:i:0	NM:i:0	MD:Z:31	YT:Z:UU
HWI-ST515:184:D0PUKACXX:1:2108:13324:60331	16	chromosome:AGPv2:8:1:175793759:1	155021957	32	31M	*	0	0	GTCCTCGCTCTGACATTTTAGTGTTAGTTGT	;BEFGHIJIIIIHIJJIGJJHBGHIJJIIJJ	AS:i:0	XS:i:-6	XN:i:0	XM:i:0	XO:i:0	XG:i:0	NM:i:0	MD:Z:31	YT:Z:UU
HWI-ST515:184:D0PUKACXX:1:2108:13324:60331	256	chromosome:AGPv2:4:1:241473504:1	239705981	32	31M	*	0	0	ACAACTAACACTAAAATGTCAGAGCGAGGAC	JJIIJJIHGBHJJGIJJIHIIIIJIHGFEB;	AS:i:-6	XS:i:-6	XN:i:0	XM:i:1	XO:i:0	XG:i:0	NM:i:1	MD:Z:5C25	YT:Z:UU
HWI-ST515:184:D0PUKACXX:1:2108:13324:60331	272	chromosome:AGPv2:8:1:175793759:1	141064014	32	31M	*	0	0	GTCCTCGCTCTGACATTTTAGTGTTAGTTGT	;BEFGHIJIIIIHIJJIGJJHBGHIJJIIJJ	AS:i:-10	XS:i:-6	XN:i:0	XM:i:2	XO:i:0	XG:i:0	NM:i:2	MD:Z:1A1A27	YT:Z:UU
HWI-ST515:184:D0PUKACXX:1:2108:13324:60331	272	chromosome:AGPv2:5:1:217872852:1	161178872	32	31M	*	0	0	GTCCTCGCTCTGACATTTTAGTGTTAGTTGT	;BEFGHIJIIIIHIJJIGJJHBGHIJJIIJJ	AS:i:-11	XS:i:-6	XN:i:0	XM:i:2	XO:i:0	XG:i:0	NM:i:2	MD:Z:1C23G5	YT:Z:UU
HWI-ST515:184:D0PUKACXX:1:2108:13324:60331	272	chromosome:AGPv2:6:1:169174353:1	81697762	32	31M	*	0	0	GTCCTCGCTCTGACATTTTAGTGTTAGTTGT	;BEFGHIJIIIIHIJJIGJJHBGHIJJIIJJ	AS:i:-11	XS:i:-6	XN:i:0	XM:i:2	XO:i:0	XG:i:0	NM:i:2	MD:Z:1C23G5	YT:Z:UU
HWI-ST515:184:D0PUKACXX:1:2108:13324:60331	256	chromosome:AGPv2:6:1:169174353:1	94706317	32	31M	*	0	0	ACAACTAACACTAAAATGTCAGAGCGAGGAC	JJIIJJIHGBHJJGIJJIHIIIIJIHGFEB;	AS:i:-12	XS:i:-6	XN:i:0	XM:i:2	XO:i:0	XG:i:0	NM:i:2	MD:Z:4T0C25	YT:Z:UU
HWI-ST515:184:D0PUKACXX:1:2108:10948:90378	0	chromosome:AGPv2:1:1:301354135:1	128167526	1	31M	*	0	0	ATCTGGGGCGGTTGATCAACACGCGGGTGGA	IGIIJJDHIHDBBDCDDEDCDDDDDDB09>?	AS:i:0	XS:i:0	XN:i:0	XM:i:0	XO:i:0	XG:i:0	NM:i:0	MD:Z:31	YT:Z:UU
HWI-ST515:184:D0PUKACXX:1:2108:10948:90378	256	chromosome:AGPv2:1:1:301354135:1	128160508	1	31M	*	0	0	ATCTGGGGCGGTTGATCAACACGCGGGTGGA	IGIIJJDHIHDBBDCDDEDCDDDDDDB09>?	AS:i:0	XS:i:0	XN:i:0	XM:i:0	XO:i:0	XG:i:0	NM:i:0	MD:Z:31	YT:Z:UU
HWI-ST515:184:D0PUKACXX:1:2108:10948:90378	256	chromosome:AGPv2:1:1:301354135:1	128159122	1	31M	*	0	0	ATCTGGGGCGGTTGATCAACACGCGGGTGGA	IGIIJJDHIHDBBDCDDEDCDDDDDDB09>?	AS:i:0	XS:i:0	XN:i:0	XM:i:0	XO:i:0	XG:i:0	NM:i:0	MD:Z:31	YT:Z:UU
HWI-ST515:184:D0PUKACXX:1:2108:10438:90942	4	*	0	0	*	*	0	0	CGGGGCCACAGGGCGAGGCCCGCAGCCATGG	G@?0@;5AE>C?BDADBDDBDDB&508A>:C	YT:Z:UU
HWI-ST515:184:D0PUKACXX:1:2108:18252:97320	4	*	0	0	*	*	0	0	ATCCTGGAGTAGTGTTAACAGCGCCGCACCA	IE4@GIGED=EE?A=AEC@@@D:ABD@D@##	YT:Z:UU
HWI-ST515:184:D0PUKACXX:1:2108:17779:101500	4	*	0	0	*	*	0	0	GTCGCGGCGGGGGTCCCACCCGCGCCCCCCT	HGG@EEF@?######################	YT:Z:UU
HWI-ST515:184:D0PUKACXX:1:2108:19228:109480	16	chromosome:AGPv2:9:1:156750706:1	108224160	1	31M	*	0	0	CAGTGCGGTGCCAGCTTTGTCTCCCGTCAGT	CDBBDDDCCDECFFHHGGHJJIIJIJJJJJI	AS:i:0	XS:i:0	XN:i:0	XM:i:0	XO:i:0	XG:i:0	NM:i:0	MD:Z:31	YT:Z:UU
HWI-ST515:184:D0PUKACXX:1:2108:19228:109480	272	chromosome:AGPv2:1:1:301354135:1	5871167	1	31M	*	0	0	CAGTGCGGTGCCAGCTTTGTCTCCCGTCAGT	CDBBDDDCCDECFFHHGGHJJIIJIJJJJJI	AS:i:0	XS:i:0	XN:i:0	XM:i:0	XO:i:0	XG:i:0	NM:i:0	MD:Z:31	YT:Z:UU
HWI-ST515:184:D0PUKACXX:1:2108:19228:109480	272	chromosome:AGPv2:10:1:150189435:1	135808739	1	31M	*	0	0	CAGTGCGGTGCCAGCTTTGTCTCCCGTCAGT	CDBBDDDCCDECFFHHGGHJJIIJIJJJJJI	AS:i:0	XS:i:0	XN:i:0	XM:i:0	XO:i:0	XG:i:0	NM:i:0	MD:Z:31	YT:Z:UU
HWI-ST515:184:D0PUKACXX:1:2108:19228:109480	256	chromosome:AGPv2:1:1:301354135:1	269907403	1	31M	*	0	0	ACTGACGGGAGACAAAGCTGGCACCGCACTG	IJJJJJIJIIJJHGGHHFFCEDCCDDDBBDC	AS:i:0	XS:i:0	XN:i:0	XM:i:0	XO:i:0	XG:i:0	NM:i:0	MD:Z:31	YT:Z:UU
HWI-ST515:184:D0PUKACXX:1:2108:19228:109480	272	chromosome:AGPv2:1:1:301354135:1	6526265	1	31M	*	0	0	CAGTGCGGTGCCAGCTTTGTCTCCCGTCAGT	CDBBDDDCCDECFFHHGGHJJIIJIJJJJJI	AS:i:0	XS:i:0	XN:i:0	XM:i:0	XO:i:0	XG:i:0	NM:i:0	MD:Z:31	YT:Z:UU
HWI-ST515:184:D0PUKACXX:1:2108:19228:109480	256	chromosome:AGPv2:2:1:237068873:1	6581072	1	31M	*	0	0	ACTGACGGGAGACAAAGCTGGCACCGCACTG	IJJJJJIJIIJJHGGHHFFCEDCCDDDBBDC	AS:i:0	XS:i:0	XN:i:0	XM:i:0	XO:i:0	XG:i:0	NM:i:0	MD:Z:31	YT:Z:UU
HWI-ST515:184:D0PUKACXX:1:2108:19228:109480	256	chromosome:AGPv2:5:1:217872852:1	206300773	1	26M3D5M	*	0	0	ACTGACGGGAGACAAAGCTGGCACCGCACTG	IJJJJJIJIIJJHGGHHFFCEDCCDDDBBDC	AS:i:-14	XS:i:0	XN:i:0	XM:i:0	XO:i:1	XG:i:3	NM:i:3	MD:Z:26^AGC5	YT:Z:UU
HWI-ST515:184:D0PUKACXX:1:2108:9446:120590	0	chromosome:AGPv2:1:1:301354135:1	5872951	31	31M	*	0	0	CCCGTCAGTCGGTCACGTGATCTGTGCCATA	IJJIGGIJIIGHDDFDDDDBDECCDCDACC#	AS:i:0	XS:i:-5	XN:i:0	XM:i:0	XO:i:0	XG:i:0	NM:i:0	MD:Z:31	YT:Z:UU
HWI-ST515:184:D0PUKACXX:1:2108:9446:120590	272	chromosome:AGPv2:2:1:237068873:1	6581050	31	31M	*	0	0	TATGGCACAGATCACGTGACCGACTGACGGG	#CCADCDCCEDBDDDDFDDHGIIJIGGIJJI	AS:i:-5	XS:i:-5	XN:i:0	XM:i:1	XO:i:0	XG:i:0	NM:i:1	MD:Z:15A15	YT:Z:UU
HWI-ST515:184:D0PUKACXX:1:2108:9446:120590	272	chromosome:AGPv2:5:1:217872852:1	206300751	31	31M	*	0	0	TATGGCACAGATCACGTGACCGACTGACGGG	#CCADCDCCEDBDDDDFDDHGIIJIGGIJJI	AS:i:-5	XS:i:-5	XN:i:0	XM:i:1	XO:i:0	XG:i:0	NM:i:1	MD:Z:15A15	YT:Z:UU
HWI-ST515:184:D0PUKACXX:1:2108:21001:122572	0	chromosome:AGPv2:8:1:175793759:1	121557879	255	31M	*	0	0	CTCTCTCGGTAGCTCGGGCTGGCGGCGTAGC	?<0B;G@A;7BF=CC################	AS:i:-2	XN:i:0	XM:i:1	XO:i:0	XG:i:0	NM:i:1	MD:Z:18T12	YT:Z:UU
HWI-ST515:184:D0PUKACXX:1:2108:4922:131918	0	chromosome:AGPv2:1:1:301354135:1	128167526	1	31M	*	0	0	ATCTGGGGCGGTTGATCAACACGCGGGTGGA	JIIJIC@GHHDBBBCDCEDD=?BDDDD####	AS:i:0	XS:i:0	XN:i:0	XM:i:0	XO:i:0	XG:i:0	NM:i:0	MD:Z:31	YT:Z:UU
HWI-ST515:184:D0PUKACXX:1:2108:4922:131918	256	chromosome:AGPv2:1:1:301354135:1	128160508	1	31M	*	0	0	ATCTGGGGCGGTTGATCAACACGCGGGTGGA	JIIJIC@GHHDBBBCDCEDD=?BDDDD####	AS:i:0	XS:i:0	XN:i:0	XM:i:0	XO:i:0	XG:i:0	NM:i:0	MD:Z:31	YT:Z:UU
HWI-ST515:184:D0PUKACXX:1:2108:4922:131918	256	chromosome:AGPv2:1:1:301354135:1	128159122	1	31M	*	0	0	ATCTGGGGCGGTTGATCAACACGCGGGTGGA	JIIJIC@GHHDBBBCDCEDD=?BDDDD####	AS:i:0	XS:i:0	XN:i:0	XM:i:0	XO:i:0	XG:i:0	NM:i:0	MD:Z:31	YT:Z:UU
HWI-ST515:184:D0PUKACXX:1:2108:8531:135217	16	chromosome:AGPv2:6:1:169174353:1	103462828	31	31M	*	0	0	AGAAGCGGCAGGCACATAGCCGGCCGCGGTA	:B;B;=BDDDCDEECCBB?CBA8;BGD<HFG	AS:i:0	XS:i:-4	XN:i:0	XM:i:0	XO:i:0	XG:i:0	NM:i:0	MD:Z:31	YT:Z:UU
HWI-ST515:184:D0PUKACXX:1:2108:8531:135217	272	chromosome:AGPv2:2:1:237068873:1	130267910	31	31M	*	0	0	AGAAGCGGCAGGCACATAGCCGGCCGCGGTA	:B;B;=BDDDCDEECCBB?CBA8;BGD<HFG	AS:i:-4	XS:i:-4	XN:i:0	XM:i:1	XO:i:0	XG:i:0	NM:i:1	MD:Z:22A8	YT:Z:UU
HWI-ST515:184:D0PUKACXX:1:2108:8531:135217	272	chromosome:AGPv2:3:1:232140174:1	152808336	31	31M	*	0	0	AGAAGCGGCAGGCACATAGCCGGCCGCGGTA	:B;B;=BDDDCDEECCBB?CBA8;BGD<HFG	AS:i:-4	XS:i:-4	XN:i:0	XM:i:1	XO:i:0	XG:i:0	NM:i:1	MD:Z:22A8	YT:Z:UU
HWI-ST515:184:D0PUKACXX:1:2108:8531:135217	272	chromosome:AGPv2:2:1:237068873:1	130263327	31	31M	*	0	0	AGAAGCGGCAGGCACATAGCCGGCCGCGGTA	:B;B;=BDDDCDEECCBB?CBA8;BGD<HFG	AS:i:-4	XS:i:-4	XN:i:0	XM:i:1	XO:i:0	XG:i:0	NM:i:1	MD:Z:22A8	YT:Z:UU
HWI-ST515:184:D0PUKACXX:1:2108:8531:135217	272	chromosome:AGPv2:6:1:169174353:1	103467457	31	31M	*	0	0	AGAAGCGGCAGGCACATAGCCGGCCGCGGTA	:B;B;=BDDDCDEECCBB?CBA8;BGD<HFG	AS:i:-5	XS:i:-4	XN:i:0	XM:i:1	XO:i:0	XG:i:0	NM:i:1	MD:Z:8T22	YT:Z:UU
HWI-ST515:184:D0PUKACXX:1:2108:15225:144839	4	*	0	0	*	*	0	0	CACACCGGTGCACCTCTAGCCGCCAACCTTC	GGIIJIJJJJHHHGCDBD@DDDDDDDDDDD>	YT:Z:UU
HWI-ST515:184:D0PUKACXX:1:2108:13192:173366	0	chromosome:AGPv2:5:1:217872852:1	176110257	255	31M	*	0	0	TTGACGGTGAGTCCTCTGTGACGTGGGTCGG	IIIHD?0-8CGGCCGHECE>)7?CE7B####	AS:i:-2	XN:i:0	XM:i:1	XO:i:0	XG:i:0	NM:i:1	MD:Z:30T0	YT:Z:UU
HWI-ST515:184:D0PUKACXX:1:2108:20212:186351	4	*	0	0	*	*	0	0	GTCGCGGCGGGGGGCCAGTCCGCGGCCGCCT	HIJJHBHDBDDBD##################	YT:Z:UU
HWI-ST515:184:D0PUKACXX:1:2108:20966:196186	4	*	0	0	*	*	0	0	TCCATATGGGGGGCTCAACCGCTACTGCACC	@DAA<B?*B8CG8&0<>:?############	YT:Z:UU
HWI-ST515:184:D0PUKACXX:1:2108:13554:198318	0	chromosome:AGPv2:2:1:237068873:1	217973779	1	31M	*	0	0	TTAGGTCGGCCCTCTCCGGTGCTGGCCTGGT	IEHIJHIIIIGHHHGECED<@BCCCD?CB@5	AS:i:0	XS:i:0	XN:i:0	XM:i:0	XO:i:0	XG:i:0	NM:i:0	MD:Z:31	YT:Z:UU
HWI-ST515:184:D0PUKACXX:1:2108:13554:198318	256	chromosome:AGPv2:1:1:301354135:1	265163133	1	31M	*	0	0	TTAGGTCGGCCCTCTCCGGTGCTGGCCTGGT	IEHIJHIIIIGHHHGECED<@BCCCD?CB@5	AS:i:0	XS:i:0	XN:i:0	XM:i:0	XO:i:0	XG:i:0	NM:i:0	MD:Z:31	YT:Z:UU
HWI-ST515:184:D0PUKACXX:1:2201:12209:8281	16	chromosome:AGPv2:6:1:169174353:1	112360540	255	31M	*	0	0	CTAAAAGGCTTCCATCCAATATGTTCAGAAA	<EIJIIJICHDIHCJJJJHJJIHIIHJJJJJ	AS:i:0	XN:i:0	XM:i:0	XO:i:0	XG:i:0	NM:i:0	MD:Z:31	YT:Z:UU
HWI-ST515:184:D0PUKACXX:1:2201:11079:61487	4	*	0	0	*	*	0	0	TTGGTCTACAAATCGAGGCGACGGCCCGCCC	66@C-5>;>@#####################	YT:Z:UU
HWI-ST515:184:D0PUKACXX:1:2201:21221:87811	4	*	0	0	*	*	0	0	TGTGGACACCGTTGAACTTAATCTTGAAAAC	GHGJJAGHIJJJICGE@HHECE3AA>BDDFD	YT:Z:UU
HWI-ST515:184:D0PUKACXX:1:2201:10783:159111	16	chromosome:AGPv2:7:1:176764762:1	69634101	1	31M	*	0	0	AAGGATAGACAGAGAGTGCCGCGCCGGGGGC	>ADDD@DCADCDDC<B@BBDBADB<@HFGHE	AS:i:0	XS:i:0	XN:i:0	XM:i:0	XO:i:0	XG:i:0	NM:i:0	MD:Z:31	YT:Z:UU
HWI-ST515:184:D0PUKACXX:1:2201:10783:159111	272	chromosome:AGPv2:2:1:237068873:1	196957041	1	31M	*	0	0	AAGGATAGACAGAGAGTGCCGCGCCGGGGGC	>ADDD@DCADCDDC<B@BBDBADB<@HFGHE	AS:i:0	XS:i:0	XN:i:0	XM:i:0	XO:i:0	XG:i:0	NM:i:0	MD:Z:31	YT:Z:UU
HWI-ST515:184:D0PUKACXX:1:2201:10783:159111	256	chromosome:AGPv2:10:1:150189435:1	96672308	1	31M	*	0	0	GCCCCCGGCGCGGCACTCTCTGTCTATCCTT	EHGFH@<BDABDBB@B<CDDCDACD@DDDA>	AS:i:0	XS:i:0	XN:i:0	XM:i:0	XO:i:0	XG:i:0	NM:i:0	MD:Z:31	YT:Z:UU
HWI-ST515:184:D0PUKACXX:1:2201:1355:163551	0	chromosome:AGPv2:4:1:241473504:1	118414239	255	31M	*	0	0	ACCGCAGACAGGGTAGGTCGTCGTTCTCGAA	JIJJDHFFFDECD>ABD;@@@BDB>?BDBA#	AS:i:-2	XN:i:0	XM:i:1	XO:i:0	XG:i:0	NM:i:1	MD:Z:30T0	YT:Z:UU
HWI-ST515:184:D0PUKACXX:1:2201:6766:178587	4	*	0	0	*	*	0	0	GTGCTTTACTGATGATAAAATAAACTCGCGT	)?FB78)=B<B@FFC)8=@C>EDHHHEADFD	YT:Z:UU
HWI-ST515:184:D0PUKACXX:1:2201:14729:182695	16	chromosome:AGPv2:1:1:301354135:1	6526265	1	31M	*	0	0	CAGTGCGGTGCCAGCTTTGTCTCCCGTCAGT	>DB:?BBCDDEAAD>BDFFHHGGFHIFJJJI	AS:i:0	XS:i:0	XN:i:0	XM:i:0	XO:i:0	XG:i:0	NM:i:0	MD:Z:31	YT:Z:UU
HWI-ST515:184:D0PUKACXX:1:2201:14729:182695	272	chromosome:AGPv2:1:1:301354135:1	5871167	1	31M	*	0	0	CAGTGCGGTGCCAGCTTTGTCTCCCGTCAGT	>DB:?BBCDDEAAD>BDFFHHGGFHIFJJJI	AS:i:0	XS:i:0	XN:i:0	XM:i:0	XO:i:0	XG:i:0	NM:i:0	MD:Z:31	YT:Z:UU
HWI-ST515:184:D0PUKACXX:1:2201:14729:182695	272	chromosome:AGPv2:10:1:150189435:1	135808739	1	31M	*	0	0	CAGTGCGGTGCCAGCTTTGTCTCCCGTCAGT	>DB:?BBCDDEAAD>BDFFHHGGFHIFJJJI	AS:i:0	XS:i:0	XN:i:0	XM:i:0	XO:i:0	XG:i:0	NM:i:0	MD:Z:31	YT:Z:UU
HWI-ST515:184:D0PUKACXX:1:2201:14729:182695	256	chromosome:AGPv2:1:1:301354135:1	269907403	1	31M	*	0	0	ACTGACGGGAGACAAAGCTGGCACCGCACTG	IJJJFIHFGGHHFFDB>DAAEDDCBB?:BD>	AS:i:0	XS:i:0	XN:i:0	XM:i:0	XO:i:0	XG:i:0	NM:i:0	MD:Z:31	YT:Z:UU
HWI-ST515:184:D0PUKACXX:1:2201:14729:182695	272	chromosome:AGPv2:9:1:156750706:1	108224160	1	31M	*	0	0	CAGTGCGGTGCCAGCTTTGTCTCCCGTCAGT	>DB:?BBCDDEAAD>BDFFHHGGFHIFJJJI	AS:i:0	XS:i:0	XN:i:0	XM:i:0	XO:i:0	XG:i:0	NM:i:0	MD:Z:31	YT:Z:UU
HWI-ST515:184:D0PUKACXX:1:2201:14729:182695	256	chromosome:AGPv2:2:1:237068873:1	6581072	1	31M	*	0	0	ACTGACGGGAGACAAAGCTGGCACCGCACTG	IJJJFIHFGGHHFFDB>DAAEDDCBB?:BD>	AS:i:0	XS:i:0	XN:i:0	XM:i:0	XO:i:0	XG:i:0	NM:i:0	MD:Z:31	YT:Z:UU
HWI-ST515:184:D0PUKACXX:1:2201:14729:182695	256	chromosome:AGPv2:5:1:217872852:1	206300773	1	26M3D5M	*	0	0	ACTGACGGGAGACAAAGCTGGCACCGCACTG	IJJJFIHFGGHHFFDB>DAAEDDCBB?:BD>	AS:i:-14	XS:i:0	XN:i:0	XM:i:0	XO:i:1	XG:i:3	NM:i:3	MD:Z:26^AGC5	YT:Z:UU
HWI-ST515:184:D0PUKACXX:1:2201:16066:183861	16	chromosome:AGPv2:4:1:241473504:1	239436881	255	31M	*	0	0	CAACGGCAGCGCGGTTCTCGCCGGCGTCGCT	8BDDDDDDDDDBDCBDDDDDFHJJIHIIGJI	AS:i:-6	XN:i:0	XM:i:1	XO:i:0	XG:i:0	NM:i:1	MD:Z:23A7	YT:Z:UU
HWI-ST515:184:D0PUKACXX:1:2202:6812:17503	16	chromosome:AGPv2:4:1:241473504:1	118412543	255	31M	*	0	0	CAGTGGTGGTGGTTGCAGGCAGACCGCAGAC	##########AC@=BECEEEA><EBAIGE@H	AS:i:-6	XN:i:0	XM:i:3	XO:i:0	XG:i:0	NM:i:3	MD:Z:5T0G0T23	YT:Z:UU
HWI-ST515:184:D0PUKACXX:1:2202:16721:31232	16	chromosome:AGPv2:4:1:241473504:1	239130070	255	31M	*	0	0	GGAGAGAGTCAGAGTGGGGACTGATGAGGAG	DDDEEEEEFFFFFFHHHJIJJJIH@HIIJIF	AS:i:0	XN:i:0	XM:i:0	XO:i:0	XG:i:0	NM:i:0	MD:Z:31	YT:Z:UU
HWI-ST515:184:D0PUKACXX:1:2202:6546:78066	0	chromosome:AGPv2:2:1:237068873:1	217973779	1	31M	*	0	0	TTAGGTCGGCCCTCTCCGGTGCTGGCCTGGT	IJFJIIIIIIEHFFFFFDDBDDCCC?AABB#	AS:i:0	XS:i:0	XN:i:0	XM:i:0	XO:i:0	XG:i:0	NM:i:0	MD:Z:31	YT:Z:UU
HWI-ST515:184:D0PUKACXX:1:2202:6546:78066	256	chromosome:AGPv2:1:1:301354135:1	265163133	1	31M	*	0	0	TTAGGTCGGCCCTCTCCGGTGCTGGCCTGGT	IJFJIIIIIIEHFFFFFDDBDDCCC?AABB#	AS:i:0	XS:i:0	XN:i:0	XM:i:0	XO:i:0	XG:i:0	NM:i:0	MD:Z:31	YT:Z:UU
HWI-ST515:184:D0PUKACXX:1:2202:19372:97446	0	chromosome:AGPv2:1:1:301354135:1	128167526	1	31M	*	0	0	ATCTGGGGCGGTTGATCAACACGCGGGTGGA	G9FCBB87@?@8;6555;:<AB;>@B#####	AS:i:0	XS:i:0	XN:i:0	XM:i:0	XO:i:0	XG:i:0	NM:i:0	MD:Z:31	YT:Z:UU
HWI-ST515:184:D0PUKACXX:1:2202:19372:97446	256	chromosome:AGPv2:1:1:301354135:1	128159122	1	31M	*	0	0	ATCTGGGGCGGTTGATCAACACGCGGGTGGA	G9FCBB87@?@8;6555;:<AB;>@B#####	AS:i:0	XS:i:0	XN:i:0	XM:i:0	XO:i:0	XG:i:0	NM:i:0	MD:Z:31	YT:Z:UU
HWI-ST515:184:D0PUKACXX:1:2202:19372:97446	256	chromosome:AGPv2:1:1:301354135:1	128160508	1	31M	*	0	0	ATCTGGGGCGGTTGATCAACACGCGGGTGGA	G9FCBB87@?@8;6555;:<AB;>@B#####	AS:i:0	XS:i:0	XN:i:0	XM:i:0	XO:i:0	XG:i:0	NM:i:0	MD:Z:31	YT:Z:UU
HWI-ST515:184:D0PUKACXX:1:2202:2481:103722	0	chromosome:AGPv2:2:1:237068873:1	25077826	1	31M	*	0	0	CAAAGGGTCGGGAAGGTTTCCCCGTATCCAC	JIIIIJFD;BDDCABD;@>CCDCD;;BDDD#	AS:i:0	XS:i:0	XN:i:0	XM:i:0	XO:i:0	XG:i:0	NM:i:0	MD:Z:31	YT:Z:UU
HWI-ST515:184:D0PUKACXX:1:2202:2481:103722	272	chromosome:AGPv2:2:1:237068873:1	25076004	1	31M	*	0	0	GTGGATACGGGGAAACCTTCCCGACCCTTTG	#DDDB;;DCDCC>@;DBACDDB;DFJIIIIJ	AS:i:0	XS:i:0	XN:i:0	XM:i:0	XO:i:0	XG:i:0	NM:i:0	MD:Z:31	YT:Z:UU
HWI-ST515:184:D0PUKACXX:1:2202:1747:117148	16	chromosome:AGPv2:8:1:175793759:1	155021957	31	31M	*	0	0	GTCCTCGCTCTGACATTTTAGTGTTAGTTGT	=DFFHFIJIFIIGJIIG@JIJIIIIGJJJJI	AS:i:0	XS:i:-5	XN:i:0	XM:i:0	XO:i:0	XG:i:0	NM:i:0	MD:Z:31	YT:Z:UU
HWI-ST515:184:D0PUKACXX:1:2202:1747:117148	256	chromosome:AGPv2:4:1:241473504:1	239705981	31	31M	*	0	0	ACAACTAACACTAAAATGTCAGAGCGAGGAC	IJJJJGIIIIJIJ@GIIJGIIFIJIFHFFD=	AS:i:-5	XS:i:-5	XN:i:0	XM:i:1	XO:i:0	XG:i:0	NM:i:1	MD:Z:5C25	YT:Z:UU
HWI-ST515:184:D0PUKACXX:1:2202:1747:117148	272	chromosome:AGPv2:8:1:175793759:1	141064014	31	31M	*	0	0	GTCCTCGCTCTGACATTTTAGTGTTAGTTGT	=DFFHFIJIFIIGJIIG@JIJIIIIGJJJJI	AS:i:-10	XS:i:-5	XN:i:0	XM:i:2	XO:i:0	XG:i:0	NM:i:2	MD:Z:1A1A27	YT:Z:UU
HWI-ST515:184:D0PUKACXX:1:2202:1747:117148	272	chromosome:AGPv2:5:1:217872852:1	161178872	31	31M	*	0	0	GTCCTCGCTCTGACATTTTAGTGTTAGTTGT	=DFFHFIJIFIIGJIIG@JIJIIIIGJJJJI	AS:i:-10	XS:i:-5	XN:i:0	XM:i:2	XO:i:0	XG:i:0	NM:i:2	MD:Z:1C23G5	YT:Z:UU
HWI-ST515:184:D0PUKACXX:1:2202:1747:117148	272	chromosome:AGPv2:6:1:169174353:1	81697762	31	31M	*	0	0	GTCCTCGCTCTGACATTTTAGTGTTAGTTGT	=DFFHFIJIFIIGJIIG@JIJIIIIGJJJJI	AS:i:-10	XS:i:-5	XN:i:0	XM:i:2	XO:i:0	XG:i:0	NM:i:2	MD:Z:1C23G5	YT:Z:UU
HWI-ST515:184:D0PUKACXX:1:2202:1747:117148	256	chromosome:AGPv2:6:1:169174353:1	94706317	31	31M	*	0	0	ACAACTAACACTAAAATGTCAGAGCGAGGAC	IJJJJGIIIIJIJ@GIIJGIIFIJIFHFFD=	AS:i:-11	XS:i:-5	XN:i:0	XM:i:2	XO:i:0	XG:i:0	NM:i:2	MD:Z:4T0C25	YT:Z:UU
HWI-ST515:184:D0PUKACXX:1:2202:3235:119794	4	*	0	0	*	*	0	0	GTCGCGGCGGGGGGCCAGTCCCCGGCCGCCC	GGIGIEBCDDDDD##################	YT:Z:UU
HWI-ST515:184:D0PUKACXX:1:2202:14138:140312	16	chromosome:AGPv2:4:1:241473504:1	134582336	255	31M	*	0	0	CTAGCGCTTGGCCTCCTGCCCATCCCCTGCG	BD@:85?<2=;3(AA<FB?;?/HIEHBGGFA	AS:i:-8	XN:i:0	XM:i:2	XO:i:0	XG:i:0	NM:i:2	MD:Z:2G5C22	YT:Z:UU
HWI-ST515:184:D0PUKACXX:1:2202:17259:141792	16	chromosome:AGPv2:2:1:237068873:1	137772789	32	31M	*	0	0	ATACTTCCCTTGGGCTCCACCAGGCTGGCGG	3CCDDDFFFHHHHIIIJJJJJJJIGIJJJJJ	AS:i:0	XS:i:-6	XN:i:0	XM:i:0	XO:i:0	XG:i:0	NM:i:0	MD:Z:31	YT:Z:UU
HWI-ST515:184:D0PUKACXX:1:2202:17259:141792	256	chromosome:AGPv2:8:1:175793759:1	26865555	32	31M	*	0	0	CCGCCAGCCTGGTGGAGCCCAAGGGAAGTAT	JJJJJIGIJJJJJJJIIIHHHHFFFDDDCC3	AS:i:-6	XS:i:-6	XN:i:0	XM:i:1	XO:i:0	XG:i:0	NM:i:1	MD:Z:8T22	YT:Z:UU
HWI-ST515:184:D0PUKACXX:1:2202:18548:168633	4	*	0	0	*	*	0	0	CTCGCAGGGTGGCCTCCATATGGTCCGTTTT	DH@@BG6':.,,.>CDBC;-(55(,:65@?8	YT:Z:UU
HWI-ST515:184:D0PUKACXX:1:2203:11033:49330	4	*	0	0	*	*	0	0	TTCACGAATAAGTGTGCTTCTTTCTCTTTTT	HIIIJJGECHEFCDBCFFEDECC>C@5>>C;	YT:Z:UU
HWI-ST515:184:D0PUKACXX:1:2203:6800:74018	16	chromosome:AGPv2:1:1:301354135:1	128160486	1	31M	*	0	0	AGGGGAATGAGTTGACGTAGATATCTGGGGC	;=CDEEECCCC><FFHGGHHHIIJJJIJJJI	AS:i:0	XS:i:0	XN:i:0	XM:i:0	XO:i:0	XG:i:0	NM:i:0	MD:Z:31	YT:Z:UU
HWI-ST515:184:D0PUKACXX:1:2203:6800:74018	272	chromosome:AGPv2:1:1:301354135:1	128159100	1	31M	*	0	0	AGGGGAATGAGTTGACGTAGATATCTGGGGC	;=CDEEECCCC><FFHGGHHHIIJJJIJJJI	AS:i:0	XS:i:0	XN:i:0	XM:i:0	XO:i:0	XG:i:0	NM:i:0	MD:Z:31	YT:Z:UU
HWI-ST515:184:D0PUKACXX:1:2203:6800:74018	272	chromosome:AGPv2:1:1:301354135:1	128167504	1	31M	*	0	0	AGGGGAATGAGTTGACGTAGATATCTGGGGC	;=CDEEECCCC><FFHGGHHHIIJJJIJJJI	AS:i:0	XS:i:0	XN:i:0	XM:i:0	XO:i:0	XG:i:0	NM:i:0	MD:Z:31	YT:Z:UU
HWI-ST515:184:D0PUKACXX:1:2203:2740:111240	0	chromosome:AGPv2:2:1:237068873:1	217973779	1	31M	*	0	0	TTAGGTCGGCCCTCTCCGGTGCTGGCCTGGG	JJIJIJJIJIJHHHHFFFCBBDDDDDDDBD#	AS:i:-2	XS:i:-2	XN:i:0	XM:i:1	XO:i:0	XG:i:0	NM:i:1	MD:Z:30T0	YT:Z:UU
HWI-ST515:184:D0PUKACXX:1:2203:2740:111240	256	chromosome:AGPv2:1:1:301354135:1	265163133	1	31M	*	0	0	TTAGGTCGGCCCTCTCCGGTGCTGGCCTGGG	JJIJIJJIJIJHHHHFFFCBBDDDDDDDBD#	AS:i:-2	XS:i:-2	XN:i:0	XM:i:1	XO:i:0	XG:i:0	NM:i:1	MD:Z:30T0	YT:Z:UU
HWI-ST515:184:D0PUKACXX:1:2203:11549:181695	16	chromosome:AGPv2:8:1:175793759:1	47428628	1	31M	*	0	0	ACCTCCAGGCTTTCTCCACCCATGCAGTACA	#CBAFFEFHGHHHGEGA=GIIIGHHFGFBIJ	AS:i:0	XS:i:0	XN:i:0	XM:i:0	XO:i:0	XG:i:0	NM:i:0	MD:Z:31	YT:Z:UU
HWI-ST515:184:D0PUKACXX:1:2203:11549:181695	256	chromosome:AGPv2:1:1:301354135:1	122757585	1	31M	*	0	0	TGTACTGCATGGGTGGAGAAAGCCTGGAGGT	JIBFGFHHGIIIG=AGEGHHHGHFEFFABC#	AS:i:0	XS:i:0	XN:i:0	XM:i:0	XO:i:0	XG:i:0	NM:i:0	MD:Z:31	YT:Z:UU
HWI-ST515:184:D0PUKACXX:1:2203:10281:187932	16	chromosome:AGPv2:10:1:150189435:1	141582658	255	31M	*	0	0	ATGGATGAGTTGAGCAAGCCCGGTCAGCCAC	CCDDDDCDCCACCBDDDDFHHJIJIGJJIHJ	AS:i:0	XN:i:0	XM:i:0	XO:i:0	XG:i:0	NM:i:0	MD:Z:31	YT:Z:UU
HWI-ST515:184:D0PUKACXX:1:2204:17145:8443	4	*	0	0	*	*	0	0	TTGGTCTACAAATCGTGGCGACGGCCCGCCC	DCCDACDDDDCDCDD<?@DBBDB;99;BD##	YT:Z:UU
HWI-ST515:184:D0PUKACXX:1:2204:7959:35517	16	chromosome:AGPv2:2:1:237068873:1	63749754	255	31M	*	0	0	CTGAAATAATTTTTTGCACCCTGCACAAACT	###ADA@EEFEEFFGHC=JIIGIIHGHD?GJ	AS:i:0	XN:i:0	XM:i:0	XO:i:0	XG:i:0	NM:i:0	MD:Z:31	YT:Z:UU
HWI-ST515:184:D0PUKACXX:1:2204:11686:60236	16	chromosome:AGPv2:5:1:217872852:1	211808665	31	31M	*	0	0	CGCTCCCATCCGCCAGGACACTCTTCTCCCC	#BBADB=8?DDFFFDCC?CCHHGE;GGJIHG	AS:i:0	XS:i:-5	XN:i:0	XM:i:0	XO:i:0	XG:i:0	NM:i:0	MD:Z:31	YT:Z:UU
HWI-ST515:184:D0PUKACXX:1:2204:11686:60236	256	chromosome:AGPv2:2:1:237068873:1	194631911	31	31M	*	0	0	GGGGAGAAGAGTGTCCTGGCGGATGGGAGCG	GHIJGG;EGHHCC?CCDFFFDD?8=BDABB#	AS:i:-5	XS:i:-5	XN:i:0	XM:i:1	XO:i:0	XG:i:0	NM:i:1	MD:Z:22C8	YT:Z:UU
HWI-ST515:184:D0PUKACXX:1:2204:18844:92055	16	chromosome:AGPv2:9:1:156750706:1	108224160	1	31M	*	0	0	CAGTGCGGTGCCAGCTTTGTCTCCCGTCAGT	:B?BB?BCDDDEEFDBFDGGHIGIJJJJJJJ	AS:i:0	XS:i:0	XN:i:0	XM:i:0	XO:i:0	XG:i:0	NM:i:0	MD:Z:31	YT:Z:UU
HWI-ST515:184:D0PUKACXX:1:2204:18844:92055	272	chromosome:AGPv2:1:1:301354135:1	6526265	1	31M	*	0	0	CAGTGCGGTGCCAGCTTTGTCTCCCGTCAGT	:B?BB?BCDDDEEFDBFDGGHIGIJJJJJJJ	AS:i:0	XS:i:0	XN:i:0	XM:i:0	XO:i:0	XG:i:0	NM:i:0	MD:Z:31	YT:Z:UU
HWI-ST515:184:D0PUKACXX:1:2204:18844:92055	256	chromosome:AGPv2:2:1:237068873:1	6581072	1	31M	*	0	0	ACTGACGGGAGACAAAGCTGGCACCGCACTG	JJJJJJJIGIHGGDFBDFEEDDDCB?BB?B:	AS:i:0	XS:i:0	XN:i:0	XM:i:0	XO:i:0	XG:i:0	NM:i:0	MD:Z:31	YT:Z:UU
HWI-ST515:184:D0PUKACXX:1:2204:18844:92055	272	chromosome:AGPv2:1:1:301354135:1	5871167	1	31M	*	0	0	CAGTGCGGTGCCAGCTTTGTCTCCCGTCAGT	:B?BB?BCDDDEEFDBFDGGHIGIJJJJJJJ	AS:i:0	XS:i:0	XN:i:0	XM:i:0	XO:i:0	XG:i:0	NM:i:0	MD:Z:31	YT:Z:UU
HWI-ST515:184:D0PUKACXX:1:2204:18844:92055	256	chromosome:AGPv2:1:1:301354135:1	269907403	1	31M	*	0	0	ACTGACGGGAGACAAAGCTGGCACCGCACTG	JJJJJJJIGIHGGDFBDFEEDDDCB?BB?B:	AS:i:0	XS:i:0	XN:i:0	XM:i:0	XO:i:0	XG:i:0	NM:i:0	MD:Z:31	YT:Z:UU
HWI-ST515:184:D0PUKACXX:1:2204:18844:92055	272	chromosome:AGPv2:10:1:150189435:1	135808739	1	31M	*	0	0	CAGTGCGGTGCCAGCTTTGTCTCCCGTCAGT	:B?BB?BCDDDEEFDBFDGGHIGIJJJJJJJ	AS:i:0	XS:i:0	XN:i:0	XM:i:0	XO:i:0	XG:i:0	NM:i:0	MD:Z:31	YT:Z:UU
HWI-ST515:184:D0PUKACXX:1:2204:18844:92055	256	chromosome:AGPv2:5:1:217872852:1	206300773	1	26M3D5M	*	0	0	ACTGACGGGAGACAAAGCTGGCACCGCACTG	JJJJJJJIGIHGGDFBDFEEDDDCB?BB?B:	AS:i:-14	XS:i:0	XN:i:0	XM:i:0	XO:i:1	XG:i:3	NM:i:3	MD:Z:26^AGC5	YT:Z:UU
HWI-ST515:184:D0PUKACXX:1:2204:19602:114301	4	*	0	0	*	*	0	0	TCCATATGGGGGGACCACCAGCTAATGCACC	9B3??BB???1577&+8(+282@CC>:>@@#	YT:Z:UU
HWI-ST515:184:D0PUKACXX:1:2204:4703:130822	16	chromosome:AGPv2:1:1:301354135:1	5871167	1	31M	*	0	0	CAGTGCGGTGCCAGCTTTGTCTCCCGTCAGT	CDDDDDDEEDFFFFHHHFHIHEJJHHIJIJJ	AS:i:0	XS:i:0	XN:i:0	XM:i:0	XO:i:0	XG:i:0	NM:i:0	MD:Z:31	YT:Z:UU
HWI-ST515:184:D0PUKACXX:1:2204:4703:130822	272	chromosome:AGPv2:1:1:301354135:1	6526265	1	31M	*	0	0	CAGTGCGGTGCCAGCTTTGTCTCCCGTCAGT	CDDDDDDEEDFFFFHHHFHIHEJJHHIJIJJ	AS:i:0	XS:i:0	XN:i:0	XM:i:0	XO:i:0	XG:i:0	NM:i:0	MD:Z:31	YT:Z:UU
HWI-ST515:184:D0PUKACXX:1:2204:4703:130822	272	chromosome:AGPv2:10:1:150189435:1	135808739	1	31M	*	0	0	CAGTGCGGTGCCAGCTTTGTCTCCCGTCAGT	CDDDDDDEEDFFFFHHHFHIHEJJHHIJIJJ	AS:i:0	XS:i:0	XN:i:0	XM:i:0	XO:i:0	XG:i:0	NM:i:0	MD:Z:31	YT:Z:UU
HWI-ST515:184:D0PUKACXX:1:2204:4703:130822	256	chromosome:AGPv2:2:1:237068873:1	6581072	1	31M	*	0	0	ACTGACGGGAGACAAAGCTGGCACCGCACTG	JJIJIHHJJEHIHFHHHFFFFDEEDDDDDDC	AS:i:0	XS:i:0	XN:i:0	XM:i:0	XO:i:0	XG:i:0	NM:i:0	MD:Z:31	YT:Z:UU
HWI-ST515:184:D0PUKACXX:1:2204:4703:130822	272	chromosome:AGPv2:9:1:156750706:1	108224160	1	31M	*	0	0	CAGTGCGGTGCCAGCTTTGTCTCCCGTCAGT	CDDDDDDEEDFFFFHHHFHIHEJJHHIJIJJ	AS:i:0	XS:i:0	XN:i:0	XM:i:0	XO:i:0	XG:i:0	NM:i:0	MD:Z:31	YT:Z:UU
HWI-ST515:184:D0PUKACXX:1:2204:4703:130822	256	chromosome:AGPv2:1:1:301354135:1	269907403	1	31M	*	0	0	ACTGACGGGAGACAAAGCTGGCACCGCACTG	JJIJIHHJJEHIHFHHHFFFFDEEDDDDDDC	AS:i:0	XS:i:0	XN:i:0	XM:i:0	XO:i:0	XG:i:0	NM:i:0	MD:Z:31	YT:Z:UU
HWI-ST515:184:D0PUKACXX:1:2204:4703:130822	256	chromosome:AGPv2:5:1:217872852:1	206300773	1	26M3D5M	*	0	0	ACTGACGGGAGACAAAGCTGGCACCGCACTG	JJIJIHHJJEHIHFHHHFFFFDEEDDDDDDC	AS:i:-14	XS:i:0	XN:i:0	XM:i:0	XO:i:1	XG:i:3	NM:i:3	MD:Z:26^AGC5	YT:Z:UU
HWI-ST515:184:D0PUKACXX:1:2204:14530:142578	0	chromosome:AGPv2:2:1:237068873:1	152355146	255	31M	*	0	0	TCCATATGGGGGGATCAACAGCTAATGCACC	IJJJIJIJJHJJDDB?BDCDDDDDCDDDCC9	AS:i:0	XN:i:0	XM:i:0	XO:i:0	XG:i:0	NM:i:0	MD:Z:31	YT:Z:UU
HWI-ST515:184:D0PUKACXX:1:2204:7852:144433	16	chromosome:AGPv2:8:1:175793759:1	155021957	32	31M	*	0	0	GTCCTCGCTCTGACATTTTAGTGTTAGTTGT	;>CBFHBHFEGIGIIHF@JIHCGHBIHIHGI	AS:i:0	XS:i:-6	XN:i:0	XM:i:0	XO:i:0	XG:i:0	NM:i:0	MD:Z:31	YT:Z:UU
HWI-ST515:184:D0PUKACXX:1:2204:7852:144433	256	chromosome:AGPv2:4:1:241473504:1	239705981	32	31M	*	0	0	ACAACTAACACTAAAATGTCAGAGCGAGGAC	IGHIHIBHGCHIJ@FHIIGIGEFHBHFBC>;	AS:i:-6	XS:i:-6	XN:i:0	XM:i:1	XO:i:0	XG:i:0	NM:i:1	MD:Z:5C25	YT:Z:UU
HWI-ST515:184:D0PUKACXX:1:2204:7852:144433	272	chromosome:AGPv2:8:1:175793759:1	141064014	32	31M	*	0	0	GTCCTCGCTCTGACATTTTAGTGTTAGTTGT	;>CBFHBHFEGIGIIHF@JIHCGHBIHIHGI	AS:i:-9	XS:i:-6	XN:i:0	XM:i:2	XO:i:0	XG:i:0	NM:i:2	MD:Z:1A1A27	YT:Z:UU
HWI-ST515:184:D0PUKACXX:1:2204:7852:144433	272	chromosome:AGPv2:5:1:217872852:1	161178872	32	31M	*	0	0	GTCCTCGCTCTGACATTTTAGTGTTAGTTGT	;>CBFHBHFEGIGIIHF@JIHCGHBIHIHGI	AS:i:-10	XS:i:-6	XN:i:0	XM:i:2	XO:i:0	XG:i:0	NM:i:2	MD:Z:1C23G5	YT:Z:UU
HWI-ST515:184:D0PUKACXX:1:2204:7852:144433	272	chromosome:AGPv2:6:1:169174353:1	81697762	32	31M	*	0	0	GTCCTCGCTCTGACATTTTAGTGTTAGTTGT	;>CBFHBHFEGIGIIHF@JIHCGHBIHIHGI	AS:i:-10	XS:i:-6	XN:i:0	XM:i:2	XO:i:0	XG:i:0	NM:i:2	MD:Z:1C23G5	YT:Z:UU
HWI-ST515:184:D0PUKACXX:1:2204:7852:144433	256	chromosome:AGPv2:6:1:169174353:1	94706317	32	31M	*	0	0	ACAACTAACACTAAAATGTCAGAGCGAGGAC	IGHIHIBHGCHIJ@FHIIGIGEFHBHFBC>;	AS:i:-11	XS:i:-6	XN:i:0	XM:i:2	XO:i:0	XG:i:0	NM:i:2	MD:Z:4T0C25	YT:Z:UU
HWI-ST515:184:D0PUKACXX:1:2204:11916:145744	4	*	0	0	*	*	0	0	CCTTCTTGCTGGGTAAGTTCAACTCTTCCCG	GIJIJGHGIIIJIFHGEIIDHBEHHFFHFHB	YT:Z:UU
HWI-ST515:184:D0PUKACXX:1:2204:10730:146597	4	*	0	0	*	*	0	0	CTCGCTGATGGGGCAAGTAAGGGCCAATAAG	DAFIJGIIGGGHIGEEA=3?DCB?B?=;@5;	YT:Z:UU
HWI-ST515:184:D0PUKACXX:1:2204:6679:165820	4	*	0	0	*	*	0	0	GTTTTAATGACAGATCTTGGGCCCTTTTTGT	IBEIIIIGHIIJJHIIGGD@ACEEBDDDFC;	YT:Z:UU
HWI-ST515:184:D0PUKACXX:1:2204:5455:183822	0	chromosome:AGPv2:1:1:301354135:1	274725798	1	31M	*	0	0	GTTGCGTGCCCAGCAGAACTCCCCTGCGCGC	IGHIJJHHFDF@DEDECCCDDCBBCDBBDB9	AS:i:0	XS:i:0	XN:i:0	XM:i:0	XO:i:0	XG:i:0	NM:i:0	MD:Z:31	YT:Z:UU
HWI-ST515:184:D0PUKACXX:1:2204:5455:183822	256	chromosome:AGPv2:3:1:232140174:1	226172525	1	31M	*	0	0	GTTGCGTGCCCAGCAGAACTCCCCTGCGCGC	IGHIJJHHFDF@DEDECCCDDCBBCDBBDB9	AS:i:0	XS:i:0	XN:i:0	XM:i:0	XO:i:0	XG:i:0	NM:i:0	MD:Z:31	YT:Z:UU
HWI-ST515:184:D0PUKACXX:1:2204:5455:183822	256	chromosome:AGPv2:4:1:241473504:1	200878292	1	31M	*	0	0	GTTGCGTGCCCAGCAGAACTCCCCTGCGCGC	IGHIJJHHFDF@DEDECCCDDCBBCDBBDB9	AS:i:0	XS:i:0	XN:i:0	XM:i:0	XO:i:0	XG:i:0	NM:i:0	MD:Z:31	YT:Z:UU
HWI-ST515:184:D0PUKACXX:1:2204:5455:183822	272	chromosome:AGPv2:4:1:241473504:1	174062688	1	31M	*	0	0	GCGCGCAGGGGAGTTCTGCTGGGCACGCAAC	9BDBBDCBBCDDCCCEDED@FDFHHJJIHGI	AS:i:0	XS:i:0	XN:i:0	XM:i:0	XO:i:0	XG:i:0	NM:i:0	MD:Z:31	YT:Z:UU
HWI-ST515:184:D0PUKACXX:1:2204:5455:183822	272	chromosome:AGPv2:9:1:156750706:1	4285758	1	31M	*	0	0	GCGCGCAGGGGAGTTCTGCTGGGCACGCAAC	9BDBBDCBBCDDCCCEDED@FDFHHJJIHGI	AS:i:0	XS:i:0	XN:i:0	XM:i:0	XO:i:0	XG:i:0	NM:i:0	MD:Z:31	YT:Z:UU
HWI-ST515:184:D0PUKACXX:1:2204:5455:183822	272	chromosome:AGPv2:5:1:217872852:1	181635090	1	31M	*	0	0	GCGCGCAGGGGAGTTCTGCTGGGCACGCAAC	9BDBBDCBBCDDCCCEDED@FDFHHJJIHGI	AS:i:0	XS:i:0	XN:i:0	XM:i:0	XO:i:0	XG:i:0	NM:i:0	MD:Z:31	YT:Z:UU
HWI-ST515:184:D0PUKACXX:1:2204:5455:183822	272	chromosome:AGPv2:5:1:217872852:1	5381659	1	31M	*	0	0	GCGCGCAGGGGAGTTCTGCTGGGCACGCAAC	9BDBBDCBBCDDCCCEDED@FDFHHJJIHGI	AS:i:-5	XS:i:0	XN:i:0	XM:i:1	XO:i:0	XG:i:0	NM:i:1	MD:Z:7A23	YT:Z:UU
HWI-ST515:184:D0PUKACXX:1:2204:20062:186135	4	*	0	0	*	*	0	0	CTCGCAGGGAGGCCTCCATATGGTCCGTTTT	GC@@''-54(5>=?;=B?C:A##########	YT:Z:UU
HWI-ST515:184:D0PUKACXX:1:2204:18599:193584	16	chromosome:AGPv2:2:1:237068873:1	45419308	255	31M	*	0	0	CCATGCGTGACACCTCCGACCTCCCACCGAG	?DDDDBA>;;6(DB4GE@1>HAFF@GIIIGI	AS:i:0	XN:i:0	XM:i:0	XO:i:0	XG:i:0	NM:i:0	MD:Z:31	YT:Z:UU
HWI-ST515:184:D0PUKACXX:1:2205:11494:17463	0	chromosome:AGPv2:1:1:301354135:1	128160508	1	31M	*	0	0	ATCTGGGGCGGTTGATCAACACGCGGGTGGA	JJJIIIJJIHDDDDCDDDDCDDDDDDB5;B?	AS:i:0	XS:i:0	XN:i:0	XM:i:0	XO:i:0	XG:i:0	NM:i:0	MD:Z:31	YT:Z:UU
HWI-ST515:184:D0PUKACXX:1:2205:11494:17463	256	chromosome:AGPv2:1:1:301354135:1	128159122	1	31M	*	0	0	ATCTGGGGCGGTTGATCAACACGCGGGTGGA	JJJIIIJJIHDDDDCDDDDCDDDDDDB5;B?	AS:i:0	XS:i:0	XN:i:0	XM:i:0	XO:i:0	XG:i:0	NM:i:0	MD:Z:31	YT:Z:UU
HWI-ST515:184:D0PUKACXX:1:2205:11494:17463	256	chromosome:AGPv2:1:1:301354135:1	128167526	1	31M	*	0	0	ATCTGGGGCGGTTGATCAACACGCGGGTGGA	JJJIIIJJIHDDDDCDDDDCDDDDDDB5;B?	AS:i:0	XS:i:0	XN:i:0	XM:i:0	XO:i:0	XG:i:0	NM:i:0	MD:Z:31	YT:Z:UU
HWI-ST515:184:D0PUKACXX:1:2205:8836:38333	0	chromosome:AGPv2:8:1:175793759:1	43263603	255	31M	*	0	0	CTCTCACTGATACACTCACCTAAGTCCCTCG	JEHIJJJIIGFGIIJJIIJJJHGHEHHFFF4	AS:i:0	XN:i:0	XM:i:0	XO:i:0	XG:i:0	NM:i:0	MD:Z:31	YT:Z:UU
HWI-ST515:184:D0PUKACXX:1:2205:6514:66284	0	chromosome:AGPv2:8:1:175793759:1	47431537	31	31M	*	0	0	TGCAGTACACAGCAACAACTGATCATCCTCG	CB>)=CFGGG@FG@A@EAE;AECEC)?B>>>	AS:i:0	XS:i:-5	XN:i:0	XM:i:0	XO:i:0	XG:i:0	NM:i:0	MD:Z:31	YT:Z:UU
HWI-ST515:184:D0PUKACXX:1:2205:6514:66284	272	chromosome:AGPv2:1:1:301354135:1	122757563	31	31M	*	0	0	CGAGGATGATCAGTTGTTGCTGTGTACTGCA	>>>B?)CECEA;EAE@A@GF@GGGFC=)>BC	AS:i:-5	XS:i:-5	XN:i:0	XM:i:1	XO:i:0	XG:i:0	NM:i:1	MD:Z:13C17	YT:Z:UU
HWI-ST515:184:D0PUKACXX:1:2205:20572:83193	16	chromosome:AGPv2:1:1:301354135:1	118965274	255	31M	*	0	0	ACGTGAGCATGGAGTAGTGGCTGGCTCCCGG	;BC<EC@@DC@CDEGHFFGJIGIHGHGDAIH	AS:i:0	XN:i:0	XM:i:0	XO:i:0	XG:i:0	NM:i:0	MD:Z:31	YT:Z:UU
HWI-ST515:184:D0PUKACXX:1:2205:19015:87479	16	chromosome:AGPv2:4:1:241473504:1	134582336	255	31M	*	0	0	CTAGCGCTTGGCCTCCTGCCCATCCCCTGCG	>?8BBDBDB?7CCA>EFHHEEHGGHFGHJIJ	AS:i:-9	XN:i:0	XM:i:2	XO:i:0	XG:i:0	NM:i:2	MD:Z:2G5C22	YT:Z:UU
HWI-ST515:184:D0PUKACXX:1:2205:1489:103780	4	*	0	0	*	*	0	0	GCCATGGGGAGTGTGAGCTAGAGATGGGGGT	IGIBHIHIJHIEHCHEEDHHFBE>CCEDDB@	YT:Z:UU
HWI-ST515:184:D0PUKACXX:1:2205:16945:122001	0	chromosome:AGPv2:10:1:150189435:1	116979851	1	31M	*	0	0	GCTGGCGGCTGGACGACGACTGCGTGACCGG	JJJIJJ=D>;=?9A?=BB<B>@())52?C##	AS:i:-2	XS:i:-2	XN:i:0	XM:i:1	XO:i:0	XG:i:0	NM:i:1	MD:Z:29T1	YT:Z:UU
HWI-ST515:184:D0PUKACXX:1:2205:16945:122001	272	chromosome:AGPv2:5:1:217872852:1	99839301	1	31M	*	0	0	CCGGTCACGCAGTCGTCGTCCAGCCGCCAGC	##C?25))(@>B<BB=?A9?=;>D=JJIJJJ	AS:i:-2	XS:i:-2	XN:i:0	XM:i:1	XO:i:0	XG:i:0	NM:i:1	MD:Z:1A29	YT:Z:UU
HWI-ST515:184:D0PUKACXX:1:2205:16945:122001	272	chromosome:AGPv2:1:1:301354135:1	259240327	1	31M	*	0	0	CCGGTCACGCAGTCGTCGTCCAGCCGCCAGC	##C?25))(@>B<BB=?A9?=;>D=JJIJJJ	AS:i:-4	XS:i:-2	XN:i:0	XM:i:2	XO:i:0	XG:i:0	NM:i:2	MD:Z:0T0A29	YT:Z:UU
HWI-ST515:184:D0PUKACXX:1:2205:20112:135543	4	*	0	0	*	*	0	0	GAATTAAGATCGGAAGAGCGTCGTGTAGGGA	GHFCGCCDHGHIEHGFFBDD9?>=B5?CCBC	YT:Z:UU
HWI-ST515:184:D0PUKACXX:1:2205:14861:145062	0	chromosome:AGPv2:8:1:175793759:1	43263603	255	31M	*	0	0	CTCTCACTGATACACTCACCTAAGTCCCTCG	D<?B@F@C8BDGF7C;@;@(77==AE7;BD#	AS:i:0	XN:i:0	XM:i:0	XO:i:0	XG:i:0	NM:i:0	MD:Z:31	YT:Z:UU
HWI-ST515:184:D0PUKACXX:1:2205:6693:174637	16	chromosome:AGPv2:8:1:175793759:1	47428628	1	31M	*	0	0	ACCTCCAGGCTTTCTCCACCCATGCAGTACA	;DEEFFFFHHFHEIHGB@JJJJJJIIJIIIJ	AS:i:0	XS:i:0	XN:i:0	XM:i:0	XO:i:0	XG:i:0	NM:i:0	MD:Z:31	YT:Z:UU
HWI-ST515:184:D0PUKACXX:1:2205:6693:174637	256	chromosome:AGPv2:1:1:301354135:1	122757585	1	31M	*	0	0	TGTACTGCATGGGTGGAGAAAGCCTGGAGGT	JIIIJIIJJJJJJ@BGHIEHFHHFFFFEED;	AS:i:0	XS:i:0	XN:i:0	XM:i:0	XO:i:0	XG:i:0	NM:i:0	MD:Z:31	YT:Z:UU
HWI-ST515:184:D0PUKACXX:1:2206:16495:43731	16	chromosome:AGPv2:2:1:237068873:1	137772789	31	31M	*	0	0	ATACTTCCCTTGGGCTCCACCAGGCTGGCGG	#######?;(9?HE@=@@8FCFBC@6FHD:B	AS:i:0	XS:i:-5	XN:i:0	XM:i:0	XO:i:0	XG:i:0	NM:i:0	MD:Z:31	YT:Z:UU
HWI-ST515:184:D0PUKACXX:1:2206:16495:43731	256	chromosome:AGPv2:8:1:175793759:1	26865555	31	31M	*	0	0	CCGCCAGCCTGGTGGAGCCCAAGGGAAGTAT	B:DHF6@CBFCF8@@=@EH?9(;?#######	AS:i:-5	XS:i:-5	XN:i:0	XM:i:1	XO:i:0	XG:i:0	NM:i:1	MD:Z:8T22	YT:Z:UU
HWI-ST515:184:D0PUKACXX:1:2206:4347:74229	4	*	0	0	*	*	0	0	GCCGTCTCGAATTAAGATCGGAAGAGCGTCG	;GF@7<@GEG>CCGIGHHEEHDFEEEEC>??	YT:Z:UU
HWI-ST515:184:D0PUKACXX:1:2206:16893:86338	16	chromosome:AGPv2:4:1:241473504:1	160458156	255	31M	*	0	0	ACAGATCAGGTATTCTCTTCCTGCCGTGCGA	###########A>;@@;(=DFGJIIIGIHHB	AS:i:0	XN:i:0	XM:i:0	XO:i:0	XG:i:0	NM:i:0	MD:Z:31	YT:Z:UU
HWI-ST515:184:D0PUKACXX:1:2206:16094:107684	16	chromosome:AGPv2:4:1:241473504:1	2515286	255	31M	*	0	0	GTGGTGACTGGGGAGTCTGTCTGTCTGGGAG	################D=6=AF;(8B(FFB8	AS:i:-2	XN:i:0	XM:i:1	XO:i:0	XG:i:0	NM:i:1	MD:Z:4G26	YT:Z:UU
HWI-ST515:184:D0PUKACXX:1:2206:19413:155641	4	*	0	0	*	*	0	0	TTGGTCTACAAATCGTGGCGACGGCCCGCCC	EDEDC>ACDDDDDDDDDB@D;BD;B>B>BB@	YT:Z:UU
HWI-ST515:184:D0PUKACXX:1:2206:14955:176383	0	chromosome:AGPv2:10:1:150189435:1	4406261	255	31M	*	0	0	CCCTCTCCTCCATCCCACCATTGCACTCCAC	F9?/?EADCB=@CFCC)=@@;;A)7=?@@C;	AS:i:-2	XN:i:0	XM:i:1	XO:i:0	XG:i:0	NM:i:1	MD:Z:23G7	YT:Z:UU
HWI-ST515:184:D0PUKACXX:1:2207:8001:13248	16	chromosome:AGPv2:4:1:241473504:1	134582336	255	31M	*	0	0	CTAGCGCTTGGCCTCCTGCCCATCCCCTGCG	BB??@BAAA?=CABFFFHHHHIIIIHJJIGJ	AS:i:-10	XN:i:0	XM:i:2	XO:i:0	XG:i:0	NM:i:2	MD:Z:2G5C22	YT:Z:UU
HWI-ST515:184:D0PUKACXX:1:2207:16926:43587	16	chromosome:AGPv2:2:1:237068873:1	137772789	32	31M	*	0	0	ATACTTCCCTTGGGCTCCACCAGGCTGGCGG	:EEDB=FFDGHHHJJIGHDHJIJJJIJJJJI	AS:i:0	XS:i:-6	XN:i:0	XM:i:0	XO:i:0	XG:i:0	NM:i:0	MD:Z:31	YT:Z:UU
HWI-ST515:184:D0PUKACXX:1:2207:16926:43587	256	chromosome:AGPv2:8:1:175793759:1	26865555	32	31M	*	0	0	CCGCCAGCCTGGTGGAGCCCAAGGGAAGTAT	IJJJJIJJJIJHDHGIJJHHHGDFF=BDEE:	AS:i:-6	XS:i:-6	XN:i:0	XM:i:1	XO:i:0	XG:i:0	NM:i:1	MD:Z:8T22	YT:Z:UU
HWI-ST515:184:D0PUKACXX:1:2207:8743:69591	0	chromosome:AGPv2:2:1:237068873:1	217973779	1	31M	*	0	0	TTAGGTCGGCCCTCTCCGGTGCTGGCCTGGG	JJJBG=F@AHB==BDDFDC33>@AC@DC?##	AS:i:-2	XS:i:-2	XN:i:0	XM:i:1	XO:i:0	XG:i:0	NM:i:1	MD:Z:30T0	YT:Z:UU
HWI-ST515:184:D0PUKACXX:1:2207:8743:69591	256	chromosome:AGPv2:1:1:301354135:1	265163133	1	31M	*	0	0	TTAGGTCGGCCCTCTCCGGTGCTGGCCTGGG	JJJBG=F@AHB==BDDFDC33>@AC@DC?##	AS:i:-2	XS:i:-2	XN:i:0	XM:i:1	XO:i:0	XG:i:0	NM:i:1	MD:Z:30T0	YT:Z:UU
HWI-ST515:184:D0PUKACXX:1:2207:6416:88348	0	chromosome:AGPv2:8:1:175793759:1	121557879	255	31M	*	0	0	CTCTCTCGGTAGCTCGGGTTGGCGGCGTAGC	JIJIJHIJJIIJJIJJJJHGHHFFDDDDDB?	AS:i:0	XN:i:0	XM:i:0	XO:i:0	XG:i:0	NM:i:0	MD:Z:31	YT:Z:UU
HWI-ST515:184:D0PUKACXX:1:2207:7036:135794	0	chromosome:AGPv2:7:1:176764762:1	17708140	255	31M	*	0	0	TCTAGGTTCTGGGCTGGTCGCCTTGTCCATG	CFHHHC@DHEEEEHEBEACC65;>A@@@AD:	AS:i:-5	XN:i:0	XM:i:1	XO:i:0	XG:i:0	NM:i:1	MD:Z:9C21	YT:Z:UU
HWI-ST515:184:D0PUKACXX:1:2207:6427:175865	16	chromosome:AGPv2:2:1:237068873:1	130267910	1	31M	*	0	0	AGAAGCGGCAGGCACATAGCCGTCCGCGGTA	####@BBBC@:>>;A>8'9/95'5'<09CGI	AS:i:-2	XS:i:-2	XN:i:0	XM:i:1	XO:i:0	XG:i:0	NM:i:1	MD:Z:22A8	YT:Z:UU
HWI-ST515:184:D0PUKACXX:1:2207:6427:175865	272	chromosome:AGPv2:2:1:237068873:1	130263327	1	31M	*	0	0	AGAAGCGGCAGGCACATAGCCGTCCGCGGTA	####@BBBC@:>>;A>8'9/95'5'<09CGI	AS:i:-2	XS:i:-2	XN:i:0	XM:i:1	XO:i:0	XG:i:0	NM:i:1	MD:Z:22A8	YT:Z:UU
HWI-ST515:184:D0PUKACXX:1:2207:6427:175865	272	chromosome:AGPv2:6:1:169174353:1	103462828	1	31M	*	0	0	AGAAGCGGCAGGCACATAGCCGTCCGCGGTA	####@BBBC@:>>;A>8'9/95'5'<09CGI	AS:i:-2	XS:i:-2	XN:i:0	XM:i:1	XO:i:0	XG:i:0	NM:i:1	MD:Z:22G8	YT:Z:UU
HWI-ST515:184:D0PUKACXX:1:2207:6427:175865	272	chromosome:AGPv2:3:1:232140174:1	152808336	1	31M	*	0	0	AGAAGCGGCAGGCACATAGCCGTCCGCGGTA	####@BBBC@:>>;A>8'9/95'5'<09CGI	AS:i:-2	XS:i:-2	XN:i:0	XM:i:1	XO:i:0	XG:i:0	NM:i:1	MD:Z:22A8	YT:Z:UU
HWI-ST515:184:D0PUKACXX:1:2207:10464:189465	0	chromosome:AGPv2:5:1:217872852:1	117016009	255	31M	*	0	0	TCACCCGAGGTTAGCAAGACCGACAGTGGTG	JHIJJEFGIGFHIJJJIJJJHHFDDD@CCC?	AS:i:0	XN:i:0	XM:i:0	XO:i:0	XG:i:0	NM:i:0	MD:Z:31	YT:Z:UU
HWI-ST515:184:D0PUKACXX:1:2208:7964:3909	16	chromosome:AGPv2:4:1:241473504:1	118412543	255	31M	*	0	0	CAGTGTGTGTGGTTGCAGGCAGACCGCAGAC	@<DBDB?<DDBCDEEEEEEFFFFHGIJJGGI	AS:i:0	XN:i:0	XM:i:0	XO:i:0	XG:i:0	NM:i:0	MD:Z:31	YT:Z:UU
HWI-ST515:184:D0PUKACXX:1:2208:2244:15279	4	*	0	0	*	*	0	0	GTCGCGGCGGGGGGCCAGGCCGCGTGCGCCT	JGEIFGEDDD7BD##################	YT:Z:UU
HWI-ST515:184:D0PUKACXX:1:2208:16136:18992	16	chromosome:AGPv2:2:1:237068873:1	63749754	255	31M	*	0	0	CTGAAATAATTTTTTGCACCCTGCACAAACT	5:EA>;;;6/ACAEE@@7-==4<GGHFF<GD	AS:i:0	XN:i:0	XM:i:0	XO:i:0	XG:i:0	NM:i:0	MD:Z:31	YT:Z:UU
HWI-ST515:184:D0PUKACXX:1:2208:10710:23323	16	chromosome:AGPv2:8:1:175793759:1	160085577	255	31M	*	0	0	CCCCCTCGCCGCCTCCGCCTACCTCAAACCC	################GGB3@@BFCD??HFH	AS:i:-2	XN:i:0	XM:i:1	XO:i:0	XG:i:0	NM:i:1	MD:Z:1A29	YT:Z:UU
HWI-ST515:184:D0PUKACXX:1:2208:11920:26710	0	chromosome:AGPv2:8:1:175793759:1	133402542	1	31M	*	0	0	CAAGACGTGCAGGACTGCAGCTGCAAGCACG	?F8=C8-5@=676-.?;;?B@C#########	AS:i:0	XS:i:0	XN:i:0	XM:i:0	XO:i:0	XG:i:0	NM:i:0	MD:Z:31	YT:Z:UU
HWI-ST515:184:D0PUKACXX:1:2208:11920:26710	256	chromosome:AGPv2:9:1:156750706:1	8197383	1	31M	*	0	0	CAAGACGTGCAGGACTGCAGCTGCAAGCACG	?F8=C8-5@=676-.?;;?B@C#########	AS:i:0	XS:i:0	XN:i:0	XM:i:0	XO:i:0	XG:i:0	NM:i:0	MD:Z:31	YT:Z:UU
HWI-ST515:184:D0PUKACXX:1:2208:13778:77616	16	chromosome:AGPv2:1:1:301354135:1	118965274	255	31M	*	0	0	ACGTGAGCATGGAGTAGTGGCTGGCTCCCGG	#BEC@<CC@DE@FHHHHEIIJJJJIHHGEJJ	AS:i:0	XN:i:0	XM:i:0	XO:i:0	XG:i:0	NM:i:0	MD:Z:31	YT:Z:UU
HWI-ST515:184:D0PUKACXX:1:2208:6712:88875	0	chromosome:AGPv2:10:1:150189435:1	4475740	31	31M	*	0	0	CCCTCTCCTCCATCCCACCATCGGACTCCAC	IGGAGGJ@EHGGHF;@BDDCCCD?BDD9>A?	AS:i:0	XS:i:-5	XN:i:0	XM:i:0	XO:i:0	XG:i:0	NM:i:0	MD:Z:31	YT:Z:UU
HWI-ST515:184:D0PUKACXX:1:2208:6712:88875	272	chromosome:AGPv2:5:1:217872852:1	11523355	31	31M	*	0	0	GTGGAGTCCGATGGTGGGATGGAGGAGAGGG	?A>9DDB?DCCCDDB@;FHGGHE@JGGAGGI	AS:i:-5	XS:i:-5	XN:i:0	XM:i:1	XO:i:0	XG:i:0	NM:i:1	MD:Z:18G12	YT:Z:UU
HWI-ST515:184:D0PUKACXX:1:2208:6712:88875	272	chromosome:AGPv2:6:1:169174353:1	154465611	31	31M	*	0	0	GTGGAGTCCGATGGTGGGATGGAGGAGAGGG	?A>9DDB?DCCCDDB@;FHGGHE@JGGAGGI	AS:i:-5	XS:i:-5	XN:i:0	XM:i:1	XO:i:0	XG:i:0	NM:i:1	MD:Z:18G12	YT:Z:UU
HWI-ST515:184:D0PUKACXX:1:2208:6712:88875	272	chromosome:AGPv2:5:1:217872852:1	136025455	31	31M	*	0	0	GTGGAGTCCGATGGTGGGATGGAGGAGAGGG	?A>9DDB?DCCCDDB@;FHGGHE@JGGAGGI	AS:i:-5	XS:i:-5	XN:i:0	XM:i:1	XO:i:0	XG:i:0	NM:i:1	MD:Z:18G12	YT:Z:UU
HWI-ST515:184:D0PUKACXX:1:2208:6712:88875	256	chromosome:AGPv2:10:1:150189435:1	4406261	31	31M	*	0	0	CCCTCTCCTCCATCCCACCATCGGACTCCAC	IGGAGGJ@EHGGHF;@BDDCCCD?BDD9>A?	AS:i:-5	XS:i:-5	XN:i:0	XM:i:1	XO:i:0	XG:i:0	NM:i:1	MD:Z:21T9	YT:Z:UU
HWI-ST515:184:D0PUKACXX:1:2208:6712:88875	272	chromosome:AGPv2:1:1:301354135:1	287011887	31	31M	*	0	0	GTGGAGTCCGATGGTGGGATGGAGGAGAGGG	?A>9DDB?DCCCDDB@;FHGGHE@JGGAGGI	AS:i:-5	XS:i:-5	XN:i:0	XM:i:1	XO:i:0	XG:i:0	NM:i:1	MD:Z:18G12	YT:Z:UU
HWI-ST515:184:D0PUKACXX:1:2208:6712:88875	256	chromosome:AGPv2:2:1:237068873:1	44349777	31	31M	*	0	0	CCCTCTCCTCCATCCCACCATCGGACTCCAC	IGGAGGJ@EHGGHF;@BDDCCCD?BDD9>A?	AS:i:-5	XS:i:-5	XN:i:0	XM:i:1	XO:i:0	XG:i:0	NM:i:1	MD:Z:12C18	YT:Z:UU
HWI-ST515:184:D0PUKACXX:1:2208:6712:88875	272	chromosome:AGPv2:7:1:176764762:1	143130789	31	31M	*	0	0	GTGGAGTCCGATGGTGGGATGGAGGAGAGGG	?A>9DDB?DCCCDDB@;FHGGHE@JGGAGGI	AS:i:-5	XS:i:-5	XN:i:0	XM:i:1	XO:i:0	XG:i:0	NM:i:1	MD:Z:18G12	YT:Z:UU
HWI-ST515:184:D0PUKACXX:1:2208:6712:88875	256	chromosome:AGPv2:7:1:176764762:1	40333037	31	31M	*	0	0	CCCTCTCCTCCATCCCACCATCGGACTCCAC	IGGAGGJ@EHGGHF;@BDDCCCD?BDD9>A?	AS:i:-5	XS:i:-5	XN:i:0	XM:i:1	XO:i:0	XG:i:0	NM:i:1	MD:Z:12C18	YT:Z:UU
HWI-ST515:184:D0PUKACXX:1:2208:6712:88875	256	chromosome:AGPv2:5:1:217872852:1	64781024	31	31M	*	0	0	CCCTCTCCTCCATCCCACCATCGGACTCCAC	IGGAGGJ@EHGGHF;@BDDCCCD?BDD9>A?	AS:i:-5	XS:i:-5	XN:i:0	XM:i:1	XO:i:0	XG:i:0	NM:i:1	MD:Z:12C18	YT:Z:UU
HWI-ST515:184:D0PUKACXX:1:2208:18161:110986	16	chromosome:AGPv2:4:1:241473504:1	167404246	255	31M	*	0	0	GCAAAATGTAAATTCACTACTGGTACATATG	6>:A3BB?;=))7>A?@7777.C=4FC849E	AS:i:0	XN:i:0	XM:i:0	XO:i:0	XG:i:0	NM:i:0	MD:Z:31	YT:Z:UU
HWI-ST515:184:D0PUKACXX:1:2208:3735:112644	16	chromosome:AGPv2:2:1:237068873:1	164988145	1	31M	*	0	0	GGGTCATGCGCAGCTTCCACCGCCGAATTGG	23C:B@=DBCCDDDCA;>=BBHDEJJIJIIH	AS:i:-3	XS:i:-3	XN:i:0	XM:i:1	XO:i:0	XG:i:0	NM:i:1	MD:Z:1C29	YT:Z:UU
HWI-ST515:184:D0PUKACXX:1:2208:3735:112644	256	chromosome:AGPv2:7:1:176764762:1	20748367	1	31M	*	0	0	CCAATTCGGCGGTGGAAGCTGCGCATGACCC	HIIJIJJEDHBB=>;ACDDDCCBD=@B:C32	AS:i:-3	XS:i:-3	XN:i:0	XM:i:1	XO:i:0	XG:i:0	NM:i:1	MD:Z:29G1	YT:Z:UU
HWI-ST515:184:D0PUKACXX:1:2208:3735:112644	256	chromosome:AGPv2:6:1:169174353:1	166669610	1	31M	*	0	0	CCAATTCGGCGGTGGAAGCTGCGCATGACCC	HIIJIJJEDHBB=>;ACDDDCCBD=@B:C32	AS:i:-3	XS:i:-3	XN:i:0	XM:i:1	XO:i:0	XG:i:0	NM:i:1	MD:Z:29G1	YT:Z:UU
HWI-ST515:184:D0PUKACXX:1:2208:12005:117819	16	chromosome:AGPv2:8:1:175793759:1	24766436	1	31M	*	0	0	TTTTTTCCTTCTATTCTTATCCAGCCACCGC	2=;DC?EEDCA@?BCDCEFFHHIFIIHJJJJ	AS:i:0	XS:i:0	XN:i:0	XM:i:0	XO:i:0	XG:i:0	NM:i:0	MD:Z:31	YT:Z:UU
HWI-ST515:184:D0PUKACXX:1:2208:12005:117819	272	chromosome:AGPv2:9:1:156750706:1	106849940	1	31M	*	0	0	TTTTTTCCTTCTATTCTTATCCAGCCACCGC	2=;DC?EEDCA@?BCDCEFFHHIFIIHJJJJ	AS:i:0	XS:i:0	XN:i:0	XM:i:0	XO:i:0	XG:i:0	NM:i:0	MD:Z:31	YT:Z:UU
HWI-ST515:184:D0PUKACXX:1:2208:12005:117819	272	chromosome:AGPv2:2:1:237068873:1	65392365	1	31M	*	0	0	TTTTTTCCTTCTATTCTTATCCAGCCACCGC	2=;DC?EEDCA@?BCDCEFFHHIFIIHJJJJ	AS:i:-4	XS:i:0	XN:i:0	XM:i:1	XO:i:0	XG:i:0	NM:i:1	MD:Z:1A29	YT:Z:UU
HWI-ST515:184:D0PUKACXX:1:2208:12005:117819	272	chromosome:AGPv2:3:1:232140174:1	15731419	1	31M	*	0	0	TTTTTTCCTTCTATTCTTATCCAGCCACCGC	2=;DC?EEDCA@?BCDCEFFHHIFIIHJJJJ	AS:i:-4	XS:i:0	XN:i:0	XM:i:1	XO:i:0	XG:i:0	NM:i:1	MD:Z:1C29	YT:Z:UU
HWI-ST515:184:D0PUKACXX:1:2208:12005:117819	272	chromosome:AGPv2:8:1:175793759:1	162630145	1	31M	*	0	0	TTTTTTCCTTCTATTCTTATCCAGCCACCGC	2=;DC?EEDCA@?BCDCEFFHHIFIIHJJJJ	AS:i:-5	XS:i:0	XN:i:0	XM:i:1	XO:i:0	XG:i:0	NM:i:1	MD:Z:6T24	YT:Z:UU
HWI-ST515:184:D0PUKACXX:1:2208:12005:117819	256	chromosome:AGPv2:10:1:150189435:1	47845217	1	31M	*	0	0	GCGGTGGCTGGATAAGAATAGAAGGAAAAAA	JJJJHIIFIHHFFECDCB?@ACDEE?CD;=2	AS:i:-6	XS:i:0	XN:i:0	XM:i:1	XO:i:0	XG:i:0	NM:i:1	MD:Z:3A27	YT:Z:UU
HWI-ST515:184:D0PUKACXX:1:2208:12005:117819	272	chromosome:AGPv2:9:1:156750706:1	153929317	1	31M	*	0	0	TTTTTTCCTTCTATTCTTATCCAGCCACCGC	2=;DC?EEDCA@?BCDCEFFHHIFIIHJJJJ	AS:i:-6	XS:i:0	XN:i:0	XM:i:1	XO:i:0	XG:i:0	NM:i:1	MD:Z:29A1	YT:Z:UU
HWI-ST515:184:D0PUKACXX:1:2208:12005:117819	256	chromosome:AGPv2:6:1:169174353:1	53989343	1	31M	*	0	0	GCGGTGGCTGGATAAGAATAGAAGGAAAAAA	JJJJHIIFIHHFFECDCB?@ACDEE?CD;=2	AS:i:-9	XS:i:0	XN:i:0	XM:i:2	XO:i:0	XG:i:0	NM:i:2	MD:Z:24A4G1	YT:Z:UU
HWI-ST515:184:D0PUKACXX:1:2208:2964:118871	16	chromosome:AGPv2:1:1:301354135:1	128167504	1	31M	*	0	0	AGGGGAATGAGTTGACGTAGATATCTGGGGC	CEEDEEEEFFFFFHHHJIIIJIIGFEFIIII	AS:i:0	XS:i:0	XN:i:0	XM:i:0	XO:i:0	XG:i:0	NM:i:0	MD:Z:31	YT:Z:UU
HWI-ST515:184:D0PUKACXX:1:2208:2964:118871	272	chromosome:AGPv2:1:1:301354135:1	128159100	1	31M	*	0	0	AGGGGAATGAGTTGACGTAGATATCTGGGGC	CEEDEEEEFFFFFHHHJIIIJIIGFEFIIII	AS:i:0	XS:i:0	XN:i:0	XM:i:0	XO:i:0	XG:i:0	NM:i:0	MD:Z:31	YT:Z:UU
HWI-ST515:184:D0PUKACXX:1:2208:2964:118871	272	chromosome:AGPv2:1:1:301354135:1	128160486	1	31M	*	0	0	AGGGGAATGAGTTGACGTAGATATCTGGGGC	CEEDEEEEFFFFFHHHJIIIJIIGFEFIIII	AS:i:0	XS:i:0	XN:i:0	XM:i:0	XO:i:0	XG:i:0	NM:i:0	MD:Z:31	YT:Z:UU
HWI-ST515:184:D0PUKACXX:1:2208:14264:124231	4	*	0	0	*	*	0	0	CTCGAATTAAGATCGGAAGAGCGTCGTGTAG	FGHG@FCFCG>FGGGGCEH2?B89A@9?###	YT:Z:UU
HWI-ST515:184:D0PUKACXX:1:2208:16111:142699	16	chromosome:AGPv2:8:1:175793759:1	155021957	31	31M	*	0	0	GTCCTCGCTCTGACATTTTAGTGTTAGTTGT	?CEFHHJIGHIHGJIIHGIJJJIHF?GHJJG	AS:i:0	XS:i:-5	XN:i:0	XM:i:0	XO:i:0	XG:i:0	NM:i:0	MD:Z:31	YT:Z:UU
HWI-ST515:184:D0PUKACXX:1:2208:16111:142699	256	chromosome:AGPv2:4:1:241473504:1	239705981	31	31M	*	0	0	ACAACTAACACTAAAATGTCAGAGCGAGGAC	GJJHG?FHIJJJIGHIIJGHIHGIJHHFEC?	AS:i:-5	XS:i:-5	XN:i:0	XM:i:1	XO:i:0	XG:i:0	NM:i:1	MD:Z:5C25	YT:Z:UU
HWI-ST515:184:D0PUKACXX:1:2208:16111:142699	272	chromosome:AGPv2:5:1:217872852:1	161178872	31	31M	*	0	0	GTCCTCGCTCTGACATTTTAGTGTTAGTTGT	?CEFHHJIGHIHGJIIHGIJJJIHF?GHJJG	AS:i:-10	XS:i:-5	XN:i:0	XM:i:2	XO:i:0	XG:i:0	NM:i:2	MD:Z:1C23G5	YT:Z:UU
HWI-ST515:184:D0PUKACXX:1:2208:16111:142699	256	chromosome:AGPv2:6:1:169174353:1	94706317	31	31M	*	0	0	ACAACTAACACTAAAATGTCAGAGCGAGGAC	GJJHG?FHIJJJIGHIIJGHIHGIJHHFEC?	AS:i:-10	XS:i:-5	XN:i:0	XM:i:2	XO:i:0	XG:i:0	NM:i:2	MD:Z:4T0C25	YT:Z:UU
HWI-ST515:184:D0PUKACXX:1:2208:16111:142699	272	chromosome:AGPv2:6:1:169174353:1	81697762	31	31M	*	0	0	GTCCTCGCTCTGACATTTTAGTGTTAGTTGT	?CEFHHJIGHIHGJIIHGIJJJIHF?GHJJG	AS:i:-10	XS:i:-5	XN:i:0	XM:i:2	XO:i:0	XG:i:0	NM:i:2	MD:Z:1C23G5	YT:Z:UU
HWI-ST515:184:D0PUKACXX:1:2208:16111:142699	272	chromosome:AGPv2:8:1:175793759:1	141064014	31	31M	*	0	0	GTCCTCGCTCTGACATTTTAGTGTTAGTTGT	?CEFHHJIGHIHGJIIHGIJJJIHF?GHJJG	AS:i:-10	XS:i:-5	XN:i:0	XM:i:2	XO:i:0	XG:i:0	NM:i:2	MD:Z:1A1A27	YT:Z:UU
HWI-ST515:184:D0PUKACXX:1:2208:16926:142827	4	*	0	0	*	*	0	0	CGGGGCCACAGGGCGAGGCCCGCAGCCATGG	IIJEBBBHDFEBAA?B;;7?@@B7>;?ACC9	YT:Z:UU
HWI-ST515:184:D0PUKACXX:1:2208:16075:147314	4	*	0	0	*	*	0	0	GTCCGAACCAGATAGGACTATAGTCCATATG	F;;(-=A53>?;(;>B@AAAA@A;>:@@@##	YT:Z:UU
HWI-ST515:184:D0PUKACXX:1:2208:12552:173925	16	chromosome:AGPv2:10:1:150189435:1	96672286	1	31M	*	0	0	AAGCCGCCGCCCCCCGGCGGCCGCCCCCGGC	######@BBBDDBBBDBBBB8BDDDFGIGII	AS:i:0	XS:i:0	XN:i:0	XM:i:0	XO:i:0	XG:i:0	NM:i:0	MD:Z:31	YT:Z:UU
HWI-ST515:184:D0PUKACXX:1:2208:12552:173925	256	chromosome:AGPv2:7:1:176764762:1	69634123	1	31M	*	0	0	GCCGGGGGCGGCCGCCGGGGGGCGGCGGCTT	IIGIGFDDDB8BBBBDBBBDDBBB@######	AS:i:0	XS:i:0	XN:i:0	XM:i:0	XO:i:0	XG:i:0	NM:i:0	MD:Z:31	YT:Z:UU
HWI-ST515:184:D0PUKACXX:1:2208:12552:173925	272	chromosome:AGPv2:2:1:237068873:1	196989864	1	31M	*	0	0	AAGCCGCCGCCCCCCGGCGGCCGCCCCCGGC	######@BBBDDBBBDBBBB8BDDDFGIGII	AS:i:0	XS:i:0	XN:i:0	XM:i:0	XO:i:0	XG:i:0	NM:i:0	MD:Z:31	YT:Z:UU
HWI-ST515:184:D0PUKACXX:1:2208:12552:173925	256	chromosome:AGPv2:2:1:237068873:1	196961936	1	31M	*	0	0	GCCGGGGGCGGCCGCCGGGGGGCGGCGGCTT	IIGIGFDDDB8BBBBDBBBDDBBB@######	AS:i:0	XS:i:0	XN:i:0	XM:i:0	XO:i:0	XG:i:0	NM:i:0	MD:Z:31	YT:Z:UU
HWI-ST515:184:D0PUKACXX:1:2208:15225:175055	4	*	0	0	*	*	0	0	AGTGCCATAAGATCGAATTAAGATCGGAAGA	HECF4@AF)=FGGGGIEE=CHDE:@DCD1>;	YT:Z:UU
HWI-ST515:184:D0PUKACXX:1:2208:16591:175402	0	chromosome:AGPv2:5:1:217872852:1	202315925	255	31M	*	0	0	GTCGGTCTATGGTTGTCTGGTTACTGACTTG	JGGGJGHICEEHCEH@DFEFCEEEEEEDD;5	AS:i:0	XN:i:0	XM:i:0	XO:i:0	XG:i:0	NM:i:0	MD:Z:31	YT:Z:UU
HWI-ST515:184:D0PUKACXX:1:2301:2309:39656	0	chromosome:AGPv2:2:1:237068873:1	217973779	1	31M	*	0	0	TTAGGTCGGCCCTCTCCGGTGCTGGCCTGGT	FFBBF=BF/@/:AC?################	AS:i:0	XS:i:0	XN:i:0	XM:i:0	XO:i:0	XG:i:0	NM:i:0	MD:Z:31	YT:Z:UU
HWI-ST515:184:D0PUKACXX:1:2301:2309:39656	256	chromosome:AGPv2:1:1:301354135:1	265163133	1	31M	*	0	0	TTAGGTCGGCCCTCTCCGGTGCTGGCCTGGT	FFBBF=BF/@/:AC?################	AS:i:0	XS:i:0	XN:i:0	XM:i:0	XO:i:0	XG:i:0	NM:i:0	MD:Z:31	YT:Z:UU
HWI-ST515:184:D0PUKACXX:1:2301:18970:54207	4	*	0	0	*	*	0	0	CTCGTTGGACCGTTCGAATTAAGATCGGAAG	DDDDBBDBCCDB@BCBBBCDAACCC@AB?B0	YT:Z:UU
HWI-ST515:184:D0PUKACXX:1:2301:6799:54273	4	*	0	0	*	*	0	0	CACACCGGTGCACCTCTAGCCGCCAACCTTC	JIFIJIHIGGHHHHHFDBFFFCCDDDDDDC?	YT:Z:UU
HWI-ST515:184:D0PUKACXX:1:2301:1811:58507	16	chromosome:AGPv2:10:1:150189435:1	141582658	255	31M	*	0	0	ATGGATGAGTTGAGCAAGCCCGGTCAGCCAC	#####@@A?@5C@;3?=DDHEIHBJIGIGIJ	AS:i:0	XN:i:0	XM:i:0	XO:i:0	XG:i:0	NM:i:0	MD:Z:31	YT:Z:UU
HWI-ST515:184:D0PUKACXX:1:2301:7814:102462	16	chromosome:AGPv2:5:1:217872852:1	176110235	255	31M	*	0	0	ATCACGATGGAGCTTTGAGTCTTTGACGGTG	#CDBFHFHGHHIIGGHEGHCBGJIHIIHJJJ	AS:i:0	XN:i:0	XM:i:0	XO:i:0	XG:i:0	NM:i:0	MD:Z:31	YT:Z:UU
HWI-ST515:184:D0PUKACXX:1:2301:15997:111858	0	chromosome:AGPv2:5:1:217872852:1	117016009	255	31M	*	0	0	TCACCCGAGGTTAGCAAGACCGACAGTGGTG	JJEIIEGEIJ@CEAGHJJJJHHEDCB@CDA<	AS:i:0	XN:i:0	XM:i:0	XO:i:0	XG:i:0	NM:i:0	MD:Z:31	YT:Z:UU
HWI-ST515:184:D0PUKACXX:1:2301:11942:145007	4	*	0	0	*	*	0	0	TTCACGAATAAGTGTGCTTCTTTCTCTTTTT	JJJIIJ;EHHFHCECDEFFFFCEDDDECDD;	YT:Z:UU
HWI-ST515:184:D0PUKACXX:1:2301:15129:151029	0	chromosome:AGPv2:2:1:237068873:1	45419330	255	31M	*	0	0	CCCACCGAGCGCACCTTAAAAAAAACCAGGC	IJJEHGJGIIIIHJHHHHDD@B>'88@BAB8	AS:i:0	XN:i:0	XM:i:0	XO:i:0	XG:i:0	NM:i:0	MD:Z:31	YT:Z:UU
HWI-ST515:184:D0PUKACXX:1:2301:2898:153387	4	*	0	0	*	*	0	0	GAATCATACCCCTCGTTCCAAAAGTTGAAGA	C>CCCCDDDDDDDBD?BBDACCDC:>>@CC4	YT:Z:UU
HWI-ST515:184:D0PUKACXX:1:2301:12346:178654	16	chromosome:AGPv2:6:1:169174353:1	154310094	255	31M	*	0	0	CACCTATGCGTCCACGAACACTCTTGTTGGC	##ADDB@BBCCCB=BEEAE>C9EGGJIHGJI	AS:i:0	XN:i:0	XM:i:0	XO:i:0	XG:i:0	NM:i:0	MD:Z:31	YT:Z:UU
HWI-ST515:184:D0PUKACXX:1:2302:9361:7285	4	*	0	0	*	*	0	0	TATATAGAGAGGGATGGAGGGTGGTGGCGTG	JIGIJJJJIIJJIHIEHGIGDCE>3?AEB##	YT:Z:UU
HWI-ST515:184:D0PUKACXX:1:2302:2902:54008	16	chromosome:AGPv2:8:1:175793759:1	160085577	255	31M	*	0	0	CACCCTCGCCGCCTCCGCCTACCTCAAACCC	##B@B>>8;;??<BHE@EGFBEDIGEFBIII	AS:i:0	XN:i:0	XM:i:0	XO:i:0	XG:i:0	NM:i:0	MD:Z:31	YT:Z:UU
HWI-ST515:184:D0PUKACXX:1:2302:20523:108454	4	*	0	0	*	*	0	0	AGCCACCGCTCATCGCTCAAGATCCTCTCAG	B@3)?;CGIG<GGIG<HGFFFDDFEEEDCCC	YT:Z:UU
HWI-ST515:184:D0PUKACXX:1:2302:14988:117127	16	chromosome:AGPv2:6:1:169174353:1	103462828	31	31M	*	0	0	AGAAGCGGCAGGCACATAGCCGGCCGCGGTA	CDDDDDDDCDDDDDDDDDDDFFIIGFHIGII	AS:i:0	XS:i:-5	XN:i:0	XM:i:0	XO:i:0	XG:i:0	NM:i:0	MD:Z:31	YT:Z:UU
HWI-ST515:184:D0PUKACXX:1:2302:14988:117127	272	chromosome:AGPv2:6:1:169174353:1	103467457	31	31M	*	0	0	AGAAGCGGCAGGCACATAGCCGGCCGCGGTA	CDDDDDDDCDDDDDDDDDDDFFIIGFHIGII	AS:i:-5	XS:i:-5	XN:i:0	XM:i:1	XO:i:0	XG:i:0	NM:i:1	MD:Z:8T22	YT:Z:UU
HWI-ST515:184:D0PUKACXX:1:2302:14988:117127	272	chromosome:AGPv2:2:1:237068873:1	130263327	31	31M	*	0	0	AGAAGCGGCAGGCACATAGCCGGCCGCGGTA	CDDDDDDDCDDDDDDDDDDDFFIIGFHIGII	AS:i:-6	XS:i:-5	XN:i:0	XM:i:1	XO:i:0	XG:i:0	NM:i:1	MD:Z:22A8	YT:Z:UU
HWI-ST515:184:D0PUKACXX:1:2302:14988:117127	272	chromosome:AGPv2:3:1:232140174:1	152808336	31	31M	*	0	0	AGAAGCGGCAGGCACATAGCCGGCCGCGGTA	CDDDDDDDCDDDDDDDDDDDFFIIGFHIGII	AS:i:-6	XS:i:-5	XN:i:0	XM:i:1	XO:i:0	XG:i:0	NM:i:1	MD:Z:22A8	YT:Z:UU
HWI-ST515:184:D0PUKACXX:1:2302:14988:117127	272	chromosome:AGPv2:2:1:237068873:1	130267910	31	31M	*	0	0	AGAAGCGGCAGGCACATAGCCGGCCGCGGTA	CDDDDDDDCDDDDDDDDDDDFFIIGFHIGII	AS:i:-6	XS:i:-5	XN:i:0	XM:i:1	XO:i:0	XG:i:0	NM:i:1	MD:Z:22A8	YT:Z:UU
HWI-ST515:184:D0PUKACXX:1:2302:8292:134311	0	chromosome:AGPv2:9:1:156750706:1	8197383	1	31M	*	0	0	CAAGACGTGCAGGACTGCAGCTGCAAGCACG	@D@BFHAGFHCDEEHAEDFEDDFECEA=AC;	AS:i:0	XS:i:0	XN:i:0	XM:i:0	XO:i:0	XG:i:0	NM:i:0	MD:Z:31	YT:Z:UU
HWI-ST515:184:D0PUKACXX:1:2302:8292:134311	256	chromosome:AGPv2:8:1:175793759:1	133402542	1	31M	*	0	0	CAAGACGTGCAGGACTGCAGCTGCAAGCACG	@D@BFHAGFHCDEEHAEDFEDDFECEA=AC;	AS:i:0	XS:i:0	XN:i:0	XM:i:0	XO:i:0	XG:i:0	NM:i:0	MD:Z:31	YT:Z:UU
HWI-ST515:184:D0PUKACXX:1:2302:14108:137149	16	chromosome:AGPv2:8:1:175793759:1	160085577	255	31M	*	0	0	CACCCTCGCCGCCTCCGCCTACCTCAAACCC	########B;=?98HHGJIEEHGGIHFDIIH	AS:i:0	XN:i:0	XM:i:0	XO:i:0	XG:i:0	NM:i:0	MD:Z:31	YT:Z:UU
HWI-ST515:184:D0PUKACXX:1:2302:13762:168414	4	*	0	0	*	*	0	0	AAAGCGAACAATGTAGTTTTTATAGGCTCCA	JAHIJDEHJIJJI@GIGHHGHGHFFFFFED@	YT:Z:UU
HWI-ST515:184:D0PUKACXX:1:2302:9872:174365	4	*	0	0	*	*	0	0	TTGGTCTACAAATCGTGGCGACGGCCCGCCC	CEECCDDCDCDDDDBABDDDDB&8@BB9;@0	YT:Z:UU
HWI-ST515:184:D0PUKACXX:1:2303:3516:11275	16	chromosome:AGPv2:10:1:150189435:1	141582658	255	31M	*	0	0	ATGGATGAGTTGAGCAAGCCCGGTCAGCCAC	#################CDFB@E>AFF@;;F	AS:i:0	XN:i:0	XM:i:0	XO:i:0	XG:i:0	NM:i:0	MD:Z:31	YT:Z:UU
HWI-ST515:184:D0PUKACXX:1:2303:6576:11576	4	*	0	0	*	*	0	0	GAATTAAGATCGGAAGAGCGTCGTGTAGGGA	IJJJHHIIIIJJIHIIIFHHGHFFDDCCCDD	YT:Z:UU
HWI-ST515:184:D0PUKACXX:1:2303:13799:22152	0	chromosome:AGPv2:8:1:175793759:1	9009056	1	31M	*	0	0	CCCATGAACTCGCATAAATTTCTTCTGGCAG	AEBFFA3BC)B=GBHH47?AE)==B@>?B@;	AS:i:0	XS:i:0	XN:i:0	XM:i:0	XO:i:0	XG:i:0	NM:i:0	MD:Z:31	YT:Z:UU
HWI-ST515:184:D0PUKACXX:1:2303:13799:22152	256	chromosome:AGPv2:8:1:175793759:1	9630114	1	31M	*	0	0	CCCATGAACTCGCATAAATTTCTTCTGGCAG	AEBFFA3BC)B=GBHH47?AE)==B@>?B@;	AS:i:0	XS:i:0	XN:i:0	XM:i:0	XO:i:0	XG:i:0	NM:i:0	MD:Z:31	YT:Z:UU
HWI-ST515:184:D0PUKACXX:1:2303:13799:22152	256	chromosome:AGPv2:8:1:175793759:1	9439233	1	31M	*	0	0	CCCATGAACTCGCATAAATTTCTTCTGGCAG	AEBFFA3BC)B=GBHH47?AE)==B@>?B@;	AS:i:0	XS:i:0	XN:i:0	XM:i:0	XO:i:0	XG:i:0	NM:i:0	MD:Z:31	YT:Z:UU
HWI-ST515:184:D0PUKACXX:1:2303:13799:22152	256	chromosome:AGPv2:8:1:175793759:1	9265939	1	31M	*	0	0	CCCATGAACTCGCATAAATTTCTTCTGGCAG	AEBFFA3BC)B=GBHH47?AE)==B@>?B@;	AS:i:-5	XS:i:0	XN:i:0	XM:i:1	XO:i:0	XG:i:0	NM:i:1	MD:Z:29G1	YT:Z:UU
HWI-ST515:184:D0PUKACXX:1:2303:17474:48418	0	chromosome:AGPv2:10:1:150189435:1	141585765	255	31M	*	0	0	GTCAGCCACCGAGCCTCGGCTCCTTTCCGGC	DHGIJJIJIJE<E>=@AA8?=;@3:>CC###	AS:i:0	XN:i:0	XM:i:0	XO:i:0	XG:i:0	NM:i:0	MD:Z:31	YT:Z:UU
HWI-ST515:184:D0PUKACXX:1:2303:17259:68598	16	chromosome:AGPv2:2:1:237068873:1	25058149	1	31M	*	0	0	GGACCACGGCGTTTTCGCCCCCGACCTCAAA	:ABBBBBDB@AB7<;DBBFHHIGFFCAIIGE	AS:i:0	XS:i:0	XN:i:0	XM:i:0	XO:i:0	XG:i:0	NM:i:0	MD:Z:31	YT:Z:UU
HWI-ST515:184:D0PUKACXX:1:2303:17259:68598	272	chromosome:AGPv2:8:1:175793759:1	42930463	1	31M	*	0	0	GGACCACGGCGTTTTCGCCCCCGACCTCAAA	:ABBBBBDB@AB7<;DBBFHHIGFFCAIIGE	AS:i:0	XS:i:0	XN:i:0	XM:i:0	XO:i:0	XG:i:0	NM:i:0	MD:Z:31	YT:Z:UU
HWI-ST515:184:D0PUKACXX:1:2303:9536:72457	16	chromosome:AGPv2:2:1:237068873:1	152354142	255	31M	*	0	0	CGCAGAGATACAATCTCTGCCATCCATATGG	?DHFHHGHEAGHDIJIGAA=IIHHIJJJJIJ	AS:i:0	XN:i:0	XM:i:0	XO:i:0	XG:i:0	NM:i:0	MD:Z:31	YT:Z:UU
HWI-ST515:184:D0PUKACXX:1:2303:20359:93683	4	*	0	0	*	*	0	0	GTGCTTTACTGATGATAAAATAAACTCGCGT	G(BDB=CHDA>F=C)==;@DHGEHCHEB6?#	YT:Z:UU
HWI-ST515:184:D0PUKACXX:1:2303:20782:95612	4	*	0	0	*	*	0	0	GTCGCGGCGGGGGGTCAGGCCGCGTCCGCCG	EHEGGHEDBBB@D##################	YT:Z:UU
HWI-ST515:184:D0PUKACXX:1:2303:6369:103599	16	chromosome:AGPv2:8:1:175793759:1	131682890	255	31M	*	0	0	TACTGCGCAGAATCGGGAGTCTCACTCGTAG	5;A8?DB@?=AAEAGGAHGIGD@<BIHHGFB	AS:i:0	XN:i:0	XM:i:0	XO:i:0	XG:i:0	NM:i:0	MD:Z:31	YT:Z:UU
HWI-ST515:184:D0PUKACXX:1:2303:7635:143179	16	chromosome:AGPv2:6:1:169174353:1	154310094	255	31M	*	0	0	CACCTATGCGTCCGCGAACACTCTTGTTGGC	###############CE=C;D@=655'7(=-	AS:i:-2	XN:i:0	XM:i:1	XO:i:0	XG:i:0	NM:i:1	MD:Z:13A17	YT:Z:UU
HWI-ST515:184:D0PUKACXX:1:2303:7114:167947	0	chromosome:AGPv2:1:1:301354135:1	122757585	1	31M	*	0	0	TGTACTGCATGGGTGGAGAAAGCCTGGAGGT	JJIIIFHIIIJIJFEHGGEFFHHFFFF@CD#	AS:i:0	XS:i:0	XN:i:0	XM:i:0	XO:i:0	XG:i:0	NM:i:0	MD:Z:31	YT:Z:UU
HWI-ST515:184:D0PUKACXX:1:2303:7114:167947	272	chromosome:AGPv2:8:1:175793759:1	47428628	1	31M	*	0	0	ACCTCCAGGCTTTCTCCACCCATGCAGTACA	#DC@FFFFHHFFEGGHEFJIJIIIHFIIIJJ	AS:i:0	XS:i:0	XN:i:0	XM:i:0	XO:i:0	XG:i:0	NM:i:0	MD:Z:31	YT:Z:UU
HWI-ST515:184:D0PUKACXX:1:2303:19610:179953	4	*	0	0	*	*	0	0	GCCTGAAGGCGGATGCGGCGCGGGCGAACGC	IJJJJIIIJJJJIHHFFDDDDBDDBB@@BB0	YT:Z:UU
HWI-ST515:184:D0PUKACXX:1:2304:2492:5619	16	chromosome:AGPv2:3:1:232140174:1	194038400	1	31M	*	0	0	AGGCGGACGCGGACTGGACCCCCGCCGCGAC	#########?C@:(38)&DDBBDDHHIIJIJ	AS:i:-3	XS:i:-3	XN:i:0	XM:i:1	XO:i:0	XG:i:0	NM:i:1	MD:Z:14A16	YT:Z:UU
HWI-ST515:184:D0PUKACXX:1:2304:2492:5619	272	chromosome:AGPv2:3:1:232140174:1	194031935	1	31M	*	0	0	AGGCGGACGCGGACTGGACCCCCGCCGCGAC	#########?C@:(38)&DDBBDDHHIIJIJ	AS:i:-3	XS:i:-3	XN:i:0	XM:i:1	XO:i:0	XG:i:0	NM:i:1	MD:Z:14A16	YT:Z:UU
HWI-ST515:184:D0PUKACXX:1:2304:15849:57101	16	chromosome:AGPv2:5:1:217872852:1	176110235	255	31M	*	0	0	ATCACGATGGAGCTTTGAGTCTTTGACGGTG	ADDDFHHGHHHJIGFIJJJIIJIHFGJIIGG	AS:i:0	XN:i:0	XM:i:0	XO:i:0	XG:i:0	NM:i:0	MD:Z:31	YT:Z:UU
HWI-ST515:184:D0PUKACXX:1:2304:8365:58582	16	chromosome:AGPv2:4:1:241473504:1	118412543	255	31M	*	0	0	CAGTGTGTGTGGTTGCAGGCAGACCGCAGAC	:CBDDDDA?;?:CCEECEC>?DHFIIIIGHH	AS:i:0	XN:i:0	XM:i:0	XO:i:0	XG:i:0	NM:i:0	MD:Z:31	YT:Z:UU
HWI-ST515:184:D0PUKACXX:1:2304:21232:69591	0	chromosome:AGPv2:9:1:156750706:1	4653012	255	31M	*	0	0	CTGGGCTAATGGTTACAGTAATTTGTGGTAT	HE@HBGHFGH>AFFHDCGF=CAH@@@#####	AS:i:-5	XN:i:0	XM:i:1	XO:i:0	XG:i:0	NM:i:1	MD:Z:2A28	YT:Z:UU
HWI-ST515:184:D0PUKACXX:1:2304:4241:81619	4	*	0	0	*	*	0	0	TTCACGAATAAGTGTGCTTCTTTCTCTTTTT	JJJIJIEGI=EHEHEBDFFFFEEEDEEEDD@	YT:Z:UU
HWI-ST515:184:D0PUKACXX:1:2304:5014:105330	16	chromosome:AGPv2:10:1:150189435:1	96672286	1	31M	*	0	0	AAGCCGCCGCCCCCCGGCGGCCGCCCCCGGC	0939@;DB>D@DDDB<@70)558=?8IIIGH	AS:i:0	XS:i:0	XN:i:0	XM:i:0	XO:i:0	XG:i:0	NM:i:0	MD:Z:31	YT:Z:UU
HWI-ST515:184:D0PUKACXX:1:2304:5014:105330	256	chromosome:AGPv2:7:1:176764762:1	69634123	1	31M	*	0	0	GCCGGGGGCGGCCGCCGGGGGGCGGCGGCTT	HGIII8?=855)07@<BDDD@D>BD;@9390	AS:i:0	XS:i:0	XN:i:0	XM:i:0	XO:i:0	XG:i:0	NM:i:0	MD:Z:31	YT:Z:UU
HWI-ST515:184:D0PUKACXX:1:2304:5014:105330	272	chromosome:AGPv2:2:1:237068873:1	196989864	1	31M	*	0	0	AAGCCGCCGCCCCCCGGCGGCCGCCCCCGGC	0939@;DB>D@DDDB<@70)558=?8IIIGH	AS:i:0	XS:i:0	XN:i:0	XM:i:0	XO:i:0	XG:i:0	NM:i:0	MD:Z:31	YT:Z:UU
HWI-ST515:184:D0PUKACXX:1:2304:5014:105330	256	chromosome:AGPv2:2:1:237068873:1	196961936	1	31M	*	0	0	GCCGGGGGCGGCCGCCGGGGGGCGGCGGCTT	HGIII8?=855)07@<BDDD@D>BD;@9390	AS:i:0	XS:i:0	XN:i:0	XM:i:0	XO:i:0	XG:i:0	NM:i:0	MD:Z:31	YT:Z:UU
HWI-ST515:184:D0PUKACXX:1:2304:11111:105773	4	*	0	0	*	*	0	0	GTAGAGATGCATGGACATCAAATAGTGAAAG	IGGGGFFCHEIGIJIGGHHHHHHBDDEEC@>	YT:Z:UU
HWI-ST515:184:D0PUKACXX:1:2304:7060:126516	16	chromosome:AGPv2:2:1:237068873:1	137772789	31	31M	*	0	0	ATACTTCCCTTGGGCTCCACCAGGCTGGCGG	6@CB@A;?B=?=?3GHIGEGGGGGIHFGIII	AS:i:0	XS:i:-5	XN:i:0	XM:i:0	XO:i:0	XG:i:0	NM:i:0	MD:Z:31	YT:Z:UU
HWI-ST515:184:D0PUKACXX:1:2304:7060:126516	256	chromosome:AGPv2:8:1:175793759:1	26865555	31	31M	*	0	0	CCGCCAGCCTGGTGGAGCCCAAGGGAAGTAT	IIIGFHIGGGGGEGIHG3?=?=B?;A@BC@6	AS:i:-5	XS:i:-5	XN:i:0	XM:i:1	XO:i:0	XG:i:0	NM:i:1	MD:Z:8T22	YT:Z:UU
HWI-ST515:184:D0PUKACXX:1:2304:13419:127007	16	chromosome:AGPv2:6:1:169174353:1	93583221	255	5M1I25M	*	0	0	CTCCACCCCTGAAAACCGGTCCCAACACGGG	5?=83BDEECECBB<HEIJJIGGGFBEJIHE	AS:i:-13	XN:i:0	XM:i:1	XO:i:1	XG:i:1	NM:i:2	MD:Z:7G22	YT:Z:UU
HWI-ST515:184:D0PUKACXX:1:2304:4322:133809	4	*	0	0	*	*	0	0	TTAGGTCGTCCCTCTCCGGTGCTGGACTGGT	DF4=3=CB'5;@EE???##############	YT:Z:UU
HWI-ST515:184:D0PUKACXX:1:2304:19933:141488	0	chromosome:AGPv2:9:1:156750706:1	15168340	255	31M	*	0	0	GCGAGCGTCGGAGCGTGTCTCTATACTCCCT	GGEHHGGHGEF<BA@9=?BCC@CCD>;AAB3	AS:i:0	XN:i:0	XM:i:0	XO:i:0	XG:i:0	NM:i:0	MD:Z:31	YT:Z:UU
HWI-ST515:184:D0PUKACXX:1:2304:20027:156417	16	chromosome:AGPv2:4:1:241473504:1	134582336	255	31M	*	0	0	CTAGCGCTTGGCCTCCTGCCCATCCCCTGCG	<:DDDBA?AB?DDDFFFHHHFGEIHFIGJJJ	AS:i:-10	XN:i:0	XM:i:2	XO:i:0	XG:i:0	NM:i:2	MD:Z:2G5C22	YT:Z:UU
HWI-ST515:184:D0PUKACXX:1:2305:7480:7730	0	chromosome:AGPv2:9:1:156750706:1	89704659	255	31M	*	0	0	CATCACCGGATGGTCGGTGTACACTGAGATC	JIJIJFHIIIJJJHJIH=BDC>>CCECECC@	AS:i:0	XN:i:0	XM:i:0	XO:i:0	XG:i:0	NM:i:0	MD:Z:31	YT:Z:UU
HWI-ST515:184:D0PUKACXX:1:2305:13350:15151	0	chromosome:AGPv2:8:1:175793759:1	131682912	255	31M	*	0	0	CACTCGTAGTGTTCCCCATCAGCTTGTGTAG	GJIGGDGGFHHGIGHIIJJJIGHEE9;;?@C	AS:i:0	XN:i:0	XM:i:0	XO:i:0	XG:i:0	NM:i:0	MD:Z:31	YT:Z:UU
HWI-ST515:184:D0PUKACXX:1:2305:8102:30314	16	chromosome:AGPv2:7:1:176764762:1	83460251	255	31M	*	0	0	GGACTGTGGGGACGCTATGCCGCTATGCGAT	:CCDBBDB?DDED>EHGHGHH=HFJJIJJJJ	AS:i:0	XN:i:0	XM:i:0	XO:i:0	XG:i:0	NM:i:0	MD:Z:31	YT:Z:UU
HWI-ST515:184:D0PUKACXX:1:2305:3224:35908	4	*	0	0	*	*	0	0	AAAGCGAACAATGTAGTTTTTATAGGCTCCA	D9??/7;7;AAEC7=@AC)=CDC)77;:@##	YT:Z:UU
HWI-ST515:184:D0PUKACXX:1:2305:13326:45922	0	chromosome:AGPv2:8:1:175793759:1	131682912	255	31M	*	0	0	CACTCGTAGTGTTCCCCATCAGCTTGTGTAG	JGJIJBFFFGCEHGIIDGGGIEHHHF27?A@	AS:i:0	XN:i:0	XM:i:0	XO:i:0	XG:i:0	NM:i:0	MD:Z:31	YT:Z:UU
HWI-ST515:184:D0PUKACXX:1:2305:20308:50966	0	chromosome:AGPv2:8:1:175793759:1	155023609	255	31M	*	0	0	GTTAGTTGTTGGAAGTATACCCTCAATCACA	JDFHIIJJJJJJIJJIIJJJJJBHGEHHHG#	AS:i:0	XN:i:0	XM:i:0	XO:i:0	XG:i:0	NM:i:0	MD:Z:31	YT:Z:UU
HWI-ST515:184:D0PUKACXX:1:2305:16982:61641	0	chromosome:AGPv2:2:1:237068873:1	37383990	255	31M	*	0	0	GGGCACGAGGGGCACCAGTCTATGTCCGGCT	HIIGGGIDIJGBECDDDDCCCCDADCC?=:8	AS:i:0	XN:i:0	XM:i:0	XO:i:0	XG:i:0	NM:i:0	MD:Z:31	YT:Z:UU
HWI-ST515:184:D0PUKACXX:1:2305:16078:73757	4	*	0	0	*	*	0	0	TTCACGAATAAGTGTGCTTCTTTCTCTTTTT	JJHIJGGIIHHHHHHFFDFFFEEEEEEEDDC	YT:Z:UU
HWI-ST515:184:D0PUKACXX:1:2305:10757:75036	4	*	0	0	*	*	0	0	CGCGAAAATAGGTAGCCGAAGAGCACATTCC	JJJJGGIHHHFF?@DFEDDBDBDDDDDCDDC	YT:Z:UU
HWI-ST515:184:D0PUKACXX:1:2305:3496:100326	0	chromosome:AGPv2:3:1:232140174:1	182474539	255	31M	*	0	0	GGCTCTGGGAGGATAGGCCTAATTCTATTTT	JIIHHHIIIDGF;=>>CEDCEDEEDDACDD@	AS:i:0	XN:i:0	XM:i:0	XO:i:0	XG:i:0	NM:i:0	MD:Z:31	YT:Z:UU
HWI-ST515:184:D0PUKACXX:1:2305:2533:119731	16	chromosome:AGPv2:2:1:237068873:1	25076004	1	31M	*	0	0	GTGGATACGGGGAAACCTTCCCGACCCTTTG	#A>55'?@?@CC>>5BCB?EHFIIHCHBIII	AS:i:0	XS:i:0	XN:i:0	XM:i:0	XO:i:0	XG:i:0	NM:i:0	MD:Z:31	YT:Z:UU
HWI-ST515:184:D0PUKACXX:1:2305:2533:119731	256	chromosome:AGPv2:2:1:237068873:1	25077826	1	31M	*	0	0	CAAAGGGTCGGGAAGGTTTCCCCGTATCCAC	IIIBHCHIIFHE?BCB5>>CC@?@?'55>A#	AS:i:0	XS:i:0	XN:i:0	XM:i:0	XO:i:0	XG:i:0	NM:i:0	MD:Z:31	YT:Z:UU
HWI-ST515:184:D0PUKACXX:1:2305:19851:122198	4	*	0	0	*	*	0	0	GTAGAGATGCATGGACATCAAATAGTGAAAG	F7BFGBFFFGC;DGCC>=C>AE);@?B3?##	YT:Z:UU
HWI-ST515:184:D0PUKACXX:1:2305:18793:150274	0	chromosome:AGPv2:2:1:237068873:1	155017916	11	31M	*	0	0	TGCAGTGCAATGGTGTGTCTTTCCTTATTGT	HI3)7==8@;D3;=7=AACD3?@BEA#####	AS:i:-3	XS:i:-8	XN:i:0	XM:i:1	XO:i:0	XG:i:0	NM:i:1	MD:Z:2T28	YT:Z:UU
HWI-ST515:184:D0PUKACXX:1:2305:18793:150274	272	chromosome:AGPv2:4:1:241473504:1	101837905	11	31M	*	0	0	ACAATAAGGAAAGACACACCATTGCACTGCA	#####AEB@?3DCAA=7=;3D;@8==7)3IH	AS:i:-8	XS:i:-8	XN:i:0	XM:i:2	XO:i:0	XG:i:0	NM:i:2	MD:Z:28A1G0	YT:Z:UU
HWI-ST515:184:D0PUKACXX:1:2305:18793:150274	272	chromosome:AGPv2:9:1:156750706:1	37645528	11	31M	*	0	0	ACAATAAGGAAAGACACACCATTGCACTGCA	#####AEB@?3DCAA=7=;3D;@8==7)3IH	AS:i:-8	XS:i:-8	XN:i:0	XM:i:2	XO:i:0	XG:i:0	NM:i:2	MD:Z:28A1G0	YT:Z:UU
HWI-ST515:184:D0PUKACXX:1:2305:18793:150274	256	chromosome:AGPv2:6:1:169174353:1	64099250	11	31M	*	0	0	TGCAGTGCAATGGTGTGTCTTTCCTTATTGT	HI3)7==8@;D3;=7=AACD3?@BEA#####	AS:i:-14	XS:i:-8	XN:i:0	XM:i:3	XO:i:0	XG:i:0	NM:i:3	MD:Z:0C0A0T28	YT:Z:UU
HWI-ST515:184:D0PUKACXX:1:2305:8341:161754	0	chromosome:AGPv2:5:1:217872852:1	128805118	255	31M	*	0	0	CCGCTCACAGGACGCTGCTGCACTCGTCGAA	JIHIIFHHGIIIIGGJFFHHEFEDDBEDBD7	AS:i:-4	XN:i:0	XM:i:1	XO:i:0	XG:i:0	NM:i:1	MD:Z:30T0	YT:Z:UU
HWI-ST515:184:D0PUKACXX:1:2305:11150:170836	0	chromosome:AGPv2:5:1:217872852:1	215938208	255	31M	*	0	0	CCCACCTTCTGTTGGCTGTTGGTGTTGCCAT	JFIJJHIIIIJJJJIJJJDHHHHFFFFCEC;	AS:i:0	XN:i:0	XM:i:0	XO:i:0	XG:i:0	NM:i:0	MD:Z:31	YT:Z:UU
HWI-ST515:184:D0PUKACXX:1:2305:7831:172340	4	*	0	0	*	*	0	0	CCTCGTCTCTAGGTCCCGACGCCTTCCATGG	JIJJIHHIJJIIJFG:DGEEDCDD?CCCDD<	YT:Z:UU
HWI-ST515:184:D0PUKACXX:1:2306:21292:51957	0	chromosome:AGPv2:1:1:301354135:1	5872951	31	31M	*	0	0	CCCGTCAGTCGGTCACGTGATCTGTGCCATA	9BF<E;E:EHFF89>CCBD?9AC@CC@####	AS:i:0	XS:i:-5	XN:i:0	XM:i:0	XO:i:0	XG:i:0	NM:i:0	MD:Z:31	YT:Z:UU
HWI-ST515:184:D0PUKACXX:1:2306:21292:51957	272	chromosome:AGPv2:5:1:217872852:1	206300751	31	31M	*	0	0	TATGGCACAGATCACGTGACCGACTGACGGG	####@CC@CA9?DBCC>98FFHE:E;E<FB9	AS:i:-5	XS:i:-5	XN:i:0	XM:i:1	XO:i:0	XG:i:0	NM:i:1	MD:Z:15A15	YT:Z:UU
HWI-ST515:184:D0PUKACXX:1:2306:21292:51957	272	chromosome:AGPv2:2:1:237068873:1	6581050	31	31M	*	0	0	TATGGCACAGATCACGTGACCGACTGACGGG	####@CC@CA9?DBCC>98FFHE:E;E<FB9	AS:i:-5	XS:i:-5	XN:i:0	XM:i:1	XO:i:0	XG:i:0	NM:i:1	MD:Z:15A15	YT:Z:UU
HWI-ST515:184:D0PUKACXX:1:2306:5634:65743	16	chromosome:AGPv2:4:1:241473504:1	134582336	255	31M	*	0	0	CTAGCGCTTGGCCTCCTGCCCATCCCCTGCG	BDDBDBDDDDBC?ADDFFFGHIJJIHJJJJJ	AS:i:-10	XN:i:0	XM:i:2	XO:i:0	XG:i:0	NM:i:2	MD:Z:2G5C22	YT:Z:UU
HWI-ST515:184:D0PUKACXX:1:2306:7319:107900	4	*	0	0	*	*	0	0	ACAAACCCCAGGATGGATACTGGTTCTGCTG	GEHIJJEFEFGG9CECEE:3?@;).6@;>A6	YT:Z:UU
HWI-ST515:184:D0PUKACXX:1:2306:1559:109259	0	chromosome:AGPv2:5:1:217872852:1	117016009	255	31M	*	0	0	TCACCCGAGGTTAGCAAGACCGACAGTGGTG	JGIJJFHBHIAFHIJIGCGIGHFACB;>>>5	AS:i:0	XN:i:0	XM:i:0	XO:i:0	XG:i:0	NM:i:0	MD:Z:31	YT:Z:UU
HWI-ST515:184:D0PUKACXX:1:2306:4054:112860	0	chromosome:AGPv2:5:1:217872852:1	26602766	255	31M	*	0	0	AGCCTAGGAAGTCCAACCGAGCCCGTCGGCG	FCED;==@E4(.7?AEH8=/3<@==38@B##	AS:i:0	XN:i:0	XM:i:0	XO:i:0	XG:i:0	NM:i:0	MD:Z:31	YT:Z:UU
HWI-ST515:184:D0PUKACXX:1:2306:16122:126264	0	chromosome:AGPv2:3:1:232140174:1	105417848	1	31M	*	0	0	TCTCTGAAGACGTTGCCGTCCTTATCTCCTC	IIIIIJ@FBFGIGEDGHE=B<BD?>DAEDC#	AS:i:0	XS:i:0	XN:i:0	XM:i:0	XO:i:0	XG:i:0	NM:i:0	MD:Z:31	YT:Z:UU
HWI-ST515:184:D0PUKACXX:1:2306:16122:126264	272	chromosome:AGPv2:1:1:301354135:1	123309187	1	31M	*	0	0	GAGGAGATAAGGACGGCAACGTCTTCAGAGA	#CDEAD>?DB<B=EHGDEGIGFBF@JIIIII	AS:i:0	XS:i:0	XN:i:0	XM:i:0	XO:i:0	XG:i:0	NM:i:0	MD:Z:31	YT:Z:UU
HWI-ST515:184:D0PUKACXX:1:2306:5386:133059	0	chromosome:AGPv2:8:1:175793759:1	117866637	1	31M	*	0	0	GCTTGCCGAGGGGCGCGGGGGGGAAGCGGAT	AHHDI@DABEEDD87@@;B;BBD-)8<B@##	AS:i:-5	XS:i:-5	XN:i:0	XM:i:1	XO:i:0	XG:i:0	NM:i:1	MD:Z:21A9	YT:Z:UU
HWI-ST515:184:D0PUKACXX:1:2306:5386:133059	256	chromosome:AGPv2:2:1:237068873:1	80590716	1	31M	*	0	0	GCTTGCCGAGGGGCGCGGGGGGGAAGCGGAT	AHHDI@DABEEDD87@@;B;BBD-)8<B@##	AS:i:-5	XS:i:-5	XN:i:0	XM:i:1	XO:i:0	XG:i:0	NM:i:1	MD:Z:21A9	YT:Z:UU
HWI-ST515:184:D0PUKACXX:1:2306:5386:133059	256	chromosome:AGPv2:3:1:232140174:1	3890957	1	31M	*	0	0	GCTTGCCGAGGGGCGCGGGGGGGAAGCGGAT	AHHDI@DABEEDD87@@;B;BBD-)8<B@##	AS:i:-5	XS:i:-5	XN:i:0	XM:i:1	XO:i:0	XG:i:0	NM:i:1	MD:Z:21A9	YT:Z:UU
HWI-ST515:184:D0PUKACXX:1:2306:5386:133059	272	chromosome:AGPv2:5:1:217872852:1	162647158	1	31M	*	0	0	ATCCGCTTCCCCCCCGCGCCCCTCGGCAAGC	##@B<8)-DBB;B;@@78DDEEBAD@IDHHA	AS:i:-5	XS:i:-5	XN:i:0	XM:i:1	XO:i:0	XG:i:0	NM:i:1	MD:Z:9T21	YT:Z:UU
HWI-ST515:184:D0PUKACXX:1:2306:8730:145714	4	*	0	0	*	*	0	0	CTGTGCGAGGGGTCGAATTAAGATCGGAAGA	IIEFGEH6AAGH:BD6?CB3>;A@3=;?@B#	YT:Z:UU
HWI-ST515:184:D0PUKACXX:1:2306:6732:176160	16	chromosome:AGPv2:6:1:169174353:1	154310094	255	31M	*	0	0	CACCTATGCGTCCACGAACACTCTTGTTGGC	>:CD@BBD@CADD?DEACA=E@EHHCIIHIH	AS:i:0	XN:i:0	XM:i:0	XO:i:0	XG:i:0	NM:i:0	MD:Z:31	YT:Z:UU
HWI-ST515:184:D0PUKACXX:1:2307:8637:71440	16	chromosome:AGPv2:3:1:232140174:1	76941297	255	31M	*	0	0	CTGCGTGCAGCCGCGCGCTCCTCTACTCGGT	5BDBDDDDDDDDDCEHGHEJIIJIFA6HGHJ	AS:i:0	XN:i:0	XM:i:0	XO:i:0	XG:i:0	NM:i:0	MD:Z:31	YT:Z:UU
HWI-ST515:184:D0PUKACXX:1:2307:8703:89829	16	chromosome:AGPv2:2:1:237068873:1	137772789	32	31M	*	0	0	ATACTTCCCTTGGGCTCCACCAGGCTGGCGG	6@6?>(@;DFHHFHGC7IGIGJJJIGGEGGI	AS:i:0	XS:i:-6	XN:i:0	XM:i:0	XO:i:0	XG:i:0	NM:i:0	MD:Z:31	YT:Z:UU
HWI-ST515:184:D0PUKACXX:1:2307:8703:89829	256	chromosome:AGPv2:8:1:175793759:1	26865555	32	31M	*	0	0	CCGCCAGCCTGGTGGAGCCCAAGGGAAGTAT	IGGEGGIJJJGIGI7CGHFHHFD;@(>?6@6	AS:i:-6	XS:i:-6	XN:i:0	XM:i:1	XO:i:0	XG:i:0	NM:i:1	MD:Z:8T22	YT:Z:UU
HWI-ST515:184:D0PUKACXX:1:2307:4014:114442	16	chromosome:AGPv2:4:1:241473504:1	239130070	255	31M	*	0	0	GGAGAGAGTCAGAGTGGGGACTGATGAGGAG	>DEEEEDEDDFFFFHHHGIIIJJJJJJJIJI	AS:i:0	XN:i:0	XM:i:0	XO:i:0	XG:i:0	NM:i:0	MD:Z:31	YT:Z:UU
HWI-ST515:184:D0PUKACXX:1:2307:7236:114599	0	chromosome:AGPv2:1:1:301354135:1	122757585	1	31M	*	0	0	TGTACTGCATGGGTGGAGAAAGCCTGGAGGG	JJIIEFHIHIJJI7BEGHEEFHHFFFF@BD#	AS:i:-2	XS:i:-2	XN:i:0	XM:i:1	XO:i:0	XG:i:0	NM:i:1	MD:Z:30T0	YT:Z:UU
HWI-ST515:184:D0PUKACXX:1:2307:7236:114599	272	chromosome:AGPv2:8:1:175793759:1	47428628	1	31M	*	0	0	CCCTCCAGGCTTTCTCCACCCATGCAGTACA	#DB@FFFFHHFEEHGEB7IJJIHIHFEIIJJ	AS:i:-2	XS:i:-2	XN:i:0	XM:i:1	XO:i:0	XG:i:0	NM:i:1	MD:Z:0A30	YT:Z:UU
HWI-ST515:184:D0PUKACXX:1:2307:2831:119339	0	chromosome:AGPv2:5:1:217872852:1	117016009	255	31M	*	0	0	TCACCCGAGGTTAGCAAGACCGACAGTGGTG	JHGJJGHIJIHIIGIIHJJJHGFDDDCDDC?	AS:i:0	XN:i:0	XM:i:0	XO:i:0	XG:i:0	NM:i:0	MD:Z:31	YT:Z:UU
HWI-ST515:184:D0PUKACXX:1:2307:8879:131930	0	chromosome:AGPv2:1:1:301354135:1	265163133	1	31M	*	0	0	TTAGGTCGGCCCTCTCCGGTGCTGGCCTGGG	GJJIIJFBBHIHHHHFFFD>BBDDCDDCB@#	AS:i:-2	XS:i:-2	XN:i:0	XM:i:1	XO:i:0	XG:i:0	NM:i:1	MD:Z:30T0	YT:Z:UU
HWI-ST515:184:D0PUKACXX:1:2307:8879:131930	256	chromosome:AGPv2:2:1:237068873:1	217973779	1	31M	*	0	0	TTAGGTCGGCCCTCTCCGGTGCTGGCCTGGG	GJJIIJFBBHIHHHHFFFD>BBDDCDDCB@#	AS:i:-2	XS:i:-2	XN:i:0	XM:i:1	XO:i:0	XG:i:0	NM:i:1	MD:Z:30T0	YT:Z:UU
HWI-ST515:184:D0PUKACXX:1:2307:5318:141928	4	*	0	0	*	*	0	0	CACACCGGTGCACCTCTAGCCGCCAACCTTC	*?FDCGEE;/<)=CEEBCEDDDCDB/8;C@>	YT:Z:UU
HWI-ST515:184:D0PUKACXX:1:2307:20108:152420	4	*	0	0	*	*	0	0	CGCGAAAATAGGTAGCCGAAGAGCACATTCC	EHIDIBHHF?7;7?DBCA@>>B@C>?5>C:>	YT:Z:UU
HWI-ST515:184:D0PUKACXX:1:2307:3540:179269	16	chromosome:AGPv2:4:1:241473504:1	134582336	255	31M	*	0	0	CTAGCGCTTGGCCTCCTGCCCATCCCCTGCG	BBDDDBAAAB?C?DFFDHFGHHGEF@<DIGI	AS:i:-10	XN:i:0	XM:i:2	XO:i:0	XG:i:0	NM:i:2	MD:Z:2G5C22	YT:Z:UU
HWI-ST515:184:D0PUKACXX:1:2307:17955:179741	16	chromosome:AGPv2:2:1:237068873:1	137772789	32	31M	*	0	0	ATACTTCCCTTGGGCTCCACCAGGCTGGCGG	>EEDEDFFFHGHHGHGIIGGIHJIHHFIGJG	AS:i:0	XS:i:-6	XN:i:0	XM:i:0	XO:i:0	XG:i:0	NM:i:0	MD:Z:31	YT:Z:UU
HWI-ST515:184:D0PUKACXX:1:2307:17955:179741	256	chromosome:AGPv2:8:1:175793759:1	26865555	32	31M	*	0	0	CCGCCAGCCTGGTGGAGCCCAAGGGAAGTAT	GJGIFHHIJHIGGIIGHGHHGHFFFDEDEE>	AS:i:-6	XS:i:-6	XN:i:0	XM:i:1	XO:i:0	XG:i:0	NM:i:1	MD:Z:8T22	YT:Z:UU
HWI-ST515:184:D0PUKACXX:1:2307:5097:184816	16	chromosome:AGPv2:10:1:150189435:1	141582658	255	31M	*	0	0	ATGGATGAGTTGAGCAAGCCCGGTCAGCCAC	AADCDDDDDDDDDDDDDDFFHJIGIGJJJJJ	AS:i:0	XN:i:0	XM:i:0	XO:i:0	XG:i:0	NM:i:0	MD:Z:31	YT:Z:UU
HWI-ST515:184:D0PUKACXX:1:2307:2471:193317	16	chromosome:AGPv2:10:1:150189435:1	132035260	255	31M	*	0	0	ATGGATATTCCTTCCCATGTCTGTTGGCGCT	CDEDCCEEEFFFDHHHHHJJJHIHFBJIGFH	AS:i:0	XN:i:0	XM:i:0	XO:i:0	XG:i:0	NM:i:0	MD:Z:31	YT:Z:UU
HWI-ST515:184:D0PUKACXX:1:2307:20946:193554	16	chromosome:AGPv2:2:1:237068873:1	25058149	1	31M	*	0	0	GGACCACGGCGTTTTCGCCCCCGACCTCAAA	###########@BB;5B=DA44C=@@=;GCF	AS:i:0	XS:i:0	XN:i:0	XM:i:0	XO:i:0	XG:i:0	NM:i:0	MD:Z:31	YT:Z:UU
HWI-ST515:184:D0PUKACXX:1:2307:20946:193554	272	chromosome:AGPv2:8:1:175793759:1	42930463	1	31M	*	0	0	GGACCACGGCGTTTTCGCCCCCGACCTCAAA	###########@BB;5B=DA44C=@@=;GCF	AS:i:0	XS:i:0	XN:i:0	XM:i:0	XO:i:0	XG:i:0	NM:i:0	MD:Z:31	YT:Z:UU
HWI-ST515:184:D0PUKACXX:1:2308:6597:41406	4	*	0	0	*	*	0	0	GCCTGCAAGGCTCTGCAACTAGCTCCACCGC	JJJJGHIJJJJEDHHJJIGGHHHHHECEFFA	YT:Z:UU
HWI-ST515:184:D0PUKACXX:1:2308:7977:98372	16	chromosome:AGPv2:7:1:176764762:1	150513504	255	31M	*	0	0	CATCCGCCGCATCTCGCTTCCTCTCCCAGTT	####B@>CCC?EFDEAA9GDIGJJIJIGIGI	AS:i:0	XN:i:0	XM:i:0	XO:i:0	XG:i:0	NM:i:0	MD:Z:31	YT:Z:UU
HWI-ST515:184:D0PUKACXX:1:2308:17830:121159	0	chromosome:AGPv2:4:1:241473504:1	89302060	255	31M	*	0	0	GGGCTCAATATAATTGTTTGAATCTCTTCCA	G?0@FHGGCAC<=A4)8==D@=)=@######	AS:i:-2	XN:i:0	XM:i:1	XO:i:0	XG:i:0	NM:i:1	MD:Z:22C8	YT:Z:UU
HWI-ST515:184:D0PUKACXX:1:2308:8691:129052	4	*	0	0	*	*	0	0	GCCACCAGCCCGCCACTACGCATCTACGTCT	IJIJEEEG@EEEFFDDECCDBDB::@C?9A9	YT:Z:UU
HWI-ST515:184:D0PUKACXX:1:2308:20555:132464	16	chromosome:AGPv2:9:1:156750706:1	110919419	255	31M	*	0	0	CTCTTTCTTGGTTCCGGCGCCCCACCGGGAG	9DDDDBDD@BDB;DDDBDFEIGHBBDJJJHH	AS:i:0	XN:i:0	XM:i:0	XO:i:0	XG:i:0	NM:i:0	MD:Z:31	YT:Z:UU
HWI-ST515:184:D0PUKACXX:1:2308:11323:133185	4	*	0	0	*	*	0	0	ATCCTGGAGTAGTGTTAACAGCGCCGCACCC	IJJJIJJIGEHHEHEEEFFFDFDCDDBDD##	YT:Z:UU
HWI-ST515:184:D0PUKACXX:1:2308:5966:152915	16	chromosome:AGPv2:8:1:175793759:1	160085577	255	31M	*	0	0	CACCCTCGCCGCCTCCGCCTACCTCAAACCC	##DB;0;7B@?BBDHIIJIHFJIHFBHFHFJ	AS:i:0	XN:i:0	XM:i:0	XO:i:0	XG:i:0	NM:i:0	MD:Z:31	YT:Z:UU
HWI-ST515:184:D0PUKACXX:1:2308:21079:170281	16	chromosome:AGPv2:5:1:217872852:1	211808665	30	31M	*	0	0	CGCTCCCATCCGCCAGGACACTCTTCTCCCC	#########BFFDHEAA=7.6GG@@@;D:JI	AS:i:0	XS:i:-2	XN:i:0	XM:i:0	XO:i:0	XG:i:0	NM:i:0	MD:Z:31	YT:Z:UU
HWI-ST515:184:D0PUKACXX:1:2308:21079:170281	256	chromosome:AGPv2:2:1:237068873:1	194631911	30	31M	*	0	0	GGGGAGAAGAGTGTCCTGGCGGATGGGAGCG	IJ:D;@@@GG6.7=AAEHDFFB#########	AS:i:-2	XS:i:-2	XN:i:0	XM:i:1	XO:i:0	XG:i:0	NM:i:1	MD:Z:22C8	YT:Z:UU
HWI-ST515:184:D0PUKACXX:1:2308:13905:190957	0	chromosome:AGPv2:8:1:175793759:1	175402687	255	31M	*	0	0	GCAAGCTTGTTGGCTGTGCCTGGTGGTTGTT	ECA/@;ACE=?EACEFB@:>CC?;;=';<@A	AS:i:0	XN:i:0	XM:i:0	XO:i:0	XG:i:0	NM:i:0	MD:Z:31	YT:Z:UU
D2D0JJN1:133:D0BCAACXX:1:1106:7966:123506	0	chromosome:AGPv2:9:1:156750706:1	89704659	255	31M	*	0	0	CATCACCGGATGGTCGGTGTACACTGAGATC	JIJJJJJJJ>HIJGHIH8BBFFFEEEDEDDA	AS:i:0	XN:i:0	XM:i:0	XO:i:0	XG:i:0	NM:i:0	MD:Z:31	YT:Z:UU
D2D0JJN1:133:D0BCAACXX:1:1107:13922:128225	0	chromosome:AGPv2:2:1:237068873:1	152355146	255	31M	*	0	0	TCCATATGGGGGGATCAACAGCTAATGCACC	JJJJJIJJJJJJDDDDDDDDDDDDDDDDDDC	AS:i:0	XN:i:0	XM:i:0	XO:i:0	XG:i:0	NM:i:0	MD:Z:31	YT:Z:UU
D2D0JJN1:133:D0BCAACXX:1:1202:9048:192206	16	chromosome:AGPv2:2:1:237068873:1	137772789	32	31M	*	0	0	ATACTTCCCTTGGGCTCCACCAGGCTGGCGG	@;.DEDFFFHHHHJJJJIHFJJJJJJJJJJJ	AS:i:0	XS:i:-6	XN:i:0	XM:i:0	XO:i:0	XG:i:0	NM:i:0	MD:Z:31	YT:Z:UU
D2D0JJN1:133:D0BCAACXX:1:1202:9048:192206	256	chromosome:AGPv2:8:1:175793759:1	26865555	32	31M	*	0	0	CCGCCAGCCTGGTGGAGCCCAAGGGAAGTAT	JJJJJJJJJJJFHIJJJJHHHHFFFDED.;@	AS:i:-6	XS:i:-6	XN:i:0	XM:i:1	XO:i:0	XG:i:0	NM:i:1	MD:Z:8T22	YT:Z:UU
D2D0JJN1:133:D0BCAACXX:1:1205:11076:26459	16	chromosome:AGPv2:2:1:237068873:1	25058149	1	31M	*	0	0	GGACCACGGCGTTTTCGCCCCCGACCTCAAA	:CDDDBDDDDDDBDBDDDFHGJJHJJJJJJJ	AS:i:0	XS:i:0	XN:i:0	XM:i:0	XO:i:0	XG:i:0	NM:i:0	MD:Z:31	YT:Z:UU
D2D0JJN1:133:D0BCAACXX:1:1205:11076:26459	272	chromosome:AGPv2:8:1:175793759:1	42930463	1	31M	*	0	0	GGACCACGGCGTTTTCGCCCCCGACCTCAAA	:CDDDBDDDDDDBDBDDDFHGJJHJJJJJJJ	AS:i:0	XS:i:0	XN:i:0	XM:i:0	XO:i:0	XG:i:0	NM:i:0	MD:Z:31	YT:Z:UU
D2D0JJN1:133:D0BCAACXX:1:1207:13716:129042	0	chromosome:AGPv2:6:1:169174353:1	112360562	255	31M	*	0	0	GTTCAGGAAACACGTAGTTGGCATGAGTTTA	?))?D<*9=C;F###################	AS:i:-2	XN:i:0	XM:i:1	XO:i:0	XG:i:0	NM:i:1	MD:Z:6A24	YT:Z:UU
D2D0JJN1:133:D0BCAACXX:1:1207:8890:159599	0	chromosome:AGPv2:10:1:150189435:1	4406261	31	31M	*	0	0	CCCTCTCCTCCATCCCACCATTGGACTCCAC	GJHCD@=B>FG@DGEHIJGGF>ACEE<BBDC	AS:i:0	XS:i:-4	XN:i:0	XM:i:0	XO:i:0	XG:i:0	NM:i:0	MD:Z:31	YT:Z:UU
D2D0JJN1:133:D0BCAACXX:1:1207:8890:159599	256	chromosome:AGPv2:10:1:150189435:1	4475740	31	31M	*	0	0	CCCTCTCCTCCATCCCACCATTGGACTCCAC	GJHCD@=B>FG@DGEHIJGGF>ACEE<BBDC	AS:i:-4	XS:i:-4	XN:i:0	XM:i:1	XO:i:0	XG:i:0	NM:i:1	MD:Z:21C9	YT:Z:UU
D2D0JJN1:133:D0BCAACXX:1:1207:8890:159599	256	chromosome:AGPv2:5:1:217872852:1	167336077	31	31M	*	0	0	CCCTCTCCTCCATCCCACCATTGGACTCCAC	GJHCD@=B>FG@DGEHIJGGF>ACEE<BBDC	AS:i:-5	XS:i:-4	XN:i:0	XM:i:1	XO:i:0	XG:i:0	NM:i:1	MD:Z:12C18	YT:Z:UU
D2D0JJN1:133:D0BCAACXX:1:1208:4096:174280	16	chromosome:AGPv2:6:1:169174353:1	112360540	255	31M	*	0	0	CTAAAAGGCTTCCATCCAATATGTTCAGAAA	ACGGGGIGJJHEIIEF<IFDHGHGGGFDIIJ	AS:i:0	XN:i:0	XM:i:0	XO:i:0	XG:i:0	NM:i:0	MD:Z:31	YT:Z:UU
D2D0JJN1:133:D0BCAACXX:1:1208:19526:185022	4	*	0	0	*	*	0	0	ACCAAATGGAGGCTTTACACTGAATATTTTC	JJCEIIIIJJJIJHHHHHFFFFFFCDEDEEE	YT:Z:UU
D2D0JJN1:133:D0BCAACXX:1:1303:5065:20839	0	chromosome:AGPv2:1:1:301354135:1	265163133	1	31M	*	0	0	TTAGGTCGGCCCTCTCCGGTGCTGGCCTGGT	JJJJJIJJIIJHHHHFFFDBDDDDCDDDDD5	AS:i:0	XS:i:0	XN:i:0	XM:i:0	XO:i:0	XG:i:0	NM:i:0	MD:Z:31	YT:Z:UU
D2D0JJN1:133:D0BCAACXX:1:1303:5065:20839	256	chromosome:AGPv2:2:1:237068873:1	217973779	1	31M	*	0	0	TTAGGTCGGCCCTCTCCGGTGCTGGCCTGGT	JJJJJIJJIIJHHHHFFFDBDDDDCDDDDD5	AS:i:0	XS:i:0	XN:i:0	XM:i:0	XO:i:0	XG:i:0	NM:i:0	MD:Z:31	YT:Z:UU
D2D0JJN1:133:D0BCAACXX:1:1304:11587:6234	0	chromosome:AGPv2:3:1:232140174:1	3890957	1	31M	*	0	0	GCTTGCCGAGGGGCGCGGGGGGGAAGCGGAT	=C=FGHHJ6EDA6357;;@;7@#########	AS:i:-5	XS:i:-5	XN:i:0	XM:i:1	XO:i:0	XG:i:0	NM:i:1	MD:Z:21A9	YT:Z:UU
D2D0JJN1:133:D0BCAACXX:1:1304:11587:6234	256	chromosome:AGPv2:8:1:175793759:1	117866637	1	31M	*	0	0	GCTTGCCGAGGGGCGCGGGGGGGAAGCGGAT	=C=FGHHJ6EDA6357;;@;7@#########	AS:i:-5	XS:i:-5	XN:i:0	XM:i:1	XO:i:0	XG:i:0	NM:i:1	MD:Z:21A9	YT:Z:UU
D2D0JJN1:133:D0BCAACXX:1:1304:11587:6234	272	chromosome:AGPv2:5:1:217872852:1	162647158	1	31M	*	0	0	ATCCGCTTCCCCCCCGCGCCCCTCGGCAAGC	#########@7;@;;7536ADE6JHHGF=C=	AS:i:-5	XS:i:-5	XN:i:0	XM:i:1	XO:i:0	XG:i:0	NM:i:1	MD:Z:9T21	YT:Z:UU
D2D0JJN1:133:D0BCAACXX:1:1304:11587:6234	256	chromosome:AGPv2:2:1:237068873:1	80590716	1	31M	*	0	0	GCTTGCCGAGGGGCGCGGGGGGGAAGCGGAT	=C=FGHHJ6EDA6357;;@;7@#########	AS:i:-5	XS:i:-5	XN:i:0	XM:i:1	XO:i:0	XG:i:0	NM:i:1	MD:Z:21A9	YT:Z:UU
D2D0JJN1:133:D0BCAACXX:1:1304:13224:18563	4	*	0	0	*	*	0	0	ACCTAGGTTTGGTAGTTTTTGAAAGGGAATT	FFEDEEE@CDDDACCDEEDDDDDCDDDBDDC	YT:Z:UU
D2D0JJN1:133:D0BCAACXX:1:1307:13452:44451	4	*	0	0	*	*	0	0	CCGAGAGAGGGGAGATAACAGAGGGACGGAG	HII>G@@7CHIBAEEE>;;;;?C13,5>@:8	YT:Z:UU
D2D0JJN1:133:D0BCAACXX:1:1308:9012:183772	4	*	0	0	*	*	0	0	TCCATATGGGGGGTACAACAGCTAATGCACC	B<FBD<F?8/-;5)&3>:C82<>>::4@>@>	YT:Z:UU
D2D0JJN1:133:D0BCAACXX:1:2101:12863:167723	16	chromosome:AGPv2:8:1:175793759:1	43261764	255	31M	*	0	0	TATCCGACACTATTGCTCTTCTCTCTCACTG	?BBDEFFFHHHHGHJJJJIGJIJIIIIIGCJ	AS:i:0	XN:i:0	XM:i:0	XO:i:0	XG:i:0	NM:i:0	MD:Z:31	YT:Z:UU
D2D0JJN1:133:D0BCAACXX:1:2102:6401:57709	16	chromosome:AGPv2:3:1:232140174:1	55167583	255	31M	*	0	0	TTGGTCGGCGCTGGGCCGTTGCGGACTTGCG	#########?B?;?<>99''GCGC88HF7.3	AS:i:-4	XN:i:0	XM:i:1	XO:i:0	XG:i:0	NM:i:1	MD:Z:24C6	YT:Z:UU
D2D0JJN1:133:D0BCAACXX:1:2102:5406:108737	16	chromosome:AGPv2:2:1:237068873:1	152354142	255	31M	*	0	0	CGCAGAGATACAATCTCTGCCATCCATATGG	FHFHEHIHHEGGGFIGHGIJIJIJIHIJIJJ	AS:i:0	XN:i:0	XM:i:0	XO:i:0	XG:i:0	NM:i:0	MD:Z:31	YT:Z:UU
D2D0JJN1:133:D0BCAACXX:1:2106:8891:44012	16	chromosome:AGPv2:8:1:175793759:1	43261764	255	31M	*	0	0	TATCCGACACTATTGCTCTTCTCTCTCACTG	BDDDFEDFEHHHHHGGEHIIHHJIJIIHJJJ	AS:i:0	XN:i:0	XM:i:0	XO:i:0	XG:i:0	NM:i:0	MD:Z:31	YT:Z:UU
D2D0JJN1:133:D0BCAACXX:1:2108:3565:21726	0	chromosome:AGPv2:2:1:237068873:1	152355146	255	31M	*	0	0	TCCATATGGGGGGATCAACAGCTAATGCACC	JIIIHGGIJJIJD5<?ACCCBDDDDDDDDDD	AS:i:0	XN:i:0	XM:i:0	XO:i:0	XG:i:0	NM:i:0	MD:Z:31	YT:Z:UU
D2D0JJN1:133:D0BCAACXX:1:2108:19034:176308	0	chromosome:AGPv2:5:1:217872852:1	117016009	255	31M	*	0	0	TCACCCGAGGTTAGCAAGACCGACAGTGGTG	GEEHGCFBFHHIGDHGGG>EHDDCDD@C?>8	AS:i:0	XN:i:0	XM:i:0	XO:i:0	XG:i:0	NM:i:0	MD:Z:31	YT:Z:UU
D2D0JJN1:133:D0BCAACXX:1:2203:3066:138677	0	chromosome:AGPv2:9:1:156750706:1	89704659	255	31M	*	0	0	CATCACCGGATGGTCGGTGTACACTGAGATC	JIGGJJJJIGJIJCHIGEDBDE<CE;AAC@@	AS:i:0	XN:i:0	XM:i:0	XO:i:0	XG:i:0	NM:i:0	MD:Z:31	YT:Z:UU
D2D0JJN1:133:D0BCAACXX:1:2204:13029:52692	0	chromosome:AGPv2:4:1:241473504:1	203132305	255	31M	*	0	0	CCTGGGGGATGATGTACCCCATTTTTTGGAG	IGIJE(<@ABEH:C?C>@BBDEECEC:=BC?	AS:i:-2	XN:i:0	XM:i:1	XO:i:0	XG:i:0	NM:i:1	MD:Z:5T25	YT:Z:UU
D2D0JJN1:133:D0BCAACXX:1:2204:4248:126268	16	chromosome:AGPv2:6:1:169174353:1	154310094	255	31M	*	0	0	ACCCTATGCGTCCACGAACACTCTTGTTGGC	####################?77@7@4@GFB	AS:i:-4	XN:i:0	XM:i:2	XO:i:0	XG:i:0	NM:i:2	MD:Z:0C0A29	YT:Z:UU
D2D0JJN1:133:D0BCAACXX:1:2205:21170:162181	16	chromosome:AGPv2:5:1:217872852:1	215628028	255	31M	*	0	0	CTCGCTCTCGCTCCTCCACCTTCCCTCCCTT	#######################F?(7*D99	AS:i:0	XN:i:0	XM:i:0	XO:i:0	XG:i:0	NM:i:0	MD:Z:31	YT:Z:UU
D2D0JJN1:133:D0BCAACXX:1:2206:16374:125921	4	*	0	0	*	*	0	0	GCCCTCGCCACTCCTCACCTGTCCTCTCACG	D=F0ACGAEHAECECCFFFFA3@:@@CC@CB	YT:Z:UU
D2D0JJN1:133:D0BCAACXX:1:2207:6475:36426	0	chromosome:AGPv2:2:1:237068873:1	217973779	1	31M	*	0	0	TTAGGTCGGCCCTCTCCGGTGCTGGCCTGGT	JJJIIIIJJJJHHHGFFFDCBDCDDDDDDDC	AS:i:0	XS:i:0	XN:i:0	XM:i:0	XO:i:0	XG:i:0	NM:i:0	MD:Z:31	YT:Z:UU
D2D0JJN1:133:D0BCAACXX:1:2207:6475:36426	256	chromosome:AGPv2:1:1:301354135:1	265163133	1	31M	*	0	0	TTAGGTCGGCCCTCTCCGGTGCTGGCCTGGT	JJJIIIIJJJJHHHGFFFDCBDCDDDDDDDC	AS:i:0	XS:i:0	XN:i:0	XM:i:0	XO:i:0	XG:i:0	NM:i:0	MD:Z:31	YT:Z:UU
D2D0JJN1:133:D0BCAACXX:1:2207:14730:62167	4	*	0	0	*	*	0	0	CACAACGGAGCACCTCTAGCCGCCACCCCTC	9?DD###########################	YT:Z:UU
D2D0JJN1:133:D0BCAACXX:1:2207:4341:107452	0	chromosome:AGPv2:10:1:150189435:1	116979851	1	31M	*	0	0	GCTGGCGGCTGGACGACGACTGCGTGACCGG	IIIJGHFCB;@D9A@B@<BD>>C;99<@AB@	AS:i:-5	XS:i:-5	XN:i:0	XM:i:1	XO:i:0	XG:i:0	NM:i:1	MD:Z:29T1	YT:Z:UU
D2D0JJN1:133:D0BCAACXX:1:2207:4341:107452	272	chromosome:AGPv2:5:1:217872852:1	99839301	1	31M	*	0	0	CCGGTCACGCAGTCGTCGTCCAGCCGCCAGC	@BA@<99;C>>DB<@B@A9D@;BCFHGJIII	AS:i:-5	XS:i:-5	XN:i:0	XM:i:1	XO:i:0	XG:i:0	NM:i:1	MD:Z:1A29	YT:Z:UU
D2D0JJN1:133:D0BCAACXX:1:2207:4341:107452	272	chromosome:AGPv2:1:1:301354135:1	259240327	1	31M	*	0	0	CCGGTCACGCAGTCGTCGTCCAGCCGCCAGC	@BA@<99;C>>DB<@B@A9D@;BCFHGJIII	AS:i:-10	XS:i:-5	XN:i:0	XM:i:2	XO:i:0	XG:i:0	NM:i:2	MD:Z:0T0A29	YT:Z:UU
D2D0JJN1:133:D0BCAACXX:1:2207:8885:150575	4	*	0	0	*	*	0	0	CACACCGGTGCACCTCTAGCCGCCAACCTTC	IIJJJJJIGIHHHHHFFCFFFDDDDDDDDDA	YT:Z:UU
D2D0JJN1:133:D0BCAACXX:1:2208:19459:11075	4	*	0	0	*	*	0	0	GTTAAGAAAAACCGAAGTTGGACTAAGATTA	?BF(?<FCF######################	YT:Z:UU
D2D0JJN1:133:D0BCAACXX:1:2305:8454:147053	4	*	0	0	*	*	0	0	GGACTTGCGGGGGGGATGTCTGATGAGGGGG	ED(7@<B9;AH>@7@;@@::4@#########	YT:Z:UU
D2D0JJN1:133:D0BCAACXX:1:2306:8867:100956	4	*	0	0	*	*	0	0	GTTTTAATGACAGATCTTGGGCCCTTTTTGT	JJJIJHEHGGIGJGIIIJJEEGEHHHFFFFD	YT:Z:UU
