# Supplementary material for: Identification of the Maize Gravitropism Gene lazy plant1 by a Transposon-Tagging Genome Resequencing Strategy
Source: PLoS One. 2014 Jan 31;9(1):e87053. doi: 10.1371/journal.pone.0087053 (PMC3909067; doi:10.1371/journal.pone.0087053)
Supplement: File S1 — MuTaq Supplementals. (ZIP) [file pone.0087053.s005.zip › MuTaq_Supplementals/MuTaq_Sam/TATA.sam]

@HD	VN:1.0	SO:unsorted
@SQ	SN:chromosome:AGPv2:1:1:301354135:1	LN:301354135
@SQ	SN:chromosome:AGPv2:2:1:237068873:1	LN:237068873
@SQ	SN:chromosome:AGPv2:3:1:232140174:1	LN:232140174
@SQ	SN:chromosome:AGPv2:4:1:241473504:1	LN:241473504
@SQ	SN:chromosome:AGPv2:5:1:217872852:1	LN:217872852
@SQ	SN:chromosome:AGPv2:6:1:169174353:1	LN:169174353
@SQ	SN:chromosome:AGPv2:7:1:176764762:1	LN:176764762
@SQ	SN:chromosome:AGPv2:8:1:175793759:1	LN:175793759
@SQ	SN:chromosome:AGPv2:9:1:156750706:1	LN:156750706
@SQ	SN:chromosome:AGPv2:10:1:150189435:1	LN:150189435
@SQ	SN:chromosome:AGPv2:mitochondrion:1:569630:1	LN:569630
@SQ	SN:chromosome:AGPv2:chloroplast:1:140384:1	LN:140384
@SQ	SN:chromosome:AGPv2:UNKNOWN:1:7140151:1	LN:7140151
@PG	ID:bowtie2	PN:bowtie2	VN:2.0.4
HWI-ST515:184:D0PUKACXX:1:1101:14798:154602	16	chromosome:AGPv2:9:1:156750706:1	115884835	255	31M	*	0	0	CACAGCCGAACCACAAAGCCCCCCACCCGAC	#B>?5>B@<A?<>CCA3;DDDEFB=GFIGGJ	AS:i:0	XN:i:0	XM:i:0	XO:i:0	XG:i:0	NM:i:0	MD:Z:31	YT:Z:UU
HWI-ST515:184:D0PUKACXX:1:1101:9207:166273	4	*	0	0	*	*	0	0	CTTTTTAACACGGTGACACAGTATTACATGG	IDEHGEGA;CHBDFDDCCEEDADCCDCADDC	YT:Z:UU
HWI-ST515:184:D0PUKACXX:1:1102:1081:41576	0	chromosome:AGPv2:7:1:176764762:1	153718612	1	31M	*	0	0	CTTTGACGCCGGTAGCTCCGGCAGCCGCGTC	JHHIIGIFIIJIEHFFFFFDDDDDDDDDDBB	AS:i:0	XS:i:0	XN:i:0	XM:i:0	XO:i:0	XG:i:0	NM:i:0	MD:Z:31	YT:Z:UU
HWI-ST515:184:D0PUKACXX:1:1102:1081:41576	272	chromosome:AGPv2:10:1:150189435:1	143914451	1	31M	*	0	0	GACGCGGCTGCCGGAGCTACCGGCGTCAAAG	BBDDDDDDDDDDFFFFFHEIJIIFIGIIHHJ	AS:i:0	XS:i:0	XN:i:0	XM:i:0	XO:i:0	XG:i:0	NM:i:0	MD:Z:31	YT:Z:UU
HWI-ST515:184:D0PUKACXX:1:1102:1081:41576	256	chromosome:AGPv2:7:1:176764762:1	156124686	1	31M	*	0	0	CTTTGACGCCGGTAGCTCCGGCAGCCGCGTC	JHHIIGIFIIJIEHFFFFFDDDDDDDDDDBB	AS:i:0	XS:i:0	XN:i:0	XM:i:0	XO:i:0	XG:i:0	NM:i:0	MD:Z:31	YT:Z:UU
HWI-ST515:184:D0PUKACXX:1:1102:1081:41576	256	chromosome:AGPv2:5:1:217872852:1	37250803	1	31M	*	0	0	CTTTGACGCCGGTAGCTCCGGCAGCCGCGTC	JHHIIGIFIIJIEHFFFFFDDDDDDDDDDBB	AS:i:-5	XS:i:0	XN:i:0	XM:i:1	XO:i:0	XG:i:0	NM:i:1	MD:Z:15T15	YT:Z:UU
HWI-ST515:184:D0PUKACXX:1:1102:1081:41576	256	chromosome:AGPv2:7:1:176764762:1	173487060	1	31M	*	0	0	CTTTGACGCCGGTAGCTCCGGCAGCCGCGTC	JHHIIGIFIIJIEHFFFFFDDDDDDDDDDBB	AS:i:-6	XS:i:0	XN:i:0	XM:i:1	XO:i:0	XG:i:0	NM:i:1	MD:Z:3C27	YT:Z:UU
HWI-ST515:184:D0PUKACXX:1:1102:1081:41576	272	chromosome:AGPv2:5:1:217872852:1	160466973	1	31M	*	0	0	GACGCGGCTGCCGGAGCTACCGGCGTCAAAG	BBDDDDDDDDDDFFFFFHEIJIIFIGIIHHJ	AS:i:-6	XS:i:0	XN:i:0	XM:i:1	XO:i:0	XG:i:0	NM:i:1	MD:Z:27G3	YT:Z:UU
HWI-ST515:184:D0PUKACXX:1:1102:6835:60279	16	chromosome:AGPv2:7:1:176764762:1	145997855	1	31M	*	0	0	CAAGGTGCGAGCATATCCTCCTCTTATTCCC	;CC?BCA<FFECCHEFGHBJJJJIJJGHJJJ	AS:i:0	XS:i:0	XN:i:0	XM:i:0	XO:i:0	XG:i:0	NM:i:0	MD:Z:31	YT:Z:UU
HWI-ST515:184:D0PUKACXX:1:1102:6835:60279	272	chromosome:AGPv2:2:1:237068873:1	144676121	1	31M	*	0	0	CAAGGTGCGAGCATATCCTCCTCTTATTCCC	;CC?BCA<FFECCHEFGHBJJJJIJJGHJJJ	AS:i:0	XS:i:0	XN:i:0	XM:i:0	XO:i:0	XG:i:0	NM:i:0	MD:Z:31	YT:Z:UU
HWI-ST515:184:D0PUKACXX:1:1102:6835:60279	256	chromosome:AGPv2:9:1:156750706:1	127522925	1	31M	*	0	0	GGGAATAAGAGGAGGATATGCTCGCACCTTG	JJJHGJJIJJJJBHGFEHCCEFF<ACB?CC;	AS:i:0	XS:i:0	XN:i:0	XM:i:0	XO:i:0	XG:i:0	NM:i:0	MD:Z:31	YT:Z:UU
HWI-ST515:184:D0PUKACXX:1:1102:19070:117287	16	chromosome:AGPv2:4:1:241473504:1	134582336	255	31M	*	0	0	CTAGCGCTTGGCCTCCTGCCCATCCCCTGCG	BB?=@?<??=@DC?DFFFHHFIIIIHIGJIF	AS:i:-10	XN:i:0	XM:i:2	XO:i:0	XG:i:0	NM:i:2	MD:Z:2G5C22	YT:Z:UU
HWI-ST515:184:D0PUKACXX:1:1102:18651:117519	0	chromosome:AGPv2:2:1:237068873:1	96015091	1	31M	*	0	0	GTCTAAAACTGGCGAAGGTCTCCTGCAAATC	EDGHGCHIGIGIHJFFFF?@EEEEEDECDC@	AS:i:0	XS:i:0	XN:i:0	XM:i:0	XO:i:0	XG:i:0	NM:i:0	MD:Z:31	YT:Z:UU
HWI-ST515:184:D0PUKACXX:1:1102:18651:117519	272	chromosome:AGPv2:2:1:237068873:1	74359019	1	31M	*	0	0	GATTTGCAGGAGACCTTCGCCAGTTTTAGAC	@CDCEDEEEEE@?FFFFJHIGIGIHCGHGDE	AS:i:0	XS:i:0	XN:i:0	XM:i:0	XO:i:0	XG:i:0	NM:i:0	MD:Z:31	YT:Z:UU
HWI-ST515:184:D0PUKACXX:1:1102:18651:117519	272	chromosome:AGPv2:1:1:301354135:1	269740261	1	31M	*	0	0	GATTTGCAGGAGACCTTCGCCAGTTTTAGAC	@CDCEDEEEEE@?FFFFJHIGIGIHCGHGDE	AS:i:0	XS:i:0	XN:i:0	XM:i:0	XO:i:0	XG:i:0	NM:i:0	MD:Z:31	YT:Z:UU
HWI-ST515:184:D0PUKACXX:1:1102:18651:117519	272	chromosome:AGPv2:3:1:232140174:1	59388472	1	31M	*	0	0	GATTTGCAGGAGACCTTCGCCAGTTTTAGAC	@CDCEDEEEEE@?FFFFJHIGIGIHCGHGDE	AS:i:0	XS:i:0	XN:i:0	XM:i:0	XO:i:0	XG:i:0	NM:i:0	MD:Z:31	YT:Z:UU
HWI-ST515:184:D0PUKACXX:1:1102:18651:117519	272	chromosome:AGPv2:10:1:150189435:1	48356630	1	31M	*	0	0	GATTTGCAGGAGACCTTCGCCAGTTTTAGAC	@CDCEDEEEEE@?FFFFJHIGIGIHCGHGDE	AS:i:0	XS:i:0	XN:i:0	XM:i:0	XO:i:0	XG:i:0	NM:i:0	MD:Z:31	YT:Z:UU
HWI-ST515:184:D0PUKACXX:1:1102:18651:117519	256	chromosome:AGPv2:3:1:232140174:1	46266149	1	31M	*	0	0	GTCTAAAACTGGCGAAGGTCTCCTGCAAATC	EDGHGCHIGIGIHJFFFF?@EEEEEDECDC@	AS:i:0	XS:i:0	XN:i:0	XM:i:0	XO:i:0	XG:i:0	NM:i:0	MD:Z:31	YT:Z:UU
HWI-ST515:184:D0PUKACXX:1:1102:18651:117519	256	chromosome:AGPv2:5:1:217872852:1	96049382	1	31M	*	0	0	GTCTAAAACTGGCGAAGGTCTCCTGCAAATC	EDGHGCHIGIGIHJFFFF?@EEEEEDECDC@	AS:i:0	XS:i:0	XN:i:0	XM:i:0	XO:i:0	XG:i:0	NM:i:0	MD:Z:31	YT:Z:UU
HWI-ST515:184:D0PUKACXX:1:1102:18651:117519	272	chromosome:AGPv2:1:1:301354135:1	810923	1	31M	*	0	0	GATTTGCAGGAGACCTTCGCCAGTTTTAGAC	@CDCEDEEEEE@?FFFFJHIGIGIHCGHGDE	AS:i:0	XS:i:0	XN:i:0	XM:i:0	XO:i:0	XG:i:0	NM:i:0	MD:Z:31	YT:Z:UU
HWI-ST515:184:D0PUKACXX:1:1102:18651:117519	256	chromosome:AGPv2:9:1:156750706:1	35265937	1	31M	*	0	0	GTCTAAAACTGGCGAAGGTCTCCTGCAAATC	EDGHGCHIGIGIHJFFFF?@EEEEEDECDC@	AS:i:0	XS:i:0	XN:i:0	XM:i:0	XO:i:0	XG:i:0	NM:i:0	MD:Z:31	YT:Z:UU
HWI-ST515:184:D0PUKACXX:1:1102:18651:117519	256	chromosome:AGPv2:1:1:301354135:1	111622526	1	31M	*	0	0	GTCTAAAACTGGCGAAGGTCTCCTGCAAATC	EDGHGCHIGIGIHJFFFF?@EEEEEDECDC@	AS:i:0	XS:i:0	XN:i:0	XM:i:0	XO:i:0	XG:i:0	NM:i:0	MD:Z:31	YT:Z:UU
HWI-ST515:184:D0PUKACXX:1:1102:18651:117519	272	chromosome:AGPv2:3:1:232140174:1	230826740	1	31M	*	0	0	GATTTGCAGGAGACCTTCGCCAGTTTTAGAC	@CDCEDEEEEE@?FFFFJHIGIGIHCGHGDE	AS:i:0	XS:i:0	XN:i:0	XM:i:0	XO:i:0	XG:i:0	NM:i:0	MD:Z:31	YT:Z:UU
HWI-ST515:184:D0PUKACXX:1:1102:18651:117519	272	chromosome:AGPv2:9:1:156750706:1	61510336	1	31M	*	0	0	GATTTGCAGGAGACCTTCGCCAGTTTTAGAC	@CDCEDEEEEE@?FFFFJHIGIGIHCGHGDE	AS:i:0	XS:i:0	XN:i:0	XM:i:0	XO:i:0	XG:i:0	NM:i:0	MD:Z:31	YT:Z:UU
HWI-ST515:184:D0PUKACXX:1:1102:18651:117519	256	chromosome:AGPv2:8:1:175793759:1	118718012	1	31M	*	0	0	GTCTAAAACTGGCGAAGGTCTCCTGCAAATC	EDGHGCHIGIGIHJFFFF?@EEEEEDECDC@	AS:i:0	XS:i:0	XN:i:0	XM:i:0	XO:i:0	XG:i:0	NM:i:0	MD:Z:31	YT:Z:UU
HWI-ST515:184:D0PUKACXX:1:1102:18651:117519	272	chromosome:AGPv2:7:1:176764762:1	37488263	1	31M	*	0	0	GATTTGCAGGAGACCTTCGCCAGTTTTAGAC	@CDCEDEEEEE@?FFFFJHIGIGIHCGHGDE	AS:i:0	XS:i:0	XN:i:0	XM:i:0	XO:i:0	XG:i:0	NM:i:0	MD:Z:31	YT:Z:UU
HWI-ST515:184:D0PUKACXX:1:1102:18651:117519	256	chromosome:AGPv2:5:1:217872852:1	99266741	1	31M	*	0	0	GTCTAAAACTGGCGAAGGTCTCCTGCAAATC	EDGHGCHIGIGIHJFFFF?@EEEEEDECDC@	AS:i:0	XS:i:0	XN:i:0	XM:i:0	XO:i:0	XG:i:0	NM:i:0	MD:Z:31	YT:Z:UU
HWI-ST515:184:D0PUKACXX:1:1102:18651:117519	256	chromosome:AGPv2:4:1:241473504:1	205114417	1	31M	*	0	0	GTCTAAAACTGGCGAAGGTCTCCTGCAAATC	EDGHGCHIGIGIHJFFFF?@EEEEEDECDC@	AS:i:0	XS:i:0	XN:i:0	XM:i:0	XO:i:0	XG:i:0	NM:i:0	MD:Z:31	YT:Z:UU
HWI-ST515:184:D0PUKACXX:1:1102:18651:117519	256	chromosome:AGPv2:7:1:176764762:1	72844274	1	31M	*	0	0	GTCTAAAACTGGCGAAGGTCTCCTGCAAATC	EDGHGCHIGIGIHJFFFF?@EEEEEDECDC@	AS:i:0	XS:i:0	XN:i:0	XM:i:0	XO:i:0	XG:i:0	NM:i:0	MD:Z:31	YT:Z:UU
HWI-ST515:184:D0PUKACXX:1:1102:18651:117519	256	chromosome:AGPv2:3:1:232140174:1	218504466	1	31M	*	0	0	GTCTAAAACTGGCGAAGGTCTCCTGCAAATC	EDGHGCHIGIGIHJFFFF?@EEEEEDECDC@	AS:i:0	XS:i:0	XN:i:0	XM:i:0	XO:i:0	XG:i:0	NM:i:0	MD:Z:31	YT:Z:UU
HWI-ST515:184:D0PUKACXX:1:1102:18651:117519	256	chromosome:AGPv2:3:1:232140174:1	161500858	1	31M	*	0	0	GTCTAAAACTGGCGAAGGTCTCCTGCAAATC	EDGHGCHIGIGIHJFFFF?@EEEEEDECDC@	AS:i:0	XS:i:0	XN:i:0	XM:i:0	XO:i:0	XG:i:0	NM:i:0	MD:Z:31	YT:Z:UU
HWI-ST515:184:D0PUKACXX:1:1102:18651:117519	272	chromosome:AGPv2:4:1:241473504:1	150731942	1	31M	*	0	0	GATTTGCAGGAGACCTTCGCCAGTTTTAGAC	@CDCEDEEEEE@?FFFFJHIGIGIHCGHGDE	AS:i:0	XS:i:0	XN:i:0	XM:i:0	XO:i:0	XG:i:0	NM:i:0	MD:Z:31	YT:Z:UU
HWI-ST515:184:D0PUKACXX:1:1102:18651:117519	256	chromosome:AGPv2:1:1:301354135:1	133177874	1	31M	*	0	0	GTCTAAAACTGGCGAAGGTCTCCTGCAAATC	EDGHGCHIGIGIHJFFFF?@EEEEEDECDC@	AS:i:0	XS:i:0	XN:i:0	XM:i:0	XO:i:0	XG:i:0	NM:i:0	MD:Z:31	YT:Z:UU
HWI-ST515:184:D0PUKACXX:1:1102:18651:117519	256	chromosome:AGPv2:4:1:241473504:1	28112227	1	31M	*	0	0	GTCTAAAACTGGCGAAGGTCTCCTGCAAATC	EDGHGCHIGIGIHJFFFF?@EEEEEDECDC@	AS:i:0	XS:i:0	XN:i:0	XM:i:0	XO:i:0	XG:i:0	NM:i:0	MD:Z:31	YT:Z:UU
HWI-ST515:184:D0PUKACXX:1:1102:18651:117519	272	chromosome:AGPv2:1:1:301354135:1	82127228	1	31M	*	0	0	GATTTGCAGGAGACCTTCGCCAGTTTTAGAC	@CDCEDEEEEE@?FFFFJHIGIGIHCGHGDE	AS:i:0	XS:i:0	XN:i:0	XM:i:0	XO:i:0	XG:i:0	NM:i:0	MD:Z:31	YT:Z:UU
HWI-ST515:184:D0PUKACXX:1:1102:18651:117519	256	chromosome:AGPv2:7:1:176764762:1	25382480	1	31M	*	0	0	GTCTAAAACTGGCGAAGGTCTCCTGCAAATC	EDGHGCHIGIGIHJFFFF?@EEEEEDECDC@	AS:i:0	XS:i:0	XN:i:0	XM:i:0	XO:i:0	XG:i:0	NM:i:0	MD:Z:31	YT:Z:UU
HWI-ST515:184:D0PUKACXX:1:1102:18651:117519	272	chromosome:AGPv2:1:1:301354135:1	83894144	1	31M	*	0	0	GATTTGCAGGAGACCTTCGCCAGTTTTAGAC	@CDCEDEEEEE@?FFFFJHIGIGIHCGHGDE	AS:i:0	XS:i:0	XN:i:0	XM:i:0	XO:i:0	XG:i:0	NM:i:0	MD:Z:31	YT:Z:UU
HWI-ST515:184:D0PUKACXX:1:1102:18651:117519	256	chromosome:AGPv2:1:1:301354135:1	124001731	1	31M	*	0	0	GTCTAAAACTGGCGAAGGTCTCCTGCAAATC	EDGHGCHIGIGIHJFFFF?@EEEEEDECDC@	AS:i:0	XS:i:0	XN:i:0	XM:i:0	XO:i:0	XG:i:0	NM:i:0	MD:Z:31	YT:Z:UU
HWI-ST515:184:D0PUKACXX:1:1102:18651:117519	256	chromosome:AGPv2:1:1:301354135:1	179409815	1	31M	*	0	0	GTCTAAAACTGGCGAAGGTCTCCTGCAAATC	EDGHGCHIGIGIHJFFFF?@EEEEEDECDC@	AS:i:0	XS:i:0	XN:i:0	XM:i:0	XO:i:0	XG:i:0	NM:i:0	MD:Z:31	YT:Z:UU
HWI-ST515:184:D0PUKACXX:1:1102:18651:117519	256	chromosome:AGPv2:1:1:301354135:1	104853375	1	31M	*	0	0	GTCTAAAACTGGCGAAGGTCTCCTGCAAATC	EDGHGCHIGIGIHJFFFF?@EEEEEDECDC@	AS:i:0	XS:i:0	XN:i:0	XM:i:0	XO:i:0	XG:i:0	NM:i:0	MD:Z:31	YT:Z:UU
HWI-ST515:184:D0PUKACXX:1:1102:18651:117519	256	chromosome:AGPv2:2:1:237068873:1	132815243	1	31M	*	0	0	GTCTAAAACTGGCGAAGGTCTCCTGCAAATC	EDGHGCHIGIGIHJFFFF?@EEEEEDECDC@	AS:i:0	XS:i:0	XN:i:0	XM:i:0	XO:i:0	XG:i:0	NM:i:0	MD:Z:31	YT:Z:UU
HWI-ST515:184:D0PUKACXX:1:1102:18651:117519	256	chromosome:AGPv2:4:1:241473504:1	41553643	1	31M	*	0	0	GTCTAAAACTGGCGAAGGTCTCCTGCAAATC	EDGHGCHIGIGIHJFFFF?@EEEEEDECDC@	AS:i:0	XS:i:0	XN:i:0	XM:i:0	XO:i:0	XG:i:0	NM:i:0	MD:Z:31	YT:Z:UU
HWI-ST515:184:D0PUKACXX:1:1102:18651:117519	256	chromosome:AGPv2:4:1:241473504:1	29992914	1	31M	*	0	0	GTCTAAAACTGGCGAAGGTCTCCTGCAAATC	EDGHGCHIGIGIHJFFFF?@EEEEEDECDC@	AS:i:0	XS:i:0	XN:i:0	XM:i:0	XO:i:0	XG:i:0	NM:i:0	MD:Z:31	YT:Z:UU
HWI-ST515:184:D0PUKACXX:1:1102:18651:117519	272	chromosome:AGPv2:3:1:232140174:1	61254009	1	31M	*	0	0	GATTTGCAGGAGACCTTCGCCAGTTTTAGAC	@CDCEDEEEEE@?FFFFJHIGIGIHCGHGDE	AS:i:0	XS:i:0	XN:i:0	XM:i:0	XO:i:0	XG:i:0	NM:i:0	MD:Z:31	YT:Z:UU
HWI-ST515:184:D0PUKACXX:1:1102:18651:117519	256	chromosome:AGPv2:8:1:175793759:1	105255897	1	31M	*	0	0	GTCTAAAACTGGCGAAGGTCTCCTGCAAATC	EDGHGCHIGIGIHJFFFF?@EEEEEDECDC@	AS:i:0	XS:i:0	XN:i:0	XM:i:0	XO:i:0	XG:i:0	NM:i:0	MD:Z:31	YT:Z:UU
HWI-ST515:184:D0PUKACXX:1:1102:18651:117519	272	chromosome:AGPv2:10:1:150189435:1	26565699	1	31M	*	0	0	GATTTGCAGGAGACCTTCGCCAGTTTTAGAC	@CDCEDEEEEE@?FFFFJHIGIGIHCGHGDE	AS:i:0	XS:i:0	XN:i:0	XM:i:0	XO:i:0	XG:i:0	NM:i:0	MD:Z:31	YT:Z:UU
HWI-ST515:184:D0PUKACXX:1:1102:18651:117519	256	chromosome:AGPv2:7:1:176764762:1	118825760	1	31M	*	0	0	GTCTAAAACTGGCGAAGGTCTCCTGCAAATC	EDGHGCHIGIGIHJFFFF?@EEEEEDECDC@	AS:i:0	XS:i:0	XN:i:0	XM:i:0	XO:i:0	XG:i:0	NM:i:0	MD:Z:31	YT:Z:UU
HWI-ST515:184:D0PUKACXX:1:1102:18651:117519	272	chromosome:AGPv2:10:1:150189435:1	92564517	1	31M	*	0	0	GATTTGCAGGAGACCTTCGCCAGTTTTAGAC	@CDCEDEEEEE@?FFFFJHIGIGIHCGHGDE	AS:i:0	XS:i:0	XN:i:0	XM:i:0	XO:i:0	XG:i:0	NM:i:0	MD:Z:31	YT:Z:UU
HWI-ST515:184:D0PUKACXX:1:1102:18651:117519	256	chromosome:AGPv2:9:1:156750706:1	48372364	1	31M	*	0	0	GTCTAAAACTGGCGAAGGTCTCCTGCAAATC	EDGHGCHIGIGIHJFFFF?@EEEEEDECDC@	AS:i:0	XS:i:0	XN:i:0	XM:i:0	XO:i:0	XG:i:0	NM:i:0	MD:Z:31	YT:Z:UU
HWI-ST515:184:D0PUKACXX:1:1102:18651:117519	256	chromosome:AGPv2:10:1:150189435:1	92759510	1	31M	*	0	0	GTCTAAAACTGGCGAAGGTCTCCTGCAAATC	EDGHGCHIGIGIHJFFFF?@EEEEEDECDC@	AS:i:0	XS:i:0	XN:i:0	XM:i:0	XO:i:0	XG:i:0	NM:i:0	MD:Z:31	YT:Z:UU
HWI-ST515:184:D0PUKACXX:1:1102:18651:117519	256	chromosome:AGPv2:2:1:237068873:1	227997015	1	31M	*	0	0	GTCTAAAACTGGCGAAGGTCTCCTGCAAATC	EDGHGCHIGIGIHJFFFF?@EEEEEDECDC@	AS:i:0	XS:i:0	XN:i:0	XM:i:0	XO:i:0	XG:i:0	NM:i:0	MD:Z:31	YT:Z:UU
HWI-ST515:184:D0PUKACXX:1:1102:18651:117519	272	chromosome:AGPv2:3:1:232140174:1	15246816	1	31M	*	0	0	GATTTGCAGGAGACCTTCGCCAGTTTTAGAC	@CDCEDEEEEE@?FFFFJHIGIGIHCGHGDE	AS:i:0	XS:i:0	XN:i:0	XM:i:0	XO:i:0	XG:i:0	NM:i:0	MD:Z:31	YT:Z:UU
HWI-ST515:184:D0PUKACXX:1:1102:18651:117519	256	chromosome:AGPv2:1:1:301354135:1	259664013	1	31M	*	0	0	GTCTAAAACTGGCGAAGGTCTCCTGCAAATC	EDGHGCHIGIGIHJFFFF?@EEEEEDECDC@	AS:i:0	XS:i:0	XN:i:0	XM:i:0	XO:i:0	XG:i:0	NM:i:0	MD:Z:31	YT:Z:UU
HWI-ST515:184:D0PUKACXX:1:1102:18651:117519	272	chromosome:AGPv2:2:1:237068873:1	215476306	1	31M	*	0	0	GATTTGCAGGAGACCTTCGCCAGTTTTAGAC	@CDCEDEEEEE@?FFFFJHIGIGIHCGHGDE	AS:i:0	XS:i:0	XN:i:0	XM:i:0	XO:i:0	XG:i:0	NM:i:0	MD:Z:31	YT:Z:UU
HWI-ST515:184:D0PUKACXX:1:1102:18651:117519	256	chromosome:AGPv2:10:1:150189435:1	121489731	1	31M	*	0	0	GTCTAAAACTGGCGAAGGTCTCCTGCAAATC	EDGHGCHIGIGIHJFFFF?@EEEEEDECDC@	AS:i:0	XS:i:0	XN:i:0	XM:i:0	XO:i:0	XG:i:0	NM:i:0	MD:Z:31	YT:Z:UU
HWI-ST515:184:D0PUKACXX:1:1102:18651:117519	256	chromosome:AGPv2:1:1:301354135:1	71460933	1	31M	*	0	0	GTCTAAAACTGGCGAAGGTCTCCTGCAAATC	EDGHGCHIGIGIHJFFFF?@EEEEEDECDC@	AS:i:0	XS:i:0	XN:i:0	XM:i:0	XO:i:0	XG:i:0	NM:i:0	MD:Z:31	YT:Z:UU
HWI-ST515:184:D0PUKACXX:1:1102:18651:117519	256	chromosome:AGPv2:10:1:150189435:1	61651750	1	31M	*	0	0	GTCTAAAACTGGCGAAGGTCTCCTGCAAATC	EDGHGCHIGIGIHJFFFF?@EEEEEDECDC@	AS:i:0	XS:i:0	XN:i:0	XM:i:0	XO:i:0	XG:i:0	NM:i:0	MD:Z:31	YT:Z:UU
HWI-ST515:184:D0PUKACXX:1:1102:18651:117519	256	chromosome:AGPv2:2:1:237068873:1	148475510	1	31M	*	0	0	GTCTAAAACTGGCGAAGGTCTCCTGCAAATC	EDGHGCHIGIGIHJFFFF?@EEEEEDECDC@	AS:i:0	XS:i:0	XN:i:0	XM:i:0	XO:i:0	XG:i:0	NM:i:0	MD:Z:31	YT:Z:UU
HWI-ST515:184:D0PUKACXX:1:1102:18651:117519	272	chromosome:AGPv2:7:1:176764762:1	22446518	1	31M	*	0	0	GATTTGCAGGAGACCTTCGCCAGTTTTAGAC	@CDCEDEEEEE@?FFFFJHIGIGIHCGHGDE	AS:i:0	XS:i:0	XN:i:0	XM:i:0	XO:i:0	XG:i:0	NM:i:0	MD:Z:31	YT:Z:UU
HWI-ST515:184:D0PUKACXX:1:1102:18651:117519	256	chromosome:AGPv2:4:1:241473504:1	140021886	1	31M	*	0	0	GTCTAAAACTGGCGAAGGTCTCCTGCAAATC	EDGHGCHIGIGIHJFFFF?@EEEEEDECDC@	AS:i:0	XS:i:0	XN:i:0	XM:i:0	XO:i:0	XG:i:0	NM:i:0	MD:Z:31	YT:Z:UU
HWI-ST515:184:D0PUKACXX:1:1102:18651:117519	272	chromosome:AGPv2:9:1:156750706:1	51619369	1	31M	*	0	0	GATTTGCAGGAGACCTTCGCCAGTTTTAGAC	@CDCEDEEEEE@?FFFFJHIGIGIHCGHGDE	AS:i:0	XS:i:0	XN:i:0	XM:i:0	XO:i:0	XG:i:0	NM:i:0	MD:Z:31	YT:Z:UU
HWI-ST515:184:D0PUKACXX:1:1102:18651:117519	256	chromosome:AGPv2:3:1:232140174:1	76016104	1	31M	*	0	0	GTCTAAAACTGGCGAAGGTCTCCTGCAAATC	EDGHGCHIGIGIHJFFFF?@EEEEEDECDC@	AS:i:0	XS:i:0	XN:i:0	XM:i:0	XO:i:0	XG:i:0	NM:i:0	MD:Z:31	YT:Z:UU
HWI-ST515:184:D0PUKACXX:1:1102:18651:117519	256	chromosome:AGPv2:6:1:169174353:1	32999036	1	31M	*	0	0	GTCTAAAACTGGCGAAGGTCTCCTGCAAATC	EDGHGCHIGIGIHJFFFF?@EEEEEDECDC@	AS:i:0	XS:i:0	XN:i:0	XM:i:0	XO:i:0	XG:i:0	NM:i:0	MD:Z:31	YT:Z:UU
HWI-ST515:184:D0PUKACXX:1:1102:18651:117519	256	chromosome:AGPv2:10:1:150189435:1	113727886	1	31M	*	0	0	GTCTAAAACTGGCGAAGGTCTCCTGCAAATC	EDGHGCHIGIGIHJFFFF?@EEEEEDECDC@	AS:i:0	XS:i:0	XN:i:0	XM:i:0	XO:i:0	XG:i:0	NM:i:0	MD:Z:31	YT:Z:UU
HWI-ST515:184:D0PUKACXX:1:1102:18651:117519	256	chromosome:AGPv2:2:1:237068873:1	34399851	1	31M	*	0	0	GTCTAAAACTGGCGAAGGTCTCCTGCAAATC	EDGHGCHIGIGIHJFFFF?@EEEEEDECDC@	AS:i:0	XS:i:0	XN:i:0	XM:i:0	XO:i:0	XG:i:0	NM:i:0	MD:Z:31	YT:Z:UU
HWI-ST515:184:D0PUKACXX:1:1102:18651:117519	256	chromosome:AGPv2:4:1:241473504:1	205086046	1	31M	*	0	0	GTCTAAAACTGGCGAAGGTCTCCTGCAAATC	EDGHGCHIGIGIHJFFFF?@EEEEEDECDC@	AS:i:0	XS:i:0	XN:i:0	XM:i:0	XO:i:0	XG:i:0	NM:i:0	MD:Z:31	YT:Z:UU
HWI-ST515:184:D0PUKACXX:1:1102:18651:117519	272	chromosome:AGPv2:UNKNOWN:1:7140151:1	2188021	1	31M	*	0	0	GATTTGCAGGAGACCTTCGCCAGTTTTAGAC	@CDCEDEEEEE@?FFFFJHIGIGIHCGHGDE	AS:i:0	XS:i:0	XN:i:0	XM:i:0	XO:i:0	XG:i:0	NM:i:0	MD:Z:31	YT:Z:UU
HWI-ST515:184:D0PUKACXX:1:1102:18651:117519	256	chromosome:AGPv2:2:1:237068873:1	182578816	1	31M	*	0	0	GTCTAAAACTGGCGAAGGTCTCCTGCAAATC	EDGHGCHIGIGIHJFFFF?@EEEEEDECDC@	AS:i:0	XS:i:0	XN:i:0	XM:i:0	XO:i:0	XG:i:0	NM:i:0	MD:Z:31	YT:Z:UU
HWI-ST515:184:D0PUKACXX:1:1102:18651:117519	272	chromosome:AGPv2:2:1:237068873:1	107042502	1	31M	*	0	0	GATTTGCAGGAGACCTTCGCCAGTTTTAGAC	@CDCEDEEEEE@?FFFFJHIGIGIHCGHGDE	AS:i:0	XS:i:0	XN:i:0	XM:i:0	XO:i:0	XG:i:0	NM:i:0	MD:Z:31	YT:Z:UU
HWI-ST515:184:D0PUKACXX:1:1102:18651:117519	256	chromosome:AGPv2:9:1:156750706:1	99250887	1	31M	*	0	0	GTCTAAAACTGGCGAAGGTCTCCTGCAAATC	EDGHGCHIGIGIHJFFFF?@EEEEEDECDC@	AS:i:0	XS:i:0	XN:i:0	XM:i:0	XO:i:0	XG:i:0	NM:i:0	MD:Z:31	YT:Z:UU
HWI-ST515:184:D0PUKACXX:1:1102:18651:117519	272	chromosome:AGPv2:3:1:232140174:1	136212961	1	31M	*	0	0	GATTTGCAGGAGACCTTCGCCAGTTTTAGAC	@CDCEDEEEEE@?FFFFJHIGIGIHCGHGDE	AS:i:0	XS:i:0	XN:i:0	XM:i:0	XO:i:0	XG:i:0	NM:i:0	MD:Z:31	YT:Z:UU
HWI-ST515:184:D0PUKACXX:1:1102:18651:117519	272	chromosome:AGPv2:2:1:237068873:1	75071645	1	31M	*	0	0	GATTTGCAGGAGACCTTCGCCAGTTTTAGAC	@CDCEDEEEEE@?FFFFJHIGIGIHCGHGDE	AS:i:0	XS:i:0	XN:i:0	XM:i:0	XO:i:0	XG:i:0	NM:i:0	MD:Z:31	YT:Z:UU
HWI-ST515:184:D0PUKACXX:1:1102:18651:117519	256	chromosome:AGPv2:4:1:241473504:1	48075118	1	31M	*	0	0	GTCTAAAACTGGCGAAGGTCTCCTGCAAATC	EDGHGCHIGIGIHJFFFF?@EEEEEDECDC@	AS:i:0	XS:i:0	XN:i:0	XM:i:0	XO:i:0	XG:i:0	NM:i:0	MD:Z:31	YT:Z:UU
HWI-ST515:184:D0PUKACXX:1:1102:18651:117519	256	chromosome:AGPv2:7:1:176764762:1	42273918	1	31M	*	0	0	GTCTAAAACTGGCGAAGGTCTCCTGCAAATC	EDGHGCHIGIGIHJFFFF?@EEEEEDECDC@	AS:i:0	XS:i:0	XN:i:0	XM:i:0	XO:i:0	XG:i:0	NM:i:0	MD:Z:31	YT:Z:UU
HWI-ST515:184:D0PUKACXX:1:1102:18651:117519	256	chromosome:AGPv2:10:1:150189435:1	20916633	1	31M	*	0	0	GTCTAAAACTGGCGAAGGTCTCCTGCAAATC	EDGHGCHIGIGIHJFFFF?@EEEEEDECDC@	AS:i:0	XS:i:0	XN:i:0	XM:i:0	XO:i:0	XG:i:0	NM:i:0	MD:Z:31	YT:Z:UU
HWI-ST515:184:D0PUKACXX:1:1102:18651:117519	272	chromosome:AGPv2:4:1:241473504:1	116786163	1	31M	*	0	0	GATTTGCAGGAGACCTTCGCCAGTTTTAGAC	@CDCEDEEEEE@?FFFFJHIGIGIHCGHGDE	AS:i:0	XS:i:0	XN:i:0	XM:i:0	XO:i:0	XG:i:0	NM:i:0	MD:Z:31	YT:Z:UU
HWI-ST515:184:D0PUKACXX:1:1102:18651:117519	256	chromosome:AGPv2:4:1:241473504:1	237559804	1	31M	*	0	0	GTCTAAAACTGGCGAAGGTCTCCTGCAAATC	EDGHGCHIGIGIHJFFFF?@EEEEEDECDC@	AS:i:0	XS:i:0	XN:i:0	XM:i:0	XO:i:0	XG:i:0	NM:i:0	MD:Z:31	YT:Z:UU
HWI-ST515:184:D0PUKACXX:1:1102:18651:117519	256	chromosome:AGPv2:7:1:176764762:1	105938964	1	31M	*	0	0	GTCTAAAACTGGCGAAGGTCTCCTGCAAATC	EDGHGCHIGIGIHJFFFF?@EEEEEDECDC@	AS:i:0	XS:i:0	XN:i:0	XM:i:0	XO:i:0	XG:i:0	NM:i:0	MD:Z:31	YT:Z:UU
HWI-ST515:184:D0PUKACXX:1:1102:18651:117519	256	chromosome:AGPv2:10:1:150189435:1	124352647	1	31M	*	0	0	GTCTAAAACTGGCGAAGGTCTCCTGCAAATC	EDGHGCHIGIGIHJFFFF?@EEEEEDECDC@	AS:i:0	XS:i:0	XN:i:0	XM:i:0	XO:i:0	XG:i:0	NM:i:0	MD:Z:31	YT:Z:UU
HWI-ST515:184:D0PUKACXX:1:1102:18651:117519	272	chromosome:AGPv2:6:1:169174353:1	87360374	1	31M	*	0	0	GATTTGCAGGAGACCTTCGCCAGTTTTAGAC	@CDCEDEEEEE@?FFFFJHIGIGIHCGHGDE	AS:i:0	XS:i:0	XN:i:0	XM:i:0	XO:i:0	XG:i:0	NM:i:0	MD:Z:31	YT:Z:UU
HWI-ST515:184:D0PUKACXX:1:1102:18651:117519	272	chromosome:AGPv2:7:1:176764762:1	30945995	1	31M	*	0	0	GATTTGCAGGAGACCTTCGCCAGTTTTAGAC	@CDCEDEEEEE@?FFFFJHIGIGIHCGHGDE	AS:i:0	XS:i:0	XN:i:0	XM:i:0	XO:i:0	XG:i:0	NM:i:0	MD:Z:31	YT:Z:UU
HWI-ST515:184:D0PUKACXX:1:1102:18651:117519	272	chromosome:AGPv2:3:1:232140174:1	124862177	1	31M	*	0	0	GATTTGCAGGAGACCTTCGCCAGTTTTAGAC	@CDCEDEEEEE@?FFFFJHIGIGIHCGHGDE	AS:i:0	XS:i:0	XN:i:0	XM:i:0	XO:i:0	XG:i:0	NM:i:0	MD:Z:31	YT:Z:UU
HWI-ST515:184:D0PUKACXX:1:1102:18651:117519	272	chromosome:AGPv2:8:1:175793759:1	35293552	1	31M	*	0	0	GATTTGCAGGAGACCTTCGCCAGTTTTAGAC	@CDCEDEEEEE@?FFFFJHIGIGIHCGHGDE	AS:i:0	XS:i:0	XN:i:0	XM:i:0	XO:i:0	XG:i:0	NM:i:0	MD:Z:31	YT:Z:UU
HWI-ST515:184:D0PUKACXX:1:1102:18651:117519	256	chromosome:AGPv2:2:1:237068873:1	91889613	1	31M	*	0	0	GTCTAAAACTGGCGAAGGTCTCCTGCAAATC	EDGHGCHIGIGIHJFFFF?@EEEEEDECDC@	AS:i:0	XS:i:0	XN:i:0	XM:i:0	XO:i:0	XG:i:0	NM:i:0	MD:Z:31	YT:Z:UU
HWI-ST515:184:D0PUKACXX:1:1102:18651:117519	256	chromosome:AGPv2:1:1:301354135:1	298039804	1	31M	*	0	0	GTCTAAAACTGGCGAAGGTCTCCTGCAAATC	EDGHGCHIGIGIHJFFFF?@EEEEEDECDC@	AS:i:0	XS:i:0	XN:i:0	XM:i:0	XO:i:0	XG:i:0	NM:i:0	MD:Z:31	YT:Z:UU
HWI-ST515:184:D0PUKACXX:1:1102:18651:117519	272	chromosome:AGPv2:7:1:176764762:1	38058227	1	31M	*	0	0	GATTTGCAGGAGACCTTCGCCAGTTTTAGAC	@CDCEDEEEEE@?FFFFJHIGIGIHCGHGDE	AS:i:0	XS:i:0	XN:i:0	XM:i:0	XO:i:0	XG:i:0	NM:i:0	MD:Z:31	YT:Z:UU
HWI-ST515:184:D0PUKACXX:1:1102:18651:117519	272	chromosome:AGPv2:8:1:175793759:1	34402456	1	31M	*	0	0	GATTTGCAGGAGACCTTCGCCAGTTTTAGAC	@CDCEDEEEEE@?FFFFJHIGIGIHCGHGDE	AS:i:0	XS:i:0	XN:i:0	XM:i:0	XO:i:0	XG:i:0	NM:i:0	MD:Z:31	YT:Z:UU
HWI-ST515:184:D0PUKACXX:1:1102:18651:117519	256	chromosome:AGPv2:2:1:237068873:1	194965133	1	31M	*	0	0	GTCTAAAACTGGCGAAGGTCTCCTGCAAATC	EDGHGCHIGIGIHJFFFF?@EEEEEDECDC@	AS:i:0	XS:i:0	XN:i:0	XM:i:0	XO:i:0	XG:i:0	NM:i:0	MD:Z:31	YT:Z:UU
HWI-ST515:184:D0PUKACXX:1:1102:18651:117519	272	chromosome:AGPv2:4:1:241473504:1	140281657	1	31M	*	0	0	GATTTGCAGGAGACCTTCGCCAGTTTTAGAC	@CDCEDEEEEE@?FFFFJHIGIGIHCGHGDE	AS:i:0	XS:i:0	XN:i:0	XM:i:0	XO:i:0	XG:i:0	NM:i:0	MD:Z:31	YT:Z:UU
HWI-ST515:184:D0PUKACXX:1:1102:18651:117519	256	chromosome:AGPv2:10:1:150189435:1	127209060	1	31M	*	0	0	GTCTAAAACTGGCGAAGGTCTCCTGCAAATC	EDGHGCHIGIGIHJFFFF?@EEEEEDECDC@	AS:i:0	XS:i:0	XN:i:0	XM:i:0	XO:i:0	XG:i:0	NM:i:0	MD:Z:31	YT:Z:UU
HWI-ST515:184:D0PUKACXX:1:1102:18651:117519	256	chromosome:AGPv2:9:1:156750706:1	115312217	1	31M	*	0	0	GTCTAAAACTGGCGAAGGTCTCCTGCAAATC	EDGHGCHIGIGIHJFFFF?@EEEEEDECDC@	AS:i:0	XS:i:0	XN:i:0	XM:i:0	XO:i:0	XG:i:0	NM:i:0	MD:Z:31	YT:Z:UU
HWI-ST515:184:D0PUKACXX:1:1102:18651:117519	256	chromosome:AGPv2:4:1:241473504:1	70967096	1	31M	*	0	0	GTCTAAAACTGGCGAAGGTCTCCTGCAAATC	EDGHGCHIGIGIHJFFFF?@EEEEEDECDC@	AS:i:0	XS:i:0	XN:i:0	XM:i:0	XO:i:0	XG:i:0	NM:i:0	MD:Z:31	YT:Z:UU
HWI-ST515:184:D0PUKACXX:1:1102:18651:117519	256	chromosome:AGPv2:2:1:237068873:1	196033388	1	31M	*	0	0	GTCTAAAACTGGCGAAGGTCTCCTGCAAATC	EDGHGCHIGIGIHJFFFF?@EEEEEDECDC@	AS:i:0	XS:i:0	XN:i:0	XM:i:0	XO:i:0	XG:i:0	NM:i:0	MD:Z:31	YT:Z:UU
HWI-ST515:184:D0PUKACXX:1:1102:18651:117519	256	chromosome:AGPv2:1:1:301354135:1	476418	1	31M	*	0	0	GTCTAAAACTGGCGAAGGTCTCCTGCAAATC	EDGHGCHIGIGIHJFFFF?@EEEEEDECDC@	AS:i:0	XS:i:0	XN:i:0	XM:i:0	XO:i:0	XG:i:0	NM:i:0	MD:Z:31	YT:Z:UU
HWI-ST515:184:D0PUKACXX:1:1102:18651:117519	256	chromosome:AGPv2:5:1:217872852:1	129370261	1	31M	*	0	0	GTCTAAAACTGGCGAAGGTCTCCTGCAAATC	EDGHGCHIGIGIHJFFFF?@EEEEEDECDC@	AS:i:0	XS:i:0	XN:i:0	XM:i:0	XO:i:0	XG:i:0	NM:i:0	MD:Z:31	YT:Z:UU
HWI-ST515:184:D0PUKACXX:1:1102:18651:117519	272	chromosome:AGPv2:3:1:232140174:1	53573486	1	31M	*	0	0	GATTTGCAGGAGACCTTCGCCAGTTTTAGAC	@CDCEDEEEEE@?FFFFJHIGIGIHCGHGDE	AS:i:0	XS:i:0	XN:i:0	XM:i:0	XO:i:0	XG:i:0	NM:i:0	MD:Z:31	YT:Z:UU
HWI-ST515:184:D0PUKACXX:1:1102:18651:117519	272	chromosome:AGPv2:2:1:237068873:1	44108391	1	31M	*	0	0	GATTTGCAGGAGACCTTCGCCAGTTTTAGAC	@CDCEDEEEEE@?FFFFJHIGIGIHCGHGDE	AS:i:0	XS:i:0	XN:i:0	XM:i:0	XO:i:0	XG:i:0	NM:i:0	MD:Z:31	YT:Z:UU
HWI-ST515:184:D0PUKACXX:1:1102:18651:117519	256	chromosome:AGPv2:2:1:237068873:1	227643163	1	31M	*	0	0	GTCTAAAACTGGCGAAGGTCTCCTGCAAATC	EDGHGCHIGIGIHJFFFF?@EEEEEDECDC@	AS:i:0	XS:i:0	XN:i:0	XM:i:0	XO:i:0	XG:i:0	NM:i:0	MD:Z:31	YT:Z:UU
HWI-ST515:184:D0PUKACXX:1:1102:18651:117519	272	chromosome:AGPv2:9:1:156750706:1	145922103	1	31M	*	0	0	GATTTGCAGGAGACCTTCGCCAGTTTTAGAC	@CDCEDEEEEE@?FFFFJHIGIGIHCGHGDE	AS:i:0	XS:i:0	XN:i:0	XM:i:0	XO:i:0	XG:i:0	NM:i:0	MD:Z:31	YT:Z:UU
HWI-ST515:184:D0PUKACXX:1:1102:18651:117519	272	chromosome:AGPv2:5:1:217872852:1	58900754	1	31M	*	0	0	GATTTGCAGGAGACCTTCGCCAGTTTTAGAC	@CDCEDEEEEE@?FFFFJHIGIGIHCGHGDE	AS:i:0	XS:i:0	XN:i:0	XM:i:0	XO:i:0	XG:i:0	NM:i:0	MD:Z:31	YT:Z:UU
HWI-ST515:184:D0PUKACXX:1:1102:18651:117519	256	chromosome:AGPv2:1:1:301354135:1	96999834	1	31M	*	0	0	GTCTAAAACTGGCGAAGGTCTCCTGCAAATC	EDGHGCHIGIGIHJFFFF?@EEEEEDECDC@	AS:i:0	XS:i:0	XN:i:0	XM:i:0	XO:i:0	XG:i:0	NM:i:0	MD:Z:31	YT:Z:UU
HWI-ST515:184:D0PUKACXX:1:1102:18651:117519	272	chromosome:AGPv2:8:1:175793759:1	68838884	1	31M	*	0	0	GATTTGCAGGAGACCTTCGCCAGTTTTAGAC	@CDCEDEEEEE@?FFFFJHIGIGIHCGHGDE	AS:i:0	XS:i:0	XN:i:0	XM:i:0	XO:i:0	XG:i:0	NM:i:0	MD:Z:31	YT:Z:UU
HWI-ST515:184:D0PUKACXX:1:1102:18651:117519	256	chromosome:AGPv2:9:1:156750706:1	35873123	1	31M	*	0	0	GTCTAAAACTGGCGAAGGTCTCCTGCAAATC	EDGHGCHIGIGIHJFFFF?@EEEEEDECDC@	AS:i:0	XS:i:0	XN:i:0	XM:i:0	XO:i:0	XG:i:0	NM:i:0	MD:Z:31	YT:Z:UU
HWI-ST515:184:D0PUKACXX:1:1102:18651:117519	256	chromosome:AGPv2:8:1:175793759:1	55418990	1	31M	*	0	0	GTCTAAAACTGGCGAAGGTCTCCTGCAAATC	EDGHGCHIGIGIHJFFFF?@EEEEEDECDC@	AS:i:0	XS:i:0	XN:i:0	XM:i:0	XO:i:0	XG:i:0	NM:i:0	MD:Z:31	YT:Z:UU
HWI-ST515:184:D0PUKACXX:1:1102:18651:117519	272	chromosome:AGPv2:3:1:232140174:1	57380850	1	31M	*	0	0	GATTTGCAGGAGACCTTCGCCAGTTTTAGAC	@CDCEDEEEEE@?FFFFJHIGIGIHCGHGDE	AS:i:0	XS:i:0	XN:i:0	XM:i:0	XO:i:0	XG:i:0	NM:i:0	MD:Z:31	YT:Z:UU
HWI-ST515:184:D0PUKACXX:1:1102:18651:117519	272	chromosome:AGPv2:3:1:232140174:1	125262057	1	31M	*	0	0	GATTTGCAGGAGACCTTCGCCAGTTTTAGAC	@CDCEDEEEEE@?FFFFJHIGIGIHCGHGDE	AS:i:0	XS:i:0	XN:i:0	XM:i:0	XO:i:0	XG:i:0	NM:i:0	MD:Z:31	YT:Z:UU
HWI-ST515:184:D0PUKACXX:1:1102:18651:117519	272	chromosome:AGPv2:2:1:237068873:1	146447883	1	31M	*	0	0	GATTTGCAGGAGACCTTCGCCAGTTTTAGAC	@CDCEDEEEEE@?FFFFJHIGIGIHCGHGDE	AS:i:0	XS:i:0	XN:i:0	XM:i:0	XO:i:0	XG:i:0	NM:i:0	MD:Z:31	YT:Z:UU
HWI-ST515:184:D0PUKACXX:1:1102:18651:117519	272	chromosome:AGPv2:5:1:217872852:1	119562822	1	31M	*	0	0	GATTTGCAGGAGACCTTCGCCAGTTTTAGAC	@CDCEDEEEEE@?FFFFJHIGIGIHCGHGDE	AS:i:0	XS:i:0	XN:i:0	XM:i:0	XO:i:0	XG:i:0	NM:i:0	MD:Z:31	YT:Z:UU
HWI-ST515:184:D0PUKACXX:1:1102:18651:117519	256	chromosome:AGPv2:10:1:150189435:1	110664093	1	31M	*	0	0	GTCTAAAACTGGCGAAGGTCTCCTGCAAATC	EDGHGCHIGIGIHJFFFF?@EEEEEDECDC@	AS:i:0	XS:i:0	XN:i:0	XM:i:0	XO:i:0	XG:i:0	NM:i:0	MD:Z:31	YT:Z:UU
HWI-ST515:184:D0PUKACXX:1:1102:18651:117519	272	chromosome:AGPv2:5:1:217872852:1	122407339	1	31M	*	0	0	GATTTGCAGGAGACCTTCGCCAGTTTTAGAC	@CDCEDEEEEE@?FFFFJHIGIGIHCGHGDE	AS:i:0	XS:i:0	XN:i:0	XM:i:0	XO:i:0	XG:i:0	NM:i:0	MD:Z:31	YT:Z:UU
HWI-ST515:184:D0PUKACXX:1:1102:18651:117519	272	chromosome:AGPv2:2:1:237068873:1	226105358	1	31M	*	0	0	GATTTGCAGGAGACCTTCGCCAGTTTTAGAC	@CDCEDEEEEE@?FFFFJHIGIGIHCGHGDE	AS:i:0	XS:i:0	XN:i:0	XM:i:0	XO:i:0	XG:i:0	NM:i:0	MD:Z:31	YT:Z:UU
HWI-ST515:184:D0PUKACXX:1:1102:18651:117519	272	chromosome:AGPv2:3:1:232140174:1	139490236	1	31M	*	0	0	GATTTGCAGGAGACCTTCGCCAGTTTTAGAC	@CDCEDEEEEE@?FFFFJHIGIGIHCGHGDE	AS:i:0	XS:i:0	XN:i:0	XM:i:0	XO:i:0	XG:i:0	NM:i:0	MD:Z:31	YT:Z:UU
HWI-ST515:184:D0PUKACXX:1:1102:18651:117519	272	chromosome:AGPv2:3:1:232140174:1	35300533	1	31M	*	0	0	GATTTGCAGGAGACCTTCGCCAGTTTTAGAC	@CDCEDEEEEE@?FFFFJHIGIGIHCGHGDE	AS:i:0	XS:i:0	XN:i:0	XM:i:0	XO:i:0	XG:i:0	NM:i:0	MD:Z:31	YT:Z:UU
HWI-ST515:184:D0PUKACXX:1:1102:18651:117519	256	chromosome:AGPv2:10:1:150189435:1	83498532	1	31M	*	0	0	GTCTAAAACTGGCGAAGGTCTCCTGCAAATC	EDGHGCHIGIGIHJFFFF?@EEEEEDECDC@	AS:i:0	XS:i:0	XN:i:0	XM:i:0	XO:i:0	XG:i:0	NM:i:0	MD:Z:31	YT:Z:UU
HWI-ST515:184:D0PUKACXX:1:1102:18651:117519	256	chromosome:AGPv2:5:1:217872852:1	176727613	1	31M	*	0	0	GTCTAAAACTGGCGAAGGTCTCCTGCAAATC	EDGHGCHIGIGIHJFFFF?@EEEEEDECDC@	AS:i:0	XS:i:0	XN:i:0	XM:i:0	XO:i:0	XG:i:0	NM:i:0	MD:Z:31	YT:Z:UU
HWI-ST515:184:D0PUKACXX:1:1102:18651:117519	256	chromosome:AGPv2:3:1:232140174:1	112525302	1	31M	*	0	0	GTCTAAAACTGGCGAAGGTCTCCTGCAAATC	EDGHGCHIGIGIHJFFFF?@EEEEEDECDC@	AS:i:0	XS:i:0	XN:i:0	XM:i:0	XO:i:0	XG:i:0	NM:i:0	MD:Z:31	YT:Z:UU
HWI-ST515:184:D0PUKACXX:1:1102:18651:117519	256	chromosome:AGPv2:3:1:232140174:1	84995451	1	31M	*	0	0	GTCTAAAACTGGCGAAGGTCTCCTGCAAATC	EDGHGCHIGIGIHJFFFF?@EEEEEDECDC@	AS:i:0	XS:i:0	XN:i:0	XM:i:0	XO:i:0	XG:i:0	NM:i:0	MD:Z:31	YT:Z:UU
HWI-ST515:184:D0PUKACXX:1:1102:18651:117519	256	chromosome:AGPv2:8:1:175793759:1	48382025	1	31M	*	0	0	GTCTAAAACTGGCGAAGGTCTCCTGCAAATC	EDGHGCHIGIGIHJFFFF?@EEEEEDECDC@	AS:i:0	XS:i:0	XN:i:0	XM:i:0	XO:i:0	XG:i:0	NM:i:0	MD:Z:31	YT:Z:UU
HWI-ST515:184:D0PUKACXX:1:1102:18651:117519	256	chromosome:AGPv2:4:1:241473504:1	15730673	1	31M	*	0	0	GTCTAAAACTGGCGAAGGTCTCCTGCAAATC	EDGHGCHIGIGIHJFFFF?@EEEEEDECDC@	AS:i:0	XS:i:0	XN:i:0	XM:i:0	XO:i:0	XG:i:0	NM:i:0	MD:Z:31	YT:Z:UU
HWI-ST515:184:D0PUKACXX:1:1102:18651:117519	256	chromosome:AGPv2:3:1:232140174:1	90732242	1	31M	*	0	0	GTCTAAAACTGGCGAAGGTCTCCTGCAAATC	EDGHGCHIGIGIHJFFFF?@EEEEEDECDC@	AS:i:0	XS:i:0	XN:i:0	XM:i:0	XO:i:0	XG:i:0	NM:i:0	MD:Z:31	YT:Z:UU
HWI-ST515:184:D0PUKACXX:1:1102:18651:117519	256	chromosome:AGPv2:10:1:150189435:1	71934093	1	31M	*	0	0	GTCTAAAACTGGCGAAGGTCTCCTGCAAATC	EDGHGCHIGIGIHJFFFF?@EEEEEDECDC@	AS:i:0	XS:i:0	XN:i:0	XM:i:0	XO:i:0	XG:i:0	NM:i:0	MD:Z:31	YT:Z:UU
HWI-ST515:184:D0PUKACXX:1:1102:18651:117519	272	chromosome:AGPv2:4:1:241473504:1	156489877	1	31M	*	0	0	GATTTGCAGGAGACCTTCGCCAGTTTTAGAC	@CDCEDEEEEE@?FFFFJHIGIGIHCGHGDE	AS:i:0	XS:i:0	XN:i:0	XM:i:0	XO:i:0	XG:i:0	NM:i:0	MD:Z:31	YT:Z:UU
HWI-ST515:184:D0PUKACXX:1:1102:18651:117519	272	chromosome:AGPv2:2:1:237068873:1	156240631	1	31M	*	0	0	GATTTGCAGGAGACCTTCGCCAGTTTTAGAC	@CDCEDEEEEE@?FFFFJHIGIGIHCGHGDE	AS:i:0	XS:i:0	XN:i:0	XM:i:0	XO:i:0	XG:i:0	NM:i:0	MD:Z:31	YT:Z:UU
HWI-ST515:184:D0PUKACXX:1:1102:18651:117519	272	chromosome:AGPv2:8:1:175793759:1	44605311	1	31M	*	0	0	GATTTGCAGGAGACCTTCGCCAGTTTTAGAC	@CDCEDEEEEE@?FFFFJHIGIGIHCGHGDE	AS:i:0	XS:i:0	XN:i:0	XM:i:0	XO:i:0	XG:i:0	NM:i:0	MD:Z:31	YT:Z:UU
HWI-ST515:184:D0PUKACXX:1:1102:18651:117519	272	chromosome:AGPv2:3:1:232140174:1	192333901	1	31M	*	0	0	GATTTGCAGGAGACCTTCGCCAGTTTTAGAC	@CDCEDEEEEE@?FFFFJHIGIGIHCGHGDE	AS:i:0	XS:i:0	XN:i:0	XM:i:0	XO:i:0	XG:i:0	NM:i:0	MD:Z:31	YT:Z:UU
HWI-ST515:184:D0PUKACXX:1:1102:18651:117519	256	chromosome:AGPv2:9:1:156750706:1	112663959	1	31M	*	0	0	GTCTAAAACTGGCGAAGGTCTCCTGCAAATC	EDGHGCHIGIGIHJFFFF?@EEEEEDECDC@	AS:i:0	XS:i:0	XN:i:0	XM:i:0	XO:i:0	XG:i:0	NM:i:0	MD:Z:31	YT:Z:UU
HWI-ST515:184:D0PUKACXX:1:1102:18651:117519	272	chromosome:AGPv2:9:1:156750706:1	103009290	1	31M	*	0	0	GATTTGCAGGAGACCTTCGCCAGTTTTAGAC	@CDCEDEEEEE@?FFFFJHIGIGIHCGHGDE	AS:i:0	XS:i:0	XN:i:0	XM:i:0	XO:i:0	XG:i:0	NM:i:0	MD:Z:31	YT:Z:UU
HWI-ST515:184:D0PUKACXX:1:1102:18651:117519	256	chromosome:AGPv2:1:1:301354135:1	129415909	1	31M	*	0	0	GTCTAAAACTGGCGAAGGTCTCCTGCAAATC	EDGHGCHIGIGIHJFFFF?@EEEEEDECDC@	AS:i:0	XS:i:0	XN:i:0	XM:i:0	XO:i:0	XG:i:0	NM:i:0	MD:Z:31	YT:Z:UU
HWI-ST515:184:D0PUKACXX:1:1102:18651:117519	256	chromosome:AGPv2:2:1:237068873:1	22559891	1	31M	*	0	0	GTCTAAAACTGGCGAAGGTCTCCTGCAAATC	EDGHGCHIGIGIHJFFFF?@EEEEEDECDC@	AS:i:0	XS:i:0	XN:i:0	XM:i:0	XO:i:0	XG:i:0	NM:i:0	MD:Z:31	YT:Z:UU
HWI-ST515:184:D0PUKACXX:1:1102:18651:117519	256	chromosome:AGPv2:6:1:169174353:1	23447720	1	31M	*	0	0	GTCTAAAACTGGCGAAGGTCTCCTGCAAATC	EDGHGCHIGIGIHJFFFF?@EEEEEDECDC@	AS:i:0	XS:i:0	XN:i:0	XM:i:0	XO:i:0	XG:i:0	NM:i:0	MD:Z:31	YT:Z:UU
HWI-ST515:184:D0PUKACXX:1:1102:18651:117519	272	chromosome:AGPv2:2:1:237068873:1	23775264	1	31M	*	0	0	GATTTGCAGGAGACCTTCGCCAGTTTTAGAC	@CDCEDEEEEE@?FFFFJHIGIGIHCGHGDE	AS:i:0	XS:i:0	XN:i:0	XM:i:0	XO:i:0	XG:i:0	NM:i:0	MD:Z:31	YT:Z:UU
HWI-ST515:184:D0PUKACXX:1:1102:18651:117519	256	chromosome:AGPv2:9:1:156750706:1	47934845	1	31M	*	0	0	GTCTAAAACTGGCGAAGGTCTCCTGCAAATC	EDGHGCHIGIGIHJFFFF?@EEEEEDECDC@	AS:i:0	XS:i:0	XN:i:0	XM:i:0	XO:i:0	XG:i:0	NM:i:0	MD:Z:31	YT:Z:UU
HWI-ST515:184:D0PUKACXX:1:1102:18651:117519	256	chromosome:AGPv2:8:1:175793759:1	37623134	1	31M	*	0	0	GTCTAAAACTGGCGAAGGTCTCCTGCAAATC	EDGHGCHIGIGIHJFFFF?@EEEEEDECDC@	AS:i:0	XS:i:0	XN:i:0	XM:i:0	XO:i:0	XG:i:0	NM:i:0	MD:Z:31	YT:Z:UU
HWI-ST515:184:D0PUKACXX:1:1102:18651:117519	272	chromosome:AGPv2:2:1:237068873:1	111111665	1	31M	*	0	0	GATTTGCAGGAGACCTTCGCCAGTTTTAGAC	@CDCEDEEEEE@?FFFFJHIGIGIHCGHGDE	AS:i:0	XS:i:0	XN:i:0	XM:i:0	XO:i:0	XG:i:0	NM:i:0	MD:Z:31	YT:Z:UU
HWI-ST515:184:D0PUKACXX:1:1102:18651:117519	272	chromosome:AGPv2:9:1:156750706:1	36799704	1	31M	*	0	0	GATTTGCAGGAGACCTTCGCCAGTTTTAGAC	@CDCEDEEEEE@?FFFFJHIGIGIHCGHGDE	AS:i:0	XS:i:0	XN:i:0	XM:i:0	XO:i:0	XG:i:0	NM:i:0	MD:Z:31	YT:Z:UU
HWI-ST515:184:D0PUKACXX:1:1102:18651:117519	272	chromosome:AGPv2:4:1:241473504:1	226101087	1	31M	*	0	0	GATTTGCAGGAGACCTTCGCCAGTTTTAGAC	@CDCEDEEEEE@?FFFFJHIGIGIHCGHGDE	AS:i:0	XS:i:0	XN:i:0	XM:i:0	XO:i:0	XG:i:0	NM:i:0	MD:Z:31	YT:Z:UU
HWI-ST515:184:D0PUKACXX:1:1102:18651:117519	256	chromosome:AGPv2:7:1:176764762:1	65804349	1	31M	*	0	0	GTCTAAAACTGGCGAAGGTCTCCTGCAAATC	EDGHGCHIGIGIHJFFFF?@EEEEEDECDC@	AS:i:0	XS:i:0	XN:i:0	XM:i:0	XO:i:0	XG:i:0	NM:i:0	MD:Z:31	YT:Z:UU
HWI-ST515:184:D0PUKACXX:1:1102:18651:117519	256	chromosome:AGPv2:5:1:217872852:1	156090612	1	31M	*	0	0	GTCTAAAACTGGCGAAGGTCTCCTGCAAATC	EDGHGCHIGIGIHJFFFF?@EEEEEDECDC@	AS:i:0	XS:i:0	XN:i:0	XM:i:0	XO:i:0	XG:i:0	NM:i:0	MD:Z:31	YT:Z:UU
HWI-ST515:184:D0PUKACXX:1:1102:18651:117519	256	chromosome:AGPv2:9:1:156750706:1	67744608	1	31M	*	0	0	GTCTAAAACTGGCGAAGGTCTCCTGCAAATC	EDGHGCHIGIGIHJFFFF?@EEEEEDECDC@	AS:i:0	XS:i:0	XN:i:0	XM:i:0	XO:i:0	XG:i:0	NM:i:0	MD:Z:31	YT:Z:UU
HWI-ST515:184:D0PUKACXX:1:1102:18651:117519	256	chromosome:AGPv2:3:1:232140174:1	53584272	1	31M	*	0	0	GTCTAAAACTGGCGAAGGTCTCCTGCAAATC	EDGHGCHIGIGIHJFFFF?@EEEEEDECDC@	AS:i:0	XS:i:0	XN:i:0	XM:i:0	XO:i:0	XG:i:0	NM:i:0	MD:Z:31	YT:Z:UU
HWI-ST515:184:D0PUKACXX:1:1102:18651:117519	272	chromosome:AGPv2:5:1:217872852:1	65829382	1	31M	*	0	0	GATTTGCAGGAGACCTTCGCCAGTTTTAGAC	@CDCEDEEEEE@?FFFFJHIGIGIHCGHGDE	AS:i:0	XS:i:0	XN:i:0	XM:i:0	XO:i:0	XG:i:0	NM:i:0	MD:Z:31	YT:Z:UU
HWI-ST515:184:D0PUKACXX:1:1102:18651:117519	256	chromosome:AGPv2:10:1:150189435:1	11463977	1	31M	*	0	0	GTCTAAAACTGGCGAAGGTCTCCTGCAAATC	EDGHGCHIGIGIHJFFFF?@EEEEEDECDC@	AS:i:0	XS:i:0	XN:i:0	XM:i:0	XO:i:0	XG:i:0	NM:i:0	MD:Z:31	YT:Z:UU
HWI-ST515:184:D0PUKACXX:1:1102:18651:117519	272	chromosome:AGPv2:3:1:232140174:1	169466536	1	31M	*	0	0	GATTTGCAGGAGACCTTCGCCAGTTTTAGAC	@CDCEDEEEEE@?FFFFJHIGIGIHCGHGDE	AS:i:0	XS:i:0	XN:i:0	XM:i:0	XO:i:0	XG:i:0	NM:i:0	MD:Z:31	YT:Z:UU
HWI-ST515:184:D0PUKACXX:1:1102:18651:117519	256	chromosome:AGPv2:10:1:150189435:1	144433302	1	31M	*	0	0	GTCTAAAACTGGCGAAGGTCTCCTGCAAATC	EDGHGCHIGIGIHJFFFF?@EEEEEDECDC@	AS:i:0	XS:i:0	XN:i:0	XM:i:0	XO:i:0	XG:i:0	NM:i:0	MD:Z:31	YT:Z:UU
HWI-ST515:184:D0PUKACXX:1:1102:18651:117519	256	chromosome:AGPv2:3:1:232140174:1	122983341	1	31M	*	0	0	GTCTAAAACTGGCGAAGGTCTCCTGCAAATC	EDGHGCHIGIGIHJFFFF?@EEEEEDECDC@	AS:i:0	XS:i:0	XN:i:0	XM:i:0	XO:i:0	XG:i:0	NM:i:0	MD:Z:31	YT:Z:UU
HWI-ST515:184:D0PUKACXX:1:1102:18651:117519	256	chromosome:AGPv2:3:1:232140174:1	74675500	1	31M	*	0	0	GTCTAAAACTGGCGAAGGTCTCCTGCAAATC	EDGHGCHIGIGIHJFFFF?@EEEEEDECDC@	AS:i:0	XS:i:0	XN:i:0	XM:i:0	XO:i:0	XG:i:0	NM:i:0	MD:Z:31	YT:Z:UU
HWI-ST515:184:D0PUKACXX:1:1102:18651:117519	272	chromosome:AGPv2:2:1:237068873:1	173671931	1	31M	*	0	0	GATTTGCAGGAGACCTTCGCCAGTTTTAGAC	@CDCEDEEEEE@?FFFFJHIGIGIHCGHGDE	AS:i:0	XS:i:0	XN:i:0	XM:i:0	XO:i:0	XG:i:0	NM:i:0	MD:Z:31	YT:Z:UU
HWI-ST515:184:D0PUKACXX:1:1102:18651:117519	256	chromosome:AGPv2:9:1:156750706:1	51599052	1	31M	*	0	0	GTCTAAAACTGGCGAAGGTCTCCTGCAAATC	EDGHGCHIGIGIHJFFFF?@EEEEEDECDC@	AS:i:0	XS:i:0	XN:i:0	XM:i:0	XO:i:0	XG:i:0	NM:i:0	MD:Z:31	YT:Z:UU
HWI-ST515:184:D0PUKACXX:1:1102:18651:117519	256	chromosome:AGPv2:8:1:175793759:1	118642190	1	31M	*	0	0	GTCTAAAACTGGCGAAGGTCTCCTGCAAATC	EDGHGCHIGIGIHJFFFF?@EEEEEDECDC@	AS:i:0	XS:i:0	XN:i:0	XM:i:0	XO:i:0	XG:i:0	NM:i:0	MD:Z:31	YT:Z:UU
HWI-ST515:184:D0PUKACXX:1:1102:18651:117519	256	chromosome:AGPv2:1:1:301354135:1	163594657	1	31M	*	0	0	GTCTAAAACTGGCGAAGGTCTCCTGCAAATC	EDGHGCHIGIGIHJFFFF?@EEEEEDECDC@	AS:i:0	XS:i:0	XN:i:0	XM:i:0	XO:i:0	XG:i:0	NM:i:0	MD:Z:31	YT:Z:UU
HWI-ST515:184:D0PUKACXX:1:1102:18651:117519	256	chromosome:AGPv2:3:1:232140174:1	29041681	1	31M	*	0	0	GTCTAAAACTGGCGAAGGTCTCCTGCAAATC	EDGHGCHIGIGIHJFFFF?@EEEEEDECDC@	AS:i:0	XS:i:0	XN:i:0	XM:i:0	XO:i:0	XG:i:0	NM:i:0	MD:Z:31	YT:Z:UU
HWI-ST515:184:D0PUKACXX:1:1102:18651:117519	256	chromosome:AGPv2:4:1:241473504:1	99635176	1	31M	*	0	0	GTCTAAAACTGGCGAAGGTCTCCTGCAAATC	EDGHGCHIGIGIHJFFFF?@EEEEEDECDC@	AS:i:0	XS:i:0	XN:i:0	XM:i:0	XO:i:0	XG:i:0	NM:i:0	MD:Z:31	YT:Z:UU
HWI-ST515:184:D0PUKACXX:1:1102:18651:117519	256	chromosome:AGPv2:2:1:237068873:1	179220602	1	31M	*	0	0	GTCTAAAACTGGCGAAGGTCTCCTGCAAATC	EDGHGCHIGIGIHJFFFF?@EEEEEDECDC@	AS:i:0	XS:i:0	XN:i:0	XM:i:0	XO:i:0	XG:i:0	NM:i:0	MD:Z:31	YT:Z:UU
HWI-ST515:184:D0PUKACXX:1:1102:18651:117519	256	chromosome:AGPv2:6:1:169174353:1	88403267	1	31M	*	0	0	GTCTAAAACTGGCGAAGGTCTCCTGCAAATC	EDGHGCHIGIGIHJFFFF?@EEEEEDECDC@	AS:i:0	XS:i:0	XN:i:0	XM:i:0	XO:i:0	XG:i:0	NM:i:0	MD:Z:31	YT:Z:UU
HWI-ST515:184:D0PUKACXX:1:1102:18651:117519	256	chromosome:AGPv2:5:1:217872852:1	46377713	1	31M	*	0	0	GTCTAAAACTGGCGAAGGTCTCCTGCAAATC	EDGHGCHIGIGIHJFFFF?@EEEEEDECDC@	AS:i:0	XS:i:0	XN:i:0	XM:i:0	XO:i:0	XG:i:0	NM:i:0	MD:Z:31	YT:Z:UU
HWI-ST515:184:D0PUKACXX:1:1102:18651:117519	256	chromosome:AGPv2:1:1:301354135:1	66034491	1	31M	*	0	0	GTCTAAAACTGGCGAAGGTCTCCTGCAAATC	EDGHGCHIGIGIHJFFFF?@EEEEEDECDC@	AS:i:0	XS:i:0	XN:i:0	XM:i:0	XO:i:0	XG:i:0	NM:i:0	MD:Z:31	YT:Z:UU
HWI-ST515:184:D0PUKACXX:1:1102:18651:117519	272	chromosome:AGPv2:1:1:301354135:1	14933092	1	31M	*	0	0	GATTTGCAGGAGACCTTCGCCAGTTTTAGAC	@CDCEDEEEEE@?FFFFJHIGIGIHCGHGDE	AS:i:0	XS:i:0	XN:i:0	XM:i:0	XO:i:0	XG:i:0	NM:i:0	MD:Z:31	YT:Z:UU
HWI-ST515:184:D0PUKACXX:1:1102:18651:117519	272	chromosome:AGPv2:2:1:237068873:1	188235350	1	31M	*	0	0	GATTTGCAGGAGACCTTCGCCAGTTTTAGAC	@CDCEDEEEEE@?FFFFJHIGIGIHCGHGDE	AS:i:0	XS:i:0	XN:i:0	XM:i:0	XO:i:0	XG:i:0	NM:i:0	MD:Z:31	YT:Z:UU
HWI-ST515:184:D0PUKACXX:1:1102:18651:117519	256	chromosome:AGPv2:1:1:301354135:1	186095062	1	31M	*	0	0	GTCTAAAACTGGCGAAGGTCTCCTGCAAATC	EDGHGCHIGIGIHJFFFF?@EEEEEDECDC@	AS:i:0	XS:i:0	XN:i:0	XM:i:0	XO:i:0	XG:i:0	NM:i:0	MD:Z:31	YT:Z:UU
HWI-ST515:184:D0PUKACXX:1:1102:18651:117519	272	chromosome:AGPv2:1:1:301354135:1	141642999	1	31M	*	0	0	GATTTGCAGGAGACCTTCGCCAGTTTTAGAC	@CDCEDEEEEE@?FFFFJHIGIGIHCGHGDE	AS:i:0	XS:i:0	XN:i:0	XM:i:0	XO:i:0	XG:i:0	NM:i:0	MD:Z:31	YT:Z:UU
HWI-ST515:184:D0PUKACXX:1:1102:18651:117519	256	chromosome:AGPv2:1:1:301354135:1	293861249	1	31M	*	0	0	GTCTAAAACTGGCGAAGGTCTCCTGCAAATC	EDGHGCHIGIGIHJFFFF?@EEEEEDECDC@	AS:i:0	XS:i:0	XN:i:0	XM:i:0	XO:i:0	XG:i:0	NM:i:0	MD:Z:31	YT:Z:UU
HWI-ST515:184:D0PUKACXX:1:1102:18651:117519	256	chromosome:AGPv2:1:1:301354135:1	31460168	1	31M	*	0	0	GTCTAAAACTGGCGAAGGTCTCCTGCAAATC	EDGHGCHIGIGIHJFFFF?@EEEEEDECDC@	AS:i:0	XS:i:0	XN:i:0	XM:i:0	XO:i:0	XG:i:0	NM:i:0	MD:Z:31	YT:Z:UU
HWI-ST515:184:D0PUKACXX:1:1102:18651:117519	272	chromosome:AGPv2:10:1:150189435:1	116527903	1	31M	*	0	0	GATTTGCAGGAGACCTTCGCCAGTTTTAGAC	@CDCEDEEEEE@?FFFFJHIGIGIHCGHGDE	AS:i:0	XS:i:0	XN:i:0	XM:i:0	XO:i:0	XG:i:0	NM:i:0	MD:Z:31	YT:Z:UU
HWI-ST515:184:D0PUKACXX:1:1102:18651:117519	272	chromosome:AGPv2:1:1:301354135:1	121123749	1	31M	*	0	0	GATTTGCAGGAGACCTTCGCCAGTTTTAGAC	@CDCEDEEEEE@?FFFFJHIGIGIHCGHGDE	AS:i:0	XS:i:0	XN:i:0	XM:i:0	XO:i:0	XG:i:0	NM:i:0	MD:Z:31	YT:Z:UU
HWI-ST515:184:D0PUKACXX:1:1102:18651:117519	256	chromosome:AGPv2:1:1:301354135:1	227674896	1	31M	*	0	0	GTCTAAAACTGGCGAAGGTCTCCTGCAAATC	EDGHGCHIGIGIHJFFFF?@EEEEEDECDC@	AS:i:0	XS:i:0	XN:i:0	XM:i:0	XO:i:0	XG:i:0	NM:i:0	MD:Z:31	YT:Z:UU
HWI-ST515:184:D0PUKACXX:1:1102:18651:117519	272	chromosome:AGPv2:1:1:301354135:1	288524185	1	31M	*	0	0	GATTTGCAGGAGACCTTCGCCAGTTTTAGAC	@CDCEDEEEEE@?FFFFJHIGIGIHCGHGDE	AS:i:0	XS:i:0	XN:i:0	XM:i:0	XO:i:0	XG:i:0	NM:i:0	MD:Z:31	YT:Z:UU
HWI-ST515:184:D0PUKACXX:1:1102:18651:117519	272	chromosome:AGPv2:1:1:301354135:1	298551397	1	31M	*	0	0	GATTTGCAGGAGACCTTCGCCAGTTTTAGAC	@CDCEDEEEEE@?FFFFJHIGIGIHCGHGDE	AS:i:0	XS:i:0	XN:i:0	XM:i:0	XO:i:0	XG:i:0	NM:i:0	MD:Z:31	YT:Z:UU
HWI-ST515:184:D0PUKACXX:1:1102:18651:117519	272	chromosome:AGPv2:5:1:217872852:1	47728888	1	31M	*	0	0	GATTTGCAGGAGACCTTCGCCAGTTTTAGAC	@CDCEDEEEEE@?FFFFJHIGIGIHCGHGDE	AS:i:0	XS:i:0	XN:i:0	XM:i:0	XO:i:0	XG:i:0	NM:i:0	MD:Z:31	YT:Z:UU
HWI-ST515:184:D0PUKACXX:1:1102:18651:117519	272	chromosome:AGPv2:3:1:232140174:1	177062790	1	31M	*	0	0	GATTTGCAGGAGACCTTCGCCAGTTTTAGAC	@CDCEDEEEEE@?FFFFJHIGIGIHCGHGDE	AS:i:0	XS:i:0	XN:i:0	XM:i:0	XO:i:0	XG:i:0	NM:i:0	MD:Z:31	YT:Z:UU
HWI-ST515:184:D0PUKACXX:1:1102:18651:117519	272	chromosome:AGPv2:1:1:301354135:1	204530230	1	31M	*	0	0	GATTTGCAGGAGACCTTCGCCAGTTTTAGAC	@CDCEDEEEEE@?FFFFJHIGIGIHCGHGDE	AS:i:0	XS:i:0	XN:i:0	XM:i:0	XO:i:0	XG:i:0	NM:i:0	MD:Z:31	YT:Z:UU
HWI-ST515:184:D0PUKACXX:1:1102:18651:117519	272	chromosome:AGPv2:4:1:241473504:1	97449310	1	31M	*	0	0	GATTTGCAGGAGACCTTCGCCAGTTTTAGAC	@CDCEDEEEEE@?FFFFJHIGIGIHCGHGDE	AS:i:0	XS:i:0	XN:i:0	XM:i:0	XO:i:0	XG:i:0	NM:i:0	MD:Z:31	YT:Z:UU
HWI-ST515:184:D0PUKACXX:1:1102:18651:117519	256	chromosome:AGPv2:7:1:176764762:1	31695105	1	31M	*	0	0	GTCTAAAACTGGCGAAGGTCTCCTGCAAATC	EDGHGCHIGIGIHJFFFF?@EEEEEDECDC@	AS:i:0	XS:i:0	XN:i:0	XM:i:0	XO:i:0	XG:i:0	NM:i:0	MD:Z:31	YT:Z:UU
HWI-ST515:184:D0PUKACXX:1:1102:18651:117519	272	chromosome:AGPv2:5:1:217872852:1	191724088	1	31M	*	0	0	GATTTGCAGGAGACCTTCGCCAGTTTTAGAC	@CDCEDEEEEE@?FFFFJHIGIGIHCGHGDE	AS:i:0	XS:i:0	XN:i:0	XM:i:0	XO:i:0	XG:i:0	NM:i:0	MD:Z:31	YT:Z:UU
HWI-ST515:184:D0PUKACXX:1:1102:18651:117519	256	chromosome:AGPv2:10:1:150189435:1	138176471	1	31M	*	0	0	GTCTAAAACTGGCGAAGGTCTCCTGCAAATC	EDGHGCHIGIGIHJFFFF?@EEEEEDECDC@	AS:i:0	XS:i:0	XN:i:0	XM:i:0	XO:i:0	XG:i:0	NM:i:0	MD:Z:31	YT:Z:UU
HWI-ST515:184:D0PUKACXX:1:1102:18651:117519	256	chromosome:AGPv2:2:1:237068873:1	81717676	1	31M	*	0	0	GTCTAAAACTGGCGAAGGTCTCCTGCAAATC	EDGHGCHIGIGIHJFFFF?@EEEEEDECDC@	AS:i:0	XS:i:0	XN:i:0	XM:i:0	XO:i:0	XG:i:0	NM:i:0	MD:Z:31	YT:Z:UU
HWI-ST515:184:D0PUKACXX:1:1102:18651:117519	256	chromosome:AGPv2:1:1:301354135:1	254975291	1	31M	*	0	0	GTCTAAAACTGGCGAAGGTCTCCTGCAAATC	EDGHGCHIGIGIHJFFFF?@EEEEEDECDC@	AS:i:0	XS:i:0	XN:i:0	XM:i:0	XO:i:0	XG:i:0	NM:i:0	MD:Z:31	YT:Z:UU
HWI-ST515:184:D0PUKACXX:1:1102:18651:117519	256	chromosome:AGPv2:1:1:301354135:1	228518282	1	31M	*	0	0	GTCTAAAACTGGCGAAGGTCTCCTGCAAATC	EDGHGCHIGIGIHJFFFF?@EEEEEDECDC@	AS:i:0	XS:i:0	XN:i:0	XM:i:0	XO:i:0	XG:i:0	NM:i:0	MD:Z:31	YT:Z:UU
HWI-ST515:184:D0PUKACXX:1:1102:18651:117519	272	chromosome:AGPv2:2:1:237068873:1	128763414	1	31M	*	0	0	GATTTGCAGGAGACCTTCGCCAGTTTTAGAC	@CDCEDEEEEE@?FFFFJHIGIGIHCGHGDE	AS:i:0	XS:i:0	XN:i:0	XM:i:0	XO:i:0	XG:i:0	NM:i:0	MD:Z:31	YT:Z:UU
HWI-ST515:184:D0PUKACXX:1:1102:18651:117519	272	chromosome:AGPv2:3:1:232140174:1	139962973	1	31M	*	0	0	GATTTGCAGGAGACCTTCGCCAGTTTTAGAC	@CDCEDEEEEE@?FFFFJHIGIGIHCGHGDE	AS:i:0	XS:i:0	XN:i:0	XM:i:0	XO:i:0	XG:i:0	NM:i:0	MD:Z:31	YT:Z:UU
HWI-ST515:184:D0PUKACXX:1:1102:18651:117519	272	chromosome:AGPv2:7:1:176764762:1	108025085	1	31M	*	0	0	GATTTGCAGGAGACCTTCGCCAGTTTTAGAC	@CDCEDEEEEE@?FFFFJHIGIGIHCGHGDE	AS:i:0	XS:i:0	XN:i:0	XM:i:0	XO:i:0	XG:i:0	NM:i:0	MD:Z:31	YT:Z:UU
HWI-ST515:184:D0PUKACXX:1:1102:18651:117519	272	chromosome:AGPv2:4:1:241473504:1	39681755	1	31M	*	0	0	GATTTGCAGGAGACCTTCGCCAGTTTTAGAC	@CDCEDEEEEE@?FFFFJHIGIGIHCGHGDE	AS:i:0	XS:i:0	XN:i:0	XM:i:0	XO:i:0	XG:i:0	NM:i:0	MD:Z:31	YT:Z:UU
HWI-ST515:184:D0PUKACXX:1:1102:18651:117519	272	chromosome:AGPv2:2:1:237068873:1	49041672	1	31M	*	0	0	GATTTGCAGGAGACCTTCGCCAGTTTTAGAC	@CDCEDEEEEE@?FFFFJHIGIGIHCGHGDE	AS:i:0	XS:i:0	XN:i:0	XM:i:0	XO:i:0	XG:i:0	NM:i:0	MD:Z:31	YT:Z:UU
HWI-ST515:184:D0PUKACXX:1:1102:18651:117519	272	chromosome:AGPv2:9:1:156750706:1	55486224	1	31M	*	0	0	GATTTGCAGGAGACCTTCGCCAGTTTTAGAC	@CDCEDEEEEE@?FFFFJHIGIGIHCGHGDE	AS:i:0	XS:i:0	XN:i:0	XM:i:0	XO:i:0	XG:i:0	NM:i:0	MD:Z:31	YT:Z:UU
HWI-ST515:184:D0PUKACXX:1:1102:18651:117519	272	chromosome:AGPv2:5:1:217872852:1	116941801	1	31M	*	0	0	GATTTGCAGGAGACCTTCGCCAGTTTTAGAC	@CDCEDEEEEE@?FFFFJHIGIGIHCGHGDE	AS:i:0	XS:i:0	XN:i:0	XM:i:0	XO:i:0	XG:i:0	NM:i:0	MD:Z:31	YT:Z:UU
HWI-ST515:184:D0PUKACXX:1:1102:18651:117519	272	chromosome:AGPv2:3:1:232140174:1	179155998	1	31M	*	0	0	GATTTGCAGGAGACCTTCGCCAGTTTTAGAC	@CDCEDEEEEE@?FFFFJHIGIGIHCGHGDE	AS:i:0	XS:i:0	XN:i:0	XM:i:0	XO:i:0	XG:i:0	NM:i:0	MD:Z:31	YT:Z:UU
HWI-ST515:184:D0PUKACXX:1:1102:18651:117519	272	chromosome:AGPv2:7:1:176764762:1	138986317	1	31M	*	0	0	GATTTGCAGGAGACCTTCGCCAGTTTTAGAC	@CDCEDEEEEE@?FFFFJHIGIGIHCGHGDE	AS:i:0	XS:i:0	XN:i:0	XM:i:0	XO:i:0	XG:i:0	NM:i:0	MD:Z:31	YT:Z:UU
HWI-ST515:184:D0PUKACXX:1:1102:18651:117519	272	chromosome:AGPv2:8:1:175793759:1	70895114	1	31M	*	0	0	GATTTGCAGGAGACCTTCGCCAGTTTTAGAC	@CDCEDEEEEE@?FFFFJHIGIGIHCGHGDE	AS:i:0	XS:i:0	XN:i:0	XM:i:0	XO:i:0	XG:i:0	NM:i:0	MD:Z:31	YT:Z:UU
HWI-ST515:184:D0PUKACXX:1:1102:18651:117519	256	chromosome:AGPv2:4:1:241473504:1	99666849	1	31M	*	0	0	GTCTAAAACTGGCGAAGGTCTCCTGCAAATC	EDGHGCHIGIGIHJFFFF?@EEEEEDECDC@	AS:i:0	XS:i:0	XN:i:0	XM:i:0	XO:i:0	XG:i:0	NM:i:0	MD:Z:31	YT:Z:UU
HWI-ST515:184:D0PUKACXX:1:1102:18651:117519	272	chromosome:AGPv2:5:1:217872852:1	75839895	1	31M	*	0	0	GATTTGCAGGAGACCTTCGCCAGTTTTAGAC	@CDCEDEEEEE@?FFFFJHIGIGIHCGHGDE	AS:i:0	XS:i:0	XN:i:0	XM:i:0	XO:i:0	XG:i:0	NM:i:0	MD:Z:31	YT:Z:UU
HWI-ST515:184:D0PUKACXX:1:1102:18651:117519	256	chromosome:AGPv2:7:1:176764762:1	158530518	1	31M	*	0	0	GTCTAAAACTGGCGAAGGTCTCCTGCAAATC	EDGHGCHIGIGIHJFFFF?@EEEEEDECDC@	AS:i:0	XS:i:0	XN:i:0	XM:i:0	XO:i:0	XG:i:0	NM:i:0	MD:Z:31	YT:Z:UU
HWI-ST515:184:D0PUKACXX:1:1102:18651:117519	272	chromosome:AGPv2:2:1:237068873:1	95053123	1	31M	*	0	0	GATTTGCAGGAGACCTTCGCCAGTTTTAGAC	@CDCEDEEEEE@?FFFFJHIGIGIHCGHGDE	AS:i:0	XS:i:0	XN:i:0	XM:i:0	XO:i:0	XG:i:0	NM:i:0	MD:Z:31	YT:Z:UU
HWI-ST515:184:D0PUKACXX:1:1102:18651:117519	256	chromosome:AGPv2:5:1:217872852:1	73618568	1	31M	*	0	0	GTCTAAAACTGGCGAAGGTCTCCTGCAAATC	EDGHGCHIGIGIHJFFFF?@EEEEEDECDC@	AS:i:0	XS:i:0	XN:i:0	XM:i:0	XO:i:0	XG:i:0	NM:i:0	MD:Z:31	YT:Z:UU
HWI-ST515:184:D0PUKACXX:1:1102:18651:117519	272	chromosome:AGPv2:9:1:156750706:1	52611480	1	31M	*	0	0	GATTTGCAGGAGACCTTCGCCAGTTTTAGAC	@CDCEDEEEEE@?FFFFJHIGIGIHCGHGDE	AS:i:0	XS:i:0	XN:i:0	XM:i:0	XO:i:0	XG:i:0	NM:i:0	MD:Z:31	YT:Z:UU
HWI-ST515:184:D0PUKACXX:1:1102:18651:117519	272	chromosome:AGPv2:8:1:175793759:1	101654561	1	31M	*	0	0	GATTTGCAGGAGACCTTCGCCAGTTTTAGAC	@CDCEDEEEEE@?FFFFJHIGIGIHCGHGDE	AS:i:0	XS:i:0	XN:i:0	XM:i:0	XO:i:0	XG:i:0	NM:i:0	MD:Z:31	YT:Z:UU
HWI-ST515:184:D0PUKACXX:1:1102:18651:117519	272	chromosome:AGPv2:4:1:241473504:1	191568636	1	31M	*	0	0	GATTTGCAGGAGACCTTCGCCAGTTTTAGAC	@CDCEDEEEEE@?FFFFJHIGIGIHCGHGDE	AS:i:0	XS:i:0	XN:i:0	XM:i:0	XO:i:0	XG:i:0	NM:i:0	MD:Z:31	YT:Z:UU
HWI-ST515:184:D0PUKACXX:1:1102:18651:117519	256	chromosome:AGPv2:3:1:232140174:1	196919080	1	31M	*	0	0	GTCTAAAACTGGCGAAGGTCTCCTGCAAATC	EDGHGCHIGIGIHJFFFF?@EEEEEDECDC@	AS:i:0	XS:i:0	XN:i:0	XM:i:0	XO:i:0	XG:i:0	NM:i:0	MD:Z:31	YT:Z:UU
HWI-ST515:184:D0PUKACXX:1:1102:18651:117519	256	chromosome:AGPv2:9:1:156750706:1	2438576	1	31M	*	0	0	GTCTAAAACTGGCGAAGGTCTCCTGCAAATC	EDGHGCHIGIGIHJFFFF?@EEEEEDECDC@	AS:i:0	XS:i:0	XN:i:0	XM:i:0	XO:i:0	XG:i:0	NM:i:0	MD:Z:31	YT:Z:UU
HWI-ST515:184:D0PUKACXX:1:1102:18651:117519	256	chromosome:AGPv2:6:1:169174353:1	28399570	1	31M	*	0	0	GTCTAAAACTGGCGAAGGTCTCCTGCAAATC	EDGHGCHIGIGIHJFFFF?@EEEEEDECDC@	AS:i:0	XS:i:0	XN:i:0	XM:i:0	XO:i:0	XG:i:0	NM:i:0	MD:Z:31	YT:Z:UU
HWI-ST515:184:D0PUKACXX:1:1102:18651:117519	256	chromosome:AGPv2:8:1:175793759:1	42462787	1	31M	*	0	0	GTCTAAAACTGGCGAAGGTCTCCTGCAAATC	EDGHGCHIGIGIHJFFFF?@EEEEEDECDC@	AS:i:0	XS:i:0	XN:i:0	XM:i:0	XO:i:0	XG:i:0	NM:i:0	MD:Z:31	YT:Z:UU
HWI-ST515:184:D0PUKACXX:1:1102:18651:117519	272	chromosome:AGPv2:6:1:169174353:1	46176887	1	31M	*	0	0	GATTTGCAGGAGACCTTCGCCAGTTTTAGAC	@CDCEDEEEEE@?FFFFJHIGIGIHCGHGDE	AS:i:0	XS:i:0	XN:i:0	XM:i:0	XO:i:0	XG:i:0	NM:i:0	MD:Z:31	YT:Z:UU
HWI-ST515:184:D0PUKACXX:1:1102:18651:117519	272	chromosome:AGPv2:9:1:156750706:1	4146923	1	31M	*	0	0	GATTTGCAGGAGACCTTCGCCAGTTTTAGAC	@CDCEDEEEEE@?FFFFJHIGIGIHCGHGDE	AS:i:0	XS:i:0	XN:i:0	XM:i:0	XO:i:0	XG:i:0	NM:i:0	MD:Z:31	YT:Z:UU
HWI-ST515:184:D0PUKACXX:1:1102:18651:117519	272	chromosome:AGPv2:5:1:217872852:1	144735128	1	31M	*	0	0	GATTTGCAGGAGACCTTCGCCAGTTTTAGAC	@CDCEDEEEEE@?FFFFJHIGIGIHCGHGDE	AS:i:0	XS:i:0	XN:i:0	XM:i:0	XO:i:0	XG:i:0	NM:i:0	MD:Z:31	YT:Z:UU
HWI-ST515:184:D0PUKACXX:1:1102:18651:117519	256	chromosome:AGPv2:3:1:232140174:1	75771783	1	31M	*	0	0	GTCTAAAACTGGCGAAGGTCTCCTGCAAATC	EDGHGCHIGIGIHJFFFF?@EEEEEDECDC@	AS:i:0	XS:i:0	XN:i:0	XM:i:0	XO:i:0	XG:i:0	NM:i:0	MD:Z:31	YT:Z:UU
HWI-ST515:184:D0PUKACXX:1:1102:18651:117519	256	chromosome:AGPv2:10:1:150189435:1	114997874	1	31M	*	0	0	GTCTAAAACTGGCGAAGGTCTCCTGCAAATC	EDGHGCHIGIGIHJFFFF?@EEEEEDECDC@	AS:i:0	XS:i:0	XN:i:0	XM:i:0	XO:i:0	XG:i:0	NM:i:0	MD:Z:31	YT:Z:UU
HWI-ST515:184:D0PUKACXX:1:1102:18651:117519	272	chromosome:AGPv2:6:1:169174353:1	85981160	1	31M	*	0	0	GATTTGCAGGAGACCTTCGCCAGTTTTAGAC	@CDCEDEEEEE@?FFFFJHIGIGIHCGHGDE	AS:i:0	XS:i:0	XN:i:0	XM:i:0	XO:i:0	XG:i:0	NM:i:0	MD:Z:31	YT:Z:UU
HWI-ST515:184:D0PUKACXX:1:1102:18651:117519	272	chromosome:AGPv2:2:1:237068873:1	50131711	1	31M	*	0	0	GATTTGCAGGAGACCTTCGCCAGTTTTAGAC	@CDCEDEEEEE@?FFFFJHIGIGIHCGHGDE	AS:i:0	XS:i:0	XN:i:0	XM:i:0	XO:i:0	XG:i:0	NM:i:0	MD:Z:31	YT:Z:UU
HWI-ST515:184:D0PUKACXX:1:1102:18651:117519	256	chromosome:AGPv2:5:1:217872852:1	29363681	1	31M	*	0	0	GTCTAAAACTGGCGAAGGTCTCCTGCAAATC	EDGHGCHIGIGIHJFFFF?@EEEEEDECDC@	AS:i:0	XS:i:0	XN:i:0	XM:i:0	XO:i:0	XG:i:0	NM:i:0	MD:Z:31	YT:Z:UU
HWI-ST515:184:D0PUKACXX:1:1102:18651:117519	272	chromosome:AGPv2:10:1:150189435:1	17766370	1	31M	*	0	0	GATTTGCAGGAGACCTTCGCCAGTTTTAGAC	@CDCEDEEEEE@?FFFFJHIGIGIHCGHGDE	AS:i:0	XS:i:0	XN:i:0	XM:i:0	XO:i:0	XG:i:0	NM:i:0	MD:Z:31	YT:Z:UU
HWI-ST515:184:D0PUKACXX:1:1102:18651:117519	256	chromosome:AGPv2:1:1:301354135:1	133615121	1	31M	*	0	0	GTCTAAAACTGGCGAAGGTCTCCTGCAAATC	EDGHGCHIGIGIHJFFFF?@EEEEEDECDC@	AS:i:0	XS:i:0	XN:i:0	XM:i:0	XO:i:0	XG:i:0	NM:i:0	MD:Z:31	YT:Z:UU
HWI-ST515:184:D0PUKACXX:1:1102:18651:117519	256	chromosome:AGPv2:5:1:217872852:1	128639918	1	31M	*	0	0	GTCTAAAACTGGCGAAGGTCTCCTGCAAATC	EDGHGCHIGIGIHJFFFF?@EEEEEDECDC@	AS:i:0	XS:i:0	XN:i:0	XM:i:0	XO:i:0	XG:i:0	NM:i:0	MD:Z:31	YT:Z:UU
HWI-ST515:184:D0PUKACXX:1:1102:18651:117519	256	chromosome:AGPv2:3:1:232140174:1	70914984	1	31M	*	0	0	GTCTAAAACTGGCGAAGGTCTCCTGCAAATC	EDGHGCHIGIGIHJFFFF?@EEEEEDECDC@	AS:i:0	XS:i:0	XN:i:0	XM:i:0	XO:i:0	XG:i:0	NM:i:0	MD:Z:31	YT:Z:UU
HWI-ST515:184:D0PUKACXX:1:1102:18651:117519	272	chromosome:AGPv2:4:1:241473504:1	115802009	1	31M	*	0	0	GATTTGCAGGAGACCTTCGCCAGTTTTAGAC	@CDCEDEEEEE@?FFFFJHIGIGIHCGHGDE	AS:i:0	XS:i:0	XN:i:0	XM:i:0	XO:i:0	XG:i:0	NM:i:0	MD:Z:31	YT:Z:UU
HWI-ST515:184:D0PUKACXX:1:1102:18651:117519	272	chromosome:AGPv2:2:1:237068873:1	181519580	1	31M	*	0	0	GATTTGCAGGAGACCTTCGCCAGTTTTAGAC	@CDCEDEEEEE@?FFFFJHIGIGIHCGHGDE	AS:i:0	XS:i:0	XN:i:0	XM:i:0	XO:i:0	XG:i:0	NM:i:0	MD:Z:31	YT:Z:UU
HWI-ST515:184:D0PUKACXX:1:1102:18651:117519	256	chromosome:AGPv2:1:1:301354135:1	242840732	1	31M	*	0	0	GTCTAAAACTGGCGAAGGTCTCCTGCAAATC	EDGHGCHIGIGIHJFFFF?@EEEEEDECDC@	AS:i:0	XS:i:0	XN:i:0	XM:i:0	XO:i:0	XG:i:0	NM:i:0	MD:Z:31	YT:Z:UU
HWI-ST515:184:D0PUKACXX:1:1102:18651:117519	256	chromosome:AGPv2:5:1:217872852:1	134185872	1	31M	*	0	0	GTCTAAAACTGGCGAAGGTCTCCTGCAAATC	EDGHGCHIGIGIHJFFFF?@EEEEEDECDC@	AS:i:0	XS:i:0	XN:i:0	XM:i:0	XO:i:0	XG:i:0	NM:i:0	MD:Z:31	YT:Z:UU
HWI-ST515:184:D0PUKACXX:1:1102:18651:117519	272	chromosome:AGPv2:9:1:156750706:1	67043626	1	31M	*	0	0	GATTTGCAGGAGACCTTCGCCAGTTTTAGAC	@CDCEDEEEEE@?FFFFJHIGIGIHCGHGDE	AS:i:0	XS:i:0	XN:i:0	XM:i:0	XO:i:0	XG:i:0	NM:i:0	MD:Z:31	YT:Z:UU
HWI-ST515:184:D0PUKACXX:1:1102:18651:117519	272	chromosome:AGPv2:2:1:237068873:1	124351625	1	31M	*	0	0	GATTTGCAGGAGACCTTCGCCAGTTTTAGAC	@CDCEDEEEEE@?FFFFJHIGIGIHCGHGDE	AS:i:0	XS:i:0	XN:i:0	XM:i:0	XO:i:0	XG:i:0	NM:i:0	MD:Z:31	YT:Z:UU
HWI-ST515:184:D0PUKACXX:1:1102:18651:117519	256	chromosome:AGPv2:10:1:150189435:1	127435750	1	31M	*	0	0	GTCTAAAACTGGCGAAGGTCTCCTGCAAATC	EDGHGCHIGIGIHJFFFF?@EEEEEDECDC@	AS:i:0	XS:i:0	XN:i:0	XM:i:0	XO:i:0	XG:i:0	NM:i:0	MD:Z:31	YT:Z:UU
HWI-ST515:184:D0PUKACXX:1:1102:18651:117519	272	chromosome:AGPv2:2:1:237068873:1	31634344	1	31M	*	0	0	GATTTGCAGGAGACCTTCGCCAGTTTTAGAC	@CDCEDEEEEE@?FFFFJHIGIGIHCGHGDE	AS:i:0	XS:i:0	XN:i:0	XM:i:0	XO:i:0	XG:i:0	NM:i:0	MD:Z:31	YT:Z:UU
HWI-ST515:184:D0PUKACXX:1:1102:18651:117519	272	chromosome:AGPv2:10:1:150189435:1	12090811	1	31M	*	0	0	GATTTGCAGGAGACCTTCGCCAGTTTTAGAC	@CDCEDEEEEE@?FFFFJHIGIGIHCGHGDE	AS:i:0	XS:i:0	XN:i:0	XM:i:0	XO:i:0	XG:i:0	NM:i:0	MD:Z:31	YT:Z:UU
HWI-ST515:184:D0PUKACXX:1:1102:18651:117519	272	chromosome:AGPv2:3:1:232140174:1	52514281	1	31M	*	0	0	GATTTGCAGGAGACCTTCGCCAGTTTTAGAC	@CDCEDEEEEE@?FFFFJHIGIGIHCGHGDE	AS:i:0	XS:i:0	XN:i:0	XM:i:0	XO:i:0	XG:i:0	NM:i:0	MD:Z:31	YT:Z:UU
HWI-ST515:184:D0PUKACXX:1:1102:18651:117519	256	chromosome:AGPv2:3:1:232140174:1	94564408	1	31M	*	0	0	GTCTAAAACTGGCGAAGGTCTCCTGCAAATC	EDGHGCHIGIGIHJFFFF?@EEEEEDECDC@	AS:i:0	XS:i:0	XN:i:0	XM:i:0	XO:i:0	XG:i:0	NM:i:0	MD:Z:31	YT:Z:UU
HWI-ST515:184:D0PUKACXX:1:1102:18651:117519	256	chromosome:AGPv2:8:1:175793759:1	42515527	1	31M	*	0	0	GTCTAAAACTGGCGAAGGTCTCCTGCAAATC	EDGHGCHIGIGIHJFFFF?@EEEEEDECDC@	AS:i:0	XS:i:0	XN:i:0	XM:i:0	XO:i:0	XG:i:0	NM:i:0	MD:Z:31	YT:Z:UU
HWI-ST515:184:D0PUKACXX:1:1102:18651:117519	256	chromosome:AGPv2:3:1:232140174:1	8900902	1	31M	*	0	0	GTCTAAAACTGGCGAAGGTCTCCTGCAAATC	EDGHGCHIGIGIHJFFFF?@EEEEEDECDC@	AS:i:0	XS:i:0	XN:i:0	XM:i:0	XO:i:0	XG:i:0	NM:i:0	MD:Z:31	YT:Z:UU
HWI-ST515:184:D0PUKACXX:1:1102:18651:117519	272	chromosome:AGPv2:3:1:232140174:1	78760531	1	31M	*	0	0	GATTTGCAGGAGACCTTCGCCAGTTTTAGAC	@CDCEDEEEEE@?FFFFJHIGIGIHCGHGDE	AS:i:0	XS:i:0	XN:i:0	XM:i:0	XO:i:0	XG:i:0	NM:i:0	MD:Z:31	YT:Z:UU
HWI-ST515:184:D0PUKACXX:1:1102:18651:117519	256	chromosome:AGPv2:3:1:232140174:1	102950652	1	31M	*	0	0	GTCTAAAACTGGCGAAGGTCTCCTGCAAATC	EDGHGCHIGIGIHJFFFF?@EEEEEDECDC@	AS:i:0	XS:i:0	XN:i:0	XM:i:0	XO:i:0	XG:i:0	NM:i:0	MD:Z:31	YT:Z:UU
HWI-ST515:184:D0PUKACXX:1:1102:18651:117519	272	chromosome:AGPv2:2:1:237068873:1	144575553	1	31M	*	0	0	GATTTGCAGGAGACCTTCGCCAGTTTTAGAC	@CDCEDEEEEE@?FFFFJHIGIGIHCGHGDE	AS:i:0	XS:i:0	XN:i:0	XM:i:0	XO:i:0	XG:i:0	NM:i:0	MD:Z:31	YT:Z:UU
HWI-ST515:184:D0PUKACXX:1:1102:18651:117519	256	chromosome:AGPv2:5:1:217872852:1	105860822	1	31M	*	0	0	GTCTAAAACTGGCGAAGGTCTCCTGCAAATC	EDGHGCHIGIGIHJFFFF?@EEEEEDECDC@	AS:i:0	XS:i:0	XN:i:0	XM:i:0	XO:i:0	XG:i:0	NM:i:0	MD:Z:31	YT:Z:UU
HWI-ST515:184:D0PUKACXX:1:1102:18651:117519	272	chromosome:AGPv2:2:1:237068873:1	128723676	1	31M	*	0	0	GATTTGCAGGAGACCTTCGCCAGTTTTAGAC	@CDCEDEEEEE@?FFFFJHIGIGIHCGHGDE	AS:i:0	XS:i:0	XN:i:0	XM:i:0	XO:i:0	XG:i:0	NM:i:0	MD:Z:31	YT:Z:UU
HWI-ST515:184:D0PUKACXX:1:1102:18651:117519	256	chromosome:AGPv2:10:1:150189435:1	79937162	1	31M	*	0	0	GTCTAAAACTGGCGAAGGTCTCCTGCAAATC	EDGHGCHIGIGIHJFFFF?@EEEEEDECDC@	AS:i:0	XS:i:0	XN:i:0	XM:i:0	XO:i:0	XG:i:0	NM:i:0	MD:Z:31	YT:Z:UU
HWI-ST515:184:D0PUKACXX:1:1102:18651:117519	272	chromosome:AGPv2:9:1:156750706:1	64350929	1	31M	*	0	0	GATTTGCAGGAGACCTTCGCCAGTTTTAGAC	@CDCEDEEEEE@?FFFFJHIGIGIHCGHGDE	AS:i:0	XS:i:0	XN:i:0	XM:i:0	XO:i:0	XG:i:0	NM:i:0	MD:Z:31	YT:Z:UU
HWI-ST515:184:D0PUKACXX:1:1102:18651:117519	256	chromosome:AGPv2:7:1:176764762:1	63502412	1	31M	*	0	0	GTCTAAAACTGGCGAAGGTCTCCTGCAAATC	EDGHGCHIGIGIHJFFFF?@EEEEEDECDC@	AS:i:0	XS:i:0	XN:i:0	XM:i:0	XO:i:0	XG:i:0	NM:i:0	MD:Z:31	YT:Z:UU
HWI-ST515:184:D0PUKACXX:1:1102:18651:117519	256	chromosome:AGPv2:3:1:232140174:1	64794517	1	31M	*	0	0	GTCTAAAACTGGCGAAGGTCTCCTGCAAATC	EDGHGCHIGIGIHJFFFF?@EEEEEDECDC@	AS:i:0	XS:i:0	XN:i:0	XM:i:0	XO:i:0	XG:i:0	NM:i:0	MD:Z:31	YT:Z:UU
HWI-ST515:184:D0PUKACXX:1:1102:18651:117519	272	chromosome:AGPv2:2:1:237068873:1	107428601	1	31M	*	0	0	GATTTGCAGGAGACCTTCGCCAGTTTTAGAC	@CDCEDEEEEE@?FFFFJHIGIGIHCGHGDE	AS:i:0	XS:i:0	XN:i:0	XM:i:0	XO:i:0	XG:i:0	NM:i:0	MD:Z:31	YT:Z:UU
HWI-ST515:184:D0PUKACXX:1:1102:18651:117519	256	chromosome:AGPv2:3:1:232140174:1	79108366	1	31M	*	0	0	GTCTAAAACTGGCGAAGGTCTCCTGCAAATC	EDGHGCHIGIGIHJFFFF?@EEEEEDECDC@	AS:i:0	XS:i:0	XN:i:0	XM:i:0	XO:i:0	XG:i:0	NM:i:0	MD:Z:31	YT:Z:UU
HWI-ST515:184:D0PUKACXX:1:1102:18651:117519	272	chromosome:AGPv2:1:1:301354135:1	151295107	1	31M	*	0	0	GATTTGCAGGAGACCTTCGCCAGTTTTAGAC	@CDCEDEEEEE@?FFFFJHIGIGIHCGHGDE	AS:i:0	XS:i:0	XN:i:0	XM:i:0	XO:i:0	XG:i:0	NM:i:0	MD:Z:31	YT:Z:UU
HWI-ST515:184:D0PUKACXX:1:1102:18651:117519	256	chromosome:AGPv2:2:1:237068873:1	68848928	1	31M	*	0	0	GTCTAAAACTGGCGAAGGTCTCCTGCAAATC	EDGHGCHIGIGIHJFFFF?@EEEEEDECDC@	AS:i:0	XS:i:0	XN:i:0	XM:i:0	XO:i:0	XG:i:0	NM:i:0	MD:Z:31	YT:Z:UU
HWI-ST515:184:D0PUKACXX:1:1102:18651:117519	256	chromosome:AGPv2:3:1:232140174:1	18573222	1	31M	*	0	0	GTCTAAAACTGGCGAAGGTCTCCTGCAAATC	EDGHGCHIGIGIHJFFFF?@EEEEEDECDC@	AS:i:0	XS:i:0	XN:i:0	XM:i:0	XO:i:0	XG:i:0	NM:i:0	MD:Z:31	YT:Z:UU
HWI-ST515:184:D0PUKACXX:1:1102:18651:117519	272	chromosome:AGPv2:9:1:156750706:1	10239571	1	31M	*	0	0	GATTTGCAGGAGACCTTCGCCAGTTTTAGAC	@CDCEDEEEEE@?FFFFJHIGIGIHCGHGDE	AS:i:0	XS:i:0	XN:i:0	XM:i:0	XO:i:0	XG:i:0	NM:i:0	MD:Z:31	YT:Z:UU
HWI-ST515:184:D0PUKACXX:1:1102:18651:117519	272	chromosome:AGPv2:1:1:301354135:1	135028346	1	31M	*	0	0	GATTTGCAGGAGACCTTCGCCAGTTTTAGAC	@CDCEDEEEEE@?FFFFJHIGIGIHCGHGDE	AS:i:0	XS:i:0	XN:i:0	XM:i:0	XO:i:0	XG:i:0	NM:i:0	MD:Z:31	YT:Z:UU
HWI-ST515:184:D0PUKACXX:1:1102:18651:117519	256	chromosome:AGPv2:6:1:169174353:1	144388829	1	31M	*	0	0	GTCTAAAACTGGCGAAGGTCTCCTGCAAATC	EDGHGCHIGIGIHJFFFF?@EEEEEDECDC@	AS:i:0	XS:i:0	XN:i:0	XM:i:0	XO:i:0	XG:i:0	NM:i:0	MD:Z:31	YT:Z:UU
HWI-ST515:184:D0PUKACXX:1:1102:18651:117519	272	chromosome:AGPv2:1:1:301354135:1	135427425	1	31M	*	0	0	GATTTGCAGGAGACCTTCGCCAGTTTTAGAC	@CDCEDEEEEE@?FFFFJHIGIGIHCGHGDE	AS:i:0	XS:i:0	XN:i:0	XM:i:0	XO:i:0	XG:i:0	NM:i:0	MD:Z:31	YT:Z:UU
HWI-ST515:184:D0PUKACXX:1:1102:18651:117519	256	chromosome:AGPv2:2:1:237068873:1	236386577	1	31M	*	0	0	GTCTAAAACTGGCGAAGGTCTCCTGCAAATC	EDGHGCHIGIGIHJFFFF?@EEEEEDECDC@	AS:i:0	XS:i:0	XN:i:0	XM:i:0	XO:i:0	XG:i:0	NM:i:0	MD:Z:31	YT:Z:UU
HWI-ST515:184:D0PUKACXX:1:1102:18651:117519	256	chromosome:AGPv2:4:1:241473504:1	7397945	1	31M	*	0	0	GTCTAAAACTGGCGAAGGTCTCCTGCAAATC	EDGHGCHIGIGIHJFFFF?@EEEEEDECDC@	AS:i:0	XS:i:0	XN:i:0	XM:i:0	XO:i:0	XG:i:0	NM:i:0	MD:Z:31	YT:Z:UU
HWI-ST515:184:D0PUKACXX:1:1102:18651:117519	256	chromosome:AGPv2:10:1:150189435:1	52477125	1	31M	*	0	0	GTCTAAAACTGGCGAAGGTCTCCTGCAAATC	EDGHGCHIGIGIHJFFFF?@EEEEEDECDC@	AS:i:0	XS:i:0	XN:i:0	XM:i:0	XO:i:0	XG:i:0	NM:i:0	MD:Z:31	YT:Z:UU
HWI-ST515:184:D0PUKACXX:1:1102:18651:117519	272	chromosome:AGPv2:9:1:156750706:1	93714990	1	31M	*	0	0	GATTTGCAGGAGACCTTCGCCAGTTTTAGAC	@CDCEDEEEEE@?FFFFJHIGIGIHCGHGDE	AS:i:0	XS:i:0	XN:i:0	XM:i:0	XO:i:0	XG:i:0	NM:i:0	MD:Z:31	YT:Z:UU
HWI-ST515:184:D0PUKACXX:1:1102:18651:117519	272	chromosome:AGPv2:3:1:232140174:1	174476213	1	31M	*	0	0	GATTTGCAGGAGACCTTCGCCAGTTTTAGAC	@CDCEDEEEEE@?FFFFJHIGIGIHCGHGDE	AS:i:0	XS:i:0	XN:i:0	XM:i:0	XO:i:0	XG:i:0	NM:i:0	MD:Z:31	YT:Z:UU
HWI-ST515:184:D0PUKACXX:1:1102:18651:117519	256	chromosome:AGPv2:4:1:241473504:1	96218150	1	31M	*	0	0	GTCTAAAACTGGCGAAGGTCTCCTGCAAATC	EDGHGCHIGIGIHJFFFF?@EEEEEDECDC@	AS:i:0	XS:i:0	XN:i:0	XM:i:0	XO:i:0	XG:i:0	NM:i:0	MD:Z:31	YT:Z:UU
HWI-ST515:184:D0PUKACXX:1:1102:18651:117519	272	chromosome:AGPv2:4:1:241473504:1	84758929	1	31M	*	0	0	GATTTGCAGGAGACCTTCGCCAGTTTTAGAC	@CDCEDEEEEE@?FFFFJHIGIGIHCGHGDE	AS:i:0	XS:i:0	XN:i:0	XM:i:0	XO:i:0	XG:i:0	NM:i:0	MD:Z:31	YT:Z:UU
HWI-ST515:184:D0PUKACXX:1:1102:18651:117519	272	chromosome:AGPv2:4:1:241473504:1	139163864	1	31M	*	0	0	GATTTGCAGGAGACCTTCGCCAGTTTTAGAC	@CDCEDEEEEE@?FFFFJHIGIGIHCGHGDE	AS:i:0	XS:i:0	XN:i:0	XM:i:0	XO:i:0	XG:i:0	NM:i:0	MD:Z:31	YT:Z:UU
HWI-ST515:184:D0PUKACXX:1:1102:18651:117519	272	chromosome:AGPv2:5:1:217872852:1	164373293	1	31M	*	0	0	GATTTGCAGGAGACCTTCGCCAGTTTTAGAC	@CDCEDEEEEE@?FFFFJHIGIGIHCGHGDE	AS:i:0	XS:i:0	XN:i:0	XM:i:0	XO:i:0	XG:i:0	NM:i:0	MD:Z:31	YT:Z:UU
HWI-ST515:184:D0PUKACXX:1:1102:18651:117519	256	chromosome:AGPv2:2:1:237068873:1	61131011	1	31M	*	0	0	GTCTAAAACTGGCGAAGGTCTCCTGCAAATC	EDGHGCHIGIGIHJFFFF?@EEEEEDECDC@	AS:i:0	XS:i:0	XN:i:0	XM:i:0	XO:i:0	XG:i:0	NM:i:0	MD:Z:31	YT:Z:UU
HWI-ST515:184:D0PUKACXX:1:1102:18651:117519	256	chromosome:AGPv2:1:1:301354135:1	87328418	1	31M	*	0	0	GTCTAAAACTGGCGAAGGTCTCCTGCAAATC	EDGHGCHIGIGIHJFFFF?@EEEEEDECDC@	AS:i:0	XS:i:0	XN:i:0	XM:i:0	XO:i:0	XG:i:0	NM:i:0	MD:Z:31	YT:Z:UU
HWI-ST515:184:D0PUKACXX:1:1102:18651:117519	256	chromosome:AGPv2:2:1:237068873:1	85565430	1	31M	*	0	0	GTCTAAAACTGGCGAAGGTCTCCTGCAAATC	EDGHGCHIGIGIHJFFFF?@EEEEEDECDC@	AS:i:0	XS:i:0	XN:i:0	XM:i:0	XO:i:0	XG:i:0	NM:i:0	MD:Z:31	YT:Z:UU
HWI-ST515:184:D0PUKACXX:1:1102:18651:117519	256	chromosome:AGPv2:8:1:175793759:1	162405509	1	31M	*	0	0	GTCTAAAACTGGCGAAGGTCTCCTGCAAATC	EDGHGCHIGIGIHJFFFF?@EEEEEDECDC@	AS:i:0	XS:i:0	XN:i:0	XM:i:0	XO:i:0	XG:i:0	NM:i:0	MD:Z:31	YT:Z:UU
HWI-ST515:184:D0PUKACXX:1:1102:18651:117519	256	chromosome:AGPv2:10:1:150189435:1	72906486	1	31M	*	0	0	GTCTAAAACTGGCGAAGGTCTCCTGCAAATC	EDGHGCHIGIGIHJFFFF?@EEEEEDECDC@	AS:i:0	XS:i:0	XN:i:0	XM:i:0	XO:i:0	XG:i:0	NM:i:0	MD:Z:31	YT:Z:UU
HWI-ST515:184:D0PUKACXX:1:1102:18651:117519	256	chromosome:AGPv2:10:1:150189435:1	66256692	1	31M	*	0	0	GTCTAAAACTGGCGAAGGTCTCCTGCAAATC	EDGHGCHIGIGIHJFFFF?@EEEEEDECDC@	AS:i:0	XS:i:0	XN:i:0	XM:i:0	XO:i:0	XG:i:0	NM:i:0	MD:Z:31	YT:Z:UU
HWI-ST515:184:D0PUKACXX:1:1102:18651:117519	256	chromosome:AGPv2:8:1:175793759:1	90748326	1	31M	*	0	0	GTCTAAAACTGGCGAAGGTCTCCTGCAAATC	EDGHGCHIGIGIHJFFFF?@EEEEEDECDC@	AS:i:0	XS:i:0	XN:i:0	XM:i:0	XO:i:0	XG:i:0	NM:i:0	MD:Z:31	YT:Z:UU
HWI-ST515:184:D0PUKACXX:1:1102:18651:117519	272	chromosome:AGPv2:4:1:241473504:1	116301226	1	31M	*	0	0	GATTTGCAGGAGACCTTCGCCAGTTTTAGAC	@CDCEDEEEEE@?FFFFJHIGIGIHCGHGDE	AS:i:0	XS:i:0	XN:i:0	XM:i:0	XO:i:0	XG:i:0	NM:i:0	MD:Z:31	YT:Z:UU
HWI-ST515:184:D0PUKACXX:1:1102:18651:117519	256	chromosome:AGPv2:1:1:301354135:1	10029951	1	31M	*	0	0	GTCTAAAACTGGCGAAGGTCTCCTGCAAATC	EDGHGCHIGIGIHJFFFF?@EEEEEDECDC@	AS:i:0	XS:i:0	XN:i:0	XM:i:0	XO:i:0	XG:i:0	NM:i:0	MD:Z:31	YT:Z:UU
HWI-ST515:184:D0PUKACXX:1:1102:18651:117519	256	chromosome:AGPv2:3:1:232140174:1	52193818	1	31M	*	0	0	GTCTAAAACTGGCGAAGGTCTCCTGCAAATC	EDGHGCHIGIGIHJFFFF?@EEEEEDECDC@	AS:i:0	XS:i:0	XN:i:0	XM:i:0	XO:i:0	XG:i:0	NM:i:0	MD:Z:31	YT:Z:UU
HWI-ST515:184:D0PUKACXX:1:1102:18651:117519	256	chromosome:AGPv2:1:1:301354135:1	185214474	1	31M	*	0	0	GTCTAAAACTGGCGAAGGTCTCCTGCAAATC	EDGHGCHIGIGIHJFFFF?@EEEEEDECDC@	AS:i:0	XS:i:0	XN:i:0	XM:i:0	XO:i:0	XG:i:0	NM:i:0	MD:Z:31	YT:Z:UU
HWI-ST515:184:D0PUKACXX:1:1102:18651:117519	272	chromosome:AGPv2:5:1:217872852:1	77075633	1	31M	*	0	0	GATTTGCAGGAGACCTTCGCCAGTTTTAGAC	@CDCEDEEEEE@?FFFFJHIGIGIHCGHGDE	AS:i:0	XS:i:0	XN:i:0	XM:i:0	XO:i:0	XG:i:0	NM:i:0	MD:Z:31	YT:Z:UU
HWI-ST515:184:D0PUKACXX:1:1102:18651:117519	272	chromosome:AGPv2:10:1:150189435:1	30613041	1	31M	*	0	0	GATTTGCAGGAGACCTTCGCCAGTTTTAGAC	@CDCEDEEEEE@?FFFFJHIGIGIHCGHGDE	AS:i:0	XS:i:0	XN:i:0	XM:i:0	XO:i:0	XG:i:0	NM:i:0	MD:Z:31	YT:Z:UU
HWI-ST515:184:D0PUKACXX:1:1102:18651:117519	272	chromosome:AGPv2:6:1:169174353:1	99831437	1	31M	*	0	0	GATTTGCAGGAGACCTTCGCCAGTTTTAGAC	@CDCEDEEEEE@?FFFFJHIGIGIHCGHGDE	AS:i:0	XS:i:0	XN:i:0	XM:i:0	XO:i:0	XG:i:0	NM:i:0	MD:Z:31	YT:Z:UU
HWI-ST515:184:D0PUKACXX:1:1102:18651:117519	256	chromosome:AGPv2:2:1:237068873:1	26572227	1	31M	*	0	0	GTCTAAAACTGGCGAAGGTCTCCTGCAAATC	EDGHGCHIGIGIHJFFFF?@EEEEEDECDC@	AS:i:0	XS:i:0	XN:i:0	XM:i:0	XO:i:0	XG:i:0	NM:i:0	MD:Z:31	YT:Z:UU
HWI-ST515:184:D0PUKACXX:1:1102:18651:117519	272	chromosome:AGPv2:5:1:217872852:1	163573206	1	31M	*	0	0	GATTTGCAGGAGACCTTCGCCAGTTTTAGAC	@CDCEDEEEEE@?FFFFJHIGIGIHCGHGDE	AS:i:0	XS:i:0	XN:i:0	XM:i:0	XO:i:0	XG:i:0	NM:i:0	MD:Z:31	YT:Z:UU
HWI-ST515:184:D0PUKACXX:1:1102:18651:117519	272	chromosome:AGPv2:3:1:232140174:1	24375442	1	31M	*	0	0	GATTTGCAGGAGACCTTCGCCAGTTTTAGAC	@CDCEDEEEEE@?FFFFJHIGIGIHCGHGDE	AS:i:0	XS:i:0	XN:i:0	XM:i:0	XO:i:0	XG:i:0	NM:i:0	MD:Z:31	YT:Z:UU
HWI-ST515:184:D0PUKACXX:1:1102:18651:117519	256	chromosome:AGPv2:3:1:232140174:1	95562303	1	31M	*	0	0	GTCTAAAACTGGCGAAGGTCTCCTGCAAATC	EDGHGCHIGIGIHJFFFF?@EEEEEDECDC@	AS:i:0	XS:i:0	XN:i:0	XM:i:0	XO:i:0	XG:i:0	NM:i:0	MD:Z:31	YT:Z:UU
HWI-ST515:184:D0PUKACXX:1:1102:18651:117519	272	chromosome:AGPv2:2:1:237068873:1	13394341	1	31M	*	0	0	GATTTGCAGGAGACCTTCGCCAGTTTTAGAC	@CDCEDEEEEE@?FFFFJHIGIGIHCGHGDE	AS:i:0	XS:i:0	XN:i:0	XM:i:0	XO:i:0	XG:i:0	NM:i:0	MD:Z:31	YT:Z:UU
HWI-ST515:184:D0PUKACXX:1:1102:18651:117519	256	chromosome:AGPv2:1:1:301354135:1	160262908	1	31M	*	0	0	GTCTAAAACTGGCGAAGGTCTCCTGCAAATC	EDGHGCHIGIGIHJFFFF?@EEEEEDECDC@	AS:i:0	XS:i:0	XN:i:0	XM:i:0	XO:i:0	XG:i:0	NM:i:0	MD:Z:31	YT:Z:UU
HWI-ST515:184:D0PUKACXX:1:1102:18651:117519	256	chromosome:AGPv2:4:1:241473504:1	117078665	1	31M	*	0	0	GTCTAAAACTGGCGAAGGTCTCCTGCAAATC	EDGHGCHIGIGIHJFFFF?@EEEEEDECDC@	AS:i:0	XS:i:0	XN:i:0	XM:i:0	XO:i:0	XG:i:0	NM:i:0	MD:Z:31	YT:Z:UU
HWI-ST515:184:D0PUKACXX:1:1102:18651:117519	272	chromosome:AGPv2:8:1:175793759:1	95694104	1	31M	*	0	0	GATTTGCAGGAGACCTTCGCCAGTTTTAGAC	@CDCEDEEEEE@?FFFFJHIGIGIHCGHGDE	AS:i:0	XS:i:0	XN:i:0	XM:i:0	XO:i:0	XG:i:0	NM:i:0	MD:Z:31	YT:Z:UU
HWI-ST515:184:D0PUKACXX:1:1102:18651:117519	272	chromosome:AGPv2:8:1:175793759:1	48444380	1	31M	*	0	0	GATTTGCAGGAGACCTTCGCCAGTTTTAGAC	@CDCEDEEEEE@?FFFFJHIGIGIHCGHGDE	AS:i:0	XS:i:0	XN:i:0	XM:i:0	XO:i:0	XG:i:0	NM:i:0	MD:Z:31	YT:Z:UU
HWI-ST515:184:D0PUKACXX:1:1102:18651:117519	272	chromosome:AGPv2:9:1:156750706:1	39489313	1	31M	*	0	0	GATTTGCAGGAGACCTTCGCCAGTTTTAGAC	@CDCEDEEEEE@?FFFFJHIGIGIHCGHGDE	AS:i:0	XS:i:0	XN:i:0	XM:i:0	XO:i:0	XG:i:0	NM:i:0	MD:Z:31	YT:Z:UU
HWI-ST515:184:D0PUKACXX:1:1102:18651:117519	272	chromosome:AGPv2:1:1:301354135:1	161323188	1	31M	*	0	0	GATTTGCAGGAGACCTTCGCCAGTTTTAGAC	@CDCEDEEEEE@?FFFFJHIGIGIHCGHGDE	AS:i:0	XS:i:0	XN:i:0	XM:i:0	XO:i:0	XG:i:0	NM:i:0	MD:Z:31	YT:Z:UU
HWI-ST515:184:D0PUKACXX:1:1102:18651:117519	272	chromosome:AGPv2:6:1:169174353:1	149799971	1	31M	*	0	0	GATTTGCAGGAGACCTTCGCCAGTTTTAGAC	@CDCEDEEEEE@?FFFFJHIGIGIHCGHGDE	AS:i:0	XS:i:0	XN:i:0	XM:i:0	XO:i:0	XG:i:0	NM:i:0	MD:Z:31	YT:Z:UU
HWI-ST515:184:D0PUKACXX:1:1102:18651:117519	256	chromosome:AGPv2:2:1:237068873:1	98738395	1	31M	*	0	0	GTCTAAAACTGGCGAAGGTCTCCTGCAAATC	EDGHGCHIGIGIHJFFFF?@EEEEEDECDC@	AS:i:0	XS:i:0	XN:i:0	XM:i:0	XO:i:0	XG:i:0	NM:i:0	MD:Z:31	YT:Z:UU
HWI-ST515:184:D0PUKACXX:1:1102:18651:117519	256	chromosome:AGPv2:6:1:169174353:1	66187712	1	31M	*	0	0	GTCTAAAACTGGCGAAGGTCTCCTGCAAATC	EDGHGCHIGIGIHJFFFF?@EEEEEDECDC@	AS:i:0	XS:i:0	XN:i:0	XM:i:0	XO:i:0	XG:i:0	NM:i:0	MD:Z:31	YT:Z:UU
HWI-ST515:184:D0PUKACXX:1:1102:18651:117519	272	chromosome:AGPv2:10:1:150189435:1	25833435	1	31M	*	0	0	GATTTGCAGGAGACCTTCGCCAGTTTTAGAC	@CDCEDEEEEE@?FFFFJHIGIGIHCGHGDE	AS:i:0	XS:i:0	XN:i:0	XM:i:0	XO:i:0	XG:i:0	NM:i:0	MD:Z:31	YT:Z:UU
HWI-ST515:184:D0PUKACXX:1:1102:18651:117519	256	chromosome:AGPv2:6:1:169174353:1	99959829	1	31M	*	0	0	GTCTAAAACTGGCGAAGGTCTCCTGCAAATC	EDGHGCHIGIGIHJFFFF?@EEEEEDECDC@	AS:i:0	XS:i:0	XN:i:0	XM:i:0	XO:i:0	XG:i:0	NM:i:0	MD:Z:31	YT:Z:UU
HWI-ST515:184:D0PUKACXX:1:1102:18651:117519	272	chromosome:AGPv2:7:1:176764762:1	161576031	1	31M	*	0	0	GATTTGCAGGAGACCTTCGCCAGTTTTAGAC	@CDCEDEEEEE@?FFFFJHIGIGIHCGHGDE	AS:i:0	XS:i:0	XN:i:0	XM:i:0	XO:i:0	XG:i:0	NM:i:0	MD:Z:31	YT:Z:UU
HWI-ST515:184:D0PUKACXX:1:1102:18651:117519	256	chromosome:AGPv2:9:1:156750706:1	63054731	1	31M	*	0	0	GTCTAAAACTGGCGAAGGTCTCCTGCAAATC	EDGHGCHIGIGIHJFFFF?@EEEEEDECDC@	AS:i:0	XS:i:0	XN:i:0	XM:i:0	XO:i:0	XG:i:0	NM:i:0	MD:Z:31	YT:Z:UU
HWI-ST515:184:D0PUKACXX:1:1102:18651:117519	272	chromosome:AGPv2:4:1:241473504:1	71242972	1	31M	*	0	0	GATTTGCAGGAGACCTTCGCCAGTTTTAGAC	@CDCEDEEEEE@?FFFFJHIGIGIHCGHGDE	AS:i:0	XS:i:0	XN:i:0	XM:i:0	XO:i:0	XG:i:0	NM:i:0	MD:Z:31	YT:Z:UU
HWI-ST515:184:D0PUKACXX:1:1102:18651:117519	256	chromosome:AGPv2:1:1:301354135:1	19126726	1	31M	*	0	0	GTCTAAAACTGGCGAAGGTCTCCTGCAAATC	EDGHGCHIGIGIHJFFFF?@EEEEEDECDC@	AS:i:0	XS:i:0	XN:i:0	XM:i:0	XO:i:0	XG:i:0	NM:i:0	MD:Z:31	YT:Z:UU
HWI-ST515:184:D0PUKACXX:1:1102:18651:117519	272	chromosome:AGPv2:6:1:169174353:1	90721267	1	31M	*	0	0	GATTTGCAGGAGACCTTCGCCAGTTTTAGAC	@CDCEDEEEEE@?FFFFJHIGIGIHCGHGDE	AS:i:0	XS:i:0	XN:i:0	XM:i:0	XO:i:0	XG:i:0	NM:i:0	MD:Z:31	YT:Z:UU
HWI-ST515:184:D0PUKACXX:1:1102:18651:117519	272	chromosome:AGPv2:3:1:232140174:1	37516637	1	31M	*	0	0	GATTTGCAGGAGACCTTCGCCAGTTTTAGAC	@CDCEDEEEEE@?FFFFJHIGIGIHCGHGDE	AS:i:0	XS:i:0	XN:i:0	XM:i:0	XO:i:0	XG:i:0	NM:i:0	MD:Z:31	YT:Z:UU
HWI-ST515:184:D0PUKACXX:1:1102:18651:117519	272	chromosome:AGPv2:3:1:232140174:1	204833642	1	31M	*	0	0	GATTTGCAGGAGACCTTCGCCAGTTTTAGAC	@CDCEDEEEEE@?FFFFJHIGIGIHCGHGDE	AS:i:0	XS:i:0	XN:i:0	XM:i:0	XO:i:0	XG:i:0	NM:i:0	MD:Z:31	YT:Z:UU
HWI-ST515:184:D0PUKACXX:1:1102:18651:117519	256	chromosome:AGPv2:5:1:217872852:1	183963696	1	31M	*	0	0	GTCTAAAACTGGCGAAGGTCTCCTGCAAATC	EDGHGCHIGIGIHJFFFF?@EEEEEDECDC@	AS:i:0	XS:i:0	XN:i:0	XM:i:0	XO:i:0	XG:i:0	NM:i:0	MD:Z:31	YT:Z:UU
HWI-ST515:184:D0PUKACXX:1:1102:18651:117519	272	chromosome:AGPv2:3:1:232140174:1	225639947	1	31M	*	0	0	GATTTGCAGGAGACCTTCGCCAGTTTTAGAC	@CDCEDEEEEE@?FFFFJHIGIGIHCGHGDE	AS:i:0	XS:i:0	XN:i:0	XM:i:0	XO:i:0	XG:i:0	NM:i:0	MD:Z:31	YT:Z:UU
HWI-ST515:184:D0PUKACXX:1:1102:18651:117519	272	chromosome:AGPv2:3:1:232140174:1	63092454	1	31M	*	0	0	GATTTGCAGGAGACCTTCGCCAGTTTTAGAC	@CDCEDEEEEE@?FFFFJHIGIGIHCGHGDE	AS:i:0	XS:i:0	XN:i:0	XM:i:0	XO:i:0	XG:i:0	NM:i:0	MD:Z:31	YT:Z:UU
HWI-ST515:184:D0PUKACXX:1:1102:18651:117519	256	chromosome:AGPv2:9:1:156750706:1	84006491	1	31M	*	0	0	GTCTAAAACTGGCGAAGGTCTCCTGCAAATC	EDGHGCHIGIGIHJFFFF?@EEEEEDECDC@	AS:i:0	XS:i:0	XN:i:0	XM:i:0	XO:i:0	XG:i:0	NM:i:0	MD:Z:31	YT:Z:UU
HWI-ST515:184:D0PUKACXX:1:1102:18651:117519	256	chromosome:AGPv2:7:1:176764762:1	64927756	1	31M	*	0	0	GTCTAAAACTGGCGAAGGTCTCCTGCAAATC	EDGHGCHIGIGIHJFFFF?@EEEEEDECDC@	AS:i:0	XS:i:0	XN:i:0	XM:i:0	XO:i:0	XG:i:0	NM:i:0	MD:Z:31	YT:Z:UU
HWI-ST515:184:D0PUKACXX:1:1102:18651:117519	272	chromosome:AGPv2:9:1:156750706:1	154626076	1	31M	*	0	0	GATTTGCAGGAGACCTTCGCCAGTTTTAGAC	@CDCEDEEEEE@?FFFFJHIGIGIHCGHGDE	AS:i:0	XS:i:0	XN:i:0	XM:i:0	XO:i:0	XG:i:0	NM:i:0	MD:Z:31	YT:Z:UU
HWI-ST515:184:D0PUKACXX:1:1102:18651:117519	272	chromosome:AGPv2:3:1:232140174:1	45672752	1	31M	*	0	0	GATTTGCAGGAGACCTTCGCCAGTTTTAGAC	@CDCEDEEEEE@?FFFFJHIGIGIHCGHGDE	AS:i:0	XS:i:0	XN:i:0	XM:i:0	XO:i:0	XG:i:0	NM:i:0	MD:Z:31	YT:Z:UU
HWI-ST515:184:D0PUKACXX:1:1102:18651:117519	256	chromosome:AGPv2:10:1:150189435:1	48259162	1	31M	*	0	0	GTCTAAAACTGGCGAAGGTCTCCTGCAAATC	EDGHGCHIGIGIHJFFFF?@EEEEEDECDC@	AS:i:0	XS:i:0	XN:i:0	XM:i:0	XO:i:0	XG:i:0	NM:i:0	MD:Z:31	YT:Z:UU
HWI-ST515:184:D0PUKACXX:1:1102:18651:117519	256	chromosome:AGPv2:1:1:301354135:1	143640542	1	31M	*	0	0	GTCTAAAACTGGCGAAGGTCTCCTGCAAATC	EDGHGCHIGIGIHJFFFF?@EEEEEDECDC@	AS:i:0	XS:i:0	XN:i:0	XM:i:0	XO:i:0	XG:i:0	NM:i:0	MD:Z:31	YT:Z:UU
HWI-ST515:184:D0PUKACXX:1:1102:18651:117519	272	chromosome:AGPv2:10:1:150189435:1	18054283	1	31M	*	0	0	GATTTGCAGGAGACCTTCGCCAGTTTTAGAC	@CDCEDEEEEE@?FFFFJHIGIGIHCGHGDE	AS:i:0	XS:i:0	XN:i:0	XM:i:0	XO:i:0	XG:i:0	NM:i:0	MD:Z:31	YT:Z:UU
HWI-ST515:184:D0PUKACXX:1:1102:18651:117519	272	chromosome:AGPv2:2:1:237068873:1	99801587	1	31M	*	0	0	GATTTGCAGGAGACCTTCGCCAGTTTTAGAC	@CDCEDEEEEE@?FFFFJHIGIGIHCGHGDE	AS:i:0	XS:i:0	XN:i:0	XM:i:0	XO:i:0	XG:i:0	NM:i:0	MD:Z:31	YT:Z:UU
HWI-ST515:184:D0PUKACXX:1:1102:18651:117519	256	chromosome:AGPv2:1:1:301354135:1	127834898	1	31M	*	0	0	GTCTAAAACTGGCGAAGGTCTCCTGCAAATC	EDGHGCHIGIGIHJFFFF?@EEEEEDECDC@	AS:i:0	XS:i:0	XN:i:0	XM:i:0	XO:i:0	XG:i:0	NM:i:0	MD:Z:31	YT:Z:UU
HWI-ST515:184:D0PUKACXX:1:1102:18651:117519	272	chromosome:AGPv2:1:1:301354135:1	170041524	1	31M	*	0	0	GATTTGCAGGAGACCTTCGCCAGTTTTAGAC	@CDCEDEEEEE@?FFFFJHIGIGIHCGHGDE	AS:i:0	XS:i:0	XN:i:0	XM:i:0	XO:i:0	XG:i:0	NM:i:0	MD:Z:31	YT:Z:UU
HWI-ST515:184:D0PUKACXX:1:1102:18651:117519	256	chromosome:AGPv2:4:1:241473504:1	123142930	1	31M	*	0	0	GTCTAAAACTGGCGAAGGTCTCCTGCAAATC	EDGHGCHIGIGIHJFFFF?@EEEEEDECDC@	AS:i:0	XS:i:0	XN:i:0	XM:i:0	XO:i:0	XG:i:0	NM:i:0	MD:Z:31	YT:Z:UU
HWI-ST515:184:D0PUKACXX:1:1102:18651:117519	272	chromosome:AGPv2:8:1:175793759:1	107804730	1	31M	*	0	0	GATTTGCAGGAGACCTTCGCCAGTTTTAGAC	@CDCEDEEEEE@?FFFFJHIGIGIHCGHGDE	AS:i:0	XS:i:0	XN:i:0	XM:i:0	XO:i:0	XG:i:0	NM:i:0	MD:Z:31	YT:Z:UU
HWI-ST515:184:D0PUKACXX:1:1102:18651:117519	256	chromosome:AGPv2:1:1:301354135:1	45234386	1	31M	*	0	0	GTCTAAAACTGGCGAAGGTCTCCTGCAAATC	EDGHGCHIGIGIHJFFFF?@EEEEEDECDC@	AS:i:0	XS:i:0	XN:i:0	XM:i:0	XO:i:0	XG:i:0	NM:i:0	MD:Z:31	YT:Z:UU
HWI-ST515:184:D0PUKACXX:1:1102:18651:117519	256	chromosome:AGPv2:5:1:217872852:1	115570043	1	31M	*	0	0	GTCTAAAACTGGCGAAGGTCTCCTGCAAATC	EDGHGCHIGIGIHJFFFF?@EEEEEDECDC@	AS:i:0	XS:i:0	XN:i:0	XM:i:0	XO:i:0	XG:i:0	NM:i:0	MD:Z:31	YT:Z:UU
HWI-ST515:184:D0PUKACXX:1:1102:18651:117519	256	chromosome:AGPv2:1:1:301354135:1	82735867	1	31M	*	0	0	GTCTAAAACTGGCGAAGGTCTCCTGCAAATC	EDGHGCHIGIGIHJFFFF?@EEEEEDECDC@	AS:i:0	XS:i:0	XN:i:0	XM:i:0	XO:i:0	XG:i:0	NM:i:0	MD:Z:31	YT:Z:UU
HWI-ST515:184:D0PUKACXX:1:1102:18651:117519	272	chromosome:AGPv2:9:1:156750706:1	52631505	1	31M	*	0	0	GATTTGCAGGAGACCTTCGCCAGTTTTAGAC	@CDCEDEEEEE@?FFFFJHIGIGIHCGHGDE	AS:i:0	XS:i:0	XN:i:0	XM:i:0	XO:i:0	XG:i:0	NM:i:0	MD:Z:31	YT:Z:UU
HWI-ST515:184:D0PUKACXX:1:1102:18651:117519	272	chromosome:AGPv2:1:1:301354135:1	24648237	1	31M	*	0	0	GATTTGCAGGAGACCTTCGCCAGTTTTAGAC	@CDCEDEEEEE@?FFFFJHIGIGIHCGHGDE	AS:i:0	XS:i:0	XN:i:0	XM:i:0	XO:i:0	XG:i:0	NM:i:0	MD:Z:31	YT:Z:UU
HWI-ST515:184:D0PUKACXX:1:1102:18651:117519	256	chromosome:AGPv2:4:1:241473504:1	206274857	1	31M	*	0	0	GTCTAAAACTGGCGAAGGTCTCCTGCAAATC	EDGHGCHIGIGIHJFFFF?@EEEEEDECDC@	AS:i:0	XS:i:0	XN:i:0	XM:i:0	XO:i:0	XG:i:0	NM:i:0	MD:Z:31	YT:Z:UU
HWI-ST515:184:D0PUKACXX:1:1102:18651:117519	256	chromosome:AGPv2:7:1:176764762:1	135873354	1	31M	*	0	0	GTCTAAAACTGGCGAAGGTCTCCTGCAAATC	EDGHGCHIGIGIHJFFFF?@EEEEEDECDC@	AS:i:0	XS:i:0	XN:i:0	XM:i:0	XO:i:0	XG:i:0	NM:i:0	MD:Z:31	YT:Z:UU
HWI-ST515:184:D0PUKACXX:1:1102:18651:117519	272	chromosome:AGPv2:3:1:232140174:1	133623184	1	31M	*	0	0	GATTTGCAGGAGACCTTCGCCAGTTTTAGAC	@CDCEDEEEEE@?FFFFJHIGIGIHCGHGDE	AS:i:0	XS:i:0	XN:i:0	XM:i:0	XO:i:0	XG:i:0	NM:i:0	MD:Z:31	YT:Z:UU
HWI-ST515:184:D0PUKACXX:1:1102:18651:117519	256	chromosome:AGPv2:5:1:217872852:1	68994530	1	31M	*	0	0	GTCTAAAACTGGCGAAGGTCTCCTGCAAATC	EDGHGCHIGIGIHJFFFF?@EEEEEDECDC@	AS:i:0	XS:i:0	XN:i:0	XM:i:0	XO:i:0	XG:i:0	NM:i:0	MD:Z:31	YT:Z:UU
HWI-ST515:184:D0PUKACXX:1:1102:18651:117519	272	chromosome:AGPv2:2:1:237068873:1	90894915	1	31M	*	0	0	GATTTGCAGGAGACCTTCGCCAGTTTTAGAC	@CDCEDEEEEE@?FFFFJHIGIGIHCGHGDE	AS:i:0	XS:i:0	XN:i:0	XM:i:0	XO:i:0	XG:i:0	NM:i:0	MD:Z:31	YT:Z:UU
HWI-ST515:184:D0PUKACXX:1:1102:18651:117519	256	chromosome:AGPv2:2:1:237068873:1	223065804	1	31M	*	0	0	GTCTAAAACTGGCGAAGGTCTCCTGCAAATC	EDGHGCHIGIGIHJFFFF?@EEEEEDECDC@	AS:i:0	XS:i:0	XN:i:0	XM:i:0	XO:i:0	XG:i:0	NM:i:0	MD:Z:31	YT:Z:UU
HWI-ST515:184:D0PUKACXX:1:1102:18651:117519	256	chromosome:AGPv2:6:1:169174353:1	51313299	1	31M	*	0	0	GTCTAAAACTGGCGAAGGTCTCCTGCAAATC	EDGHGCHIGIGIHJFFFF?@EEEEEDECDC@	AS:i:0	XS:i:0	XN:i:0	XM:i:0	XO:i:0	XG:i:0	NM:i:0	MD:Z:31	YT:Z:UU
HWI-ST515:184:D0PUKACXX:1:1102:18651:117519	272	chromosome:AGPv2:8:1:175793759:1	63288505	1	31M	*	0	0	GATTTGCAGGAGACCTTCGCCAGTTTTAGAC	@CDCEDEEEEE@?FFFFJHIGIGIHCGHGDE	AS:i:0	XS:i:0	XN:i:0	XM:i:0	XO:i:0	XG:i:0	NM:i:0	MD:Z:31	YT:Z:UU
HWI-ST515:184:D0PUKACXX:1:1102:18651:117519	272	chromosome:AGPv2:10:1:150189435:1	100395001	1	31M	*	0	0	GATTTGCAGGAGACCTTCGCCAGTTTTAGAC	@CDCEDEEEEE@?FFFFJHIGIGIHCGHGDE	AS:i:0	XS:i:0	XN:i:0	XM:i:0	XO:i:0	XG:i:0	NM:i:0	MD:Z:31	YT:Z:UU
HWI-ST515:184:D0PUKACXX:1:1102:18651:117519	272	chromosome:AGPv2:5:1:217872852:1	34708691	1	31M	*	0	0	GATTTGCAGGAGACCTTCGCCAGTTTTAGAC	@CDCEDEEEEE@?FFFFJHIGIGIHCGHGDE	AS:i:0	XS:i:0	XN:i:0	XM:i:0	XO:i:0	XG:i:0	NM:i:0	MD:Z:31	YT:Z:UU
HWI-ST515:184:D0PUKACXX:1:1102:18651:117519	272	chromosome:AGPv2:3:1:232140174:1	72984430	1	31M	*	0	0	GATTTGCAGGAGACCTTCGCCAGTTTTAGAC	@CDCEDEEEEE@?FFFFJHIGIGIHCGHGDE	AS:i:0	XS:i:0	XN:i:0	XM:i:0	XO:i:0	XG:i:0	NM:i:0	MD:Z:31	YT:Z:UU
HWI-ST515:184:D0PUKACXX:1:1102:18651:117519	272	chromosome:AGPv2:4:1:241473504:1	88620672	1	31M	*	0	0	GATTTGCAGGAGACCTTCGCCAGTTTTAGAC	@CDCEDEEEEE@?FFFFJHIGIGIHCGHGDE	AS:i:0	XS:i:0	XN:i:0	XM:i:0	XO:i:0	XG:i:0	NM:i:0	MD:Z:31	YT:Z:UU
HWI-ST515:184:D0PUKACXX:1:1102:18651:117519	256	chromosome:AGPv2:7:1:176764762:1	75633109	1	31M	*	0	0	GTCTAAAACTGGCGAAGGTCTCCTGCAAATC	EDGHGCHIGIGIHJFFFF?@EEEEEDECDC@	AS:i:0	XS:i:0	XN:i:0	XM:i:0	XO:i:0	XG:i:0	NM:i:0	MD:Z:31	YT:Z:UU
HWI-ST515:184:D0PUKACXX:1:1102:18651:117519	272	chromosome:AGPv2:8:1:175793759:1	137569682	1	31M	*	0	0	GATTTGCAGGAGACCTTCGCCAGTTTTAGAC	@CDCEDEEEEE@?FFFFJHIGIGIHCGHGDE	AS:i:0	XS:i:0	XN:i:0	XM:i:0	XO:i:0	XG:i:0	NM:i:0	MD:Z:31	YT:Z:UU
HWI-ST515:184:D0PUKACXX:1:1102:18651:117519	256	chromosome:AGPv2:3:1:232140174:1	80384411	1	31M	*	0	0	GTCTAAAACTGGCGAAGGTCTCCTGCAAATC	EDGHGCHIGIGIHJFFFF?@EEEEEDECDC@	AS:i:0	XS:i:0	XN:i:0	XM:i:0	XO:i:0	XG:i:0	NM:i:0	MD:Z:31	YT:Z:UU
HWI-ST515:184:D0PUKACXX:1:1102:18651:117519	256	chromosome:AGPv2:8:1:175793759:1	36995957	1	31M	*	0	0	GTCTAAAACTGGCGAAGGTCTCCTGCAAATC	EDGHGCHIGIGIHJFFFF?@EEEEEDECDC@	AS:i:0	XS:i:0	XN:i:0	XM:i:0	XO:i:0	XG:i:0	NM:i:0	MD:Z:31	YT:Z:UU
HWI-ST515:184:D0PUKACXX:1:1102:18651:117519	272	chromosome:AGPv2:4:1:241473504:1	45488176	1	31M	*	0	0	GATTTGCAGGAGACCTTCGCCAGTTTTAGAC	@CDCEDEEEEE@?FFFFJHIGIGIHCGHGDE	AS:i:0	XS:i:0	XN:i:0	XM:i:0	XO:i:0	XG:i:0	NM:i:0	MD:Z:31	YT:Z:UU
HWI-ST515:184:D0PUKACXX:1:1102:18651:117519	256	chromosome:AGPv2:2:1:237068873:1	175220725	1	31M	*	0	0	GTCTAAAACTGGCGAAGGTCTCCTGCAAATC	EDGHGCHIGIGIHJFFFF?@EEEEEDECDC@	AS:i:0	XS:i:0	XN:i:0	XM:i:0	XO:i:0	XG:i:0	NM:i:0	MD:Z:31	YT:Z:UU
HWI-ST515:184:D0PUKACXX:1:1102:18651:117519	272	chromosome:AGPv2:10:1:150189435:1	63910240	1	31M	*	0	0	GATTTGCAGGAGACCTTCGCCAGTTTTAGAC	@CDCEDEEEEE@?FFFFJHIGIGIHCGHGDE	AS:i:0	XS:i:0	XN:i:0	XM:i:0	XO:i:0	XG:i:0	NM:i:0	MD:Z:31	YT:Z:UU
HWI-ST515:184:D0PUKACXX:1:1102:18651:117519	272	chromosome:AGPv2:6:1:169174353:1	91504292	1	31M	*	0	0	GATTTGCAGGAGACCTTCGCCAGTTTTAGAC	@CDCEDEEEEE@?FFFFJHIGIGIHCGHGDE	AS:i:0	XS:i:0	XN:i:0	XM:i:0	XO:i:0	XG:i:0	NM:i:0	MD:Z:31	YT:Z:UU
HWI-ST515:184:D0PUKACXX:1:1102:18651:117519	256	chromosome:AGPv2:10:1:150189435:1	27476704	1	31M	*	0	0	GTCTAAAACTGGCGAAGGTCTCCTGCAAATC	EDGHGCHIGIGIHJFFFF?@EEEEEDECDC@	AS:i:0	XS:i:0	XN:i:0	XM:i:0	XO:i:0	XG:i:0	NM:i:0	MD:Z:31	YT:Z:UU
HWI-ST515:184:D0PUKACXX:1:1102:18651:117519	272	chromosome:AGPv2:1:1:301354135:1	252598062	1	31M	*	0	0	GATTTGCAGGAGACCTTCGCCAGTTTTAGAC	@CDCEDEEEEE@?FFFFJHIGIGIHCGHGDE	AS:i:0	XS:i:0	XN:i:0	XM:i:0	XO:i:0	XG:i:0	NM:i:0	MD:Z:31	YT:Z:UU
HWI-ST515:184:D0PUKACXX:1:1102:18651:117519	272	chromosome:AGPv2:1:1:301354135:1	67566917	1	31M	*	0	0	GATTTGCAGGAGACCTTCGCCAGTTTTAGAC	@CDCEDEEEEE@?FFFFJHIGIGIHCGHGDE	AS:i:0	XS:i:0	XN:i:0	XM:i:0	XO:i:0	XG:i:0	NM:i:0	MD:Z:31	YT:Z:UU
HWI-ST515:184:D0PUKACXX:1:1102:18651:117519	272	chromosome:AGPv2:4:1:241473504:1	18361789	1	31M	*	0	0	GATTTGCAGGAGACCTTCGCCAGTTTTAGAC	@CDCEDEEEEE@?FFFFJHIGIGIHCGHGDE	AS:i:0	XS:i:0	XN:i:0	XM:i:0	XO:i:0	XG:i:0	NM:i:0	MD:Z:31	YT:Z:UU
HWI-ST515:184:D0PUKACXX:1:1102:18651:117519	272	chromosome:AGPv2:3:1:232140174:1	76032965	1	31M	*	0	0	GATTTGCAGGAGACCTTCGCCAGTTTTAGAC	@CDCEDEEEEE@?FFFFJHIGIGIHCGHGDE	AS:i:0	XS:i:0	XN:i:0	XM:i:0	XO:i:0	XG:i:0	NM:i:0	MD:Z:31	YT:Z:UU
HWI-ST515:184:D0PUKACXX:1:1102:18651:117519	256	chromosome:AGPv2:6:1:169174353:1	155849957	1	31M	*	0	0	GTCTAAAACTGGCGAAGGTCTCCTGCAAATC	EDGHGCHIGIGIHJFFFF?@EEEEEDECDC@	AS:i:0	XS:i:0	XN:i:0	XM:i:0	XO:i:0	XG:i:0	NM:i:0	MD:Z:31	YT:Z:UU
HWI-ST515:184:D0PUKACXX:1:1102:18651:117519	272	chromosome:AGPv2:3:1:232140174:1	72197293	1	31M	*	0	0	GATTTGCAGGAGACCTTCGCCAGTTTTAGAC	@CDCEDEEEEE@?FFFFJHIGIGIHCGHGDE	AS:i:0	XS:i:0	XN:i:0	XM:i:0	XO:i:0	XG:i:0	NM:i:0	MD:Z:31	YT:Z:UU
HWI-ST515:184:D0PUKACXX:1:1102:18651:117519	256	chromosome:AGPv2:1:1:301354135:1	244696613	1	31M	*	0	0	GTCTAAAACTGGCGAAGGTCTCCTGCAAATC	EDGHGCHIGIGIHJFFFF?@EEEEEDECDC@	AS:i:0	XS:i:0	XN:i:0	XM:i:0	XO:i:0	XG:i:0	NM:i:0	MD:Z:31	YT:Z:UU
HWI-ST515:184:D0PUKACXX:1:1102:18651:117519	272	chromosome:AGPv2:8:1:175793759:1	55182616	1	31M	*	0	0	GATTTGCAGGAGACCTTCGCCAGTTTTAGAC	@CDCEDEEEEE@?FFFFJHIGIGIHCGHGDE	AS:i:0	XS:i:0	XN:i:0	XM:i:0	XO:i:0	XG:i:0	NM:i:0	MD:Z:31	YT:Z:UU
HWI-ST515:184:D0PUKACXX:1:1102:18651:117519	272	chromosome:AGPv2:4:1:241473504:1	204431680	1	31M	*	0	0	GATTTGCAGGAGACCTTCGCCAGTTTTAGAC	@CDCEDEEEEE@?FFFFJHIGIGIHCGHGDE	AS:i:0	XS:i:0	XN:i:0	XM:i:0	XO:i:0	XG:i:0	NM:i:0	MD:Z:31	YT:Z:UU
HWI-ST515:184:D0PUKACXX:1:1102:18651:117519	256	chromosome:AGPv2:4:1:241473504:1	107870890	1	31M	*	0	0	GTCTAAAACTGGCGAAGGTCTCCTGCAAATC	EDGHGCHIGIGIHJFFFF?@EEEEEDECDC@	AS:i:0	XS:i:0	XN:i:0	XM:i:0	XO:i:0	XG:i:0	NM:i:0	MD:Z:31	YT:Z:UU
HWI-ST515:184:D0PUKACXX:1:1102:18651:117519	272	chromosome:AGPv2:2:1:237068873:1	68377337	1	31M	*	0	0	GATTTGCAGGAGACCTTCGCCAGTTTTAGAC	@CDCEDEEEEE@?FFFFJHIGIGIHCGHGDE	AS:i:0	XS:i:0	XN:i:0	XM:i:0	XO:i:0	XG:i:0	NM:i:0	MD:Z:31	YT:Z:UU
HWI-ST515:184:D0PUKACXX:1:1102:18651:117519	272	chromosome:AGPv2:8:1:175793759:1	127163224	1	31M	*	0	0	GATTTGCAGGAGACCTTCGCCAGTTTTAGAC	@CDCEDEEEEE@?FFFFJHIGIGIHCGHGDE	AS:i:0	XS:i:0	XN:i:0	XM:i:0	XO:i:0	XG:i:0	NM:i:0	MD:Z:31	YT:Z:UU
HWI-ST515:184:D0PUKACXX:1:1102:18651:117519	256	chromosome:AGPv2:9:1:156750706:1	134447037	1	31M	*	0	0	GTCTAAAACTGGCGAAGGTCTCCTGCAAATC	EDGHGCHIGIGIHJFFFF?@EEEEEDECDC@	AS:i:0	XS:i:0	XN:i:0	XM:i:0	XO:i:0	XG:i:0	NM:i:0	MD:Z:31	YT:Z:UU
HWI-ST515:184:D0PUKACXX:1:1102:18651:117519	256	chromosome:AGPv2:2:1:237068873:1	168867164	1	31M	*	0	0	GTCTAAAACTGGCGAAGGTCTCCTGCAAATC	EDGHGCHIGIGIHJFFFF?@EEEEEDECDC@	AS:i:0	XS:i:0	XN:i:0	XM:i:0	XO:i:0	XG:i:0	NM:i:0	MD:Z:31	YT:Z:UU
HWI-ST515:184:D0PUKACXX:1:1102:18651:117519	272	chromosome:AGPv2:8:1:175793759:1	120729920	1	31M	*	0	0	GATTTGCAGGAGACCTTCGCCAGTTTTAGAC	@CDCEDEEEEE@?FFFFJHIGIGIHCGHGDE	AS:i:0	XS:i:0	XN:i:0	XM:i:0	XO:i:0	XG:i:0	NM:i:0	MD:Z:31	YT:Z:UU
HWI-ST515:184:D0PUKACXX:1:1102:18651:117519	256	chromosome:AGPv2:4:1:241473504:1	48215470	1	31M	*	0	0	GTCTAAAACTGGCGAAGGTCTCCTGCAAATC	EDGHGCHIGIGIHJFFFF?@EEEEEDECDC@	AS:i:0	XS:i:0	XN:i:0	XM:i:0	XO:i:0	XG:i:0	NM:i:0	MD:Z:31	YT:Z:UU
HWI-ST515:184:D0PUKACXX:1:1102:18651:117519	272	chromosome:AGPv2:9:1:156750706:1	64180958	1	31M	*	0	0	GATTTGCAGGAGACCTTCGCCAGTTTTAGAC	@CDCEDEEEEE@?FFFFJHIGIGIHCGHGDE	AS:i:0	XS:i:0	XN:i:0	XM:i:0	XO:i:0	XG:i:0	NM:i:0	MD:Z:31	YT:Z:UU
HWI-ST515:184:D0PUKACXX:1:1102:18651:117519	256	chromosome:AGPv2:1:1:301354135:1	279243877	1	31M	*	0	0	GTCTAAAACTGGCGAAGGTCTCCTGCAAATC	EDGHGCHIGIGIHJFFFF?@EEEEEDECDC@	AS:i:0	XS:i:0	XN:i:0	XM:i:0	XO:i:0	XG:i:0	NM:i:0	MD:Z:31	YT:Z:UU
HWI-ST515:184:D0PUKACXX:1:1102:18651:117519	256	chromosome:AGPv2:10:1:150189435:1	83166971	1	31M	*	0	0	GTCTAAAACTGGCGAAGGTCTCCTGCAAATC	EDGHGCHIGIGIHJFFFF?@EEEEEDECDC@	AS:i:0	XS:i:0	XN:i:0	XM:i:0	XO:i:0	XG:i:0	NM:i:0	MD:Z:31	YT:Z:UU
HWI-ST515:184:D0PUKACXX:1:1102:18651:117519	272	chromosome:AGPv2:4:1:241473504:1	226448556	1	31M	*	0	0	GATTTGCAGGAGACCTTCGCCAGTTTTAGAC	@CDCEDEEEEE@?FFFFJHIGIGIHCGHGDE	AS:i:0	XS:i:0	XN:i:0	XM:i:0	XO:i:0	XG:i:0	NM:i:0	MD:Z:31	YT:Z:UU
HWI-ST515:184:D0PUKACXX:1:1102:18651:117519	256	chromosome:AGPv2:3:1:232140174:1	35067317	1	31M	*	0	0	GTCTAAAACTGGCGAAGGTCTCCTGCAAATC	EDGHGCHIGIGIHJFFFF?@EEEEEDECDC@	AS:i:0	XS:i:0	XN:i:0	XM:i:0	XO:i:0	XG:i:0	NM:i:0	MD:Z:31	YT:Z:UU
HWI-ST515:184:D0PUKACXX:1:1102:18651:117519	256	chromosome:AGPv2:8:1:175793759:1	42489574	1	31M	*	0	0	GTCTAAAACTGGCGAAGGTCTCCTGCAAATC	EDGHGCHIGIGIHJFFFF?@EEEEEDECDC@	AS:i:0	XS:i:0	XN:i:0	XM:i:0	XO:i:0	XG:i:0	NM:i:0	MD:Z:31	YT:Z:UU
HWI-ST515:184:D0PUKACXX:1:1102:18651:117519	272	chromosome:AGPv2:1:1:301354135:1	109515537	1	31M	*	0	0	GATTTGCAGGAGACCTTCGCCAGTTTTAGAC	@CDCEDEEEEE@?FFFFJHIGIGIHCGHGDE	AS:i:0	XS:i:0	XN:i:0	XM:i:0	XO:i:0	XG:i:0	NM:i:0	MD:Z:31	YT:Z:UU
HWI-ST515:184:D0PUKACXX:1:1102:18651:117519	272	chromosome:AGPv2:9:1:156750706:1	55481321	1	31M	*	0	0	GATTTGCAGGAGACCTTCGCCAGTTTTAGAC	@CDCEDEEEEE@?FFFFJHIGIGIHCGHGDE	AS:i:0	XS:i:0	XN:i:0	XM:i:0	XO:i:0	XG:i:0	NM:i:0	MD:Z:31	YT:Z:UU
HWI-ST515:184:D0PUKACXX:1:1102:18651:117519	256	chromosome:AGPv2:4:1:241473504:1	78854440	1	31M	*	0	0	GTCTAAAACTGGCGAAGGTCTCCTGCAAATC	EDGHGCHIGIGIHJFFFF?@EEEEEDECDC@	AS:i:0	XS:i:0	XN:i:0	XM:i:0	XO:i:0	XG:i:0	NM:i:0	MD:Z:31	YT:Z:UU
HWI-ST515:184:D0PUKACXX:1:1102:18651:117519	256	chromosome:AGPv2:7:1:176764762:1	150070336	1	31M	*	0	0	GTCTAAAACTGGCGAAGGTCTCCTGCAAATC	EDGHGCHIGIGIHJFFFF?@EEEEEDECDC@	AS:i:0	XS:i:0	XN:i:0	XM:i:0	XO:i:0	XG:i:0	NM:i:0	MD:Z:31	YT:Z:UU
HWI-ST515:184:D0PUKACXX:1:1102:18651:117519	256	chromosome:AGPv2:5:1:217872852:1	141362223	1	31M	*	0	0	GTCTAAAACTGGCGAAGGTCTCCTGCAAATC	EDGHGCHIGIGIHJFFFF?@EEEEEDECDC@	AS:i:0	XS:i:0	XN:i:0	XM:i:0	XO:i:0	XG:i:0	NM:i:0	MD:Z:31	YT:Z:UU
HWI-ST515:184:D0PUKACXX:1:1102:18651:117519	272	chromosome:AGPv2:1:1:301354135:1	187130764	1	31M	*	0	0	GATTTGCAGGAGACCTTCGCCAGTTTTAGAC	@CDCEDEEEEE@?FFFFJHIGIGIHCGHGDE	AS:i:0	XS:i:0	XN:i:0	XM:i:0	XO:i:0	XG:i:0	NM:i:0	MD:Z:31	YT:Z:UU
HWI-ST515:184:D0PUKACXX:1:1102:18651:117519	272	chromosome:AGPv2:2:1:237068873:1	202709325	1	31M	*	0	0	GATTTGCAGGAGACCTTCGCCAGTTTTAGAC	@CDCEDEEEEE@?FFFFJHIGIGIHCGHGDE	AS:i:0	XS:i:0	XN:i:0	XM:i:0	XO:i:0	XG:i:0	NM:i:0	MD:Z:31	YT:Z:UU
HWI-ST515:184:D0PUKACXX:1:1102:18651:117519	272	chromosome:AGPv2:9:1:156750706:1	68032917	1	31M	*	0	0	GATTTGCAGGAGACCTTCGCCAGTTTTAGAC	@CDCEDEEEEE@?FFFFJHIGIGIHCGHGDE	AS:i:0	XS:i:0	XN:i:0	XM:i:0	XO:i:0	XG:i:0	NM:i:0	MD:Z:31	YT:Z:UU
HWI-ST515:184:D0PUKACXX:1:1102:18651:117519	256	chromosome:AGPv2:7:1:176764762:1	109044692	1	31M	*	0	0	GTCTAAAACTGGCGAAGGTCTCCTGCAAATC	EDGHGCHIGIGIHJFFFF?@EEEEEDECDC@	AS:i:0	XS:i:0	XN:i:0	XM:i:0	XO:i:0	XG:i:0	NM:i:0	MD:Z:31	YT:Z:UU
HWI-ST515:184:D0PUKACXX:1:1102:18651:117519	272	chromosome:AGPv2:8:1:175793759:1	36691985	1	31M	*	0	0	GATTTGCAGGAGACCTTCGCCAGTTTTAGAC	@CDCEDEEEEE@?FFFFJHIGIGIHCGHGDE	AS:i:0	XS:i:0	XN:i:0	XM:i:0	XO:i:0	XG:i:0	NM:i:0	MD:Z:31	YT:Z:UU
HWI-ST515:184:D0PUKACXX:1:1102:18651:117519	256	chromosome:AGPv2:10:1:150189435:1	94832969	1	31M	*	0	0	GTCTAAAACTGGCGAAGGTCTCCTGCAAATC	EDGHGCHIGIGIHJFFFF?@EEEEEDECDC@	AS:i:0	XS:i:0	XN:i:0	XM:i:0	XO:i:0	XG:i:0	NM:i:0	MD:Z:31	YT:Z:UU
HWI-ST515:184:D0PUKACXX:1:1102:18651:117519	272	chromosome:AGPv2:6:1:169174353:1	72383655	1	31M	*	0	0	GATTTGCAGGAGACCTTCGCCAGTTTTAGAC	@CDCEDEEEEE@?FFFFJHIGIGIHCGHGDE	AS:i:0	XS:i:0	XN:i:0	XM:i:0	XO:i:0	XG:i:0	NM:i:0	MD:Z:31	YT:Z:UU
HWI-ST515:184:D0PUKACXX:1:1102:18651:117519	256	chromosome:AGPv2:1:1:301354135:1	120141864	1	31M	*	0	0	GTCTAAAACTGGCGAAGGTCTCCTGCAAATC	EDGHGCHIGIGIHJFFFF?@EEEEEDECDC@	AS:i:0	XS:i:0	XN:i:0	XM:i:0	XO:i:0	XG:i:0	NM:i:0	MD:Z:31	YT:Z:UU
HWI-ST515:184:D0PUKACXX:1:1102:18651:117519	256	chromosome:AGPv2:4:1:241473504:1	55741213	1	31M	*	0	0	GTCTAAAACTGGCGAAGGTCTCCTGCAAATC	EDGHGCHIGIGIHJFFFF?@EEEEEDECDC@	AS:i:0	XS:i:0	XN:i:0	XM:i:0	XO:i:0	XG:i:0	NM:i:0	MD:Z:31	YT:Z:UU
HWI-ST515:184:D0PUKACXX:1:1102:18651:117519	256	chromosome:AGPv2:4:1:241473504:1	211863499	1	31M	*	0	0	GTCTAAAACTGGCGAAGGTCTCCTGCAAATC	EDGHGCHIGIGIHJFFFF?@EEEEEDECDC@	AS:i:0	XS:i:0	XN:i:0	XM:i:0	XO:i:0	XG:i:0	NM:i:0	MD:Z:31	YT:Z:UU
HWI-ST515:184:D0PUKACXX:1:1102:18651:117519	272	chromosome:AGPv2:8:1:175793759:1	70854640	1	31M	*	0	0	GATTTGCAGGAGACCTTCGCCAGTTTTAGAC	@CDCEDEEEEE@?FFFFJHIGIGIHCGHGDE	AS:i:0	XS:i:0	XN:i:0	XM:i:0	XO:i:0	XG:i:0	NM:i:0	MD:Z:31	YT:Z:UU
HWI-ST515:184:D0PUKACXX:1:1102:18651:117519	256	chromosome:AGPv2:4:1:241473504:1	166332481	1	31M	*	0	0	GTCTAAAACTGGCGAAGGTCTCCTGCAAATC	EDGHGCHIGIGIHJFFFF?@EEEEEDECDC@	AS:i:0	XS:i:0	XN:i:0	XM:i:0	XO:i:0	XG:i:0	NM:i:0	MD:Z:31	YT:Z:UU
HWI-ST515:184:D0PUKACXX:1:1102:18651:117519	256	chromosome:AGPv2:7:1:176764762:1	36134471	1	31M	*	0	0	GTCTAAAACTGGCGAAGGTCTCCTGCAAATC	EDGHGCHIGIGIHJFFFF?@EEEEEDECDC@	AS:i:0	XS:i:0	XN:i:0	XM:i:0	XO:i:0	XG:i:0	NM:i:0	MD:Z:31	YT:Z:UU
HWI-ST515:184:D0PUKACXX:1:1102:18651:117519	272	chromosome:AGPv2:3:1:232140174:1	110572738	1	31M	*	0	0	GATTTGCAGGAGACCTTCGCCAGTTTTAGAC	@CDCEDEEEEE@?FFFFJHIGIGIHCGHGDE	AS:i:0	XS:i:0	XN:i:0	XM:i:0	XO:i:0	XG:i:0	NM:i:0	MD:Z:31	YT:Z:UU
HWI-ST515:184:D0PUKACXX:1:1102:18651:117519	272	chromosome:AGPv2:9:1:156750706:1	53201687	1	31M	*	0	0	GATTTGCAGGAGACCTTCGCCAGTTTTAGAC	@CDCEDEEEEE@?FFFFJHIGIGIHCGHGDE	AS:i:0	XS:i:0	XN:i:0	XM:i:0	XO:i:0	XG:i:0	NM:i:0	MD:Z:31	YT:Z:UU
HWI-ST515:184:D0PUKACXX:1:1102:18651:117519	272	chromosome:AGPv2:3:1:232140174:1	182310112	1	31M	*	0	0	GATTTGCAGGAGACCTTCGCCAGTTTTAGAC	@CDCEDEEEEE@?FFFFJHIGIGIHCGHGDE	AS:i:0	XS:i:0	XN:i:0	XM:i:0	XO:i:0	XG:i:0	NM:i:0	MD:Z:31	YT:Z:UU
HWI-ST515:184:D0PUKACXX:1:1102:18651:117519	272	chromosome:AGPv2:4:1:241473504:1	191703656	1	31M	*	0	0	GATTTGCAGGAGACCTTCGCCAGTTTTAGAC	@CDCEDEEEEE@?FFFFJHIGIGIHCGHGDE	AS:i:0	XS:i:0	XN:i:0	XM:i:0	XO:i:0	XG:i:0	NM:i:0	MD:Z:31	YT:Z:UU
HWI-ST515:184:D0PUKACXX:1:1102:18651:117519	272	chromosome:AGPv2:2:1:237068873:1	116224188	1	31M	*	0	0	GATTTGCAGGAGACCTTCGCCAGTTTTAGAC	@CDCEDEEEEE@?FFFFJHIGIGIHCGHGDE	AS:i:0	XS:i:0	XN:i:0	XM:i:0	XO:i:0	XG:i:0	NM:i:0	MD:Z:31	YT:Z:UU
HWI-ST515:184:D0PUKACXX:1:1102:18651:117519	256	chromosome:AGPv2:4:1:241473504:1	100407521	1	31M	*	0	0	GTCTAAAACTGGCGAAGGTCTCCTGCAAATC	EDGHGCHIGIGIHJFFFF?@EEEEEDECDC@	AS:i:0	XS:i:0	XN:i:0	XM:i:0	XO:i:0	XG:i:0	NM:i:0	MD:Z:31	YT:Z:UU
HWI-ST515:184:D0PUKACXX:1:1102:18651:117519	256	chromosome:AGPv2:1:1:301354135:1	30869066	1	31M	*	0	0	GTCTAAAACTGGCGAAGGTCTCCTGCAAATC	EDGHGCHIGIGIHJFFFF?@EEEEEDECDC@	AS:i:0	XS:i:0	XN:i:0	XM:i:0	XO:i:0	XG:i:0	NM:i:0	MD:Z:31	YT:Z:UU
HWI-ST515:184:D0PUKACXX:1:1102:18651:117519	256	chromosome:AGPv2:3:1:232140174:1	193978190	1	31M	*	0	0	GTCTAAAACTGGCGAAGGTCTCCTGCAAATC	EDGHGCHIGIGIHJFFFF?@EEEEEDECDC@	AS:i:0	XS:i:0	XN:i:0	XM:i:0	XO:i:0	XG:i:0	NM:i:0	MD:Z:31	YT:Z:UU
HWI-ST515:184:D0PUKACXX:1:1102:18651:117519	272	chromosome:AGPv2:1:1:301354135:1	86305564	1	31M	*	0	0	GATTTGCAGGAGACCTTCGCCAGTTTTAGAC	@CDCEDEEEEE@?FFFFJHIGIGIHCGHGDE	AS:i:0	XS:i:0	XN:i:0	XM:i:0	XO:i:0	XG:i:0	NM:i:0	MD:Z:31	YT:Z:UU
HWI-ST515:184:D0PUKACXX:1:1102:18651:117519	256	chromosome:AGPv2:2:1:237068873:1	82232873	1	31M	*	0	0	GTCTAAAACTGGCGAAGGTCTCCTGCAAATC	EDGHGCHIGIGIHJFFFF?@EEEEEDECDC@	AS:i:0	XS:i:0	XN:i:0	XM:i:0	XO:i:0	XG:i:0	NM:i:0	MD:Z:31	YT:Z:UU
HWI-ST515:184:D0PUKACXX:1:1102:18651:117519	272	chromosome:AGPv2:2:1:237068873:1	77800601	1	31M	*	0	0	GATTTGCAGGAGACCTTCGCCAGTTTTAGAC	@CDCEDEEEEE@?FFFFJHIGIGIHCGHGDE	AS:i:0	XS:i:0	XN:i:0	XM:i:0	XO:i:0	XG:i:0	NM:i:0	MD:Z:31	YT:Z:UU
HWI-ST515:184:D0PUKACXX:1:1102:18651:117519	272	chromosome:AGPv2:1:1:301354135:1	185502728	1	31M	*	0	0	GATTTGCAGGAGACCTTCGCCAGTTTTAGAC	@CDCEDEEEEE@?FFFFJHIGIGIHCGHGDE	AS:i:0	XS:i:0	XN:i:0	XM:i:0	XO:i:0	XG:i:0	NM:i:0	MD:Z:31	YT:Z:UU
HWI-ST515:184:D0PUKACXX:1:1102:18651:117519	272	chromosome:AGPv2:1:1:301354135:1	298010052	1	31M	*	0	0	GATTTGCAGGAGACCTTCGCCAGTTTTAGAC	@CDCEDEEEEE@?FFFFJHIGIGIHCGHGDE	AS:i:0	XS:i:0	XN:i:0	XM:i:0	XO:i:0	XG:i:0	NM:i:0	MD:Z:31	YT:Z:UU
HWI-ST515:184:D0PUKACXX:1:1102:18651:117519	272	chromosome:AGPv2:3:1:232140174:1	136998725	1	31M	*	0	0	GATTTGCAGGAGACCTTCGCCAGTTTTAGAC	@CDCEDEEEEE@?FFFFJHIGIGIHCGHGDE	AS:i:0	XS:i:0	XN:i:0	XM:i:0	XO:i:0	XG:i:0	NM:i:0	MD:Z:31	YT:Z:UU
HWI-ST515:184:D0PUKACXX:1:1102:18651:117519	272	chromosome:AGPv2:3:1:232140174:1	102277334	1	31M	*	0	0	GATTTGCAGGAGACCTTCGCCAGTTTTAGAC	@CDCEDEEEEE@?FFFFJHIGIGIHCGHGDE	AS:i:0	XS:i:0	XN:i:0	XM:i:0	XO:i:0	XG:i:0	NM:i:0	MD:Z:31	YT:Z:UU
HWI-ST515:184:D0PUKACXX:1:1102:18651:117519	272	chromosome:AGPv2:2:1:237068873:1	87568611	1	31M	*	0	0	GATTTGCAGGAGACCTTCGCCAGTTTTAGAC	@CDCEDEEEEE@?FFFFJHIGIGIHCGHGDE	AS:i:0	XS:i:0	XN:i:0	XM:i:0	XO:i:0	XG:i:0	NM:i:0	MD:Z:31	YT:Z:UU
HWI-ST515:184:D0PUKACXX:1:1102:18651:117519	256	chromosome:AGPv2:10:1:150189435:1	116626801	1	31M	*	0	0	GTCTAAAACTGGCGAAGGTCTCCTGCAAATC	EDGHGCHIGIGIHJFFFF?@EEEEEDECDC@	AS:i:0	XS:i:0	XN:i:0	XM:i:0	XO:i:0	XG:i:0	NM:i:0	MD:Z:31	YT:Z:UU
HWI-ST515:184:D0PUKACXX:1:1102:18651:117519	272	chromosome:AGPv2:1:1:301354135:1	114729984	1	31M	*	0	0	GATTTGCAGGAGACCTTCGCCAGTTTTAGAC	@CDCEDEEEEE@?FFFFJHIGIGIHCGHGDE	AS:i:0	XS:i:0	XN:i:0	XM:i:0	XO:i:0	XG:i:0	NM:i:0	MD:Z:31	YT:Z:UU
HWI-ST515:184:D0PUKACXX:1:1102:18651:117519	256	chromosome:AGPv2:4:1:241473504:1	205047237	1	31M	*	0	0	GTCTAAAACTGGCGAAGGTCTCCTGCAAATC	EDGHGCHIGIGIHJFFFF?@EEEEEDECDC@	AS:i:0	XS:i:0	XN:i:0	XM:i:0	XO:i:0	XG:i:0	NM:i:0	MD:Z:31	YT:Z:UU
HWI-ST515:184:D0PUKACXX:1:1102:18651:117519	272	chromosome:AGPv2:8:1:175793759:1	159212146	1	31M	*	0	0	GATTTGCAGGAGACCTTCGCCAGTTTTAGAC	@CDCEDEEEEE@?FFFFJHIGIGIHCGHGDE	AS:i:0	XS:i:0	XN:i:0	XM:i:0	XO:i:0	XG:i:0	NM:i:0	MD:Z:31	YT:Z:UU
HWI-ST515:184:D0PUKACXX:1:1102:18651:117519	272	chromosome:AGPv2:4:1:241473504:1	64592656	1	31M	*	0	0	GATTTGCAGGAGACCTTCGCCAGTTTTAGAC	@CDCEDEEEEE@?FFFFJHIGIGIHCGHGDE	AS:i:0	XS:i:0	XN:i:0	XM:i:0	XO:i:0	XG:i:0	NM:i:0	MD:Z:31	YT:Z:UU
HWI-ST515:184:D0PUKACXX:1:1102:18651:117519	272	chromosome:AGPv2:7:1:176764762:1	59110549	1	31M	*	0	0	GATTTGCAGGAGACCTTCGCCAGTTTTAGAC	@CDCEDEEEEE@?FFFFJHIGIGIHCGHGDE	AS:i:0	XS:i:0	XN:i:0	XM:i:0	XO:i:0	XG:i:0	NM:i:0	MD:Z:31	YT:Z:UU
HWI-ST515:184:D0PUKACXX:1:1102:18651:117519	256	chromosome:AGPv2:2:1:237068873:1	12434766	1	31M	*	0	0	GTCTAAAACTGGCGAAGGTCTCCTGCAAATC	EDGHGCHIGIGIHJFFFF?@EEEEEDECDC@	AS:i:0	XS:i:0	XN:i:0	XM:i:0	XO:i:0	XG:i:0	NM:i:0	MD:Z:31	YT:Z:UU
HWI-ST515:184:D0PUKACXX:1:1102:18651:117519	256	chromosome:AGPv2:2:1:237068873:1	108695319	1	31M	*	0	0	GTCTAAAACTGGCGAAGGTCTCCTGCAAATC	EDGHGCHIGIGIHJFFFF?@EEEEEDECDC@	AS:i:0	XS:i:0	XN:i:0	XM:i:0	XO:i:0	XG:i:0	NM:i:0	MD:Z:31	YT:Z:UU
HWI-ST515:184:D0PUKACXX:1:1102:18651:117519	256	chromosome:AGPv2:3:1:232140174:1	39840168	1	31M	*	0	0	GTCTAAAACTGGCGAAGGTCTCCTGCAAATC	EDGHGCHIGIGIHJFFFF?@EEEEEDECDC@	AS:i:-5	XS:i:0	XN:i:0	XM:i:1	XO:i:0	XG:i:0	NM:i:1	MD:Z:12T18	YT:Z:UU
HWI-ST515:184:D0PUKACXX:1:1102:18651:117519	256	chromosome:AGPv2:2:1:237068873:1	45552698	1	31M	*	0	0	GTCTAAAACTGGCGAAGGTCTCCTGCAAATC	EDGHGCHIGIGIHJFFFF?@EEEEEDECDC@	AS:i:-5	XS:i:0	XN:i:0	XM:i:1	XO:i:0	XG:i:0	NM:i:1	MD:Z:4G26	YT:Z:UU
HWI-ST515:184:D0PUKACXX:1:1102:18651:117519	272	chromosome:AGPv2:8:1:175793759:1	43923364	1	31M	*	0	0	GATTTGCAGGAGACCTTCGCCAGTTTTAGAC	@CDCEDEEEEE@?FFFFJHIGIGIHCGHGDE	AS:i:-5	XS:i:0	XN:i:0	XM:i:1	XO:i:0	XG:i:0	NM:i:1	MD:Z:26C4	YT:Z:UU
HWI-ST515:184:D0PUKACXX:1:1102:18651:117519	256	chromosome:AGPv2:1:1:301354135:1	82612539	1	31M	*	0	0	GTCTAAAACTGGCGAAGGTCTCCTGCAAATC	EDGHGCHIGIGIHJFFFF?@EEEEEDECDC@	AS:i:-5	XS:i:0	XN:i:0	XM:i:1	XO:i:0	XG:i:0	NM:i:1	MD:Z:4G26	YT:Z:UU
HWI-ST515:184:D0PUKACXX:1:1102:18651:117519	256	chromosome:AGPv2:3:1:232140174:1	108954359	1	31M	*	0	0	GTCTAAAACTGGCGAAGGTCTCCTGCAAATC	EDGHGCHIGIGIHJFFFF?@EEEEEDECDC@	AS:i:-5	XS:i:0	XN:i:0	XM:i:1	XO:i:0	XG:i:0	NM:i:1	MD:Z:4G26	YT:Z:UU
HWI-ST515:184:D0PUKACXX:1:1102:18651:117519	256	chromosome:AGPv2:5:1:217872852:1	16600067	1	31M	*	0	0	GTCTAAAACTGGCGAAGGTCTCCTGCAAATC	EDGHGCHIGIGIHJFFFF?@EEEEEDECDC@	AS:i:-5	XS:i:0	XN:i:0	XM:i:1	XO:i:0	XG:i:0	NM:i:1	MD:Z:22T8	YT:Z:UU
HWI-ST515:184:D0PUKACXX:1:1102:18651:117519	256	chromosome:AGPv2:8:1:175793759:1	76344990	1	31M	*	0	0	GTCTAAAACTGGCGAAGGTCTCCTGCAAATC	EDGHGCHIGIGIHJFFFF?@EEEEEDECDC@	AS:i:-5	XS:i:0	XN:i:0	XM:i:1	XO:i:0	XG:i:0	NM:i:1	MD:Z:4G26	YT:Z:UU
HWI-ST515:184:D0PUKACXX:1:1102:18651:117519	256	chromosome:AGPv2:4:1:241473504:1	220069441	1	31M	*	0	0	GTCTAAAACTGGCGAAGGTCTCCTGCAAATC	EDGHGCHIGIGIHJFFFF?@EEEEEDECDC@	AS:i:-5	XS:i:0	XN:i:0	XM:i:1	XO:i:0	XG:i:0	NM:i:1	MD:Z:4G26	YT:Z:UU
HWI-ST515:184:D0PUKACXX:1:1102:18651:117519	272	chromosome:AGPv2:1:1:301354135:1	98274594	1	31M	*	0	0	GATTTGCAGGAGACCTTCGCCAGTTTTAGAC	@CDCEDEEEEE@?FFFFJHIGIGIHCGHGDE	AS:i:-5	XS:i:0	XN:i:0	XM:i:1	XO:i:0	XG:i:0	NM:i:1	MD:Z:26C4	YT:Z:UU
HWI-ST515:184:D0PUKACXX:1:1102:18651:117519	256	chromosome:AGPv2:6:1:169174353:1	82662364	1	31M	*	0	0	GTCTAAAACTGGCGAAGGTCTCCTGCAAATC	EDGHGCHIGIGIHJFFFF?@EEEEEDECDC@	AS:i:-5	XS:i:0	XN:i:0	XM:i:1	XO:i:0	XG:i:0	NM:i:1	MD:Z:12T18	YT:Z:UU
HWI-ST515:184:D0PUKACXX:1:1102:18651:117519	272	chromosome:AGPv2:5:1:217872852:1	90145240	1	31M	*	0	0	GATTTGCAGGAGACCTTCGCCAGTTTTAGAC	@CDCEDEEEEE@?FFFFJHIGIGIHCGHGDE	AS:i:-5	XS:i:0	XN:i:0	XM:i:1	XO:i:0	XG:i:0	NM:i:1	MD:Z:26C4	YT:Z:UU
HWI-ST515:184:D0PUKACXX:1:1102:18651:117519	256	chromosome:AGPv2:10:1:150189435:1	126207448	1	31M	*	0	0	GTCTAAAACTGGCGAAGGTCTCCTGCAAATC	EDGHGCHIGIGIHJFFFF?@EEEEEDECDC@	AS:i:-5	XS:i:0	XN:i:0	XM:i:1	XO:i:0	XG:i:0	NM:i:1	MD:Z:0T30	YT:Z:UU
HWI-ST515:184:D0PUKACXX:1:1102:18651:117519	272	chromosome:AGPv2:1:1:301354135:1	53479494	1	31M	*	0	0	GATTTGCAGGAGACCTTCGCCAGTTTTAGAC	@CDCEDEEEEE@?FFFFJHIGIGIHCGHGDE	AS:i:-5	XS:i:0	XN:i:0	XM:i:1	XO:i:0	XG:i:0	NM:i:1	MD:Z:26C4	YT:Z:UU
HWI-ST515:184:D0PUKACXX:1:1102:18651:117519	272	chromosome:AGPv2:2:1:237068873:1	125018000	1	31M	*	0	0	GATTTGCAGGAGACCTTCGCCAGTTTTAGAC	@CDCEDEEEEE@?FFFFJHIGIGIHCGHGDE	AS:i:-5	XS:i:0	XN:i:0	XM:i:1	XO:i:0	XG:i:0	NM:i:1	MD:Z:26C4	YT:Z:UU
HWI-ST515:184:D0PUKACXX:1:1102:18651:117519	272	chromosome:AGPv2:10:1:150189435:1	104949735	1	31M	*	0	0	GATTTGCAGGAGACCTTCGCCAGTTTTAGAC	@CDCEDEEEEE@?FFFFJHIGIGIHCGHGDE	AS:i:-5	XS:i:0	XN:i:0	XM:i:1	XO:i:0	XG:i:0	NM:i:1	MD:Z:26C4	YT:Z:UU
HWI-ST515:184:D0PUKACXX:1:1102:18651:117519	272	chromosome:AGPv2:2:1:237068873:1	90755757	1	31M	*	0	0	GATTTGCAGGAGACCTTCGCCAGTTTTAGAC	@CDCEDEEEEE@?FFFFJHIGIGIHCGHGDE	AS:i:-5	XS:i:0	XN:i:0	XM:i:1	XO:i:0	XG:i:0	NM:i:1	MD:Z:26C4	YT:Z:UU
HWI-ST515:184:D0PUKACXX:1:1102:18651:117519	272	chromosome:AGPv2:6:1:169174353:1	72742100	1	31M	*	0	0	GATTTGCAGGAGACCTTCGCCAGTTTTAGAC	@CDCEDEEEEE@?FFFFJHIGIGIHCGHGDE	AS:i:-5	XS:i:0	XN:i:0	XM:i:1	XO:i:0	XG:i:0	NM:i:1	MD:Z:26C4	YT:Z:UU
HWI-ST515:184:D0PUKACXX:1:1102:18651:117519	256	chromosome:AGPv2:2:1:237068873:1	71842733	1	31M	*	0	0	GTCTAAAACTGGCGAAGGTCTCCTGCAAATC	EDGHGCHIGIGIHJFFFF?@EEEEEDECDC@	AS:i:-5	XS:i:0	XN:i:0	XM:i:1	XO:i:0	XG:i:0	NM:i:1	MD:Z:4G26	YT:Z:UU
HWI-ST515:184:D0PUKACXX:1:1102:18651:117519	272	chromosome:AGPv2:1:1:301354135:1	50483810	1	31M	*	0	0	GATTTGCAGGAGACCTTCGCCAGTTTTAGAC	@CDCEDEEEEE@?FFFFJHIGIGIHCGHGDE	AS:i:-5	XS:i:0	XN:i:0	XM:i:1	XO:i:0	XG:i:0	NM:i:1	MD:Z:3C27	YT:Z:UU
HWI-ST515:184:D0PUKACXX:1:1102:18651:117519	272	chromosome:AGPv2:6:1:169174353:1	107948331	1	31M	*	0	0	GATTTGCAGGAGACCTTCGCCAGTTTTAGAC	@CDCEDEEEEE@?FFFFJHIGIGIHCGHGDE	AS:i:-5	XS:i:0	XN:i:0	XM:i:1	XO:i:0	XG:i:0	NM:i:1	MD:Z:26C4	YT:Z:UU
HWI-ST515:184:D0PUKACXX:1:1102:18651:117519	256	chromosome:AGPv2:7:1:176764762:1	56503763	1	31M	*	0	0	GTCTAAAACTGGCGAAGGTCTCCTGCAAATC	EDGHGCHIGIGIHJFFFF?@EEEEEDECDC@	AS:i:-5	XS:i:0	XN:i:0	XM:i:1	XO:i:0	XG:i:0	NM:i:1	MD:Z:4G26	YT:Z:UU
HWI-ST515:184:D0PUKACXX:1:1102:18651:117519	256	chromosome:AGPv2:1:1:301354135:1	167154538	1	31M	*	0	0	GTCTAAAACTGGCGAAGGTCTCCTGCAAATC	EDGHGCHIGIGIHJFFFF?@EEEEEDECDC@	AS:i:-5	XS:i:0	XN:i:0	XM:i:1	XO:i:0	XG:i:0	NM:i:1	MD:Z:27G3	YT:Z:UU
HWI-ST515:184:D0PUKACXX:1:1102:18651:117519	272	chromosome:AGPv2:4:1:241473504:1	222197521	1	31M	*	0	0	GATTTGCAGGAGACCTTCGCCAGTTTTAGAC	@CDCEDEEEEE@?FFFFJHIGIGIHCGHGDE	AS:i:-5	XS:i:0	XN:i:0	XM:i:1	XO:i:0	XG:i:0	NM:i:1	MD:Z:26C4	YT:Z:UU
HWI-ST515:184:D0PUKACXX:1:1102:18651:117519	272	chromosome:AGPv2:2:1:237068873:1	190742409	1	31M	*	0	0	GATTTGCAGGAGACCTTCGCCAGTTTTAGAC	@CDCEDEEEEE@?FFFFJHIGIGIHCGHGDE	AS:i:-5	XS:i:0	XN:i:0	XM:i:1	XO:i:0	XG:i:0	NM:i:1	MD:Z:26C4	YT:Z:UU
HWI-ST515:184:D0PUKACXX:1:1102:18651:117519	256	chromosome:AGPv2:7:1:176764762:1	104074446	1	31M	*	0	0	GTCTAAAACTGGCGAAGGTCTCCTGCAAATC	EDGHGCHIGIGIHJFFFF?@EEEEEDECDC@	AS:i:-5	XS:i:0	XN:i:0	XM:i:1	XO:i:0	XG:i:0	NM:i:1	MD:Z:4G26	YT:Z:UU
HWI-ST515:184:D0PUKACXX:1:1102:18651:117519	272	chromosome:AGPv2:3:1:232140174:1	87698244	1	31M	*	0	0	GATTTGCAGGAGACCTTCGCCAGTTTTAGAC	@CDCEDEEEEE@?FFFFJHIGIGIHCGHGDE	AS:i:-5	XS:i:0	XN:i:0	XM:i:1	XO:i:0	XG:i:0	NM:i:1	MD:Z:26C4	YT:Z:UU
HWI-ST515:184:D0PUKACXX:1:1102:18651:117519	272	chromosome:AGPv2:3:1:232140174:1	193962627	1	31M	*	0	0	GATTTGCAGGAGACCTTCGCCAGTTTTAGAC	@CDCEDEEEEE@?FFFFJHIGIGIHCGHGDE	AS:i:-5	XS:i:0	XN:i:0	XM:i:1	XO:i:0	XG:i:0	NM:i:1	MD:Z:26C4	YT:Z:UU
HWI-ST515:184:D0PUKACXX:1:1102:18651:117519	272	chromosome:AGPv2:7:1:176764762:1	33023946	1	31M	*	0	0	GATTTGCAGGAGACCTTCGCCAGTTTTAGAC	@CDCEDEEEEE@?FFFFJHIGIGIHCGHGDE	AS:i:-5	XS:i:0	XN:i:0	XM:i:1	XO:i:0	XG:i:0	NM:i:1	MD:Z:26C4	YT:Z:UU
HWI-ST515:184:D0PUKACXX:1:1102:18651:117519	272	chromosome:AGPv2:3:1:232140174:1	170567482	1	31M	*	0	0	GATTTGCAGGAGACCTTCGCCAGTTTTAGAC	@CDCEDEEEEE@?FFFFJHIGIGIHCGHGDE	AS:i:-5	XS:i:0	XN:i:0	XM:i:1	XO:i:0	XG:i:0	NM:i:1	MD:Z:8A22	YT:Z:UU
HWI-ST515:184:D0PUKACXX:1:1102:18651:117519	256	chromosome:AGPv2:7:1:176764762:1	43069295	1	31M	*	0	0	GTCTAAAACTGGCGAAGGTCTCCTGCAAATC	EDGHGCHIGIGIHJFFFF?@EEEEEDECDC@	AS:i:-5	XS:i:0	XN:i:0	XM:i:1	XO:i:0	XG:i:0	NM:i:1	MD:Z:4G26	YT:Z:UU
HWI-ST515:184:D0PUKACXX:1:1102:18651:117519	272	chromosome:AGPv2:7:1:176764762:1	11223247	1	31M	*	0	0	GATTTGCAGGAGACCTTCGCCAGTTTTAGAC	@CDCEDEEEEE@?FFFFJHIGIGIHCGHGDE	AS:i:-5	XS:i:0	XN:i:0	XM:i:1	XO:i:0	XG:i:0	NM:i:1	MD:Z:26C4	YT:Z:UU
HWI-ST515:184:D0PUKACXX:1:1102:18651:117519	272	chromosome:AGPv2:7:1:176764762:1	172798955	1	31M	*	0	0	GATTTGCAGGAGACCTTCGCCAGTTTTAGAC	@CDCEDEEEEE@?FFFFJHIGIGIHCGHGDE	AS:i:-5	XS:i:0	XN:i:0	XM:i:1	XO:i:0	XG:i:0	NM:i:1	MD:Z:26C4	YT:Z:UU
HWI-ST515:184:D0PUKACXX:1:1102:18651:117519	272	chromosome:AGPv2:5:1:217872852:1	95285657	1	31M	*	0	0	GATTTGCAGGAGACCTTCGCCAGTTTTAGAC	@CDCEDEEEEE@?FFFFJHIGIGIHCGHGDE	AS:i:-5	XS:i:0	XN:i:0	XM:i:1	XO:i:0	XG:i:0	NM:i:1	MD:Z:26C4	YT:Z:UU
HWI-ST515:184:D0PUKACXX:1:1102:18651:117519	272	chromosome:AGPv2:2:1:237068873:1	18164197	1	31M	*	0	0	GATTTGCAGGAGACCTTCGCCAGTTTTAGAC	@CDCEDEEEEE@?FFFFJHIGIGIHCGHGDE	AS:i:-5	XS:i:0	XN:i:0	XM:i:1	XO:i:0	XG:i:0	NM:i:1	MD:Z:3C27	YT:Z:UU
HWI-ST515:184:D0PUKACXX:1:1102:18651:117519	256	chromosome:AGPv2:3:1:232140174:1	78831105	1	31M	*	0	0	GTCTAAAACTGGCGAAGGTCTCCTGCAAATC	EDGHGCHIGIGIHJFFFF?@EEEEEDECDC@	AS:i:-5	XS:i:0	XN:i:0	XM:i:1	XO:i:0	XG:i:0	NM:i:1	MD:Z:4G26	YT:Z:UU
HWI-ST515:184:D0PUKACXX:1:1102:18651:117519	272	chromosome:AGPv2:2:1:237068873:1	51681642	1	31M	*	0	0	GATTTGCAGGAGACCTTCGCCAGTTTTAGAC	@CDCEDEEEEE@?FFFFJHIGIGIHCGHGDE	AS:i:-5	XS:i:0	XN:i:0	XM:i:1	XO:i:0	XG:i:0	NM:i:1	MD:Z:26C4	YT:Z:UU
HWI-ST515:184:D0PUKACXX:1:1102:18651:117519	272	chromosome:AGPv2:5:1:217872852:1	114462603	1	31M	*	0	0	GATTTGCAGGAGACCTTCGCCAGTTTTAGAC	@CDCEDEEEEE@?FFFFJHIGIGIHCGHGDE	AS:i:-5	XS:i:0	XN:i:0	XM:i:1	XO:i:0	XG:i:0	NM:i:1	MD:Z:26C4	YT:Z:UU
HWI-ST515:184:D0PUKACXX:1:1102:18651:117519	256	chromosome:AGPv2:3:1:232140174:1	83624706	1	31M	*	0	0	GTCTAAAACTGGCGAAGGTCTCCTGCAAATC	EDGHGCHIGIGIHJFFFF?@EEEEEDECDC@	AS:i:-5	XS:i:0	XN:i:0	XM:i:1	XO:i:0	XG:i:0	NM:i:1	MD:Z:4G26	YT:Z:UU
HWI-ST515:184:D0PUKACXX:1:1102:18651:117519	272	chromosome:AGPv2:3:1:232140174:1	71290636	1	31M	*	0	0	GATTTGCAGGAGACCTTCGCCAGTTTTAGAC	@CDCEDEEEEE@?FFFFJHIGIGIHCGHGDE	AS:i:-5	XS:i:0	XN:i:0	XM:i:1	XO:i:0	XG:i:0	NM:i:1	MD:Z:26C4	YT:Z:UU
HWI-ST515:184:D0PUKACXX:1:1102:18651:117519	256	chromosome:AGPv2:1:1:301354135:1	134690986	1	31M	*	0	0	GTCTAAAACTGGCGAAGGTCTCCTGCAAATC	EDGHGCHIGIGIHJFFFF?@EEEEEDECDC@	AS:i:-5	XS:i:0	XN:i:0	XM:i:1	XO:i:0	XG:i:0	NM:i:1	MD:Z:4G26	YT:Z:UU
HWI-ST515:184:D0PUKACXX:1:1102:18651:117519	256	chromosome:AGPv2:9:1:156750706:1	27606923	1	31M	*	0	0	GTCTAAAACTGGCGAAGGTCTCCTGCAAATC	EDGHGCHIGIGIHJFFFF?@EEEEEDECDC@	AS:i:-5	XS:i:0	XN:i:0	XM:i:1	XO:i:0	XG:i:0	NM:i:1	MD:Z:4G26	YT:Z:UU
HWI-ST515:184:D0PUKACXX:1:1102:18651:117519	256	chromosome:AGPv2:7:1:176764762:1	57932170	1	31M	*	0	0	GTCTAAAACTGGCGAAGGTCTCCTGCAAATC	EDGHGCHIGIGIHJFFFF?@EEEEEDECDC@	AS:i:-5	XS:i:0	XN:i:0	XM:i:1	XO:i:0	XG:i:0	NM:i:1	MD:Z:22T8	YT:Z:UU
HWI-ST515:184:D0PUKACXX:1:1102:18651:117519	256	chromosome:AGPv2:8:1:175793759:1	61707232	1	31M	*	0	0	GTCTAAAACTGGCGAAGGTCTCCTGCAAATC	EDGHGCHIGIGIHJFFFF?@EEEEEDECDC@	AS:i:-5	XS:i:0	XN:i:0	XM:i:1	XO:i:0	XG:i:0	NM:i:1	MD:Z:27G3	YT:Z:UU
HWI-ST515:184:D0PUKACXX:1:1102:18651:117519	272	chromosome:AGPv2:5:1:217872852:1	124313143	1	31M	*	0	0	GATTTGCAGGAGACCTTCGCCAGTTTTAGAC	@CDCEDEEEEE@?FFFFJHIGIGIHCGHGDE	AS:i:-5	XS:i:0	XN:i:0	XM:i:1	XO:i:0	XG:i:0	NM:i:1	MD:Z:26C4	YT:Z:UU
HWI-ST515:184:D0PUKACXX:1:1102:18651:117519	272	chromosome:AGPv2:4:1:241473504:1	79384497	1	31M	*	0	0	GATTTGCAGGAGACCTTCGCCAGTTTTAGAC	@CDCEDEEEEE@?FFFFJHIGIGIHCGHGDE	AS:i:-5	XS:i:0	XN:i:0	XM:i:1	XO:i:0	XG:i:0	NM:i:1	MD:Z:26C4	YT:Z:UU
HWI-ST515:184:D0PUKACXX:1:1102:18651:117519	272	chromosome:AGPv2:5:1:217872852:1	24475877	1	31M	*	0	0	GATTTGCAGGAGACCTTCGCCAGTTTTAGAC	@CDCEDEEEEE@?FFFFJHIGIGIHCGHGDE	AS:i:-5	XS:i:0	XN:i:0	XM:i:1	XO:i:0	XG:i:0	NM:i:1	MD:Z:26C4	YT:Z:UU
HWI-ST515:184:D0PUKACXX:1:1102:18651:117519	256	chromosome:AGPv2:7:1:176764762:1	72571510	1	31M	*	0	0	GTCTAAAACTGGCGAAGGTCTCCTGCAAATC	EDGHGCHIGIGIHJFFFF?@EEEEEDECDC@	AS:i:-5	XS:i:0	XN:i:0	XM:i:1	XO:i:0	XG:i:0	NM:i:1	MD:Z:4G26	YT:Z:UU
HWI-ST515:184:D0PUKACXX:1:1102:18651:117519	256	chromosome:AGPv2:10:1:150189435:1	92007649	1	31M	*	0	0	GTCTAAAACTGGCGAAGGTCTCCTGCAAATC	EDGHGCHIGIGIHJFFFF?@EEEEEDECDC@	AS:i:-5	XS:i:0	XN:i:0	XM:i:1	XO:i:0	XG:i:0	NM:i:1	MD:Z:4G26	YT:Z:UU
HWI-ST515:184:D0PUKACXX:1:1102:18651:117519	256	chromosome:AGPv2:7:1:176764762:1	28129685	1	31M	*	0	0	GTCTAAAACTGGCGAAGGTCTCCTGCAAATC	EDGHGCHIGIGIHJFFFF?@EEEEEDECDC@	AS:i:-5	XS:i:0	XN:i:0	XM:i:1	XO:i:0	XG:i:0	NM:i:1	MD:Z:4G26	YT:Z:UU
HWI-ST515:184:D0PUKACXX:1:1102:18651:117519	272	chromosome:AGPv2:2:1:237068873:1	80979251	1	31M	*	0	0	GATTTGCAGGAGACCTTCGCCAGTTTTAGAC	@CDCEDEEEEE@?FFFFJHIGIGIHCGHGDE	AS:i:-5	XS:i:0	XN:i:0	XM:i:1	XO:i:0	XG:i:0	NM:i:1	MD:Z:4C26	YT:Z:UU
HWI-ST515:184:D0PUKACXX:1:1102:18651:117519	272	chromosome:AGPv2:3:1:232140174:1	200626812	1	31M	*	0	0	GATTTGCAGGAGACCTTCGCCAGTTTTAGAC	@CDCEDEEEEE@?FFFFJHIGIGIHCGHGDE	AS:i:-5	XS:i:0	XN:i:0	XM:i:1	XO:i:0	XG:i:0	NM:i:1	MD:Z:26C4	YT:Z:UU
HWI-ST515:184:D0PUKACXX:1:1102:18651:117519	272	chromosome:AGPv2:3:1:232140174:1	181894291	1	31M	*	0	0	GATTTGCAGGAGACCTTCGCCAGTTTTAGAC	@CDCEDEEEEE@?FFFFJHIGIGIHCGHGDE	AS:i:-5	XS:i:0	XN:i:0	XM:i:1	XO:i:0	XG:i:0	NM:i:1	MD:Z:26C4	YT:Z:UU
HWI-ST515:184:D0PUKACXX:1:1102:18651:117519	272	chromosome:AGPv2:5:1:217872852:1	173082874	1	31M	*	0	0	GATTTGCAGGAGACCTTCGCCAGTTTTAGAC	@CDCEDEEEEE@?FFFFJHIGIGIHCGHGDE	AS:i:-5	XS:i:0	XN:i:0	XM:i:1	XO:i:0	XG:i:0	NM:i:1	MD:Z:26C4	YT:Z:UU
HWI-ST515:184:D0PUKACXX:1:1102:18651:117519	272	chromosome:AGPv2:6:1:169174353:1	78649131	1	31M	*	0	0	GATTTGCAGGAGACCTTCGCCAGTTTTAGAC	@CDCEDEEEEE@?FFFFJHIGIGIHCGHGDE	AS:i:-5	XS:i:0	XN:i:0	XM:i:1	XO:i:0	XG:i:0	NM:i:1	MD:Z:26C4	YT:Z:UU
HWI-ST515:184:D0PUKACXX:1:1102:18651:117519	256	chromosome:AGPv2:8:1:175793759:1	18742184	1	31M	*	0	0	GTCTAAAACTGGCGAAGGTCTCCTGCAAATC	EDGHGCHIGIGIHJFFFF?@EEEEEDECDC@	AS:i:-5	XS:i:0	XN:i:0	XM:i:1	XO:i:0	XG:i:0	NM:i:1	MD:Z:4G26	YT:Z:UU
HWI-ST515:184:D0PUKACXX:1:1102:18651:117519	256	chromosome:AGPv2:10:1:150189435:1	114715729	1	31M	*	0	0	GTCTAAAACTGGCGAAGGTCTCCTGCAAATC	EDGHGCHIGIGIHJFFFF?@EEEEEDECDC@	AS:i:-5	XS:i:0	XN:i:0	XM:i:1	XO:i:0	XG:i:0	NM:i:1	MD:Z:4G26	YT:Z:UU
HWI-ST515:184:D0PUKACXX:1:1102:18651:117519	272	chromosome:AGPv2:5:1:217872852:1	48702532	1	31M	*	0	0	GATTTGCAGGAGACCTTCGCCAGTTTTAGAC	@CDCEDEEEEE@?FFFFJHIGIGIHCGHGDE	AS:i:-5	XS:i:0	XN:i:0	XM:i:1	XO:i:0	XG:i:0	NM:i:1	MD:Z:26C4	YT:Z:UU
HWI-ST515:184:D0PUKACXX:1:1102:18651:117519	272	chromosome:AGPv2:4:1:241473504:1	88663303	1	31M	*	0	0	GATTTGCAGGAGACCTTCGCCAGTTTTAGAC	@CDCEDEEEEE@?FFFFJHIGIGIHCGHGDE	AS:i:-5	XS:i:0	XN:i:0	XM:i:1	XO:i:0	XG:i:0	NM:i:1	MD:Z:26C4	YT:Z:UU
HWI-ST515:184:D0PUKACXX:1:1102:18651:117519	256	chromosome:AGPv2:5:1:217872852:1	203341302	1	31M	*	0	0	GTCTAAAACTGGCGAAGGTCTCCTGCAAATC	EDGHGCHIGIGIHJFFFF?@EEEEEDECDC@	AS:i:-5	XS:i:0	XN:i:0	XM:i:1	XO:i:0	XG:i:0	NM:i:1	MD:Z:4G26	YT:Z:UU
HWI-ST515:184:D0PUKACXX:1:1102:18651:117519	256	chromosome:AGPv2:7:1:176764762:1	68944041	1	31M	*	0	0	GTCTAAAACTGGCGAAGGTCTCCTGCAAATC	EDGHGCHIGIGIHJFFFF?@EEEEEDECDC@	AS:i:-5	XS:i:0	XN:i:0	XM:i:1	XO:i:0	XG:i:0	NM:i:1	MD:Z:4G26	YT:Z:UU
HWI-ST515:184:D0PUKACXX:1:1102:18651:117519	256	chromosome:AGPv2:4:1:241473504:1	209875754	1	31M	*	0	0	GTCTAAAACTGGCGAAGGTCTCCTGCAAATC	EDGHGCHIGIGIHJFFFF?@EEEEEDECDC@	AS:i:-5	XS:i:0	XN:i:0	XM:i:1	XO:i:0	XG:i:0	NM:i:1	MD:Z:4G26	YT:Z:UU
HWI-ST515:184:D0PUKACXX:1:1102:18651:117519	272	chromosome:AGPv2:3:1:232140174:1	108315296	1	31M	*	0	0	GATTTGCAGGAGACCTTCGCCAGTTTTAGAC	@CDCEDEEEEE@?FFFFJHIGIGIHCGHGDE	AS:i:-5	XS:i:0	XN:i:0	XM:i:1	XO:i:0	XG:i:0	NM:i:1	MD:Z:26C4	YT:Z:UU
HWI-ST515:184:D0PUKACXX:1:1102:18651:117519	272	chromosome:AGPv2:5:1:217872852:1	77064985	1	31M	*	0	0	GATTTGCAGGAGACCTTCGCCAGTTTTAGAC	@CDCEDEEEEE@?FFFFJHIGIGIHCGHGDE	AS:i:-5	XS:i:0	XN:i:0	XM:i:1	XO:i:0	XG:i:0	NM:i:1	MD:Z:26C4	YT:Z:UU
HWI-ST515:184:D0PUKACXX:1:1102:18651:117519	272	chromosome:AGPv2:4:1:241473504:1	213200162	1	31M	*	0	0	GATTTGCAGGAGACCTTCGCCAGTTTTAGAC	@CDCEDEEEEE@?FFFFJHIGIGIHCGHGDE	AS:i:-5	XS:i:0	XN:i:0	XM:i:1	XO:i:0	XG:i:0	NM:i:1	MD:Z:26C4	YT:Z:UU
HWI-ST515:184:D0PUKACXX:1:1102:18651:117519	272	chromosome:AGPv2:7:1:176764762:1	12135219	1	31M	*	0	0	GATTTGCAGGAGACCTTCGCCAGTTTTAGAC	@CDCEDEEEEE@?FFFFJHIGIGIHCGHGDE	AS:i:-5	XS:i:0	XN:i:0	XM:i:1	XO:i:0	XG:i:0	NM:i:1	MD:Z:14T16	YT:Z:UU
HWI-ST515:184:D0PUKACXX:1:1102:18651:117519	256	chromosome:AGPv2:7:1:176764762:1	76720954	1	31M	*	0	0	GTCTAAAACTGGCGAAGGTCTCCTGCAAATC	EDGHGCHIGIGIHJFFFF?@EEEEEDECDC@	AS:i:-5	XS:i:0	XN:i:0	XM:i:1	XO:i:0	XG:i:0	NM:i:1	MD:Z:22T8	YT:Z:UU
HWI-ST515:184:D0PUKACXX:1:1102:18651:117519	272	chromosome:AGPv2:3:1:232140174:1	174007314	1	31M	*	0	0	GATTTGCAGGAGACCTTCGCCAGTTTTAGAC	@CDCEDEEEEE@?FFFFJHIGIGIHCGHGDE	AS:i:-5	XS:i:0	XN:i:0	XM:i:1	XO:i:0	XG:i:0	NM:i:1	MD:Z:26C4	YT:Z:UU
HWI-ST515:184:D0PUKACXX:1:1102:18651:117519	272	chromosome:AGPv2:3:1:232140174:1	86255285	1	31M	*	0	0	GATTTGCAGGAGACCTTCGCCAGTTTTAGAC	@CDCEDEEEEE@?FFFFJHIGIGIHCGHGDE	AS:i:-5	XS:i:0	XN:i:0	XM:i:1	XO:i:0	XG:i:0	NM:i:1	MD:Z:26C4	YT:Z:UU
HWI-ST515:184:D0PUKACXX:1:1102:18651:117519	256	chromosome:AGPv2:5:1:217872852:1	56500248	1	31M	*	0	0	GTCTAAAACTGGCGAAGGTCTCCTGCAAATC	EDGHGCHIGIGIHJFFFF?@EEEEEDECDC@	AS:i:-5	XS:i:0	XN:i:0	XM:i:1	XO:i:0	XG:i:0	NM:i:1	MD:Z:4G26	YT:Z:UU
HWI-ST515:184:D0PUKACXX:1:1102:18651:117519	272	chromosome:AGPv2:8:1:175793759:1	67530605	1	31M	*	0	0	GATTTGCAGGAGACCTTCGCCAGTTTTAGAC	@CDCEDEEEEE@?FFFFJHIGIGIHCGHGDE	AS:i:-5	XS:i:0	XN:i:0	XM:i:1	XO:i:0	XG:i:0	NM:i:1	MD:Z:3C27	YT:Z:UU
HWI-ST515:184:D0PUKACXX:1:1102:18651:117519	256	chromosome:AGPv2:3:1:232140174:1	114504113	1	31M	*	0	0	GTCTAAAACTGGCGAAGGTCTCCTGCAAATC	EDGHGCHIGIGIHJFFFF?@EEEEEDECDC@	AS:i:-5	XS:i:0	XN:i:0	XM:i:1	XO:i:0	XG:i:0	NM:i:1	MD:Z:4G26	YT:Z:UU
HWI-ST515:184:D0PUKACXX:1:1102:18651:117519	256	chromosome:AGPv2:4:1:241473504:1	228477417	1	31M	*	0	0	GTCTAAAACTGGCGAAGGTCTCCTGCAAATC	EDGHGCHIGIGIHJFFFF?@EEEEEDECDC@	AS:i:-5	XS:i:0	XN:i:0	XM:i:1	XO:i:0	XG:i:0	NM:i:1	MD:Z:4G26	YT:Z:UU
HWI-ST515:184:D0PUKACXX:1:1102:18651:117519	256	chromosome:AGPv2:3:1:232140174:1	99513008	1	31M	*	0	0	GTCTAAAACTGGCGAAGGTCTCCTGCAAATC	EDGHGCHIGIGIHJFFFF?@EEEEEDECDC@	AS:i:-5	XS:i:0	XN:i:0	XM:i:1	XO:i:0	XG:i:0	NM:i:1	MD:Z:22T8	YT:Z:UU
HWI-ST515:184:D0PUKACXX:1:1102:18651:117519	256	chromosome:AGPv2:5:1:217872852:1	81982165	1	31M	*	0	0	GTCTAAAACTGGCGAAGGTCTCCTGCAAATC	EDGHGCHIGIGIHJFFFF?@EEEEEDECDC@	AS:i:-5	XS:i:0	XN:i:0	XM:i:1	XO:i:0	XG:i:0	NM:i:1	MD:Z:4G26	YT:Z:UU
HWI-ST515:184:D0PUKACXX:1:1102:18651:117519	256	chromosome:AGPv2:6:1:169174353:1	52833003	1	31M	*	0	0	GTCTAAAACTGGCGAAGGTCTCCTGCAAATC	EDGHGCHIGIGIHJFFFF?@EEEEEDECDC@	AS:i:-5	XS:i:0	XN:i:0	XM:i:1	XO:i:0	XG:i:0	NM:i:1	MD:Z:0A30	YT:Z:UU
HWI-ST515:184:D0PUKACXX:1:1102:18651:117519	256	chromosome:AGPv2:2:1:237068873:1	80709164	1	31M	*	0	0	GTCTAAAACTGGCGAAGGTCTCCTGCAAATC	EDGHGCHIGIGIHJFFFF?@EEEEEDECDC@	AS:i:-5	XS:i:0	XN:i:0	XM:i:1	XO:i:0	XG:i:0	NM:i:1	MD:Z:4G26	YT:Z:UU
HWI-ST515:184:D0PUKACXX:1:1102:18651:117519	272	chromosome:AGPv2:5:1:217872852:1	79442474	1	31M	*	0	0	GATTTGCAGGAGACCTTCGCCAGTTTTAGAC	@CDCEDEEEEE@?FFFFJHIGIGIHCGHGDE	AS:i:-5	XS:i:0	XN:i:0	XM:i:1	XO:i:0	XG:i:0	NM:i:1	MD:Z:26C4	YT:Z:UU
HWI-ST515:184:D0PUKACXX:1:1102:18651:117519	256	chromosome:AGPv2:5:1:217872852:1	127454304	1	31M	*	0	0	GTCTAAAACTGGCGAAGGTCTCCTGCAAATC	EDGHGCHIGIGIHJFFFF?@EEEEEDECDC@	AS:i:-5	XS:i:0	XN:i:0	XM:i:1	XO:i:0	XG:i:0	NM:i:1	MD:Z:4G26	YT:Z:UU
HWI-ST515:184:D0PUKACXX:1:1102:18651:117519	256	chromosome:AGPv2:1:1:301354135:1	136514981	1	31M	*	0	0	GTCTAAAACTGGCGAAGGTCTCCTGCAAATC	EDGHGCHIGIGIHJFFFF?@EEEEEDECDC@	AS:i:-5	XS:i:0	XN:i:0	XM:i:1	XO:i:0	XG:i:0	NM:i:1	MD:Z:4G26	YT:Z:UU
HWI-ST515:184:D0PUKACXX:1:1102:18651:117519	272	chromosome:AGPv2:2:1:237068873:1	166793180	1	31M	*	0	0	GATTTGCAGGAGACCTTCGCCAGTTTTAGAC	@CDCEDEEEEE@?FFFFJHIGIGIHCGHGDE	AS:i:-5	XS:i:0	XN:i:0	XM:i:1	XO:i:0	XG:i:0	NM:i:1	MD:Z:30G0	YT:Z:UU
HWI-ST515:184:D0PUKACXX:1:1102:18651:117519	256	chromosome:AGPv2:1:1:301354135:1	177104254	1	31M	*	0	0	GTCTAAAACTGGCGAAGGTCTCCTGCAAATC	EDGHGCHIGIGIHJFFFF?@EEEEEDECDC@	AS:i:-5	XS:i:0	XN:i:0	XM:i:1	XO:i:0	XG:i:0	NM:i:1	MD:Z:4G26	YT:Z:UU
HWI-ST515:184:D0PUKACXX:1:1102:18651:117519	272	chromosome:AGPv2:4:1:241473504:1	51085824	1	31M	*	0	0	GATTTGCAGGAGACCTTCGCCAGTTTTAGAC	@CDCEDEEEEE@?FFFFJHIGIGIHCGHGDE	AS:i:-5	XS:i:0	XN:i:0	XM:i:1	XO:i:0	XG:i:0	NM:i:1	MD:Z:26C4	YT:Z:UU
HWI-ST515:184:D0PUKACXX:1:1102:18651:117519	272	chromosome:AGPv2:7:1:176764762:1	109977766	1	31M	*	0	0	GATTTGCAGGAGACCTTCGCCAGTTTTAGAC	@CDCEDEEEEE@?FFFFJHIGIGIHCGHGDE	AS:i:-5	XS:i:0	XN:i:0	XM:i:1	XO:i:0	XG:i:0	NM:i:1	MD:Z:26C4	YT:Z:UU
HWI-ST515:184:D0PUKACXX:1:1102:18651:117519	272	chromosome:AGPv2:1:1:301354135:1	168941577	1	31M	*	0	0	GATTTGCAGGAGACCTTCGCCAGTTTTAGAC	@CDCEDEEEEE@?FFFFJHIGIGIHCGHGDE	AS:i:-5	XS:i:0	XN:i:0	XM:i:1	XO:i:0	XG:i:0	NM:i:1	MD:Z:5A25	YT:Z:UU
HWI-ST515:184:D0PUKACXX:1:1102:18651:117519	272	chromosome:AGPv2:3:1:232140174:1	171047510	1	31M	*	0	0	GATTTGCAGGAGACCTTCGCCAGTTTTAGAC	@CDCEDEEEEE@?FFFFJHIGIGIHCGHGDE	AS:i:-5	XS:i:0	XN:i:0	XM:i:1	XO:i:0	XG:i:0	NM:i:1	MD:Z:3C27	YT:Z:UU
HWI-ST515:184:D0PUKACXX:1:1102:18651:117519	272	chromosome:AGPv2:9:1:156750706:1	108883562	1	31M	*	0	0	GATTTGCAGGAGACCTTCGCCAGTTTTAGAC	@CDCEDEEEEE@?FFFFJHIGIGIHCGHGDE	AS:i:-5	XS:i:0	XN:i:0	XM:i:1	XO:i:0	XG:i:0	NM:i:1	MD:Z:26C4	YT:Z:UU
HWI-ST515:184:D0PUKACXX:1:1102:18651:117519	256	chromosome:AGPv2:4:1:241473504:1	33424892	1	31M	*	0	0	GTCTAAAACTGGCGAAGGTCTCCTGCAAATC	EDGHGCHIGIGIHJFFFF?@EEEEEDECDC@	AS:i:-5	XS:i:0	XN:i:0	XM:i:1	XO:i:0	XG:i:0	NM:i:1	MD:Z:10A20	YT:Z:UU
HWI-ST515:184:D0PUKACXX:1:1102:18651:117519	272	chromosome:AGPv2:10:1:150189435:1	77132053	1	31M	*	0	0	GATTTGCAGGAGACCTTCGCCAGTTTTAGAC	@CDCEDEEEEE@?FFFFJHIGIGIHCGHGDE	AS:i:-5	XS:i:0	XN:i:0	XM:i:1	XO:i:0	XG:i:0	NM:i:1	MD:Z:3C27	YT:Z:UU
HWI-ST515:184:D0PUKACXX:1:1102:18651:117519	256	chromosome:AGPv2:9:1:156750706:1	36588766	1	31M	*	0	0	GTCTAAAACTGGCGAAGGTCTCCTGCAAATC	EDGHGCHIGIGIHJFFFF?@EEEEEDECDC@	AS:i:-5	XS:i:0	XN:i:0	XM:i:1	XO:i:0	XG:i:0	NM:i:1	MD:Z:30T0	YT:Z:UU
HWI-ST515:184:D0PUKACXX:1:1102:18651:117519	272	chromosome:AGPv2:5:1:217872852:1	94493453	1	31M	*	0	0	GATTTGCAGGAGACCTTCGCCAGTTTTAGAC	@CDCEDEEEEE@?FFFFJHIGIGIHCGHGDE	AS:i:-5	XS:i:0	XN:i:0	XM:i:1	XO:i:0	XG:i:0	NM:i:1	MD:Z:3C27	YT:Z:UU
HWI-ST515:184:D0PUKACXX:1:1102:18651:117519	256	chromosome:AGPv2:2:1:237068873:1	119460354	1	31M	*	0	0	GTCTAAAACTGGCGAAGGTCTCCTGCAAATC	EDGHGCHIGIGIHJFFFF?@EEEEEDECDC@	AS:i:-5	XS:i:0	XN:i:0	XM:i:1	XO:i:0	XG:i:0	NM:i:1	MD:Z:4G26	YT:Z:UU
HWI-ST515:184:D0PUKACXX:1:1102:18651:117519	256	chromosome:AGPv2:4:1:241473504:1	111035628	1	31M	*	0	0	GTCTAAAACTGGCGAAGGTCTCCTGCAAATC	EDGHGCHIGIGIHJFFFF?@EEEEEDECDC@	AS:i:-5	XS:i:0	XN:i:0	XM:i:1	XO:i:0	XG:i:0	NM:i:1	MD:Z:4G26	YT:Z:UU
HWI-ST515:184:D0PUKACXX:1:1102:18651:117519	272	chromosome:AGPv2:7:1:176764762:1	1895377	1	31M	*	0	0	GATTTGCAGGAGACCTTCGCCAGTTTTAGAC	@CDCEDEEEEE@?FFFFJHIGIGIHCGHGDE	AS:i:-5	XS:i:0	XN:i:0	XM:i:1	XO:i:0	XG:i:0	NM:i:1	MD:Z:26C4	YT:Z:UU
HWI-ST515:184:D0PUKACXX:1:1102:18651:117519	272	chromosome:AGPv2:4:1:241473504:1	161588412	1	31M	*	0	0	GATTTGCAGGAGACCTTCGCCAGTTTTAGAC	@CDCEDEEEEE@?FFFFJHIGIGIHCGHGDE	AS:i:-5	XS:i:0	XN:i:0	XM:i:1	XO:i:0	XG:i:0	NM:i:1	MD:Z:26C4	YT:Z:UU
HWI-ST515:184:D0PUKACXX:1:1102:18651:117519	256	chromosome:AGPv2:5:1:217872852:1	102139480	1	31M	*	0	0	GTCTAAAACTGGCGAAGGTCTCCTGCAAATC	EDGHGCHIGIGIHJFFFF?@EEEEEDECDC@	AS:i:-5	XS:i:0	XN:i:0	XM:i:1	XO:i:0	XG:i:0	NM:i:1	MD:Z:10A20	YT:Z:UU
HWI-ST515:184:D0PUKACXX:1:1102:18651:117519	256	chromosome:AGPv2:1:1:301354135:1	232684540	1	31M	*	0	0	GTCTAAAACTGGCGAAGGTCTCCTGCAAATC	EDGHGCHIGIGIHJFFFF?@EEEEEDECDC@	AS:i:-5	XS:i:0	XN:i:0	XM:i:1	XO:i:0	XG:i:0	NM:i:1	MD:Z:4G26	YT:Z:UU
HWI-ST515:184:D0PUKACXX:1:1102:18651:117519	256	chromosome:AGPv2:4:1:241473504:1	189567497	1	31M	*	0	0	GTCTAAAACTGGCGAAGGTCTCCTGCAAATC	EDGHGCHIGIGIHJFFFF?@EEEEEDECDC@	AS:i:-5	XS:i:0	XN:i:0	XM:i:1	XO:i:0	XG:i:0	NM:i:1	MD:Z:4G26	YT:Z:UU
HWI-ST515:184:D0PUKACXX:1:1102:18651:117519	272	chromosome:AGPv2:3:1:232140174:1	133098328	1	31M	*	0	0	GATTTGCAGGAGACCTTCGCCAGTTTTAGAC	@CDCEDEEEEE@?FFFFJHIGIGIHCGHGDE	AS:i:-5	XS:i:0	XN:i:0	XM:i:1	XO:i:0	XG:i:0	NM:i:1	MD:Z:22A8	YT:Z:UU
HWI-ST515:184:D0PUKACXX:1:1102:18651:117519	256	chromosome:AGPv2:1:1:301354135:1	151392678	1	31M	*	0	0	GTCTAAAACTGGCGAAGGTCTCCTGCAAATC	EDGHGCHIGIGIHJFFFF?@EEEEEDECDC@	AS:i:-5	XS:i:0	XN:i:0	XM:i:1	XO:i:0	XG:i:0	NM:i:1	MD:Z:19T11	YT:Z:UU
HWI-ST515:184:D0PUKACXX:1:1102:18651:117519	272	chromosome:AGPv2:1:1:301354135:1	53497643	1	31M	*	0	0	GATTTGCAGGAGACCTTCGCCAGTTTTAGAC	@CDCEDEEEEE@?FFFFJHIGIGIHCGHGDE	AS:i:-5	XS:i:0	XN:i:0	XM:i:1	XO:i:0	XG:i:0	NM:i:1	MD:Z:26C4	YT:Z:UU
HWI-ST515:184:D0PUKACXX:1:1102:18651:117519	272	chromosome:AGPv2:7:1:176764762:1	70577278	1	31M	*	0	0	GATTTGCAGGAGACCTTCGCCAGTTTTAGAC	@CDCEDEEEEE@?FFFFJHIGIGIHCGHGDE	AS:i:-5	XS:i:0	XN:i:0	XM:i:1	XO:i:0	XG:i:0	NM:i:1	MD:Z:3C27	YT:Z:UU
HWI-ST515:184:D0PUKACXX:1:1102:18651:117519	272	chromosome:AGPv2:3:1:232140174:1	173912699	1	31M	*	0	0	GATTTGCAGGAGACCTTCGCCAGTTTTAGAC	@CDCEDEEEEE@?FFFFJHIGIGIHCGHGDE	AS:i:-5	XS:i:0	XN:i:0	XM:i:1	XO:i:0	XG:i:0	NM:i:1	MD:Z:26C4	YT:Z:UU
HWI-ST515:184:D0PUKACXX:1:1102:18651:117519	272	chromosome:AGPv2:7:1:176764762:1	128256061	1	31M	*	0	0	GATTTGCAGGAGACCTTCGCCAGTTTTAGAC	@CDCEDEEEEE@?FFFFJHIGIGIHCGHGDE	AS:i:-5	XS:i:0	XN:i:0	XM:i:1	XO:i:0	XG:i:0	NM:i:1	MD:Z:26C4	YT:Z:UU
HWI-ST515:184:D0PUKACXX:1:1102:18651:117519	256	chromosome:AGPv2:4:1:241473504:1	50811299	1	31M	*	0	0	GTCTAAAACTGGCGAAGGTCTCCTGCAAATC	EDGHGCHIGIGIHJFFFF?@EEEEEDECDC@	AS:i:-5	XS:i:0	XN:i:0	XM:i:1	XO:i:0	XG:i:0	NM:i:1	MD:Z:4G26	YT:Z:UU
HWI-ST515:184:D0PUKACXX:1:1102:18651:117519	256	chromosome:AGPv2:7:1:176764762:1	96477850	1	31M	*	0	0	GTCTAAAACTGGCGAAGGTCTCCTGCAAATC	EDGHGCHIGIGIHJFFFF?@EEEEEDECDC@	AS:i:-5	XS:i:0	XN:i:0	XM:i:1	XO:i:0	XG:i:0	NM:i:1	MD:Z:4G26	YT:Z:UU
HWI-ST515:184:D0PUKACXX:1:1102:18651:117519	272	chromosome:AGPv2:1:1:301354135:1	205264600	1	31M	*	0	0	GATTTGCAGGAGACCTTCGCCAGTTTTAGAC	@CDCEDEEEEE@?FFFFJHIGIGIHCGHGDE	AS:i:-5	XS:i:0	XN:i:0	XM:i:1	XO:i:0	XG:i:0	NM:i:1	MD:Z:26C4	YT:Z:UU
HWI-ST515:184:D0PUKACXX:1:1102:18651:117519	256	chromosome:AGPv2:10:1:150189435:1	33044291	1	31M	*	0	0	GTCTAAAACTGGCGAAGGTCTCCTGCAAATC	EDGHGCHIGIGIHJFFFF?@EEEEEDECDC@	AS:i:-5	XS:i:0	XN:i:0	XM:i:1	XO:i:0	XG:i:0	NM:i:1	MD:Z:4G26	YT:Z:UU
HWI-ST515:184:D0PUKACXX:1:1102:18651:117519	272	chromosome:AGPv2:1:1:301354135:1	166226481	1	31M	*	0	0	GATTTGCAGGAGACCTTCGCCAGTTTTAGAC	@CDCEDEEEEE@?FFFFJHIGIGIHCGHGDE	AS:i:-5	XS:i:0	XN:i:0	XM:i:1	XO:i:0	XG:i:0	NM:i:1	MD:Z:26C4	YT:Z:UU
HWI-ST515:184:D0PUKACXX:1:1102:18651:117519	256	chromosome:AGPv2:2:1:237068873:1	101157830	1	31M	*	0	0	GTCTAAAACTGGCGAAGGTCTCCTGCAAATC	EDGHGCHIGIGIHJFFFF?@EEEEEDECDC@	AS:i:-5	XS:i:0	XN:i:0	XM:i:1	XO:i:0	XG:i:0	NM:i:1	MD:Z:22T8	YT:Z:UU
HWI-ST515:184:D0PUKACXX:1:1102:18651:117519	256	chromosome:AGPv2:3:1:232140174:1	106695218	1	31M	*	0	0	GTCTAAAACTGGCGAAGGTCTCCTGCAAATC	EDGHGCHIGIGIHJFFFF?@EEEEEDECDC@	AS:i:-5	XS:i:0	XN:i:0	XM:i:1	XO:i:0	XG:i:0	NM:i:1	MD:Z:4G26	YT:Z:UU
HWI-ST515:184:D0PUKACXX:1:1102:18651:117519	272	chromosome:AGPv2:7:1:176764762:1	22280996	1	31M	*	0	0	GATTTGCAGGAGACCTTCGCCAGTTTTAGAC	@CDCEDEEEEE@?FFFFJHIGIGIHCGHGDE	AS:i:-5	XS:i:0	XN:i:0	XM:i:1	XO:i:0	XG:i:0	NM:i:1	MD:Z:26C4	YT:Z:UU
HWI-ST515:184:D0PUKACXX:1:1102:18651:117519	272	chromosome:AGPv2:6:1:169174353:1	89926758	1	31M	*	0	0	GATTTGCAGGAGACCTTCGCCAGTTTTAGAC	@CDCEDEEEEE@?FFFFJHIGIGIHCGHGDE	AS:i:-5	XS:i:0	XN:i:0	XM:i:1	XO:i:0	XG:i:0	NM:i:1	MD:Z:18A12	YT:Z:UU
HWI-ST515:184:D0PUKACXX:1:1102:18651:117519	256	chromosome:AGPv2:1:1:301354135:1	276948191	1	31M	*	0	0	GTCTAAAACTGGCGAAGGTCTCCTGCAAATC	EDGHGCHIGIGIHJFFFF?@EEEEEDECDC@	AS:i:-5	XS:i:0	XN:i:0	XM:i:1	XO:i:0	XG:i:0	NM:i:1	MD:Z:22T8	YT:Z:UU
HWI-ST515:184:D0PUKACXX:1:1102:18651:117519	272	chromosome:AGPv2:2:1:237068873:1	60347791	1	31M	*	0	0	GATTTGCAGGAGACCTTCGCCAGTTTTAGAC	@CDCEDEEEEE@?FFFFJHIGIGIHCGHGDE	AS:i:-5	XS:i:0	XN:i:0	XM:i:1	XO:i:0	XG:i:0	NM:i:1	MD:Z:26C4	YT:Z:UU
HWI-ST515:184:D0PUKACXX:1:1102:18651:117519	256	chromosome:AGPv2:1:1:301354135:1	261923040	1	31M	*	0	0	GTCTAAAACTGGCGAAGGTCTCCTGCAAATC	EDGHGCHIGIGIHJFFFF?@EEEEEDECDC@	AS:i:-5	XS:i:0	XN:i:0	XM:i:1	XO:i:0	XG:i:0	NM:i:1	MD:Z:4G26	YT:Z:UU
HWI-ST515:184:D0PUKACXX:1:1102:18651:117519	272	chromosome:AGPv2:4:1:241473504:1	50884929	1	31M	*	0	0	GATTTGCAGGAGACCTTCGCCAGTTTTAGAC	@CDCEDEEEEE@?FFFFJHIGIGIHCGHGDE	AS:i:-5	XS:i:0	XN:i:0	XM:i:1	XO:i:0	XG:i:0	NM:i:1	MD:Z:26C4	YT:Z:UU
HWI-ST515:184:D0PUKACXX:1:1102:18651:117519	256	chromosome:AGPv2:2:1:237068873:1	76197550	1	31M	*	0	0	GTCTAAAACTGGCGAAGGTCTCCTGCAAATC	EDGHGCHIGIGIHJFFFF?@EEEEEDECDC@	AS:i:-5	XS:i:0	XN:i:0	XM:i:1	XO:i:0	XG:i:0	NM:i:1	MD:Z:4G26	YT:Z:UU
HWI-ST515:184:D0PUKACXX:1:1102:18651:117519	256	chromosome:AGPv2:2:1:237068873:1	52034846	1	31M	*	0	0	GTCTAAAACTGGCGAAGGTCTCCTGCAAATC	EDGHGCHIGIGIHJFFFF?@EEEEEDECDC@	AS:i:-5	XS:i:0	XN:i:0	XM:i:1	XO:i:0	XG:i:0	NM:i:1	MD:Z:22T8	YT:Z:UU
HWI-ST515:184:D0PUKACXX:1:1102:18651:117519	256	chromosome:AGPv2:1:1:301354135:1	164993223	1	31M	*	0	0	GTCTAAAACTGGCGAAGGTCTCCTGCAAATC	EDGHGCHIGIGIHJFFFF?@EEEEEDECDC@	AS:i:-5	XS:i:0	XN:i:0	XM:i:1	XO:i:0	XG:i:0	NM:i:1	MD:Z:17A13	YT:Z:UU
HWI-ST515:184:D0PUKACXX:1:1102:18651:117519	256	chromosome:AGPv2:5:1:217872852:1	147380248	1	31M	*	0	0	GTCTAAAACTGGCGAAGGTCTCCTGCAAATC	EDGHGCHIGIGIHJFFFF?@EEEEEDECDC@	AS:i:-5	XS:i:0	XN:i:0	XM:i:1	XO:i:0	XG:i:0	NM:i:1	MD:Z:4G26	YT:Z:UU
HWI-ST515:184:D0PUKACXX:1:1102:18651:117519	256	chromosome:AGPv2:UNKNOWN:1:7140151:1	1896918	1	31M	*	0	0	GTCTAAAACTGGCGAAGGTCTCCTGCAAATC	EDGHGCHIGIGIHJFFFF?@EEEEEDECDC@	AS:i:-5	XS:i:0	XN:i:0	XM:i:1	XO:i:0	XG:i:0	NM:i:1	MD:Z:4G26	YT:Z:UU
HWI-ST515:184:D0PUKACXX:1:1102:18651:117519	256	chromosome:AGPv2:2:1:237068873:1	83297917	1	31M	*	0	0	GTCTAAAACTGGCGAAGGTCTCCTGCAAATC	EDGHGCHIGIGIHJFFFF?@EEEEEDECDC@	AS:i:-5	XS:i:0	XN:i:0	XM:i:1	XO:i:0	XG:i:0	NM:i:1	MD:Z:27G3	YT:Z:UU
HWI-ST515:184:D0PUKACXX:1:1102:18651:117519	272	chromosome:AGPv2:10:1:150189435:1	99420450	1	31M	*	0	0	GATTTGCAGGAGACCTTCGCCAGTTTTAGAC	@CDCEDEEEEE@?FFFFJHIGIGIHCGHGDE	AS:i:-5	XS:i:0	XN:i:0	XM:i:1	XO:i:0	XG:i:0	NM:i:1	MD:Z:26C4	YT:Z:UU
HWI-ST515:184:D0PUKACXX:1:1102:18651:117519	272	chromosome:AGPv2:8:1:175793759:1	55143550	1	31M	*	0	0	GATTTGCAGGAGACCTTCGCCAGTTTTAGAC	@CDCEDEEEEE@?FFFFJHIGIGIHCGHGDE	AS:i:-5	XS:i:0	XN:i:0	XM:i:1	XO:i:0	XG:i:0	NM:i:1	MD:Z:3C27	YT:Z:UU
HWI-ST515:184:D0PUKACXX:1:1102:18651:117519	272	chromosome:AGPv2:5:1:217872852:1	127308455	1	31M	*	0	0	GATTTGCAGGAGACCTTCGCCAGTTTTAGAC	@CDCEDEEEEE@?FFFFJHIGIGIHCGHGDE	AS:i:-5	XS:i:0	XN:i:0	XM:i:1	XO:i:0	XG:i:0	NM:i:1	MD:Z:26C4	YT:Z:UU
HWI-ST515:184:D0PUKACXX:1:1102:18651:117519	272	chromosome:AGPv2:UNKNOWN:1:7140151:1	6682710	1	31M	*	0	0	GATTTGCAGGAGACCTTCGCCAGTTTTAGAC	@CDCEDEEEEE@?FFFFJHIGIGIHCGHGDE	AS:i:-5	XS:i:0	XN:i:0	XM:i:1	XO:i:0	XG:i:0	NM:i:1	MD:Z:26C4	YT:Z:UU
HWI-ST515:184:D0PUKACXX:1:1102:18651:117519	256	chromosome:AGPv2:3:1:232140174:1	45892029	1	31M	*	0	0	GTCTAAAACTGGCGAAGGTCTCCTGCAAATC	EDGHGCHIGIGIHJFFFF?@EEEEEDECDC@	AS:i:-5	XS:i:0	XN:i:0	XM:i:1	XO:i:0	XG:i:0	NM:i:1	MD:Z:27G3	YT:Z:UU
HWI-ST515:184:D0PUKACXX:1:1102:18651:117519	256	chromosome:AGPv2:5:1:217872852:1	18934674	1	31M	*	0	0	GTCTAAAACTGGCGAAGGTCTCCTGCAAATC	EDGHGCHIGIGIHJFFFF?@EEEEEDECDC@	AS:i:-5	XS:i:0	XN:i:0	XM:i:1	XO:i:0	XG:i:0	NM:i:1	MD:Z:4G26	YT:Z:UU
HWI-ST515:184:D0PUKACXX:1:1102:18651:117519	256	chromosome:AGPv2:2:1:237068873:1	126377777	1	31M	*	0	0	GTCTAAAACTGGCGAAGGTCTCCTGCAAATC	EDGHGCHIGIGIHJFFFF?@EEEEEDECDC@	AS:i:-5	XS:i:0	XN:i:0	XM:i:1	XO:i:0	XG:i:0	NM:i:1	MD:Z:22T8	YT:Z:UU
HWI-ST515:184:D0PUKACXX:1:1102:18651:117519	256	chromosome:AGPv2:7:1:176764762:1	72406833	1	31M	*	0	0	GTCTAAAACTGGCGAAGGTCTCCTGCAAATC	EDGHGCHIGIGIHJFFFF?@EEEEEDECDC@	AS:i:-5	XS:i:0	XN:i:0	XM:i:1	XO:i:0	XG:i:0	NM:i:1	MD:Z:4G26	YT:Z:UU
HWI-ST515:184:D0PUKACXX:1:1102:18651:117519	272	chromosome:AGPv2:10:1:150189435:1	94112243	1	31M	*	0	0	GATTTGCAGGAGACCTTCGCCAGTTTTAGAC	@CDCEDEEEEE@?FFFFJHIGIGIHCGHGDE	AS:i:-5	XS:i:0	XN:i:0	XM:i:1	XO:i:0	XG:i:0	NM:i:1	MD:Z:26C4	YT:Z:UU
HWI-ST515:184:D0PUKACXX:1:1102:18651:117519	256	chromosome:AGPv2:4:1:241473504:1	202736881	1	31M	*	0	0	GTCTAAAACTGGCGAAGGTCTCCTGCAAATC	EDGHGCHIGIGIHJFFFF?@EEEEEDECDC@	AS:i:-5	XS:i:0	XN:i:0	XM:i:1	XO:i:0	XG:i:0	NM:i:1	MD:Z:4G26	YT:Z:UU
HWI-ST515:184:D0PUKACXX:1:1102:18651:117519	272	chromosome:AGPv2:2:1:237068873:1	151749849	1	31M	*	0	0	GATTTGCAGGAGACCTTCGCCAGTTTTAGAC	@CDCEDEEEEE@?FFFFJHIGIGIHCGHGDE	AS:i:-5	XS:i:0	XN:i:0	XM:i:1	XO:i:0	XG:i:0	NM:i:1	MD:Z:26C4	YT:Z:UU
HWI-ST515:184:D0PUKACXX:1:1102:18651:117519	256	chromosome:AGPv2:4:1:241473504:1	49255522	1	31M	*	0	0	GTCTAAAACTGGCGAAGGTCTCCTGCAAATC	EDGHGCHIGIGIHJFFFF?@EEEEEDECDC@	AS:i:-5	XS:i:0	XN:i:0	XM:i:1	XO:i:0	XG:i:0	NM:i:1	MD:Z:4G26	YT:Z:UU
HWI-ST515:184:D0PUKACXX:1:1102:18651:117519	272	chromosome:AGPv2:9:1:156750706:1	34046813	1	31M	*	0	0	GATTTGCAGGAGACCTTCGCCAGTTTTAGAC	@CDCEDEEEEE@?FFFFJHIGIGIHCGHGDE	AS:i:-5	XS:i:0	XN:i:0	XM:i:1	XO:i:0	XG:i:0	NM:i:1	MD:Z:13T17	YT:Z:UU
HWI-ST515:184:D0PUKACXX:1:1102:18651:117519	256	chromosome:AGPv2:10:1:150189435:1	45814499	1	31M	*	0	0	GTCTAAAACTGGCGAAGGTCTCCTGCAAATC	EDGHGCHIGIGIHJFFFF?@EEEEEDECDC@	AS:i:-5	XS:i:0	XN:i:0	XM:i:1	XO:i:0	XG:i:0	NM:i:1	MD:Z:4G26	YT:Z:UU
HWI-ST515:184:D0PUKACXX:1:1102:18651:117519	256	chromosome:AGPv2:7:1:176764762:1	43614261	1	31M	*	0	0	GTCTAAAACTGGCGAAGGTCTCCTGCAAATC	EDGHGCHIGIGIHJFFFF?@EEEEEDECDC@	AS:i:-5	XS:i:0	XN:i:0	XM:i:1	XO:i:0	XG:i:0	NM:i:1	MD:Z:4G26	YT:Z:UU
HWI-ST515:184:D0PUKACXX:1:1102:18651:117519	256	chromosome:AGPv2:4:1:241473504:1	114083364	1	31M	*	0	0	GTCTAAAACTGGCGAAGGTCTCCTGCAAATC	EDGHGCHIGIGIHJFFFF?@EEEEEDECDC@	AS:i:-5	XS:i:0	XN:i:0	XM:i:1	XO:i:0	XG:i:0	NM:i:1	MD:Z:4G26	YT:Z:UU
HWI-ST515:184:D0PUKACXX:1:1102:18651:117519	272	chromosome:AGPv2:9:1:156750706:1	108649099	1	31M	*	0	0	GATTTGCAGGAGACCTTCGCCAGTTTTAGAC	@CDCEDEEEEE@?FFFFJHIGIGIHCGHGDE	AS:i:-5	XS:i:0	XN:i:0	XM:i:1	XO:i:0	XG:i:0	NM:i:1	MD:Z:3C27	YT:Z:UU
HWI-ST515:184:D0PUKACXX:1:1102:18651:117519	256	chromosome:AGPv2:5:1:217872852:1	76719223	1	31M	*	0	0	GTCTAAAACTGGCGAAGGTCTCCTGCAAATC	EDGHGCHIGIGIHJFFFF?@EEEEEDECDC@	AS:i:-5	XS:i:0	XN:i:0	XM:i:1	XO:i:0	XG:i:0	NM:i:1	MD:Z:24A6	YT:Z:UU
HWI-ST515:184:D0PUKACXX:1:1102:18651:117519	256	chromosome:AGPv2:5:1:217872852:1	67614690	1	31M	*	0	0	GTCTAAAACTGGCGAAGGTCTCCTGCAAATC	EDGHGCHIGIGIHJFFFF?@EEEEEDECDC@	AS:i:-5	XS:i:0	XN:i:0	XM:i:1	XO:i:0	XG:i:0	NM:i:1	MD:Z:4G26	YT:Z:UU
HWI-ST515:184:D0PUKACXX:1:1102:18651:117519	256	chromosome:AGPv2:2:1:237068873:1	178480085	1	31M	*	0	0	GTCTAAAACTGGCGAAGGTCTCCTGCAAATC	EDGHGCHIGIGIHJFFFF?@EEEEEDECDC@	AS:i:-5	XS:i:0	XN:i:0	XM:i:1	XO:i:0	XG:i:0	NM:i:1	MD:Z:4G26	YT:Z:UU
HWI-ST515:184:D0PUKACXX:1:1102:18651:117519	256	chromosome:AGPv2:10:1:150189435:1	23849567	1	31M	*	0	0	GTCTAAAACTGGCGAAGGTCTCCTGCAAATC	EDGHGCHIGIGIHJFFFF?@EEEEEDECDC@	AS:i:-5	XS:i:0	XN:i:0	XM:i:1	XO:i:0	XG:i:0	NM:i:1	MD:Z:4G26	YT:Z:UU
HWI-ST515:184:D0PUKACXX:1:1102:18651:117519	272	chromosome:AGPv2:8:1:175793759:1	3448012	1	31M	*	0	0	GATTTGCAGGAGACCTTCGCCAGTTTTAGAC	@CDCEDEEEEE@?FFFFJHIGIGIHCGHGDE	AS:i:-5	XS:i:0	XN:i:0	XM:i:1	XO:i:0	XG:i:0	NM:i:1	MD:Z:26C4	YT:Z:UU
HWI-ST515:184:D0PUKACXX:1:1102:18651:117519	256	chromosome:AGPv2:5:1:217872852:1	134317380	1	31M	*	0	0	GTCTAAAACTGGCGAAGGTCTCCTGCAAATC	EDGHGCHIGIGIHJFFFF?@EEEEEDECDC@	AS:i:-5	XS:i:0	XN:i:0	XM:i:1	XO:i:0	XG:i:0	NM:i:1	MD:Z:29C1	YT:Z:UU
HWI-ST515:184:D0PUKACXX:1:1102:18651:117519	272	chromosome:AGPv2:2:1:237068873:1	197397170	1	31M	*	0	0	GATTTGCAGGAGACCTTCGCCAGTTTTAGAC	@CDCEDEEEEE@?FFFFJHIGIGIHCGHGDE	AS:i:-5	XS:i:0	XN:i:0	XM:i:1	XO:i:0	XG:i:0	NM:i:1	MD:Z:26C4	YT:Z:UU
HWI-ST515:184:D0PUKACXX:1:1102:18651:117519	272	chromosome:AGPv2:6:1:169174353:1	54803991	1	31M	*	0	0	GATTTGCAGGAGACCTTCGCCAGTTTTAGAC	@CDCEDEEEEE@?FFFFJHIGIGIHCGHGDE	AS:i:-5	XS:i:0	XN:i:0	XM:i:1	XO:i:0	XG:i:0	NM:i:1	MD:Z:26C4	YT:Z:UU
HWI-ST515:184:D0PUKACXX:1:1102:18651:117519	256	chromosome:AGPv2:2:1:237068873:1	138664083	1	31M	*	0	0	GTCTAAAACTGGCGAAGGTCTCCTGCAAATC	EDGHGCHIGIGIHJFFFF?@EEEEEDECDC@	AS:i:-5	XS:i:0	XN:i:0	XM:i:1	XO:i:0	XG:i:0	NM:i:1	MD:Z:4G26	YT:Z:UU
HWI-ST515:184:D0PUKACXX:1:1102:18651:117519	256	chromosome:AGPv2:5:1:217872852:1	134623941	1	31M	*	0	0	GTCTAAAACTGGCGAAGGTCTCCTGCAAATC	EDGHGCHIGIGIHJFFFF?@EEEEEDECDC@	AS:i:-5	XS:i:0	XN:i:0	XM:i:1	XO:i:0	XG:i:0	NM:i:1	MD:Z:12T18	YT:Z:UU
HWI-ST515:184:D0PUKACXX:1:1102:18651:117519	256	chromosome:AGPv2:6:1:169174353:1	125666705	1	31M	*	0	0	GTCTAAAACTGGCGAAGGTCTCCTGCAAATC	EDGHGCHIGIGIHJFFFF?@EEEEEDECDC@	AS:i:-5	XS:i:0	XN:i:0	XM:i:1	XO:i:0	XG:i:0	NM:i:1	MD:Z:4G26	YT:Z:UU
HWI-ST515:184:D0PUKACXX:1:1102:18651:117519	256	chromosome:AGPv2:5:1:217872852:1	14914305	1	31M	*	0	0	GTCTAAAACTGGCGAAGGTCTCCTGCAAATC	EDGHGCHIGIGIHJFFFF?@EEEEEDECDC@	AS:i:-5	XS:i:0	XN:i:0	XM:i:1	XO:i:0	XG:i:0	NM:i:1	MD:Z:22T8	YT:Z:UU
HWI-ST515:184:D0PUKACXX:1:1102:18651:117519	272	chromosome:AGPv2:8:1:175793759:1	109755698	1	31M	*	0	0	GATTTGCAGGAGACCTTCGCCAGTTTTAGAC	@CDCEDEEEEE@?FFFFJHIGIGIHCGHGDE	AS:i:-5	XS:i:0	XN:i:0	XM:i:1	XO:i:0	XG:i:0	NM:i:1	MD:Z:26C4	YT:Z:UU
HWI-ST515:184:D0PUKACXX:1:1102:18651:117519	256	chromosome:AGPv2:2:1:237068873:1	128391252	1	31M	*	0	0	GTCTAAAACTGGCGAAGGTCTCCTGCAAATC	EDGHGCHIGIGIHJFFFF?@EEEEEDECDC@	AS:i:-5	XS:i:0	XN:i:0	XM:i:1	XO:i:0	XG:i:0	NM:i:1	MD:Z:1C29	YT:Z:UU
HWI-ST515:184:D0PUKACXX:1:1102:18651:117519	272	chromosome:AGPv2:5:1:217872852:1	86976953	1	31M	*	0	0	GATTTGCAGGAGACCTTCGCCAGTTTTAGAC	@CDCEDEEEEE@?FFFFJHIGIGIHCGHGDE	AS:i:-5	XS:i:0	XN:i:0	XM:i:1	XO:i:0	XG:i:0	NM:i:1	MD:Z:14A16	YT:Z:UU
HWI-ST515:184:D0PUKACXX:1:1102:18651:117519	272	chromosome:AGPv2:3:1:232140174:1	394399	1	31M	*	0	0	GATTTGCAGGAGACCTTCGCCAGTTTTAGAC	@CDCEDEEEEE@?FFFFJHIGIGIHCGHGDE	AS:i:-5	XS:i:0	XN:i:0	XM:i:1	XO:i:0	XG:i:0	NM:i:1	MD:Z:26C4	YT:Z:UU
HWI-ST515:184:D0PUKACXX:1:1102:18651:117519	256	chromosome:AGPv2:5:1:217872852:1	134460589	1	31M	*	0	0	GTCTAAAACTGGCGAAGGTCTCCTGCAAATC	EDGHGCHIGIGIHJFFFF?@EEEEEDECDC@	AS:i:-5	XS:i:0	XN:i:0	XM:i:1	XO:i:0	XG:i:0	NM:i:1	MD:Z:4G26	YT:Z:UU
HWI-ST515:184:D0PUKACXX:1:1102:18651:117519	272	chromosome:AGPv2:5:1:217872852:1	91214820	1	31M	*	0	0	GATTTGCAGGAGACCTTCGCCAGTTTTAGAC	@CDCEDEEEEE@?FFFFJHIGIGIHCGHGDE	AS:i:-5	XS:i:0	XN:i:0	XM:i:1	XO:i:0	XG:i:0	NM:i:1	MD:Z:26C4	YT:Z:UU
HWI-ST515:184:D0PUKACXX:1:1102:18651:117519	256	chromosome:AGPv2:2:1:237068873:1	172030152	1	31M	*	0	0	GTCTAAAACTGGCGAAGGTCTCCTGCAAATC	EDGHGCHIGIGIHJFFFF?@EEEEEDECDC@	AS:i:-5	XS:i:0	XN:i:0	XM:i:1	XO:i:0	XG:i:0	NM:i:1	MD:Z:4G26	YT:Z:UU
HWI-ST515:184:D0PUKACXX:1:1102:18651:117519	272	chromosome:AGPv2:10:1:150189435:1	47853295	1	31M	*	0	0	GATTTGCAGGAGACCTTCGCCAGTTTTAGAC	@CDCEDEEEEE@?FFFFJHIGIGIHCGHGDE	AS:i:-5	XS:i:0	XN:i:0	XM:i:1	XO:i:0	XG:i:0	NM:i:1	MD:Z:26C4	YT:Z:UU
HWI-ST515:184:D0PUKACXX:1:1102:18651:117519	272	chromosome:AGPv2:5:1:217872852:1	109801571	1	31M	*	0	0	GATTTGCAGGAGACCTTCGCCAGTTTTAGAC	@CDCEDEEEEE@?FFFFJHIGIGIHCGHGDE	AS:i:-5	XS:i:0	XN:i:0	XM:i:1	XO:i:0	XG:i:0	NM:i:1	MD:Z:26C4	YT:Z:UU
HWI-ST515:184:D0PUKACXX:1:1102:18651:117519	272	chromosome:AGPv2:6:1:169174353:1	51833252	1	31M	*	0	0	GATTTGCAGGAGACCTTCGCCAGTTTTAGAC	@CDCEDEEEEE@?FFFFJHIGIGIHCGHGDE	AS:i:-5	XS:i:0	XN:i:0	XM:i:1	XO:i:0	XG:i:0	NM:i:1	MD:Z:26C4	YT:Z:UU
HWI-ST515:184:D0PUKACXX:1:1102:18651:117519	272	chromosome:AGPv2:4:1:241473504:1	55903263	1	31M	*	0	0	GATTTGCAGGAGACCTTCGCCAGTTTTAGAC	@CDCEDEEEEE@?FFFFJHIGIGIHCGHGDE	AS:i:-5	XS:i:0	XN:i:0	XM:i:1	XO:i:0	XG:i:0	NM:i:1	MD:Z:26C4	YT:Z:UU
HWI-ST515:184:D0PUKACXX:1:1102:18651:117519	256	chromosome:AGPv2:2:1:237068873:1	68541499	1	31M	*	0	0	GTCTAAAACTGGCGAAGGTCTCCTGCAAATC	EDGHGCHIGIGIHJFFFF?@EEEEEDECDC@	AS:i:-5	XS:i:0	XN:i:0	XM:i:1	XO:i:0	XG:i:0	NM:i:1	MD:Z:4G26	YT:Z:UU
HWI-ST515:184:D0PUKACXX:1:1102:18651:117519	272	chromosome:AGPv2:3:1:232140174:1	62870385	1	31M	*	0	0	GATTTGCAGGAGACCTTCGCCAGTTTTAGAC	@CDCEDEEEEE@?FFFFJHIGIGIHCGHGDE	AS:i:-5	XS:i:0	XN:i:0	XM:i:1	XO:i:0	XG:i:0	NM:i:1	MD:Z:26C4	YT:Z:UU
HWI-ST515:184:D0PUKACXX:1:1102:18651:117519	272	chromosome:AGPv2:7:1:176764762:1	78927757	1	31M	*	0	0	GATTTGCAGGAGACCTTCGCCAGTTTTAGAC	@CDCEDEEEEE@?FFFFJHIGIGIHCGHGDE	AS:i:-5	XS:i:0	XN:i:0	XM:i:1	XO:i:0	XG:i:0	NM:i:1	MD:Z:29G1	YT:Z:UU
HWI-ST515:184:D0PUKACXX:1:1102:18651:117519	272	chromosome:AGPv2:5:1:217872852:1	81838794	1	31M	*	0	0	GATTTGCAGGAGACCTTCGCCAGTTTTAGAC	@CDCEDEEEEE@?FFFFJHIGIGIHCGHGDE	AS:i:-5	XS:i:0	XN:i:0	XM:i:1	XO:i:0	XG:i:0	NM:i:1	MD:Z:26C4	YT:Z:UU
HWI-ST515:184:D0PUKACXX:1:1102:18651:117519	272	chromosome:AGPv2:3:1:232140174:1	202459863	1	31M	*	0	0	GATTTGCAGGAGACCTTCGCCAGTTTTAGAC	@CDCEDEEEEE@?FFFFJHIGIGIHCGHGDE	AS:i:-5	XS:i:0	XN:i:0	XM:i:1	XO:i:0	XG:i:0	NM:i:1	MD:Z:26C4	YT:Z:UU
HWI-ST515:184:D0PUKACXX:1:1102:18651:117519	272	chromosome:AGPv2:7:1:176764762:1	117428460	1	31M	*	0	0	GATTTGCAGGAGACCTTCGCCAGTTTTAGAC	@CDCEDEEEEE@?FFFFJHIGIGIHCGHGDE	AS:i:-5	XS:i:0	XN:i:0	XM:i:1	XO:i:0	XG:i:0	NM:i:1	MD:Z:26C4	YT:Z:UU
HWI-ST515:184:D0PUKACXX:1:1102:18651:117519	256	chromosome:AGPv2:4:1:241473504:1	97776878	1	31M	*	0	0	GTCTAAAACTGGCGAAGGTCTCCTGCAAATC	EDGHGCHIGIGIHJFFFF?@EEEEEDECDC@	AS:i:-5	XS:i:0	XN:i:0	XM:i:1	XO:i:0	XG:i:0	NM:i:1	MD:Z:10A20	YT:Z:UU
HWI-ST515:184:D0PUKACXX:1:1102:18651:117519	256	chromosome:AGPv2:10:1:150189435:1	2547791	1	31M	*	0	0	GTCTAAAACTGGCGAAGGTCTCCTGCAAATC	EDGHGCHIGIGIHJFFFF?@EEEEEDECDC@	AS:i:-5	XS:i:0	XN:i:0	XM:i:1	XO:i:0	XG:i:0	NM:i:1	MD:Z:4G26	YT:Z:UU
HWI-ST515:184:D0PUKACXX:1:1102:18651:117519	272	chromosome:AGPv2:3:1:232140174:1	190271625	1	31M	*	0	0	GATTTGCAGGAGACCTTCGCCAGTTTTAGAC	@CDCEDEEEEE@?FFFFJHIGIGIHCGHGDE	AS:i:-5	XS:i:0	XN:i:0	XM:i:1	XO:i:0	XG:i:0	NM:i:1	MD:Z:26C4	YT:Z:UU
HWI-ST515:184:D0PUKACXX:1:1102:18651:117519	272	chromosome:AGPv2:10:1:150189435:1	7611246	1	31M	*	0	0	GATTTGCAGGAGACCTTCGCCAGTTTTAGAC	@CDCEDEEEEE@?FFFFJHIGIGIHCGHGDE	AS:i:-5	XS:i:0	XN:i:0	XM:i:1	XO:i:0	XG:i:0	NM:i:1	MD:Z:26C4	YT:Z:UU
HWI-ST515:184:D0PUKACXX:1:1102:18651:117519	272	chromosome:AGPv2:2:1:237068873:1	93400536	1	31M	*	0	0	GATTTGCAGGAGACCTTCGCCAGTTTTAGAC	@CDCEDEEEEE@?FFFFJHIGIGIHCGHGDE	AS:i:-5	XS:i:0	XN:i:0	XM:i:1	XO:i:0	XG:i:0	NM:i:1	MD:Z:26C4	YT:Z:UU
HWI-ST515:184:D0PUKACXX:1:1102:18651:117519	272	chromosome:AGPv2:5:1:217872852:1	146184104	1	31M	*	0	0	GATTTGCAGGAGACCTTCGCCAGTTTTAGAC	@CDCEDEEEEE@?FFFFJHIGIGIHCGHGDE	AS:i:-5	XS:i:0	XN:i:0	XM:i:1	XO:i:0	XG:i:0	NM:i:1	MD:Z:5A25	YT:Z:UU
HWI-ST515:184:D0PUKACXX:1:1102:18651:117519	272	chromosome:AGPv2:4:1:241473504:1	101610936	1	31M	*	0	0	GATTTGCAGGAGACCTTCGCCAGTTTTAGAC	@CDCEDEEEEE@?FFFFJHIGIGIHCGHGDE	AS:i:-5	XS:i:0	XN:i:0	XM:i:1	XO:i:0	XG:i:0	NM:i:1	MD:Z:26C4	YT:Z:UU
HWI-ST515:184:D0PUKACXX:1:1102:18651:117519	272	chromosome:AGPv2:8:1:175793759:1	116172274	1	31M	*	0	0	GATTTGCAGGAGACCTTCGCCAGTTTTAGAC	@CDCEDEEEEE@?FFFFJHIGIGIHCGHGDE	AS:i:-5	XS:i:0	XN:i:0	XM:i:1	XO:i:0	XG:i:0	NM:i:1	MD:Z:26C4	YT:Z:UU
HWI-ST515:184:D0PUKACXX:1:1102:18651:117519	256	chromosome:AGPv2:10:1:150189435:1	18698368	1	31M	*	0	0	GTCTAAAACTGGCGAAGGTCTCCTGCAAATC	EDGHGCHIGIGIHJFFFF?@EEEEEDECDC@	AS:i:-5	XS:i:0	XN:i:0	XM:i:1	XO:i:0	XG:i:0	NM:i:1	MD:Z:27G3	YT:Z:UU
HWI-ST515:184:D0PUKACXX:1:1102:18651:117519	272	chromosome:AGPv2:3:1:232140174:1	44873478	1	31M	*	0	0	GATTTGCAGGAGACCTTCGCCAGTTTTAGAC	@CDCEDEEEEE@?FFFFJHIGIGIHCGHGDE	AS:i:-5	XS:i:0	XN:i:0	XM:i:1	XO:i:0	XG:i:0	NM:i:1	MD:Z:26C4	YT:Z:UU
HWI-ST515:184:D0PUKACXX:1:1102:18651:117519	272	chromosome:AGPv2:6:1:169174353:1	109747157	1	31M	*	0	0	GATTTGCAGGAGACCTTCGCCAGTTTTAGAC	@CDCEDEEEEE@?FFFFJHIGIGIHCGHGDE	AS:i:-5	XS:i:0	XN:i:0	XM:i:1	XO:i:0	XG:i:0	NM:i:1	MD:Z:26C4	YT:Z:UU
HWI-ST515:184:D0PUKACXX:1:1102:18651:117519	256	chromosome:AGPv2:7:1:176764762:1	41965982	1	31M	*	0	0	GTCTAAAACTGGCGAAGGTCTCCTGCAAATC	EDGHGCHIGIGIHJFFFF?@EEEEEDECDC@	AS:i:-5	XS:i:0	XN:i:0	XM:i:1	XO:i:0	XG:i:0	NM:i:1	MD:Z:4G26	YT:Z:UU
HWI-ST515:184:D0PUKACXX:1:1102:18651:117519	256	chromosome:AGPv2:7:1:176764762:1	78395467	1	31M	*	0	0	GTCTAAAACTGGCGAAGGTCTCCTGCAAATC	EDGHGCHIGIGIHJFFFF?@EEEEEDECDC@	AS:i:-5	XS:i:0	XN:i:0	XM:i:1	XO:i:0	XG:i:0	NM:i:1	MD:Z:4G26	YT:Z:UU
HWI-ST515:184:D0PUKACXX:1:1102:18651:117519	272	chromosome:AGPv2:1:1:301354135:1	249880800	1	31M	*	0	0	GATTTGCAGGAGACCTTCGCCAGTTTTAGAC	@CDCEDEEEEE@?FFFFJHIGIGIHCGHGDE	AS:i:-5	XS:i:0	XN:i:0	XM:i:1	XO:i:0	XG:i:0	NM:i:1	MD:Z:26C4	YT:Z:UU
HWI-ST515:184:D0PUKACXX:1:1102:18651:117519	256	chromosome:AGPv2:6:1:169174353:1	55197560	1	31M	*	0	0	GTCTAAAACTGGCGAAGGTCTCCTGCAAATC	EDGHGCHIGIGIHJFFFF?@EEEEEDECDC@	AS:i:-5	XS:i:0	XN:i:0	XM:i:1	XO:i:0	XG:i:0	NM:i:1	MD:Z:4G26	YT:Z:UU
HWI-ST515:184:D0PUKACXX:1:1102:18651:117519	256	chromosome:AGPv2:6:1:169174353:1	136926100	1	31M	*	0	0	GTCTAAAACTGGCGAAGGTCTCCTGCAAATC	EDGHGCHIGIGIHJFFFF?@EEEEEDECDC@	AS:i:-5	XS:i:0	XN:i:0	XM:i:1	XO:i:0	XG:i:0	NM:i:1	MD:Z:27G3	YT:Z:UU
HWI-ST515:184:D0PUKACXX:1:1102:18651:117519	272	chromosome:AGPv2:7:1:176764762:1	29115095	1	31M	*	0	0	GATTTGCAGGAGACCTTCGCCAGTTTTAGAC	@CDCEDEEEEE@?FFFFJHIGIGIHCGHGDE	AS:i:-5	XS:i:0	XN:i:0	XM:i:1	XO:i:0	XG:i:0	NM:i:1	MD:Z:26C4	YT:Z:UU
HWI-ST515:184:D0PUKACXX:1:1102:18651:117519	272	chromosome:AGPv2:9:1:156750706:1	104459735	1	31M	*	0	0	GATTTGCAGGAGACCTTCGCCAGTTTTAGAC	@CDCEDEEEEE@?FFFFJHIGIGIHCGHGDE	AS:i:-5	XS:i:0	XN:i:0	XM:i:1	XO:i:0	XG:i:0	NM:i:1	MD:Z:29G1	YT:Z:UU
HWI-ST515:184:D0PUKACXX:1:1102:18651:117519	272	chromosome:AGPv2:3:1:232140174:1	4230386	1	31M	*	0	0	GATTTGCAGGAGACCTTCGCCAGTTTTAGAC	@CDCEDEEEEE@?FFFFJHIGIGIHCGHGDE	AS:i:-5	XS:i:0	XN:i:0	XM:i:1	XO:i:0	XG:i:0	NM:i:1	MD:Z:26C4	YT:Z:UU
HWI-ST515:184:D0PUKACXX:1:1102:18651:117519	272	chromosome:AGPv2:4:1:241473504:1	102591848	1	31M	*	0	0	GATTTGCAGGAGACCTTCGCCAGTTTTAGAC	@CDCEDEEEEE@?FFFFJHIGIGIHCGHGDE	AS:i:-5	XS:i:0	XN:i:0	XM:i:1	XO:i:0	XG:i:0	NM:i:1	MD:Z:26C4	YT:Z:UU
HWI-ST515:184:D0PUKACXX:1:1102:18651:117519	272	chromosome:AGPv2:9:1:156750706:1	40401276	1	31M	*	0	0	GATTTGCAGGAGACCTTCGCCAGTTTTAGAC	@CDCEDEEEEE@?FFFFJHIGIGIHCGHGDE	AS:i:-5	XS:i:0	XN:i:0	XM:i:1	XO:i:0	XG:i:0	NM:i:1	MD:Z:26C4	YT:Z:UU
HWI-ST515:184:D0PUKACXX:1:1102:18651:117519	256	chromosome:AGPv2:5:1:217872852:1	162574193	1	31M	*	0	0	GTCTAAAACTGGCGAAGGTCTCCTGCAAATC	EDGHGCHIGIGIHJFFFF?@EEEEEDECDC@	AS:i:-5	XS:i:0	XN:i:0	XM:i:1	XO:i:0	XG:i:0	NM:i:1	MD:Z:4G26	YT:Z:UU
HWI-ST515:184:D0PUKACXX:1:1102:18651:117519	272	chromosome:AGPv2:6:1:169174353:1	68513118	1	31M	*	0	0	GATTTGCAGGAGACCTTCGCCAGTTTTAGAC	@CDCEDEEEEE@?FFFFJHIGIGIHCGHGDE	AS:i:-5	XS:i:0	XN:i:0	XM:i:1	XO:i:0	XG:i:0	NM:i:1	MD:Z:26C4	YT:Z:UU
HWI-ST515:184:D0PUKACXX:1:1102:18651:117519	272	chromosome:AGPv2:5:1:217872852:1	48806412	1	31M	*	0	0	GATTTGCAGGAGACCTTCGCCAGTTTTAGAC	@CDCEDEEEEE@?FFFFJHIGIGIHCGHGDE	AS:i:-5	XS:i:0	XN:i:0	XM:i:1	XO:i:0	XG:i:0	NM:i:1	MD:Z:26C4	YT:Z:UU
HWI-ST515:184:D0PUKACXX:1:1102:18651:117519	272	chromosome:AGPv2:1:1:301354135:1	221064716	1	31M	*	0	0	GATTTGCAGGAGACCTTCGCCAGTTTTAGAC	@CDCEDEEEEE@?FFFFJHIGIGIHCGHGDE	AS:i:-5	XS:i:0	XN:i:0	XM:i:1	XO:i:0	XG:i:0	NM:i:1	MD:Z:26C4	YT:Z:UU
HWI-ST515:184:D0PUKACXX:1:1102:18651:117519	256	chromosome:AGPv2:4:1:241473504:1	109034322	1	31M	*	0	0	GTCTAAAACTGGCGAAGGTCTCCTGCAAATC	EDGHGCHIGIGIHJFFFF?@EEEEEDECDC@	AS:i:-5	XS:i:0	XN:i:0	XM:i:1	XO:i:0	XG:i:0	NM:i:1	MD:Z:4G26	YT:Z:UU
HWI-ST515:184:D0PUKACXX:1:1102:18651:117519	256	chromosome:AGPv2:5:1:217872852:1	50433211	1	31M	*	0	0	GTCTAAAACTGGCGAAGGTCTCCTGCAAATC	EDGHGCHIGIGIHJFFFF?@EEEEEDECDC@	AS:i:-5	XS:i:0	XN:i:0	XM:i:1	XO:i:0	XG:i:0	NM:i:1	MD:Z:27G3	YT:Z:UU
HWI-ST515:184:D0PUKACXX:1:1102:18651:117519	256	chromosome:AGPv2:6:1:169174353:1	116494040	1	31M	*	0	0	GTCTAAAACTGGCGAAGGTCTCCTGCAAATC	EDGHGCHIGIGIHJFFFF?@EEEEEDECDC@	AS:i:-5	XS:i:0	XN:i:0	XM:i:1	XO:i:0	XG:i:0	NM:i:1	MD:Z:17A13	YT:Z:UU
HWI-ST515:184:D0PUKACXX:1:1102:18651:117519	256	chromosome:AGPv2:5:1:217872852:1	186750419	1	31M	*	0	0	GTCTAAAACTGGCGAAGGTCTCCTGCAAATC	EDGHGCHIGIGIHJFFFF?@EEEEEDECDC@	AS:i:-5	XS:i:0	XN:i:0	XM:i:1	XO:i:0	XG:i:0	NM:i:1	MD:Z:4G26	YT:Z:UU
HWI-ST515:184:D0PUKACXX:1:1102:18651:117519	272	chromosome:AGPv2:2:1:237068873:1	47095627	1	31M	*	0	0	GATTTGCAGGAGACCTTCGCCAGTTTTAGAC	@CDCEDEEEEE@?FFFFJHIGIGIHCGHGDE	AS:i:-5	XS:i:0	XN:i:0	XM:i:1	XO:i:0	XG:i:0	NM:i:1	MD:Z:26C4	YT:Z:UU
HWI-ST515:184:D0PUKACXX:1:1102:18651:117519	272	chromosome:AGPv2:UNKNOWN:1:7140151:1	2110900	1	31M	*	0	0	GATTTGCAGGAGACCTTCGCCAGTTTTAGAC	@CDCEDEEEEE@?FFFFJHIGIGIHCGHGDE	AS:i:-5	XS:i:0	XN:i:0	XM:i:1	XO:i:0	XG:i:0	NM:i:1	MD:Z:26C4	YT:Z:UU
HWI-ST515:184:D0PUKACXX:1:1102:18651:117519	272	chromosome:AGPv2:2:1:237068873:1	147494690	1	31M	*	0	0	GATTTGCAGGAGACCTTCGCCAGTTTTAGAC	@CDCEDEEEEE@?FFFFJHIGIGIHCGHGDE	AS:i:-5	XS:i:0	XN:i:0	XM:i:1	XO:i:0	XG:i:0	NM:i:1	MD:Z:7C23	YT:Z:UU
HWI-ST515:184:D0PUKACXX:1:1102:18651:117519	272	chromosome:AGPv2:UNKNOWN:1:7140151:1	7002205	1	31M	*	0	0	GATTTGCAGGAGACCTTCGCCAGTTTTAGAC	@CDCEDEEEEE@?FFFFJHIGIGIHCGHGDE	AS:i:-5	XS:i:0	XN:i:0	XM:i:1	XO:i:0	XG:i:0	NM:i:1	MD:Z:26C4	YT:Z:UU
HWI-ST515:184:D0PUKACXX:1:1102:18651:117519	272	chromosome:AGPv2:2:1:237068873:1	121001770	1	31M	*	0	0	GATTTGCAGGAGACCTTCGCCAGTTTTAGAC	@CDCEDEEEEE@?FFFFJHIGIGIHCGHGDE	AS:i:-5	XS:i:0	XN:i:0	XM:i:1	XO:i:0	XG:i:0	NM:i:1	MD:Z:26C4	YT:Z:UU
HWI-ST515:184:D0PUKACXX:1:1102:18651:117519	272	chromosome:AGPv2:4:1:241473504:1	171681334	1	31M	*	0	0	GATTTGCAGGAGACCTTCGCCAGTTTTAGAC	@CDCEDEEEEE@?FFFFJHIGIGIHCGHGDE	AS:i:-5	XS:i:0	XN:i:0	XM:i:1	XO:i:0	XG:i:0	NM:i:1	MD:Z:26C4	YT:Z:UU
HWI-ST515:184:D0PUKACXX:1:1102:18651:117519	272	chromosome:AGPv2:3:1:232140174:1	10332720	1	31M	*	0	0	GATTTGCAGGAGACCTTCGCCAGTTTTAGAC	@CDCEDEEEEE@?FFFFJHIGIGIHCGHGDE	AS:i:-5	XS:i:0	XN:i:0	XM:i:1	XO:i:0	XG:i:0	NM:i:1	MD:Z:26C4	YT:Z:UU
HWI-ST515:184:D0PUKACXX:1:1102:18651:117519	256	chromosome:AGPv2:9:1:156750706:1	102238603	1	31M	*	0	0	GTCTAAAACTGGCGAAGGTCTCCTGCAAATC	EDGHGCHIGIGIHJFFFF?@EEEEEDECDC@	AS:i:-5	XS:i:0	XN:i:0	XM:i:1	XO:i:0	XG:i:0	NM:i:1	MD:Z:27G3	YT:Z:UU
HWI-ST515:184:D0PUKACXX:1:1102:18651:117519	272	chromosome:AGPv2:7:1:176764762:1	100557287	1	31M	*	0	0	GATTTGCAGGAGACCTTCGCCAGTTTTAGAC	@CDCEDEEEEE@?FFFFJHIGIGIHCGHGDE	AS:i:-5	XS:i:0	XN:i:0	XM:i:1	XO:i:0	XG:i:0	NM:i:1	MD:Z:26C4	YT:Z:UU
HWI-ST515:184:D0PUKACXX:1:1102:18651:117519	256	chromosome:AGPv2:7:1:176764762:1	50400930	1	31M	*	0	0	GTCTAAAACTGGCGAAGGTCTCCTGCAAATC	EDGHGCHIGIGIHJFFFF?@EEEEEDECDC@	AS:i:-5	XS:i:0	XN:i:0	XM:i:1	XO:i:0	XG:i:0	NM:i:1	MD:Z:22T8	YT:Z:UU
HWI-ST515:184:D0PUKACXX:1:1102:18651:117519	272	chromosome:AGPv2:4:1:241473504:1	201702618	1	31M	*	0	0	GATTTGCAGGAGACCTTCGCCAGTTTTAGAC	@CDCEDEEEEE@?FFFFJHIGIGIHCGHGDE	AS:i:-5	XS:i:0	XN:i:0	XM:i:1	XO:i:0	XG:i:0	NM:i:1	MD:Z:11A19	YT:Z:UU
HWI-ST515:184:D0PUKACXX:1:1102:18651:117519	272	chromosome:AGPv2:1:1:301354135:1	18072853	1	31M	*	0	0	GATTTGCAGGAGACCTTCGCCAGTTTTAGAC	@CDCEDEEEEE@?FFFFJHIGIGIHCGHGDE	AS:i:-5	XS:i:0	XN:i:0	XM:i:1	XO:i:0	XG:i:0	NM:i:1	MD:Z:26C4	YT:Z:UU
HWI-ST515:184:D0PUKACXX:1:1102:18651:117519	256	chromosome:AGPv2:5:1:217872852:1	154954443	1	31M	*	0	0	GTCTAAAACTGGCGAAGGTCTCCTGCAAATC	EDGHGCHIGIGIHJFFFF?@EEEEEDECDC@	AS:i:-5	XS:i:0	XN:i:0	XM:i:1	XO:i:0	XG:i:0	NM:i:1	MD:Z:4G26	YT:Z:UU
HWI-ST515:184:D0PUKACXX:1:1102:18651:117519	272	chromosome:AGPv2:8:1:175793759:1	56095391	1	31M	*	0	0	GATTTGCAGGAGACCTTCGCCAGTTTTAGAC	@CDCEDEEEEE@?FFFFJHIGIGIHCGHGDE	AS:i:-5	XS:i:0	XN:i:0	XM:i:1	XO:i:0	XG:i:0	NM:i:1	MD:Z:26C4	YT:Z:UU
HWI-ST515:184:D0PUKACXX:1:1102:18651:117519	272	chromosome:AGPv2:1:1:301354135:1	7629636	1	31M	*	0	0	GATTTGCAGGAGACCTTCGCCAGTTTTAGAC	@CDCEDEEEEE@?FFFFJHIGIGIHCGHGDE	AS:i:-5	XS:i:0	XN:i:0	XM:i:1	XO:i:0	XG:i:0	NM:i:1	MD:Z:26C4	YT:Z:UU
HWI-ST515:184:D0PUKACXX:1:1102:18651:117519	272	chromosome:AGPv2:3:1:232140174:1	38489637	1	31M	*	0	0	GATTTGCAGGAGACCTTCGCCAGTTTTAGAC	@CDCEDEEEEE@?FFFFJHIGIGIHCGHGDE	AS:i:-5	XS:i:0	XN:i:0	XM:i:1	XO:i:0	XG:i:0	NM:i:1	MD:Z:26C4	YT:Z:UU
HWI-ST515:184:D0PUKACXX:1:1102:18651:117519	272	chromosome:AGPv2:6:1:169174353:1	77370887	1	31M	*	0	0	GATTTGCAGGAGACCTTCGCCAGTTTTAGAC	@CDCEDEEEEE@?FFFFJHIGIGIHCGHGDE	AS:i:-5	XS:i:0	XN:i:0	XM:i:1	XO:i:0	XG:i:0	NM:i:1	MD:Z:18A12	YT:Z:UU
HWI-ST515:184:D0PUKACXX:1:1102:18651:117519	256	chromosome:AGPv2:5:1:217872852:1	63053500	1	31M	*	0	0	GTCTAAAACTGGCGAAGGTCTCCTGCAAATC	EDGHGCHIGIGIHJFFFF?@EEEEEDECDC@	AS:i:-5	XS:i:0	XN:i:0	XM:i:1	XO:i:0	XG:i:0	NM:i:1	MD:Z:4G26	YT:Z:UU
HWI-ST515:184:D0PUKACXX:1:1102:18651:117519	256	chromosome:AGPv2:2:1:237068873:1	92705508	1	31M	*	0	0	GTCTAAAACTGGCGAAGGTCTCCTGCAAATC	EDGHGCHIGIGIHJFFFF?@EEEEEDECDC@	AS:i:-5	XS:i:0	XN:i:0	XM:i:1	XO:i:0	XG:i:0	NM:i:1	MD:Z:27G3	YT:Z:UU
HWI-ST515:184:D0PUKACXX:1:1102:18651:117519	256	chromosome:AGPv2:10:1:150189435:1	81075454	1	31M	*	0	0	GTCTAAAACTGGCGAAGGTCTCCTGCAAATC	EDGHGCHIGIGIHJFFFF?@EEEEEDECDC@	AS:i:-5	XS:i:0	XN:i:0	XM:i:1	XO:i:0	XG:i:0	NM:i:1	MD:Z:4G26	YT:Z:UU
HWI-ST515:184:D0PUKACXX:1:1102:18651:117519	272	chromosome:AGPv2:7:1:176764762:1	130838774	1	31M	*	0	0	GATTTGCAGGAGACCTTCGCCAGTTTTAGAC	@CDCEDEEEEE@?FFFFJHIGIGIHCGHGDE	AS:i:-5	XS:i:0	XN:i:0	XM:i:1	XO:i:0	XG:i:0	NM:i:1	MD:Z:26C4	YT:Z:UU
HWI-ST515:184:D0PUKACXX:1:1102:18651:117519	272	chromosome:AGPv2:10:1:150189435:1	45283946	1	31M	*	0	0	GATTTGCAGGAGACCTTCGCCAGTTTTAGAC	@CDCEDEEEEE@?FFFFJHIGIGIHCGHGDE	AS:i:-5	XS:i:0	XN:i:0	XM:i:1	XO:i:0	XG:i:0	NM:i:1	MD:Z:26C4	YT:Z:UU
HWI-ST515:184:D0PUKACXX:1:1102:18651:117519	256	chromosome:AGPv2:2:1:237068873:1	74447034	1	31M	*	0	0	GTCTAAAACTGGCGAAGGTCTCCTGCAAATC	EDGHGCHIGIGIHJFFFF?@EEEEEDECDC@	AS:i:-5	XS:i:0	XN:i:0	XM:i:1	XO:i:0	XG:i:0	NM:i:1	MD:Z:10A20	YT:Z:UU
HWI-ST515:184:D0PUKACXX:1:1102:18651:117519	256	chromosome:AGPv2:1:1:301354135:1	147062902	1	31M	*	0	0	GTCTAAAACTGGCGAAGGTCTCCTGCAAATC	EDGHGCHIGIGIHJFFFF?@EEEEEDECDC@	AS:i:-5	XS:i:0	XN:i:0	XM:i:1	XO:i:0	XG:i:0	NM:i:1	MD:Z:4G26	YT:Z:UU
HWI-ST515:184:D0PUKACXX:1:1102:18651:117519	256	chromosome:AGPv2:2:1:237068873:1	77083921	1	31M	*	0	0	GTCTAAAACTGGCGAAGGTCTCCTGCAAATC	EDGHGCHIGIGIHJFFFF?@EEEEEDECDC@	AS:i:-5	XS:i:0	XN:i:0	XM:i:1	XO:i:0	XG:i:0	NM:i:1	MD:Z:4G26	YT:Z:UU
HWI-ST515:184:D0PUKACXX:1:1102:18651:117519	256	chromosome:AGPv2:7:1:176764762:1	62807947	1	31M	*	0	0	GTCTAAAACTGGCGAAGGTCTCCTGCAAATC	EDGHGCHIGIGIHJFFFF?@EEEEEDECDC@	AS:i:-5	XS:i:0	XN:i:0	XM:i:1	XO:i:0	XG:i:0	NM:i:1	MD:Z:4G26	YT:Z:UU
HWI-ST515:184:D0PUKACXX:1:1102:18651:117519	272	chromosome:AGPv2:4:1:241473504:1	104383567	1	31M	*	0	0	GATTTGCAGGAGACCTTCGCCAGTTTTAGAC	@CDCEDEEEEE@?FFFFJHIGIGIHCGHGDE	AS:i:-5	XS:i:0	XN:i:0	XM:i:1	XO:i:0	XG:i:0	NM:i:1	MD:Z:26C4	YT:Z:UU
HWI-ST515:184:D0PUKACXX:1:1102:18651:117519	272	chromosome:AGPv2:4:1:241473504:1	52771293	1	31M	*	0	0	GATTTGCAGGAGACCTTCGCCAGTTTTAGAC	@CDCEDEEEEE@?FFFFJHIGIGIHCGHGDE	AS:i:-5	XS:i:0	XN:i:0	XM:i:1	XO:i:0	XG:i:0	NM:i:1	MD:Z:8C22	YT:Z:UU
HWI-ST515:184:D0PUKACXX:1:1102:18651:117519	272	chromosome:AGPv2:8:1:175793759:1	34760894	1	31M	*	0	0	GATTTGCAGGAGACCTTCGCCAGTTTTAGAC	@CDCEDEEEEE@?FFFFJHIGIGIHCGHGDE	AS:i:-5	XS:i:0	XN:i:0	XM:i:1	XO:i:0	XG:i:0	NM:i:1	MD:Z:26C4	YT:Z:UU
HWI-ST515:184:D0PUKACXX:1:1102:18651:117519	272	chromosome:AGPv2:2:1:237068873:1	113537828	1	31M	*	0	0	GATTTGCAGGAGACCTTCGCCAGTTTTAGAC	@CDCEDEEEEE@?FFFFJHIGIGIHCGHGDE	AS:i:-5	XS:i:0	XN:i:0	XM:i:1	XO:i:0	XG:i:0	NM:i:1	MD:Z:26C4	YT:Z:UU
HWI-ST515:184:D0PUKACXX:1:1102:18651:117519	256	chromosome:AGPv2:4:1:241473504:1	190712341	1	31M	*	0	0	GTCTAAAACTGGCGAAGGTCTCCTGCAAATC	EDGHGCHIGIGIHJFFFF?@EEEEEDECDC@	AS:i:-5	XS:i:0	XN:i:0	XM:i:1	XO:i:0	XG:i:0	NM:i:1	MD:Z:4G26	YT:Z:UU
HWI-ST515:184:D0PUKACXX:1:1102:18651:117519	272	chromosome:AGPv2:6:1:169174353:1	73111754	1	31M	*	0	0	GATTTGCAGGAGACCTTCGCCAGTTTTAGAC	@CDCEDEEEEE@?FFFFJHIGIGIHCGHGDE	AS:i:-5	XS:i:0	XN:i:0	XM:i:1	XO:i:0	XG:i:0	NM:i:1	MD:Z:26C4	YT:Z:UU
HWI-ST515:184:D0PUKACXX:1:1102:18651:117519	272	chromosome:AGPv2:1:1:301354135:1	298884142	1	31M	*	0	0	GATTTGCAGGAGACCTTCGCCAGTTTTAGAC	@CDCEDEEEEE@?FFFFJHIGIGIHCGHGDE	AS:i:-5	XS:i:0	XN:i:0	XM:i:1	XO:i:0	XG:i:0	NM:i:1	MD:Z:26C4	YT:Z:UU
HWI-ST515:184:D0PUKACXX:1:1102:18651:117519	272	chromosome:AGPv2:7:1:176764762:1	96207281	1	31M	*	0	0	GATTTGCAGGAGACCTTCGCCAGTTTTAGAC	@CDCEDEEEEE@?FFFFJHIGIGIHCGHGDE	AS:i:-5	XS:i:0	XN:i:0	XM:i:1	XO:i:0	XG:i:0	NM:i:1	MD:Z:26C4	YT:Z:UU
HWI-ST515:184:D0PUKACXX:1:1102:18651:117519	256	chromosome:AGPv2:3:1:232140174:1	152488887	1	31M	*	0	0	GTCTAAAACTGGCGAAGGTCTCCTGCAAATC	EDGHGCHIGIGIHJFFFF?@EEEEEDECDC@	AS:i:-5	XS:i:0	XN:i:0	XM:i:1	XO:i:0	XG:i:0	NM:i:1	MD:Z:4G26	YT:Z:UU
HWI-ST515:184:D0PUKACXX:1:1102:18651:117519	256	chromosome:AGPv2:9:1:156750706:1	69833701	1	31M	*	0	0	GTCTAAAACTGGCGAAGGTCTCCTGCAAATC	EDGHGCHIGIGIHJFFFF?@EEEEEDECDC@	AS:i:-5	XS:i:0	XN:i:0	XM:i:1	XO:i:0	XG:i:0	NM:i:1	MD:Z:4G26	YT:Z:UU
HWI-ST515:184:D0PUKACXX:1:1102:18651:117519	272	chromosome:AGPv2:9:1:156750706:1	84678007	1	31M	*	0	0	GATTTGCAGGAGACCTTCGCCAGTTTTAGAC	@CDCEDEEEEE@?FFFFJHIGIGIHCGHGDE	AS:i:-5	XS:i:0	XN:i:0	XM:i:1	XO:i:0	XG:i:0	NM:i:1	MD:Z:7T23	YT:Z:UU
HWI-ST515:184:D0PUKACXX:1:1102:18651:117519	256	chromosome:AGPv2:7:1:176764762:1	158520125	1	31M	*	0	0	GTCTAAAACTGGCGAAGGTCTCCTGCAAATC	EDGHGCHIGIGIHJFFFF?@EEEEEDECDC@	AS:i:-5	XS:i:0	XN:i:0	XM:i:1	XO:i:0	XG:i:0	NM:i:1	MD:Z:12T18	YT:Z:UU
HWI-ST515:184:D0PUKACXX:1:1102:18651:117519	272	chromosome:AGPv2:8:1:175793759:1	31781860	1	31M	*	0	0	GATTTGCAGGAGACCTTCGCCAGTTTTAGAC	@CDCEDEEEEE@?FFFFJHIGIGIHCGHGDE	AS:i:-5	XS:i:0	XN:i:0	XM:i:1	XO:i:0	XG:i:0	NM:i:1	MD:Z:26C4	YT:Z:UU
HWI-ST515:184:D0PUKACXX:1:1102:18651:117519	272	chromosome:AGPv2:2:1:237068873:1	13762912	1	31M	*	0	0	GATTTGCAGGAGACCTTCGCCAGTTTTAGAC	@CDCEDEEEEE@?FFFFJHIGIGIHCGHGDE	AS:i:-5	XS:i:0	XN:i:0	XM:i:1	XO:i:0	XG:i:0	NM:i:1	MD:Z:26C4	YT:Z:UU
HWI-ST515:184:D0PUKACXX:1:1102:18651:117519	256	chromosome:AGPv2:7:1:176764762:1	16497330	1	31M	*	0	0	GTCTAAAACTGGCGAAGGTCTCCTGCAAATC	EDGHGCHIGIGIHJFFFF?@EEEEEDECDC@	AS:i:-5	XS:i:0	XN:i:0	XM:i:1	XO:i:0	XG:i:0	NM:i:1	MD:Z:4G26	YT:Z:UU
HWI-ST515:184:D0PUKACXX:1:1102:18651:117519	256	chromosome:AGPv2:10:1:150189435:1	141437038	1	31M	*	0	0	GTCTAAAACTGGCGAAGGTCTCCTGCAAATC	EDGHGCHIGIGIHJFFFF?@EEEEEDECDC@	AS:i:-5	XS:i:0	XN:i:0	XM:i:1	XO:i:0	XG:i:0	NM:i:1	MD:Z:12T18	YT:Z:UU
HWI-ST515:184:D0PUKACXX:1:1102:18651:117519	272	chromosome:AGPv2:4:1:241473504:1	151123925	1	31M	*	0	0	GATTTGCAGGAGACCTTCGCCAGTTTTAGAC	@CDCEDEEEEE@?FFFFJHIGIGIHCGHGDE	AS:i:-5	XS:i:0	XN:i:0	XM:i:1	XO:i:0	XG:i:0	NM:i:1	MD:Z:20T10	YT:Z:UU
HWI-ST515:184:D0PUKACXX:1:1102:18651:117519	272	chromosome:AGPv2:9:1:156750706:1	127622256	1	31M	*	0	0	GATTTGCAGGAGACCTTCGCCAGTTTTAGAC	@CDCEDEEEEE@?FFFFJHIGIGIHCGHGDE	AS:i:-5	XS:i:0	XN:i:0	XM:i:1	XO:i:0	XG:i:0	NM:i:1	MD:Z:29G1	YT:Z:UU
HWI-ST515:184:D0PUKACXX:1:1102:18651:117519	272	chromosome:AGPv2:3:1:232140174:1	200954974	1	31M	*	0	0	GATTTGCAGGAGACCTTCGCCAGTTTTAGAC	@CDCEDEEEEE@?FFFFJHIGIGIHCGHGDE	AS:i:-5	XS:i:0	XN:i:0	XM:i:1	XO:i:0	XG:i:0	NM:i:1	MD:Z:8A22	YT:Z:UU
HWI-ST515:184:D0PUKACXX:1:1102:18651:117519	272	chromosome:AGPv2:6:1:169174353:1	443614	1	31M	*	0	0	GATTTGCAGGAGACCTTCGCCAGTTTTAGAC	@CDCEDEEEEE@?FFFFJHIGIGIHCGHGDE	AS:i:-5	XS:i:0	XN:i:0	XM:i:1	XO:i:0	XG:i:0	NM:i:1	MD:Z:26C4	YT:Z:UU
HWI-ST515:184:D0PUKACXX:1:1102:18651:117519	272	chromosome:AGPv2:4:1:241473504:1	86149111	1	31M	*	0	0	GATTTGCAGGAGACCTTCGCCAGTTTTAGAC	@CDCEDEEEEE@?FFFFJHIGIGIHCGHGDE	AS:i:-5	XS:i:0	XN:i:0	XM:i:1	XO:i:0	XG:i:0	NM:i:1	MD:Z:26C4	YT:Z:UU
HWI-ST515:184:D0PUKACXX:1:1102:18651:117519	272	chromosome:AGPv2:1:1:301354135:1	191536257	1	31M	*	0	0	GATTTGCAGGAGACCTTCGCCAGTTTTAGAC	@CDCEDEEEEE@?FFFFJHIGIGIHCGHGDE	AS:i:-5	XS:i:0	XN:i:0	XM:i:1	XO:i:0	XG:i:0	NM:i:1	MD:Z:26C4	YT:Z:UU
HWI-ST515:184:D0PUKACXX:1:1102:18651:117519	272	chromosome:AGPv2:9:1:156750706:1	104463196	1	31M	*	0	0	GATTTGCAGGAGACCTTCGCCAGTTTTAGAC	@CDCEDEEEEE@?FFFFJHIGIGIHCGHGDE	AS:i:-5	XS:i:0	XN:i:0	XM:i:1	XO:i:0	XG:i:0	NM:i:1	MD:Z:29G1	YT:Z:UU
HWI-ST515:184:D0PUKACXX:1:1102:18651:117519	256	chromosome:AGPv2:3:1:232140174:1	111285898	1	31M	*	0	0	GTCTAAAACTGGCGAAGGTCTCCTGCAAATC	EDGHGCHIGIGIHJFFFF?@EEEEEDECDC@	AS:i:-5	XS:i:0	XN:i:0	XM:i:1	XO:i:0	XG:i:0	NM:i:1	MD:Z:12T18	YT:Z:UU
HWI-ST515:184:D0PUKACXX:1:1102:18651:117519	256	chromosome:AGPv2:5:1:217872852:1	169503614	1	31M	*	0	0	GTCTAAAACTGGCGAAGGTCTCCTGCAAATC	EDGHGCHIGIGIHJFFFF?@EEEEEDECDC@	AS:i:-5	XS:i:0	XN:i:0	XM:i:1	XO:i:0	XG:i:0	NM:i:1	MD:Z:4G26	YT:Z:UU
HWI-ST515:184:D0PUKACXX:1:1102:18651:117519	256	chromosome:AGPv2:2:1:237068873:1	123578511	1	31M	*	0	0	GTCTAAAACTGGCGAAGGTCTCCTGCAAATC	EDGHGCHIGIGIHJFFFF?@EEEEEDECDC@	AS:i:-5	XS:i:0	XN:i:0	XM:i:1	XO:i:0	XG:i:0	NM:i:1	MD:Z:4G26	YT:Z:UU
HWI-ST515:184:D0PUKACXX:1:1102:18651:117519	272	chromosome:AGPv2:9:1:156750706:1	49481994	1	31M	*	0	0	GATTTGCAGGAGACCTTCGCCAGTTTTAGAC	@CDCEDEEEEE@?FFFFJHIGIGIHCGHGDE	AS:i:-5	XS:i:0	XN:i:0	XM:i:1	XO:i:0	XG:i:0	NM:i:1	MD:Z:26C4	YT:Z:UU
HWI-ST515:184:D0PUKACXX:1:1102:18651:117519	272	chromosome:AGPv2:8:1:175793759:1	53030812	1	31M	*	0	0	GATTTGCAGGAGACCTTCGCCAGTTTTAGAC	@CDCEDEEEEE@?FFFFJHIGIGIHCGHGDE	AS:i:-5	XS:i:0	XN:i:0	XM:i:1	XO:i:0	XG:i:0	NM:i:1	MD:Z:26C4	YT:Z:UU
HWI-ST515:184:D0PUKACXX:1:1102:18651:117519	272	chromosome:AGPv2:1:1:301354135:1	69531275	1	31M	*	0	0	GATTTGCAGGAGACCTTCGCCAGTTTTAGAC	@CDCEDEEEEE@?FFFFJHIGIGIHCGHGDE	AS:i:-5	XS:i:0	XN:i:0	XM:i:1	XO:i:0	XG:i:0	NM:i:1	MD:Z:26C4	YT:Z:UU
HWI-ST515:184:D0PUKACXX:1:1102:18651:117519	272	chromosome:AGPv2:8:1:175793759:1	32278450	1	31M	*	0	0	GATTTGCAGGAGACCTTCGCCAGTTTTAGAC	@CDCEDEEEEE@?FFFFJHIGIGIHCGHGDE	AS:i:-5	XS:i:0	XN:i:0	XM:i:1	XO:i:0	XG:i:0	NM:i:1	MD:Z:26C4	YT:Z:UU
HWI-ST515:184:D0PUKACXX:1:1102:18651:117519	256	chromosome:AGPv2:10:1:150189435:1	3735207	1	31M	*	0	0	GTCTAAAACTGGCGAAGGTCTCCTGCAAATC	EDGHGCHIGIGIHJFFFF?@EEEEEDECDC@	AS:i:-5	XS:i:0	XN:i:0	XM:i:1	XO:i:0	XG:i:0	NM:i:1	MD:Z:4G26	YT:Z:UU
HWI-ST515:184:D0PUKACXX:1:1102:18651:117519	256	chromosome:AGPv2:4:1:241473504:1	205571620	1	31M	*	0	0	GTCTAAAACTGGCGAAGGTCTCCTGCAAATC	EDGHGCHIGIGIHJFFFF?@EEEEEDECDC@	AS:i:-5	XS:i:0	XN:i:0	XM:i:1	XO:i:0	XG:i:0	NM:i:1	MD:Z:24A6	YT:Z:UU
HWI-ST515:184:D0PUKACXX:1:1102:18651:117519	256	chromosome:AGPv2:2:1:237068873:1	210285179	1	31M	*	0	0	GTCTAAAACTGGCGAAGGTCTCCTGCAAATC	EDGHGCHIGIGIHJFFFF?@EEEEEDECDC@	AS:i:-5	XS:i:0	XN:i:0	XM:i:1	XO:i:0	XG:i:0	NM:i:1	MD:Z:4G26	YT:Z:UU
HWI-ST515:184:D0PUKACXX:1:1102:18651:117519	256	chromosome:AGPv2:8:1:175793759:1	119444277	1	31M	*	0	0	GTCTAAAACTGGCGAAGGTCTCCTGCAAATC	EDGHGCHIGIGIHJFFFF?@EEEEEDECDC@	AS:i:-5	XS:i:0	XN:i:0	XM:i:1	XO:i:0	XG:i:0	NM:i:1	MD:Z:4G26	YT:Z:UU
HWI-ST515:184:D0PUKACXX:1:1102:18651:117519	256	chromosome:AGPv2:7:1:176764762:1	137051441	1	31M	*	0	0	GTCTAAAACTGGCGAAGGTCTCCTGCAAATC	EDGHGCHIGIGIHJFFFF?@EEEEEDECDC@	AS:i:-5	XS:i:0	XN:i:0	XM:i:1	XO:i:0	XG:i:0	NM:i:1	MD:Z:4G26	YT:Z:UU
HWI-ST515:184:D0PUKACXX:1:1102:18651:117519	272	chromosome:AGPv2:6:1:169174353:1	17711620	1	31M	*	0	0	GATTTGCAGGAGACCTTCGCCAGTTTTAGAC	@CDCEDEEEEE@?FFFFJHIGIGIHCGHGDE	AS:i:-5	XS:i:0	XN:i:0	XM:i:1	XO:i:0	XG:i:0	NM:i:1	MD:Z:18A12	YT:Z:UU
HWI-ST515:184:D0PUKACXX:1:1102:18651:117519	272	chromosome:AGPv2:4:1:241473504:1	149984207	1	31M	*	0	0	GATTTGCAGGAGACCTTCGCCAGTTTTAGAC	@CDCEDEEEEE@?FFFFJHIGIGIHCGHGDE	AS:i:-5	XS:i:0	XN:i:0	XM:i:1	XO:i:0	XG:i:0	NM:i:1	MD:Z:26C4	YT:Z:UU
HWI-ST515:184:D0PUKACXX:1:1102:18651:117519	272	chromosome:AGPv2:8:1:175793759:1	47925670	1	31M	*	0	0	GATTTGCAGGAGACCTTCGCCAGTTTTAGAC	@CDCEDEEEEE@?FFFFJHIGIGIHCGHGDE	AS:i:-5	XS:i:0	XN:i:0	XM:i:1	XO:i:0	XG:i:0	NM:i:1	MD:Z:26C4	YT:Z:UU
HWI-ST515:184:D0PUKACXX:1:1102:18651:117519	256	chromosome:AGPv2:7:1:176764762:1	96488304	1	31M	*	0	0	GTCTAAAACTGGCGAAGGTCTCCTGCAAATC	EDGHGCHIGIGIHJFFFF?@EEEEEDECDC@	AS:i:-5	XS:i:0	XN:i:0	XM:i:1	XO:i:0	XG:i:0	NM:i:1	MD:Z:4G26	YT:Z:UU
HWI-ST515:184:D0PUKACXX:1:1102:18651:117519	272	chromosome:AGPv2:4:1:241473504:1	80562290	1	31M	*	0	0	GATTTGCAGGAGACCTTCGCCAGTTTTAGAC	@CDCEDEEEEE@?FFFFJHIGIGIHCGHGDE	AS:i:-5	XS:i:0	XN:i:0	XM:i:1	XO:i:0	XG:i:0	NM:i:1	MD:Z:26G4	YT:Z:UU
HWI-ST515:184:D0PUKACXX:1:1102:18651:117519	256	chromosome:AGPv2:7:1:176764762:1	12841370	1	31M	*	0	0	GTCTAAAACTGGCGAAGGTCTCCTGCAAATC	EDGHGCHIGIGIHJFFFF?@EEEEEDECDC@	AS:i:-5	XS:i:0	XN:i:0	XM:i:1	XO:i:0	XG:i:0	NM:i:1	MD:Z:4G26	YT:Z:UU
HWI-ST515:184:D0PUKACXX:1:1102:18651:117519	256	chromosome:AGPv2:5:1:217872852:1	10576761	1	31M	*	0	0	GTCTAAAACTGGCGAAGGTCTCCTGCAAATC	EDGHGCHIGIGIHJFFFF?@EEEEEDECDC@	AS:i:-5	XS:i:0	XN:i:0	XM:i:1	XO:i:0	XG:i:0	NM:i:1	MD:Z:4G26	YT:Z:UU
HWI-ST515:184:D0PUKACXX:1:1102:18651:117519	256	chromosome:AGPv2:8:1:175793759:1	108732856	1	31M	*	0	0	GTCTAAAACTGGCGAAGGTCTCCTGCAAATC	EDGHGCHIGIGIHJFFFF?@EEEEEDECDC@	AS:i:-5	XS:i:0	XN:i:0	XM:i:1	XO:i:0	XG:i:0	NM:i:1	MD:Z:10A20	YT:Z:UU
HWI-ST515:184:D0PUKACXX:1:1102:18651:117519	272	chromosome:AGPv2:4:1:241473504:1	424288	1	31M	*	0	0	GATTTGCAGGAGACCTTCGCCAGTTTTAGAC	@CDCEDEEEEE@?FFFFJHIGIGIHCGHGDE	AS:i:-5	XS:i:0	XN:i:0	XM:i:1	XO:i:0	XG:i:0	NM:i:1	MD:Z:22A8	YT:Z:UU
HWI-ST515:184:D0PUKACXX:1:1102:18651:117519	256	chromosome:AGPv2:6:1:169174353:1	7011878	1	31M	*	0	0	GTCTAAAACTGGCGAAGGTCTCCTGCAAATC	EDGHGCHIGIGIHJFFFF?@EEEEEDECDC@	AS:i:-5	XS:i:0	XN:i:0	XM:i:1	XO:i:0	XG:i:0	NM:i:1	MD:Z:27G3	YT:Z:UU
HWI-ST515:184:D0PUKACXX:1:1102:18651:117519	256	chromosome:AGPv2:8:1:175793759:1	40850019	1	31M	*	0	0	GTCTAAAACTGGCGAAGGTCTCCTGCAAATC	EDGHGCHIGIGIHJFFFF?@EEEEEDECDC@	AS:i:-5	XS:i:0	XN:i:0	XM:i:1	XO:i:0	XG:i:0	NM:i:1	MD:Z:4G26	YT:Z:UU
HWI-ST515:184:D0PUKACXX:1:1102:18651:117519	272	chromosome:AGPv2:5:1:217872852:1	105280899	1	31M	*	0	0	GATTTGCAGGAGACCTTCGCCAGTTTTAGAC	@CDCEDEEEEE@?FFFFJHIGIGIHCGHGDE	AS:i:-5	XS:i:0	XN:i:0	XM:i:1	XO:i:0	XG:i:0	NM:i:1	MD:Z:26C4	YT:Z:UU
HWI-ST515:184:D0PUKACXX:1:1102:18651:117519	256	chromosome:AGPv2:10:1:150189435:1	35835892	1	31M	*	0	0	GTCTAAAACTGGCGAAGGTCTCCTGCAAATC	EDGHGCHIGIGIHJFFFF?@EEEEEDECDC@	AS:i:-5	XS:i:0	XN:i:0	XM:i:1	XO:i:0	XG:i:0	NM:i:1	MD:Z:4G26	YT:Z:UU
HWI-ST515:184:D0PUKACXX:1:1102:18651:117519	256	chromosome:AGPv2:5:1:217872852:1	166041367	1	31M	*	0	0	GTCTAAAACTGGCGAAGGTCTCCTGCAAATC	EDGHGCHIGIGIHJFFFF?@EEEEEDECDC@	AS:i:-5	XS:i:0	XN:i:0	XM:i:1	XO:i:0	XG:i:0	NM:i:1	MD:Z:4G26	YT:Z:UU
HWI-ST515:184:D0PUKACXX:1:1102:18651:117519	256	chromosome:AGPv2:2:1:237068873:1	59918354	1	31M	*	0	0	GTCTAAAACTGGCGAAGGTCTCCTGCAAATC	EDGHGCHIGIGIHJFFFF?@EEEEEDECDC@	AS:i:-5	XS:i:0	XN:i:0	XM:i:1	XO:i:0	XG:i:0	NM:i:1	MD:Z:4G26	YT:Z:UU
HWI-ST515:184:D0PUKACXX:1:1102:18651:117519	256	chromosome:AGPv2:1:1:301354135:1	166436481	1	31M	*	0	0	GTCTAAAACTGGCGAAGGTCTCCTGCAAATC	EDGHGCHIGIGIHJFFFF?@EEEEEDECDC@	AS:i:-5	XS:i:0	XN:i:0	XM:i:1	XO:i:0	XG:i:0	NM:i:1	MD:Z:4G26	YT:Z:UU
HWI-ST515:184:D0PUKACXX:1:1102:18651:117519	272	chromosome:AGPv2:10:1:150189435:1	109642464	1	31M	*	0	0	GATTTGCAGGAGACCTTCGCCAGTTTTAGAC	@CDCEDEEEEE@?FFFFJHIGIGIHCGHGDE	AS:i:-5	XS:i:0	XN:i:0	XM:i:1	XO:i:0	XG:i:0	NM:i:1	MD:Z:26C4	YT:Z:UU
HWI-ST515:184:D0PUKACXX:1:1102:18651:117519	272	chromosome:AGPv2:8:1:175793759:1	102559821	1	31M	*	0	0	GATTTGCAGGAGACCTTCGCCAGTTTTAGAC	@CDCEDEEEEE@?FFFFJHIGIGIHCGHGDE	AS:i:-5	XS:i:0	XN:i:0	XM:i:1	XO:i:0	XG:i:0	NM:i:1	MD:Z:26C4	YT:Z:UU
HWI-ST515:184:D0PUKACXX:1:1102:18651:117519	256	chromosome:AGPv2:4:1:241473504:1	66189036	1	31M	*	0	0	GTCTAAAACTGGCGAAGGTCTCCTGCAAATC	EDGHGCHIGIGIHJFFFF?@EEEEEDECDC@	AS:i:-5	XS:i:0	XN:i:0	XM:i:1	XO:i:0	XG:i:0	NM:i:1	MD:Z:4G26	YT:Z:UU
HWI-ST515:184:D0PUKACXX:1:1102:18651:117519	256	chromosome:AGPv2:8:1:175793759:1	121127066	1	31M	*	0	0	GTCTAAAACTGGCGAAGGTCTCCTGCAAATC	EDGHGCHIGIGIHJFFFF?@EEEEEDECDC@	AS:i:-5	XS:i:0	XN:i:0	XM:i:1	XO:i:0	XG:i:0	NM:i:1	MD:Z:4G26	YT:Z:UU
HWI-ST515:184:D0PUKACXX:1:1102:18651:117519	272	chromosome:AGPv2:1:1:301354135:1	109457339	1	31M	*	0	0	GATTTGCAGGAGACCTTCGCCAGTTTTAGAC	@CDCEDEEEEE@?FFFFJHIGIGIHCGHGDE	AS:i:-5	XS:i:0	XN:i:0	XM:i:1	XO:i:0	XG:i:0	NM:i:1	MD:Z:29G1	YT:Z:UU
HWI-ST515:184:D0PUKACXX:1:1102:18651:117519	256	chromosome:AGPv2:1:1:301354135:1	147211190	1	31M	*	0	0	GTCTAAAACTGGCGAAGGTCTCCTGCAAATC	EDGHGCHIGIGIHJFFFF?@EEEEEDECDC@	AS:i:-5	XS:i:0	XN:i:0	XM:i:1	XO:i:0	XG:i:0	NM:i:1	MD:Z:4G26	YT:Z:UU
HWI-ST515:184:D0PUKACXX:1:1102:18651:117519	272	chromosome:AGPv2:8:1:175793759:1	126026554	1	31M	*	0	0	GATTTGCAGGAGACCTTCGCCAGTTTTAGAC	@CDCEDEEEEE@?FFFFJHIGIGIHCGHGDE	AS:i:-5	XS:i:0	XN:i:0	XM:i:1	XO:i:0	XG:i:0	NM:i:1	MD:Z:3C27	YT:Z:UU
HWI-ST515:184:D0PUKACXX:1:1102:18651:117519	272	chromosome:AGPv2:5:1:217872852:1	150686819	1	31M	*	0	0	GATTTGCAGGAGACCTTCGCCAGTTTTAGAC	@CDCEDEEEEE@?FFFFJHIGIGIHCGHGDE	AS:i:-5	XS:i:0	XN:i:0	XM:i:1	XO:i:0	XG:i:0	NM:i:1	MD:Z:26C4	YT:Z:UU
HWI-ST515:184:D0PUKACXX:1:1102:18651:117519	272	chromosome:AGPv2:6:1:169174353:1	90232970	1	31M	*	0	0	GATTTGCAGGAGACCTTCGCCAGTTTTAGAC	@CDCEDEEEEE@?FFFFJHIGIGIHCGHGDE	AS:i:-5	XS:i:0	XN:i:0	XM:i:1	XO:i:0	XG:i:0	NM:i:1	MD:Z:28A2	YT:Z:UU
HWI-ST515:184:D0PUKACXX:1:1102:18651:117519	272	chromosome:AGPv2:7:1:176764762:1	74549951	1	31M	*	0	0	GATTTGCAGGAGACCTTCGCCAGTTTTAGAC	@CDCEDEEEEE@?FFFFJHIGIGIHCGHGDE	AS:i:-5	XS:i:0	XN:i:0	XM:i:1	XO:i:0	XG:i:0	NM:i:1	MD:Z:8A22	YT:Z:UU
HWI-ST515:184:D0PUKACXX:1:1102:18651:117519	272	chromosome:AGPv2:6:1:169174353:1	91481593	1	31M	*	0	0	GATTTGCAGGAGACCTTCGCCAGTTTTAGAC	@CDCEDEEEEE@?FFFFJHIGIGIHCGHGDE	AS:i:-5	XS:i:0	XN:i:0	XM:i:1	XO:i:0	XG:i:0	NM:i:1	MD:Z:26C4	YT:Z:UU
HWI-ST515:184:D0PUKACXX:1:1102:18651:117519	256	chromosome:AGPv2:7:1:176764762:1	100767993	1	31M	*	0	0	GTCTAAAACTGGCGAAGGTCTCCTGCAAATC	EDGHGCHIGIGIHJFFFF?@EEEEEDECDC@	AS:i:-5	XS:i:0	XN:i:0	XM:i:1	XO:i:0	XG:i:0	NM:i:1	MD:Z:25T5	YT:Z:UU
HWI-ST515:184:D0PUKACXX:1:1102:18651:117519	272	chromosome:AGPv2:8:1:175793759:1	10746917	1	31M	*	0	0	GATTTGCAGGAGACCTTCGCCAGTTTTAGAC	@CDCEDEEEEE@?FFFFJHIGIGIHCGHGDE	AS:i:-5	XS:i:0	XN:i:0	XM:i:1	XO:i:0	XG:i:0	NM:i:1	MD:Z:26C4	YT:Z:UU
HWI-ST515:184:D0PUKACXX:1:1102:18651:117519	272	chromosome:AGPv2:2:1:237068873:1	209268197	1	31M	*	0	0	GATTTGCAGGAGACCTTCGCCAGTTTTAGAC	@CDCEDEEEEE@?FFFFJHIGIGIHCGHGDE	AS:i:-5	XS:i:0	XN:i:0	XM:i:1	XO:i:0	XG:i:0	NM:i:1	MD:Z:26C4	YT:Z:UU
HWI-ST515:184:D0PUKACXX:1:1102:18651:117519	272	chromosome:AGPv2:6:1:169174353:1	121270704	1	31M	*	0	0	GATTTGCAGGAGACCTTCGCCAGTTTTAGAC	@CDCEDEEEEE@?FFFFJHIGIGIHCGHGDE	AS:i:-5	XS:i:0	XN:i:0	XM:i:1	XO:i:0	XG:i:0	NM:i:1	MD:Z:14T16	YT:Z:UU
HWI-ST515:184:D0PUKACXX:1:1102:18651:117519	256	chromosome:AGPv2:4:1:241473504:1	219825967	1	31M	*	0	0	GTCTAAAACTGGCGAAGGTCTCCTGCAAATC	EDGHGCHIGIGIHJFFFF?@EEEEEDECDC@	AS:i:-5	XS:i:0	XN:i:0	XM:i:1	XO:i:0	XG:i:0	NM:i:1	MD:Z:4G26	YT:Z:UU
HWI-ST515:184:D0PUKACXX:1:1102:18651:117519	256	chromosome:AGPv2:3:1:232140174:1	17459295	1	31M	*	0	0	GTCTAAAACTGGCGAAGGTCTCCTGCAAATC	EDGHGCHIGIGIHJFFFF?@EEEEEDECDC@	AS:i:-5	XS:i:0	XN:i:0	XM:i:1	XO:i:0	XG:i:0	NM:i:1	MD:Z:4G26	YT:Z:UU
HWI-ST515:184:D0PUKACXX:1:1102:18651:117519	256	chromosome:AGPv2:10:1:150189435:1	71685186	1	31M	*	0	0	GTCTAAAACTGGCGAAGGTCTCCTGCAAATC	EDGHGCHIGIGIHJFFFF?@EEEEEDECDC@	AS:i:-5	XS:i:0	XN:i:0	XM:i:1	XO:i:0	XG:i:0	NM:i:1	MD:Z:30T0	YT:Z:UU
HWI-ST515:184:D0PUKACXX:1:1102:18651:117519	256	chromosome:AGPv2:2:1:237068873:1	79128877	1	31M	*	0	0	GTCTAAAACTGGCGAAGGTCTCCTGCAAATC	EDGHGCHIGIGIHJFFFF?@EEEEEDECDC@	AS:i:-5	XS:i:0	XN:i:0	XM:i:1	XO:i:0	XG:i:0	NM:i:1	MD:Z:4G26	YT:Z:UU
HWI-ST515:184:D0PUKACXX:1:1102:18651:117519	256	chromosome:AGPv2:3:1:232140174:1	41481999	1	31M	*	0	0	GTCTAAAACTGGCGAAGGTCTCCTGCAAATC	EDGHGCHIGIGIHJFFFF?@EEEEEDECDC@	AS:i:-5	XS:i:0	XN:i:0	XM:i:1	XO:i:0	XG:i:0	NM:i:1	MD:Z:4G26	YT:Z:UU
HWI-ST515:184:D0PUKACXX:1:1102:18651:117519	272	chromosome:AGPv2:3:1:232140174:1	104236510	1	31M	*	0	0	GATTTGCAGGAGACCTTCGCCAGTTTTAGAC	@CDCEDEEEEE@?FFFFJHIGIGIHCGHGDE	AS:i:-5	XS:i:0	XN:i:0	XM:i:1	XO:i:0	XG:i:0	NM:i:1	MD:Z:26C4	YT:Z:UU
HWI-ST515:184:D0PUKACXX:1:1102:18651:117519	272	chromosome:AGPv2:1:1:301354135:1	87529917	1	31M	*	0	0	GATTTGCAGGAGACCTTCGCCAGTTTTAGAC	@CDCEDEEEEE@?FFFFJHIGIGIHCGHGDE	AS:i:-5	XS:i:0	XN:i:0	XM:i:1	XO:i:0	XG:i:0	NM:i:1	MD:Z:20T10	YT:Z:UU
HWI-ST515:184:D0PUKACXX:1:1102:18651:117519	256	chromosome:AGPv2:8:1:175793759:1	80884956	1	31M	*	0	0	GTCTAAAACTGGCGAAGGTCTCCTGCAAATC	EDGHGCHIGIGIHJFFFF?@EEEEEDECDC@	AS:i:-5	XS:i:0	XN:i:0	XM:i:1	XO:i:0	XG:i:0	NM:i:1	MD:Z:4G26	YT:Z:UU
HWI-ST515:184:D0PUKACXX:1:1102:18651:117519	256	chromosome:AGPv2:2:1:237068873:1	83756383	1	31M	*	0	0	GTCTAAAACTGGCGAAGGTCTCCTGCAAATC	EDGHGCHIGIGIHJFFFF?@EEEEEDECDC@	AS:i:-5	XS:i:0	XN:i:0	XM:i:1	XO:i:0	XG:i:0	NM:i:1	MD:Z:4G26	YT:Z:UU
HWI-ST515:184:D0PUKACXX:1:1102:18651:117519	272	chromosome:AGPv2:4:1:241473504:1	98065532	1	31M	*	0	0	GATTTGCAGGAGACCTTCGCCAGTTTTAGAC	@CDCEDEEEEE@?FFFFJHIGIGIHCGHGDE	AS:i:-5	XS:i:0	XN:i:0	XM:i:1	XO:i:0	XG:i:0	NM:i:1	MD:Z:26C4	YT:Z:UU
HWI-ST515:184:D0PUKACXX:1:1102:18651:117519	256	chromosome:AGPv2:1:1:301354135:1	65840555	1	31M	*	0	0	GTCTAAAACTGGCGAAGGTCTCCTGCAAATC	EDGHGCHIGIGIHJFFFF?@EEEEEDECDC@	AS:i:-5	XS:i:0	XN:i:0	XM:i:1	XO:i:0	XG:i:0	NM:i:1	MD:Z:4G26	YT:Z:UU
HWI-ST515:184:D0PUKACXX:1:1102:18651:117519	272	chromosome:AGPv2:7:1:176764762:1	107845269	1	31M	*	0	0	GATTTGCAGGAGACCTTCGCCAGTTTTAGAC	@CDCEDEEEEE@?FFFFJHIGIGIHCGHGDE	AS:i:-5	XS:i:0	XN:i:0	XM:i:1	XO:i:0	XG:i:0	NM:i:1	MD:Z:26C4	YT:Z:UU
HWI-ST515:184:D0PUKACXX:1:1102:18651:117519	256	chromosome:AGPv2:2:1:237068873:1	210279672	1	31M	*	0	0	GTCTAAAACTGGCGAAGGTCTCCTGCAAATC	EDGHGCHIGIGIHJFFFF?@EEEEEDECDC@	AS:i:-5	XS:i:0	XN:i:0	XM:i:1	XO:i:0	XG:i:0	NM:i:1	MD:Z:4G26	YT:Z:UU
HWI-ST515:184:D0PUKACXX:1:1102:18651:117519	256	chromosome:AGPv2:10:1:150189435:1	19832896	1	31M	*	0	0	GTCTAAAACTGGCGAAGGTCTCCTGCAAATC	EDGHGCHIGIGIHJFFFF?@EEEEEDECDC@	AS:i:-5	XS:i:0	XN:i:0	XM:i:1	XO:i:0	XG:i:0	NM:i:1	MD:Z:16A14	YT:Z:UU
HWI-ST515:184:D0PUKACXX:1:1102:18651:117519	256	chromosome:AGPv2:2:1:237068873:1	166045485	1	31M	*	0	0	GTCTAAAACTGGCGAAGGTCTCCTGCAAATC	EDGHGCHIGIGIHJFFFF?@EEEEEDECDC@	AS:i:-5	XS:i:0	XN:i:0	XM:i:1	XO:i:0	XG:i:0	NM:i:1	MD:Z:4G26	YT:Z:UU
HWI-ST515:184:D0PUKACXX:1:1102:18651:117519	272	chromosome:AGPv2:8:1:175793759:1	16468790	1	31M	*	0	0	GATTTGCAGGAGACCTTCGCCAGTTTTAGAC	@CDCEDEEEEE@?FFFFJHIGIGIHCGHGDE	AS:i:-5	XS:i:0	XN:i:0	XM:i:1	XO:i:0	XG:i:0	NM:i:1	MD:Z:3C27	YT:Z:UU
HWI-ST515:184:D0PUKACXX:1:1102:18651:117519	256	chromosome:AGPv2:10:1:150189435:1	67494635	1	31M	*	0	0	GTCTAAAACTGGCGAAGGTCTCCTGCAAATC	EDGHGCHIGIGIHJFFFF?@EEEEEDECDC@	AS:i:-5	XS:i:0	XN:i:0	XM:i:1	XO:i:0	XG:i:0	NM:i:1	MD:Z:12T18	YT:Z:UU
HWI-ST515:184:D0PUKACXX:1:1102:18651:117519	256	chromosome:AGPv2:2:1:237068873:1	38970715	1	31M	*	0	0	GTCTAAAACTGGCGAAGGTCTCCTGCAAATC	EDGHGCHIGIGIHJFFFF?@EEEEEDECDC@	AS:i:-5	XS:i:0	XN:i:0	XM:i:1	XO:i:0	XG:i:0	NM:i:1	MD:Z:19T11	YT:Z:UU
HWI-ST515:184:D0PUKACXX:1:1102:18651:117519	256	chromosome:AGPv2:9:1:156750706:1	850368	1	31M	*	0	0	GTCTAAAACTGGCGAAGGTCTCCTGCAAATC	EDGHGCHIGIGIHJFFFF?@EEEEEDECDC@	AS:i:-5	XS:i:0	XN:i:0	XM:i:1	XO:i:0	XG:i:0	NM:i:1	MD:Z:27G3	YT:Z:UU
HWI-ST515:184:D0PUKACXX:1:1102:18651:117519	272	chromosome:AGPv2:3:1:232140174:1	151348992	1	31M	*	0	0	GATTTGCAGGAGACCTTCGCCAGTTTTAGAC	@CDCEDEEEEE@?FFFFJHIGIGIHCGHGDE	AS:i:-5	XS:i:0	XN:i:0	XM:i:1	XO:i:0	XG:i:0	NM:i:1	MD:Z:26C4	YT:Z:UU
HWI-ST515:184:D0PUKACXX:1:1102:18651:117519	272	chromosome:AGPv2:3:1:232140174:1	10341668	1	31M	*	0	0	GATTTGCAGGAGACCTTCGCCAGTTTTAGAC	@CDCEDEEEEE@?FFFFJHIGIGIHCGHGDE	AS:i:-5	XS:i:0	XN:i:0	XM:i:1	XO:i:0	XG:i:0	NM:i:1	MD:Z:26C4	YT:Z:UU
HWI-ST515:184:D0PUKACXX:1:1102:18651:117519	256	chromosome:AGPv2:2:1:237068873:1	79109570	1	31M	*	0	0	GTCTAAAACTGGCGAAGGTCTCCTGCAAATC	EDGHGCHIGIGIHJFFFF?@EEEEEDECDC@	AS:i:-5	XS:i:0	XN:i:0	XM:i:1	XO:i:0	XG:i:0	NM:i:1	MD:Z:22T8	YT:Z:UU
HWI-ST515:184:D0PUKACXX:1:1102:18651:117519	272	chromosome:AGPv2:2:1:237068873:1	189883883	1	31M	*	0	0	GATTTGCAGGAGACCTTCGCCAGTTTTAGAC	@CDCEDEEEEE@?FFFFJHIGIGIHCGHGDE	AS:i:-5	XS:i:0	XN:i:0	XM:i:1	XO:i:0	XG:i:0	NM:i:1	MD:Z:26C4	YT:Z:UU
HWI-ST515:184:D0PUKACXX:1:1102:18651:117519	272	chromosome:AGPv2:10:1:150189435:1	145235410	1	31M	*	0	0	GATTTGCAGGAGACCTTCGCCAGTTTTAGAC	@CDCEDEEEEE@?FFFFJHIGIGIHCGHGDE	AS:i:-5	XS:i:0	XN:i:0	XM:i:1	XO:i:0	XG:i:0	NM:i:1	MD:Z:26C4	YT:Z:UU
HWI-ST515:184:D0PUKACXX:1:1102:18651:117519	272	chromosome:AGPv2:10:1:150189435:1	16981198	1	31M	*	0	0	GATTTGCAGGAGACCTTCGCCAGTTTTAGAC	@CDCEDEEEEE@?FFFFJHIGIGIHCGHGDE	AS:i:-5	XS:i:0	XN:i:0	XM:i:1	XO:i:0	XG:i:0	NM:i:1	MD:Z:26C4	YT:Z:UU
HWI-ST515:184:D0PUKACXX:1:1102:18651:117519	272	chromosome:AGPv2:5:1:217872852:1	94473286	1	31M	*	0	0	GATTTGCAGGAGACCTTCGCCAGTTTTAGAC	@CDCEDEEEEE@?FFFFJHIGIGIHCGHGDE	AS:i:-5	XS:i:0	XN:i:0	XM:i:1	XO:i:0	XG:i:0	NM:i:1	MD:Z:3C27	YT:Z:UU
HWI-ST515:184:D0PUKACXX:1:1102:18651:117519	256	chromosome:AGPv2:5:1:217872852:1	158432249	1	31M	*	0	0	GTCTAAAACTGGCGAAGGTCTCCTGCAAATC	EDGHGCHIGIGIHJFFFF?@EEEEEDECDC@	AS:i:-5	XS:i:0	XN:i:0	XM:i:1	XO:i:0	XG:i:0	NM:i:1	MD:Z:4G26	YT:Z:UU
HWI-ST515:184:D0PUKACXX:1:1102:18651:117519	272	chromosome:AGPv2:3:1:232140174:1	117649359	1	31M	*	0	0	GATTTGCAGGAGACCTTCGCCAGTTTTAGAC	@CDCEDEEEEE@?FFFFJHIGIGIHCGHGDE	AS:i:-5	XS:i:0	XN:i:0	XM:i:1	XO:i:0	XG:i:0	NM:i:1	MD:Z:26C4	YT:Z:UU
HWI-ST515:184:D0PUKACXX:1:1102:18651:117519	272	chromosome:AGPv2:1:1:301354135:1	165278854	1	31M	*	0	0	GATTTGCAGGAGACCTTCGCCAGTTTTAGAC	@CDCEDEEEEE@?FFFFJHIGIGIHCGHGDE	AS:i:-5	XS:i:0	XN:i:0	XM:i:1	XO:i:0	XG:i:0	NM:i:1	MD:Z:26C4	YT:Z:UU
HWI-ST515:184:D0PUKACXX:1:1102:18651:117519	272	chromosome:AGPv2:9:1:156750706:1	77882927	1	31M	*	0	0	GATTTGCAGGAGACCTTCGCCAGTTTTAGAC	@CDCEDEEEEE@?FFFFJHIGIGIHCGHGDE	AS:i:-5	XS:i:0	XN:i:0	XM:i:1	XO:i:0	XG:i:0	NM:i:1	MD:Z:26C4	YT:Z:UU
HWI-ST515:184:D0PUKACXX:1:1102:18651:117519	256	chromosome:AGPv2:5:1:217872852:1	123502326	1	31M	*	0	0	GTCTAAAACTGGCGAAGGTCTCCTGCAAATC	EDGHGCHIGIGIHJFFFF?@EEEEEDECDC@	AS:i:-5	XS:i:0	XN:i:0	XM:i:1	XO:i:0	XG:i:0	NM:i:1	MD:Z:4G26	YT:Z:UU
HWI-ST515:184:D0PUKACXX:1:1102:18651:117519	256	chromosome:AGPv2:5:1:217872852:1	149831193	1	31M	*	0	0	GTCTAAAACTGGCGAAGGTCTCCTGCAAATC	EDGHGCHIGIGIHJFFFF?@EEEEEDECDC@	AS:i:-5	XS:i:0	XN:i:0	XM:i:1	XO:i:0	XG:i:0	NM:i:1	MD:Z:4G26	YT:Z:UU
HWI-ST515:184:D0PUKACXX:1:1102:18651:117519	272	chromosome:AGPv2:6:1:169174353:1	34637084	1	31M	*	0	0	GATTTGCAGGAGACCTTCGCCAGTTTTAGAC	@CDCEDEEEEE@?FFFFJHIGIGIHCGHGDE	AS:i:-5	XS:i:0	XN:i:0	XM:i:1	XO:i:0	XG:i:0	NM:i:1	MD:Z:3C27	YT:Z:UU
HWI-ST515:184:D0PUKACXX:1:1102:18651:117519	256	chromosome:AGPv2:7:1:176764762:1	75724579	1	31M	*	0	0	GTCTAAAACTGGCGAAGGTCTCCTGCAAATC	EDGHGCHIGIGIHJFFFF?@EEEEEDECDC@	AS:i:-5	XS:i:0	XN:i:0	XM:i:1	XO:i:0	XG:i:0	NM:i:1	MD:Z:4G26	YT:Z:UU
HWI-ST515:184:D0PUKACXX:1:1102:18651:117519	256	chromosome:AGPv2:10:1:150189435:1	52164749	1	31M	*	0	0	GTCTAAAACTGGCGAAGGTCTCCTGCAAATC	EDGHGCHIGIGIHJFFFF?@EEEEEDECDC@	AS:i:-5	XS:i:0	XN:i:0	XM:i:1	XO:i:0	XG:i:0	NM:i:1	MD:Z:4G26	YT:Z:UU
HWI-ST515:184:D0PUKACXX:1:1102:18651:117519	272	chromosome:AGPv2:3:1:232140174:1	19338720	1	31M	*	0	0	GATTTGCAGGAGACCTTCGCCAGTTTTAGAC	@CDCEDEEEEE@?FFFFJHIGIGIHCGHGDE	AS:i:-5	XS:i:0	XN:i:0	XM:i:1	XO:i:0	XG:i:0	NM:i:1	MD:Z:26C4	YT:Z:UU
HWI-ST515:184:D0PUKACXX:1:1102:18651:117519	256	chromosome:AGPv2:3:1:232140174:1	95023531	1	31M	*	0	0	GTCTAAAACTGGCGAAGGTCTCCTGCAAATC	EDGHGCHIGIGIHJFFFF?@EEEEEDECDC@	AS:i:-5	XS:i:0	XN:i:0	XM:i:1	XO:i:0	XG:i:0	NM:i:1	MD:Z:24A6	YT:Z:UU
HWI-ST515:184:D0PUKACXX:1:1102:18651:117519	272	chromosome:AGPv2:9:1:156750706:1	31128367	1	31M	*	0	0	GATTTGCAGGAGACCTTCGCCAGTTTTAGAC	@CDCEDEEEEE@?FFFFJHIGIGIHCGHGDE	AS:i:-5	XS:i:0	XN:i:0	XM:i:1	XO:i:0	XG:i:0	NM:i:1	MD:Z:26C4	YT:Z:UU
HWI-ST515:184:D0PUKACXX:1:1102:18651:117519	272	chromosome:AGPv2:3:1:232140174:1	45904058	1	31M	*	0	0	GATTTGCAGGAGACCTTCGCCAGTTTTAGAC	@CDCEDEEEEE@?FFFFJHIGIGIHCGHGDE	AS:i:-5	XS:i:0	XN:i:0	XM:i:1	XO:i:0	XG:i:0	NM:i:1	MD:Z:20T10	YT:Z:UU
HWI-ST515:184:D0PUKACXX:1:1102:18651:117519	272	chromosome:AGPv2:8:1:175793759:1	76758377	1	31M	*	0	0	GATTTGCAGGAGACCTTCGCCAGTTTTAGAC	@CDCEDEEEEE@?FFFFJHIGIGIHCGHGDE	AS:i:-5	XS:i:0	XN:i:0	XM:i:1	XO:i:0	XG:i:0	NM:i:1	MD:Z:26C4	YT:Z:UU
HWI-ST515:184:D0PUKACXX:1:1102:18651:117519	256	chromosome:AGPv2:4:1:241473504:1	132875627	1	31M	*	0	0	GTCTAAAACTGGCGAAGGTCTCCTGCAAATC	EDGHGCHIGIGIHJFFFF?@EEEEEDECDC@	AS:i:-5	XS:i:0	XN:i:0	XM:i:1	XO:i:0	XG:i:0	NM:i:1	MD:Z:4G26	YT:Z:UU
HWI-ST515:184:D0PUKACXX:1:1102:18651:117519	272	chromosome:AGPv2:5:1:217872852:1	76838126	1	31M	*	0	0	GATTTGCAGGAGACCTTCGCCAGTTTTAGAC	@CDCEDEEEEE@?FFFFJHIGIGIHCGHGDE	AS:i:-5	XS:i:0	XN:i:0	XM:i:1	XO:i:0	XG:i:0	NM:i:1	MD:Z:5A25	YT:Z:UU
HWI-ST515:184:D0PUKACXX:1:1102:18651:117519	256	chromosome:AGPv2:6:1:169174353:1	61024591	1	31M	*	0	0	GTCTAAAACTGGCGAAGGTCTCCTGCAAATC	EDGHGCHIGIGIHJFFFF?@EEEEEDECDC@	AS:i:-5	XS:i:0	XN:i:0	XM:i:1	XO:i:0	XG:i:0	NM:i:1	MD:Z:4G26	YT:Z:UU
HWI-ST515:184:D0PUKACXX:1:1102:18651:117519	272	chromosome:AGPv2:2:1:237068873:1	190740851	1	31M	*	0	0	GATTTGCAGGAGACCTTCGCCAGTTTTAGAC	@CDCEDEEEEE@?FFFFJHIGIGIHCGHGDE	AS:i:-5	XS:i:0	XN:i:0	XM:i:1	XO:i:0	XG:i:0	NM:i:1	MD:Z:26C4	YT:Z:UU
HWI-ST515:184:D0PUKACXX:1:1102:18651:117519	272	chromosome:AGPv2:9:1:156750706:1	66104950	1	31M	*	0	0	GATTTGCAGGAGACCTTCGCCAGTTTTAGAC	@CDCEDEEEEE@?FFFFJHIGIGIHCGHGDE	AS:i:-5	XS:i:0	XN:i:0	XM:i:1	XO:i:0	XG:i:0	NM:i:1	MD:Z:26C4	YT:Z:UU
HWI-ST515:184:D0PUKACXX:1:1102:18651:117519	272	chromosome:AGPv2:7:1:176764762:1	170271591	1	31M	*	0	0	GATTTGCAGGAGACCTTCGCCAGTTTTAGAC	@CDCEDEEEEE@?FFFFJHIGIGIHCGHGDE	AS:i:-5	XS:i:0	XN:i:0	XM:i:1	XO:i:0	XG:i:0	NM:i:1	MD:Z:26C4	YT:Z:UU
HWI-ST515:184:D0PUKACXX:1:1102:18651:117519	256	chromosome:AGPv2:5:1:217872852:1	61732801	1	31M	*	0	0	GTCTAAAACTGGCGAAGGTCTCCTGCAAATC	EDGHGCHIGIGIHJFFFF?@EEEEEDECDC@	AS:i:-5	XS:i:0	XN:i:0	XM:i:1	XO:i:0	XG:i:0	NM:i:1	MD:Z:27G3	YT:Z:UU
HWI-ST515:184:D0PUKACXX:1:1102:18651:117519	256	chromosome:AGPv2:2:1:237068873:1	38054074	1	31M	*	0	0	GTCTAAAACTGGCGAAGGTCTCCTGCAAATC	EDGHGCHIGIGIHJFFFF?@EEEEEDECDC@	AS:i:-5	XS:i:0	XN:i:0	XM:i:1	XO:i:0	XG:i:0	NM:i:1	MD:Z:12T18	YT:Z:UU
HWI-ST515:184:D0PUKACXX:1:1102:18651:117519	256	chromosome:AGPv2:1:1:301354135:1	72125363	1	31M	*	0	0	GTCTAAAACTGGCGAAGGTCTCCTGCAAATC	EDGHGCHIGIGIHJFFFF?@EEEEEDECDC@	AS:i:-5	XS:i:0	XN:i:0	XM:i:1	XO:i:0	XG:i:0	NM:i:1	MD:Z:4G26	YT:Z:UU
HWI-ST515:184:D0PUKACXX:1:1102:18651:117519	272	chromosome:AGPv2:1:1:301354135:1	242997278	1	31M	*	0	0	GATTTGCAGGAGACCTTCGCCAGTTTTAGAC	@CDCEDEEEEE@?FFFFJHIGIGIHCGHGDE	AS:i:-5	XS:i:0	XN:i:0	XM:i:1	XO:i:0	XG:i:0	NM:i:1	MD:Z:26C4	YT:Z:UU
HWI-ST515:184:D0PUKACXX:1:1102:18651:117519	272	chromosome:AGPv2:10:1:150189435:1	105264997	1	31M	*	0	0	GATTTGCAGGAGACCTTCGCCAGTTTTAGAC	@CDCEDEEEEE@?FFFFJHIGIGIHCGHGDE	AS:i:-5	XS:i:0	XN:i:0	XM:i:1	XO:i:0	XG:i:0	NM:i:1	MD:Z:26C4	YT:Z:UU
HWI-ST515:184:D0PUKACXX:1:1102:18651:117519	256	chromosome:AGPv2:4:1:241473504:1	44765820	1	31M	*	0	0	GTCTAAAACTGGCGAAGGTCTCCTGCAAATC	EDGHGCHIGIGIHJFFFF?@EEEEEDECDC@	AS:i:-5	XS:i:0	XN:i:0	XM:i:1	XO:i:0	XG:i:0	NM:i:1	MD:Z:4G26	YT:Z:UU
HWI-ST515:184:D0PUKACXX:1:1102:18651:117519	272	chromosome:AGPv2:9:1:156750706:1	32069998	1	31M	*	0	0	GATTTGCAGGAGACCTTCGCCAGTTTTAGAC	@CDCEDEEEEE@?FFFFJHIGIGIHCGHGDE	AS:i:-5	XS:i:0	XN:i:0	XM:i:1	XO:i:0	XG:i:0	NM:i:1	MD:Z:3C27	YT:Z:UU
HWI-ST515:184:D0PUKACXX:1:1102:18651:117519	272	chromosome:AGPv2:2:1:237068873:1	222422876	1	31M	*	0	0	GATTTGCAGGAGACCTTCGCCAGTTTTAGAC	@CDCEDEEEEE@?FFFFJHIGIGIHCGHGDE	AS:i:-5	XS:i:0	XN:i:0	XM:i:1	XO:i:0	XG:i:0	NM:i:1	MD:Z:26C4	YT:Z:UU
HWI-ST515:184:D0PUKACXX:1:1102:18651:117519	272	chromosome:AGPv2:10:1:150189435:1	59066728	1	31M	*	0	0	GATTTGCAGGAGACCTTCGCCAGTTTTAGAC	@CDCEDEEEEE@?FFFFJHIGIGIHCGHGDE	AS:i:-5	XS:i:0	XN:i:0	XM:i:1	XO:i:0	XG:i:0	NM:i:1	MD:Z:26C4	YT:Z:UU
HWI-ST515:184:D0PUKACXX:1:1102:18651:117519	272	chromosome:AGPv2:7:1:176764762:1	83548222	1	31M	*	0	0	GATTTGCAGGAGACCTTCGCCAGTTTTAGAC	@CDCEDEEEEE@?FFFFJHIGIGIHCGHGDE	AS:i:-5	XS:i:0	XN:i:0	XM:i:1	XO:i:0	XG:i:0	NM:i:1	MD:Z:26C4	YT:Z:UU
HWI-ST515:184:D0PUKACXX:1:1102:18651:117519	272	chromosome:AGPv2:3:1:232140174:1	188401179	1	31M	*	0	0	GATTTGCAGGAGACCTTCGCCAGTTTTAGAC	@CDCEDEEEEE@?FFFFJHIGIGIHCGHGDE	AS:i:-5	XS:i:0	XN:i:0	XM:i:1	XO:i:0	XG:i:0	NM:i:1	MD:Z:26C4	YT:Z:UU
HWI-ST515:184:D0PUKACXX:1:1102:18651:117519	256	chromosome:AGPv2:9:1:156750706:1	43023450	1	31M	*	0	0	GTCTAAAACTGGCGAAGGTCTCCTGCAAATC	EDGHGCHIGIGIHJFFFF?@EEEEEDECDC@	AS:i:-5	XS:i:0	XN:i:0	XM:i:1	XO:i:0	XG:i:0	NM:i:1	MD:Z:2T28	YT:Z:UU
HWI-ST515:184:D0PUKACXX:1:1102:18651:117519	272	chromosome:AGPv2:4:1:241473504:1	233421635	1	31M	*	0	0	GATTTGCAGGAGACCTTCGCCAGTTTTAGAC	@CDCEDEEEEE@?FFFFJHIGIGIHCGHGDE	AS:i:-5	XS:i:0	XN:i:0	XM:i:1	XO:i:0	XG:i:0	NM:i:1	MD:Z:3C27	YT:Z:UU
HWI-ST515:184:D0PUKACXX:1:1102:18651:117519	272	chromosome:AGPv2:1:1:301354135:1	134281924	1	31M	*	0	0	GATTTGCAGGAGACCTTCGCCAGTTTTAGAC	@CDCEDEEEEE@?FFFFJHIGIGIHCGHGDE	AS:i:-5	XS:i:0	XN:i:0	XM:i:1	XO:i:0	XG:i:0	NM:i:1	MD:Z:26C4	YT:Z:UU
HWI-ST515:184:D0PUKACXX:1:1102:18651:117519	256	chromosome:AGPv2:5:1:217872852:1	75310332	1	31M	*	0	0	GTCTAAAACTGGCGAAGGTCTCCTGCAAATC	EDGHGCHIGIGIHJFFFF?@EEEEEDECDC@	AS:i:-5	XS:i:0	XN:i:0	XM:i:1	XO:i:0	XG:i:0	NM:i:1	MD:Z:4G26	YT:Z:UU
HWI-ST515:184:D0PUKACXX:1:1102:18651:117519	272	chromosome:AGPv2:3:1:232140174:1	71326755	1	31M	*	0	0	GATTTGCAGGAGACCTTCGCCAGTTTTAGAC	@CDCEDEEEEE@?FFFFJHIGIGIHCGHGDE	AS:i:-5	XS:i:0	XN:i:0	XM:i:1	XO:i:0	XG:i:0	NM:i:1	MD:Z:26C4	YT:Z:UU
HWI-ST515:184:D0PUKACXX:1:1102:18651:117519	256	chromosome:AGPv2:9:1:156750706:1	79429418	1	31M	*	0	0	GTCTAAAACTGGCGAAGGTCTCCTGCAAATC	EDGHGCHIGIGIHJFFFF?@EEEEEDECDC@	AS:i:-5	XS:i:0	XN:i:0	XM:i:1	XO:i:0	XG:i:0	NM:i:1	MD:Z:4G26	YT:Z:UU
HWI-ST515:184:D0PUKACXX:1:1102:18651:117519	272	chromosome:AGPv2:10:1:150189435:1	45694634	1	31M	*	0	0	GATTTGCAGGAGACCTTCGCCAGTTTTAGAC	@CDCEDEEEEE@?FFFFJHIGIGIHCGHGDE	AS:i:-5	XS:i:0	XN:i:0	XM:i:1	XO:i:0	XG:i:0	NM:i:1	MD:Z:20A10	YT:Z:UU
HWI-ST515:184:D0PUKACXX:1:1102:18651:117519	256	chromosome:AGPv2:2:1:237068873:1	93167453	1	31M	*	0	0	GTCTAAAACTGGCGAAGGTCTCCTGCAAATC	EDGHGCHIGIGIHJFFFF?@EEEEEDECDC@	AS:i:-5	XS:i:0	XN:i:0	XM:i:1	XO:i:0	XG:i:0	NM:i:1	MD:Z:4G26	YT:Z:UU
HWI-ST515:184:D0PUKACXX:1:1102:18651:117519	256	chromosome:AGPv2:3:1:232140174:1	98620085	1	31M	*	0	0	GTCTAAAACTGGCGAAGGTCTCCTGCAAATC	EDGHGCHIGIGIHJFFFF?@EEEEEDECDC@	AS:i:-5	XS:i:0	XN:i:0	XM:i:1	XO:i:0	XG:i:0	NM:i:1	MD:Z:25T5	YT:Z:UU
HWI-ST515:184:D0PUKACXX:1:1102:18651:117519	256	chromosome:AGPv2:4:1:241473504:1	223793060	1	31M	*	0	0	GTCTAAAACTGGCGAAGGTCTCCTGCAAATC	EDGHGCHIGIGIHJFFFF?@EEEEEDECDC@	AS:i:-5	XS:i:0	XN:i:0	XM:i:1	XO:i:0	XG:i:0	NM:i:1	MD:Z:22A8	YT:Z:UU
HWI-ST515:184:D0PUKACXX:1:1102:18651:117519	256	chromosome:AGPv2:3:1:232140174:1	180687976	1	31M	*	0	0	GTCTAAAACTGGCGAAGGTCTCCTGCAAATC	EDGHGCHIGIGIHJFFFF?@EEEEEDECDC@	AS:i:-5	XS:i:0	XN:i:0	XM:i:1	XO:i:0	XG:i:0	NM:i:1	MD:Z:4G26	YT:Z:UU
HWI-ST515:184:D0PUKACXX:1:1102:18651:117519	256	chromosome:AGPv2:3:1:232140174:1	112382408	1	31M	*	0	0	GTCTAAAACTGGCGAAGGTCTCCTGCAAATC	EDGHGCHIGIGIHJFFFF?@EEEEEDECDC@	AS:i:-5	XS:i:0	XN:i:0	XM:i:1	XO:i:0	XG:i:0	NM:i:1	MD:Z:4G26	YT:Z:UU
HWI-ST515:184:D0PUKACXX:1:1102:18651:117519	272	chromosome:AGPv2:7:1:176764762:1	92375820	1	31M	*	0	0	GATTTGCAGGAGACCTTCGCCAGTTTTAGAC	@CDCEDEEEEE@?FFFFJHIGIGIHCGHGDE	AS:i:-5	XS:i:0	XN:i:0	XM:i:1	XO:i:0	XG:i:0	NM:i:1	MD:Z:3C27	YT:Z:UU
HWI-ST515:184:D0PUKACXX:1:1102:18651:117519	256	chromosome:AGPv2:4:1:241473504:1	180482076	1	31M	*	0	0	GTCTAAAACTGGCGAAGGTCTCCTGCAAATC	EDGHGCHIGIGIHJFFFF?@EEEEEDECDC@	AS:i:-5	XS:i:0	XN:i:0	XM:i:1	XO:i:0	XG:i:0	NM:i:1	MD:Z:27G3	YT:Z:UU
HWI-ST515:184:D0PUKACXX:1:1102:18651:117519	272	chromosome:AGPv2:2:1:237068873:1	171411409	1	31M	*	0	0	GATTTGCAGGAGACCTTCGCCAGTTTTAGAC	@CDCEDEEEEE@?FFFFJHIGIGIHCGHGDE	AS:i:-5	XS:i:0	XN:i:0	XM:i:1	XO:i:0	XG:i:0	NM:i:1	MD:Z:8C22	YT:Z:UU
HWI-ST515:184:D0PUKACXX:1:1102:18651:117519	272	chromosome:AGPv2:9:1:156750706:1	68458472	1	31M	*	0	0	GATTTGCAGGAGACCTTCGCCAGTTTTAGAC	@CDCEDEEEEE@?FFFFJHIGIGIHCGHGDE	AS:i:-5	XS:i:0	XN:i:0	XM:i:1	XO:i:0	XG:i:0	NM:i:1	MD:Z:26C4	YT:Z:UU
HWI-ST515:184:D0PUKACXX:1:1102:18651:117519	256	chromosome:AGPv2:8:1:175793759:1	155751607	1	31M	*	0	0	GTCTAAAACTGGCGAAGGTCTCCTGCAAATC	EDGHGCHIGIGIHJFFFF?@EEEEEDECDC@	AS:i:-5	XS:i:0	XN:i:0	XM:i:1	XO:i:0	XG:i:0	NM:i:1	MD:Z:4G26	YT:Z:UU
HWI-ST515:184:D0PUKACXX:1:1102:18651:117519	256	chromosome:AGPv2:5:1:217872852:1	86291227	1	31M	*	0	0	GTCTAAAACTGGCGAAGGTCTCCTGCAAATC	EDGHGCHIGIGIHJFFFF?@EEEEEDECDC@	AS:i:-5	XS:i:0	XN:i:0	XM:i:1	XO:i:0	XG:i:0	NM:i:1	MD:Z:8T22	YT:Z:UU
HWI-ST515:184:D0PUKACXX:1:1102:18651:117519	272	chromosome:AGPv2:3:1:232140174:1	73820355	1	31M	*	0	0	GATTTGCAGGAGACCTTCGCCAGTTTTAGAC	@CDCEDEEEEE@?FFFFJHIGIGIHCGHGDE	AS:i:-5	XS:i:0	XN:i:0	XM:i:1	XO:i:0	XG:i:0	NM:i:1	MD:Z:26C4	YT:Z:UU
HWI-ST515:184:D0PUKACXX:1:1102:18651:117519	272	chromosome:AGPv2:7:1:176764762:1	114953774	1	31M	*	0	0	GATTTGCAGGAGACCTTCGCCAGTTTTAGAC	@CDCEDEEEEE@?FFFFJHIGIGIHCGHGDE	AS:i:-5	XS:i:0	XN:i:0	XM:i:1	XO:i:0	XG:i:0	NM:i:1	MD:Z:26C4	YT:Z:UU
HWI-ST515:184:D0PUKACXX:1:1102:18651:117519	256	chromosome:AGPv2:5:1:217872852:1	158269847	1	31M	*	0	0	GTCTAAAACTGGCGAAGGTCTCCTGCAAATC	EDGHGCHIGIGIHJFFFF?@EEEEEDECDC@	AS:i:-5	XS:i:0	XN:i:0	XM:i:1	XO:i:0	XG:i:0	NM:i:1	MD:Z:27G3	YT:Z:UU
HWI-ST515:184:D0PUKACXX:1:1102:18651:117519	272	chromosome:AGPv2:2:1:237068873:1	179841789	1	31M	*	0	0	GATTTGCAGGAGACCTTCGCCAGTTTTAGAC	@CDCEDEEEEE@?FFFFJHIGIGIHCGHGDE	AS:i:-5	XS:i:0	XN:i:0	XM:i:1	XO:i:0	XG:i:0	NM:i:1	MD:Z:26C4	YT:Z:UU
HWI-ST515:184:D0PUKACXX:1:1102:18651:117519	272	chromosome:AGPv2:3:1:232140174:1	42966260	1	31M	*	0	0	GATTTGCAGGAGACCTTCGCCAGTTTTAGAC	@CDCEDEEEEE@?FFFFJHIGIGIHCGHGDE	AS:i:-5	XS:i:0	XN:i:0	XM:i:1	XO:i:0	XG:i:0	NM:i:1	MD:Z:26C4	YT:Z:UU
HWI-ST515:184:D0PUKACXX:1:1102:18651:117519	272	chromosome:AGPv2:1:1:301354135:1	88063926	1	31M	*	0	0	GATTTGCAGGAGACCTTCGCCAGTTTTAGAC	@CDCEDEEEEE@?FFFFJHIGIGIHCGHGDE	AS:i:-5	XS:i:0	XN:i:0	XM:i:1	XO:i:0	XG:i:0	NM:i:1	MD:Z:3C27	YT:Z:UU
HWI-ST515:184:D0PUKACXX:1:1102:18651:117519	272	chromosome:AGPv2:9:1:156750706:1	5477835	1	31M	*	0	0	GATTTGCAGGAGACCTTCGCCAGTTTTAGAC	@CDCEDEEEEE@?FFFFJHIGIGIHCGHGDE	AS:i:-5	XS:i:0	XN:i:0	XM:i:1	XO:i:0	XG:i:0	NM:i:1	MD:Z:26C4	YT:Z:UU
HWI-ST515:184:D0PUKACXX:1:1102:18651:117519	256	chromosome:AGPv2:8:1:175793759:1	57293893	1	31M	*	0	0	GTCTAAAACTGGCGAAGGTCTCCTGCAAATC	EDGHGCHIGIGIHJFFFF?@EEEEEDECDC@	AS:i:-5	XS:i:0	XN:i:0	XM:i:1	XO:i:0	XG:i:0	NM:i:1	MD:Z:4G26	YT:Z:UU
HWI-ST515:184:D0PUKACXX:1:1102:18651:117519	272	chromosome:AGPv2:4:1:241473504:1	190584002	1	31M	*	0	0	GATTTGCAGGAGACCTTCGCCAGTTTTAGAC	@CDCEDEEEEE@?FFFFJHIGIGIHCGHGDE	AS:i:-5	XS:i:0	XN:i:0	XM:i:1	XO:i:0	XG:i:0	NM:i:1	MD:Z:26C4	YT:Z:UU
HWI-ST515:184:D0PUKACXX:1:1102:18651:117519	272	chromosome:AGPv2:1:1:301354135:1	132187647	1	31M	*	0	0	GATTTGCAGGAGACCTTCGCCAGTTTTAGAC	@CDCEDEEEEE@?FFFFJHIGIGIHCGHGDE	AS:i:-5	XS:i:0	XN:i:0	XM:i:1	XO:i:0	XG:i:0	NM:i:1	MD:Z:26C4	YT:Z:UU
HWI-ST515:184:D0PUKACXX:1:1102:18651:117519	272	chromosome:AGPv2:2:1:237068873:1	209179195	1	31M	*	0	0	GATTTGCAGGAGACCTTCGCCAGTTTTAGAC	@CDCEDEEEEE@?FFFFJHIGIGIHCGHGDE	AS:i:-5	XS:i:0	XN:i:0	XM:i:1	XO:i:0	XG:i:0	NM:i:1	MD:Z:26C4	YT:Z:UU
HWI-ST515:184:D0PUKACXX:1:1102:18651:117519	272	chromosome:AGPv2:2:1:237068873:1	5966268	1	31M	*	0	0	GATTTGCAGGAGACCTTCGCCAGTTTTAGAC	@CDCEDEEEEE@?FFFFJHIGIGIHCGHGDE	AS:i:-5	XS:i:0	XN:i:0	XM:i:1	XO:i:0	XG:i:0	NM:i:1	MD:Z:26C4	YT:Z:UU
HWI-ST515:184:D0PUKACXX:1:1102:18651:117519	272	chromosome:AGPv2:3:1:232140174:1	36542297	1	31M	*	0	0	GATTTGCAGGAGACCTTCGCCAGTTTTAGAC	@CDCEDEEEEE@?FFFFJHIGIGIHCGHGDE	AS:i:-5	XS:i:0	XN:i:0	XM:i:1	XO:i:0	XG:i:0	NM:i:1	MD:Z:26C4	YT:Z:UU
HWI-ST515:184:D0PUKACXX:1:1102:18651:117519	256	chromosome:AGPv2:1:1:301354135:1	262246963	1	31M	*	0	0	GTCTAAAACTGGCGAAGGTCTCCTGCAAATC	EDGHGCHIGIGIHJFFFF?@EEEEEDECDC@	AS:i:-5	XS:i:0	XN:i:0	XM:i:1	XO:i:0	XG:i:0	NM:i:1	MD:Z:4G26	YT:Z:UU
HWI-ST515:184:D0PUKACXX:1:1102:18651:117519	272	chromosome:AGPv2:3:1:232140174:1	70869489	1	31M	*	0	0	GATTTGCAGGAGACCTTCGCCAGTTTTAGAC	@CDCEDEEEEE@?FFFFJHIGIGIHCGHGDE	AS:i:-5	XS:i:0	XN:i:0	XM:i:1	XO:i:0	XG:i:0	NM:i:1	MD:Z:20T10	YT:Z:UU
HWI-ST515:184:D0PUKACXX:1:1102:18651:117519	272	chromosome:AGPv2:9:1:156750706:1	41663175	1	31M	*	0	0	GATTTGCAGGAGACCTTCGCCAGTTTTAGAC	@CDCEDEEEEE@?FFFFJHIGIGIHCGHGDE	AS:i:-5	XS:i:0	XN:i:0	XM:i:1	XO:i:0	XG:i:0	NM:i:1	MD:Z:26C4	YT:Z:UU
HWI-ST515:184:D0PUKACXX:1:1102:18651:117519	272	chromosome:AGPv2:6:1:169174353:1	122368410	1	31M	*	0	0	GATTTGCAGGAGACCTTCGCCAGTTTTAGAC	@CDCEDEEEEE@?FFFFJHIGIGIHCGHGDE	AS:i:-5	XS:i:0	XN:i:0	XM:i:1	XO:i:0	XG:i:0	NM:i:1	MD:Z:26C4	YT:Z:UU
HWI-ST515:184:D0PUKACXX:1:1102:18651:117519	272	chromosome:AGPv2:4:1:241473504:1	71737440	1	31M	*	0	0	GATTTGCAGGAGACCTTCGCCAGTTTTAGAC	@CDCEDEEEEE@?FFFFJHIGIGIHCGHGDE	AS:i:-5	XS:i:0	XN:i:0	XM:i:1	XO:i:0	XG:i:0	NM:i:1	MD:Z:26C4	YT:Z:UU
HWI-ST515:184:D0PUKACXX:1:1102:18651:117519	256	chromosome:AGPv2:5:1:217872852:1	133023947	1	31M	*	0	0	GTCTAAAACTGGCGAAGGTCTCCTGCAAATC	EDGHGCHIGIGIHJFFFF?@EEEEEDECDC@	AS:i:-5	XS:i:0	XN:i:0	XM:i:1	XO:i:0	XG:i:0	NM:i:1	MD:Z:4G26	YT:Z:UU
HWI-ST515:184:D0PUKACXX:1:1102:18651:117519	272	chromosome:AGPv2:8:1:175793759:1	113972287	1	31M	*	0	0	GATTTGCAGGAGACCTTCGCCAGTTTTAGAC	@CDCEDEEEEE@?FFFFJHIGIGIHCGHGDE	AS:i:-5	XS:i:0	XN:i:0	XM:i:1	XO:i:0	XG:i:0	NM:i:1	MD:Z:18A12	YT:Z:UU
HWI-ST515:184:D0PUKACXX:1:1102:18651:117519	256	chromosome:AGPv2:8:1:175793759:1	63375281	1	31M	*	0	0	GTCTAAAACTGGCGAAGGTCTCCTGCAAATC	EDGHGCHIGIGIHJFFFF?@EEEEEDECDC@	AS:i:-5	XS:i:0	XN:i:0	XM:i:1	XO:i:0	XG:i:0	NM:i:1	MD:Z:4G26	YT:Z:UU
HWI-ST515:184:D0PUKACXX:1:1102:18651:117519	272	chromosome:AGPv2:4:1:241473504:1	64611042	1	31M	*	0	0	GATTTGCAGGAGACCTTCGCCAGTTTTAGAC	@CDCEDEEEEE@?FFFFJHIGIGIHCGHGDE	AS:i:-5	XS:i:0	XN:i:0	XM:i:1	XO:i:0	XG:i:0	NM:i:1	MD:Z:26C4	YT:Z:UU
HWI-ST515:184:D0PUKACXX:1:1102:18651:117519	272	chromosome:AGPv2:8:1:175793759:1	160846186	1	31M	*	0	0	GATTTGCAGGAGACCTTCGCCAGTTTTAGAC	@CDCEDEEEEE@?FFFFJHIGIGIHCGHGDE	AS:i:-5	XS:i:0	XN:i:0	XM:i:1	XO:i:0	XG:i:0	NM:i:1	MD:Z:8T22	YT:Z:UU
HWI-ST515:184:D0PUKACXX:1:1102:18651:117519	256	chromosome:AGPv2:4:1:241473504:1	48813831	1	31M	*	0	0	GTCTAAAACTGGCGAAGGTCTCCTGCAAATC	EDGHGCHIGIGIHJFFFF?@EEEEEDECDC@	AS:i:-5	XS:i:0	XN:i:0	XM:i:1	XO:i:0	XG:i:0	NM:i:1	MD:Z:4G26	YT:Z:UU
HWI-ST515:184:D0PUKACXX:1:1102:18651:117519	256	chromosome:AGPv2:8:1:175793759:1	109680381	1	31M	*	0	0	GTCTAAAACTGGCGAAGGTCTCCTGCAAATC	EDGHGCHIGIGIHJFFFF?@EEEEEDECDC@	AS:i:-5	XS:i:0	XN:i:0	XM:i:1	XO:i:0	XG:i:0	NM:i:1	MD:Z:22T8	YT:Z:UU
HWI-ST515:184:D0PUKACXX:1:1102:18651:117519	256	chromosome:AGPv2:1:1:301354135:1	89867686	1	31M	*	0	0	GTCTAAAACTGGCGAAGGTCTCCTGCAAATC	EDGHGCHIGIGIHJFFFF?@EEEEEDECDC@	AS:i:-5	XS:i:0	XN:i:0	XM:i:1	XO:i:0	XG:i:0	NM:i:1	MD:Z:8T22	YT:Z:UU
HWI-ST515:184:D0PUKACXX:1:1102:18651:117519	272	chromosome:AGPv2:10:1:150189435:1	18870622	1	31M	*	0	0	GATTTGCAGGAGACCTTCGCCAGTTTTAGAC	@CDCEDEEEEE@?FFFFJHIGIGIHCGHGDE	AS:i:-5	XS:i:0	XN:i:0	XM:i:1	XO:i:0	XG:i:0	NM:i:1	MD:Z:26C4	YT:Z:UU
HWI-ST515:184:D0PUKACXX:1:1102:18651:117519	256	chromosome:AGPv2:7:1:176764762:1	81028405	1	31M	*	0	0	GTCTAAAACTGGCGAAGGTCTCCTGCAAATC	EDGHGCHIGIGIHJFFFF?@EEEEEDECDC@	AS:i:-5	XS:i:0	XN:i:0	XM:i:1	XO:i:0	XG:i:0	NM:i:1	MD:Z:27G3	YT:Z:UU
HWI-ST515:184:D0PUKACXX:1:1102:18651:117519	272	chromosome:AGPv2:7:1:176764762:1	32849278	1	31M	*	0	0	GATTTGCAGGAGACCTTCGCCAGTTTTAGAC	@CDCEDEEEEE@?FFFFJHIGIGIHCGHGDE	AS:i:-5	XS:i:0	XN:i:0	XM:i:1	XO:i:0	XG:i:0	NM:i:1	MD:Z:26C4	YT:Z:UU
HWI-ST515:184:D0PUKACXX:1:1102:18651:117519	256	chromosome:AGPv2:5:1:217872852:1	93273233	1	31M	*	0	0	GTCTAAAACTGGCGAAGGTCTCCTGCAAATC	EDGHGCHIGIGIHJFFFF?@EEEEEDECDC@	AS:i:-5	XS:i:0	XN:i:0	XM:i:1	XO:i:0	XG:i:0	NM:i:1	MD:Z:4G26	YT:Z:UU
HWI-ST515:184:D0PUKACXX:1:1102:18651:117519	272	chromosome:AGPv2:9:1:156750706:1	104219457	1	31M	*	0	0	GATTTGCAGGAGACCTTCGCCAGTTTTAGAC	@CDCEDEEEEE@?FFFFJHIGIGIHCGHGDE	AS:i:-5	XS:i:0	XN:i:0	XM:i:1	XO:i:0	XG:i:0	NM:i:1	MD:Z:20T10	YT:Z:UU
HWI-ST515:184:D0PUKACXX:1:1102:18651:117519	256	chromosome:AGPv2:4:1:241473504:1	64413249	1	31M	*	0	0	GTCTAAAACTGGCGAAGGTCTCCTGCAAATC	EDGHGCHIGIGIHJFFFF?@EEEEEDECDC@	AS:i:-5	XS:i:0	XN:i:0	XM:i:1	XO:i:0	XG:i:0	NM:i:1	MD:Z:4G26	YT:Z:UU
HWI-ST515:184:D0PUKACXX:1:1102:18651:117519	272	chromosome:AGPv2:2:1:237068873:1	80913873	1	31M	*	0	0	GATTTGCAGGAGACCTTCGCCAGTTTTAGAC	@CDCEDEEEEE@?FFFFJHIGIGIHCGHGDE	AS:i:-5	XS:i:0	XN:i:0	XM:i:1	XO:i:0	XG:i:0	NM:i:1	MD:Z:3C27	YT:Z:UU
HWI-ST515:184:D0PUKACXX:1:1102:18651:117519	272	chromosome:AGPv2:8:1:175793759:1	52231271	1	31M	*	0	0	GATTTGCAGGAGACCTTCGCCAGTTTTAGAC	@CDCEDEEEEE@?FFFFJHIGIGIHCGHGDE	AS:i:-5	XS:i:0	XN:i:0	XM:i:1	XO:i:0	XG:i:0	NM:i:1	MD:Z:6T24	YT:Z:UU
HWI-ST515:184:D0PUKACXX:1:1102:18651:117519	256	chromosome:AGPv2:5:1:217872852:1	149505623	1	31M	*	0	0	GTCTAAAACTGGCGAAGGTCTCCTGCAAATC	EDGHGCHIGIGIHJFFFF?@EEEEEDECDC@	AS:i:-5	XS:i:0	XN:i:0	XM:i:1	XO:i:0	XG:i:0	NM:i:1	MD:Z:4G26	YT:Z:UU
HWI-ST515:184:D0PUKACXX:1:1102:18651:117519	256	chromosome:AGPv2:8:1:175793759:1	118820800	1	31M	*	0	0	GTCTAAAACTGGCGAAGGTCTCCTGCAAATC	EDGHGCHIGIGIHJFFFF?@EEEEEDECDC@	AS:i:-5	XS:i:0	XN:i:0	XM:i:1	XO:i:0	XG:i:0	NM:i:1	MD:Z:8T22	YT:Z:UU
HWI-ST515:184:D0PUKACXX:1:1102:18651:117519	272	chromosome:AGPv2:1:1:301354135:1	267733471	1	31M	*	0	0	GATTTGCAGGAGACCTTCGCCAGTTTTAGAC	@CDCEDEEEEE@?FFFFJHIGIGIHCGHGDE	AS:i:-5	XS:i:0	XN:i:0	XM:i:1	XO:i:0	XG:i:0	NM:i:1	MD:Z:26C4	YT:Z:UU
HWI-ST515:184:D0PUKACXX:1:1102:18651:117519	256	chromosome:AGPv2:10:1:150189435:1	58685997	1	31M	*	0	0	GTCTAAAACTGGCGAAGGTCTCCTGCAAATC	EDGHGCHIGIGIHJFFFF?@EEEEEDECDC@	AS:i:-5	XS:i:0	XN:i:0	XM:i:1	XO:i:0	XG:i:0	NM:i:1	MD:Z:4G26	YT:Z:UU
HWI-ST515:184:D0PUKACXX:1:1102:18651:117519	256	chromosome:AGPv2:4:1:241473504:1	44690383	1	31M	*	0	0	GTCTAAAACTGGCGAAGGTCTCCTGCAAATC	EDGHGCHIGIGIHJFFFF?@EEEEEDECDC@	AS:i:-5	XS:i:0	XN:i:0	XM:i:1	XO:i:0	XG:i:0	NM:i:1	MD:Z:4G26	YT:Z:UU
HWI-ST515:184:D0PUKACXX:1:1102:18651:117519	272	chromosome:AGPv2:4:1:241473504:1	74248188	1	31M	*	0	0	GATTTGCAGGAGACCTTCGCCAGTTTTAGAC	@CDCEDEEEEE@?FFFFJHIGIGIHCGHGDE	AS:i:-5	XS:i:0	XN:i:0	XM:i:1	XO:i:0	XG:i:0	NM:i:1	MD:Z:26C4	YT:Z:UU
HWI-ST515:184:D0PUKACXX:1:1102:18651:117519	256	chromosome:AGPv2:10:1:150189435:1	2153336	1	31M	*	0	0	GTCTAAAACTGGCGAAGGTCTCCTGCAAATC	EDGHGCHIGIGIHJFFFF?@EEEEEDECDC@	AS:i:-5	XS:i:0	XN:i:0	XM:i:1	XO:i:0	XG:i:0	NM:i:1	MD:Z:27G3	YT:Z:UU
HWI-ST515:184:D0PUKACXX:1:1102:18651:117519	256	chromosome:AGPv2:4:1:241473504:1	168150047	1	31M	*	0	0	GTCTAAAACTGGCGAAGGTCTCCTGCAAATC	EDGHGCHIGIGIHJFFFF?@EEEEEDECDC@	AS:i:-5	XS:i:0	XN:i:0	XM:i:1	XO:i:0	XG:i:0	NM:i:1	MD:Z:10A20	YT:Z:UU
HWI-ST515:184:D0PUKACXX:1:1102:18651:117519	256	chromosome:AGPv2:2:1:237068873:1	27030246	1	31M	*	0	0	GTCTAAAACTGGCGAAGGTCTCCTGCAAATC	EDGHGCHIGIGIHJFFFF?@EEEEEDECDC@	AS:i:-5	XS:i:0	XN:i:0	XM:i:1	XO:i:0	XG:i:0	NM:i:1	MD:Z:4G26	YT:Z:UU
HWI-ST515:184:D0PUKACXX:1:1102:18651:117519	272	chromosome:AGPv2:7:1:176764762:1	154887743	1	31M	*	0	0	GATTTGCAGGAGACCTTCGCCAGTTTTAGAC	@CDCEDEEEEE@?FFFFJHIGIGIHCGHGDE	AS:i:-5	XS:i:0	XN:i:0	XM:i:1	XO:i:0	XG:i:0	NM:i:1	MD:Z:6T24	YT:Z:UU
HWI-ST515:184:D0PUKACXX:1:1102:18651:117519	256	chromosome:AGPv2:6:1:169174353:1	57436385	1	31M	*	0	0	GTCTAAAACTGGCGAAGGTCTCCTGCAAATC	EDGHGCHIGIGIHJFFFF?@EEEEEDECDC@	AS:i:-5	XS:i:0	XN:i:0	XM:i:1	XO:i:0	XG:i:0	NM:i:1	MD:Z:22T8	YT:Z:UU
HWI-ST515:184:D0PUKACXX:1:1102:18651:117519	256	chromosome:AGPv2:1:1:301354135:1	8332938	1	31M	*	0	0	GTCTAAAACTGGCGAAGGTCTCCTGCAAATC	EDGHGCHIGIGIHJFFFF?@EEEEEDECDC@	AS:i:-5	XS:i:0	XN:i:0	XM:i:1	XO:i:0	XG:i:0	NM:i:1	MD:Z:4G26	YT:Z:UU
HWI-ST515:184:D0PUKACXX:1:1102:18651:117519	256	chromosome:AGPv2:2:1:237068873:1	233820398	1	31M	*	0	0	GTCTAAAACTGGCGAAGGTCTCCTGCAAATC	EDGHGCHIGIGIHJFFFF?@EEEEEDECDC@	AS:i:-5	XS:i:0	XN:i:0	XM:i:1	XO:i:0	XG:i:0	NM:i:1	MD:Z:4G26	YT:Z:UU
HWI-ST515:184:D0PUKACXX:1:1102:18651:117519	272	chromosome:AGPv2:4:1:241473504:1	44755661	1	31M	*	0	0	GATTTGCAGGAGACCTTCGCCAGTTTTAGAC	@CDCEDEEEEE@?FFFFJHIGIGIHCGHGDE	AS:i:-5	XS:i:0	XN:i:0	XM:i:1	XO:i:0	XG:i:0	NM:i:1	MD:Z:26C4	YT:Z:UU
HWI-ST515:184:D0PUKACXX:1:1102:18651:117519	272	chromosome:AGPv2:3:1:232140174:1	137632964	1	31M	*	0	0	GATTTGCAGGAGACCTTCGCCAGTTTTAGAC	@CDCEDEEEEE@?FFFFJHIGIGIHCGHGDE	AS:i:-5	XS:i:0	XN:i:0	XM:i:1	XO:i:0	XG:i:0	NM:i:1	MD:Z:2C28	YT:Z:UU
HWI-ST515:184:D0PUKACXX:1:1102:18651:117519	256	chromosome:AGPv2:5:1:217872852:1	52841018	1	31M	*	0	0	GTCTAAAACTGGCGAAGGTCTCCTGCAAATC	EDGHGCHIGIGIHJFFFF?@EEEEEDECDC@	AS:i:-5	XS:i:0	XN:i:0	XM:i:1	XO:i:0	XG:i:0	NM:i:1	MD:Z:4G26	YT:Z:UU
HWI-ST515:184:D0PUKACXX:1:1102:18651:117519	256	chromosome:AGPv2:6:1:169174353:1	40807318	1	31M	*	0	0	GTCTAAAACTGGCGAAGGTCTCCTGCAAATC	EDGHGCHIGIGIHJFFFF?@EEEEEDECDC@	AS:i:-5	XS:i:0	XN:i:0	XM:i:1	XO:i:0	XG:i:0	NM:i:1	MD:Z:22T8	YT:Z:UU
HWI-ST515:184:D0PUKACXX:1:1102:18651:117519	256	chromosome:AGPv2:9:1:156750706:1	82622893	1	31M	*	0	0	GTCTAAAACTGGCGAAGGTCTCCTGCAAATC	EDGHGCHIGIGIHJFFFF?@EEEEEDECDC@	AS:i:-5	XS:i:0	XN:i:0	XM:i:1	XO:i:0	XG:i:0	NM:i:1	MD:Z:4G26	YT:Z:UU
HWI-ST515:184:D0PUKACXX:1:1102:18651:117519	272	chromosome:AGPv2:4:1:241473504:1	182956449	1	31M	*	0	0	GATTTGCAGGAGACCTTCGCCAGTTTTAGAC	@CDCEDEEEEE@?FFFFJHIGIGIHCGHGDE	AS:i:-5	XS:i:0	XN:i:0	XM:i:1	XO:i:0	XG:i:0	NM:i:1	MD:Z:22A8	YT:Z:UU
HWI-ST515:184:D0PUKACXX:1:1102:18651:117519	272	chromosome:AGPv2:1:1:301354135:1	85378578	1	31M	*	0	0	GATTTGCAGGAGACCTTCGCCAGTTTTAGAC	@CDCEDEEEEE@?FFFFJHIGIGIHCGHGDE	AS:i:-5	XS:i:0	XN:i:0	XM:i:1	XO:i:0	XG:i:0	NM:i:1	MD:Z:20T10	YT:Z:UU
HWI-ST515:184:D0PUKACXX:1:1102:18651:117519	272	chromosome:AGPv2:1:1:301354135:1	262663670	1	31M	*	0	0	GATTTGCAGGAGACCTTCGCCAGTTTTAGAC	@CDCEDEEEEE@?FFFFJHIGIGIHCGHGDE	AS:i:-5	XS:i:0	XN:i:0	XM:i:1	XO:i:0	XG:i:0	NM:i:1	MD:Z:8A22	YT:Z:UU
HWI-ST515:184:D0PUKACXX:1:1102:18651:117519	272	chromosome:AGPv2:1:1:301354135:1	105056667	1	31M	*	0	0	GATTTGCAGGAGACCTTCGCCAGTTTTAGAC	@CDCEDEEEEE@?FFFFJHIGIGIHCGHGDE	AS:i:-6	XS:i:0	XN:i:0	XM:i:1	XO:i:0	XG:i:0	NM:i:1	MD:Z:23C7	YT:Z:UU
HWI-ST515:184:D0PUKACXX:1:1102:18651:117519	256	chromosome:AGPv2:10:1:150189435:1	3516990	1	31M	*	0	0	GTCTAAAACTGGCGAAGGTCTCCTGCAAATC	EDGHGCHIGIGIHJFFFF?@EEEEEDECDC@	AS:i:-6	XS:i:0	XN:i:0	XM:i:1	XO:i:0	XG:i:0	NM:i:1	MD:Z:11A19	YT:Z:UU
HWI-ST515:184:D0PUKACXX:1:1102:18651:117519	256	chromosome:AGPv2:5:1:217872852:1	130208534	1	31M	*	0	0	GTCTAAAACTGGCGAAGGTCTCCTGCAAATC	EDGHGCHIGIGIHJFFFF?@EEEEEDECDC@	AS:i:-6	XS:i:0	XN:i:0	XM:i:1	XO:i:0	XG:i:0	NM:i:1	MD:Z:13T17	YT:Z:UU
HWI-ST515:184:D0PUKACXX:1:1102:18651:117519	256	chromosome:AGPv2:4:1:241473504:1	140259924	1	31M	*	0	0	GTCTAAAACTGGCGAAGGTCTCCTGCAAATC	EDGHGCHIGIGIHJFFFF?@EEEEEDECDC@	AS:i:-6	XS:i:0	XN:i:0	XM:i:1	XO:i:0	XG:i:0	NM:i:1	MD:Z:7G23	YT:Z:UU
HWI-ST515:184:D0PUKACXX:1:1102:18651:117519	272	chromosome:AGPv2:4:1:241473504:1	118737505	1	31M	*	0	0	GATTTGCAGGAGACCTTCGCCAGTTTTAGAC	@CDCEDEEEEE@?FFFFJHIGIGIHCGHGDE	AS:i:-6	XS:i:0	XN:i:0	XM:i:1	XO:i:0	XG:i:0	NM:i:1	MD:Z:17T13	YT:Z:UU
HWI-ST515:184:D0PUKACXX:1:1102:18651:117519	256	chromosome:AGPv2:10:1:150189435:1	117387296	1	31M	*	0	0	GTCTAAAACTGGCGAAGGTCTCCTGCAAATC	EDGHGCHIGIGIHJFFFF?@EEEEEDECDC@	AS:i:-6	XS:i:0	XN:i:0	XM:i:1	XO:i:0	XG:i:0	NM:i:1	MD:Z:13C17	YT:Z:UU
HWI-ST515:184:D0PUKACXX:1:1102:18651:117519	272	chromosome:AGPv2:8:1:175793759:1	65345271	1	31M	*	0	0	GATTTGCAGGAGACCTTCGCCAGTTTTAGAC	@CDCEDEEEEE@?FFFFJHIGIGIHCGHGDE	AS:i:-6	XS:i:0	XN:i:0	XM:i:1	XO:i:0	XG:i:0	NM:i:1	MD:Z:17T13	YT:Z:UU
HWI-ST515:184:D0PUKACXX:1:1102:18651:117519	272	chromosome:AGPv2:4:1:241473504:1	115550133	1	31M	*	0	0	GATTTGCAGGAGACCTTCGCCAGTTTTAGAC	@CDCEDEEEEE@?FFFFJHIGIGIHCGHGDE	AS:i:-6	XS:i:0	XN:i:0	XM:i:1	XO:i:0	XG:i:0	NM:i:1	MD:Z:17T13	YT:Z:UU
HWI-ST515:184:D0PUKACXX:1:1102:18651:117519	256	chromosome:AGPv2:2:1:237068873:1	121411426	1	31M	*	0	0	GTCTAAAACTGGCGAAGGTCTCCTGCAAATC	EDGHGCHIGIGIHJFFFF?@EEEEEDECDC@	AS:i:-6	XS:i:0	XN:i:0	XM:i:1	XO:i:0	XG:i:0	NM:i:1	MD:Z:11A19	YT:Z:UU
HWI-ST515:184:D0PUKACXX:1:1102:18651:117519	272	chromosome:AGPv2:8:1:175793759:1	92511815	1	31M	*	0	0	GATTTGCAGGAGACCTTCGCCAGTTTTAGAC	@CDCEDEEEEE@?FFFFJHIGIGIHCGHGDE	AS:i:-6	XS:i:0	XN:i:0	XM:i:1	XO:i:0	XG:i:0	NM:i:1	MD:Z:17T13	YT:Z:UU
HWI-ST515:184:D0PUKACXX:1:1102:18651:117519	256	chromosome:AGPv2:1:1:301354135:1	42441950	1	31M	*	0	0	GTCTAAAACTGGCGAAGGTCTCCTGCAAATC	EDGHGCHIGIGIHJFFFF?@EEEEEDECDC@	AS:i:-6	XS:i:0	XN:i:0	XM:i:1	XO:i:0	XG:i:0	NM:i:1	MD:Z:13A17	YT:Z:UU
HWI-ST515:184:D0PUKACXX:1:1102:18651:117519	272	chromosome:AGPv2:3:1:232140174:1	56164716	1	31M	*	0	0	GATTTGCAGGAGACCTTCGCCAGTTTTAGAC	@CDCEDEEEEE@?FFFFJHIGIGIHCGHGDE	AS:i:-6	XS:i:0	XN:i:0	XM:i:1	XO:i:0	XG:i:0	NM:i:1	MD:Z:17T13	YT:Z:UU
HWI-ST515:184:D0PUKACXX:1:1102:18651:117519	256	chromosome:AGPv2:3:1:232140174:1	191969595	1	31M	*	0	0	GTCTAAAACTGGCGAAGGTCTCCTGCAAATC	EDGHGCHIGIGIHJFFFF?@EEEEEDECDC@	AS:i:-6	XS:i:0	XN:i:0	XM:i:1	XO:i:0	XG:i:0	NM:i:1	MD:Z:13A17	YT:Z:UU
HWI-ST515:184:D0PUKACXX:1:1102:18651:117519	272	chromosome:AGPv2:2:1:237068873:1	10815511	1	8M1D23M	*	0	0	GATTTGCAGGAGACCTTCGCCAGTTTTAGAC	@CDCEDEEEEE@?FFFFJHIGIGIHCGHGDE	AS:i:-8	XS:i:0	XN:i:0	XM:i:0	XO:i:1	XG:i:1	NM:i:1	MD:Z:8^G23	YT:Z:UU
HWI-ST515:184:D0PUKACXX:1:1102:18651:117519	256	chromosome:AGPv2:5:1:217872852:1	120275737	1	4M1I26M	*	0	0	GTCTAAAACTGGCGAAGGTCTCCTGCAAATC	EDGHGCHIGIGIHJFFFF?@EEEEEDECDC@	AS:i:-8	XS:i:0	XN:i:0	XM:i:0	XO:i:1	XG:i:1	NM:i:1	MD:Z:30	YT:Z:UU
HWI-ST515:184:D0PUKACXX:1:1102:18651:117519	256	chromosome:AGPv2:4:1:241473504:1	101062076	1	31M	*	0	0	GTCTAAAACTGGCGAAGGTCTCCTGCAAATC	EDGHGCHIGIGIHJFFFF?@EEEEEDECDC@	AS:i:-10	XS:i:0	XN:i:0	XM:i:2	XO:i:0	XG:i:0	NM:i:2	MD:Z:1C25G3	YT:Z:UU
HWI-ST515:184:D0PUKACXX:1:1102:18651:117519	272	chromosome:AGPv2:8:1:175793759:1	128919932	1	31M	*	0	0	GATTTGCAGGAGACCTTCGCCAGTTTTAGAC	@CDCEDEEEEE@?FFFFJHIGIGIHCGHGDE	AS:i:-10	XS:i:0	XN:i:0	XM:i:2	XO:i:0	XG:i:0	NM:i:2	MD:Z:26C2G1	YT:Z:UU
HWI-ST515:184:D0PUKACXX:1:1102:18651:117519	256	chromosome:AGPv2:9:1:156750706:1	29980555	1	31M	*	0	0	GTCTAAAACTGGCGAAGGTCTCCTGCAAATC	EDGHGCHIGIGIHJFFFF?@EEEEEDECDC@	AS:i:-10	XS:i:0	XN:i:0	XM:i:2	XO:i:0	XG:i:0	NM:i:2	MD:Z:1C2G26	YT:Z:UU
HWI-ST515:184:D0PUKACXX:1:1102:18651:117519	256	chromosome:AGPv2:2:1:237068873:1	114684062	1	31M	*	0	0	GTCTAAAACTGGCGAAGGTCTCCTGCAAATC	EDGHGCHIGIGIHJFFFF?@EEEEEDECDC@	AS:i:-10	XS:i:0	XN:i:0	XM:i:2	XO:i:0	XG:i:0	NM:i:2	MD:Z:1C2G26	YT:Z:UU
HWI-ST515:184:D0PUKACXX:1:1102:18651:117519	256	chromosome:AGPv2:8:1:175793759:1	161597730	1	31M	*	0	0	GTCTAAAACTGGCGAAGGTCTCCTGCAAATC	EDGHGCHIGIGIHJFFFF?@EEEEEDECDC@	AS:i:-10	XS:i:0	XN:i:0	XM:i:2	XO:i:0	XG:i:0	NM:i:2	MD:Z:1C2G26	YT:Z:UU
HWI-ST515:184:D0PUKACXX:1:1102:18651:117519	256	chromosome:AGPv2:1:1:301354135:1	122139766	1	31M	*	0	0	GTCTAAAACTGGCGAAGGTCTCCTGCAAATC	EDGHGCHIGIGIHJFFFF?@EEEEEDECDC@	AS:i:-10	XS:i:0	XN:i:0	XM:i:2	XO:i:0	XG:i:0	NM:i:2	MD:Z:1C2G26	YT:Z:UU
HWI-ST515:184:D0PUKACXX:1:1102:18651:117519	272	chromosome:AGPv2:1:1:301354135:1	16027709	1	31M	*	0	0	GATTTGCAGGAGACCTTCGCCAGTTTTAGAC	@CDCEDEEEEE@?FFFFJHIGIGIHCGHGDE	AS:i:-10	XS:i:0	XN:i:0	XM:i:2	XO:i:0	XG:i:0	NM:i:2	MD:Z:26C2G1	YT:Z:UU
HWI-ST515:184:D0PUKACXX:1:1102:18651:117519	256	chromosome:AGPv2:5:1:217872852:1	84224072	1	31M	*	0	0	GTCTAAAACTGGCGAAGGTCTCCTGCAAATC	EDGHGCHIGIGIHJFFFF?@EEEEEDECDC@	AS:i:-10	XS:i:0	XN:i:0	XM:i:2	XO:i:0	XG:i:0	NM:i:2	MD:Z:1C25G3	YT:Z:UU
HWI-ST515:184:D0PUKACXX:1:1102:18651:117519	256	chromosome:AGPv2:2:1:237068873:1	34776990	1	31M	*	0	0	GTCTAAAACTGGCGAAGGTCTCCTGCAAATC	EDGHGCHIGIGIHJFFFF?@EEEEEDECDC@	AS:i:-10	XS:i:0	XN:i:0	XM:i:2	XO:i:0	XG:i:0	NM:i:2	MD:Z:1C2G26	YT:Z:UU
HWI-ST515:184:D0PUKACXX:1:1102:18651:117519	272	chromosome:AGPv2:3:1:232140174:1	226355738	1	31M	*	0	0	GATTTGCAGGAGACCTTCGCCAGTTTTAGAC	@CDCEDEEEEE@?FFFFJHIGIGIHCGHGDE	AS:i:-10	XS:i:0	XN:i:0	XM:i:2	XO:i:0	XG:i:0	NM:i:2	MD:Z:26C3A0	YT:Z:UU
HWI-ST515:184:D0PUKACXX:1:1102:18651:117519	256	chromosome:AGPv2:3:1:232140174:1	101749930	1	31M	*	0	0	GTCTAAAACTGGCGAAGGTCTCCTGCAAATC	EDGHGCHIGIGIHJFFFF?@EEEEEDECDC@	AS:i:-10	XS:i:0	XN:i:0	XM:i:2	XO:i:0	XG:i:0	NM:i:2	MD:Z:1C2G26	YT:Z:UU
HWI-ST515:184:D0PUKACXX:1:1102:18651:117519	256	chromosome:AGPv2:4:1:241473504:1	241165212	1	31M	*	0	0	GTCTAAAACTGGCGAAGGTCTCCTGCAAATC	EDGHGCHIGIGIHJFFFF?@EEEEEDECDC@	AS:i:-10	XS:i:0	XN:i:0	XM:i:2	XO:i:0	XG:i:0	NM:i:2	MD:Z:1C2G26	YT:Z:UU
HWI-ST515:184:D0PUKACXX:1:1102:18651:117519	256	chromosome:AGPv2:4:1:241473504:1	141156299	1	31M	*	0	0	GTCTAAAACTGGCGAAGGTCTCCTGCAAATC	EDGHGCHIGIGIHJFFFF?@EEEEEDECDC@	AS:i:-10	XS:i:0	XN:i:0	XM:i:2	XO:i:0	XG:i:0	NM:i:2	MD:Z:1C2G26	YT:Z:UU
HWI-ST515:184:D0PUKACXX:1:1102:18651:117519	256	chromosome:AGPv2:1:1:301354135:1	234199681	1	31M	*	0	0	GTCTAAAACTGGCGAAGGTCTCCTGCAAATC	EDGHGCHIGIGIHJFFFF?@EEEEEDECDC@	AS:i:-10	XS:i:0	XN:i:0	XM:i:2	XO:i:0	XG:i:0	NM:i:2	MD:Z:1C2G26	YT:Z:UU
HWI-ST515:184:D0PUKACXX:1:1102:18651:117519	256	chromosome:AGPv2:2:1:237068873:1	210761084	1	31M	*	0	0	GTCTAAAACTGGCGAAGGTCTCCTGCAAATC	EDGHGCHIGIGIHJFFFF?@EEEEEDECDC@	AS:i:-10	XS:i:0	XN:i:0	XM:i:2	XO:i:0	XG:i:0	NM:i:2	MD:Z:1C2G26	YT:Z:UU
HWI-ST515:184:D0PUKACXX:1:1102:18651:117519	272	chromosome:AGPv2:1:1:301354135:1	157382259	1	31M	*	0	0	GATTTGCAGGAGACCTTCGCCAGTTTTAGAC	@CDCEDEEEEE@?FFFFJHIGIGIHCGHGDE	AS:i:-10	XS:i:0	XN:i:0	XM:i:2	XO:i:0	XG:i:0	NM:i:2	MD:Z:0T28G1	YT:Z:UU
HWI-ST515:184:D0PUKACXX:1:1102:18651:117519	272	chromosome:AGPv2:10:1:150189435:1	104355506	1	31M	*	0	0	GATTTGCAGGAGACCTTCGCCAGTTTTAGAC	@CDCEDEEEEE@?FFFFJHIGIGIHCGHGDE	AS:i:-10	XS:i:0	XN:i:0	XM:i:2	XO:i:0	XG:i:0	NM:i:2	MD:Z:1G24C4	YT:Z:UU
HWI-ST515:184:D0PUKACXX:1:1102:18651:117519	272	chromosome:AGPv2:1:1:301354135:1	130567549	1	31M	*	0	0	GATTTGCAGGAGACCTTCGCCAGTTTTAGAC	@CDCEDEEEEE@?FFFFJHIGIGIHCGHGDE	AS:i:-10	XS:i:0	XN:i:0	XM:i:2	XO:i:0	XG:i:0	NM:i:2	MD:Z:26C2G1	YT:Z:UU
HWI-ST515:184:D0PUKACXX:1:1102:18651:117519	272	chromosome:AGPv2:8:1:175793759:1	98329109	1	31M	*	0	0	GATTTGCAGGAGACCTTCGCCAGTTTTAGAC	@CDCEDEEEEE@?FFFFJHIGIGIHCGHGDE	AS:i:-10	XS:i:0	XN:i:0	XM:i:2	XO:i:0	XG:i:0	NM:i:2	MD:Z:26C2G1	YT:Z:UU
HWI-ST515:184:D0PUKACXX:1:1102:18651:117519	256	chromosome:AGPv2:4:1:241473504:1	58679063	1	31M	*	0	0	GTCTAAAACTGGCGAAGGTCTCCTGCAAATC	EDGHGCHIGIGIHJFFFF?@EEEEEDECDC@	AS:i:-10	XS:i:0	XN:i:0	XM:i:2	XO:i:0	XG:i:0	NM:i:2	MD:Z:0T3G26	YT:Z:UU
HWI-ST515:184:D0PUKACXX:1:1102:18651:117519	256	chromosome:AGPv2:5:1:217872852:1	140993810	1	31M	*	0	0	GTCTAAAACTGGCGAAGGTCTCCTGCAAATC	EDGHGCHIGIGIHJFFFF?@EEEEEDECDC@	AS:i:-10	XS:i:0	XN:i:0	XM:i:2	XO:i:0	XG:i:0	NM:i:2	MD:Z:1C2G26	YT:Z:UU
HWI-ST515:184:D0PUKACXX:1:1102:18651:117519	256	chromosome:AGPv2:1:1:301354135:1	130033226	1	31M	*	0	0	GTCTAAAACTGGCGAAGGTCTCCTGCAAATC	EDGHGCHIGIGIHJFFFF?@EEEEEDECDC@	AS:i:-10	XS:i:0	XN:i:0	XM:i:2	XO:i:0	XG:i:0	NM:i:2	MD:Z:2T24G3	YT:Z:UU
HWI-ST515:184:D0PUKACXX:1:1102:18651:117519	256	chromosome:AGPv2:7:1:176764762:1	161501290	1	31M	*	0	0	GTCTAAAACTGGCGAAGGTCTCCTGCAAATC	EDGHGCHIGIGIHJFFFF?@EEEEEDECDC@	AS:i:-10	XS:i:0	XN:i:0	XM:i:2	XO:i:0	XG:i:0	NM:i:2	MD:Z:1C2G26	YT:Z:UU
HWI-ST515:184:D0PUKACXX:1:1102:18651:117519	256	chromosome:AGPv2:5:1:217872852:1	202592312	1	31M	*	0	0	GTCTAAAACTGGCGAAGGTCTCCTGCAAATC	EDGHGCHIGIGIHJFFFF?@EEEEEDECDC@	AS:i:-10	XS:i:0	XN:i:0	XM:i:2	XO:i:0	XG:i:0	NM:i:2	MD:Z:1C25G3	YT:Z:UU
HWI-ST515:184:D0PUKACXX:1:1102:18651:117519	272	chromosome:AGPv2:4:1:241473504:1	93944600	1	31M	*	0	0	GATTTGCAGGAGACCTTCGCCAGTTTTAGAC	@CDCEDEEEEE@?FFFFJHIGIGIHCGHGDE	AS:i:-10	XS:i:0	XN:i:0	XM:i:2	XO:i:0	XG:i:0	NM:i:2	MD:Z:26C2G1	YT:Z:UU
HWI-ST515:184:D0PUKACXX:1:1102:18651:117519	272	chromosome:AGPv2:3:1:232140174:1	117493698	1	31M	*	0	0	GATTTGCAGGAGACCTTCGCCAGTTTTAGAC	@CDCEDEEEEE@?FFFFJHIGIGIHCGHGDE	AS:i:-10	XS:i:0	XN:i:0	XM:i:2	XO:i:0	XG:i:0	NM:i:2	MD:Z:26C2G1	YT:Z:UU
HWI-ST515:184:D0PUKACXX:1:1102:18651:117519	272	chromosome:AGPv2:9:1:156750706:1	14208426	1	31M	*	0	0	GATTTGCAGGAGACCTTCGCCAGTTTTAGAC	@CDCEDEEEEE@?FFFFJHIGIGIHCGHGDE	AS:i:-10	XS:i:0	XN:i:0	XM:i:2	XO:i:0	XG:i:0	NM:i:2	MD:Z:26C2G1	YT:Z:UU
HWI-ST515:184:D0PUKACXX:1:1102:18651:117519	272	chromosome:AGPv2:9:1:156750706:1	50545756	1	31M	*	0	0	GATTTGCAGGAGACCTTCGCCAGTTTTAGAC	@CDCEDEEEEE@?FFFFJHIGIGIHCGHGDE	AS:i:-10	XS:i:0	XN:i:0	XM:i:2	XO:i:0	XG:i:0	NM:i:2	MD:Z:26C2G1	YT:Z:UU
HWI-ST515:184:D0PUKACXX:1:1102:18651:117519	272	chromosome:AGPv2:1:1:301354135:1	84331032	1	31M	*	0	0	GATTTGCAGGAGACCTTCGCCAGTTTTAGAC	@CDCEDEEEEE@?FFFFJHIGIGIHCGHGDE	AS:i:-10	XS:i:0	XN:i:0	XM:i:2	XO:i:0	XG:i:0	NM:i:2	MD:Z:26C2G1	YT:Z:UU
HWI-ST515:184:D0PUKACXX:1:1102:18651:117519	256	chromosome:AGPv2:5:1:217872852:1	35915930	1	31M	*	0	0	GTCTAAAACTGGCGAAGGTCTCCTGCAAATC	EDGHGCHIGIGIHJFFFF?@EEEEEDECDC@	AS:i:-10	XS:i:0	XN:i:0	XM:i:2	XO:i:0	XG:i:0	NM:i:2	MD:Z:1C2G26	YT:Z:UU
HWI-ST515:184:D0PUKACXX:1:1102:18651:117519	256	chromosome:AGPv2:1:1:301354135:1	76686002	1	31M	*	0	0	GTCTAAAACTGGCGAAGGTCTCCTGCAAATC	EDGHGCHIGIGIHJFFFF?@EEEEEDECDC@	AS:i:-10	XS:i:0	XN:i:0	XM:i:2	XO:i:0	XG:i:0	NM:i:2	MD:Z:4G25T0	YT:Z:UU
HWI-ST515:184:D0PUKACXX:1:1102:18651:117519	256	chromosome:AGPv2:5:1:217872852:1	105508914	1	31M	*	0	0	GTCTAAAACTGGCGAAGGTCTCCTGCAAATC	EDGHGCHIGIGIHJFFFF?@EEEEEDECDC@	AS:i:-10	XS:i:0	XN:i:0	XM:i:2	XO:i:0	XG:i:0	NM:i:2	MD:Z:1C25G3	YT:Z:UU
HWI-ST515:184:D0PUKACXX:1:1102:18651:117519	272	chromosome:AGPv2:7:1:176764762:1	142671583	1	31M	*	0	0	GATTTGCAGGAGACCTTCGCCAGTTTTAGAC	@CDCEDEEEEE@?FFFFJHIGIGIHCGHGDE	AS:i:-10	XS:i:0	XN:i:0	XM:i:2	XO:i:0	XG:i:0	NM:i:2	MD:Z:3C25G1	YT:Z:UU
HWI-ST515:184:D0PUKACXX:1:1102:18651:117519	256	chromosome:AGPv2:7:1:176764762:1	89135401	1	31M	*	0	0	GTCTAAAACTGGCGAAGGTCTCCTGCAAATC	EDGHGCHIGIGIHJFFFF?@EEEEEDECDC@	AS:i:-10	XS:i:0	XN:i:0	XM:i:2	XO:i:0	XG:i:0	NM:i:2	MD:Z:1C2G26	YT:Z:UU
HWI-ST515:184:D0PUKACXX:1:1102:18651:117519	272	chromosome:AGPv2:3:1:232140174:1	15364655	1	31M	*	0	0	GATTTGCAGGAGACCTTCGCCAGTTTTAGAC	@CDCEDEEEEE@?FFFFJHIGIGIHCGHGDE	AS:i:-10	XS:i:0	XN:i:0	XM:i:2	XO:i:0	XG:i:0	NM:i:2	MD:Z:3C25G1	YT:Z:UU
HWI-ST515:184:D0PUKACXX:1:1102:18651:117519	272	chromosome:AGPv2:1:1:301354135:1	138106982	1	31M	*	0	0	GATTTGCAGGAGACCTTCGCCAGTTTTAGAC	@CDCEDEEEEE@?FFFFJHIGIGIHCGHGDE	AS:i:-10	XS:i:0	XN:i:0	XM:i:2	XO:i:0	XG:i:0	NM:i:2	MD:Z:26C2G1	YT:Z:UU
HWI-ST515:184:D0PUKACXX:1:1102:18651:117519	256	chromosome:AGPv2:2:1:237068873:1	142833985	1	31M	*	0	0	GTCTAAAACTGGCGAAGGTCTCCTGCAAATC	EDGHGCHIGIGIHJFFFF?@EEEEEDECDC@	AS:i:-10	XS:i:0	XN:i:0	XM:i:2	XO:i:0	XG:i:0	NM:i:2	MD:Z:1C2G26	YT:Z:UU
HWI-ST515:184:D0PUKACXX:1:1102:18651:117519	256	chromosome:AGPv2:5:1:217872852:1	123367302	1	31M	*	0	0	GTCTAAAACTGGCGAAGGTCTCCTGCAAATC	EDGHGCHIGIGIHJFFFF?@EEEEEDECDC@	AS:i:-10	XS:i:0	XN:i:0	XM:i:2	XO:i:0	XG:i:0	NM:i:2	MD:Z:1C2G26	YT:Z:UU
HWI-ST515:184:D0PUKACXX:1:1102:18651:117519	256	chromosome:AGPv2:1:1:301354135:1	135667573	1	31M	*	0	0	GTCTAAAACTGGCGAAGGTCTCCTGCAAATC	EDGHGCHIGIGIHJFFFF?@EEEEEDECDC@	AS:i:-10	XS:i:0	XN:i:0	XM:i:2	XO:i:0	XG:i:0	NM:i:2	MD:Z:1C2G26	YT:Z:UU
HWI-ST515:184:D0PUKACXX:1:1102:18651:117519	256	chromosome:AGPv2:2:1:237068873:1	8325238	1	31M	*	0	0	GTCTAAAACTGGCGAAGGTCTCCTGCAAATC	EDGHGCHIGIGIHJFFFF?@EEEEEDECDC@	AS:i:-10	XS:i:0	XN:i:0	XM:i:2	XO:i:0	XG:i:0	NM:i:2	MD:Z:1C2G26	YT:Z:UU
HWI-ST515:184:D0PUKACXX:1:1102:18651:117519	272	chromosome:AGPv2:9:1:156750706:1	69919346	1	31M	*	0	0	GATTTGCAGGAGACCTTCGCCAGTTTTAGAC	@CDCEDEEEEE@?FFFFJHIGIGIHCGHGDE	AS:i:-10	XS:i:0	XN:i:0	XM:i:2	XO:i:0	XG:i:0	NM:i:2	MD:Z:2C0C27	YT:Z:UU
HWI-ST515:184:D0PUKACXX:1:1102:18651:117519	272	chromosome:AGPv2:7:1:176764762:1	115407677	1	31M	*	0	0	GATTTGCAGGAGACCTTCGCCAGTTTTAGAC	@CDCEDEEEEE@?FFFFJHIGIGIHCGHGDE	AS:i:-10	XS:i:0	XN:i:0	XM:i:2	XO:i:0	XG:i:0	NM:i:2	MD:Z:26C2G1	YT:Z:UU
HWI-ST515:184:D0PUKACXX:1:1102:18651:117519	272	chromosome:AGPv2:1:1:301354135:1	93432592	1	31M	*	0	0	GATTTGCAGGAGACCTTCGCCAGTTTTAGAC	@CDCEDEEEEE@?FFFFJHIGIGIHCGHGDE	AS:i:-10	XS:i:0	XN:i:0	XM:i:2	XO:i:0	XG:i:0	NM:i:2	MD:Z:26C2G1	YT:Z:UU
HWI-ST515:184:D0PUKACXX:1:1102:18651:117519	272	chromosome:AGPv2:1:1:301354135:1	153766537	1	31M	*	0	0	GATTTGCAGGAGACCTTCGCCAGTTTTAGAC	@CDCEDEEEEE@?FFFFJHIGIGIHCGHGDE	AS:i:-10	XS:i:0	XN:i:0	XM:i:2	XO:i:0	XG:i:0	NM:i:2	MD:Z:26C2G1	YT:Z:UU
HWI-ST515:184:D0PUKACXX:1:1102:18651:117519	256	chromosome:AGPv2:10:1:150189435:1	104018085	1	31M	*	0	0	GTCTAAAACTGGCGAAGGTCTCCTGCAAATC	EDGHGCHIGIGIHJFFFF?@EEEEEDECDC@	AS:i:-10	XS:i:0	XN:i:0	XM:i:2	XO:i:0	XG:i:0	NM:i:2	MD:Z:1C2G26	YT:Z:UU
HWI-ST515:184:D0PUKACXX:1:1102:18651:117519	272	chromosome:AGPv2:6:1:169174353:1	167532988	1	31M	*	0	0	GATTTGCAGGAGACCTTCGCCAGTTTTAGAC	@CDCEDEEEEE@?FFFFJHIGIGIHCGHGDE	AS:i:-10	XS:i:0	XN:i:0	XM:i:2	XO:i:0	XG:i:0	NM:i:2	MD:Z:26C2G1	YT:Z:UU
HWI-ST515:184:D0PUKACXX:1:1102:18651:117519	256	chromosome:AGPv2:2:1:237068873:1	167272807	1	31M	*	0	0	GTCTAAAACTGGCGAAGGTCTCCTGCAAATC	EDGHGCHIGIGIHJFFFF?@EEEEEDECDC@	AS:i:-10	XS:i:0	XN:i:0	XM:i:2	XO:i:0	XG:i:0	NM:i:2	MD:Z:1C2G26	YT:Z:UU
HWI-ST515:184:D0PUKACXX:1:1102:18651:117519	256	chromosome:AGPv2:7:1:176764762:1	125519199	1	31M	*	0	0	GTCTAAAACTGGCGAAGGTCTCCTGCAAATC	EDGHGCHIGIGIHJFFFF?@EEEEEDECDC@	AS:i:-10	XS:i:0	XN:i:0	XM:i:2	XO:i:0	XG:i:0	NM:i:2	MD:Z:1C2G26	YT:Z:UU
HWI-ST515:184:D0PUKACXX:1:1102:18651:117519	272	chromosome:AGPv2:10:1:150189435:1	125502058	1	31M	*	0	0	GATTTGCAGGAGACCTTCGCCAGTTTTAGAC	@CDCEDEEEEE@?FFFFJHIGIGIHCGHGDE	AS:i:-10	XS:i:0	XN:i:0	XM:i:2	XO:i:0	XG:i:0	NM:i:2	MD:Z:0T0T29	YT:Z:UU
HWI-ST515:184:D0PUKACXX:1:1102:18651:117519	256	chromosome:AGPv2:9:1:156750706:1	51291349	1	31M	*	0	0	GTCTAAAACTGGCGAAGGTCTCCTGCAAATC	EDGHGCHIGIGIHJFFFF?@EEEEEDECDC@	AS:i:-10	XS:i:0	XN:i:0	XM:i:2	XO:i:0	XG:i:0	NM:i:2	MD:Z:1C2G26	YT:Z:UU
HWI-ST515:184:D0PUKACXX:1:1102:18651:117519	272	chromosome:AGPv2:2:1:237068873:1	210777304	1	31M	*	0	0	GATTTGCAGGAGACCTTCGCCAGTTTTAGAC	@CDCEDEEEEE@?FFFFJHIGIGIHCGHGDE	AS:i:-10	XS:i:0	XN:i:0	XM:i:2	XO:i:0	XG:i:0	NM:i:2	MD:Z:26C2G1	YT:Z:UU
HWI-ST515:184:D0PUKACXX:1:1102:18651:117519	256	chromosome:AGPv2:8:1:175793759:1	126816122	1	31M	*	0	0	GTCTAAAACTGGCGAAGGTCTCCTGCAAATC	EDGHGCHIGIGIHJFFFF?@EEEEEDECDC@	AS:i:-10	XS:i:0	XN:i:0	XM:i:2	XO:i:0	XG:i:0	NM:i:2	MD:Z:1C2G26	YT:Z:UU
HWI-ST515:184:D0PUKACXX:1:1102:18651:117519	256	chromosome:AGPv2:8:1:175793759:1	83481972	1	31M	*	0	0	GTCTAAAACTGGCGAAGGTCTCCTGCAAATC	EDGHGCHIGIGIHJFFFF?@EEEEEDECDC@	AS:i:-10	XS:i:0	XN:i:0	XM:i:2	XO:i:0	XG:i:0	NM:i:2	MD:Z:1C2G26	YT:Z:UU
HWI-ST515:184:D0PUKACXX:1:1102:18651:117519	256	chromosome:AGPv2:3:1:232140174:1	207392604	1	31M	*	0	0	GTCTAAAACTGGCGAAGGTCTCCTGCAAATC	EDGHGCHIGIGIHJFFFF?@EEEEEDECDC@	AS:i:-10	XS:i:0	XN:i:0	XM:i:2	XO:i:0	XG:i:0	NM:i:2	MD:Z:1C2G26	YT:Z:UU
HWI-ST515:184:D0PUKACXX:1:1102:18651:117519	256	chromosome:AGPv2:8:1:175793759:1	72523673	1	31M	*	0	0	GTCTAAAACTGGCGAAGGTCTCCTGCAAATC	EDGHGCHIGIGIHJFFFF?@EEEEEDECDC@	AS:i:-10	XS:i:0	XN:i:0	XM:i:2	XO:i:0	XG:i:0	NM:i:2	MD:Z:1C2G26	YT:Z:UU
HWI-ST515:184:D0PUKACXX:1:1102:18651:117519	256	chromosome:AGPv2:9:1:156750706:1	55003776	1	31M	*	0	0	GTCTAAAACTGGCGAAGGTCTCCTGCAAATC	EDGHGCHIGIGIHJFFFF?@EEEEEDECDC@	AS:i:-10	XS:i:0	XN:i:0	XM:i:2	XO:i:0	XG:i:0	NM:i:2	MD:Z:1C2G26	YT:Z:UU
HWI-ST515:184:D0PUKACXX:1:1102:18651:117519	256	chromosome:AGPv2:8:1:175793759:1	30039454	1	31M	*	0	0	GTCTAAAACTGGCGAAGGTCTCCTGCAAATC	EDGHGCHIGIGIHJFFFF?@EEEEEDECDC@	AS:i:-10	XS:i:0	XN:i:0	XM:i:2	XO:i:0	XG:i:0	NM:i:2	MD:Z:1C25G3	YT:Z:UU
HWI-ST515:184:D0PUKACXX:1:1102:18651:117519	256	chromosome:AGPv2:6:1:169174353:1	107145783	1	31M	*	0	0	GTCTAAAACTGGCGAAGGTCTCCTGCAAATC	EDGHGCHIGIGIHJFFFF?@EEEEEDECDC@	AS:i:-10	XS:i:0	XN:i:0	XM:i:2	XO:i:0	XG:i:0	NM:i:2	MD:Z:1C2G26	YT:Z:UU
HWI-ST515:184:D0PUKACXX:1:1102:18651:117519	272	chromosome:AGPv2:3:1:232140174:1	139538750	1	31M	*	0	0	GATTTGCAGGAGACCTTCGCCAGTTTTAGAC	@CDCEDEEEEE@?FFFFJHIGIGIHCGHGDE	AS:i:-10	XS:i:0	XN:i:0	XM:i:2	XO:i:0	XG:i:0	NM:i:2	MD:Z:26C2G1	YT:Z:UU
HWI-ST515:184:D0PUKACXX:1:1102:18651:117519	272	chromosome:AGPv2:2:1:237068873:1	142851176	1	31M	*	0	0	GATTTGCAGGAGACCTTCGCCAGTTTTAGAC	@CDCEDEEEEE@?FFFFJHIGIGIHCGHGDE	AS:i:-10	XS:i:0	XN:i:0	XM:i:2	XO:i:0	XG:i:0	NM:i:2	MD:Z:26C2G1	YT:Z:UU
HWI-ST515:184:D0PUKACXX:1:1102:18651:117519	272	chromosome:AGPv2:8:1:175793759:1	29953332	1	31M	*	0	0	GATTTGCAGGAGACCTTCGCCAGTTTTAGAC	@CDCEDEEEEE@?FFFFJHIGIGIHCGHGDE	AS:i:-10	XS:i:0	XN:i:0	XM:i:2	XO:i:0	XG:i:0	NM:i:2	MD:Z:3C25G1	YT:Z:UU
HWI-ST515:184:D0PUKACXX:1:1102:18651:117519	256	chromosome:AGPv2:3:1:232140174:1	255228	1	31M	*	0	0	GTCTAAAACTGGCGAAGGTCTCCTGCAAATC	EDGHGCHIGIGIHJFFFF?@EEEEEDECDC@	AS:i:-10	XS:i:0	XN:i:0	XM:i:2	XO:i:0	XG:i:0	NM:i:2	MD:Z:1C2G26	YT:Z:UU
HWI-ST515:184:D0PUKACXX:1:1102:18651:117519	256	chromosome:AGPv2:1:1:301354135:1	274159880	1	31M	*	0	0	GTCTAAAACTGGCGAAGGTCTCCTGCAAATC	EDGHGCHIGIGIHJFFFF?@EEEEEDECDC@	AS:i:-10	XS:i:0	XN:i:0	XM:i:2	XO:i:0	XG:i:0	NM:i:2	MD:Z:1C2G26	YT:Z:UU
HWI-ST515:184:D0PUKACXX:1:1102:18651:117519	256	chromosome:AGPv2:1:1:301354135:1	293070565	1	31M	*	0	0	GTCTAAAACTGGCGAAGGTCTCCTGCAAATC	EDGHGCHIGIGIHJFFFF?@EEEEEDECDC@	AS:i:-10	XS:i:0	XN:i:0	XM:i:2	XO:i:0	XG:i:0	NM:i:2	MD:Z:2T1G26	YT:Z:UU
HWI-ST515:184:D0PUKACXX:1:1102:18651:117519	256	chromosome:AGPv2:2:1:237068873:1	102000841	1	31M	*	0	0	GTCTAAAACTGGCGAAGGTCTCCTGCAAATC	EDGHGCHIGIGIHJFFFF?@EEEEEDECDC@	AS:i:-10	XS:i:0	XN:i:0	XM:i:2	XO:i:0	XG:i:0	NM:i:2	MD:Z:1C2G26	YT:Z:UU
HWI-ST515:184:D0PUKACXX:1:1102:18651:117519	272	chromosome:AGPv2:3:1:232140174:1	207368328	1	31M	*	0	0	GATTTGCAGGAGACCTTCGCCAGTTTTAGAC	@CDCEDEEEEE@?FFFFJHIGIGIHCGHGDE	AS:i:-10	XS:i:0	XN:i:0	XM:i:2	XO:i:0	XG:i:0	NM:i:2	MD:Z:0A25C4	YT:Z:UU
HWI-ST515:184:D0PUKACXX:1:1102:18651:117519	272	chromosome:AGPv2:5:1:217872852:1	166415805	1	31M	*	0	0	GATTTGCAGGAGACCTTCGCCAGTTTTAGAC	@CDCEDEEEEE@?FFFFJHIGIGIHCGHGDE	AS:i:-10	XS:i:0	XN:i:0	XM:i:2	XO:i:0	XG:i:0	NM:i:2	MD:Z:26C2G1	YT:Z:UU
HWI-ST515:184:D0PUKACXX:1:1102:18651:117519	272	chromosome:AGPv2:1:1:301354135:1	168379463	1	31M	*	0	0	GATTTGCAGGAGACCTTCGCCAGTTTTAGAC	@CDCEDEEEEE@?FFFFJHIGIGIHCGHGDE	AS:i:-10	XS:i:0	XN:i:0	XM:i:2	XO:i:0	XG:i:0	NM:i:2	MD:Z:26C2G1	YT:Z:UU
HWI-ST515:184:D0PUKACXX:1:1102:18651:117519	272	chromosome:AGPv2:1:1:301354135:1	173689585	1	31M	*	0	0	GATTTGCAGGAGACCTTCGCCAGTTTTAGAC	@CDCEDEEEEE@?FFFFJHIGIGIHCGHGDE	AS:i:-10	XS:i:0	XN:i:0	XM:i:2	XO:i:0	XG:i:0	NM:i:2	MD:Z:27G2A0	YT:Z:UU
HWI-ST515:184:D0PUKACXX:1:1102:18651:117519	256	chromosome:AGPv2:4:1:241473504:1	23315191	1	31M	*	0	0	GTCTAAAACTGGCGAAGGTCTCCTGCAAATC	EDGHGCHIGIGIHJFFFF?@EEEEEDECDC@	AS:i:-10	XS:i:0	XN:i:0	XM:i:2	XO:i:0	XG:i:0	NM:i:2	MD:Z:1C2G26	YT:Z:UU
HWI-ST515:184:D0PUKACXX:1:1102:18651:117519	272	chromosome:AGPv2:3:1:232140174:1	145063042	1	31M	*	0	0	GATTTGCAGGAGACCTTCGCCAGTTTTAGAC	@CDCEDEEEEE@?FFFFJHIGIGIHCGHGDE	AS:i:-10	XS:i:0	XN:i:0	XM:i:2	XO:i:0	XG:i:0	NM:i:2	MD:Z:26C2G1	YT:Z:UU
HWI-ST515:184:D0PUKACXX:1:1102:18651:117519	256	chromosome:AGPv2:5:1:217872852:1	172893144	1	31M	*	0	0	GTCTAAAACTGGCGAAGGTCTCCTGCAAATC	EDGHGCHIGIGIHJFFFF?@EEEEEDECDC@	AS:i:-10	XS:i:0	XN:i:0	XM:i:2	XO:i:0	XG:i:0	NM:i:2	MD:Z:1C2G26	YT:Z:UU
HWI-ST515:184:D0PUKACXX:1:1102:18651:117519	256	chromosome:AGPv2:4:1:241473504:1	30491401	1	31M	*	0	0	GTCTAAAACTGGCGAAGGTCTCCTGCAAATC	EDGHGCHIGIGIHJFFFF?@EEEEEDECDC@	AS:i:-10	XS:i:0	XN:i:0	XM:i:2	XO:i:0	XG:i:0	NM:i:2	MD:Z:1C25G3	YT:Z:UU
HWI-ST515:184:D0PUKACXX:1:1102:18651:117519	272	chromosome:AGPv2:6:1:169174353:1	3977792	1	31M	*	0	0	GATTTGCAGGAGACCTTCGCCAGTTTTAGAC	@CDCEDEEEEE@?FFFFJHIGIGIHCGHGDE	AS:i:-10	XS:i:0	XN:i:0	XM:i:2	XO:i:0	XG:i:0	NM:i:2	MD:Z:0A25C4	YT:Z:UU
HWI-ST515:184:D0PUKACXX:1:1102:18651:117519	272	chromosome:AGPv2:1:1:301354135:1	134192129	1	31M	*	0	0	GATTTGCAGGAGACCTTCGCCAGTTTTAGAC	@CDCEDEEEEE@?FFFFJHIGIGIHCGHGDE	AS:i:-10	XS:i:0	XN:i:0	XM:i:2	XO:i:0	XG:i:0	NM:i:2	MD:Z:26C2G1	YT:Z:UU
HWI-ST515:184:D0PUKACXX:1:1102:18651:117519	272	chromosome:AGPv2:8:1:175793759:1	65364087	1	31M	*	0	0	GATTTGCAGGAGACCTTCGCCAGTTTTAGAC	@CDCEDEEEEE@?FFFFJHIGIGIHCGHGDE	AS:i:-10	XS:i:0	XN:i:0	XM:i:2	XO:i:0	XG:i:0	NM:i:2	MD:Z:26C2G1	YT:Z:UU
HWI-ST515:184:D0PUKACXX:1:1102:18651:117519	272	chromosome:AGPv2:9:1:156750706:1	55646065	1	31M	*	0	0	GATTTGCAGGAGACCTTCGCCAGTTTTAGAC	@CDCEDEEEEE@?FFFFJHIGIGIHCGHGDE	AS:i:-10	XS:i:0	XN:i:0	XM:i:2	XO:i:0	XG:i:0	NM:i:2	MD:Z:26C2G1	YT:Z:UU
HWI-ST515:184:D0PUKACXX:1:1102:18651:117519	272	chromosome:AGPv2:4:1:241473504:1	78810704	1	31M	*	0	0	GATTTGCAGGAGACCTTCGCCAGTTTTAGAC	@CDCEDEEEEE@?FFFFJHIGIGIHCGHGDE	AS:i:-15	XS:i:0	XN:i:0	XM:i:3	XO:i:0	XG:i:0	NM:i:3	MD:Z:2C0C25G1	YT:Z:UU
HWI-ST515:184:D0PUKACXX:1:1102:18651:117519	272	chromosome:AGPv2:1:1:301354135:1	115281474	1	31M	*	0	0	GATTTGCAGGAGACCTTCGCCAGTTTTAGAC	@CDCEDEEEEE@?FFFFJHIGIGIHCGHGDE	AS:i:-15	XS:i:0	XN:i:0	XM:i:3	XO:i:0	XG:i:0	NM:i:3	MD:Z:0A4A23G1	YT:Z:UU
HWI-ST515:184:D0PUKACXX:1:1102:18651:117519	272	chromosome:AGPv2:1:1:301354135:1	174065254	1	4M2I25M	*	0	0	GATTTGCAGGAGACCTTCGCCAGTTTTAGAC	@CDCEDEEEEE@?FFFFJHIGIGIHCGHGDE	AS:i:-16	XS:i:0	XN:i:0	XM:i:1	XO:i:1	XG:i:2	NM:i:3	MD:Z:3G25	YT:Z:UU
HWI-ST515:184:D0PUKACXX:1:1102:18651:117519	256	chromosome:AGPv2:4:1:241473504:1	215668132	1	4M1D22M1D5M	*	0	0	GTCTAAAACTGGCGAAGGTCTCCTGCAAATC	EDGHGCHIGIGIHJFFFF?@EEEEEDECDC@	AS:i:-16	XS:i:0	XN:i:0	XM:i:0	XO:i:2	XG:i:2	NM:i:2	MD:Z:4^A22^A5	YT:Z:UU
HWI-ST515:184:D0PUKACXX:1:1102:9030:148770	4	*	0	0	*	*	0	0	CTCACTACAAGCGTCGCACGACAAGTGCCTC	GJJJJHIJJIJGIIIJHFFDDDDDDCCDDDD	YT:Z:UU
HWI-ST515:184:D0PUKACXX:1:1102:9399:151312	4	*	0	0	*	*	0	0	ACCTAGACACTACAATTTGAGTGCGTTTATA	A>@?3BBBFEH3BCCGI;FED=ECH=(56@;	YT:Z:UU
HWI-ST515:184:D0PUKACXX:1:1102:21072:181635	0	chromosome:AGPv2:8:1:175793759:1	73725579	1	31M	*	0	0	GTTGGTCTGGACGTACCCGTTGGTGCCCGAC	HFHGDGHFIIC;FHI=EHFBDED=;;@CBDB	AS:i:0	XS:i:0	XN:i:0	XM:i:0	XO:i:0	XG:i:0	NM:i:0	MD:Z:31	YT:Z:UU
HWI-ST515:184:D0PUKACXX:1:1102:21072:181635	256	chromosome:AGPv2:4:1:241473504:1	228034155	1	31M	*	0	0	GTTGGTCTGGACGTACCCGTTGGTGCCCGAC	HFHGDGHFIIC;FHI=EHFBDED=;;@CBDB	AS:i:0	XS:i:0	XN:i:0	XM:i:0	XO:i:0	XG:i:0	NM:i:0	MD:Z:31	YT:Z:UU
HWI-ST515:184:D0PUKACXX:1:1102:21072:181635	256	chromosome:AGPv2:4:1:241473504:1	228150450	1	31M	*	0	0	GTTGGTCTGGACGTACCCGTTGGTGCCCGAC	HFHGDGHFIIC;FHI=EHFBDED=;;@CBDB	AS:i:-6	XS:i:0	XN:i:0	XM:i:1	XO:i:0	XG:i:0	NM:i:1	MD:Z:9C21	YT:Z:UU
HWI-ST515:184:D0PUKACXX:1:1102:12029:198624	16	chromosome:AGPv2:9:1:156750706:1	151986970	255	31M	*	0	0	TCATTTCTTGCGTTCAAGCCCAGTTTCTCAT	:CEEDFFFGHE@BJIIIFIIIJIGHIJJJIJ	AS:i:-6	XN:i:0	XM:i:1	XO:i:0	XG:i:0	NM:i:1	MD:Z:19T11	YT:Z:UU
HWI-ST515:184:D0PUKACXX:1:1103:14902:9512	16	chromosome:AGPv2:1:1:301354135:1	257291946	37	31M	*	0	0	AGGGACAATTGTATACATGCCCCTCAAATTT	6CC@?FEDEHFHHEHIIGHJIIJIIJIJJJJ	AS:i:0	XS:i:-14	XN:i:0	XM:i:0	XO:i:0	XG:i:0	NM:i:0	MD:Z:31	YT:Z:UU
HWI-ST515:184:D0PUKACXX:1:1103:14902:9512	256	chromosome:AGPv2:4:1:241473504:1	144323110	37	4M3I24M	*	0	0	AAATTTGAGGGGCATGTATACAATTGTCCCT	JJJJIJIIJIIJHGIIHEHHFHEDEF?@CC6	AS:i:-14	XS:i:-14	XN:i:0	XM:i:0	XO:i:1	XG:i:3	NM:i:3	MD:Z:28	YT:Z:UU
HWI-ST515:184:D0PUKACXX:1:1103:11083:77123	0	chromosome:AGPv2:9:1:156750706:1	120745794	255	31M	*	0	0	CCCTCCCCCGCAGCCGCCCCGCCCTTGGCCT	IHIIBCHIJIGHFFDDDDBDB@BDBCCDDDA	AS:i:0	XN:i:0	XM:i:0	XO:i:0	XG:i:0	NM:i:0	MD:Z:31	YT:Z:UU
HWI-ST515:184:D0PUKACXX:1:1103:8435:189170	16	chromosome:AGPv2:1:1:301354135:1	27100095	255	31M	*	0	0	GTTCTATATTGTGACTTTCCCTGCAACACAC	7C>>FFHFFEECC7A@=5'HGIIGG@FIGCH	AS:i:-2	XN:i:0	XM:i:1	XO:i:0	XG:i:0	NM:i:1	MD:Z:18A12	YT:Z:UU
HWI-ST515:184:D0PUKACXX:1:1104:11796:1096	0	chromosome:AGPv2:1:1:301354135:1	298324620	255	6M1D25M	*	0	0	TTCGCGCCACTTGTTTGATTCGTTCCTCCCG	IJGGGIIJIJGGG@EEHEHFDD@BBCEC@?9	AS:i:-8	XN:i:0	XM:i:0	XO:i:1	XG:i:1	NM:i:1	MD:Z:6^C25	YT:Z:UU
HWI-ST515:184:D0PUKACXX:1:1104:6532:82952	0	chromosome:AGPv2:1:1:301354135:1	109892906	1	31M	*	0	0	CTCACGAAGAGGCTGGTTGGTGTGCGGAAAG	JJJIJJGGIE@CGHJJ@EEH;B;;>A@9;=5	AS:i:0	XS:i:0	XN:i:0	XM:i:0	XO:i:0	XG:i:0	NM:i:0	MD:Z:31	YT:Z:UU
HWI-ST515:184:D0PUKACXX:1:1104:6532:82952	256	chromosome:AGPv2:6:1:169174353:1	93712617	1	31M	*	0	0	CTCACGAAGAGGCTGGTTGGTGTGCGGAAAG	JJJIJJGGIE@CGHJJ@EEH;B;;>A@9;=5	AS:i:0	XS:i:0	XN:i:0	XM:i:0	XO:i:0	XG:i:0	NM:i:0	MD:Z:31	YT:Z:UU
HWI-ST515:184:D0PUKACXX:1:1104:6532:82952	256	chromosome:AGPv2:6:1:169174353:1	62023915	1	31M	*	0	0	CTCACGAAGAGGCTGGTTGGTGTGCGGAAAG	JJJIJJGGIE@CGHJJ@EEH;B;;>A@9;=5	AS:i:-6	XS:i:0	XN:i:0	XM:i:1	XO:i:0	XG:i:0	NM:i:1	MD:Z:3G27	YT:Z:UU
HWI-ST515:184:D0PUKACXX:1:1104:20535:94540	4	*	0	0	*	*	0	0	TGTCAAGGTCCGCTCTGCCGGCCTCCTTTCC	IIDGF<?F#######################	YT:Z:UU
HWI-ST515:184:D0PUKACXX:1:1105:5252:53850	4	*	0	0	*	*	0	0	GGACCGAGGAGGGGACAGGGGAGGCCGGAGG	D=@DFE</=EBFBB>>@BBBD65>8?#####	YT:Z:UU
HWI-ST515:184:D0PUKACXX:1:1105:16794:61206	0	chromosome:AGPv2:8:1:175793759:1	5460806	255	31M	*	0	0	CTCGCGCGCACGTTGCCCTCACGCCAGCTCA	GEIIIBGHFFDD=ABDDCDBDBB?@B7<CA>	AS:i:0	XN:i:0	XM:i:0	XO:i:0	XG:i:0	NM:i:0	MD:Z:31	YT:Z:UU
HWI-ST515:184:D0PUKACXX:1:1105:7893:88231	0	chromosome:AGPv2:10:1:150189435:1	57508227	255	31M	*	0	0	GCTGGGCAAGTGCTCGTGGGTCACGACCTGC	DGGAHHFHI@GCGC=E:?<A3;@C@?@DB?A	AS:i:0	XN:i:0	XM:i:0	XO:i:0	XG:i:0	NM:i:0	MD:Z:31	YT:Z:UU
HWI-ST515:184:D0PUKACXX:1:1105:17719:101606	16	chromosome:AGPv2:8:1:175793759:1	43261764	255	31M	*	0	0	TATCCGACACTATTGCTCTTCTCTCTCACTG	####B>@?;CFHDGHIGHJIIIGEFIIGIII	AS:i:0	XN:i:0	XM:i:0	XO:i:0	XG:i:0	NM:i:0	MD:Z:31	YT:Z:UU
HWI-ST515:184:D0PUKACXX:1:1105:3009:155549	16	chromosome:AGPv2:6:1:169174353:1	166341195	255	31M	*	0	0	GGCGAGAGGGAGGCGCGGCTAGGATGGCAAG	###DDDC???B?@DFFHHBHJIHGDCF9DFF	AS:i:-5	XN:i:0	XM:i:1	XO:i:0	XG:i:0	NM:i:1	MD:Z:30C0	YT:Z:UU
HWI-ST515:184:D0PUKACXX:1:1105:10455:164138	16	chromosome:AGPv2:4:1:241473504:1	167404246	255	31M	*	0	0	GCAAAATGTAAATTCACTACTGGTACATATG	FFFFFHHFHHHHIGHGIJIJIGJIJIJJIJJ	AS:i:0	XN:i:0	XM:i:0	XO:i:0	XG:i:0	NM:i:0	MD:Z:31	YT:Z:UU
HWI-ST515:184:D0PUKACXX:1:1105:2752:172384	0	chromosome:AGPv2:2:1:237068873:1	199389417	255	31M	*	0	0	TGGGTCGGCGTACCTGGTGGTGCTCACGGCC	JICHHIIGHFHEFDEEDCCD8?AA@>@<?B#	AS:i:-6	XN:i:0	XM:i:1	XO:i:0	XG:i:0	NM:i:1	MD:Z:0G30	YT:Z:UU
HWI-ST515:184:D0PUKACXX:1:1105:17792:176432	4	*	0	0	*	*	0	0	TGTCAAGGTCCGCTCGGCCGGCCTCCTTTCC	GC9DHFHHIIJIGGGIJJHFF@DDAB?CDDC	YT:Z:UU
HWI-ST515:184:D0PUKACXX:1:1105:9913:185927	4	*	0	0	*	*	0	0	GTCTCCTACGAGACTCTCCCATTCTCCGTCT	JIJJJHHJIIIJHIJJHHFHGFFFFFECCE@	YT:Z:UU
HWI-ST515:184:D0PUKACXX:1:1106:11444:24876	0	chromosome:AGPv2:3:1:232140174:1	122106453	255	31M	*	0	0	GCGGCAGACGGGTGGTTATTCGGTCAGGTCA	HHGGIJ:5ADED39>31>:5,5<?=5?####	AS:i:0	XN:i:0	XM:i:0	XO:i:0	XG:i:0	NM:i:0	MD:Z:31	YT:Z:UU
HWI-ST515:184:D0PUKACXX:1:1106:7011:33565	0	chromosome:AGPv2:5:1:217872852:1	193955189	1	31M	*	0	0	GGTGCCGAGAGACGACGTGAGGCTGCTGCCG	2BBF68@FHBHAEEDBB=??@?8AB@:CCA@	AS:i:0	XS:i:0	XN:i:0	XM:i:0	XO:i:0	XG:i:0	NM:i:0	MD:Z:31	YT:Z:UU
HWI-ST515:184:D0PUKACXX:1:1106:7011:33565	256	chromosome:AGPv2:5:1:217872852:1	5348509	1	31M	*	0	0	GGTGCCGAGAGACGACGTGAGGCTGCTGCCG	2BBF68@FHBHAEEDBB=??@?8AB@:CCA@	AS:i:0	XS:i:0	XN:i:0	XM:i:0	XO:i:0	XG:i:0	NM:i:0	MD:Z:31	YT:Z:UU
HWI-ST515:184:D0PUKACXX:1:1106:7011:33565	256	chromosome:AGPv2:7:1:176764762:1	3752659	1	31M	*	0	0	GGTGCCGAGAGACGACGTGAGGCTGCTGCCG	2BBF68@FHBHAEEDBB=??@?8AB@:CCA@	AS:i:-5	XS:i:0	XN:i:0	XM:i:1	XO:i:0	XG:i:0	NM:i:1	MD:Z:25T5	YT:Z:UU
HWI-ST515:184:D0PUKACXX:1:1106:11662:46676	4	*	0	0	*	*	0	0	GTCCGAACCAGATAGGACTATAGTCCATATG	@FH@/:(5?@CBCCC?;>;>;;@@ACCDCCA	YT:Z:UU
HWI-ST515:184:D0PUKACXX:1:1106:20886:93621	0	chromosome:AGPv2:1:1:301354135:1	128159122	1	31M	*	0	0	ATCTGGGGCGGTTGATCAACACGCGGGTGGA	GIJIHGHIIHDDDDCDDCC?CBDDDD>9@D=	AS:i:0	XS:i:0	XN:i:0	XM:i:0	XO:i:0	XG:i:0	NM:i:0	MD:Z:31	YT:Z:UU
HWI-ST515:184:D0PUKACXX:1:1106:20886:93621	256	chromosome:AGPv2:1:1:301354135:1	128160508	1	31M	*	0	0	ATCTGGGGCGGTTGATCAACACGCGGGTGGA	GIJIHGHIIHDDDDCDDCC?CBDDDD>9@D=	AS:i:0	XS:i:0	XN:i:0	XM:i:0	XO:i:0	XG:i:0	NM:i:0	MD:Z:31	YT:Z:UU
HWI-ST515:184:D0PUKACXX:1:1106:20886:93621	256	chromosome:AGPv2:1:1:301354135:1	128167526	1	31M	*	0	0	ATCTGGGGCGGTTGATCAACACGCGGGTGGA	GIJIHGHIIHDDDDCDDCC?CBDDDD>9@D=	AS:i:0	XS:i:0	XN:i:0	XM:i:0	XO:i:0	XG:i:0	NM:i:0	MD:Z:31	YT:Z:UU
HWI-ST515:184:D0PUKACXX:1:1106:16194:138835	16	chromosome:AGPv2:4:1:241473504:1	134582336	255	31M	*	0	0	CTAGCGCTTGGCCTCCTGCCCATCCCCTGCG	DBBB@?ABBB=BCBDFFFFEFHGIGAIJJIJ	AS:i:-10	XN:i:0	XM:i:2	XO:i:0	XG:i:0	NM:i:2	MD:Z:2G5C22	YT:Z:UU
HWI-ST515:184:D0PUKACXX:1:1107:4552:48236	4	*	0	0	*	*	0	0	TCTTCTGGGAGAGGAGGCACTCGATATAAGA	GIIIGIIHIGIDIJBHIHHH<CDBD?B@CE;	YT:Z:UU
HWI-ST515:184:D0PUKACXX:1:1107:3821:51409	4	*	0	0	*	*	0	0	ACCAAATGGAGGCTTTACACTGAATATTTTC	H@A7@C;;7=?;;(;?C>3;>@@3;;;@;;>	YT:Z:UU
HWI-ST515:184:D0PUKACXX:1:1107:14867:91678	4	*	0	0	*	*	0	0	AGCATAGGGCGGACTCGGAATCTGTCAACTG	4?*?*0/*?3@A###################	YT:Z:UU
HWI-ST515:184:D0PUKACXX:1:1107:7242:156070	0	chromosome:AGPv2:1:1:301354135:1	198110802	1	31M	*	0	0	CTTGATCCATGGACGCTCCCTGGCCGGTGCC	IJJJIJJGEGGEHIGGEFHBDFF@ACB9?B5	AS:i:-5	XS:i:-5	XN:i:0	XM:i:1	XO:i:0	XG:i:0	NM:i:1	MD:Z:23T7	YT:Z:UU
HWI-ST515:184:D0PUKACXX:1:1107:7242:156070	272	chromosome:AGPv2:9:1:156750706:1	29138648	1	31M	*	0	0	GGCACCGGCCAGGGAGCGTCCATGGATCAAG	5B?9BCA@FFDBHFEGGIHEGGEGJJIJJJI	AS:i:-5	XS:i:-5	XN:i:0	XM:i:1	XO:i:0	XG:i:0	NM:i:1	MD:Z:9T21	YT:Z:UU
HWI-ST515:184:D0PUKACXX:1:1107:7242:156070	272	chromosome:AGPv2:7:1:176764762:1	147262440	1	31M	*	0	0	GGCACCGGCCAGGGAGCGTCCATGGATCAAG	5B?9BCA@FFDBHFEGGIHEGGEGJJIJJJI	AS:i:-6	XS:i:-5	XN:i:0	XM:i:1	XO:i:0	XG:i:0	NM:i:1	MD:Z:28G2	YT:Z:UU
HWI-ST515:184:D0PUKACXX:1:1107:7242:156070	256	chromosome:AGPv2:6:1:169174353:1	39757164	1	31M	*	0	0	CTTGATCCATGGACGCTCCCTGGCCGGTGCC	IJJJIJJGEGGEHIGGEFHBDFF@ACB9?B5	AS:i:-6	XS:i:-5	XN:i:0	XM:i:1	XO:i:0	XG:i:0	NM:i:1	MD:Z:2C28	YT:Z:UU
HWI-ST515:184:D0PUKACXX:1:1107:7242:156070	272	chromosome:AGPv2:9:1:156750706:1	22691297	1	31M	*	0	0	GGCACCGGCCAGGGAGCGTCCATGGATCAAG	5B?9BCA@FFDBHFEGGIHEGGEGJJIJJJI	AS:i:-12	XS:i:-5	XN:i:0	XM:i:2	XO:i:0	XG:i:0	NM:i:2	MD:Z:27T0G2	YT:Z:UU
HWI-ST515:184:D0PUKACXX:1:1107:7242:156070	256	chromosome:AGPv2:2:1:237068873:1	112621288	1	31M	*	0	0	CTTGATCCATGGACGCTCCCTGGCCGGTGCC	IJJJIJJGEGGEHIGGEFHBDFF@ACB9?B5	AS:i:-18	XS:i:-5	XN:i:0	XM:i:3	XO:i:0	XG:i:0	NM:i:3	MD:Z:1C1C0T26	YT:Z:UU
HWI-ST515:184:D0PUKACXX:1:1107:7242:156070	256	chromosome:AGPv2:6:1:169174353:1	7814629	1	31M	*	0	0	CTTGATCCATGGACGCTCCCTGGCCGGTGCC	IJJJIJJGEGGEHIGGEFHBDFF@ACB9?B5	AS:i:-18	XS:i:-5	XN:i:0	XM:i:3	XO:i:0	XG:i:0	NM:i:3	MD:Z:1C1C0T26	YT:Z:UU
HWI-ST515:184:D0PUKACXX:1:1107:6965:177555	16	chromosome:AGPv2:5:1:217872852:1	155901902	31	31M	*	0	0	GCAAAGGCAGCAGGCATGACGCGCCTTGGGC	:CCCC@CCCACDDDC?@DBEDHCIIGE@'IG	AS:i:0	XS:i:-5	XN:i:0	XM:i:0	XO:i:0	XG:i:0	NM:i:0	MD:Z:31	YT:Z:UU
HWI-ST515:184:D0PUKACXX:1:1107:6965:177555	272	chromosome:AGPv2:10:1:150189435:1	146471123	31	31M	*	0	0	GCAAAGGCAGCAGGCATGACGCGCCTTGGGC	:CCCC@CCCACDDDC?@DBEDHCIIGE@'IG	AS:i:-5	XS:i:-5	XN:i:0	XM:i:1	XO:i:0	XG:i:0	NM:i:1	MD:Z:8G22	YT:Z:UU
HWI-ST515:184:D0PUKACXX:1:1107:14824:179322	16	chromosome:AGPv2:2:1:237068873:1	209199418	255	31M	*	0	0	CCAAACGATTTAACATGTACCACACTTAAAC	?CADCFFFFFHGHHHHHHCHHDGGJHJIIHI	AS:i:0	XN:i:0	XM:i:0	XO:i:0	XG:i:0	NM:i:0	MD:Z:31	YT:Z:UU
HWI-ST515:184:D0PUKACXX:1:1107:8827:182065	16	chromosome:AGPv2:5:1:217872852:1	214143401	255	31M	*	0	0	AAAGAAGCGAAGCCAGGTACTTGTTGTTGAG	AEEDFFFHEHIJJJJIIGGIJIGHHFIHJJJ	AS:i:0	XN:i:0	XM:i:0	XO:i:0	XG:i:0	NM:i:0	MD:Z:31	YT:Z:UU
HWI-ST515:184:D0PUKACXX:1:1107:16013:193808	0	chromosome:AGPv2:7:1:176764762:1	143515066	255	31M	*	0	0	CTCTCCTGTGGGCGCTCCCTCTCCCCCGCCC	IJJIIFHIGIJJBHIFHEFFDEEEEDDDD@=	AS:i:-5	XN:i:0	XM:i:1	XO:i:0	XG:i:0	NM:i:1	MD:Z:26G4	YT:Z:UU
HWI-ST515:184:D0PUKACXX:1:1108:17734:6276	0	chromosome:AGPv2:1:1:301354135:1	269907403	1	31M	*	0	0	ACTGACGGGAGACAAAGCTGGCACCGCACTG	FHEFGDFHG@@@A==777@B9AC;=;B>B??	AS:i:0	XS:i:0	XN:i:0	XM:i:0	XO:i:0	XG:i:0	NM:i:0	MD:Z:31	YT:Z:UU
HWI-ST515:184:D0PUKACXX:1:1108:17734:6276	256	chromosome:AGPv2:2:1:237068873:1	6581072	1	31M	*	0	0	ACTGACGGGAGACAAAGCTGGCACCGCACTG	FHEFGDFHG@@@A==777@B9AC;=;B>B??	AS:i:0	XS:i:0	XN:i:0	XM:i:0	XO:i:0	XG:i:0	NM:i:0	MD:Z:31	YT:Z:UU
HWI-ST515:184:D0PUKACXX:1:1108:17734:6276	272	chromosome:AGPv2:1:1:301354135:1	6526265	1	31M	*	0	0	CAGTGCGGTGCCAGCTTTGTCTCCCGTCAGT	??B>B;=;CA9B@777==A@@@GHFDGFEHF	AS:i:0	XS:i:0	XN:i:0	XM:i:0	XO:i:0	XG:i:0	NM:i:0	MD:Z:31	YT:Z:UU
HWI-ST515:184:D0PUKACXX:1:1108:17734:6276	272	chromosome:AGPv2:1:1:301354135:1	5871167	1	31M	*	0	0	CAGTGCGGTGCCAGCTTTGTCTCCCGTCAGT	??B>B;=;CA9B@777==A@@@GHFDGFEHF	AS:i:0	XS:i:0	XN:i:0	XM:i:0	XO:i:0	XG:i:0	NM:i:0	MD:Z:31	YT:Z:UU
HWI-ST515:184:D0PUKACXX:1:1108:17734:6276	272	chromosome:AGPv2:10:1:150189435:1	135808739	1	31M	*	0	0	CAGTGCGGTGCCAGCTTTGTCTCCCGTCAGT	??B>B;=;CA9B@777==A@@@GHFDGFEHF	AS:i:0	XS:i:0	XN:i:0	XM:i:0	XO:i:0	XG:i:0	NM:i:0	MD:Z:31	YT:Z:UU
HWI-ST515:184:D0PUKACXX:1:1108:17734:6276	272	chromosome:AGPv2:9:1:156750706:1	108224160	1	31M	*	0	0	CAGTGCGGTGCCAGCTTTGTCTCCCGTCAGT	??B>B;=;CA9B@777==A@@@GHFDGFEHF	AS:i:0	XS:i:0	XN:i:0	XM:i:0	XO:i:0	XG:i:0	NM:i:0	MD:Z:31	YT:Z:UU
HWI-ST515:184:D0PUKACXX:1:1108:17734:6276	256	chromosome:AGPv2:5:1:217872852:1	206300773	1	26M3D5M	*	0	0	ACTGACGGGAGACAAAGCTGGCACCGCACTG	FHEFGDFHG@@@A==777@B9AC;=;B>B??	AS:i:-14	XS:i:0	XN:i:0	XM:i:0	XO:i:1	XG:i:3	NM:i:3	MD:Z:26^AGC5	YT:Z:UU
HWI-ST515:184:D0PUKACXX:1:1108:11316:18409	4	*	0	0	*	*	0	0	CTTGATCCATGCACGCTCCCTGGCCGGTGCC	CGBFC@><B@G)7=-;AEBE;C#########	YT:Z:UU
HWI-ST515:184:D0PUKACXX:1:1108:13758:24843	0	chromosome:AGPv2:3:1:232140174:1	219334261	255	31M	*	0	0	ACTTGGTAGAGGATGTATGTTCCCCATGATC	FHHHHC?CDFFFEEEEEEECDEDDDDDDDDC	AS:i:0	XN:i:0	XM:i:0	XO:i:0	XG:i:0	NM:i:0	MD:Z:31	YT:Z:UU
HWI-ST515:184:D0PUKACXX:1:1108:11926:110938	4	*	0	0	*	*	0	0	TCGATATAAGATCGGAAGAGCGTCGTGTAGG	JJIGIAFFDHGHDHHHHFEFFD@CDBDBDDC	YT:Z:UU
HWI-ST515:184:D0PUKACXX:1:1108:13294:112053	0	chromosome:AGPv2:10:1:150189435:1	26665858	1	31M	*	0	0	CCTCCTGGAAAGTCCGGTGCCTGGCTCCTGT	IIJJHIGIHGIJIIGIJHIFHHHHFFFFECE	AS:i:0	XS:i:0	XN:i:0	XM:i:0	XO:i:0	XG:i:0	NM:i:0	MD:Z:31	YT:Z:UU
HWI-ST515:184:D0PUKACXX:1:1108:13294:112053	256	chromosome:AGPv2:10:1:150189435:1	26770546	1	31M	*	0	0	CCTCCTGGAAAGTCCGGTGCCTGGCTCCTGT	IIJJHIGIHGIJIIGIJHIFHHHHFFFFECE	AS:i:0	XS:i:0	XN:i:0	XM:i:0	XO:i:0	XG:i:0	NM:i:0	MD:Z:31	YT:Z:UU
HWI-ST515:184:D0PUKACXX:1:1108:12829:125886	16	chromosome:AGPv2:8:1:175793759:1	144673070	255	31M	*	0	0	CACACGCCGGCTTCGGTTTCCCGTCTCCTAC	2>;5?B?>@?BBBEHFHHEJJJHGDGFIHEI	AS:i:-5	XN:i:0	XM:i:1	XO:i:0	XG:i:0	NM:i:1	MD:Z:29C1	YT:Z:UU
HWI-ST515:184:D0PUKACXX:1:1108:13500:133625	16	chromosome:AGPv2:4:1:241473504:1	134582336	255	31M	*	0	0	CTAGCGCTTGGCCTCCTGCCCATCCCCTGCG	BDDDDBABDBBBD@DFFFDEHGHE@;GIIG@	AS:i:-10	XN:i:0	XM:i:2	XO:i:0	XG:i:0	NM:i:2	MD:Z:2G5C22	YT:Z:UU
HWI-ST515:184:D0PUKACXX:1:1108:5675:137746	16	chromosome:AGPv2:3:1:232140174:1	86842050	255	31M	*	0	0	ACAAGACAGCGGTGATGCACGCCTTGCCGGC	###########CC;(9?9=9???/=A>JHHE	AS:i:0	XN:i:0	XM:i:0	XO:i:0	XG:i:0	NM:i:0	MD:Z:31	YT:Z:UU
HWI-ST515:184:D0PUKACXX:1:1108:8704:137827	16	chromosome:AGPv2:10:1:150189435:1	135808739	1	31M	*	0	0	CAGTGCGGTGCCAGCTTTGTCTCCCGTCAGT	A@?;33(.(?@;.))7.7;A;4F;'BBE8?9	AS:i:0	XS:i:0	XN:i:0	XM:i:0	XO:i:0	XG:i:0	NM:i:0	MD:Z:31	YT:Z:UU
HWI-ST515:184:D0PUKACXX:1:1108:8704:137827	256	chromosome:AGPv2:1:1:301354135:1	269907403	1	31M	*	0	0	ACTGACGGGAGACAAAGCTGGCACCGCACTG	9?8EBB';F4;A;7.7)).;@?(.(33;?@A	AS:i:0	XS:i:0	XN:i:0	XM:i:0	XO:i:0	XG:i:0	NM:i:0	MD:Z:31	YT:Z:UU
HWI-ST515:184:D0PUKACXX:1:1108:8704:137827	272	chromosome:AGPv2:9:1:156750706:1	108224160	1	31M	*	0	0	CAGTGCGGTGCCAGCTTTGTCTCCCGTCAGT	A@?;33(.(?@;.))7.7;A;4F;'BBE8?9	AS:i:0	XS:i:0	XN:i:0	XM:i:0	XO:i:0	XG:i:0	NM:i:0	MD:Z:31	YT:Z:UU
HWI-ST515:184:D0PUKACXX:1:1108:8704:137827	272	chromosome:AGPv2:1:1:301354135:1	6526265	1	31M	*	0	0	CAGTGCGGTGCCAGCTTTGTCTCCCGTCAGT	A@?;33(.(?@;.))7.7;A;4F;'BBE8?9	AS:i:0	XS:i:0	XN:i:0	XM:i:0	XO:i:0	XG:i:0	NM:i:0	MD:Z:31	YT:Z:UU
HWI-ST515:184:D0PUKACXX:1:1108:8704:137827	272	chromosome:AGPv2:1:1:301354135:1	5871167	1	31M	*	0	0	CAGTGCGGTGCCAGCTTTGTCTCCCGTCAGT	A@?;33(.(?@;.))7.7;A;4F;'BBE8?9	AS:i:0	XS:i:0	XN:i:0	XM:i:0	XO:i:0	XG:i:0	NM:i:0	MD:Z:31	YT:Z:UU
HWI-ST515:184:D0PUKACXX:1:1108:8704:137827	256	chromosome:AGPv2:2:1:237068873:1	6581072	1	31M	*	0	0	ACTGACGGGAGACAAAGCTGGCACCGCACTG	9?8EBB';F4;A;7.7)).;@?(.(33;?@A	AS:i:0	XS:i:0	XN:i:0	XM:i:0	XO:i:0	XG:i:0	NM:i:0	MD:Z:31	YT:Z:UU
HWI-ST515:184:D0PUKACXX:1:1108:8704:137827	256	chromosome:AGPv2:5:1:217872852:1	206300773	1	26M3D5M	*	0	0	ACTGACGGGAGACAAAGCTGGCACCGCACTG	9?8EBB';F4;A;7.7)).;@?(.(33;?@A	AS:i:-14	XS:i:0	XN:i:0	XM:i:0	XO:i:1	XG:i:3	NM:i:3	MD:Z:26^AGC5	YT:Z:UU
HWI-ST515:184:D0PUKACXX:1:1201:5475:12123	16	chromosome:AGPv2:1:1:301354135:1	2159627	255	31M	*	0	0	AGAAATGACTTGAGGAGACCCCCCTTCTTTG	:CDDDDCADDDDDDDC@@DDFHEGJJFJJJJ	AS:i:0	XN:i:0	XM:i:0	XO:i:0	XG:i:0	NM:i:0	MD:Z:31	YT:Z:UU
HWI-ST515:184:D0PUKACXX:1:1201:20052:142025	4	*	0	0	*	*	0	0	GGGGTTGAGGTAGGCGGACGCGGCGAGGGTG	BFE(<;ACD@#####################	YT:Z:UU
HWI-ST515:184:D0PUKACXX:1:1201:10009:154797	0	chromosome:AGPv2:6:1:169174353:1	150074077	255	31M	*	0	0	GCGGCGGCACGGTGGCCAGGAACACCTTGCC	JIEHDD?BDD78@A@<?A?############	AS:i:0	XN:i:0	XM:i:0	XO:i:0	XG:i:0	NM:i:0	MD:Z:31	YT:Z:UU
HWI-ST515:184:D0PUKACXX:1:1201:16424:171458	16	chromosome:AGPv2:4:1:241473504:1	167404246	255	31M	*	0	0	GCAAAATGTAAATTCACTACTGGTACATATG	;EFFFFGGHHHFEGGAIIHGHGGCDIHGGGI	AS:i:0	XN:i:0	XM:i:0	XO:i:0	XG:i:0	NM:i:0	MD:Z:31	YT:Z:UU
HWI-ST515:184:D0PUKACXX:1:1201:4899:172824	4	*	0	0	*	*	0	0	CTCCAGAGCACCCCCTCCAGCTCTCCGTCGT	GGIJIIGHJEIGGGIGGHE;?BBBDCC=;>>	YT:Z:UU
HWI-ST515:184:D0PUKACXX:1:1202:4545:24995	16	chromosome:AGPv2:8:1:175793759:1	43261764	255	31M	*	0	0	TATCCGACACTATTGCTCTTCTCTCTCACTG	#?<A<77;AHEEGHHIEHEIHDJGIGIGGGG	AS:i:0	XN:i:0	XM:i:0	XO:i:0	XG:i:0	NM:i:0	MD:Z:31	YT:Z:UU
HWI-ST515:184:D0PUKACXX:1:1202:14550:71452	16	chromosome:AGPv2:6:1:169174353:1	154310094	255	31M	*	0	0	CACCTATGCGTCCACGAACACTCTTGTTGGC	33DC@@BB@CCDEDBFHHC=A;HGEBACB=E	AS:i:0	XN:i:0	XM:i:0	XO:i:0	XG:i:0	NM:i:0	MD:Z:31	YT:Z:UU
HWI-ST515:184:D0PUKACXX:1:1202:12418:89142	16	chromosome:AGPv2:7:1:176764762:1	107929394	255	31M	*	0	0	AGGCCAAGGAGCTCCACGACCATCTGGAGAG	>ECCC??FFHHHHGIIIJGJIIIIHFJJIJI	AS:i:0	XN:i:0	XM:i:0	XO:i:0	XG:i:0	NM:i:0	MD:Z:31	YT:Z:UU
HWI-ST515:184:D0PUKACXX:1:1202:13228:120669	0	chromosome:AGPv2:3:1:232140174:1	76032987	1	31M	*	0	0	GTTTTAGACAAGCTGGCCTAAAGTTGAATCC	J?FGHI;CHHCHDDEC<CHECEEECEDFFF;	AS:i:0	XS:i:0	XN:i:0	XM:i:0	XO:i:0	XG:i:0	NM:i:0	MD:Z:31	YT:Z:UU
HWI-ST515:184:D0PUKACXX:1:1202:13228:120669	272	chromosome:AGPv2:2:1:237068873:1	22559869	1	31M	*	0	0	GGATTCAACTTTAGGCCAGCTTGTCTAAAAC	;FFFDECEEECEHC<CEDDHCHHC;IHGF?J	AS:i:0	XS:i:0	XN:i:0	XM:i:0	XO:i:0	XG:i:0	NM:i:0	MD:Z:31	YT:Z:UU
HWI-ST515:184:D0PUKACXX:1:1202:13228:120669	272	chromosome:AGPv2:2:1:237068873:1	182578794	1	31M	*	0	0	GGATTCAACTTTAGGCCAGCTTGTCTAAAAC	;FFFDECEEECEHC<CEDDHCHHC;IHGF?J	AS:i:0	XS:i:0	XN:i:0	XM:i:0	XO:i:0	XG:i:0	NM:i:0	MD:Z:31	YT:Z:UU
HWI-ST515:184:D0PUKACXX:1:1202:13228:120669	256	chromosome:AGPv2:8:1:175793759:1	34402478	1	31M	*	0	0	GTTTTAGACAAGCTGGCCTAAAGTTGAATCC	J?FGHI;CHHCHDDEC<CHECEEECEDFFF;	AS:i:0	XS:i:0	XN:i:0	XM:i:0	XO:i:0	XG:i:0	NM:i:0	MD:Z:31	YT:Z:UU
HWI-ST515:184:D0PUKACXX:1:1202:13228:120669	272	chromosome:AGPv2:7:1:176764762:1	158520103	1	31M	*	0	0	GGATTCAACTTTAGGCCAGCTTGTCTAAAAC	;FFFDECEEECEHC<CEDDHCHHC;IHGF?J	AS:i:0	XS:i:0	XN:i:0	XM:i:0	XO:i:0	XG:i:0	NM:i:0	MD:Z:31	YT:Z:UU
HWI-ST515:184:D0PUKACXX:1:1202:13228:120669	256	chromosome:AGPv2:6:1:169174353:1	87360396	1	31M	*	0	0	GTTTTAGACAAGCTGGCCTAAAGTTGAATCC	J?FGHI;CHHCHDDEC<CHECEEECEDFFF;	AS:i:0	XS:i:0	XN:i:0	XM:i:0	XO:i:0	XG:i:0	NM:i:0	MD:Z:31	YT:Z:UU
HWI-ST515:184:D0PUKACXX:1:1202:13228:120669	272	chromosome:AGPv2:6:1:169174353:1	28399548	1	31M	*	0	0	GGATTCAACTTTAGGCCAGCTTGTCTAAAAC	;FFFDECEEECEHC<CEDDHCHHC;IHGF?J	AS:i:0	XS:i:0	XN:i:0	XM:i:0	XO:i:0	XG:i:0	NM:i:0	MD:Z:31	YT:Z:UU
HWI-ST515:184:D0PUKACXX:1:1202:13228:120669	272	chromosome:AGPv2:4:1:241473504:1	97776856	1	31M	*	0	0	GGATTCAACTTTAGGCCAGCTTGTCTAAAAC	;FFFDECEEECEHC<CEDDHCHHC;IHGF?J	AS:i:0	XS:i:0	XN:i:0	XM:i:0	XO:i:0	XG:i:0	NM:i:0	MD:Z:31	YT:Z:UU
HWI-ST515:184:D0PUKACXX:1:1202:13228:120669	272	chromosome:AGPv2:5:1:217872852:1	128639896	1	31M	*	0	0	GGATTCAACTTTAGGCCAGCTTGTCTAAAAC	;FFFDECEEECEHC<CEDDHCHHC;IHGF?J	AS:i:0	XS:i:0	XN:i:0	XM:i:0	XO:i:0	XG:i:0	NM:i:0	MD:Z:31	YT:Z:UU
HWI-ST515:184:D0PUKACXX:1:1202:13228:120669	256	chromosome:AGPv2:9:1:156750706:1	55481343	1	31M	*	0	0	GTTTTAGACAAGCTGGCCTAAAGTTGAATCC	J?FGHI;CHHCHDDEC<CHECEEECEDFFF;	AS:i:0	XS:i:0	XN:i:0	XM:i:0	XO:i:0	XG:i:0	NM:i:0	MD:Z:31	YT:Z:UU
HWI-ST515:184:D0PUKACXX:1:1202:13228:120669	256	chromosome:AGPv2:3:1:232140174:1	61254031	1	31M	*	0	0	GTTTTAGACAAGCTGGCCTAAAGTTGAATCC	J?FGHI;CHHCHDDEC<CHECEEECEDFFF;	AS:i:0	XS:i:0	XN:i:0	XM:i:0	XO:i:0	XG:i:0	NM:i:0	MD:Z:31	YT:Z:UU
HWI-ST515:184:D0PUKACXX:1:1202:13228:120669	272	chromosome:AGPv2:2:1:237068873:1	34399829	1	31M	*	0	0	GGATTCAACTTTAGGCCAGCTTGTCTAAAAC	;FFFDECEEECEHC<CEDDHCHHC;IHGF?J	AS:i:0	XS:i:0	XN:i:0	XM:i:0	XO:i:0	XG:i:0	NM:i:0	MD:Z:31	YT:Z:UU
HWI-ST515:184:D0PUKACXX:1:1202:13228:120669	272	chromosome:AGPv2:3:1:232140174:1	8900880	1	31M	*	0	0	GGATTCAACTTTAGGCCAGCTTGTCTAAAAC	;FFFDECEEECEHC<CEDDHCHHC;IHGF?J	AS:i:0	XS:i:0	XN:i:0	XM:i:0	XO:i:0	XG:i:0	NM:i:0	MD:Z:31	YT:Z:UU
HWI-ST515:184:D0PUKACXX:1:1202:13228:120669	256	chromosome:AGPv2:6:1:169174353:1	17263324	1	31M	*	0	0	GTTTTAGACAAGCTGGCCTAAAGTTGAATCC	J?FGHI;CHHCHDDEC<CHECEEECEDFFF;	AS:i:0	XS:i:0	XN:i:0	XM:i:0	XO:i:0	XG:i:0	NM:i:0	MD:Z:31	YT:Z:UU
HWI-ST515:184:D0PUKACXX:1:1202:13228:120669	256	chromosome:AGPv2:2:1:237068873:1	202709347	1	31M	*	0	0	GTTTTAGACAAGCTGGCCTAAAGTTGAATCC	J?FGHI;CHHCHDDEC<CHECEEECEDFFF;	AS:i:0	XS:i:0	XN:i:0	XM:i:0	XO:i:0	XG:i:0	NM:i:0	MD:Z:31	YT:Z:UU
HWI-ST515:184:D0PUKACXX:1:1202:13228:120669	272	chromosome:AGPv2:4:1:241473504:1	55741191	1	31M	*	0	0	GGATTCAACTTTAGGCCAGCTTGTCTAAAAC	;FFFDECEEECEHC<CEDDHCHHC;IHGF?J	AS:i:0	XS:i:0	XN:i:0	XM:i:0	XO:i:0	XG:i:0	NM:i:0	MD:Z:31	YT:Z:UU
HWI-ST515:184:D0PUKACXX:1:1202:13228:120669	272	chromosome:AGPv2:5:1:217872852:1	68994508	1	31M	*	0	0	GGATTCAACTTTAGGCCAGCTTGTCTAAAAC	;FFFDECEEECEHC<CEDDHCHHC;IHGF?J	AS:i:0	XS:i:0	XN:i:0	XM:i:0	XO:i:0	XG:i:0	NM:i:0	MD:Z:31	YT:Z:UU
HWI-ST515:184:D0PUKACXX:1:1202:13228:120669	272	chromosome:AGPv2:4:1:241473504:1	205047215	1	31M	*	0	0	GGATTCAACTTTAGGCCAGCTTGTCTAAAAC	;FFFDECEEECEHC<CEDDHCHHC;IHGF?J	AS:i:0	XS:i:0	XN:i:0	XM:i:0	XO:i:0	XG:i:0	NM:i:0	MD:Z:31	YT:Z:UU
HWI-ST515:184:D0PUKACXX:1:1202:13228:120669	272	chromosome:AGPv2:3:1:232140174:1	90732220	1	31M	*	0	0	GGATTCAACTTTAGGCCAGCTTGTCTAAAAC	;FFFDECEEECEHC<CEDDHCHHC;IHGF?J	AS:i:0	XS:i:0	XN:i:0	XM:i:0	XO:i:0	XG:i:0	NM:i:0	MD:Z:31	YT:Z:UU
HWI-ST515:184:D0PUKACXX:1:1202:13228:120669	256	chromosome:AGPv2:1:1:301354135:1	269740283	1	31M	*	0	0	GTTTTAGACAAGCTGGCCTAAAGTTGAATCC	J?FGHI;CHHCHDDEC<CHECEEECEDFFF;	AS:i:0	XS:i:0	XN:i:0	XM:i:0	XO:i:0	XG:i:0	NM:i:0	MD:Z:31	YT:Z:UU
HWI-ST515:184:D0PUKACXX:1:1202:13228:120669	272	chromosome:AGPv2:10:1:150189435:1	61651728	1	31M	*	0	0	GGATTCAACTTTAGGCCAGCTTGTCTAAAAC	;FFFDECEEECEHC<CEDDHCHHC;IHGF?J	AS:i:0	XS:i:0	XN:i:0	XM:i:0	XO:i:0	XG:i:0	NM:i:0	MD:Z:31	YT:Z:UU
HWI-ST515:184:D0PUKACXX:1:1202:13228:120669	256	chromosome:AGPv2:UNKNOWN:1:7140151:1	2188043	1	31M	*	0	0	GTTTTAGACAAGCTGGCCTAAAGTTGAATCC	J?FGHI;CHHCHDDEC<CHECEEECEDFFF;	AS:i:0	XS:i:0	XN:i:0	XM:i:0	XO:i:0	XG:i:0	NM:i:0	MD:Z:31	YT:Z:UU
HWI-ST515:184:D0PUKACXX:1:1202:13228:120669	272	chromosome:AGPv2:3:1:232140174:1	218504444	1	31M	*	0	0	GGATTCAACTTTAGGCCAGCTTGTCTAAAAC	;FFFDECEEECEHC<CEDDHCHHC;IHGF?J	AS:i:0	XS:i:0	XN:i:0	XM:i:0	XO:i:0	XG:i:0	NM:i:0	MD:Z:31	YT:Z:UU
HWI-ST515:184:D0PUKACXX:1:1202:13228:120669	272	chromosome:AGPv2:1:1:301354135:1	254975269	1	31M	*	0	0	GGATTCAACTTTAGGCCAGCTTGTCTAAAAC	;FFFDECEEECEHC<CEDDHCHHC;IHGF?J	AS:i:0	XS:i:0	XN:i:0	XM:i:0	XO:i:0	XG:i:0	NM:i:0	MD:Z:31	YT:Z:UU
HWI-ST515:184:D0PUKACXX:1:1202:13228:120669	272	chromosome:AGPv2:10:1:150189435:1	141437016	1	31M	*	0	0	GGATTCAACTTTAGGCCAGCTTGTCTAAAAC	;FFFDECEEECEHC<CEDDHCHHC;IHGF?J	AS:i:0	XS:i:0	XN:i:0	XM:i:0	XO:i:0	XG:i:0	NM:i:0	MD:Z:31	YT:Z:UU
HWI-ST515:184:D0PUKACXX:1:1202:13228:120669	256	chromosome:AGPv2:3:1:232140174:1	35300555	1	31M	*	0	0	GTTTTAGACAAGCTGGCCTAAAGTTGAATCC	J?FGHI;CHHCHDDEC<CHECEEECEDFFF;	AS:i:0	XS:i:0	XN:i:0	XM:i:0	XO:i:0	XG:i:0	NM:i:0	MD:Z:31	YT:Z:UU
HWI-ST515:184:D0PUKACXX:1:1202:13228:120669	256	chromosome:AGPv2:7:1:176764762:1	154887765	1	31M	*	0	0	GTTTTAGACAAGCTGGCCTAAAGTTGAATCC	J?FGHI;CHHCHDDEC<CHECEEECEDFFF;	AS:i:0	XS:i:0	XN:i:0	XM:i:0	XO:i:0	XG:i:0	NM:i:0	MD:Z:31	YT:Z:UU
HWI-ST515:184:D0PUKACXX:1:1202:13228:120669	272	chromosome:AGPv2:8:1:175793759:1	109680359	1	31M	*	0	0	GGATTCAACTTTAGGCCAGCTTGTCTAAAAC	;FFFDECEEECEHC<CEDDHCHHC;IHGF?J	AS:i:0	XS:i:0	XN:i:0	XM:i:0	XO:i:0	XG:i:0	NM:i:0	MD:Z:31	YT:Z:UU
HWI-ST515:184:D0PUKACXX:1:1202:13228:120669	272	chromosome:AGPv2:4:1:241473504:1	140021864	1	31M	*	0	0	GGATTCAACTTTAGGCCAGCTTGTCTAAAAC	;FFFDECEEECEHC<CEDDHCHHC;IHGF?J	AS:i:0	XS:i:0	XN:i:0	XM:i:0	XO:i:0	XG:i:0	NM:i:0	MD:Z:31	YT:Z:UU
HWI-ST515:184:D0PUKACXX:1:1202:13228:120669	272	chromosome:AGPv2:1:1:301354135:1	164993201	1	31M	*	0	0	GGATTCAACTTTAGGCCAGCTTGTCTAAAAC	;FFFDECEEECEHC<CEDDHCHHC;IHGF?J	AS:i:0	XS:i:0	XN:i:0	XM:i:0	XO:i:0	XG:i:0	NM:i:0	MD:Z:31	YT:Z:UU
HWI-ST515:184:D0PUKACXX:1:1202:13228:120669	272	chromosome:AGPv2:2:1:237068873:1	236386555	1	31M	*	0	0	GGATTCAACTTTAGGCCAGCTTGTCTAAAAC	;FFFDECEEECEHC<CEDDHCHHC;IHGF?J	AS:i:0	XS:i:0	XN:i:0	XM:i:0	XO:i:0	XG:i:0	NM:i:0	MD:Z:31	YT:Z:UU
HWI-ST515:184:D0PUKACXX:1:1202:13228:120669	256	chromosome:AGPv2:2:1:237068873:1	144575575	1	31M	*	0	0	GTTTTAGACAAGCTGGCCTAAAGTTGAATCC	J?FGHI;CHHCHDDEC<CHECEEECEDFFF;	AS:i:0	XS:i:0	XN:i:0	XM:i:0	XO:i:0	XG:i:0	NM:i:0	MD:Z:31	YT:Z:UU
HWI-ST515:184:D0PUKACXX:1:1202:13228:120669	272	chromosome:AGPv2:1:1:301354135:1	185214452	1	31M	*	0	0	GGATTCAACTTTAGGCCAGCTTGTCTAAAAC	;FFFDECEEECEHC<CEDDHCHHC;IHGF?J	AS:i:0	XS:i:0	XN:i:0	XM:i:0	XO:i:0	XG:i:0	NM:i:0	MD:Z:31	YT:Z:UU
HWI-ST515:184:D0PUKACXX:1:1202:13228:120669	256	chromosome:AGPv2:3:1:232140174:1	37516659	1	31M	*	0	0	GTTTTAGACAAGCTGGCCTAAAGTTGAATCC	J?FGHI;CHHCHDDEC<CHECEEECEDFFF;	AS:i:0	XS:i:0	XN:i:0	XM:i:0	XO:i:0	XG:i:0	NM:i:0	MD:Z:31	YT:Z:UU
HWI-ST515:184:D0PUKACXX:1:1202:13228:120669	272	chromosome:AGPv2:6:1:169174353:1	155849935	1	31M	*	0	0	GGATTCAACTTTAGGCCAGCTTGTCTAAAAC	;FFFDECEEECEHC<CEDDHCHHC;IHGF?J	AS:i:0	XS:i:0	XN:i:0	XM:i:0	XO:i:0	XG:i:0	NM:i:0	MD:Z:31	YT:Z:UU
HWI-ST515:184:D0PUKACXX:1:1202:13228:120669	256	chromosome:AGPv2:8:1:175793759:1	120729942	1	31M	*	0	0	GTTTTAGACAAGCTGGCCTAAAGTTGAATCC	J?FGHI;CHHCHDDEC<CHECEEECEDFFF;	AS:i:0	XS:i:0	XN:i:0	XM:i:0	XO:i:0	XG:i:0	NM:i:0	MD:Z:31	YT:Z:UU
HWI-ST515:184:D0PUKACXX:1:1202:13228:120669	256	chromosome:AGPv2:10:1:150189435:1	12090833	1	31M	*	0	0	GTTTTAGACAAGCTGGCCTAAAGTTGAATCC	J?FGHI;CHHCHDDEC<CHECEEECEDFFF;	AS:i:0	XS:i:0	XN:i:0	XM:i:0	XO:i:0	XG:i:0	NM:i:0	MD:Z:31	YT:Z:UU
HWI-ST515:184:D0PUKACXX:1:1202:13228:120669	272	chromosome:AGPv2:2:1:237068873:1	38970693	1	31M	*	0	0	GGATTCAACTTTAGGCCAGCTTGTCTAAAAC	;FFFDECEEECEHC<CEDDHCHHC;IHGF?J	AS:i:0	XS:i:0	XN:i:0	XM:i:0	XO:i:0	XG:i:0	NM:i:0	MD:Z:31	YT:Z:UU
HWI-ST515:184:D0PUKACXX:1:1202:13228:120669	272	chromosome:AGPv2:2:1:237068873:1	121411404	1	31M	*	0	0	GGATTCAACTTTAGGCCAGCTTGTCTAAAAC	;FFFDECEEECEHC<CEDDHCHHC;IHGF?J	AS:i:0	XS:i:0	XN:i:0	XM:i:0	XO:i:0	XG:i:0	NM:i:0	MD:Z:31	YT:Z:UU
HWI-ST515:184:D0PUKACXX:1:1202:13228:120669	256	chromosome:AGPv2:4:1:241473504:1	151123947	1	31M	*	0	0	GTTTTAGACAAGCTGGCCTAAAGTTGAATCC	J?FGHI;CHHCHDDEC<CHECEEECEDFFF;	AS:i:0	XS:i:0	XN:i:0	XM:i:0	XO:i:0	XG:i:0	NM:i:0	MD:Z:31	YT:Z:UU
HWI-ST515:184:D0PUKACXX:1:1202:13228:120669	256	chromosome:AGPv2:5:1:217872852:1	86976975	1	31M	*	0	0	GTTTTAGACAAGCTGGCCTAAAGTTGAATCC	J?FGHI;CHHCHDDEC<CHECEEECEDFFF;	AS:i:0	XS:i:0	XN:i:0	XM:i:0	XO:i:0	XG:i:0	NM:i:0	MD:Z:31	YT:Z:UU
HWI-ST515:184:D0PUKACXX:1:1202:13228:120669	256	chromosome:AGPv2:7:1:176764762:1	22446540	1	31M	*	0	0	GTTTTAGACAAGCTGGCCTAAAGTTGAATCC	J?FGHI;CHHCHDDEC<CHECEEECEDFFF;	AS:i:0	XS:i:0	XN:i:0	XM:i:0	XO:i:0	XG:i:0	NM:i:0	MD:Z:31	YT:Z:UU
HWI-ST515:184:D0PUKACXX:1:1202:13228:120669	272	chromosome:AGPv2:2:1:237068873:1	126377755	1	31M	*	0	0	GGATTCAACTTTAGGCCAGCTTGTCTAAAAC	;FFFDECEEECEHC<CEDDHCHHC;IHGF?J	AS:i:0	XS:i:0	XN:i:0	XM:i:0	XO:i:0	XG:i:0	NM:i:0	MD:Z:31	YT:Z:UU
HWI-ST515:184:D0PUKACXX:1:1202:13228:120669	256	chromosome:AGPv2:3:1:232140174:1	72197315	1	31M	*	0	0	GTTTTAGACAAGCTGGCCTAAAGTTGAATCC	J?FGHI;CHHCHDDEC<CHECEEECEDFFF;	AS:i:0	XS:i:0	XN:i:0	XM:i:0	XO:i:0	XG:i:0	NM:i:0	MD:Z:31	YT:Z:UU
HWI-ST515:184:D0PUKACXX:1:1202:13228:120669	272	chromosome:AGPv2:10:1:150189435:1	127435728	1	31M	*	0	0	GGATTCAACTTTAGGCCAGCTTGTCTAAAAC	;FFFDECEEECEHC<CEDDHCHHC;IHGF?J	AS:i:0	XS:i:0	XN:i:0	XM:i:0	XO:i:0	XG:i:0	NM:i:0	MD:Z:31	YT:Z:UU
HWI-ST515:184:D0PUKACXX:1:1202:13228:120669	256	chromosome:AGPv2:2:1:237068873:1	49041694	1	31M	*	0	0	GTTTTAGACAAGCTGGCCTAAAGTTGAATCC	J?FGHI;CHHCHDDEC<CHECEEECEDFFF;	AS:i:0	XS:i:0	XN:i:0	XM:i:0	XO:i:0	XG:i:0	NM:i:0	MD:Z:31	YT:Z:UU
HWI-ST515:184:D0PUKACXX:1:1202:13228:120669	256	chromosome:AGPv2:5:1:217872852:1	191724110	1	31M	*	0	0	GTTTTAGACAAGCTGGCCTAAAGTTGAATCC	J?FGHI;CHHCHDDEC<CHECEEECEDFFF;	AS:i:0	XS:i:0	XN:i:0	XM:i:0	XO:i:0	XG:i:0	NM:i:0	MD:Z:31	YT:Z:UU
HWI-ST515:184:D0PUKACXX:1:1202:13228:120669	256	chromosome:AGPv2:6:1:169174353:1	77370909	1	31M	*	0	0	GTTTTAGACAAGCTGGCCTAAAGTTGAATCC	J?FGHI;CHHCHDDEC<CHECEEECEDFFF;	AS:i:0	XS:i:0	XN:i:0	XM:i:0	XO:i:0	XG:i:0	NM:i:0	MD:Z:31	YT:Z:UU
HWI-ST515:184:D0PUKACXX:1:1202:13228:120669	256	chromosome:AGPv2:8:1:175793759:1	70854662	1	31M	*	0	0	GTTTTAGACAAGCTGGCCTAAAGTTGAATCC	J?FGHI;CHHCHDDEC<CHECEEECEDFFF;	AS:i:0	XS:i:0	XN:i:0	XM:i:0	XO:i:0	XG:i:0	NM:i:0	MD:Z:31	YT:Z:UU
HWI-ST515:184:D0PUKACXX:1:1202:13228:120669	272	chromosome:AGPv2:1:1:301354135:1	30869044	1	31M	*	0	0	GGATTCAACTTTAGGCCAGCTTGTCTAAAAC	;FFFDECEEECEHC<CEDDHCHHC;IHGF?J	AS:i:0	XS:i:0	XN:i:0	XM:i:0	XO:i:0	XG:i:0	NM:i:0	MD:Z:31	YT:Z:UU
HWI-ST515:184:D0PUKACXX:1:1202:13228:120669	256	chromosome:AGPv2:3:1:232140174:1	78760553	1	31M	*	0	0	GTTTTAGACAAGCTGGCCTAAAGTTGAATCC	J?FGHI;CHHCHDDEC<CHECEEECEDFFF;	AS:i:0	XS:i:0	XN:i:0	XM:i:0	XO:i:0	XG:i:0	NM:i:0	MD:Z:31	YT:Z:UU
HWI-ST515:184:D0PUKACXX:1:1202:13228:120669	256	chromosome:AGPv2:4:1:241473504:1	45488198	1	31M	*	0	0	GTTTTAGACAAGCTGGCCTAAAGTTGAATCC	J?FGHI;CHHCHDDEC<CHECEEECEDFFF;	AS:i:0	XS:i:0	XN:i:0	XM:i:0	XO:i:0	XG:i:0	NM:i:0	MD:Z:31	YT:Z:UU
HWI-ST515:184:D0PUKACXX:1:1202:13228:120669	272	chromosome:AGPv2:9:1:156750706:1	112663937	1	31M	*	0	0	GGATTCAACTTTAGGCCAGCTTGTCTAAAAC	;FFFDECEEECEHC<CEDDHCHHC;IHGF?J	AS:i:0	XS:i:0	XN:i:0	XM:i:0	XO:i:0	XG:i:0	NM:i:0	MD:Z:31	YT:Z:UU
HWI-ST515:184:D0PUKACXX:1:1202:13228:120669	256	chromosome:AGPv2:4:1:241473504:1	201702640	1	31M	*	0	0	GTTTTAGACAAGCTGGCCTAAAGTTGAATCC	J?FGHI;CHHCHDDEC<CHECEEECEDFFF;	AS:i:0	XS:i:0	XN:i:0	XM:i:0	XO:i:0	XG:i:0	NM:i:0	MD:Z:31	YT:Z:UU
HWI-ST515:184:D0PUKACXX:1:1202:13228:120669	256	chromosome:AGPv2:8:1:175793759:1	70895136	1	31M	*	0	0	GTTTTAGACAAGCTGGCCTAAAGTTGAATCC	J?FGHI;CHHCHDDEC<CHECEEECEDFFF;	AS:i:0	XS:i:0	XN:i:0	XM:i:0	XO:i:0	XG:i:0	NM:i:0	MD:Z:31	YT:Z:UU
HWI-ST515:184:D0PUKACXX:1:1202:13228:120669	256	chromosome:AGPv2:2:1:237068873:1	147494712	1	31M	*	0	0	GTTTTAGACAAGCTGGCCTAAAGTTGAATCC	J?FGHI;CHHCHDDEC<CHECEEECEDFFF;	AS:i:0	XS:i:0	XN:i:0	XM:i:0	XO:i:0	XG:i:0	NM:i:0	MD:Z:31	YT:Z:UU
HWI-ST515:184:D0PUKACXX:1:1202:13228:120669	272	chromosome:AGPv2:10:1:150189435:1	71934071	1	31M	*	0	0	GGATTCAACTTTAGGCCAGCTTGTCTAAAAC	;FFFDECEEECEHC<CEDDHCHHC;IHGF?J	AS:i:0	XS:i:0	XN:i:0	XM:i:0	XO:i:0	XG:i:0	NM:i:0	MD:Z:31	YT:Z:UU
HWI-ST515:184:D0PUKACXX:1:1202:13228:120669	256	chromosome:AGPv2:3:1:232140174:1	53573508	1	31M	*	0	0	GTTTTAGACAAGCTGGCCTAAAGTTGAATCC	J?FGHI;CHHCHDDEC<CHECEEECEDFFF;	AS:i:0	XS:i:0	XN:i:0	XM:i:0	XO:i:0	XG:i:0	NM:i:0	MD:Z:31	YT:Z:UU
HWI-ST515:184:D0PUKACXX:1:1202:13228:120669	272	chromosome:AGPv2:5:1:217872852:1	102139458	1	31M	*	0	0	GGATTCAACTTTAGGCCAGCTTGTCTAAAAC	;FFFDECEEECEHC<CEDDHCHHC;IHGF?J	AS:i:0	XS:i:0	XN:i:0	XM:i:0	XO:i:0	XG:i:0	NM:i:0	MD:Z:31	YT:Z:UU
HWI-ST515:184:D0PUKACXX:1:1202:13228:120669	272	chromosome:AGPv2:6:1:169174353:1	99959807	1	31M	*	0	0	GGATTCAACTTTAGGCCAGCTTGTCTAAAAC	;FFFDECEEECEHC<CEDDHCHHC;IHGF?J	AS:i:0	XS:i:0	XN:i:0	XM:i:0	XO:i:0	XG:i:0	NM:i:0	MD:Z:31	YT:Z:UU
HWI-ST515:184:D0PUKACXX:1:1202:13228:120669	272	chromosome:AGPv2:1:1:301354135:1	163594635	1	31M	*	0	0	GGATTCAACTTTAGGCCAGCTTGTCTAAAAC	;FFFDECEEECEHC<CEDDHCHHC;IHGF?J	AS:i:0	XS:i:0	XN:i:0	XM:i:0	XO:i:0	XG:i:0	NM:i:0	MD:Z:31	YT:Z:UU
HWI-ST515:184:D0PUKACXX:1:1202:13228:120669	272	chromosome:AGPv2:9:1:156750706:1	2438554	1	31M	*	0	0	GGATTCAACTTTAGGCCAGCTTGTCTAAAAC	;FFFDECEEECEHC<CEDDHCHHC;IHGF?J	AS:i:0	XS:i:0	XN:i:0	XM:i:0	XO:i:0	XG:i:0	NM:i:0	MD:Z:31	YT:Z:UU
HWI-ST515:184:D0PUKACXX:1:1202:13228:120669	272	chromosome:AGPv2:4:1:241473504:1	205114395	1	31M	*	0	0	GGATTCAACTTTAGGCCAGCTTGTCTAAAAC	;FFFDECEEECEHC<CEDDHCHHC;IHGF?J	AS:i:0	XS:i:0	XN:i:0	XM:i:0	XO:i:0	XG:i:0	NM:i:0	MD:Z:31	YT:Z:UU
HWI-ST515:184:D0PUKACXX:1:1202:13228:120669	256	chromosome:AGPv2:3:1:232140174:1	169466558	1	31M	*	0	0	GTTTTAGACAAGCTGGCCTAAAGTTGAATCC	J?FGHI;CHHCHDDEC<CHECEEECEDFFF;	AS:i:0	XS:i:0	XN:i:0	XM:i:0	XO:i:0	XG:i:0	NM:i:0	MD:Z:31	YT:Z:UU
HWI-ST515:184:D0PUKACXX:1:1202:13228:120669	272	chromosome:AGPv2:4:1:241473504:1	206274835	1	31M	*	0	0	GGATTCAACTTTAGGCCAGCTTGTCTAAAAC	;FFFDECEEECEHC<CEDDHCHHC;IHGF?J	AS:i:0	XS:i:0	XN:i:0	XM:i:0	XO:i:0	XG:i:0	NM:i:0	MD:Z:31	YT:Z:UU
HWI-ST515:184:D0PUKACXX:1:1202:13228:120669	272	chromosome:AGPv2:10:1:150189435:1	121489709	1	31M	*	0	0	GGATTCAACTTTAGGCCAGCTTGTCTAAAAC	;FFFDECEEECEHC<CEDDHCHHC;IHGF?J	AS:i:0	XS:i:0	XN:i:0	XM:i:0	XO:i:0	XG:i:0	NM:i:0	MD:Z:31	YT:Z:UU
HWI-ST515:184:D0PUKACXX:1:1202:13228:120669	272	chromosome:AGPv2:7:1:176764762:1	105938942	1	31M	*	0	0	GGATTCAACTTTAGGCCAGCTTGTCTAAAAC	;FFFDECEEECEHC<CEDDHCHHC;IHGF?J	AS:i:0	XS:i:0	XN:i:0	XM:i:0	XO:i:0	XG:i:0	NM:i:0	MD:Z:31	YT:Z:UU
HWI-ST515:184:D0PUKACXX:1:1202:13228:120669	256	chromosome:AGPv2:7:1:176764762:1	108025107	1	31M	*	0	0	GTTTTAGACAAGCTGGCCTAAAGTTGAATCC	J?FGHI;CHHCHDDEC<CHECEEECEDFFF;	AS:i:0	XS:i:0	XN:i:0	XM:i:0	XO:i:0	XG:i:0	NM:i:0	MD:Z:31	YT:Z:UU
HWI-ST515:184:D0PUKACXX:1:1202:13228:120669	272	chromosome:AGPv2:4:1:241473504:1	70967074	1	31M	*	0	0	GGATTCAACTTTAGGCCAGCTTGTCTAAAAC	;FFFDECEEECEHC<CEDDHCHHC;IHGF?J	AS:i:0	XS:i:0	XN:i:0	XM:i:0	XO:i:0	XG:i:0	NM:i:0	MD:Z:31	YT:Z:UU
HWI-ST515:184:D0PUKACXX:1:1202:13228:120669	256	chromosome:AGPv2:3:1:232140174:1	24375464	1	31M	*	0	0	GTTTTAGACAAGCTGGCCTAAAGTTGAATCC	J?FGHI;CHHCHDDEC<CHECEEECEDFFF;	AS:i:0	XS:i:0	XN:i:0	XM:i:0	XO:i:0	XG:i:0	NM:i:0	MD:Z:31	YT:Z:UU
HWI-ST515:184:D0PUKACXX:1:1202:13228:120669	272	chromosome:AGPv2:4:1:241473504:1	205086024	1	31M	*	0	0	GGATTCAACTTTAGGCCAGCTTGTCTAAAAC	;FFFDECEEECEHC<CEDDHCHHC;IHGF?J	AS:i:0	XS:i:0	XN:i:0	XM:i:0	XO:i:0	XG:i:0	NM:i:0	MD:Z:31	YT:Z:UU
HWI-ST515:184:D0PUKACXX:1:1202:13228:120669	256	chromosome:AGPv2:3:1:232140174:1	182310134	1	31M	*	0	0	GTTTTAGACAAGCTGGCCTAAAGTTGAATCC	J?FGHI;CHHCHDDEC<CHECEEECEDFFF;	AS:i:0	XS:i:0	XN:i:0	XM:i:0	XO:i:0	XG:i:0	NM:i:0	MD:Z:31	YT:Z:UU
HWI-ST515:184:D0PUKACXX:1:1202:13228:120669	256	chromosome:AGPv2:1:1:301354135:1	262663692	1	31M	*	0	0	GTTTTAGACAAGCTGGCCTAAAGTTGAATCC	J?FGHI;CHHCHDDEC<CHECEEECEDFFF;	AS:i:0	XS:i:0	XN:i:0	XM:i:0	XO:i:0	XG:i:0	NM:i:0	MD:Z:31	YT:Z:UU
HWI-ST515:184:D0PUKACXX:1:1202:13228:120669	272	chromosome:AGPv2:10:1:150189435:1	27476682	1	31M	*	0	0	GGATTCAACTTTAGGCCAGCTTGTCTAAAAC	;FFFDECEEECEHC<CEDDHCHHC;IHGF?J	AS:i:0	XS:i:0	XN:i:0	XM:i:0	XO:i:0	XG:i:0	NM:i:0	MD:Z:31	YT:Z:UU
HWI-ST515:184:D0PUKACXX:1:1202:13228:120669	256	chromosome:AGPv2:1:1:301354135:1	87529939	1	31M	*	0	0	GTTTTAGACAAGCTGGCCTAAAGTTGAATCC	J?FGHI;CHHCHDDEC<CHECEEECEDFFF;	AS:i:0	XS:i:0	XN:i:0	XM:i:0	XO:i:0	XG:i:0	NM:i:0	MD:Z:31	YT:Z:UU
HWI-ST515:184:D0PUKACXX:1:1202:13228:120669	272	chromosome:AGPv2:10:1:150189435:1	138176449	1	31M	*	0	0	GGATTCAACTTTAGGCCAGCTTGTCTAAAAC	;FFFDECEEECEHC<CEDDHCHHC;IHGF?J	AS:i:0	XS:i:0	XN:i:0	XM:i:0	XO:i:0	XG:i:0	NM:i:0	MD:Z:31	YT:Z:UU
HWI-ST515:184:D0PUKACXX:1:1202:13228:120669	256	chromosome:AGPv2:3:1:232140174:1	179156020	1	31M	*	0	0	GTTTTAGACAAGCTGGCCTAAAGTTGAATCC	J?FGHI;CHHCHDDEC<CHECEEECEDFFF;	AS:i:0	XS:i:0	XN:i:0	XM:i:0	XO:i:0	XG:i:0	NM:i:0	MD:Z:31	YT:Z:UU
HWI-ST515:184:D0PUKACXX:1:1202:13228:120669	272	chromosome:AGPv2:4:1:241473504:1	205571598	1	31M	*	0	0	GGATTCAACTTTAGGCCAGCTTGTCTAAAAC	;FFFDECEEECEHC<CEDDHCHHC;IHGF?J	AS:i:0	XS:i:0	XN:i:0	XM:i:0	XO:i:0	XG:i:0	NM:i:0	MD:Z:31	YT:Z:UU
HWI-ST515:184:D0PUKACXX:1:1202:13228:120669	256	chromosome:AGPv2:3:1:232140174:1	139962995	1	31M	*	0	0	GTTTTAGACAAGCTGGCCTAAAGTTGAATCC	J?FGHI;CHHCHDDEC<CHECEEECEDFFF;	AS:i:0	XS:i:0	XN:i:0	XM:i:0	XO:i:0	XG:i:0	NM:i:0	MD:Z:31	YT:Z:UU
HWI-ST515:184:D0PUKACXX:1:1202:13228:120669	256	chromosome:AGPv2:2:1:237068873:1	13394363	1	31M	*	0	0	GTTTTAGACAAGCTGGCCTAAAGTTGAATCC	J?FGHI;CHHCHDDEC<CHECEEECEDFFF;	AS:i:0	XS:i:0	XN:i:0	XM:i:0	XO:i:0	XG:i:0	NM:i:0	MD:Z:31	YT:Z:UU
HWI-ST515:184:D0PUKACXX:1:1202:13228:120669	256	chromosome:AGPv2:9:1:156750706:1	39489335	1	31M	*	0	0	GTTTTAGACAAGCTGGCCTAAAGTTGAATCC	J?FGHI;CHHCHDDEC<CHECEEECEDFFF;	AS:i:0	XS:i:0	XN:i:0	XM:i:0	XO:i:0	XG:i:0	NM:i:0	MD:Z:31	YT:Z:UU
HWI-ST515:184:D0PUKACXX:1:1202:13228:120669	272	chromosome:AGPv2:1:1:301354135:1	129415887	1	31M	*	0	0	GGATTCAACTTTAGGCCAGCTTGTCTAAAAC	;FFFDECEEECEHC<CEDDHCHHC;IHGF?J	AS:i:0	XS:i:0	XN:i:0	XM:i:0	XO:i:0	XG:i:0	NM:i:0	MD:Z:31	YT:Z:UU
HWI-ST515:184:D0PUKACXX:1:1202:13228:120669	256	chromosome:AGPv2:2:1:237068873:1	23775286	1	31M	*	0	0	GTTTTAGACAAGCTGGCCTAAAGTTGAATCC	J?FGHI;CHHCHDDEC<CHECEEECEDFFF;	AS:i:0	XS:i:0	XN:i:0	XM:i:0	XO:i:0	XG:i:0	NM:i:0	MD:Z:31	YT:Z:UU
HWI-ST515:184:D0PUKACXX:1:1202:13228:120669	272	chromosome:AGPv2:3:1:232140174:1	18573200	1	31M	*	0	0	GGATTCAACTTTAGGCCAGCTTGTCTAAAAC	;FFFDECEEECEHC<CEDDHCHHC;IHGF?J	AS:i:0	XS:i:0	XN:i:0	XM:i:0	XO:i:0	XG:i:0	NM:i:0	MD:Z:31	YT:Z:UU
HWI-ST515:184:D0PUKACXX:1:1202:13228:120669	256	chromosome:AGPv2:1:1:301354135:1	204530252	1	31M	*	0	0	GTTTTAGACAAGCTGGCCTAAAGTTGAATCC	J?FGHI;CHHCHDDEC<CHECEEECEDFFF;	AS:i:0	XS:i:0	XN:i:0	XM:i:0	XO:i:0	XG:i:0	NM:i:0	MD:Z:31	YT:Z:UU
HWI-ST515:184:D0PUKACXX:1:1202:13228:120669	272	chromosome:AGPv2:5:1:217872852:1	130208512	1	31M	*	0	0	GGATTCAACTTTAGGCCAGCTTGTCTAAAAC	;FFFDECEEECEHC<CEDDHCHHC;IHGF?J	AS:i:0	XS:i:0	XN:i:0	XM:i:0	XO:i:0	XG:i:0	NM:i:0	MD:Z:31	YT:Z:UU
HWI-ST515:184:D0PUKACXX:1:1202:13228:120669	256	chromosome:AGPv2:5:1:217872852:1	58900776	1	31M	*	0	0	GTTTTAGACAAGCTGGCCTAAAGTTGAATCC	J?FGHI;CHHCHDDEC<CHECEEECEDFFF;	AS:i:0	XS:i:0	XN:i:0	XM:i:0	XO:i:0	XG:i:0	NM:i:0	MD:Z:31	YT:Z:UU
HWI-ST515:184:D0PUKACXX:1:1202:13228:120669	272	chromosome:AGPv2:7:1:176764762:1	76720932	1	31M	*	0	0	GGATTCAACTTTAGGCCAGCTTGTCTAAAAC	;FFFDECEEECEHC<CEDDHCHHC;IHGF?J	AS:i:0	XS:i:0	XN:i:0	XM:i:0	XO:i:0	XG:i:0	NM:i:0	MD:Z:31	YT:Z:UU
HWI-ST515:184:D0PUKACXX:1:1202:13228:120669	272	chromosome:AGPv2:3:1:232140174:1	122983319	1	31M	*	0	0	GGATTCAACTTTAGGCCAGCTTGTCTAAAAC	;FFFDECEEECEHC<CEDDHCHHC;IHGF?J	AS:i:0	XS:i:0	XN:i:0	XM:i:0	XO:i:0	XG:i:0	NM:i:0	MD:Z:31	YT:Z:UU
HWI-ST515:184:D0PUKACXX:1:1202:13228:120669	272	chromosome:AGPv2:1:1:301354135:1	45234364	1	31M	*	0	0	GGATTCAACTTTAGGCCAGCTTGTCTAAAAC	;FFFDECEEECEHC<CEDDHCHHC;IHGF?J	AS:i:0	XS:i:0	XN:i:0	XM:i:0	XO:i:0	XG:i:0	NM:i:0	MD:Z:31	YT:Z:UU
HWI-ST515:184:D0PUKACXX:1:1202:13228:120669	256	chromosome:AGPv2:4:1:241473504:1	39681777	1	31M	*	0	0	GTTTTAGACAAGCTGGCCTAAAGTTGAATCC	J?FGHI;CHHCHDDEC<CHECEEECEDFFF;	AS:i:0	XS:i:0	XN:i:0	XM:i:0	XO:i:0	XG:i:0	NM:i:0	MD:Z:31	YT:Z:UU
HWI-ST515:184:D0PUKACXX:1:1202:13228:120669	272	chromosome:AGPv2:10:1:150189435:1	127209038	1	31M	*	0	0	GGATTCAACTTTAGGCCAGCTTGTCTAAAAC	;FFFDECEEECEHC<CEDDHCHHC;IHGF?J	AS:i:-4	XS:i:0	XN:i:0	XM:i:1	XO:i:0	XG:i:0	NM:i:1	MD:Z:14A16	YT:Z:UU
HWI-ST515:184:D0PUKACXX:1:1202:13228:120669	256	chromosome:AGPv2:6:1:169174353:1	46176909	1	31M	*	0	0	GTTTTAGACAAGCTGGCCTAAAGTTGAATCC	J?FGHI;CHHCHDDEC<CHECEEECEDFFF;	AS:i:-4	XS:i:0	XN:i:0	XM:i:1	XO:i:0	XG:i:0	NM:i:1	MD:Z:16T14	YT:Z:UU
HWI-ST515:184:D0PUKACXX:1:1202:13228:120669	272	chromosome:AGPv2:2:1:237068873:1	38054052	1	31M	*	0	0	GGATTCAACTTTAGGCCAGCTTGTCTAAAAC	;FFFDECEEECEHC<CEDDHCHHC;IHGF?J	AS:i:-4	XS:i:0	XN:i:0	XM:i:1	XO:i:0	XG:i:0	NM:i:1	MD:Z:14A16	YT:Z:UU
HWI-ST515:184:D0PUKACXX:1:1202:13228:120669	256	chromosome:AGPv2:10:1:150189435:1	100395023	1	31M	*	0	0	GTTTTAGACAAGCTGGCCTAAAGTTGAATCC	J?FGHI;CHHCHDDEC<CHECEEECEDFFF;	AS:i:-4	XS:i:0	XN:i:0	XM:i:1	XO:i:0	XG:i:0	NM:i:1	MD:Z:16T14	YT:Z:UU
HWI-ST515:184:D0PUKACXX:1:1202:13228:120669	272	chromosome:AGPv2:2:1:237068873:1	175220703	1	31M	*	0	0	GGATTCAACTTTAGGCCAGCTTGTCTAAAAC	;FFFDECEEECEHC<CEDDHCHHC;IHGF?J	AS:i:-4	XS:i:0	XN:i:0	XM:i:1	XO:i:0	XG:i:0	NM:i:1	MD:Z:14A16	YT:Z:UU
HWI-ST515:184:D0PUKACXX:1:1202:13228:120669	272	chromosome:AGPv2:8:1:175793759:1	105255875	1	31M	*	0	0	GGATTCAACTTTAGGCCAGCTTGTCTAAAAC	;FFFDECEEECEHC<CEDDHCHHC;IHGF?J	AS:i:-4	XS:i:0	XN:i:0	XM:i:1	XO:i:0	XG:i:0	NM:i:1	MD:Z:14A16	YT:Z:UU
HWI-ST515:184:D0PUKACXX:1:1202:13228:120669	272	chromosome:AGPv2:3:1:232140174:1	80384389	1	31M	*	0	0	GGATTCAACTTTAGGCCAGCTTGTCTAAAAC	;FFFDECEEECEHC<CEDDHCHHC;IHGF?J	AS:i:-4	XS:i:0	XN:i:0	XM:i:1	XO:i:0	XG:i:0	NM:i:1	MD:Z:14A16	YT:Z:UU
HWI-ST515:184:D0PUKACXX:1:1202:13228:120669	272	chromosome:AGPv2:5:1:217872852:1	129370239	1	31M	*	0	0	GGATTCAACTTTAGGCCAGCTTGTCTAAAAC	;FFFDECEEECEHC<CEDDHCHHC;IHGF?J	AS:i:-4	XS:i:0	XN:i:0	XM:i:1	XO:i:0	XG:i:0	NM:i:1	MD:Z:14A16	YT:Z:UU
HWI-ST515:184:D0PUKACXX:1:1202:13228:120669	272	chromosome:AGPv2:1:1:301354135:1	276948169	1	31M	*	0	0	GGATTCAACTTTAGGCCAGCTTGTCTAAAAC	;FFFDECEEECEHC<CEDDHCHHC;IHGF?J	AS:i:-4	XS:i:0	XN:i:0	XM:i:1	XO:i:0	XG:i:0	NM:i:1	MD:Z:14A16	YT:Z:UU
HWI-ST515:184:D0PUKACXX:1:1202:13228:120669	256	chromosome:AGPv2:6:1:169174353:1	121270726	1	31M	*	0	0	GTTTTAGACAAGCTGGCCTAAAGTTGAATCC	J?FGHI;CHHCHDDEC<CHECEEECEDFFF;	AS:i:-4	XS:i:0	XN:i:0	XM:i:1	XO:i:0	XG:i:0	NM:i:1	MD:Z:16T14	YT:Z:UU
HWI-ST515:184:D0PUKACXX:1:1202:13228:120669	272	chromosome:AGPv2:7:1:176764762:1	118825738	1	31M	*	0	0	GGATTCAACTTTAGGCCAGCTTGTCTAAAAC	;FFFDECEEECEHC<CEDDHCHHC;IHGF?J	AS:i:-4	XS:i:0	XN:i:0	XM:i:1	XO:i:0	XG:i:0	NM:i:1	MD:Z:14A16	YT:Z:UU
HWI-ST515:184:D0PUKACXX:1:1202:13228:120669	272	chromosome:AGPv2:6:1:169174353:1	40807296	1	31M	*	0	0	GGATTCAACTTTAGGCCAGCTTGTCTAAAAC	;FFFDECEEECEHC<CEDDHCHHC;IHGF?J	AS:i:-4	XS:i:0	XN:i:0	XM:i:1	XO:i:0	XG:i:0	NM:i:1	MD:Z:14A16	YT:Z:UU
HWI-ST515:184:D0PUKACXX:1:1202:13228:120669	256	chromosome:AGPv2:7:1:176764762:1	120208466	1	31M	*	0	0	GTTTTAGACAAGCTGGCCTAAAGTTGAATCC	J?FGHI;CHHCHDDEC<CHECEEECEDFFF;	AS:i:-4	XS:i:0	XN:i:0	XM:i:1	XO:i:0	XG:i:0	NM:i:1	MD:Z:6A24	YT:Z:UU
HWI-ST515:184:D0PUKACXX:1:1202:13228:120669	256	chromosome:AGPv2:6:1:169174353:1	89926780	1	31M	*	0	0	GTTTTAGACAAGCTGGCCTAAAGTTGAATCC	J?FGHI;CHHCHDDEC<CHECEEECEDFFF;	AS:i:-4	XS:i:0	XN:i:0	XM:i:1	XO:i:0	XG:i:0	NM:i:1	MD:Z:16T14	YT:Z:UU
HWI-ST515:184:D0PUKACXX:1:1202:13228:120669	272	chromosome:AGPv2:3:1:232140174:1	74675478	1	31M	*	0	0	GGATTCAACTTTAGGCCAGCTTGTCTAAAAC	;FFFDECEEECEHC<CEDDHCHHC;IHGF?J	AS:i:-4	XS:i:0	XN:i:0	XM:i:1	XO:i:0	XG:i:0	NM:i:1	MD:Z:14A16	YT:Z:UU
HWI-ST515:184:D0PUKACXX:1:1202:13228:120669	272	chromosome:AGPv2:2:1:237068873:1	227643141	1	31M	*	0	0	GGATTCAACTTTAGGCCAGCTTGTCTAAAAC	;FFFDECEEECEHC<CEDDHCHHC;IHGF?J	AS:i:-4	XS:i:0	XN:i:0	XM:i:1	XO:i:0	XG:i:0	NM:i:1	MD:Z:14A16	YT:Z:UU
HWI-ST515:184:D0PUKACXX:1:1202:13228:120669	256	chromosome:AGPv2:4:1:241473504:1	64592678	1	31M	*	0	0	GTTTTAGACAAGCTGGCCTAAAGTTGAATCC	J?FGHI;CHHCHDDEC<CHECEEECEDFFF;	AS:i:-4	XS:i:0	XN:i:0	XM:i:1	XO:i:0	XG:i:0	NM:i:1	MD:Z:16T14	YT:Z:UU
HWI-ST515:184:D0PUKACXX:1:1202:13228:120669	272	chromosome:AGPv2:1:1:301354135:1	87328396	1	31M	*	0	0	GGATTCAACTTTAGGCCAGCTTGTCTAAAAC	;FFFDECEEECEHC<CEDDHCHHC;IHGF?J	AS:i:-4	XS:i:0	XN:i:0	XM:i:1	XO:i:0	XG:i:0	NM:i:1	MD:Z:14A16	YT:Z:UU
HWI-ST515:184:D0PUKACXX:1:1202:13228:120669	272	chromosome:AGPv2:3:1:232140174:1	112525280	1	31M	*	0	0	GGATTCAACTTTAGGCCAGCTTGTCTAAAAC	;FFFDECEEECEHC<CEDDHCHHC;IHGF?J	AS:i:-4	XS:i:0	XN:i:0	XM:i:1	XO:i:0	XG:i:0	NM:i:1	MD:Z:14A16	YT:Z:UU
HWI-ST515:184:D0PUKACXX:1:1202:13228:120669	256	chromosome:AGPv2:5:1:217872852:1	164373315	1	31M	*	0	0	GTTTTAGACAAGCTGGCCTAAAGTTGAATCC	J?FGHI;CHHCHDDEC<CHECEEECEDFFF;	AS:i:-4	XS:i:0	XN:i:0	XM:i:1	XO:i:0	XG:i:0	NM:i:1	MD:Z:16T14	YT:Z:UU
HWI-ST515:184:D0PUKACXX:1:1202:13228:120669	256	chromosome:AGPv2:2:1:237068873:1	74359041	1	31M	*	0	0	GTTTTAGACAAGCTGGCCTAAAGTTGAATCC	J?FGHI;CHHCHDDEC<CHECEEECEDFFF;	AS:i:-4	XS:i:0	XN:i:0	XM:i:1	XO:i:0	XG:i:0	NM:i:1	MD:Z:16T14	YT:Z:UU
HWI-ST515:184:D0PUKACXX:1:1202:13228:120669	272	chromosome:AGPv2:5:1:217872852:1	29363659	1	31M	*	0	0	GGATTCAACTTTAGGCCAGCTTGTCTAAAAC	;FFFDECEEECEHC<CEDDHCHHC;IHGF?J	AS:i:-4	XS:i:0	XN:i:0	XM:i:1	XO:i:0	XG:i:0	NM:i:1	MD:Z:14A16	YT:Z:UU
HWI-ST515:184:D0PUKACXX:1:1202:13228:120669	272	chromosome:AGPv2:1:1:301354135:1	279243855	1	31M	*	0	0	GGATTCAACTTTAGGCCAGCTTGTCTAAAAC	;FFFDECEEECEHC<CEDDHCHHC;IHGF?J	AS:i:-4	XS:i:0	XN:i:0	XM:i:1	XO:i:0	XG:i:0	NM:i:1	MD:Z:14A16	YT:Z:UU
HWI-ST515:184:D0PUKACXX:1:1202:13228:120669	256	chromosome:AGPv2:4:1:241473504:1	226448578	1	31M	*	0	0	GTTTTAGACAAGCTGGCCTAAAGTTGAATCC	J?FGHI;CHHCHDDEC<CHECEEECEDFFF;	AS:i:-4	XS:i:0	XN:i:0	XM:i:1	XO:i:0	XG:i:0	NM:i:1	MD:Z:16T14	YT:Z:UU
HWI-ST515:184:D0PUKACXX:1:1202:13228:120669	272	chromosome:AGPv2:4:1:241473504:1	15730651	1	31M	*	0	0	GGATTCAACTTTAGGCCAGCTTGTCTAAAAC	;FFFDECEEECEHC<CEDDHCHHC;IHGF?J	AS:i:-4	XS:i:0	XN:i:0	XM:i:1	XO:i:0	XG:i:0	NM:i:1	MD:Z:0A30	YT:Z:UU
HWI-ST515:184:D0PUKACXX:1:1202:13228:120669	272	chromosome:AGPv2:1:1:301354135:1	10029929	1	31M	*	0	0	GGATTCAACTTTAGGCCAGCTTGTCTAAAAC	;FFFDECEEECEHC<CEDDHCHHC;IHGF?J	AS:i:-4	XS:i:0	XN:i:0	XM:i:1	XO:i:0	XG:i:0	NM:i:1	MD:Z:14A16	YT:Z:UU
HWI-ST515:184:D0PUKACXX:1:1202:13228:120669	272	chromosome:AGPv2:4:1:241473504:1	223793038	1	31M	*	0	0	GGATTCAACTTTAGGCCAGCTTGTCTAAAAC	;FFFDECEEECEHC<CEDDHCHHC;IHGF?J	AS:i:-4	XS:i:0	XN:i:0	XM:i:1	XO:i:0	XG:i:0	NM:i:1	MD:Z:14A16	YT:Z:UU
HWI-ST515:184:D0PUKACXX:1:1202:13228:120669	272	chromosome:AGPv2:10:1:150189435:1	113727864	1	31M	*	0	0	GGATTCAACTTTAGGCCAGCTTGTCTAAAAC	;FFFDECEEECEHC<CEDDHCHHC;IHGF?J	AS:i:-4	XS:i:0	XN:i:0	XM:i:1	XO:i:0	XG:i:0	NM:i:1	MD:Z:14A16	YT:Z:UU
HWI-ST515:184:D0PUKACXX:1:1202:13228:120669	256	chromosome:AGPv2:5:1:217872852:1	77075655	1	31M	*	0	0	GTTTTAGACAAGCTGGCCTAAAGTTGAATCC	J?FGHI;CHHCHDDEC<CHECEEECEDFFF;	AS:i:-4	XS:i:0	XN:i:0	XM:i:1	XO:i:0	XG:i:0	NM:i:1	MD:Z:16T14	YT:Z:UU
HWI-ST515:184:D0PUKACXX:1:1202:13228:120669	272	chromosome:AGPv2:5:1:217872852:1	176727591	1	31M	*	0	0	GGATTCAACTTTAGGCCAGCTTGTCTAAAAC	;FFFDECEEECEHC<CEDDHCHHC;IHGF?J	AS:i:-4	XS:i:0	XN:i:0	XM:i:1	XO:i:0	XG:i:0	NM:i:1	MD:Z:14A16	YT:Z:UU
HWI-ST515:184:D0PUKACXX:1:1202:13228:120669	272	chromosome:AGPv2:4:1:241473504:1	78854418	1	31M	*	0	0	GGATTCAACTTTAGGCCAGCTTGTCTAAAAC	;FFFDECEEECEHC<CEDDHCHHC;IHGF?J	AS:i:-4	XS:i:0	XN:i:0	XM:i:1	XO:i:0	XG:i:0	NM:i:1	MD:Z:14A16	YT:Z:UU
HWI-ST515:184:D0PUKACXX:1:1202:13228:120669	256	chromosome:AGPv2:4:1:241473504:1	97449332	1	31M	*	0	0	GTTTTAGACAAGCTGGCCTAAAGTTGAATCC	J?FGHI;CHHCHDDEC<CHECEEECEDFFF;	AS:i:-4	XS:i:0	XN:i:0	XM:i:1	XO:i:0	XG:i:0	NM:i:1	MD:Z:16T14	YT:Z:UU
HWI-ST515:184:D0PUKACXX:1:1202:13228:120669	272	chromosome:AGPv2:5:1:217872852:1	99266719	1	31M	*	0	0	GGATTCAACTTTAGGCCAGCTTGTCTAAAAC	;FFFDECEEECEHC<CEDDHCHHC;IHGF?J	AS:i:-4	XS:i:0	XN:i:0	XM:i:1	XO:i:0	XG:i:0	NM:i:1	MD:Z:14A16	YT:Z:UU
HWI-ST515:184:D0PUKACXX:1:1202:13228:120669	272	chromosome:AGPv2:1:1:301354135:1	82735845	1	31M	*	0	0	GGATTCAACTTTAGGCCAGCTTGTCTAAAAC	;FFFDECEEECEHC<CEDDHCHHC;IHGF?J	AS:i:-4	XS:i:0	XN:i:0	XM:i:1	XO:i:0	XG:i:0	NM:i:1	MD:Z:14A16	YT:Z:UU
HWI-ST515:184:D0PUKACXX:1:1202:13228:120669	256	chromosome:AGPv2:9:1:156750706:1	145922125	1	31M	*	0	0	GTTTTAGACAAGCTGGCCTAAAGTTGAATCC	J?FGHI;CHHCHDDEC<CHECEEECEDFFF;	AS:i:-4	XS:i:0	XN:i:0	XM:i:1	XO:i:0	XG:i:0	NM:i:1	MD:Z:16T14	YT:Z:UU
HWI-ST515:184:D0PUKACXX:1:1202:13228:120669	256	chromosome:AGPv2:2:1:237068873:1	90894937	1	31M	*	0	0	GTTTTAGACAAGCTGGCCTAAAGTTGAATCC	J?FGHI;CHHCHDDEC<CHECEEECEDFFF;	AS:i:-4	XS:i:0	XN:i:0	XM:i:1	XO:i:0	XG:i:0	NM:i:1	MD:Z:16T14	YT:Z:UU
HWI-ST515:184:D0PUKACXX:1:1202:13228:120669	272	chromosome:AGPv2:2:1:237068873:1	179220580	1	31M	*	0	0	GGATTCAACTTTAGGCCAGCTTGTCTAAAAC	;FFFDECEEECEHC<CEDDHCHHC;IHGF?J	AS:i:-4	XS:i:0	XN:i:0	XM:i:1	XO:i:0	XG:i:0	NM:i:1	MD:Z:14A16	YT:Z:UU
HWI-ST515:184:D0PUKACXX:1:1202:13228:120669	256	chromosome:AGPv2:1:1:301354135:1	116636259	1	31M	*	0	0	GTTTTAGACAAGCTGGCCTAAAGTTGAATCC	J?FGHI;CHHCHDDEC<CHECEEECEDFFF;	AS:i:-4	XS:i:0	XN:i:0	XM:i:1	XO:i:0	XG:i:0	NM:i:1	MD:Z:16T14	YT:Z:UU
HWI-ST515:184:D0PUKACXX:1:1202:13228:120669	272	chromosome:AGPv2:5:1:217872852:1	141362201	1	31M	*	0	0	GGATTCAACTTTAGGCCAGCTTGTCTAAAAC	;FFFDECEEECEHC<CEDDHCHHC;IHGF?J	AS:i:-4	XS:i:0	XN:i:0	XM:i:1	XO:i:0	XG:i:0	NM:i:1	MD:Z:14A16	YT:Z:UU
HWI-ST515:184:D0PUKACXX:1:1202:13228:120669	256	chromosome:AGPv2:2:1:237068873:1	128723698	1	31M	*	0	0	GTTTTAGACAAGCTGGCCTAAAGTTGAATCC	J?FGHI;CHHCHDDEC<CHECEEECEDFFF;	AS:i:-4	XS:i:0	XN:i:0	XM:i:1	XO:i:0	XG:i:0	NM:i:1	MD:Z:16T14	YT:Z:UU
HWI-ST515:184:D0PUKACXX:1:1202:13228:120669	256	chromosome:AGPv2:7:1:176764762:1	138986339	1	31M	*	0	0	GTTTTAGACAAGCTGGCCTAAAGTTGAATCC	J?FGHI;CHHCHDDEC<CHECEEECEDFFF;	AS:i:-4	XS:i:0	XN:i:0	XM:i:1	XO:i:0	XG:i:0	NM:i:1	MD:Z:16T14	YT:Z:UU
HWI-ST515:184:D0PUKACXX:1:1202:13228:120669	272	chromosome:AGPv2:2:1:237068873:1	148475488	1	31M	*	0	0	GGATTCAACTTTAGGCCAGCTTGTCTAAAAC	;FFFDECEEECEHC<CEDDHCHHC;IHGF?J	AS:i:-4	XS:i:0	XN:i:0	XM:i:1	XO:i:0	XG:i:0	NM:i:1	MD:Z:14A16	YT:Z:UU
HWI-ST515:184:D0PUKACXX:1:1202:13228:120669	272	chromosome:AGPv2:3:1:232140174:1	161500836	1	31M	*	0	0	GGATTCAACTTTAGGCCAGCTTGTCTAAAAC	;FFFDECEEECEHC<CEDDHCHHC;IHGF?J	AS:i:-4	XS:i:0	XN:i:0	XM:i:1	XO:i:0	XG:i:0	NM:i:1	MD:Z:14A16	YT:Z:UU
HWI-ST515:184:D0PUKACXX:1:1202:13228:120669	272	chromosome:AGPv2:7:1:176764762:1	36134449	1	31M	*	0	0	GGATTCAACTTTAGGCCAGCTTGTCTAAAAC	;FFFDECEEECEHC<CEDDHCHHC;IHGF?J	AS:i:-4	XS:i:0	XN:i:0	XM:i:1	XO:i:0	XG:i:0	NM:i:1	MD:Z:14A16	YT:Z:UU
HWI-ST515:184:D0PUKACXX:1:1202:13228:120669	272	chromosome:AGPv2:7:1:176764762:1	150070314	1	31M	*	0	0	GGATTCAACTTTAGGCCAGCTTGTCTAAAAC	;FFFDECEEECEHC<CEDDHCHHC;IHGF?J	AS:i:-4	XS:i:0	XN:i:0	XM:i:1	XO:i:0	XG:i:0	NM:i:1	MD:Z:14A16	YT:Z:UU
HWI-ST515:184:D0PUKACXX:1:1202:13228:120669	272	chromosome:AGPv2:1:1:301354135:1	186095040	1	31M	*	0	0	GGATTCAACTTTAGGCCAGCTTGTCTAAAAC	;FFFDECEEECEHC<CEDDHCHHC;IHGF?J	AS:i:-4	XS:i:0	XN:i:0	XM:i:1	XO:i:0	XG:i:0	NM:i:1	MD:Z:14A16	YT:Z:UU
HWI-ST515:184:D0PUKACXX:1:1202:13228:120669	256	chromosome:AGPv2:9:1:156750706:1	52631527	1	31M	*	0	0	GTTTTAGACAAGCTGGCCTAAAGTTGAATCC	J?FGHI;CHHCHDDEC<CHECEEECEDFFF;	AS:i:-4	XS:i:0	XN:i:0	XM:i:1	XO:i:0	XG:i:0	NM:i:1	MD:Z:16T14	YT:Z:UU
HWI-ST515:184:D0PUKACXX:1:1202:13228:120669	272	chromosome:AGPv2:2:1:237068873:1	98738373	1	31M	*	0	0	GGATTCAACTTTAGGCCAGCTTGTCTAAAAC	;FFFDECEEECEHC<CEDDHCHHC;IHGF?J	AS:i:-4	XS:i:0	XN:i:0	XM:i:1	XO:i:0	XG:i:0	NM:i:1	MD:Z:14A16	YT:Z:UU
HWI-ST515:184:D0PUKACXX:1:1202:13228:120669	256	chromosome:AGPv2:3:1:232140174:1	204833664	1	31M	*	0	0	GTTTTAGACAAGCTGGCCTAAAGTTGAATCC	J?FGHI;CHHCHDDEC<CHECEEECEDFFF;	AS:i:-4	XS:i:0	XN:i:0	XM:i:1	XO:i:0	XG:i:0	NM:i:1	MD:Z:16T14	YT:Z:UU
HWI-ST515:184:D0PUKACXX:1:1202:13228:120669	272	chromosome:AGPv2:5:1:217872852:1	134623919	1	31M	*	0	0	GGATTCAACTTTAGGCCAGCTTGTCTAAAAC	;FFFDECEEECEHC<CEDDHCHHC;IHGF?J	AS:i:-4	XS:i:0	XN:i:0	XM:i:1	XO:i:0	XG:i:0	NM:i:1	MD:Z:14A16	YT:Z:UU
HWI-ST515:184:D0PUKACXX:1:1202:13228:120669	256	chromosome:AGPv2:1:1:301354135:1	67566939	1	31M	*	0	0	GTTTTAGACAAGCTGGCCTAAAGTTGAATCC	J?FGHI;CHHCHDDEC<CHECEEECEDFFF;	AS:i:-4	XS:i:0	XN:i:0	XM:i:1	XO:i:0	XG:i:0	NM:i:1	MD:Z:16T14	YT:Z:UU
HWI-ST515:184:D0PUKACXX:1:1202:13228:120669	272	chromosome:AGPv2:6:1:169174353:1	66187690	1	31M	*	0	0	GGATTCAACTTTAGGCCAGCTTGTCTAAAAC	;FFFDECEEECEHC<CEDDHCHHC;IHGF?J	AS:i:-4	XS:i:0	XN:i:0	XM:i:1	XO:i:0	XG:i:0	NM:i:1	MD:Z:14A16	YT:Z:UU
HWI-ST515:184:D0PUKACXX:1:1202:13228:120669	256	chromosome:AGPv2:6:1:169174353:1	99831459	1	31M	*	0	0	GTTTTAGACAAGCTGGCCTAAAGTTGAATCC	J?FGHI;CHHCHDDEC<CHECEEECEDFFF;	AS:i:-4	XS:i:0	XN:i:0	XM:i:1	XO:i:0	XG:i:0	NM:i:1	MD:Z:16T14	YT:Z:UU
HWI-ST515:184:D0PUKACXX:1:1202:13228:120669	256	chromosome:AGPv2:8:1:175793759:1	52231293	1	31M	*	0	0	GTTTTAGACAAGCTGGCCTAAAGTTGAATCC	J?FGHI;CHHCHDDEC<CHECEEECEDFFF;	AS:i:-4	XS:i:0	XN:i:0	XM:i:1	XO:i:0	XG:i:0	NM:i:1	MD:Z:16T14	YT:Z:UU
HWI-ST515:184:D0PUKACXX:1:1202:13228:120669	256	chromosome:AGPv2:2:1:237068873:1	75071667	1	31M	*	0	0	GTTTTAGACAAGCTGGCCTAAAGTTGAATCC	J?FGHI;CHHCHDDEC<CHECEEECEDFFF;	AS:i:-4	XS:i:0	XN:i:0	XM:i:1	XO:i:0	XG:i:0	NM:i:1	MD:Z:16T14	YT:Z:UU
HWI-ST515:184:D0PUKACXX:1:1202:13228:120669	272	chromosome:AGPv2:1:1:301354135:1	227674874	1	31M	*	0	0	GGATTCAACTTTAGGCCAGCTTGTCTAAAAC	;FFFDECEEECEHC<CEDDHCHHC;IHGF?J	AS:i:-4	XS:i:0	XN:i:0	XM:i:1	XO:i:0	XG:i:0	NM:i:1	MD:Z:14A16	YT:Z:UU
HWI-ST515:184:D0PUKACXX:1:1202:13228:120669	272	chromosome:AGPv2:9:1:156750706:1	115312195	1	31M	*	0	0	GGATTCAACTTTAGGCCAGCTTGTCTAAAAC	;FFFDECEEECEHC<CEDDHCHHC;IHGF?J	AS:i:-4	XS:i:0	XN:i:0	XM:i:1	XO:i:0	XG:i:0	NM:i:1	MD:Z:14A16	YT:Z:UU
HWI-ST515:184:D0PUKACXX:1:1202:13228:120669	256	chromosome:AGPv2:8:1:175793759:1	65345293	1	31M	*	0	0	GTTTTAGACAAGCTGGCCTAAAGTTGAATCC	J?FGHI;CHHCHDDEC<CHECEEECEDFFF;	AS:i:-4	XS:i:0	XN:i:0	XM:i:1	XO:i:0	XG:i:0	NM:i:1	MD:Z:16T14	YT:Z:UU
HWI-ST515:184:D0PUKACXX:1:1202:13228:120669	256	chromosome:AGPv2:3:1:232140174:1	192333923	1	31M	*	0	0	GTTTTAGACAAGCTGGCCTAAAGTTGAATCC	J?FGHI;CHHCHDDEC<CHECEEECEDFFF;	AS:i:-4	XS:i:0	XN:i:0	XM:i:1	XO:i:0	XG:i:0	NM:i:1	MD:Z:16T14	YT:Z:UU
HWI-ST515:184:D0PUKACXX:1:1202:13228:120669	256	chromosome:AGPv2:3:1:232140174:1	56164738	1	31M	*	0	0	GTTTTAGACAAGCTGGCCTAAAGTTGAATCC	J?FGHI;CHHCHDDEC<CHECEEECEDFFF;	AS:i:-4	XS:i:0	XN:i:0	XM:i:1	XO:i:0	XG:i:0	NM:i:1	MD:Z:16T14	YT:Z:UU
HWI-ST515:184:D0PUKACXX:1:1202:13228:120669	256	chromosome:AGPv2:7:1:176764762:1	161576053	1	31M	*	0	0	GTTTTAGACAAGCTGGCCTAAAGTTGAATCC	J?FGHI;CHHCHDDEC<CHECEEECEDFFF;	AS:i:-4	XS:i:0	XN:i:0	XM:i:1	XO:i:0	XG:i:0	NM:i:1	MD:Z:16T14	YT:Z:UU
HWI-ST515:184:D0PUKACXX:1:1202:13228:120669	256	chromosome:AGPv2:3:1:232140174:1	52514303	1	31M	*	0	0	GTTTTAGACAAGCTGGCCTAAAGTTGAATCC	J?FGHI;CHHCHDDEC<CHECEEECEDFFF;	AS:i:-4	XS:i:0	XN:i:0	XM:i:1	XO:i:0	XG:i:0	NM:i:1	MD:Z:16T14	YT:Z:UU
HWI-ST515:184:D0PUKACXX:1:1202:13228:120669	256	chromosome:AGPv2:2:1:237068873:1	181519602	1	31M	*	0	0	GTTTTAGACAAGCTGGCCTAAAGTTGAATCC	J?FGHI;CHHCHDDEC<CHECEEECEDFFF;	AS:i:-4	XS:i:0	XN:i:0	XM:i:1	XO:i:0	XG:i:0	NM:i:1	MD:Z:16T14	YT:Z:UU
HWI-ST515:184:D0PUKACXX:1:1202:13228:120669	272	chromosome:AGPv2:3:1:232140174:1	79108344	1	31M	*	0	0	GGATTCAACTTTAGGCCAGCTTGTCTAAAAC	;FFFDECEEECEHC<CEDDHCHHC;IHGF?J	AS:i:-4	XS:i:0	XN:i:0	XM:i:1	XO:i:0	XG:i:0	NM:i:1	MD:Z:14A16	YT:Z:UU
HWI-ST515:184:D0PUKACXX:1:1202:13228:120669	256	chromosome:AGPv2:6:1:169174353:1	149799993	1	31M	*	0	0	GTTTTAGACAAGCTGGCCTAAAGTTGAATCC	J?FGHI;CHHCHDDEC<CHECEEECEDFFF;	AS:i:-4	XS:i:0	XN:i:0	XM:i:1	XO:i:0	XG:i:0	NM:i:1	MD:Z:16T14	YT:Z:UU
HWI-ST515:184:D0PUKACXX:1:1202:13228:120669	256	chromosome:AGPv2:10:1:150189435:1	45694656	1	31M	*	0	0	GTTTTAGACAAGCTGGCCTAAAGTTGAATCC	J?FGHI;CHHCHDDEC<CHECEEECEDFFF;	AS:i:-4	XS:i:0	XN:i:0	XM:i:1	XO:i:0	XG:i:0	NM:i:1	MD:Z:16T14	YT:Z:UU
HWI-ST515:184:D0PUKACXX:1:1202:13228:120669	272	chromosome:AGPv2:5:1:217872852:1	115570021	1	31M	*	0	0	GGATTCAACTTTAGGCCAGCTTGTCTAAAAC	;FFFDECEEECEHC<CEDDHCHHC;IHGF?J	AS:i:-4	XS:i:0	XN:i:0	XM:i:1	XO:i:0	XG:i:0	NM:i:1	MD:Z:14A16	YT:Z:UU
HWI-ST515:184:D0PUKACXX:1:1202:13228:120669	256	chromosome:AGPv2:2:1:237068873:1	87568633	1	31M	*	0	0	GTTTTAGACAAGCTGGCCTAAAGTTGAATCC	J?FGHI;CHHCHDDEC<CHECEEECEDFFF;	AS:i:-4	XS:i:0	XN:i:0	XM:i:1	XO:i:0	XG:i:0	NM:i:1	MD:Z:16T14	YT:Z:UU
HWI-ST515:184:D0PUKACXX:1:1202:13228:120669	272	chromosome:AGPv2:5:1:217872852:1	79980448	1	31M	*	0	0	GGATTCAACTTTAGGCCAGCTTGTCTAAAAC	;FFFDECEEECEHC<CEDDHCHHC;IHGF?J	AS:i:-4	XS:i:0	XN:i:0	XM:i:1	XO:i:0	XG:i:0	NM:i:1	MD:Z:14A16	YT:Z:UU
HWI-ST515:184:D0PUKACXX:1:1202:13228:120669	272	chromosome:AGPv2:10:1:150189435:1	72906464	1	31M	*	0	0	GGATTCAACTTTAGGCCAGCTTGTCTAAAAC	;FFFDECEEECEHC<CEDDHCHHC;IHGF?J	AS:i:-4	XS:i:0	XN:i:0	XM:i:1	XO:i:0	XG:i:0	NM:i:1	MD:Z:14A16	YT:Z:UU
HWI-ST515:184:D0PUKACXX:1:1202:13228:120669	272	chromosome:AGPv2:4:1:241473504:1	7397923	1	31M	*	0	0	GGATTCAACTTTAGGCCAGCTTGTCTAAAAC	;FFFDECEEECEHC<CEDDHCHHC;IHGF?J	AS:i:-4	XS:i:0	XN:i:0	XM:i:1	XO:i:0	XG:i:0	NM:i:1	MD:Z:14A16	YT:Z:UU
HWI-ST515:184:D0PUKACXX:1:1202:13228:120669	272	chromosome:AGPv2:2:1:237068873:1	227996993	1	31M	*	0	0	GGATTCAACTTTAGGCCAGCTTGTCTAAAAC	;FFFDECEEECEHC<CEDDHCHHC;IHGF?J	AS:i:-4	XS:i:0	XN:i:0	XM:i:1	XO:i:0	XG:i:0	NM:i:1	MD:Z:14A16	YT:Z:UU
HWI-ST515:184:D0PUKACXX:1:1202:13228:120669	256	chromosome:AGPv2:2:1:237068873:1	215476328	1	31M	*	0	0	GTTTTAGACAAGCTGGCCTAAAGTTGAATCC	J?FGHI;CHHCHDDEC<CHECEEECEDFFF;	AS:i:-4	XS:i:0	XN:i:0	XM:i:1	XO:i:0	XG:i:0	NM:i:1	MD:Z:16T14	YT:Z:UU
HWI-ST515:184:D0PUKACXX:1:1202:13228:120669	272	chromosome:AGPv2:10:1:150189435:1	79937140	1	31M	*	0	0	GGATTCAACTTTAGGCCAGCTTGTCTAAAAC	;FFFDECEEECEHC<CEDDHCHHC;IHGF?J	AS:i:-4	XS:i:0	XN:i:0	XM:i:1	XO:i:0	XG:i:0	NM:i:1	MD:Z:14A16	YT:Z:UU
HWI-ST515:184:D0PUKACXX:1:1202:13228:120669	256	chromosome:AGPv2:2:1:237068873:1	95053145	1	31M	*	0	0	GTTTTAGACAAGCTGGCCTAAAGTTGAATCC	J?FGHI;CHHCHDDEC<CHECEEECEDFFF;	AS:i:-4	XS:i:0	XN:i:0	XM:i:1	XO:i:0	XG:i:0	NM:i:1	MD:Z:16T14	YT:Z:UU
HWI-ST515:184:D0PUKACXX:1:1202:13228:120669	256	chromosome:AGPv2:5:1:217872852:1	76838148	1	31M	*	0	0	GTTTTAGACAAGCTGGCCTAAAGTTGAATCC	J?FGHI;CHHCHDDEC<CHECEEECEDFFF;	AS:i:-4	XS:i:0	XN:i:0	XM:i:1	XO:i:0	XG:i:0	NM:i:1	MD:Z:16T14	YT:Z:UU
HWI-ST515:184:D0PUKACXX:1:1202:13228:120669	256	chromosome:AGPv2:4:1:241473504:1	52771315	1	31M	*	0	0	GTTTTAGACAAGCTGGCCTAAAGTTGAATCC	J?FGHI;CHHCHDDEC<CHECEEECEDFFF;	AS:i:-4	XS:i:0	XN:i:0	XM:i:1	XO:i:0	XG:i:0	NM:i:1	MD:Z:16T14	YT:Z:UU
HWI-ST515:184:D0PUKACXX:1:1202:13228:120669	272	chromosome:AGPv2:9:1:156750706:1	35265915	1	31M	*	0	0	GGATTCAACTTTAGGCCAGCTTGTCTAAAAC	;FFFDECEEECEHC<CEDDHCHHC;IHGF?J	AS:i:-4	XS:i:0	XN:i:0	XM:i:1	XO:i:0	XG:i:0	NM:i:1	MD:Z:14A16	YT:Z:UU
HWI-ST515:184:D0PUKACXX:1:1202:13228:120669	272	chromosome:AGPv2:3:1:232140174:1	46266127	1	31M	*	0	0	GGATTCAACTTTAGGCCAGCTTGTCTAAAAC	;FFFDECEEECEHC<CEDDHCHHC;IHGF?J	AS:i:-4	XS:i:0	XN:i:0	XM:i:1	XO:i:0	XG:i:0	NM:i:1	MD:Z:14A16	YT:Z:UU
HWI-ST515:184:D0PUKACXX:1:1202:13228:120669	272	chromosome:AGPv2:2:1:237068873:1	85565408	1	31M	*	0	0	GGATTCAACTTTAGGCCAGCTTGTCTAAAAC	;FFFDECEEECEHC<CEDDHCHHC;IHGF?J	AS:i:-4	XS:i:0	XN:i:0	XM:i:1	XO:i:0	XG:i:0	NM:i:1	MD:Z:14A16	YT:Z:UU
HWI-ST515:184:D0PUKACXX:1:1202:13228:120669	256	chromosome:AGPv2:4:1:241473504:1	84758951	1	31M	*	0	0	GTTTTAGACAAGCTGGCCTAAAGTTGAATCC	J?FGHI;CHHCHDDEC<CHECEEECEDFFF;	AS:i:-4	XS:i:0	XN:i:0	XM:i:1	XO:i:0	XG:i:0	NM:i:1	MD:Z:16T14	YT:Z:UU
HWI-ST515:184:D0PUKACXX:1:1202:13228:120669	272	chromosome:AGPv2:8:1:175793759:1	36995935	1	31M	*	0	0	GGATTCAACTTTAGGCCAGCTTGTCTAAAAC	;FFFDECEEECEHC<CEDDHCHHC;IHGF?J	AS:i:-4	XS:i:0	XN:i:0	XM:i:1	XO:i:0	XG:i:0	NM:i:1	MD:Z:14A16	YT:Z:UU
HWI-ST515:184:D0PUKACXX:1:1202:13228:120669	256	chromosome:AGPv2:4:1:241473504:1	118737527	1	31M	*	0	0	GTTTTAGACAAGCTGGCCTAAAGTTGAATCC	J?FGHI;CHHCHDDEC<CHECEEECEDFFF;	AS:i:-4	XS:i:0	XN:i:0	XM:i:1	XO:i:0	XG:i:0	NM:i:1	MD:Z:16T14	YT:Z:UU
HWI-ST515:184:D0PUKACXX:1:1202:13228:120669	256	chromosome:AGPv2:3:1:232140174:1	170567504	1	31M	*	0	0	GTTTTAGACAAGCTGGCCTAAAGTTGAATCC	J?FGHI;CHHCHDDEC<CHECEEECEDFFF;	AS:i:-4	XS:i:0	XN:i:0	XM:i:1	XO:i:0	XG:i:0	NM:i:1	MD:Z:16T14	YT:Z:UU
HWI-ST515:184:D0PUKACXX:1:1202:13228:120669	256	chromosome:AGPv2:9:1:156750706:1	52611502	1	31M	*	0	0	GTTTTAGACAAGCTGGCCTAAAGTTGAATCC	J?FGHI;CHHCHDDEC<CHECEEECEDFFF;	AS:i:-4	XS:i:0	XN:i:0	XM:i:1	XO:i:0	XG:i:0	NM:i:1	MD:Z:16T14	YT:Z:UU
HWI-ST515:184:D0PUKACXX:1:1202:13228:120669	272	chromosome:AGPv2:4:1:241473504:1	107870868	1	31M	*	0	0	GGATTCAACTTTAGGCCAGCTTGTCTAAAAC	;FFFDECEEECEHC<CEDDHCHHC;IHGF?J	AS:i:-4	XS:i:0	XN:i:0	XM:i:1	XO:i:0	XG:i:0	NM:i:1	MD:Z:14A16	YT:Z:UU
HWI-ST515:184:D0PUKACXX:1:1202:13228:120669	256	chromosome:AGPv2:4:1:241473504:1	226101109	1	31M	*	0	0	GTTTTAGACAAGCTGGCCTAAAGTTGAATCC	J?FGHI;CHHCHDDEC<CHECEEECEDFFF;	AS:i:-4	XS:i:0	XN:i:0	XM:i:1	XO:i:0	XG:i:0	NM:i:1	MD:Z:16T14	YT:Z:UU
HWI-ST515:184:D0PUKACXX:1:1202:13228:120669	256	chromosome:AGPv2:1:1:301354135:1	141643021	1	31M	*	0	0	GTTTTAGACAAGCTGGCCTAAAGTTGAATCC	J?FGHI;CHHCHDDEC<CHECEEECEDFFF;	AS:i:-4	XS:i:0	XN:i:0	XM:i:1	XO:i:0	XG:i:0	NM:i:1	MD:Z:16T14	YT:Z:UU
HWI-ST515:184:D0PUKACXX:1:1202:13228:120669	256	chromosome:AGPv2:7:1:176764762:1	76873743	1	31M	*	0	0	GTTTTAGACAAGCTGGCCTAAAGTTGAATCC	J?FGHI;CHHCHDDEC<CHECEEECEDFFF;	AS:i:-4	XS:i:0	XN:i:0	XM:i:1	XO:i:0	XG:i:0	NM:i:1	MD:Z:16T14	YT:Z:UU
HWI-ST515:184:D0PUKACXX:1:1202:13228:120669	256	chromosome:AGPv2:1:1:301354135:1	14933114	1	31M	*	0	0	GTTTTAGACAAGCTGGCCTAAAGTTGAATCC	J?FGHI;CHHCHDDEC<CHECEEECEDFFF;	AS:i:-4	XS:i:0	XN:i:0	XM:i:1	XO:i:0	XG:i:0	NM:i:1	MD:Z:16T14	YT:Z:UU
HWI-ST515:184:D0PUKACXX:1:1202:13228:120669	256	chromosome:AGPv2:1:1:301354135:1	135427447	1	31M	*	0	0	GTTTTAGACAAGCTGGCCTAAAGTTGAATCC	J?FGHI;CHHCHDDEC<CHECEEECEDFFF;	AS:i:-4	XS:i:0	XN:i:0	XM:i:1	XO:i:0	XG:i:0	NM:i:1	MD:Z:16T14	YT:Z:UU
HWI-ST515:184:D0PUKACXX:1:1202:13228:120669	256	chromosome:AGPv2:1:1:301354135:1	86305586	1	31M	*	0	0	GTTTTAGACAAGCTGGCCTAAAGTTGAATCC	J?FGHI;CHHCHDDEC<CHECEEECEDFFF;	AS:i:-4	XS:i:0	XN:i:0	XM:i:1	XO:i:0	XG:i:0	NM:i:1	MD:Z:16T14	YT:Z:UU
HWI-ST515:184:D0PUKACXX:1:1202:13228:120669	272	chromosome:AGPv2:2:1:237068873:1	68848906	1	31M	*	0	0	GGATTCAACTTTAGGCCAGCTTGTCTAAAAC	;FFFDECEEECEHC<CEDDHCHHC;IHGF?J	AS:i:-4	XS:i:0	XN:i:0	XM:i:1	XO:i:0	XG:i:0	NM:i:1	MD:Z:14A16	YT:Z:UU
HWI-ST515:184:D0PUKACXX:1:1202:13228:120669	256	chromosome:AGPv2:2:1:237068873:1	171411431	1	31M	*	0	0	GTTTTAGACAAGCTGGCCTAAAGTTGAATCC	J?FGHI;CHHCHDDEC<CHECEEECEDFFF;	AS:i:-4	XS:i:0	XN:i:0	XM:i:1	XO:i:0	XG:i:0	NM:i:1	MD:Z:16T14	YT:Z:UU
HWI-ST515:184:D0PUKACXX:1:1202:13228:120669	256	chromosome:AGPv2:6:1:169174353:1	91504314	1	31M	*	0	0	GTTTTAGACAAGCTGGCCTAAAGTTGAATCC	J?FGHI;CHHCHDDEC<CHECEEECEDFFF;	AS:i:-4	XS:i:0	XN:i:0	XM:i:1	XO:i:0	XG:i:0	NM:i:1	MD:Z:16T14	YT:Z:UU
HWI-ST515:184:D0PUKACXX:1:1202:13228:120669	272	chromosome:AGPv2:7:1:176764762:1	63502390	1	31M	*	0	0	GGATTCAACTTTAGGCCAGCTTGTCTAAAAC	;FFFDECEEECEHC<CEDDHCHHC;IHGF?J	AS:i:-4	XS:i:0	XN:i:0	XM:i:1	XO:i:0	XG:i:0	NM:i:1	MD:Z:14A16	YT:Z:UU
HWI-ST515:184:D0PUKACXX:1:1202:13228:120669	272	chromosome:AGPv2:1:1:301354135:1	120141842	1	31M	*	0	0	GGATTCAACTTTAGGCCAGCTTGTCTAAAAC	;FFFDECEEECEHC<CEDDHCHHC;IHGF?J	AS:i:-4	XS:i:0	XN:i:0	XM:i:1	XO:i:0	XG:i:0	NM:i:1	MD:Z:14A16	YT:Z:UU
HWI-ST515:184:D0PUKACXX:1:1202:13228:120669	256	chromosome:AGPv2:6:1:169174353:1	85981182	1	31M	*	0	0	GTTTTAGACAAGCTGGCCTAAAGTTGAATCC	J?FGHI;CHHCHDDEC<CHECEEECEDFFF;	AS:i:-4	XS:i:0	XN:i:0	XM:i:1	XO:i:0	XG:i:0	NM:i:1	MD:Z:16T14	YT:Z:UU
HWI-ST515:184:D0PUKACXX:1:1202:13228:120669	256	chromosome:AGPv2:3:1:232140174:1	200954996	1	31M	*	0	0	GTTTTAGACAAGCTGGCCTAAAGTTGAATCC	J?FGHI;CHHCHDDEC<CHECEEECEDFFF;	AS:i:-4	XS:i:0	XN:i:0	XM:i:1	XO:i:0	XG:i:0	NM:i:1	MD:Z:16T14	YT:Z:UU
HWI-ST515:184:D0PUKACXX:1:1202:13228:120669	256	chromosome:AGPv2:1:1:301354135:1	135028368	1	31M	*	0	0	GTTTTAGACAAGCTGGCCTAAAGTTGAATCC	J?FGHI;CHHCHDDEC<CHECEEECEDFFF;	AS:i:-4	XS:i:0	XN:i:0	XM:i:1	XO:i:0	XG:i:0	NM:i:1	MD:Z:16T14	YT:Z:UU
HWI-ST515:184:D0PUKACXX:1:1202:13228:120669	272	chromosome:AGPv2:8:1:175793759:1	108732834	1	31M	*	0	0	GGATTCAACTTTAGGCCAGCTTGTCTAAAAC	;FFFDECEEECEHC<CEDDHCHHC;IHGF?J	AS:i:-4	XS:i:0	XN:i:0	XM:i:1	XO:i:0	XG:i:0	NM:i:1	MD:Z:14A16	YT:Z:UU
HWI-ST515:184:D0PUKACXX:1:1202:13228:120669	272	chromosome:AGPv2:1:1:301354135:1	476396	1	31M	*	0	0	GGATTCAACTTTAGGCCAGCTTGTCTAAAAC	;FFFDECEEECEHC<CEDDHCHHC;IHGF?J	AS:i:-4	XS:i:0	XN:i:0	XM:i:1	XO:i:0	XG:i:0	NM:i:1	MD:Z:14A16	YT:Z:UU
HWI-ST515:184:D0PUKACXX:1:1202:13228:120669	256	chromosome:AGPv2:2:1:237068873:1	50131733	1	31M	*	0	0	GTTTTAGACAAGCTGGCCTAAAGTTGAATCC	J?FGHI;CHHCHDDEC<CHECEEECEDFFF;	AS:i:-4	XS:i:0	XN:i:0	XM:i:1	XO:i:0	XG:i:0	NM:i:1	MD:Z:16T14	YT:Z:UU
HWI-ST515:184:D0PUKACXX:1:1202:13228:120669	272	chromosome:AGPv2:3:1:232140174:1	29041659	1	31M	*	0	0	GGATTCAACTTTAGGCCAGCTTGTCTAAAAC	;FFFDECEEECEHC<CEDDHCHHC;IHGF?J	AS:i:-4	XS:i:0	XN:i:0	XM:i:1	XO:i:0	XG:i:0	NM:i:1	MD:Z:14A16	YT:Z:UU
HWI-ST515:184:D0PUKACXX:1:1202:13228:120669	256	chromosome:AGPv2:2:1:237068873:1	128763436	1	31M	*	0	0	GTTTTAGACAAGCTGGCCTAAAGTTGAATCC	J?FGHI;CHHCHDDEC<CHECEEECEDFFF;	AS:i:-4	XS:i:0	XN:i:0	XM:i:1	XO:i:0	XG:i:0	NM:i:1	MD:Z:16T14	YT:Z:UU
HWI-ST515:184:D0PUKACXX:1:1202:13228:120669	256	chromosome:AGPv2:3:1:232140174:1	102277356	1	31M	*	0	0	GTTTTAGACAAGCTGGCCTAAAGTTGAATCC	J?FGHI;CHHCHDDEC<CHECEEECEDFFF;	AS:i:-4	XS:i:0	XN:i:0	XM:i:1	XO:i:0	XG:i:0	NM:i:1	MD:Z:16T14	YT:Z:UU
HWI-ST515:184:D0PUKACXX:1:1202:13228:120669	272	chromosome:AGPv2:2:1:237068873:1	196033366	1	31M	*	0	0	GGATTCAACTTTAGGCCAGCTTGTCTAAAAC	;FFFDECEEECEHC<CEDDHCHHC;IHGF?J	AS:i:-4	XS:i:0	XN:i:0	XM:i:1	XO:i:0	XG:i:0	NM:i:1	MD:Z:14A16	YT:Z:UU
HWI-ST515:184:D0PUKACXX:1:1202:13228:120669	272	chromosome:AGPv2:4:1:241473504:1	166332459	1	31M	*	0	0	GGATTCAACTTTAGGCCAGCTTGTCTAAAAC	;FFFDECEEECEHC<CEDDHCHHC;IHGF?J	AS:i:-4	XS:i:0	XN:i:0	XM:i:1	XO:i:0	XG:i:0	NM:i:1	MD:Z:14A16	YT:Z:UU
HWI-ST515:184:D0PUKACXX:1:1202:13228:120669	272	chromosome:AGPv2:3:1:232140174:1	99512986	1	31M	*	0	0	GGATTCAACTTTAGGCCAGCTTGTCTAAAAC	;FFFDECEEECEHC<CEDDHCHHC;IHGF?J	AS:i:-4	XS:i:0	XN:i:0	XM:i:1	XO:i:0	XG:i:0	NM:i:1	MD:Z:14A16	YT:Z:UU
HWI-ST515:184:D0PUKACXX:1:1202:13228:120669	256	chromosome:AGPv2:10:1:150189435:1	18054305	1	31M	*	0	0	GTTTTAGACAAGCTGGCCTAAAGTTGAATCC	J?FGHI;CHHCHDDEC<CHECEEECEDFFF;	AS:i:-4	XS:i:0	XN:i:0	XM:i:1	XO:i:0	XG:i:0	NM:i:1	MD:Z:16T14	YT:Z:UU
HWI-ST515:184:D0PUKACXX:1:1202:13228:120669	272	chromosome:AGPv2:3:1:232140174:1	111285876	1	31M	*	0	0	GGATTCAACTTTAGGCCAGCTTGTCTAAAAC	;FFFDECEEECEHC<CEDDHCHHC;IHGF?J	AS:i:-4	XS:i:0	XN:i:0	XM:i:1	XO:i:0	XG:i:0	NM:i:1	MD:Z:14A16	YT:Z:UU
HWI-ST515:184:D0PUKACXX:1:1202:13228:120669	272	chromosome:AGPv2:4:1:241473504:1	237559782	1	31M	*	0	0	GGATTCAACTTTAGGCCAGCTTGTCTAAAAC	;FFFDECEEECEHC<CEDDHCHHC;IHGF?J	AS:i:-4	XS:i:0	XN:i:0	XM:i:1	XO:i:0	XG:i:0	NM:i:1	MD:Z:14A16	YT:Z:UU
HWI-ST515:184:D0PUKACXX:1:1202:13228:120669	256	chromosome:AGPv2:10:1:150189435:1	30613063	1	31M	*	0	0	GTTTTAGACAAGCTGGCCTAAAGTTGAATCC	J?FGHI;CHHCHDDEC<CHECEEECEDFFF;	AS:i:-4	XS:i:0	XN:i:0	XM:i:1	XO:i:0	XG:i:0	NM:i:1	MD:Z:16T14	YT:Z:UU
HWI-ST515:184:D0PUKACXX:1:1202:13228:120669	272	chromosome:AGPv2:4:1:241473504:1	48215448	1	31M	*	0	0	GGATTCAACTTTAGGCCAGCTTGTCTAAAAC	;FFFDECEEECEHC<CEDDHCHHC;IHGF?J	AS:i:-4	XS:i:0	XN:i:0	XM:i:1	XO:i:0	XG:i:0	NM:i:1	MD:Z:14A16	YT:Z:UU
HWI-ST515:184:D0PUKACXX:1:1202:13228:120669	256	chromosome:AGPv2:4:1:241473504:1	150731964	1	31M	*	0	0	GTTTTAGACAAGCTGGCCTAAAGTTGAATCC	J?FGHI;CHHCHDDEC<CHECEEECEDFFF;	AS:i:-4	XS:i:0	XN:i:0	XM:i:1	XO:i:0	XG:i:0	NM:i:1	MD:Z:16T14	YT:Z:UU
HWI-ST515:184:D0PUKACXX:1:1202:13228:120669	272	chromosome:AGPv2:4:1:241473504:1	100407499	1	31M	*	0	0	GGATTCAACTTTAGGCCAGCTTGTCTAAAAC	;FFFDECEEECEHC<CEDDHCHHC;IHGF?J	AS:i:-4	XS:i:0	XN:i:0	XM:i:1	XO:i:0	XG:i:0	NM:i:1	MD:Z:14A16	YT:Z:UU
HWI-ST515:184:D0PUKACXX:1:1202:13228:120669	256	chromosome:AGPv2:10:1:150189435:1	21973963	1	31M	*	0	0	GTTTTAGACAAGCTGGCCTAAAGTTGAATCC	J?FGHI;CHHCHDDEC<CHECEEECEDFFF;	AS:i:-4	XS:i:0	XN:i:0	XM:i:1	XO:i:0	XG:i:0	NM:i:1	MD:Z:6A24	YT:Z:UU
HWI-ST515:184:D0PUKACXX:1:1202:13228:120669	272	chromosome:AGPv2:10:1:150189435:1	124352625	1	31M	*	0	0	GGATTCAACTTTAGGCCAGCTTGTCTAAAAC	;FFFDECEEECEHC<CEDDHCHHC;IHGF?J	AS:i:-4	XS:i:0	XN:i:0	XM:i:1	XO:i:0	XG:i:0	NM:i:1	MD:Z:14A16	YT:Z:UU
HWI-ST515:184:D0PUKACXX:1:1202:13228:120669	272	chromosome:AGPv2:10:1:150189435:1	110664071	1	31M	*	0	0	GGATTCAACTTTAGGCCAGCTTGTCTAAAAC	;FFFDECEEECEHC<CEDDHCHHC;IHGF?J	AS:i:-4	XS:i:0	XN:i:0	XM:i:1	XO:i:0	XG:i:0	NM:i:1	MD:Z:14A16	YT:Z:UU
HWI-ST515:184:D0PUKACXX:1:1202:13228:120669	256	chromosome:AGPv2:1:1:301354135:1	174065274	1	31M	*	0	0	GTTTTAGACAAGCTGGCCTAAAGTTGAATCC	J?FGHI;CHHCHDDEC<CHECEEECEDFFF;	AS:i:-4	XS:i:0	XN:i:0	XM:i:1	XO:i:0	XG:i:0	NM:i:1	MD:Z:16T14	YT:Z:UU
HWI-ST515:184:D0PUKACXX:1:1202:13228:120669	272	chromosome:AGPv2:7:1:176764762:1	72844252	1	31M	*	0	0	GGATTCAACTTTAGGCCAGCTTGTCTAAAAC	;FFFDECEEECEHC<CEDDHCHHC;IHGF?J	AS:i:-4	XS:i:0	XN:i:0	XM:i:1	XO:i:0	XG:i:0	NM:i:1	MD:Z:14A16	YT:Z:UU
HWI-ST515:184:D0PUKACXX:1:1202:13228:120669	256	chromosome:AGPv2:4:1:241473504:1	139163886	1	31M	*	0	0	GTTTTAGACAAGCTGGCCTAAAGTTGAATCC	J?FGHI;CHHCHDDEC<CHECEEECEDFFF;	AS:i:-4	XS:i:0	XN:i:0	XM:i:1	XO:i:0	XG:i:0	NM:i:1	MD:Z:16T14	YT:Z:UU
HWI-ST515:184:D0PUKACXX:1:1202:13228:120669	256	chromosome:AGPv2:8:1:175793759:1	137569704	1	31M	*	0	0	GTTTTAGACAAGCTGGCCTAAAGTTGAATCC	J?FGHI;CHHCHDDEC<CHECEEECEDFFF;	AS:i:-4	XS:i:0	XN:i:0	XM:i:1	XO:i:0	XG:i:0	NM:i:1	MD:Z:16T14	YT:Z:UU
HWI-ST515:184:D0PUKACXX:1:1202:13228:120669	272	chromosome:AGPv2:4:1:241473504:1	211863477	1	31M	*	0	0	GGATTCAACTTTAGGCCAGCTTGTCTAAAAC	;FFFDECEEECEHC<CEDDHCHHC;IHGF?J	AS:i:-4	XS:i:0	XN:i:0	XM:i:1	XO:i:0	XG:i:0	NM:i:1	MD:Z:14A16	YT:Z:UU
HWI-ST515:184:D0PUKACXX:1:1202:13228:120669	272	chromosome:AGPv2:2:1:237068873:1	61130989	1	31M	*	0	0	GGATTCAACTTTAGGCCAGCTTGTCTAAAAC	;FFFDECEEECEHC<CEDDHCHHC;IHGF?J	AS:i:-4	XS:i:0	XN:i:0	XM:i:1	XO:i:0	XG:i:0	NM:i:1	MD:Z:14A16	YT:Z:UU
HWI-ST515:184:D0PUKACXX:1:1202:13228:120669	272	chromosome:AGPv2:1:1:301354135:1	293861227	1	31M	*	0	0	GGATTCAACTTTAGGCCAGCTTGTCTAAAAC	;FFFDECEEECEHC<CEDDHCHHC;IHGF?J	AS:i:-4	XS:i:0	XN:i:0	XM:i:1	XO:i:0	XG:i:0	NM:i:1	MD:Z:14A16	YT:Z:UU
HWI-ST515:184:D0PUKACXX:1:1202:13228:120669	272	chromosome:AGPv2:2:1:237068873:1	108695297	1	31M	*	0	0	GGATTCAACTTTAGGCCAGCTTGTCTAAAAC	;FFFDECEEECEHC<CEDDHCHHC;IHGF?J	AS:i:-4	XS:i:0	XN:i:0	XM:i:1	XO:i:0	XG:i:0	NM:i:1	MD:Z:14A16	YT:Z:UU
HWI-ST515:184:D0PUKACXX:1:1202:13228:120669	272	chromosome:AGPv2:9:1:156750706:1	47934823	1	31M	*	0	0	GGATTCAACTTTAGGCCAGCTTGTCTAAAAC	;FFFDECEEECEHC<CEDDHCHHC;IHGF?J	AS:i:-4	XS:i:0	XN:i:0	XM:i:1	XO:i:0	XG:i:0	NM:i:1	MD:Z:14A16	YT:Z:UU
HWI-ST515:184:D0PUKACXX:1:1202:13228:120669	272	chromosome:AGPv2:6:1:169174353:1	51313277	1	31M	*	0	0	GGATTCAACTTTAGGCCAGCTTGTCTAAAAC	;FFFDECEEECEHC<CEDDHCHHC;IHGF?J	AS:i:-4	XS:i:0	XN:i:0	XM:i:1	XO:i:0	XG:i:0	NM:i:1	MD:Z:14A16	YT:Z:UU
HWI-ST515:184:D0PUKACXX:1:1202:13228:120669	272	chromosome:AGPv2:10:1:150189435:1	92759488	1	31M	*	0	0	GGATTCAACTTTAGGCCAGCTTGTCTAAAAC	;FFFDECEEECEHC<CEDDHCHHC;IHGF?J	AS:i:-4	XS:i:0	XN:i:0	XM:i:1	XO:i:0	XG:i:0	NM:i:1	MD:Z:14A16	YT:Z:UU
HWI-ST515:184:D0PUKACXX:1:1202:13228:120669	272	chromosome:AGPv2:1:1:301354135:1	19126704	1	31M	*	0	0	GGATTCAACTTTAGGCCAGCTTGTCTAAAAC	;FFFDECEEECEHC<CEDDHCHHC;IHGF?J	AS:i:-4	XS:i:0	XN:i:0	XM:i:1	XO:i:0	XG:i:0	NM:i:1	MD:Z:14A16	YT:Z:UU
HWI-ST515:184:D0PUKACXX:1:1202:13228:120669	272	chromosome:AGPv2:10:1:150189435:1	117387274	1	31M	*	0	0	GGATTCAACTTTAGGCCAGCTTGTCTAAAAC	;FFFDECEEECEHC<CEDDHCHHC;IHGF?J	AS:i:-4	XS:i:0	XN:i:0	XM:i:1	XO:i:0	XG:i:0	NM:i:1	MD:Z:14A16	YT:Z:UU
HWI-ST515:184:D0PUKACXX:1:1202:13228:120669	272	chromosome:AGPv2:2:1:237068873:1	223065782	1	31M	*	0	0	GGATTCAACTTTAGGCCAGCTTGTCTAAAAC	;FFFDECEEECEHC<CEDDHCHHC;IHGF?J	AS:i:-4	XS:i:0	XN:i:0	XM:i:1	XO:i:0	XG:i:0	NM:i:1	MD:Z:14A16	YT:Z:UU
HWI-ST515:184:D0PUKACXX:1:1202:13228:120669	272	chromosome:AGPv2:1:1:301354135:1	259663991	1	31M	*	0	0	GGATTCAACTTTAGGCCAGCTTGTCTAAAAC	;FFFDECEEECEHC<CEDDHCHHC;IHGF?J	AS:i:-4	XS:i:0	XN:i:0	XM:i:1	XO:i:0	XG:i:0	NM:i:1	MD:Z:14A16	YT:Z:UU
HWI-ST515:184:D0PUKACXX:1:1202:13228:120669	272	chromosome:AGPv2:8:1:175793759:1	162405487	1	31M	*	0	0	GGATTCAACTTTAGGCCAGCTTGTCTAAAAC	;FFFDECEEECEHC<CEDDHCHHC;IHGF?J	AS:i:-4	XS:i:0	XN:i:0	XM:i:1	XO:i:0	XG:i:0	NM:i:1	MD:Z:14A16	YT:Z:UU
HWI-ST515:184:D0PUKACXX:1:1202:13228:120669	256	chromosome:AGPv2:9:1:156750706:1	64350951	1	31M	*	0	0	GTTTTAGACAAGCTGGCCTAAAGTTGAATCC	J?FGHI;CHHCHDDEC<CHECEEECEDFFF;	AS:i:-4	XS:i:0	XN:i:0	XM:i:1	XO:i:0	XG:i:0	NM:i:1	MD:Z:16T14	YT:Z:UU
HWI-ST515:184:D0PUKACXX:1:1202:13228:120669	256	chromosome:AGPv2:2:1:237068873:1	107428623	1	31M	*	0	0	GTTTTAGACAAGCTGGCCTAAAGTTGAATCC	J?FGHI;CHHCHDDEC<CHECEEECEDFFF;	AS:i:-4	XS:i:0	XN:i:0	XM:i:1	XO:i:0	XG:i:0	NM:i:1	MD:Z:16T14	YT:Z:UU
HWI-ST515:184:D0PUKACXX:1:1202:13228:120669	256	chromosome:AGPv2:7:1:176764762:1	38058249	1	31M	*	0	0	GTTTTAGACAAGCTGGCCTAAAGTTGAATCC	J?FGHI;CHHCHDDEC<CHECEEECEDFFF;	AS:i:-4	XS:i:0	XN:i:0	XM:i:1	XO:i:0	XG:i:0	NM:i:1	MD:Z:16T14	YT:Z:UU
HWI-ST515:184:D0PUKACXX:1:1202:13228:120669	272	chromosome:AGPv2:4:1:241473504:1	48075096	1	31M	*	0	0	GGATTCAACTTTAGGCCAGCTTGTCTAAAAC	;FFFDECEEECEHC<CEDDHCHHC;IHGF?J	AS:i:-4	XS:i:0	XN:i:0	XM:i:1	XO:i:0	XG:i:0	NM:i:1	MD:Z:14A16	YT:Z:UU
HWI-ST515:184:D0PUKACXX:1:1202:13228:120669	256	chromosome:AGPv2:8:1:175793759:1	63288527	1	31M	*	0	0	GTTTTAGACAAGCTGGCCTAAAGTTGAATCC	J?FGHI;CHHCHDDEC<CHECEEECEDFFF;	AS:i:-4	XS:i:0	XN:i:0	XM:i:1	XO:i:0	XG:i:0	NM:i:1	MD:Z:16T14	YT:Z:UU
HWI-ST515:184:D0PUKACXX:1:1202:13228:120669	256	chromosome:AGPv2:9:1:156750706:1	36799726	1	31M	*	0	0	GTTTTAGACAAGCTGGCCTAAAGTTGAATCC	J?FGHI;CHHCHDDEC<CHECEEECEDFFF;	AS:i:-4	XS:i:0	XN:i:0	XM:i:1	XO:i:0	XG:i:0	NM:i:1	MD:Z:16T14	YT:Z:UU
HWI-ST515:184:D0PUKACXX:1:1202:13228:120669	272	chromosome:AGPv2:7:1:176764762:1	100767971	1	31M	*	0	0	GGATTCAACTTTAGGCCAGCTTGTCTAAAAC	;FFFDECEEECEHC<CEDDHCHHC;IHGF?J	AS:i:-4	XS:i:0	XN:i:0	XM:i:1	XO:i:0	XG:i:0	NM:i:1	MD:Z:14A16	YT:Z:UU
HWI-ST515:184:D0PUKACXX:1:1202:13228:120669	256	chromosome:AGPv2:3:1:232140174:1	136212983	1	31M	*	0	0	GTTTTAGACAAGCTGGCCTAAAGTTGAATCC	J?FGHI;CHHCHDDEC<CHECEEECEDFFF;	AS:i:-4	XS:i:0	XN:i:0	XM:i:1	XO:i:0	XG:i:0	NM:i:1	MD:Z:16T14	YT:Z:UU
HWI-ST515:184:D0PUKACXX:1:1202:13228:120669	256	chromosome:AGPv2:9:1:156750706:1	64180980	1	31M	*	0	0	GTTTTAGACAAGCTGGCCTAAAGTTGAATCC	J?FGHI;CHHCHDDEC<CHECEEECEDFFF;	AS:i:-4	XS:i:0	XN:i:0	XM:i:1	XO:i:0	XG:i:0	NM:i:1	MD:Z:16T14	YT:Z:UU
HWI-ST515:184:D0PUKACXX:1:1202:13228:120669	272	chromosome:AGPv2:3:1:232140174:1	75771761	1	31M	*	0	0	GGATTCAACTTTAGGCCAGCTTGTCTAAAAC	;FFFDECEEECEHC<CEDDHCHHC;IHGF?J	AS:i:-4	XS:i:0	XN:i:0	XM:i:1	XO:i:0	XG:i:0	NM:i:1	MD:Z:14A16	YT:Z:UU
HWI-ST515:184:D0PUKACXX:1:1202:13228:120669	272	chromosome:AGPv2:2:1:237068873:1	52034824	1	31M	*	0	0	GGATTCAACTTTAGGCCAGCTTGTCTAAAAC	;FFFDECEEECEHC<CEDDHCHHC;IHGF?J	AS:i:-4	XS:i:0	XN:i:0	XM:i:1	XO:i:0	XG:i:0	NM:i:1	MD:Z:14A16	YT:Z:UU
HWI-ST515:184:D0PUKACXX:1:1202:13228:120669	256	chromosome:AGPv2:2:1:237068873:1	188235372	1	31M	*	0	0	GTTTTAGACAAGCTGGCCTAAAGTTGAATCC	J?FGHI;CHHCHDDEC<CHECEEECEDFFF;	AS:i:-4	XS:i:0	XN:i:0	XM:i:1	XO:i:0	XG:i:0	NM:i:1	MD:Z:16T14	YT:Z:UU
HWI-ST515:184:D0PUKACXX:1:1202:13228:120669	272	chromosome:AGPv2:3:1:232140174:1	95562281	1	31M	*	0	0	GGATTCAACTTTAGGCCAGCTTGTCTAAAAC	;FFFDECEEECEHC<CEDDHCHHC;IHGF?J	AS:i:-4	XS:i:0	XN:i:0	XM:i:1	XO:i:0	XG:i:0	NM:i:1	MD:Z:14A16	YT:Z:UU
HWI-ST515:184:D0PUKACXX:1:1202:13228:120669	256	chromosome:AGPv2:4:1:241473504:1	116786185	1	31M	*	0	0	GTTTTAGACAAGCTGGCCTAAAGTTGAATCC	J?FGHI;CHHCHDDEC<CHECEEECEDFFF;	AS:i:-4	XS:i:0	XN:i:0	XM:i:1	XO:i:0	XG:i:0	NM:i:1	MD:Z:16T14	YT:Z:UU
HWI-ST515:184:D0PUKACXX:1:1202:13228:120669	272	chromosome:AGPv2:3:1:232140174:1	193978168	1	31M	*	0	0	GGATTCAACTTTAGGCCAGCTTGTCTAAAAC	;FFFDECEEECEHC<CEDDHCHHC;IHGF?J	AS:i:-4	XS:i:0	XN:i:0	XM:i:1	XO:i:0	XG:i:0	NM:i:1	MD:Z:14A16	YT:Z:UU
HWI-ST515:184:D0PUKACXX:1:1202:13228:120669	272	chromosome:AGPv2:5:1:217872852:1	96049360	1	31M	*	0	0	GGATTCAACTTTAGGCCAGCTTGTCTAAAAC	;FFFDECEEECEHC<CEDDHCHHC;IHGF?J	AS:i:-4	XS:i:0	XN:i:0	XM:i:1	XO:i:0	XG:i:0	NM:i:1	MD:Z:14A16	YT:Z:UU
HWI-ST515:184:D0PUKACXX:1:1202:13228:120669	256	chromosome:AGPv2:9:1:156750706:1	84678029	1	31M	*	0	0	GTTTTAGACAAGCTGGCCTAAAGTTGAATCC	J?FGHI;CHHCHDDEC<CHECEEECEDFFF;	AS:i:-4	XS:i:0	XN:i:0	XM:i:1	XO:i:0	XG:i:0	NM:i:1	MD:Z:16T14	YT:Z:UU
HWI-ST515:184:D0PUKACXX:1:1202:13228:120669	272	chromosome:AGPv2:1:1:301354135:1	42441928	1	31M	*	0	0	GGATTCAACTTTAGGCCAGCTTGTCTAAAAC	;FFFDECEEECEHC<CEDDHCHHC;IHGF?J	AS:i:-4	XS:i:0	XN:i:0	XM:i:1	XO:i:0	XG:i:0	NM:i:1	MD:Z:14A16	YT:Z:UU
HWI-ST515:184:D0PUKACXX:1:1202:13228:120669	256	chromosome:AGPv2:3:1:232140174:1	63092476	1	31M	*	0	0	GTTTTAGACAAGCTGGCCTAAAGTTGAATCC	J?FGHI;CHHCHDDEC<CHECEEECEDFFF;	AS:i:-4	XS:i:0	XN:i:0	XM:i:1	XO:i:0	XG:i:0	NM:i:1	MD:Z:16T14	YT:Z:UU
HWI-ST515:184:D0PUKACXX:1:1202:13228:120669	272	chromosome:AGPv2:6:1:169174353:1	57436363	1	31M	*	0	0	GGATTCAACTTTAGGCCAGCTTGTCTAAAAC	;FFFDECEEECEHC<CEDDHCHHC;IHGF?J	AS:i:-4	XS:i:0	XN:i:0	XM:i:1	XO:i:0	XG:i:0	NM:i:1	MD:Z:14A16	YT:Z:UU
HWI-ST515:184:D0PUKACXX:1:1202:13228:120669	272	chromosome:AGPv2:4:1:241473504:1	99635154	1	31M	*	0	0	GGATTCAACTTTAGGCCAGCTTGTCTAAAAC	;FFFDECEEECEHC<CEDDHCHHC;IHGF?J	AS:i:-4	XS:i:0	XN:i:0	XM:i:1	XO:i:0	XG:i:0	NM:i:1	MD:Z:14A16	YT:Z:UU
HWI-ST515:184:D0PUKACXX:1:1202:13228:120669	272	chromosome:AGPv2:5:1:217872852:1	134185850	1	31M	*	0	0	GGATTCAACTTTAGGCCAGCTTGTCTAAAAC	;FFFDECEEECEHC<CEDDHCHHC;IHGF?J	AS:i:-4	XS:i:0	XN:i:0	XM:i:1	XO:i:0	XG:i:0	NM:i:1	MD:Z:14A16	YT:Z:UU
HWI-ST515:184:D0PUKACXX:1:1202:13228:120669	256	chromosome:AGPv2:4:1:241473504:1	115802031	1	31M	*	0	0	GTTTTAGACAAGCTGGCCTAAAGTTGAATCC	J?FGHI;CHHCHDDEC<CHECEEECEDFFF;	AS:i:-4	XS:i:0	XN:i:0	XM:i:1	XO:i:0	XG:i:0	NM:i:1	MD:Z:16T14	YT:Z:UU
HWI-ST515:184:D0PUKACXX:1:1202:13228:120669	256	chromosome:AGPv2:9:1:156750706:1	53201709	1	31M	*	0	0	GTTTTAGACAAGCTGGCCTAAAGTTGAATCC	J?FGHI;CHHCHDDEC<CHECEEECEDFFF;	AS:i:-4	XS:i:0	XN:i:0	XM:i:1	XO:i:0	XG:i:0	NM:i:1	MD:Z:16T14	YT:Z:UU
HWI-ST515:184:D0PUKACXX:1:1202:13228:120669	272	chromosome:AGPv2:10:1:150189435:1	52477103	1	31M	*	0	0	GGATTCAACTTTAGGCCAGCTTGTCTAAAAC	;FFFDECEEECEHC<CEDDHCHHC;IHGF?J	AS:i:-5	XS:i:0	XN:i:0	XM:i:1	XO:i:0	XG:i:0	NM:i:1	MD:Z:7G23	YT:Z:UU
HWI-ST515:184:D0PUKACXX:1:1202:13228:120669	256	chromosome:AGPv2:8:1:175793759:1	16468812	1	31M	*	0	0	GTTTTAGACAAGCTGGCCTAAAGTTGAATCC	J?FGHI;CHHCHDDEC<CHECEEECEDFFF;	AS:i:-5	XS:i:0	XN:i:0	XM:i:1	XO:i:0	XG:i:0	NM:i:1	MD:Z:17T13	YT:Z:UU
HWI-ST515:184:D0PUKACXX:1:1202:13228:120669	256	chromosome:AGPv2:4:1:241473504:1	233421657	1	31M	*	0	0	GTTTTAGACAAGCTGGCCTAAAGTTGAATCC	J?FGHI;CHHCHDDEC<CHECEEECEDFFF;	AS:i:-5	XS:i:0	XN:i:0	XM:i:1	XO:i:0	XG:i:0	NM:i:1	MD:Z:17T13	YT:Z:UU
HWI-ST515:184:D0PUKACXX:1:1202:13228:120669	272	chromosome:AGPv2:5:1:217872852:1	158269825	1	31M	*	0	0	GGATTCAACTTTAGGCCAGCTTGTCTAAAAC	;FFFDECEEECEHC<CEDDHCHHC;IHGF?J	AS:i:-5	XS:i:0	XN:i:0	XM:i:1	XO:i:0	XG:i:0	NM:i:1	MD:Z:13A17	YT:Z:UU
HWI-ST515:184:D0PUKACXX:1:1202:13228:120669	256	chromosome:AGPv2:3:1:232140174:1	86255307	1	31M	*	0	0	GTTTTAGACAAGCTGGCCTAAAGTTGAATCC	J?FGHI;CHHCHDDEC<CHECEEECEDFFF;	AS:i:-5	XS:i:0	XN:i:0	XM:i:1	XO:i:0	XG:i:0	NM:i:1	MD:Z:4C26	YT:Z:UU
HWI-ST515:184:D0PUKACXX:1:1202:13228:120669	256	chromosome:AGPv2:5:1:217872852:1	94473308	1	31M	*	0	0	GTTTTAGACAAGCTGGCCTAAAGTTGAATCC	J?FGHI;CHHCHDDEC<CHECEEECEDFFF;	AS:i:-5	XS:i:0	XN:i:0	XM:i:1	XO:i:0	XG:i:0	NM:i:1	MD:Z:17T13	YT:Z:UU
HWI-ST515:184:D0PUKACXX:1:1202:13228:120669	256	chromosome:AGPv2:3:1:232140174:1	59388494	1	31M	*	0	0	GTTTTAGACAAGCTGGCCTAAAGTTGAATCC	J?FGHI;CHHCHDDEC<CHECEEECEDFFF;	AS:i:-5	XS:i:0	XN:i:0	XM:i:1	XO:i:0	XG:i:0	NM:i:1	MD:Z:17T13	YT:Z:UU
HWI-ST515:184:D0PUKACXX:1:1202:13228:120669	272	chromosome:AGPv2:1:1:301354135:1	294264202	1	31M	*	0	0	GGATTCAACTTTAGGCCAGCTTGTCTAAAAC	;FFFDECEEECEHC<CEDDHCHHC;IHGF?J	AS:i:-5	XS:i:0	XN:i:0	XM:i:1	XO:i:0	XG:i:0	NM:i:1	MD:Z:23C7	YT:Z:UU
HWI-ST515:184:D0PUKACXX:1:1202:13228:120669	272	chromosome:AGPv2:9:1:156750706:1	93589095	1	31M	*	0	0	GGATTCAACTTTAGGCCAGCTTGTCTAAAAC	;FFFDECEEECEHC<CEDDHCHHC;IHGF?J	AS:i:-5	XS:i:0	XN:i:0	XM:i:1	XO:i:0	XG:i:0	NM:i:1	MD:Z:23C7	YT:Z:UU
HWI-ST515:184:D0PUKACXX:1:1202:13228:120669	256	chromosome:AGPv2:1:1:301354135:1	252598084	1	31M	*	0	0	GTTTTAGACAAGCTGGCCTAAAGTTGAATCC	J?FGHI;CHHCHDDEC<CHECEEECEDFFF;	AS:i:-5	XS:i:0	XN:i:0	XM:i:1	XO:i:0	XG:i:0	NM:i:1	MD:Z:12T18	YT:Z:UU
HWI-ST515:184:D0PUKACXX:1:1202:13228:120669	272	chromosome:AGPv2:5:1:217872852:1	10576739	1	31M	*	0	0	GGATTCAACTTTAGGCCAGCTTGTCTAAAAC	;FFFDECEEECEHC<CEDDHCHHC;IHGF?J	AS:i:-5	XS:i:0	XN:i:0	XM:i:1	XO:i:0	XG:i:0	NM:i:1	MD:Z:26G4	YT:Z:UU
HWI-ST515:184:D0PUKACXX:1:1202:13228:120669	272	chromosome:AGPv2:4:1:241473504:1	220069419	1	31M	*	0	0	GGATTCAACTTTAGGCCAGCTTGTCTAAAAC	;FFFDECEEECEHC<CEDDHCHHC;IHGF?J	AS:i:-5	XS:i:0	XN:i:0	XM:i:1	XO:i:0	XG:i:0	NM:i:1	MD:Z:26G4	YT:Z:UU
HWI-ST515:184:D0PUKACXX:1:1202:13228:120669	272	chromosome:AGPv2:6:1:169174353:1	7011856	1	31M	*	0	0	GGATTCAACTTTAGGCCAGCTTGTCTAAAAC	;FFFDECEEECEHC<CEDDHCHHC;IHGF?J	AS:i:-5	XS:i:0	XN:i:0	XM:i:1	XO:i:0	XG:i:0	NM:i:1	MD:Z:13A17	YT:Z:UU
HWI-ST515:184:D0PUKACXX:1:1202:13228:120669	256	chromosome:AGPv2:1:1:301354135:1	230723919	1	31M	*	0	0	GTTTTAGACAAGCTGGCCTAAAGTTGAATCC	J?FGHI;CHHCHDDEC<CHECEEECEDFFF;	AS:i:-5	XS:i:0	XN:i:0	XM:i:1	XO:i:0	XG:i:0	NM:i:1	MD:Z:7G23	YT:Z:UU
HWI-ST515:184:D0PUKACXX:1:1202:13228:120669	256	chromosome:AGPv2:8:1:175793759:1	43923386	1	31M	*	0	0	GTTTTAGACAAGCTGGCCTAAAGTTGAATCC	J?FGHI;CHHCHDDEC<CHECEEECEDFFF;	AS:i:-5	XS:i:0	XN:i:0	XM:i:1	XO:i:0	XG:i:0	NM:i:1	MD:Z:4C26	YT:Z:UU
HWI-ST515:184:D0PUKACXX:1:1202:13228:120669	256	chromosome:AGPv2:9:1:156750706:1	104459757	1	31M	*	0	0	GTTTTAGACAAGCTGGCCTAAAGTTGAATCC	J?FGHI;CHHCHDDEC<CHECEEECEDFFF;	AS:i:-5	XS:i:0	XN:i:0	XM:i:1	XO:i:0	XG:i:0	NM:i:1	MD:Z:7G23	YT:Z:UU
HWI-ST515:184:D0PUKACXX:1:1202:13228:120669	256	chromosome:AGPv2:3:1:232140174:1	202459885	1	31M	*	0	0	GTTTTAGACAAGCTGGCCTAAAGTTGAATCC	J?FGHI;CHHCHDDEC<CHECEEECEDFFF;	AS:i:-5	XS:i:0	XN:i:0	XM:i:1	XO:i:0	XG:i:0	NM:i:1	MD:Z:4C26	YT:Z:UU
HWI-ST515:184:D0PUKACXX:1:1202:13228:120669	256	chromosome:AGPv2:4:1:241473504:1	210593709	1	31M	*	0	0	GTTTTAGACAAGCTGGCCTAAAGTTGAATCC	J?FGHI;CHHCHDDEC<CHECEEECEDFFF;	AS:i:-5	XS:i:0	XN:i:0	XM:i:1	XO:i:0	XG:i:0	NM:i:1	MD:Z:7G23	YT:Z:UU
HWI-ST515:184:D0PUKACXX:1:1202:13228:120669	256	chromosome:AGPv2:3:1:232140174:1	176918946	1	31M	*	0	0	GTTTTAGACAAGCTGGCCTAAAGTTGAATCC	J?FGHI;CHHCHDDEC<CHECEEECEDFFF;	AS:i:-5	XS:i:0	XN:i:0	XM:i:1	XO:i:0	XG:i:0	NM:i:1	MD:Z:7G23	YT:Z:UU
HWI-ST515:184:D0PUKACXX:1:1202:13228:120669	272	chromosome:AGPv2:1:1:301354135:1	242667175	1	31M	*	0	0	GGATTCAACTTTAGGCCAGCTTGTCTAAAAC	;FFFDECEEECEHC<CEDDHCHHC;IHGF?J	AS:i:-5	XS:i:0	XN:i:0	XM:i:1	XO:i:0	XG:i:0	NM:i:1	MD:Z:23C7	YT:Z:UU
HWI-ST515:184:D0PUKACXX:1:1202:13228:120669	272	chromosome:AGPv2:7:1:176764762:1	174078709	1	31M	*	0	0	GGATTCAACTTTAGGCCAGCTTGTCTAAAAC	;FFFDECEEECEHC<CEDDHCHHC;IHGF?J	AS:i:-5	XS:i:0	XN:i:0	XM:i:1	XO:i:0	XG:i:0	NM:i:1	MD:Z:23C7	YT:Z:UU
HWI-ST515:184:D0PUKACXX:1:1202:13228:120669	256	chromosome:AGPv2:8:1:175793759:1	54012721	1	31M	*	0	0	GTTTTAGACAAGCTGGCCTAAAGTTGAATCC	J?FGHI;CHHCHDDEC<CHECEEECEDFFF;	AS:i:-5	XS:i:0	XN:i:0	XM:i:1	XO:i:0	XG:i:0	NM:i:1	MD:Z:7G23	YT:Z:UU
HWI-ST515:184:D0PUKACXX:1:1202:13228:120669	272	chromosome:AGPv2:2:1:237068873:1	159267286	1	31M	*	0	0	GGATTCAACTTTAGGCCAGCTTGTCTAAAAC	;FFFDECEEECEHC<CEDDHCHHC;IHGF?J	AS:i:-5	XS:i:0	XN:i:0	XM:i:1	XO:i:0	XG:i:0	NM:i:1	MD:Z:26G4	YT:Z:UU
HWI-ST515:184:D0PUKACXX:1:1202:13228:120669	272	chromosome:AGPv2:4:1:241473504:1	29992892	1	31M	*	0	0	GGATTCAACTTTAGGCCAGCTTGTCTAAAAC	;FFFDECEEECEHC<CEDDHCHHC;IHGF?J	AS:i:-5	XS:i:0	XN:i:0	XM:i:1	XO:i:0	XG:i:0	NM:i:1	MD:Z:11C19	YT:Z:UU
HWI-ST515:184:D0PUKACXX:1:1202:13228:120669	272	chromosome:AGPv2:2:1:237068873:1	149731526	1	31M	*	0	0	GGATTCAACTTTAGGCCAGCTTGTCTAAAAC	;FFFDECEEECEHC<CEDDHCHHC;IHGF?J	AS:i:-5	XS:i:0	XN:i:0	XM:i:1	XO:i:0	XG:i:0	NM:i:1	MD:Z:26G4	YT:Z:UU
HWI-ST515:184:D0PUKACXX:1:1202:13228:120669	256	chromosome:AGPv2:1:1:301354135:1	50483832	1	31M	*	0	0	GTTTTAGACAAGCTGGCCTAAAGTTGAATCC	J?FGHI;CHHCHDDEC<CHECEEECEDFFF;	AS:i:-5	XS:i:0	XN:i:0	XM:i:1	XO:i:0	XG:i:0	NM:i:1	MD:Z:17T13	YT:Z:UU
HWI-ST515:184:D0PUKACXX:1:1202:13228:120669	256	chromosome:AGPv2:5:1:217872852:1	157683775	1	31M	*	0	0	GTTTTAGACAAGCTGGCCTAAAGTTGAATCC	J?FGHI;CHHCHDDEC<CHECEEECEDFFF;	AS:i:-5	XS:i:0	XN:i:0	XM:i:1	XO:i:0	XG:i:0	NM:i:1	MD:Z:7G23	YT:Z:UU
HWI-ST515:184:D0PUKACXX:1:1202:13228:120669	272	chromosome:AGPv2:5:1:217872852:1	54278934	1	31M	*	0	0	GGATTCAACTTTAGGCCAGCTTGTCTAAAAC	;FFFDECEEECEHC<CEDDHCHHC;IHGF?J	AS:i:-5	XS:i:0	XN:i:0	XM:i:1	XO:i:0	XG:i:0	NM:i:1	MD:Z:26G4	YT:Z:UU
HWI-ST515:184:D0PUKACXX:1:1202:13228:120669	256	chromosome:AGPv2:9:1:156750706:1	108649121	1	31M	*	0	0	GTTTTAGACAAGCTGGCCTAAAGTTGAATCC	J?FGHI;CHHCHDDEC<CHECEEECEDFFF;	AS:i:-5	XS:i:0	XN:i:0	XM:i:1	XO:i:0	XG:i:0	NM:i:1	MD:Z:17T13	YT:Z:UU
HWI-ST515:184:D0PUKACXX:1:1202:13228:120669	272	chromosome:AGPv2:10:1:150189435:1	116626779	1	31M	*	0	0	GGATTCAACTTTAGGCCAGCTTGTCTAAAAC	;FFFDECEEECEHC<CEDDHCHHC;IHGF?J	AS:i:-5	XS:i:0	XN:i:0	XM:i:1	XO:i:0	XG:i:0	NM:i:1	MD:Z:13A17	YT:Z:UU
HWI-ST515:184:D0PUKACXX:1:1202:13228:120669	256	chromosome:AGPv2:3:1:232140174:1	138900003	1	31M	*	0	0	GTTTTAGACAAGCTGGCCTAAAGTTGAATCC	J?FGHI;CHHCHDDEC<CHECEEECEDFFF;	AS:i:-5	XS:i:0	XN:i:0	XM:i:1	XO:i:0	XG:i:0	NM:i:1	MD:Z:7G23	YT:Z:UU
HWI-ST515:184:D0PUKACXX:1:1202:13228:120669	272	chromosome:AGPv2:1:1:301354135:1	96999812	1	31M	*	0	0	GGATTCAACTTTAGGCCAGCTTGTCTAAAAC	;FFFDECEEECEHC<CEDDHCHHC;IHGF?J	AS:i:-5	XS:i:0	XN:i:0	XM:i:1	XO:i:0	XG:i:0	NM:i:1	MD:Z:13A17	YT:Z:UU
HWI-ST515:184:D0PUKACXX:1:1202:13228:120669	256	chromosome:AGPv2:8:1:175793759:1	32278472	1	31M	*	0	0	GTTTTAGACAAGCTGGCCTAAAGTTGAATCC	J?FGHI;CHHCHDDEC<CHECEEECEDFFF;	AS:i:-5	XS:i:0	XN:i:0	XM:i:1	XO:i:0	XG:i:0	NM:i:1	MD:Z:4C26	YT:Z:UU
HWI-ST515:184:D0PUKACXX:1:1202:13228:120669	272	chromosome:AGPv2:2:1:237068873:1	83297895	1	31M	*	0	0	GGATTCAACTTTAGGCCAGCTTGTCTAAAAC	;FFFDECEEECEHC<CEDDHCHHC;IHGF?J	AS:i:-5	XS:i:0	XN:i:0	XM:i:1	XO:i:0	XG:i:0	NM:i:1	MD:Z:13A17	YT:Z:UU
HWI-ST515:184:D0PUKACXX:1:1202:13228:120669	256	chromosome:AGPv2:2:1:237068873:1	111111687	1	31M	*	0	0	GTTTTAGACAAGCTGGCCTAAAGTTGAATCC	J?FGHI;CHHCHDDEC<CHECEEECEDFFF;	AS:i:-5	XS:i:0	XN:i:0	XM:i:1	XO:i:0	XG:i:0	NM:i:1	MD:Z:23A7	YT:Z:UU
HWI-ST515:184:D0PUKACXX:1:1202:13228:120669	272	chromosome:AGPv2:2:1:237068873:1	80709142	1	31M	*	0	0	GGATTCAACTTTAGGCCAGCTTGTCTAAAAC	;FFFDECEEECEHC<CEDDHCHHC;IHGF?J	AS:i:-5	XS:i:0	XN:i:0	XM:i:1	XO:i:0	XG:i:0	NM:i:1	MD:Z:26G4	YT:Z:UU
HWI-ST515:184:D0PUKACXX:1:1202:13228:120669	256	chromosome:AGPv2:5:1:217872852:1	95285679	1	31M	*	0	0	GTTTTAGACAAGCTGGCCTAAAGTTGAATCC	J?FGHI;CHHCHDDEC<CHECEEECEDFFF;	AS:i:-5	XS:i:0	XN:i:0	XM:i:1	XO:i:0	XG:i:0	NM:i:1	MD:Z:4C26	YT:Z:UU
HWI-ST515:184:D0PUKACXX:1:1202:13228:120669	256	chromosome:AGPv2:2:1:237068873:1	47095649	1	31M	*	0	0	GTTTTAGACAAGCTGGCCTAAAGTTGAATCC	J?FGHI;CHHCHDDEC<CHECEEECEDFFF;	AS:i:-5	XS:i:0	XN:i:0	XM:i:1	XO:i:0	XG:i:0	NM:i:1	MD:Z:4C26	YT:Z:UU
HWI-ST515:184:D0PUKACXX:1:1202:13228:120669	272	chromosome:AGPv2:5:1:217872852:1	18934652	1	31M	*	0	0	GGATTCAACTTTAGGCCAGCTTGTCTAAAAC	;FFFDECEEECEHC<CEDDHCHHC;IHGF?J	AS:i:-5	XS:i:0	XN:i:0	XM:i:1	XO:i:0	XG:i:0	NM:i:1	MD:Z:26G4	YT:Z:UU
HWI-ST515:184:D0PUKACXX:1:1202:13228:120669	272	chromosome:AGPv2:7:1:176764762:1	37141679	1	31M	*	0	0	GGATTCAACTTTAGGCCAGCTTGTCTAAAAC	;FFFDECEEECEHC<CEDDHCHHC;IHGF?J	AS:i:-5	XS:i:0	XN:i:0	XM:i:1	XO:i:0	XG:i:0	NM:i:1	MD:Z:26G4	YT:Z:UU
HWI-ST515:184:D0PUKACXX:1:1202:13228:120669	256	chromosome:AGPv2:2:1:237068873:1	71264373	1	31M	*	0	0	GTTTTAGACAAGCTGGCCTAAAGTTGAATCC	J?FGHI;CHHCHDDEC<CHECEEECEDFFF;	AS:i:-5	XS:i:0	XN:i:0	XM:i:1	XO:i:0	XG:i:0	NM:i:1	MD:Z:7G23	YT:Z:UU
HWI-ST515:184:D0PUKACXX:1:1202:13228:120669	272	chromosome:AGPv2:4:1:241473504:1	74908189	1	31M	*	0	0	GGATTCAACTTTAGGCCAGCTTGTCTAAAAC	;FFFDECEEECEHC<CEDDHCHHC;IHGF?J	AS:i:-5	XS:i:0	XN:i:0	XM:i:1	XO:i:0	XG:i:0	NM:i:1	MD:Z:23C7	YT:Z:UU
HWI-ST515:184:D0PUKACXX:1:1202:13228:120669	272	chromosome:AGPv2:1:1:301354135:1	50880733	1	31M	*	0	0	GGATTCAACTTTAGGCCAGCTTGTCTAAAAC	;FFFDECEEECEHC<CEDDHCHHC;IHGF?J	AS:i:-5	XS:i:0	XN:i:0	XM:i:1	XO:i:0	XG:i:0	NM:i:1	MD:Z:26G4	YT:Z:UU
HWI-ST515:184:D0PUKACXX:1:1202:13228:120669	272	chromosome:AGPv2:2:1:237068873:1	128391230	1	31M	*	0	0	GGATTCAACTTTAGGCCAGCTTGTCTAAAAC	;FFFDECEEECEHC<CEDDHCHHC;IHGF?J	AS:i:-5	XS:i:0	XN:i:0	XM:i:1	XO:i:0	XG:i:0	NM:i:1	MD:Z:23C7	YT:Z:UU
HWI-ST515:184:D0PUKACXX:1:1202:13228:120669	272	chromosome:AGPv2:1:1:301354135:1	104853353	1	31M	*	0	0	GGATTCAACTTTAGGCCAGCTTGTCTAAAAC	;FFFDECEEECEHC<CEDDHCHHC;IHGF?J	AS:i:-5	XS:i:0	XN:i:0	XM:i:1	XO:i:0	XG:i:0	NM:i:1	MD:Z:11C19	YT:Z:UU
HWI-ST515:184:D0PUKACXX:1:1202:13228:120669	256	chromosome:AGPv2:4:1:241473504:1	144555904	1	31M	*	0	0	GTTTTAGACAAGCTGGCCTAAAGTTGAATCC	J?FGHI;CHHCHDDEC<CHECEEECEDFFF;	AS:i:-5	XS:i:0	XN:i:0	XM:i:1	XO:i:0	XG:i:0	NM:i:1	MD:Z:7G23	YT:Z:UU
HWI-ST515:184:D0PUKACXX:1:1202:13228:120669	256	chromosome:AGPv2:7:1:176764762:1	70577300	1	31M	*	0	0	GTTTTAGACAAGCTGGCCTAAAGTTGAATCC	J?FGHI;CHHCHDDEC<CHECEEECEDFFF;	AS:i:-5	XS:i:0	XN:i:0	XM:i:1	XO:i:0	XG:i:0	NM:i:1	MD:Z:17T13	YT:Z:UU
HWI-ST515:184:D0PUKACXX:1:1202:13228:120669	256	chromosome:AGPv2:5:1:217872852:1	114462625	1	31M	*	0	0	GTTTTAGACAAGCTGGCCTAAAGTTGAATCC	J?FGHI;CHHCHDDEC<CHECEEECEDFFF;	AS:i:-5	XS:i:0	XN:i:0	XM:i:1	XO:i:0	XG:i:0	NM:i:1	MD:Z:4C26	YT:Z:UU
HWI-ST515:184:D0PUKACXX:1:1202:13228:120669	272	chromosome:AGPv2:3:1:232140174:1	65431428	1	31M	*	0	0	GGATTCAACTTTAGGCCAGCTTGTCTAAAAC	;FFFDECEEECEHC<CEDDHCHHC;IHGF?J	AS:i:-5	XS:i:0	XN:i:0	XM:i:1	XO:i:0	XG:i:0	NM:i:1	MD:Z:23C7	YT:Z:UU
HWI-ST515:184:D0PUKACXX:1:1202:13228:120669	272	chromosome:AGPv2:2:1:237068873:1	68541477	1	31M	*	0	0	GGATTCAACTTTAGGCCAGCTTGTCTAAAAC	;FFFDECEEECEHC<CEDDHCHHC;IHGF?J	AS:i:-5	XS:i:0	XN:i:0	XM:i:1	XO:i:0	XG:i:0	NM:i:1	MD:Z:26G4	YT:Z:UU
HWI-ST515:184:D0PUKACXX:1:1202:13228:120669	256	chromosome:AGPv2:10:1:150189435:1	47853317	1	31M	*	0	0	GTTTTAGACAAGCTGGCCTAAAGTTGAATCC	J?FGHI;CHHCHDDEC<CHECEEECEDFFF;	AS:i:-5	XS:i:0	XN:i:0	XM:i:1	XO:i:0	XG:i:0	NM:i:1	MD:Z:4C26	YT:Z:UU
HWI-ST515:184:D0PUKACXX:1:1202:13228:120669	256	chromosome:AGPv2:9:1:156750706:1	127622278	1	31M	*	0	0	GTTTTAGACAAGCTGGCCTAAAGTTGAATCC	J?FGHI;CHHCHDDEC<CHECEEECEDFFF;	AS:i:-5	XS:i:0	XN:i:0	XM:i:1	XO:i:0	XG:i:0	NM:i:1	MD:Z:7G23	YT:Z:UU
HWI-ST515:184:D0PUKACXX:1:1202:13228:120669	256	chromosome:AGPv2:1:1:301354135:1	84884970	1	31M	*	0	0	GTTTTAGACAAGCTGGCCTAAAGTTGAATCC	J?FGHI;CHHCHDDEC<CHECEEECEDFFF;	AS:i:-5	XS:i:0	XN:i:0	XM:i:1	XO:i:0	XG:i:0	NM:i:1	MD:Z:7G23	YT:Z:UU
HWI-ST515:184:D0PUKACXX:1:1202:13228:120669	256	chromosome:AGPv2:9:1:156750706:1	32070020	1	31M	*	0	0	GTTTTAGACAAGCTGGCCTAAAGTTGAATCC	J?FGHI;CHHCHDDEC<CHECEEECEDFFF;	AS:i:-5	XS:i:0	XN:i:0	XM:i:1	XO:i:0	XG:i:0	NM:i:1	MD:Z:17T13	YT:Z:UU
HWI-ST515:184:D0PUKACXX:1:1202:13228:120669	272	chromosome:AGPv2:5:1:217872852:1	50433189	1	31M	*	0	0	GGATTCAACTTTAGGCCAGCTTGTCTAAAAC	;FFFDECEEECEHC<CEDDHCHHC;IHGF?J	AS:i:-5	XS:i:0	XN:i:0	XM:i:1	XO:i:0	XG:i:0	NM:i:1	MD:Z:13A17	YT:Z:UU
HWI-ST515:184:D0PUKACXX:1:1202:13228:120669	256	chromosome:AGPv2:5:1:217872852:1	163573228	1	31M	*	0	0	GTTTTAGACAAGCTGGCCTAAAGTTGAATCC	J?FGHI;CHHCHDDEC<CHECEEECEDFFF;	AS:i:-5	XS:i:0	XN:i:0	XM:i:1	XO:i:0	XG:i:0	NM:i:1	MD:Z:17T13	YT:Z:UU
HWI-ST515:184:D0PUKACXX:1:1202:13228:120669	256	chromosome:AGPv2:6:1:169174353:1	2997548	1	31M	*	0	0	GTTTTAGACAAGCTGGCCTAAAGTTGAATCC	J?FGHI;CHHCHDDEC<CHECEEECEDFFF;	AS:i:-5	XS:i:0	XN:i:0	XM:i:1	XO:i:0	XG:i:0	NM:i:1	MD:Z:7G23	YT:Z:UU
HWI-ST515:184:D0PUKACXX:1:1202:13228:120669	272	chromosome:AGPv2:3:1:232140174:1	112382386	1	31M	*	0	0	GGATTCAACTTTAGGCCAGCTTGTCTAAAAC	;FFFDECEEECEHC<CEDDHCHHC;IHGF?J	AS:i:-5	XS:i:0	XN:i:0	XM:i:1	XO:i:0	XG:i:0	NM:i:1	MD:Z:26G4	YT:Z:UU
HWI-ST515:184:D0PUKACXX:1:1202:13228:120669	272	chromosome:AGPv2:1:1:301354135:1	236110056	1	31M	*	0	0	GGATTCAACTTTAGGCCAGCTTGTCTAAAAC	;FFFDECEEECEHC<CEDDHCHHC;IHGF?J	AS:i:-5	XS:i:0	XN:i:0	XM:i:1	XO:i:0	XG:i:0	NM:i:1	MD:Z:26G4	YT:Z:UU
HWI-ST515:184:D0PUKACXX:1:1202:13228:120669	256	chromosome:AGPv2:6:1:169174353:1	64562616	1	31M	*	0	0	GTTTTAGACAAGCTGGCCTAAAGTTGAATCC	J?FGHI;CHHCHDDEC<CHECEEECEDFFF;	AS:i:-5	XS:i:0	XN:i:0	XM:i:1	XO:i:0	XG:i:0	NM:i:1	MD:Z:4C26	YT:Z:UU
HWI-ST515:184:D0PUKACXX:1:1202:13228:120669	256	chromosome:AGPv2:5:1:217872852:1	76493360	1	31M	*	0	0	GTTTTAGACAAGCTGGCCTAAAGTTGAATCC	J?FGHI;CHHCHDDEC<CHECEEECEDFFF;	AS:i:-5	XS:i:0	XN:i:0	XM:i:1	XO:i:0	XG:i:0	NM:i:1	MD:Z:7G23	YT:Z:UU
HWI-ST515:184:D0PUKACXX:1:1202:13228:120669	256	chromosome:AGPv2:10:1:150189435:1	77132075	1	31M	*	0	0	GTTTTAGACAAGCTGGCCTAAAGTTGAATCC	J?FGHI;CHHCHDDEC<CHECEEECEDFFF;	AS:i:-5	XS:i:0	XN:i:0	XM:i:1	XO:i:0	XG:i:0	NM:i:1	MD:Z:17T13	YT:Z:UU
HWI-ST515:184:D0PUKACXX:1:1202:13228:120669	272	chromosome:AGPv2:7:1:176764762:1	81028383	1	31M	*	0	0	GGATTCAACTTTAGGCCAGCTTGTCTAAAAC	;FFFDECEEECEHC<CEDDHCHHC;IHGF?J	AS:i:-5	XS:i:0	XN:i:0	XM:i:1	XO:i:0	XG:i:0	NM:i:1	MD:Z:13A17	YT:Z:UU
HWI-ST515:184:D0PUKACXX:1:1202:13228:120669	272	chromosome:AGPv2:3:1:232140174:1	47975799	1	31M	*	0	0	GGATTCAACTTTAGGCCAGCTTGTCTAAAAC	;FFFDECEEECEHC<CEDDHCHHC;IHGF?J	AS:i:-5	XS:i:0	XN:i:0	XM:i:1	XO:i:0	XG:i:0	NM:i:1	MD:Z:26G4	YT:Z:UU
HWI-ST515:184:D0PUKACXX:1:1202:13228:120669	256	chromosome:AGPv2:5:1:217872852:1	87572419	1	31M	*	0	0	GTTTTAGACAAGCTGGCCTAAAGTTGAATCC	J?FGHI;CHHCHDDEC<CHECEEECEDFFF;	AS:i:-5	XS:i:0	XN:i:0	XM:i:1	XO:i:0	XG:i:0	NM:i:1	MD:Z:4C26	YT:Z:UU
HWI-ST515:184:D0PUKACXX:1:1202:13228:120669	256	chromosome:AGPv2:6:1:169174353:1	134614969	1	31M	*	0	0	GTTTTAGACAAGCTGGCCTAAAGTTGAATCC	J?FGHI;CHHCHDDEC<CHECEEECEDFFF;	AS:i:-5	XS:i:0	XN:i:0	XM:i:1	XO:i:0	XG:i:0	NM:i:1	MD:Z:4C26	YT:Z:UU
HWI-ST515:184:D0PUKACXX:1:1202:13228:120669	256	chromosome:AGPv2:3:1:232140174:1	171047532	1	31M	*	0	0	GTTTTAGACAAGCTGGCCTAAAGTTGAATCC	J?FGHI;CHHCHDDEC<CHECEEECEDFFF;	AS:i:-5	XS:i:0	XN:i:0	XM:i:1	XO:i:0	XG:i:0	NM:i:1	MD:Z:19G11	YT:Z:UU
HWI-ST515:184:D0PUKACXX:1:1202:13228:120669	256	chromosome:AGPv2:1:1:301354135:1	293445073	1	31M	*	0	0	GTTTTAGACAAGCTGGCCTAAAGTTGAATCC	J?FGHI;CHHCHDDEC<CHECEEECEDFFF;	AS:i:-5	XS:i:0	XN:i:0	XM:i:1	XO:i:0	XG:i:0	NM:i:1	MD:Z:7G23	YT:Z:UU
HWI-ST515:184:D0PUKACXX:1:1202:13228:120669	256	chromosome:AGPv2:4:1:241473504:1	18361811	1	31M	*	0	0	GTTTTAGACAAGCTGGCCTAAAGTTGAATCC	J?FGHI;CHHCHDDEC<CHECEEECEDFFF;	AS:i:-5	XS:i:0	XN:i:0	XM:i:1	XO:i:0	XG:i:0	NM:i:1	MD:Z:17T13	YT:Z:UU
HWI-ST515:184:D0PUKACXX:1:1202:13228:120669	256	chromosome:AGPv2:1:1:301354135:1	109457361	1	31M	*	0	0	GTTTTAGACAAGCTGGCCTAAAGTTGAATCC	J?FGHI;CHHCHDDEC<CHECEEECEDFFF;	AS:i:-5	XS:i:0	XN:i:0	XM:i:1	XO:i:0	XG:i:0	NM:i:1	MD:Z:7G23	YT:Z:UU
HWI-ST515:184:D0PUKACXX:1:1202:13228:120669	256	chromosome:AGPv2:2:1:237068873:1	156240653	1	31M	*	0	0	GTTTTAGACAAGCTGGCCTAAAGTTGAATCC	J?FGHI;CHHCHDDEC<CHECEEECEDFFF;	AS:i:-5	XS:i:0	XN:i:0	XM:i:1	XO:i:0	XG:i:0	NM:i:1	MD:Z:17T13	YT:Z:UU
HWI-ST515:184:D0PUKACXX:1:1202:13228:120669	256	chromosome:AGPv2:1:1:301354135:1	87787200	1	31M	*	0	0	GTTTTAGACAAGCTGGCCTAAAGTTGAATCC	J?FGHI;CHHCHDDEC<CHECEEECEDFFF;	AS:i:-5	XS:i:0	XN:i:0	XM:i:1	XO:i:0	XG:i:0	NM:i:1	MD:Z:7G23	YT:Z:UU
HWI-ST515:184:D0PUKACXX:1:1202:13228:120669	256	chromosome:AGPv2:2:1:237068873:1	31634366	1	31M	*	0	0	GTTTTAGACAAGCTGGCCTAAAGTTGAATCC	J?FGHI;CHHCHDDEC<CHECEEECEDFFF;	AS:i:-5	XS:i:0	XN:i:0	XM:i:1	XO:i:0	XG:i:0	NM:i:1	MD:Z:25C5	YT:Z:UU
HWI-ST515:184:D0PUKACXX:1:1202:13228:120669	256	chromosome:AGPv2:4:1:241473504:1	32437010	1	31M	*	0	0	GTTTTAGACAAGCTGGCCTAAAGTTGAATCC	J?FGHI;CHHCHDDEC<CHECEEECEDFFF;	AS:i:-5	XS:i:0	XN:i:0	XM:i:1	XO:i:0	XG:i:0	NM:i:1	MD:Z:7G23	YT:Z:UU
HWI-ST515:184:D0PUKACXX:1:1202:13228:120669	272	chromosome:AGPv2:5:1:217872852:1	75310310	1	31M	*	0	0	GGATTCAACTTTAGGCCAGCTTGTCTAAAAC	;FFFDECEEECEHC<CEDDHCHHC;IHGF?J	AS:i:-5	XS:i:0	XN:i:0	XM:i:1	XO:i:0	XG:i:0	NM:i:1	MD:Z:26G4	YT:Z:UU
HWI-ST515:184:D0PUKACXX:1:1202:13228:120669	272	chromosome:AGPv2:3:1:232140174:1	133435030	1	31M	*	0	0	GGATTCAACTTTAGGCCAGCTTGTCTAAAAC	;FFFDECEEECEHC<CEDDHCHHC;IHGF?J	AS:i:-5	XS:i:0	XN:i:0	XM:i:1	XO:i:0	XG:i:0	NM:i:1	MD:Z:23C7	YT:Z:UU
HWI-ST515:184:D0PUKACXX:1:1202:13228:120669	272	chromosome:AGPv2:9:1:156750706:1	36588744	1	31M	*	0	0	GGATTCAACTTTAGGCCAGCTTGTCTAAAAC	;FFFDECEEECEHC<CEDDHCHHC;IHGF?J	AS:i:-5	XS:i:0	XN:i:0	XM:i:1	XO:i:0	XG:i:0	NM:i:1	MD:Z:11C19	YT:Z:UU
HWI-ST515:184:D0PUKACXX:1:1202:13228:120669	256	chromosome:AGPv2:9:1:156750706:1	112474343	1	31M	*	0	0	GTTTTAGACAAGCTGGCCTAAAGTTGAATCC	J?FGHI;CHHCHDDEC<CHECEEECEDFFF;	AS:i:-5	XS:i:0	XN:i:0	XM:i:1	XO:i:0	XG:i:0	NM:i:1	MD:Z:7G23	YT:Z:UU
HWI-ST515:184:D0PUKACXX:1:1202:13228:120669	272	chromosome:AGPv2:2:1:237068873:1	55963177	1	31M	*	0	0	GGATTCAACTTTAGGCCAGCTTGTCTAAAAC	;FFFDECEEECEHC<CEDDHCHHC;IHGF?J	AS:i:-5	XS:i:0	XN:i:0	XM:i:1	XO:i:0	XG:i:0	NM:i:1	MD:Z:26G4	YT:Z:UU
HWI-ST515:184:D0PUKACXX:1:1202:13228:120669	256	chromosome:AGPv2:4:1:241473504:1	43463794	1	31M	*	0	0	GTTTTAGACAAGCTGGCCTAAAGTTGAATCC	J?FGHI;CHHCHDDEC<CHECEEECEDFFF;	AS:i:-5	XS:i:0	XN:i:0	XM:i:1	XO:i:0	XG:i:0	NM:i:1	MD:Z:4C26	YT:Z:UU
HWI-ST515:184:D0PUKACXX:1:1202:13228:120669	256	chromosome:AGPv2:2:1:237068873:1	80913895	1	31M	*	0	0	GTTTTAGACAAGCTGGCCTAAAGTTGAATCC	J?FGHI;CHHCHDDEC<CHECEEECEDFFF;	AS:i:-5	XS:i:0	XN:i:0	XM:i:1	XO:i:0	XG:i:0	NM:i:1	MD:Z:17T13	YT:Z:UU
HWI-ST515:184:D0PUKACXX:1:1202:13228:120669	272	chromosome:AGPv2:10:1:150189435:1	2153314	1	31M	*	0	0	GGATTCAACTTTAGGCCAGCTTGTCTAAAAC	;FFFDECEEECEHC<CEDDHCHHC;IHGF?J	AS:i:-5	XS:i:0	XN:i:0	XM:i:1	XO:i:0	XG:i:0	NM:i:1	MD:Z:13A17	YT:Z:UU
HWI-ST515:184:D0PUKACXX:1:1202:13228:120669	272	chromosome:AGPv2:7:1:176764762:1	135873332	1	31M	*	0	0	GGATTCAACTTTAGGCCAGCTTGTCTAAAAC	;FFFDECEEECEHC<CEDDHCHHC;IHGF?J	AS:i:-5	XS:i:0	XN:i:0	XM:i:1	XO:i:0	XG:i:0	NM:i:1	MD:Z:11C19	YT:Z:UU
HWI-ST515:184:D0PUKACXX:1:1202:13228:120669	256	chromosome:AGPv2:6:1:169174353:1	72383677	1	31M	*	0	0	GTTTTAGACAAGCTGGCCTAAAGTTGAATCC	J?FGHI;CHHCHDDEC<CHECEEECEDFFF;	AS:i:-5	XS:i:0	XN:i:0	XM:i:1	XO:i:0	XG:i:0	NM:i:1	MD:Z:19G11	YT:Z:UU
HWI-ST515:184:D0PUKACXX:1:1202:13228:120669	272	chromosome:AGPv2:3:1:232140174:1	83624684	1	31M	*	0	0	GGATTCAACTTTAGGCCAGCTTGTCTAAAAC	;FFFDECEEECEHC<CEDDHCHHC;IHGF?J	AS:i:-5	XS:i:0	XN:i:0	XM:i:1	XO:i:0	XG:i:0	NM:i:1	MD:Z:26G4	YT:Z:UU
HWI-ST515:184:D0PUKACXX:1:1202:13228:120669	272	chromosome:AGPv2:10:1:150189435:1	73546276	1	31M	*	0	0	GGATTCAACTTTAGGCCAGCTTGTCTAAAAC	;FFFDECEEECEHC<CEDDHCHHC;IHGF?J	AS:i:-5	XS:i:0	XN:i:0	XM:i:1	XO:i:0	XG:i:0	NM:i:1	MD:Z:23C7	YT:Z:UU
HWI-ST515:184:D0PUKACXX:1:1202:13228:120669	272	chromosome:AGPv2:4:1:241473504:1	142077280	1	31M	*	0	0	GGATTCAACTTTAGGCCAGCTTGTCTAAAAC	;FFFDECEEECEHC<CEDDHCHHC;IHGF?J	AS:i:-5	XS:i:0	XN:i:0	XM:i:1	XO:i:0	XG:i:0	NM:i:1	MD:Z:23C7	YT:Z:UU
HWI-ST515:184:D0PUKACXX:1:1202:13228:120669	256	chromosome:AGPv2:8:1:175793759:1	3448034	1	31M	*	0	0	GTTTTAGACAAGCTGGCCTAAAGTTGAATCC	J?FGHI;CHHCHDDEC<CHECEEECEDFFF;	AS:i:-5	XS:i:0	XN:i:0	XM:i:1	XO:i:0	XG:i:0	NM:i:1	MD:Z:4C26	YT:Z:UU
HWI-ST515:184:D0PUKACXX:1:1202:13228:120669	256	chromosome:AGPv2:4:1:241473504:1	29075352	1	31M	*	0	0	GTTTTAGACAAGCTGGCCTAAAGTTGAATCC	J?FGHI;CHHCHDDEC<CHECEEECEDFFF;	AS:i:-5	XS:i:0	XN:i:0	XM:i:1	XO:i:0	XG:i:0	NM:i:1	MD:Z:4C26	YT:Z:UU
HWI-ST515:184:D0PUKACXX:1:1202:13228:120669	272	chromosome:AGPv2:9:1:156750706:1	850346	1	31M	*	0	0	GGATTCAACTTTAGGCCAGCTTGTCTAAAAC	;FFFDECEEECEHC<CEDDHCHHC;IHGF?J	AS:i:-5	XS:i:0	XN:i:0	XM:i:1	XO:i:0	XG:i:0	NM:i:1	MD:Z:13A17	YT:Z:UU
HWI-ST515:184:D0PUKACXX:1:1202:13228:120669	272	chromosome:AGPv2:2:1:237068873:1	147865160	1	31M	*	0	0	GGATTCAACTTTAGGCCAGCTTGTCTAAAAC	;FFFDECEEECEHC<CEDDHCHHC;IHGF?J	AS:i:-5	XS:i:0	XN:i:0	XM:i:1	XO:i:0	XG:i:0	NM:i:1	MD:Z:26G4	YT:Z:UU
HWI-ST515:184:D0PUKACXX:1:1202:13228:120669	272	chromosome:AGPv2:1:1:301354135:1	123386944	1	31M	*	0	0	GGATTCAACTTTAGGCCAGCTTGTCTAAAAC	;FFFDECEEECEHC<CEDDHCHHC;IHGF?J	AS:i:-5	XS:i:0	XN:i:0	XM:i:1	XO:i:0	XG:i:0	NM:i:1	MD:Z:23C7	YT:Z:UU
HWI-ST515:184:D0PUKACXX:1:1202:13228:120669	256	chromosome:AGPv2:3:1:232140174:1	101808425	1	31M	*	0	0	GTTTTAGACAAGCTGGCCTAAAGTTGAATCC	J?FGHI;CHHCHDDEC<CHECEEECEDFFF;	AS:i:-5	XS:i:0	XN:i:0	XM:i:1	XO:i:0	XG:i:0	NM:i:1	MD:Z:7G23	YT:Z:UU
HWI-ST515:184:D0PUKACXX:1:1202:13228:120669	256	chromosome:AGPv2:1:1:301354135:1	138051815	1	31M	*	0	0	GTTTTAGACAAGCTGGCCTAAAGTTGAATCC	J?FGHI;CHHCHDDEC<CHECEEECEDFFF;	AS:i:-5	XS:i:0	XN:i:0	XM:i:1	XO:i:0	XG:i:0	NM:i:1	MD:Z:7G23	YT:Z:UU
HWI-ST515:184:D0PUKACXX:1:1202:13228:120669	256	chromosome:AGPv2:2:1:237068873:1	93400558	1	31M	*	0	0	GTTTTAGACAAGCTGGCCTAAAGTTGAATCC	J?FGHI;CHHCHDDEC<CHECEEECEDFFF;	AS:i:-5	XS:i:0	XN:i:0	XM:i:1	XO:i:0	XG:i:0	NM:i:1	MD:Z:4C26	YT:Z:UU
HWI-ST515:184:D0PUKACXX:1:1202:13228:120669	256	chromosome:AGPv2:9:1:156750706:1	55486246	1	31M	*	0	0	GTTTTAGACAAGCTGGCCTAAAGTTGAATCC	J?FGHI;CHHCHDDEC<CHECEEECEDFFF;	AS:i:-5	XS:i:0	XN:i:0	XM:i:1	XO:i:0	XG:i:0	NM:i:1	MD:Z:14A16	YT:Z:UU
HWI-ST515:184:D0PUKACXX:1:1202:13228:120669	256	chromosome:AGPv2:3:1:232140174:1	137632986	1	31M	*	0	0	GTTTTAGACAAGCTGGCCTAAAGTTGAATCC	J?FGHI;CHHCHDDEC<CHECEEECEDFFF;	AS:i:-5	XS:i:0	XN:i:0	XM:i:1	XO:i:0	XG:i:0	NM:i:1	MD:Z:17T13	YT:Z:UU
HWI-ST515:184:D0PUKACXX:1:1202:13228:120669	272	chromosome:AGPv2:4:1:241473504:1	44690361	1	31M	*	0	0	GGATTCAACTTTAGGCCAGCTTGTCTAAAAC	;FFFDECEEECEHC<CEDDHCHHC;IHGF?J	AS:i:-5	XS:i:0	XN:i:0	XM:i:1	XO:i:0	XG:i:0	NM:i:1	MD:Z:26G4	YT:Z:UU
HWI-ST515:184:D0PUKACXX:1:1202:13228:120669	272	chromosome:AGPv2:9:1:156750706:1	47106836	1	31M	*	0	0	GGATTCAACTTTAGGCCAGCTTGTCTAAAAC	;FFFDECEEECEHC<CEDDHCHHC;IHGF?J	AS:i:-5	XS:i:0	XN:i:0	XM:i:1	XO:i:0	XG:i:0	NM:i:1	MD:Z:23C7	YT:Z:UU
HWI-ST515:184:D0PUKACXX:1:1202:13228:120669	272	chromosome:AGPv2:8:1:175793759:1	113882051	1	31M	*	0	0	GGATTCAACTTTAGGCCAGCTTGTCTAAAAC	;FFFDECEEECEHC<CEDDHCHHC;IHGF?J	AS:i:-5	XS:i:0	XN:i:0	XM:i:1	XO:i:0	XG:i:0	NM:i:1	MD:Z:23C7	YT:Z:UU
HWI-ST515:184:D0PUKACXX:1:1202:13228:120669	272	chromosome:AGPv2:1:1:301354135:1	151392656	1	31M	*	0	0	GGATTCAACTTTAGGCCAGCTTGTCTAAAAC	;FFFDECEEECEHC<CEDDHCHHC;IHGF?J	AS:i:-5	XS:i:0	XN:i:0	XM:i:1	XO:i:0	XG:i:0	NM:i:1	MD:Z:13A17	YT:Z:UU
HWI-ST515:184:D0PUKACXX:1:1202:13228:120669	256	chromosome:AGPv2:8:1:175793759:1	116172296	1	31M	*	0	0	GTTTTAGACAAGCTGGCCTAAAGTTGAATCC	J?FGHI;CHHCHDDEC<CHECEEECEDFFF;	AS:i:-5	XS:i:0	XN:i:0	XM:i:1	XO:i:0	XG:i:0	NM:i:1	MD:Z:4C26	YT:Z:UU
HWI-ST515:184:D0PUKACXX:1:1202:13228:120669	272	chromosome:AGPv2:2:1:237068873:1	30604390	1	31M	*	0	0	GGATTCAACTTTAGGCCAGCTTGTCTAAAAC	;FFFDECEEECEHC<CEDDHCHHC;IHGF?J	AS:i:-5	XS:i:0	XN:i:0	XM:i:1	XO:i:0	XG:i:0	NM:i:1	MD:Z:23C7	YT:Z:UU
HWI-ST515:184:D0PUKACXX:1:1202:13228:120669	256	chromosome:AGPv2:5:1:217872852:1	127308477	1	31M	*	0	0	GTTTTAGACAAGCTGGCCTAAAGTTGAATCC	J?FGHI;CHHCHDDEC<CHECEEECEDFFF;	AS:i:-5	XS:i:0	XN:i:0	XM:i:1	XO:i:0	XG:i:0	NM:i:1	MD:Z:4C26	YT:Z:UU
HWI-ST515:184:D0PUKACXX:1:1202:13228:120669	256	chromosome:AGPv2:1:1:301354135:1	88063948	1	31M	*	0	0	GTTTTAGACAAGCTGGCCTAAAGTTGAATCC	J?FGHI;CHHCHDDEC<CHECEEECEDFFF;	AS:i:-5	XS:i:0	XN:i:0	XM:i:1	XO:i:0	XG:i:0	NM:i:1	MD:Z:17T13	YT:Z:UU
HWI-ST515:184:D0PUKACXX:1:1202:13228:120669	272	chromosome:AGPv2:6:1:169174353:1	89493664	1	31M	*	0	0	GGATTCAACTTTAGGCCAGCTTGTCTAAAAC	;FFFDECEEECEHC<CEDDHCHHC;IHGF?J	AS:i:-5	XS:i:0	XN:i:0	XM:i:1	XO:i:0	XG:i:0	NM:i:1	MD:Z:26G4	YT:Z:UU
HWI-ST515:184:D0PUKACXX:1:1202:13228:120669	272	chromosome:AGPv2:1:1:301354135:1	179409793	1	31M	*	0	0	GGATTCAACTTTAGGCCAGCTTGTCTAAAAC	;FFFDECEEECEHC<CEDDHCHHC;IHGF?J	AS:i:-5	XS:i:0	XN:i:0	XM:i:1	XO:i:0	XG:i:0	NM:i:1	MD:Z:13A17	YT:Z:UU
HWI-ST515:184:D0PUKACXX:1:1202:13228:120669	272	chromosome:AGPv2:3:1:232140174:1	84995429	1	31M	*	0	0	GGATTCAACTTTAGGCCAGCTTGTCTAAAAC	;FFFDECEEECEHC<CEDDHCHHC;IHGF?J	AS:i:-5	XS:i:0	XN:i:0	XM:i:1	XO:i:0	XG:i:0	NM:i:1	MD:Z:16T14	YT:Z:UU
HWI-ST515:184:D0PUKACXX:1:1202:13228:120669	256	chromosome:AGPv2:1:1:301354135:1	79361010	1	31M	*	0	0	GTTTTAGACAAGCTGGCCTAAAGTTGAATCC	J?FGHI;CHHCHDDEC<CHECEEECEDFFF;	AS:i:-5	XS:i:0	XN:i:0	XM:i:1	XO:i:0	XG:i:0	NM:i:1	MD:Z:4C26	YT:Z:UU
HWI-ST515:184:D0PUKACXX:1:1202:13228:120669	256	chromosome:AGPv2:9:1:156750706:1	69919368	1	31M	*	0	0	GTTTTAGACAAGCTGGCCTAAAGTTGAATCC	J?FGHI;CHHCHDDEC<CHECEEECEDFFF;	AS:i:-5	XS:i:0	XN:i:0	XM:i:1	XO:i:0	XG:i:0	NM:i:1	MD:Z:17T13	YT:Z:UU
HWI-ST515:184:D0PUKACXX:1:1202:13228:120669	272	chromosome:AGPv2:10:1:150189435:1	83166949	1	31M	*	0	0	GGATTCAACTTTAGGCCAGCTTGTCTAAAAC	;FFFDECEEECEHC<CEDDHCHHC;IHGF?J	AS:i:-5	XS:i:0	XN:i:0	XM:i:1	XO:i:0	XG:i:0	NM:i:1	MD:Z:16T14	YT:Z:UU
HWI-ST515:184:D0PUKACXX:1:1202:13228:120669	256	chromosome:AGPv2:7:1:176764762:1	63167886	1	31M	*	0	0	GTTTTAGACAAGCTGGCCTAAAGTTGAATCC	J?FGHI;CHHCHDDEC<CHECEEECEDFFF;	AS:i:-5	XS:i:0	XN:i:0	XM:i:1	XO:i:0	XG:i:0	NM:i:1	MD:Z:7G23	YT:Z:UU
HWI-ST515:184:D0PUKACXX:1:1202:13228:120669	256	chromosome:AGPv2:10:1:150189435:1	104355528	1	31M	*	0	0	GTTTTAGACAAGCTGGCCTAAAGTTGAATCC	J?FGHI;CHHCHDDEC<CHECEEECEDFFF;	AS:i:-5	XS:i:0	XN:i:0	XM:i:1	XO:i:0	XG:i:0	NM:i:1	MD:Z:4C26	YT:Z:UU
HWI-ST515:184:D0PUKACXX:1:1202:13228:120669	272	chromosome:AGPv2:7:1:176764762:1	41965960	1	31M	*	0	0	GGATTCAACTTTAGGCCAGCTTGTCTAAAAC	;FFFDECEEECEHC<CEDDHCHHC;IHGF?J	AS:i:-5	XS:i:0	XN:i:0	XM:i:1	XO:i:0	XG:i:0	NM:i:1	MD:Z:26G4	YT:Z:UU
HWI-ST515:184:D0PUKACXX:1:1202:13228:120669	256	chromosome:AGPv2:1:1:301354135:1	185502750	1	31M	*	0	0	GTTTTAGACAAGCTGGCCTAAAGTTGAATCC	J?FGHI;CHHCHDDEC<CHECEEECEDFFF;	AS:i:-5	XS:i:0	XN:i:0	XM:i:1	XO:i:0	XG:i:0	NM:i:1	MD:Z:17T13	YT:Z:UU
HWI-ST515:184:D0PUKACXX:1:1202:13228:120669	272	chromosome:AGPv2:5:1:217872852:1	166041345	1	31M	*	0	0	GGATTCAACTTTAGGCCAGCTTGTCTAAAAC	;FFFDECEEECEHC<CEDDHCHHC;IHGF?J	AS:i:-5	XS:i:0	XN:i:0	XM:i:1	XO:i:0	XG:i:0	NM:i:1	MD:Z:26G4	YT:Z:UU
HWI-ST515:184:D0PUKACXX:1:1202:13228:120669	272	chromosome:AGPv2:4:1:241473504:1	37543714	1	31M	*	0	0	GGATTCAACTTTAGGCCAGCTTGTCTAAAAC	;FFFDECEEECEHC<CEDDHCHHC;IHGF?J	AS:i:-5	XS:i:0	XN:i:0	XM:i:1	XO:i:0	XG:i:0	NM:i:1	MD:Z:23C7	YT:Z:UU
HWI-ST515:184:D0PUKACXX:1:1202:13228:120669	256	chromosome:AGPv2:5:1:217872852:1	94493475	1	31M	*	0	0	GTTTTAGACAAGCTGGCCTAAAGTTGAATCC	J?FGHI;CHHCHDDEC<CHECEEECEDFFF;	AS:i:-5	XS:i:0	XN:i:0	XM:i:1	XO:i:0	XG:i:0	NM:i:1	MD:Z:17T13	YT:Z:UU
HWI-ST515:184:D0PUKACXX:1:1202:13228:120669	256	chromosome:AGPv2:3:1:232140174:1	45672774	1	31M	*	0	0	GTTTTAGACAAGCTGGCCTAAAGTTGAATCC	J?FGHI;CHHCHDDEC<CHECEEECEDFFF;	AS:i:-5	XS:i:0	XN:i:0	XM:i:1	XO:i:0	XG:i:0	NM:i:1	MD:Z:25A5	YT:Z:UU
HWI-ST515:184:D0PUKACXX:1:1202:13228:120669	256	chromosome:AGPv2:1:1:301354135:1	115281496	1	31M	*	0	0	GTTTTAGACAAGCTGGCCTAAAGTTGAATCC	J?FGHI;CHHCHDDEC<CHECEEECEDFFF;	AS:i:-5	XS:i:0	XN:i:0	XM:i:1	XO:i:0	XG:i:0	NM:i:1	MD:Z:7G23	YT:Z:UU
HWI-ST515:184:D0PUKACXX:1:1202:13228:120669	272	chromosome:AGPv2:4:1:241473504:1	180482054	1	31M	*	0	0	GGATTCAACTTTAGGCCAGCTTGTCTAAAAC	;FFFDECEEECEHC<CEDDHCHHC;IHGF?J	AS:i:-5	XS:i:0	XN:i:0	XM:i:1	XO:i:0	XG:i:0	NM:i:1	MD:Z:13A17	YT:Z:UU
HWI-ST515:184:D0PUKACXX:1:1202:13228:120669	272	chromosome:AGPv2:2:1:237068873:1	71107307	1	31M	*	0	0	GGATTCAACTTTAGGCCAGCTTGTCTAAAAC	;FFFDECEEECEHC<CEDDHCHHC;IHGF?J	AS:i:-5	XS:i:0	XN:i:0	XM:i:1	XO:i:0	XG:i:0	NM:i:1	MD:Z:23C7	YT:Z:UU
HWI-ST515:184:D0PUKACXX:1:1202:13228:120669	272	chromosome:AGPv2:3:1:232140174:1	95144769	1	31M	*	0	0	GGATTCAACTTTAGGCCAGCTTGTCTAAAAC	;FFFDECEEECEHC<CEDDHCHHC;IHGF?J	AS:i:-5	XS:i:0	XN:i:0	XM:i:1	XO:i:0	XG:i:0	NM:i:1	MD:Z:13A17	YT:Z:UU
HWI-ST515:184:D0PUKACXX:1:1202:13228:120669	256	chromosome:AGPv2:1:1:301354135:1	161323210	1	31M	*	0	0	GTTTTAGACAAGCTGGCCTAAAGTTGAATCC	J?FGHI;CHHCHDDEC<CHECEEECEDFFF;	AS:i:-5	XS:i:0	XN:i:0	XM:i:1	XO:i:0	XG:i:0	NM:i:1	MD:Z:17T13	YT:Z:UU
HWI-ST515:184:D0PUKACXX:1:1202:13228:120669	272	chromosome:AGPv2:7:1:176764762:1	158530496	1	31M	*	0	0	GGATTCAACTTTAGGCCAGCTTGTCTAAAAC	;FFFDECEEECEHC<CEDDHCHHC;IHGF?J	AS:i:-5	XS:i:0	XN:i:0	XM:i:1	XO:i:0	XG:i:0	NM:i:1	MD:Z:20C10	YT:Z:UU
HWI-ST515:184:D0PUKACXX:1:1202:13228:120669	272	chromosome:AGPv2:10:1:150189435:1	62928278	1	31M	*	0	0	GGATTCAACTTTAGGCCAGCTTGTCTAAAAC	;FFFDECEEECEHC<CEDDHCHHC;IHGF?J	AS:i:-5	XS:i:0	XN:i:0	XM:i:1	XO:i:0	XG:i:0	NM:i:1	MD:Z:26G4	YT:Z:UU
HWI-ST515:184:D0PUKACXX:1:1202:13228:120669	256	chromosome:AGPv2:9:1:156750706:1	4146945	1	31M	*	0	0	GTTTTAGACAAGCTGGCCTAAAGTTGAATCC	J?FGHI;CHHCHDDEC<CHECEEECEDFFF;	AS:i:-5	XS:i:0	XN:i:0	XM:i:1	XO:i:0	XG:i:0	NM:i:1	MD:Z:21G9	YT:Z:UU
HWI-ST515:184:D0PUKACXX:1:1202:13228:120669	256	chromosome:AGPv2:7:1:176764762:1	176415340	1	31M	*	0	0	GTTTTAGACAAGCTGGCCTAAAGTTGAATCC	J?FGHI;CHHCHDDEC<CHECEEECEDFFF;	AS:i:-5	XS:i:0	XN:i:0	XM:i:1	XO:i:0	XG:i:0	NM:i:1	MD:Z:4C26	YT:Z:UU
HWI-ST515:184:D0PUKACXX:1:1202:13228:120669	256	chromosome:AGPv2:1:1:301354135:1	236097578	1	31M	*	0	0	GTTTTAGACAAGCTGGCCTAAAGTTGAATCC	J?FGHI;CHHCHDDEC<CHECEEECEDFFF;	AS:i:-5	XS:i:0	XN:i:0	XM:i:1	XO:i:0	XG:i:0	NM:i:1	MD:Z:4C26	YT:Z:UU
HWI-ST515:184:D0PUKACXX:1:1202:13228:120669	256	chromosome:AGPv2:5:1:217872852:1	113467753	1	31M	*	0	0	GTTTTAGACAAGCTGGCCTAAAGTTGAATCC	J?FGHI;CHHCHDDEC<CHECEEECEDFFF;	AS:i:-5	XS:i:0	XN:i:0	XM:i:1	XO:i:0	XG:i:0	NM:i:1	MD:Z:7G23	YT:Z:UU
HWI-ST515:184:D0PUKACXX:1:1202:13228:120669	256	chromosome:AGPv2:5:1:217872852:1	110569969	1	31M	*	0	0	GTTTTAGACAAGCTGGCCTAAAGTTGAATCC	J?FGHI;CHHCHDDEC<CHECEEECEDFFF;	AS:i:-5	XS:i:0	XN:i:0	XM:i:1	XO:i:0	XG:i:0	NM:i:1	MD:Z:4C26	YT:Z:UU
HWI-ST515:184:D0PUKACXX:1:1202:13228:120669	272	chromosome:AGPv2:UNKNOWN:1:7140151:1	5051147	1	31M	*	0	0	GGATTCAACTTTAGGCCAGCTTGTCTAAAAC	;FFFDECEEECEHC<CEDDHCHHC;IHGF?J	AS:i:-5	XS:i:0	XN:i:0	XM:i:1	XO:i:0	XG:i:0	NM:i:1	MD:Z:13A17	YT:Z:UU
HWI-ST515:184:D0PUKACXX:1:1202:13228:120669	256	chromosome:AGPv2:1:1:301354135:1	242117196	1	31M	*	0	0	GTTTTAGACAAGCTGGCCTAAAGTTGAATCC	J?FGHI;CHHCHDDEC<CHECEEECEDFFF;	AS:i:-5	XS:i:0	XN:i:0	XM:i:1	XO:i:0	XG:i:0	NM:i:1	MD:Z:7G23	YT:Z:UU
HWI-ST515:184:D0PUKACXX:1:1202:13228:120669	256	chromosome:AGPv2:5:1:217872852:1	145946929	1	31M	*	0	0	GTTTTAGACAAGCTGGCCTAAAGTTGAATCC	J?FGHI;CHHCHDDEC<CHECEEECEDFFF;	AS:i:-5	XS:i:0	XN:i:0	XM:i:1	XO:i:0	XG:i:0	NM:i:1	MD:Z:7G23	YT:Z:UU
HWI-ST515:184:D0PUKACXX:1:1202:13228:120669	272	chromosome:AGPv2:6:1:169174353:1	129416624	1	31M	*	0	0	GGATTCAACTTTAGGCCAGCTTGTCTAAAAC	;FFFDECEEECEHC<CEDDHCHHC;IHGF?J	AS:i:-5	XS:i:0	XN:i:0	XM:i:1	XO:i:0	XG:i:0	NM:i:1	MD:Z:23C7	YT:Z:UU
HWI-ST515:184:D0PUKACXX:1:1202:13228:120669	256	chromosome:AGPv2:4:1:241473504:1	101610958	1	31M	*	0	0	GTTTTAGACAAGCTGGCCTAAAGTTGAATCC	J?FGHI;CHHCHDDEC<CHECEEECEDFFF;	AS:i:-5	XS:i:0	XN:i:0	XM:i:1	XO:i:0	XG:i:0	NM:i:1	MD:Z:4C26	YT:Z:UU
HWI-ST515:184:D0PUKACXX:1:1202:13228:120669	272	chromosome:AGPv2:5:1:217872852:1	6393307	1	31M	*	0	0	GGATTCAACTTTAGGCCAGCTTGTCTAAAAC	;FFFDECEEECEHC<CEDDHCHHC;IHGF?J	AS:i:-6	XS:i:0	XN:i:0	XM:i:1	XO:i:0	XG:i:0	NM:i:1	MD:Z:30T0	YT:Z:UU
HWI-ST515:184:D0PUKACXX:1:1202:13228:120669	256	chromosome:AGPv2:1:1:301354135:1	201689961	1	31M	*	0	0	GTTTTAGACAAGCTGGCCTAAAGTTGAATCC	J?FGHI;CHHCHDDEC<CHECEEECEDFFF;	AS:i:-6	XS:i:0	XN:i:0	XM:i:1	XO:i:0	XG:i:0	NM:i:1	MD:Z:5C25	YT:Z:UU
HWI-ST515:184:D0PUKACXX:1:1202:13228:120669	272	chromosome:AGPv2:2:1:237068873:1	81326863	1	31M	*	0	0	GGATTCAACTTTAGGCCAGCTTGTCTAAAAC	;FFFDECEEECEHC<CEDDHCHHC;IHGF?J	AS:i:-6	XS:i:0	XN:i:0	XM:i:1	XO:i:0	XG:i:0	NM:i:1	MD:Z:30T0	YT:Z:UU
HWI-ST515:184:D0PUKACXX:1:1202:13228:120669	256	chromosome:AGPv2:6:1:169174353:1	102327049	1	31M	*	0	0	GTTTTAGACAAGCTGGCCTAAAGTTGAATCC	J?FGHI;CHHCHDDEC<CHECEEECEDFFF;	AS:i:-6	XS:i:0	XN:i:0	XM:i:1	XO:i:0	XG:i:0	NM:i:1	MD:Z:0A30	YT:Z:UU
HWI-ST515:184:D0PUKACXX:1:1202:13228:120669	272	chromosome:AGPv2:9:1:156750706:1	48963304	1	31M	*	0	0	GGATTCAACTTTAGGCCAGCTTGTCTAAAAC	;FFFDECEEECEHC<CEDDHCHHC;IHGF?J	AS:i:-11	XS:i:0	XN:i:0	XM:i:2	XO:i:0	XG:i:0	NM:i:2	MD:Z:29G0T0	YT:Z:UU
HWI-ST515:184:D0PUKACXX:1:1202:13228:120669	272	chromosome:AGPv2:9:1:156750706:1	111775602	1	31M	*	0	0	GGATTCAACTTTAGGCCAGCTTGTCTAAAAC	;FFFDECEEECEHC<CEDDHCHHC;IHGF?J	AS:i:-11	XS:i:0	XN:i:0	XM:i:2	XO:i:0	XG:i:0	NM:i:2	MD:Z:29G0T0	YT:Z:UU
HWI-ST515:184:D0PUKACXX:1:1202:13228:120669	256	chromosome:AGPv2:8:1:175793759:1	133696991	1	31M	*	0	0	GTTTTAGACAAGCTGGCCTAAAGTTGAATCC	J?FGHI;CHHCHDDEC<CHECEEECEDFFF;	AS:i:-11	XS:i:0	XN:i:0	XM:i:2	XO:i:0	XG:i:0	NM:i:2	MD:Z:0A3C26	YT:Z:UU
HWI-ST515:184:D0PUKACXX:1:1202:8267:148710	4	*	0	0	*	*	0	0	GCCGTCTCGATATAAGATCGGAAGAGCGGTT	DFE6<AFAHHCE<DEEFE:=B?DDC;@??##	YT:Z:UU
HWI-ST515:184:D0PUKACXX:1:1202:19821:152713	16	chromosome:AGPv2:10:1:150189435:1	53477932	38	31M	*	0	0	CTACTACTTCAGTTCTCGCCTTCTCTTTCTG	CECC@;>;)BDFDBHIIHEHEDJIIGGFFFJ	AS:i:0	XS:i:-17	XN:i:0	XM:i:0	XO:i:0	XG:i:0	NM:i:0	MD:Z:31	YT:Z:UU
HWI-ST515:184:D0PUKACXX:1:1202:19821:152713	256	chromosome:AGPv2:4:1:241473504:1	72056365	38	1M4I26M	*	0	0	CAGAAAGAGAAGGCGAGAACTGAAGTAGTAG	JFFFGGIIJDEHEHIIHBDFDB);>;@CCEC	AS:i:-17	XS:i:-17	XN:i:0	XM:i:0	XO:i:1	XG:i:4	NM:i:4	MD:Z:27	YT:Z:UU
HWI-ST515:184:D0PUKACXX:1:1203:18590:37302	0	chromosome:AGPv2:2:1:237068873:1	80590716	1	31M	*	0	0	GCTTGCCGAGGGGCGCGGGGGGGAAGCGGAT	JIGFG@EEABECBB@BDDDDBB>;9??B###	AS:i:-5	XS:i:-5	XN:i:0	XM:i:1	XO:i:0	XG:i:0	NM:i:1	MD:Z:21A9	YT:Z:UU
HWI-ST515:184:D0PUKACXX:1:1203:18590:37302	256	chromosome:AGPv2:3:1:232140174:1	3890957	1	31M	*	0	0	GCTTGCCGAGGGGCGCGGGGGGGAAGCGGAT	JIGFG@EEABECBB@BDDDDBB>;9??B###	AS:i:-5	XS:i:-5	XN:i:0	XM:i:1	XO:i:0	XG:i:0	NM:i:1	MD:Z:21A9	YT:Z:UU
HWI-ST515:184:D0PUKACXX:1:1203:18590:37302	272	chromosome:AGPv2:5:1:217872852:1	162647158	1	31M	*	0	0	ATCCGCTTCCCCCCCGCGCCCCTCGGCAAGC	###B??9;>BBDDDDB@BBCEBAEE@GFGIJ	AS:i:-5	XS:i:-5	XN:i:0	XM:i:1	XO:i:0	XG:i:0	NM:i:1	MD:Z:9T21	YT:Z:UU
HWI-ST515:184:D0PUKACXX:1:1203:18590:37302	256	chromosome:AGPv2:8:1:175793759:1	117866637	1	31M	*	0	0	GCTTGCCGAGGGGCGCGGGGGGGAAGCGGAT	JIGFG@EEABECBB@BDDDDBB>;9??B###	AS:i:-5	XS:i:-5	XN:i:0	XM:i:1	XO:i:0	XG:i:0	NM:i:1	MD:Z:21A9	YT:Z:UU
HWI-ST515:184:D0PUKACXX:1:1203:18636:100694	16	chromosome:AGPv2:2:1:237068873:1	196957041	1	31M	*	0	0	AAGGATAGACAGAGAGTGCCGCGCCGGGGGC	CEDDEDDCDDDDDDDDBDDDDDFDBBEHJIH	AS:i:0	XS:i:0	XN:i:0	XM:i:0	XO:i:0	XG:i:0	NM:i:0	MD:Z:31	YT:Z:UU
HWI-ST515:184:D0PUKACXX:1:1203:18636:100694	256	chromosome:AGPv2:10:1:150189435:1	96672308	1	31M	*	0	0	GCCCCCGGCGCGGCACTCTCTGTCTATCCTT	HIJHEBBDFDDDDDBDDDDDDDDCDDEDDEC	AS:i:0	XS:i:0	XN:i:0	XM:i:0	XO:i:0	XG:i:0	NM:i:0	MD:Z:31	YT:Z:UU
HWI-ST515:184:D0PUKACXX:1:1203:18636:100694	272	chromosome:AGPv2:7:1:176764762:1	69634101	1	31M	*	0	0	AAGGATAGACAGAGAGTGCCGCGCCGGGGGC	CEDDEDDCDDDDDDDDBDDDDDFDBBEHJIH	AS:i:0	XS:i:0	XN:i:0	XM:i:0	XO:i:0	XG:i:0	NM:i:0	MD:Z:31	YT:Z:UU
HWI-ST515:184:D0PUKACXX:1:1204:21055:11008	16	chromosome:AGPv2:8:1:175793759:1	160085577	255	31M	*	0	0	CACCCTCGCCGCCTCCGCCTACCTCAAACCC	##B@90&&53(B><EIGIGGHIIGIHIGHE>	AS:i:0	XN:i:0	XM:i:0	XO:i:0	XG:i:0	NM:i:0	MD:Z:31	YT:Z:UU
HWI-ST515:184:D0PUKACXX:1:1204:1136:17541	16	chromosome:AGPv2:10:1:150189435:1	141582658	255	31M	*	0	0	ATGGATGAGTTGAGCAAGCCCGGTCAGCCAC	5:CC>>:>?@CCDA;;6A<8AHHDEIGBGGJ	AS:i:0	XN:i:0	XM:i:0	XO:i:0	XG:i:0	NM:i:0	MD:Z:31	YT:Z:UU
HWI-ST515:184:D0PUKACXX:1:1204:4996:31534	4	*	0	0	*	*	0	0	CATTTCGATATAAGATCGGAAGAGCGTCGTG	GGEHGDECEHGI<FHG;DE?CEEDCB#####	YT:Z:UU
HWI-ST515:184:D0PUKACXX:1:1204:10841:68023	4	*	0	0	*	*	0	0	GTCCGAACCAGATAGGACTATAGTCCATATG	JGIIDEHFFECE:A;3;ACADDDCC@AC@C;	YT:Z:UU
HWI-ST515:184:D0PUKACXX:1:1204:15032:106453	16	chromosome:AGPv2:2:1:237068873:1	137772789	32	31M	*	0	0	ATACTTCCCTTGGGCTCCACCAGGCTGGCGG	###AA?B?9ECEHGHD;9;HJJIHBGGIGGG	AS:i:0	XS:i:-6	XN:i:0	XM:i:0	XO:i:0	XG:i:0	NM:i:0	MD:Z:31	YT:Z:UU
HWI-ST515:184:D0PUKACXX:1:1204:15032:106453	256	chromosome:AGPv2:8:1:175793759:1	26865555	32	31M	*	0	0	CCGCCAGCCTGGTGGAGCCCAAGGGAAGTAT	GGGIGGBHIJJH;9;DHGHECE9?B?AA###	AS:i:-6	XS:i:-6	XN:i:0	XM:i:1	XO:i:0	XG:i:0	NM:i:1	MD:Z:8T22	YT:Z:UU
HWI-ST515:184:D0PUKACXX:1:1204:17209:164584	4	*	0	0	*	*	0	0	GCAACAGAGGGATATCCACATGAACAGTCTC	GIFIIJJIHEIJIEFHEHHEFFFFFDEECC6	YT:Z:UU
HWI-ST515:184:D0PUKACXX:1:1205:9683:35593	4	*	0	0	*	*	0	0	CTCACTACAAGCGTCGCACGACAAGTGCCTC	GIIIJHIIHGIJJGGHHFFDCDDBDDDDDDC	YT:Z:UU
HWI-ST515:184:D0PUKACXX:1:1205:6176:41972	16	chromosome:AGPv2:4:1:241473504:1	224040351	255	31M	*	0	0	AAAAAGAGGAGGCGACGGCGAGGCCCTGAAG	ACCCDDDDDDDDDFFHIJJJJJJJJIJJJJJ	AS:i:0	XN:i:0	XM:i:0	XO:i:0	XG:i:0	NM:i:0	MD:Z:31	YT:Z:UU
HWI-ST515:184:D0PUKACXX:1:1205:13259:54226	4	*	0	0	*	*	0	0	TGTAGTGAGGGGGGTGATGTGATTCGGAGGA	JFFEFBDFHGFGBB55?CCCDDDCDBDB@B2	YT:Z:UU
HWI-ST515:184:D0PUKACXX:1:1205:14021:56059	16	chromosome:AGPv2:4:1:241473504:1	171791816	255	31M	*	0	0	TTCTGGAACGGTGGTGGTTCCGGCGGGCGGA	:C<EDCBABBBDDDBCCB>HIFJIHGHBJJH	AS:i:0	XN:i:0	XM:i:0	XO:i:0	XG:i:0	NM:i:0	MD:Z:31	YT:Z:UU
HWI-ST515:184:D0PUKACXX:1:1205:20493:63519	0	chromosome:AGPv2:9:1:156750706:1	139614418	255	31M	*	0	0	ATCCCTCCTCGGCTCCTCGCCCTTTCCCCTC	HIJBDC3DCHHG=(;DEEEHEFFC;CCCCD3	AS:i:0	XN:i:0	XM:i:0	XO:i:0	XG:i:0	NM:i:0	MD:Z:31	YT:Z:UU
HWI-ST515:184:D0PUKACXX:1:1205:21098:76447	0	chromosome:AGPv2:2:1:237068873:1	210473983	255	31M	*	0	0	GTTGGGGAGGGTTCGGGACTTGGGTTGGGAT	JJJJIGGGIJJEHFFFCCDDDCCD?BB@B2>	AS:i:-12	XN:i:0	XM:i:2	XO:i:0	XG:i:0	NM:i:2	MD:Z:2G0A27	YT:Z:UU
HWI-ST515:184:D0PUKACXX:1:1205:2049:76654	4	*	0	0	*	*	0	0	CGCAGGGGATGTGCAGGAGGCCAAGCGCCAG	?6@A6''--'5)7?A7;@,9;;>=?######	YT:Z:UU
HWI-ST515:184:D0PUKACXX:1:1205:12884:100602	0	chromosome:AGPv2:8:1:175793759:1	90834448	1	31M	*	0	0	CTCTCTGATTCAGCTCTGTTGCTGGCAGCAG	<BD>D?B??BFGIJDF=DEC>>4@ACH?5A2	AS:i:0	XS:i:0	XN:i:0	XM:i:0	XO:i:0	XG:i:0	NM:i:0	MD:Z:31	YT:Z:UU
HWI-ST515:184:D0PUKACXX:1:1205:12884:100602	256	chromosome:AGPv2:2:1:237068873:1	71801060	1	31M	*	0	0	CTCTCTGATTCAGCTCTGTTGCTGGCAGCAG	<BD>D?B??BFGIJDF=DEC>>4@ACH?5A2	AS:i:0	XS:i:0	XN:i:0	XM:i:0	XO:i:0	XG:i:0	NM:i:0	MD:Z:31	YT:Z:UU
HWI-ST515:184:D0PUKACXX:1:1205:8330:132851	4	*	0	0	*	*	0	0	CGCGCACGCAGAGGCGCAGAGCCCTAGAGGC	*).70;A684=B?A738=8;AC+2+9A:A##	YT:Z:UU
HWI-ST515:184:D0PUKACXX:1:1205:2705:140218	4	*	0	0	*	*	0	0	AGCAGGGCCACGTCACAGCAGCGCTGGCAGG	F8?D9('-7(;;.=5=AAF@###########	YT:Z:UU
HWI-ST515:184:D0PUKACXX:1:1205:17932:191476	16	chromosome:AGPv2:9:1:156750706:1	124562844	255	31M	*	0	0	CGCCTTCCAGTCAAGCCAGCCAAGCAGGGCC	###########BAEHEDCIF@HC=(;<BF@F	AS:i:-4	XN:i:0	XM:i:2	XO:i:0	XG:i:0	NM:i:2	MD:Z:0A1A28	YT:Z:UU
HWI-ST515:184:D0PUKACXX:1:1205:11416:194978	16	chromosome:AGPv2:8:1:175793759:1	47428628	1	31M	*	0	0	ACCTCCAGGCTTTCTCCACCCATGCAGTACA	1DBBCDB?DHC?3?6B/@IGHGFHFFIGBHH	AS:i:0	XS:i:0	XN:i:0	XM:i:0	XO:i:0	XG:i:0	NM:i:0	MD:Z:31	YT:Z:UU
HWI-ST515:184:D0PUKACXX:1:1205:11416:194978	256	chromosome:AGPv2:1:1:301354135:1	122757585	1	31M	*	0	0	TGTACTGCATGGGTGGAGAAAGCCTGGAGGT	HHBGIFFHFGHGI@/B6?3?CHD?BDCBBD1	AS:i:0	XS:i:0	XN:i:0	XM:i:0	XO:i:0	XG:i:0	NM:i:0	MD:Z:31	YT:Z:UU
HWI-ST515:184:D0PUKACXX:1:1206:7355:22764	0	chromosome:AGPv2:4:1:241473504:1	134582358	255	31M	*	0	0	TCCCCTGCGTTTTTTCCCTGCTGAAGCTTTT	JJJJIIJEGFHHIHFFFFFEDEE@>CCDCD;	AS:i:-5	XN:i:0	XM:i:1	XO:i:0	XG:i:0	NM:i:1	MD:Z:14C16	YT:Z:UU
HWI-ST515:184:D0PUKACXX:1:1206:20948:56063	16	chromosome:AGPv2:9:1:156750706:1	110849857	255	31M	*	0	0	TGAGCTGATTTGAGGAAGACCAGGGAGGGAG	##C@B=>HEEA=D@HIJIHIGGGFB=FD?DD	AS:i:-6	XN:i:0	XM:i:1	XO:i:0	XG:i:0	NM:i:1	MD:Z:16G14	YT:Z:UU
HWI-ST515:184:D0PUKACXX:1:1206:16949:102217	4	*	0	0	*	*	0	0	TGTAGTGAGGGGGGTGATGTGATTCGGAGGG	HGBFFGG?FDGHI@&5<AC3@>(:CD?####	YT:Z:UU
HWI-ST515:184:D0PUKACXX:1:1206:15284:161583	0	chromosome:AGPv2:6:1:169174353:1	121023698	255	31M	*	0	0	GCGGTACGAAAGGGGTCGGCGCCAAGATCTA	IDE@?DBE;65;CHEEED:A?=?@B?#####	AS:i:0	XN:i:0	XM:i:0	XO:i:0	XG:i:0	NM:i:0	MD:Z:31	YT:Z:UU
HWI-ST515:184:D0PUKACXX:1:1207:12309:32112	0	chromosome:AGPv2:6:1:169174353:1	121023698	255	31M	*	0	0	GCGGTACGAAAGGGGTCGGCGCCAAGATCTA	JIJJEFFHIIJJJJJHGFDDDDDBDDDDDEC	AS:i:0	XN:i:0	XM:i:0	XO:i:0	XG:i:0	NM:i:0	MD:Z:31	YT:Z:UU
HWI-ST515:184:D0PUKACXX:1:1207:10747:90319	0	chromosome:AGPv2:1:1:301354135:1	296991688	255	31M	*	0	0	CTGGTTGACAGGAAAGAGAGCAGGTGCACAG	CEFDHEHIEGE7CHEIGA9A==C?#######	AS:i:-2	XN:i:0	XM:i:1	XO:i:0	XG:i:0	NM:i:1	MD:Z:26T4	YT:Z:UU
HWI-ST515:184:D0PUKACXX:1:1207:3859:193144	4	*	0	0	*	*	0	0	CGCTGTATGAGATGAAGCGGCCGCCGCCGCG	*0.?D'88=84=@8@FGGBEB##########	YT:Z:UU
HWI-ST515:184:D0PUKACXX:1:1208:5245:159723	0	chromosome:AGPv2:4:1:241473504:1	183617722	255	31M	*	0	0	TCCTCTGCCGGAGATGAATGGGATGGAAATG	<DFG;BF<?AABG;EC:CA;>;;??5@6>;>	AS:i:-4	XN:i:0	XM:i:1	XO:i:0	XG:i:0	NM:i:1	MD:Z:7G23	YT:Z:UU
HWI-ST515:184:D0PUKACXX:1:1208:14006:175704	4	*	0	0	*	*	0	0	CTCACTACAAGCGTCGCACGACAAGTGCCTC	IBGHIJIII:=FHHIBEDEDD@8/<:>@CC5	YT:Z:UU
HWI-ST515:184:D0PUKACXX:1:1301:11325:21088	0	chromosome:AGPv2:3:1:232140174:1	55167605	255	31M	*	0	0	GGACTTGCGGGGGTGATGTCTGATGAGGGGA	HF0AAHHGGIH6557?>:>CD:4:@######	AS:i:-3	XN:i:0	XM:i:1	XO:i:0	XG:i:0	NM:i:1	MD:Z:2C28	YT:Z:UU
HWI-ST515:184:D0PUKACXX:1:1301:11131:39350	0	chromosome:AGPv2:2:1:237068873:1	209222865	1	31M	*	0	0	CTTAATGGCCGGTCTCTACGCATAAAAGAGA	CG;D4)=?>)9B3''-5>35885?CDA####	AS:i:0	XS:i:0	XN:i:0	XM:i:0	XO:i:0	XG:i:0	NM:i:0	MD:Z:31	YT:Z:UU
HWI-ST515:184:D0PUKACXX:1:1301:11131:39350	272	chromosome:AGPv2:2:1:237068873:1	209192160	1	31M	*	0	0	TCTCTTTTATGCGTAGAGACCGGCCATTAAG	####ADC?58853>5-''3B9)>?=)4D;GC	AS:i:0	XS:i:0	XN:i:0	XM:i:0	XO:i:0	XG:i:0	NM:i:0	MD:Z:31	YT:Z:UU
HWI-ST515:184:D0PUKACXX:1:1301:16806:53213	4	*	0	0	*	*	0	0	TGTAGTGAGGGGGGGGATGCGATTCGGAGGG	?B4BEG8<8B;/;0&057?(52(<@?B2;@#	YT:Z:UU
HWI-ST515:184:D0PUKACXX:1:1302:18271:37147	16	chromosome:AGPv2:9:1:156750706:1	147632062	31	31M	*	0	0	GAAAAAAACTCGTCAGTCACCAGGACCAGGA	ADDDD?7?BGIJIGIFIGBIHHFFBJIJJJJ	AS:i:0	XS:i:-5	XN:i:0	XM:i:0	XO:i:0	XG:i:0	NM:i:0	MD:Z:31	YT:Z:UU
HWI-ST515:184:D0PUKACXX:1:1302:18271:37147	272	chromosome:AGPv2:9:1:156750706:1	147640897	31	31M	*	0	0	GAAAAAAACTCGTCAGTCACCAGGACCAGGA	ADDDD?7?BGIJIGIFIGBIHHFFBJIJJJJ	AS:i:-5	XS:i:-5	XN:i:0	XM:i:1	XO:i:0	XG:i:0	NM:i:1	MD:Z:7G23	YT:Z:UU
HWI-ST515:184:D0PUKACXX:1:1302:16069:112524	0	chromosome:AGPv2:6:1:169174353:1	88685080	1	31M	*	0	0	CCCGCAATCCCCGCCTATTGCCTTGCCTGCC	GCDGHA@AGG>EEDFEA>C;>>;;@@>@3<A	AS:i:0	XS:i:0	XN:i:0	XM:i:0	XO:i:0	XG:i:0	NM:i:0	MD:Z:31	YT:Z:UU
HWI-ST515:184:D0PUKACXX:1:1302:16069:112524	272	chromosome:AGPv2:2:1:237068873:1	211241064	1	31M	*	0	0	GGCAGGCAAGGCAATAGGCGGGGATTGCGGG	A<3@>@@;;>>;C>AEFDEE>GGA@AHGDCG	AS:i:0	XS:i:0	XN:i:0	XM:i:0	XO:i:0	XG:i:0	NM:i:0	MD:Z:31	YT:Z:UU
HWI-ST515:184:D0PUKACXX:1:1302:16069:112524	256	chromosome:AGPv2:4:1:241473504:1	137695471	1	31M	*	0	0	CCCGCAATCCCCGCCTATTGCCTTGCCTGCC	GCDGHA@AGG>EEDFEA>C;>>;;@@>@3<A	AS:i:-4	XS:i:0	XN:i:0	XM:i:1	XO:i:0	XG:i:0	NM:i:1	MD:Z:17C13	YT:Z:UU
HWI-ST515:184:D0PUKACXX:1:1302:16069:112524	256	chromosome:AGPv2:5:1:217872852:1	133116034	1	31M	*	0	0	CCCGCAATCCCCGCCTATTGCCTTGCCTGCC	GCDGHA@AGG>EEDFEA>C;>>;;@@>@3<A	AS:i:-4	XS:i:0	XN:i:0	XM:i:1	XO:i:0	XG:i:0	NM:i:1	MD:Z:17C13	YT:Z:UU
HWI-ST515:184:D0PUKACXX:1:1302:9929:126908	0	chromosome:AGPv2:6:1:169174353:1	121371696	255	31M	*	0	0	ACTTCAAGTGCGAGTGGGTGCCGAACCAGGA	IIJIGIHIGEEGAHEHEHAEF@?>CBDB?##	AS:i:0	XN:i:0	XM:i:0	XO:i:0	XG:i:0	NM:i:0	MD:Z:31	YT:Z:UU
HWI-ST515:184:D0PUKACXX:1:1302:2356:151747	4	*	0	0	*	*	0	0	GGACCGAGGAGGGGACAGGGGAGGCCGGAGG	II6FFHAABABBC>3;;????@>7<B#####	YT:Z:UU
HWI-ST515:184:D0PUKACXX:1:1303:15295:109474	4	*	0	0	*	*	0	0	GCTGTCGTCAGTAGTCATATCTGACGATTCA	BB#############################	YT:Z:UU
HWI-ST515:184:D0PUKACXX:1:1303:2846:174302	4	*	0	0	*	*	0	0	TGGAAATGGAGGCCCCAGGATGGTTCTTTTC	CHIIHECF<CHIGEEBBE1;>(5(-;5;>CA	YT:Z:UU
HWI-ST515:184:D0PUKACXX:1:1304:1893:4177	0	chromosome:AGPv2:9:1:156750706:1	115884857	255	31M	*	0	0	CCACCCGACCATGGACCACCAGTCCACCGCA	IGIJ:@GHGGGHGHHHBEFFB=AACC>??##	AS:i:0	XN:i:0	XM:i:0	XO:i:0	XG:i:0	NM:i:0	MD:Z:31	YT:Z:UU
HWI-ST515:184:D0PUKACXX:1:1305:15757:56166	4	*	0	0	*	*	0	0	CCTAAAACTACCCATTCCACCATCTGTTGAG	IIGGGFHIJJJHJJIJJJIHHHDFFFDFFF@	YT:Z:UU
HWI-ST515:184:D0PUKACXX:1:1305:15833:68636	16	chromosome:AGPv2:1:1:301354135:1	128159100	1	31M	*	0	0	AGGGGAATGAGTTGACGTAGATATCTGGGGC	3CEFCECDEDDDBEEAHDBHIGIGHDJIHIG	AS:i:0	XS:i:0	XN:i:0	XM:i:0	XO:i:0	XG:i:0	NM:i:0	MD:Z:31	YT:Z:UU
HWI-ST515:184:D0PUKACXX:1:1305:15833:68636	272	chromosome:AGPv2:1:1:301354135:1	128167504	1	31M	*	0	0	AGGGGAATGAGTTGACGTAGATATCTGGGGC	3CEFCECDEDDDBEEAHDBHIGIGHDJIHIG	AS:i:0	XS:i:0	XN:i:0	XM:i:0	XO:i:0	XG:i:0	NM:i:0	MD:Z:31	YT:Z:UU
HWI-ST515:184:D0PUKACXX:1:1305:15833:68636	272	chromosome:AGPv2:1:1:301354135:1	128160486	1	31M	*	0	0	AGGGGAATGAGTTGACGTAGATATCTGGGGC	3CEFCECDEDDDBEEAHDBHIGIGHDJIHIG	AS:i:0	XS:i:0	XN:i:0	XM:i:0	XO:i:0	XG:i:0	NM:i:0	MD:Z:31	YT:Z:UU
HWI-ST515:184:D0PUKACXX:1:1305:19575:73893	0	chromosome:AGPv2:10:1:150189435:1	142357373	255	31M	*	0	0	CTCGCCCGCCATCCCGCCCGCCATTGCTCCC	FHIBH;7@AHGEHAHEDBD;>BD?:ACDDD?	AS:i:0	XN:i:0	XM:i:0	XO:i:0	XG:i:0	NM:i:0	MD:Z:31	YT:Z:UU
HWI-ST515:184:D0PUKACXX:1:1305:8456:90630	0	chromosome:AGPv2:1:1:301354135:1	20292771	255	31M	*	0	0	GGTGTGTTCGGTTTGGGCCGTGGCCCGTGGG	DC6??CGHIGICEGAHAEFCA<:8?A@?@?9	AS:i:0	XN:i:0	XM:i:0	XO:i:0	XG:i:0	NM:i:0	MD:Z:31	YT:Z:UU
HWI-ST515:184:D0PUKACXX:1:1305:3094:142456	0	chromosome:AGPv2:1:1:301354135:1	298324620	255	6M1D25M	*	0	0	TTCGCGCCACTTGTTTGATTCGTTCCTCCCG	D9?DAAB@@4=)=@C>CEA?BDFF2(;;@##	AS:i:-8	XN:i:0	XM:i:0	XO:i:1	XG:i:1	NM:i:1	MD:Z:6^C25	YT:Z:UU
HWI-ST515:184:D0PUKACXX:1:1305:13747:170774	0	chromosome:AGPv2:2:1:237068873:1	25077826	1	31M	*	0	0	CAAAGGGTCGGGAAGGTTTCCCCGTATCCAC	IGEGGIIEEHHFFBCDCCDCDDDDBDDDDA9	AS:i:0	XS:i:0	XN:i:0	XM:i:0	XO:i:0	XG:i:0	NM:i:0	MD:Z:31	YT:Z:UU
HWI-ST515:184:D0PUKACXX:1:1305:13747:170774	272	chromosome:AGPv2:2:1:237068873:1	25076004	1	31M	*	0	0	GTGGATACGGGGAAACCTTCCCGACCCTTTG	9ADDDDBDDDDCDCCDCBFFHHEEIIGGEGI	AS:i:0	XS:i:0	XN:i:0	XM:i:0	XO:i:0	XG:i:0	NM:i:0	MD:Z:31	YT:Z:UU
HWI-ST515:184:D0PUKACXX:1:1305:13563:176401	16	chromosome:AGPv2:8:1:175793759:1	43261764	255	31M	*	0	0	TATCCGACACTATTGCTCTTCTCTCTCACTG	#####CDB7>CE?7>AE@JHGEGCC<FCIJJ	AS:i:0	XN:i:0	XM:i:0	XO:i:0	XG:i:0	NM:i:0	MD:Z:31	YT:Z:UU
HWI-ST515:184:D0PUKACXX:1:1305:11090:182928	16	chromosome:AGPv2:7:1:176764762:1	147262440	1	31M	*	0	0	GGCACCGGCCAGGGAGCGTCCATGGATCAAG	?;3'>9(B?B9?<EBAAFFCHHHFDC<B8FD	AS:i:-4	XS:i:-4	XN:i:0	XM:i:1	XO:i:0	XG:i:0	NM:i:1	MD:Z:28G2	YT:Z:UU
HWI-ST515:184:D0PUKACXX:1:1305:11090:182928	256	chromosome:AGPv2:6:1:169174353:1	39757164	1	31M	*	0	0	CTTGATCCATGGACGCTCCCTGGCCGGTGCC	DF8B<CDFHHHCFFAABE<?9B?B(9>'3;?	AS:i:-4	XS:i:-4	XN:i:0	XM:i:1	XO:i:0	XG:i:0	NM:i:1	MD:Z:2C28	YT:Z:UU
HWI-ST515:184:D0PUKACXX:1:1305:11090:182928	272	chromosome:AGPv2:9:1:156750706:1	29138648	1	31M	*	0	0	GGCACCGGCCAGGGAGCGTCCATGGATCAAG	?;3'>9(B?B9?<EBAAFFCHHHFDC<B8FD	AS:i:-5	XS:i:-4	XN:i:0	XM:i:1	XO:i:0	XG:i:0	NM:i:1	MD:Z:9T21	YT:Z:UU
HWI-ST515:184:D0PUKACXX:1:1305:11090:182928	256	chromosome:AGPv2:1:1:301354135:1	198110802	1	31M	*	0	0	CTTGATCCATGGACGCTCCCTGGCCGGTGCC	DF8B<CDFHHHCFFAABE<?9B?B(9>'3;?	AS:i:-5	XS:i:-4	XN:i:0	XM:i:1	XO:i:0	XG:i:0	NM:i:1	MD:Z:23T7	YT:Z:UU
HWI-ST515:184:D0PUKACXX:1:1305:11090:182928	272	chromosome:AGPv2:9:1:156750706:1	22691297	1	31M	*	0	0	GGCACCGGCCAGGGAGCGTCCATGGATCAAG	?;3'>9(B?B9?<EBAAFFCHHHFDC<B8FD	AS:i:-9	XS:i:-4	XN:i:0	XM:i:2	XO:i:0	XG:i:0	NM:i:2	MD:Z:27T0G2	YT:Z:UU
HWI-ST515:184:D0PUKACXX:1:1305:11090:182928	256	chromosome:AGPv2:2:1:237068873:1	112621288	1	31M	*	0	0	CTTGATCCATGGACGCTCCCTGGCCGGTGCC	DF8B<CDFHHHCFFAABE<?9B?B(9>'3;?	AS:i:-14	XS:i:-4	XN:i:0	XM:i:3	XO:i:0	XG:i:0	NM:i:3	MD:Z:1C1C0T26	YT:Z:UU
HWI-ST515:184:D0PUKACXX:1:1305:11090:182928	256	chromosome:AGPv2:6:1:169174353:1	7814629	1	31M	*	0	0	CTTGATCCATGGACGCTCCCTGGCCGGTGCC	DF8B<CDFHHHCFFAABE<?9B?B(9>'3;?	AS:i:-14	XS:i:-4	XN:i:0	XM:i:3	XO:i:0	XG:i:0	NM:i:3	MD:Z:1C1C0T26	YT:Z:UU
HWI-ST515:184:D0PUKACXX:1:1306:15174:17364	16	chromosome:AGPv2:9:1:156750706:1	108224160	1	31M	*	0	0	CAGTGCGGTGCCAGCTTTGTCTCCCGTCAGT	>B@>?:CCCDFFFFDCADHJJGIIJJJJJIJ	AS:i:0	XS:i:0	XN:i:0	XM:i:0	XO:i:0	XG:i:0	NM:i:0	MD:Z:31	YT:Z:UU
HWI-ST515:184:D0PUKACXX:1:1306:15174:17364	256	chromosome:AGPv2:2:1:237068873:1	6581072	1	31M	*	0	0	ACTGACGGGAGACAAAGCTGGCACCGCACTG	JIJJJJJIIGJJHDACDFFFFDCCC:?>@B>	AS:i:0	XS:i:0	XN:i:0	XM:i:0	XO:i:0	XG:i:0	NM:i:0	MD:Z:31	YT:Z:UU
HWI-ST515:184:D0PUKACXX:1:1306:15174:17364	272	chromosome:AGPv2:1:1:301354135:1	5871167	1	31M	*	0	0	CAGTGCGGTGCCAGCTTTGTCTCCCGTCAGT	>B@>?:CCCDFFFFDCADHJJGIIJJJJJIJ	AS:i:0	XS:i:0	XN:i:0	XM:i:0	XO:i:0	XG:i:0	NM:i:0	MD:Z:31	YT:Z:UU
HWI-ST515:184:D0PUKACXX:1:1306:15174:17364	272	chromosome:AGPv2:10:1:150189435:1	135808739	1	31M	*	0	0	CAGTGCGGTGCCAGCTTTGTCTCCCGTCAGT	>B@>?:CCCDFFFFDCADHJJGIIJJJJJIJ	AS:i:0	XS:i:0	XN:i:0	XM:i:0	XO:i:0	XG:i:0	NM:i:0	MD:Z:31	YT:Z:UU
HWI-ST515:184:D0PUKACXX:1:1306:15174:17364	256	chromosome:AGPv2:1:1:301354135:1	269907403	1	31M	*	0	0	ACTGACGGGAGACAAAGCTGGCACCGCACTG	JIJJJJJIIGJJHDACDFFFFDCCC:?>@B>	AS:i:0	XS:i:0	XN:i:0	XM:i:0	XO:i:0	XG:i:0	NM:i:0	MD:Z:31	YT:Z:UU
HWI-ST515:184:D0PUKACXX:1:1306:15174:17364	272	chromosome:AGPv2:1:1:301354135:1	6526265	1	31M	*	0	0	CAGTGCGGTGCCAGCTTTGTCTCCCGTCAGT	>B@>?:CCCDFFFFDCADHJJGIIJJJJJIJ	AS:i:0	XS:i:0	XN:i:0	XM:i:0	XO:i:0	XG:i:0	NM:i:0	MD:Z:31	YT:Z:UU
HWI-ST515:184:D0PUKACXX:1:1306:15174:17364	256	chromosome:AGPv2:5:1:217872852:1	206300773	1	26M3D5M	*	0	0	ACTGACGGGAGACAAAGCTGGCACCGCACTG	JIJJJJJIIGJJHDACDFFFFDCCC:?>@B>	AS:i:-14	XS:i:0	XN:i:0	XM:i:0	XO:i:1	XG:i:3	NM:i:3	MD:Z:26^AGC5	YT:Z:UU
HWI-ST515:184:D0PUKACXX:1:1306:8453:179648	0	chromosome:AGPv2:3:1:232140174:1	105417848	1	31M	*	0	0	TCTCTGAAGACGTTGCCGTCCTTATCTCCTC	F<FFBFGEBFGI@;=BCA:BED@;@CCC@A#	AS:i:0	XS:i:0	XN:i:0	XM:i:0	XO:i:0	XG:i:0	NM:i:0	MD:Z:31	YT:Z:UU
HWI-ST515:184:D0PUKACXX:1:1306:8453:179648	272	chromosome:AGPv2:1:1:301354135:1	123309187	1	31M	*	0	0	GAGGAGATAAGGACGGCAACGTCTTCAGAGA	#A@CCC@;@DEB:ACB=;@IGFBEGFBFF<F	AS:i:0	XS:i:0	XN:i:0	XM:i:0	XO:i:0	XG:i:0	NM:i:0	MD:Z:31	YT:Z:UU
HWI-ST515:184:D0PUKACXX:1:1306:5572:192317	0	chromosome:AGPv2:4:1:241473504:1	89302060	255	31M	*	0	0	GGGCTCAATATAATTGTTTGAACCTCTTCCA	IJBBFHIGIIIIJGIIHGH@@CGEE9ACHD;	AS:i:0	XN:i:0	XM:i:0	XO:i:0	XG:i:0	NM:i:0	MD:Z:31	YT:Z:UU
HWI-ST515:184:D0PUKACXX:1:1306:15773:192907	0	chromosome:AGPv2:8:1:175793759:1	70895136	1	31M	*	0	0	GTTTTAGACAAGCTGGCCTAAAGTTGAATCC	JFEIHGIIJIJIJIIIGIGHHHHCDEFFFFC	AS:i:0	XS:i:0	XN:i:0	XM:i:0	XO:i:0	XG:i:0	NM:i:0	MD:Z:31	YT:Z:UU
HWI-ST515:184:D0PUKACXX:1:1306:15773:192907	256	chromosome:AGPv2:1:1:301354135:1	87529939	1	31M	*	0	0	GTTTTAGACAAGCTGGCCTAAAGTTGAATCC	JFEIHGIIJIJIJIIIGIGHHHHCDEFFFFC	AS:i:0	XS:i:0	XN:i:0	XM:i:0	XO:i:0	XG:i:0	NM:i:0	MD:Z:31	YT:Z:UU
HWI-ST515:184:D0PUKACXX:1:1306:15773:192907	256	chromosome:AGPv2:4:1:241473504:1	39681777	1	31M	*	0	0	GTTTTAGACAAGCTGGCCTAAAGTTGAATCC	JFEIHGIIJIJIJIIIGIGHHHHCDEFFFFC	AS:i:0	XS:i:0	XN:i:0	XM:i:0	XO:i:0	XG:i:0	NM:i:0	MD:Z:31	YT:Z:UU
HWI-ST515:184:D0PUKACXX:1:1306:15773:192907	256	chromosome:AGPv2:4:1:241473504:1	201702640	1	31M	*	0	0	GTTTTAGACAAGCTGGCCTAAAGTTGAATCC	JFEIHGIIJIJIJIIIGIGHHHHCDEFFFFC	AS:i:0	XS:i:0	XN:i:0	XM:i:0	XO:i:0	XG:i:0	NM:i:0	MD:Z:31	YT:Z:UU
HWI-ST515:184:D0PUKACXX:1:1306:15773:192907	256	chromosome:AGPv2:9:1:156750706:1	39489335	1	31M	*	0	0	GTTTTAGACAAGCTGGCCTAAAGTTGAATCC	JFEIHGIIJIJIJIIIGIGHHHHCDEFFFFC	AS:i:0	XS:i:0	XN:i:0	XM:i:0	XO:i:0	XG:i:0	NM:i:0	MD:Z:31	YT:Z:UU
HWI-ST515:184:D0PUKACXX:1:1306:15773:192907	272	chromosome:AGPv2:4:1:241473504:1	205571598	1	31M	*	0	0	GGATTCAACTTTAGGCCAGCTTGTCTAAAAC	CFFFFEDCHHHHGIGIIIJIJIJIIGHIEFJ	AS:i:0	XS:i:0	XN:i:0	XM:i:0	XO:i:0	XG:i:0	NM:i:0	MD:Z:31	YT:Z:UU
HWI-ST515:184:D0PUKACXX:1:1306:15773:192907	272	chromosome:AGPv2:2:1:237068873:1	22559869	1	31M	*	0	0	GGATTCAACTTTAGGCCAGCTTGTCTAAAAC	CFFFFEDCHHHHGIGIIIJIJIJIIGHIEFJ	AS:i:0	XS:i:0	XN:i:0	XM:i:0	XO:i:0	XG:i:0	NM:i:0	MD:Z:31	YT:Z:UU
HWI-ST515:184:D0PUKACXX:1:1306:15773:192907	272	chromosome:AGPv2:4:1:241473504:1	97776856	1	31M	*	0	0	GGATTCAACTTTAGGCCAGCTTGTCTAAAAC	CFFFFEDCHHHHGIGIIIJIJIJIIGHIEFJ	AS:i:0	XS:i:0	XN:i:0	XM:i:0	XO:i:0	XG:i:0	NM:i:0	MD:Z:31	YT:Z:UU
HWI-ST515:184:D0PUKACXX:1:1306:15773:192907	272	chromosome:AGPv2:5:1:217872852:1	128639896	1	31M	*	0	0	GGATTCAACTTTAGGCCAGCTTGTCTAAAAC	CFFFFEDCHHHHGIGIIIJIJIJIIGHIEFJ	AS:i:0	XS:i:0	XN:i:0	XM:i:0	XO:i:0	XG:i:0	NM:i:0	MD:Z:31	YT:Z:UU
HWI-ST515:184:D0PUKACXX:1:1306:15773:192907	256	chromosome:AGPv2:9:1:156750706:1	55481343	1	31M	*	0	0	GTTTTAGACAAGCTGGCCTAAAGTTGAATCC	JFEIHGIIJIJIJIIIGIGHHHHCDEFFFFC	AS:i:0	XS:i:0	XN:i:0	XM:i:0	XO:i:0	XG:i:0	NM:i:0	MD:Z:31	YT:Z:UU
HWI-ST515:184:D0PUKACXX:1:1306:15773:192907	256	chromosome:AGPv2:2:1:237068873:1	49041694	1	31M	*	0	0	GTTTTAGACAAGCTGGCCTAAAGTTGAATCC	JFEIHGIIJIJIJIIIGIGHHHHCDEFFFFC	AS:i:0	XS:i:0	XN:i:0	XM:i:0	XO:i:0	XG:i:0	NM:i:0	MD:Z:31	YT:Z:UU
HWI-ST515:184:D0PUKACXX:1:1306:15773:192907	256	chromosome:AGPv2:3:1:232140174:1	61254031	1	31M	*	0	0	GTTTTAGACAAGCTGGCCTAAAGTTGAATCC	JFEIHGIIJIJIJIIIGIGHHHHCDEFFFFC	AS:i:0	XS:i:0	XN:i:0	XM:i:0	XO:i:0	XG:i:0	NM:i:0	MD:Z:31	YT:Z:UU
HWI-ST515:184:D0PUKACXX:1:1306:15773:192907	256	chromosome:AGPv2:4:1:241473504:1	45488198	1	31M	*	0	0	GTTTTAGACAAGCTGGCCTAAAGTTGAATCC	JFEIHGIIJIJIJIIIGIGHHHHCDEFFFFC	AS:i:0	XS:i:0	XN:i:0	XM:i:0	XO:i:0	XG:i:0	NM:i:0	MD:Z:31	YT:Z:UU
HWI-ST515:184:D0PUKACXX:1:1306:15773:192907	256	chromosome:AGPv2:3:1:232140174:1	53573508	1	31M	*	0	0	GTTTTAGACAAGCTGGCCTAAAGTTGAATCC	JFEIHGIIJIJIJIIIGIGHHHHCDEFFFFC	AS:i:0	XS:i:0	XN:i:0	XM:i:0	XO:i:0	XG:i:0	NM:i:0	MD:Z:31	YT:Z:UU
HWI-ST515:184:D0PUKACXX:1:1306:15773:192907	272	chromosome:AGPv2:4:1:241473504:1	205047215	1	31M	*	0	0	GGATTCAACTTTAGGCCAGCTTGTCTAAAAC	CFFFFEDCHHHHGIGIIIJIJIJIIGHIEFJ	AS:i:0	XS:i:0	XN:i:0	XM:i:0	XO:i:0	XG:i:0	NM:i:0	MD:Z:31	YT:Z:UU
HWI-ST515:184:D0PUKACXX:1:1306:15773:192907	272	chromosome:AGPv2:4:1:241473504:1	140021864	1	31M	*	0	0	GGATTCAACTTTAGGCCAGCTTGTCTAAAAC	CFFFFEDCHHHHGIGIIIJIJIJIIGHIEFJ	AS:i:0	XS:i:0	XN:i:0	XM:i:0	XO:i:0	XG:i:0	NM:i:0	MD:Z:31	YT:Z:UU
HWI-ST515:184:D0PUKACXX:1:1306:15773:192907	256	chromosome:AGPv2:1:1:301354135:1	269740283	1	31M	*	0	0	GTTTTAGACAAGCTGGCCTAAAGTTGAATCC	JFEIHGIIJIJIJIIIGIGHHHHCDEFFFFC	AS:i:0	XS:i:0	XN:i:0	XM:i:0	XO:i:0	XG:i:0	NM:i:0	MD:Z:31	YT:Z:UU
HWI-ST515:184:D0PUKACXX:1:1306:15773:192907	272	chromosome:AGPv2:6:1:169174353:1	28399548	1	31M	*	0	0	GGATTCAACTTTAGGCCAGCTTGTCTAAAAC	CFFFFEDCHHHHGIGIIIJIJIJIIGHIEFJ	AS:i:0	XS:i:0	XN:i:0	XM:i:0	XO:i:0	XG:i:0	NM:i:0	MD:Z:31	YT:Z:UU
HWI-ST515:184:D0PUKACXX:1:1306:15773:192907	256	chromosome:AGPv2:3:1:232140174:1	24375464	1	31M	*	0	0	GTTTTAGACAAGCTGGCCTAAAGTTGAATCC	JFEIHGIIJIJIJIIIGIGHHHHCDEFFFFC	AS:i:0	XS:i:0	XN:i:0	XM:i:0	XO:i:0	XG:i:0	NM:i:0	MD:Z:31	YT:Z:UU
HWI-ST515:184:D0PUKACXX:1:1306:15773:192907	256	chromosome:AGPv2:8:1:175793759:1	34402478	1	31M	*	0	0	GTTTTAGACAAGCTGGCCTAAAGTTGAATCC	JFEIHGIIJIJIJIIIGIGHHHHCDEFFFFC	AS:i:0	XS:i:0	XN:i:0	XM:i:0	XO:i:0	XG:i:0	NM:i:0	MD:Z:31	YT:Z:UU
HWI-ST515:184:D0PUKACXX:1:1306:15773:192907	272	chromosome:AGPv2:1:1:301354135:1	164993201	1	31M	*	0	0	GGATTCAACTTTAGGCCAGCTTGTCTAAAAC	CFFFFEDCHHHHGIGIIIJIJIJIIGHIEFJ	AS:i:0	XS:i:0	XN:i:0	XM:i:0	XO:i:0	XG:i:0	NM:i:0	MD:Z:31	YT:Z:UU
HWI-ST515:184:D0PUKACXX:1:1306:15773:192907	256	chromosome:AGPv2:5:1:217872852:1	58900776	1	31M	*	0	0	GTTTTAGACAAGCTGGCCTAAAGTTGAATCC	JFEIHGIIJIJIJIIIGIGHHHHCDEFFFFC	AS:i:0	XS:i:0	XN:i:0	XM:i:0	XO:i:0	XG:i:0	NM:i:0	MD:Z:31	YT:Z:UU
HWI-ST515:184:D0PUKACXX:1:1306:15773:192907	256	chromosome:AGPv2:3:1:232140174:1	37516659	1	31M	*	0	0	GTTTTAGACAAGCTGGCCTAAAGTTGAATCC	JFEIHGIIJIJIJIIIGIGHHHHCDEFFFFC	AS:i:0	XS:i:0	XN:i:0	XM:i:0	XO:i:0	XG:i:0	NM:i:0	MD:Z:31	YT:Z:UU
HWI-ST515:184:D0PUKACXX:1:1306:15773:192907	272	chromosome:AGPv2:4:1:241473504:1	205086024	1	31M	*	0	0	GGATTCAACTTTAGGCCAGCTTGTCTAAAAC	CFFFFEDCHHHHGIGIIIJIJIJIIGHIEFJ	AS:i:0	XS:i:0	XN:i:0	XM:i:0	XO:i:0	XG:i:0	NM:i:0	MD:Z:31	YT:Z:UU
HWI-ST515:184:D0PUKACXX:1:1306:15773:192907	272	chromosome:AGPv2:1:1:301354135:1	254975269	1	31M	*	0	0	GGATTCAACTTTAGGCCAGCTTGTCTAAAAC	CFFFFEDCHHHHGIGIIIJIJIJIIGHIEFJ	AS:i:0	XS:i:0	XN:i:0	XM:i:0	XO:i:0	XG:i:0	NM:i:0	MD:Z:31	YT:Z:UU
HWI-ST515:184:D0PUKACXX:1:1306:15773:192907	272	chromosome:AGPv2:10:1:150189435:1	141437016	1	31M	*	0	0	GGATTCAACTTTAGGCCAGCTTGTCTAAAAC	CFFFFEDCHHHHGIGIIIJIJIJIIGHIEFJ	AS:i:0	XS:i:0	XN:i:0	XM:i:0	XO:i:0	XG:i:0	NM:i:0	MD:Z:31	YT:Z:UU
HWI-ST515:184:D0PUKACXX:1:1306:15773:192907	272	chromosome:AGPv2:10:1:150189435:1	121489709	1	31M	*	0	0	GGATTCAACTTTAGGCCAGCTTGTCTAAAAC	CFFFFEDCHHHHGIGIIIJIJIJIIGHIEFJ	AS:i:0	XS:i:0	XN:i:0	XM:i:0	XO:i:0	XG:i:0	NM:i:0	MD:Z:31	YT:Z:UU
HWI-ST515:184:D0PUKACXX:1:1306:15773:192907	272	chromosome:AGPv2:4:1:241473504:1	206274835	1	31M	*	0	0	GGATTCAACTTTAGGCCAGCTTGTCTAAAAC	CFFFFEDCHHHHGIGIIIJIJIJIIGHIEFJ	AS:i:0	XS:i:0	XN:i:0	XM:i:0	XO:i:0	XG:i:0	NM:i:0	MD:Z:31	YT:Z:UU
HWI-ST515:184:D0PUKACXX:1:1306:15773:192907	256	chromosome:AGPv2:3:1:232140174:1	179156020	1	31M	*	0	0	GTTTTAGACAAGCTGGCCTAAAGTTGAATCC	JFEIHGIIJIJIJIIIGIGHHHHCDEFFFFC	AS:i:0	XS:i:0	XN:i:0	XM:i:0	XO:i:0	XG:i:0	NM:i:0	MD:Z:31	YT:Z:UU
HWI-ST515:184:D0PUKACXX:1:1306:15773:192907	272	chromosome:AGPv2:10:1:150189435:1	138176449	1	31M	*	0	0	GGATTCAACTTTAGGCCAGCTTGTCTAAAAC	CFFFFEDCHHHHGIGIIIJIJIJIIGHIEFJ	AS:i:0	XS:i:0	XN:i:0	XM:i:0	XO:i:0	XG:i:0	NM:i:0	MD:Z:31	YT:Z:UU
HWI-ST515:184:D0PUKACXX:1:1306:15773:192907	256	chromosome:AGPv2:1:1:301354135:1	204530252	1	31M	*	0	0	GTTTTAGACAAGCTGGCCTAAAGTTGAATCC	JFEIHGIIJIJIJIIIGIGHHHHCDEFFFFC	AS:i:0	XS:i:0	XN:i:0	XM:i:0	XO:i:0	XG:i:0	NM:i:0	MD:Z:31	YT:Z:UU
HWI-ST515:184:D0PUKACXX:1:1306:15773:192907	272	chromosome:AGPv2:6:1:169174353:1	99959807	1	31M	*	0	0	GGATTCAACTTTAGGCCAGCTTGTCTAAAAC	CFFFFEDCHHHHGIGIIIJIJIJIIGHIEFJ	AS:i:0	XS:i:0	XN:i:0	XM:i:0	XO:i:0	XG:i:0	NM:i:0	MD:Z:31	YT:Z:UU
HWI-ST515:184:D0PUKACXX:1:1306:15773:192907	272	chromosome:AGPv2:3:1:232140174:1	90732220	1	31M	*	0	0	GGATTCAACTTTAGGCCAGCTTGTCTAAAAC	CFFFFEDCHHHHGIGIIIJIJIJIIGHIEFJ	AS:i:0	XS:i:0	XN:i:0	XM:i:0	XO:i:0	XG:i:0	NM:i:0	MD:Z:31	YT:Z:UU
HWI-ST515:184:D0PUKACXX:1:1306:15773:192907	256	chromosome:AGPv2:3:1:232140174:1	78760553	1	31M	*	0	0	GTTTTAGACAAGCTGGCCTAAAGTTGAATCC	JFEIHGIIJIJIJIIIGIGHHHHCDEFFFFC	AS:i:0	XS:i:0	XN:i:0	XM:i:0	XO:i:0	XG:i:0	NM:i:0	MD:Z:31	YT:Z:UU
HWI-ST515:184:D0PUKACXX:1:1306:15773:192907	272	chromosome:AGPv2:2:1:237068873:1	182578794	1	31M	*	0	0	GGATTCAACTTTAGGCCAGCTTGTCTAAAAC	CFFFFEDCHHHHGIGIIIJIJIJIIGHIEFJ	AS:i:0	XS:i:0	XN:i:0	XM:i:0	XO:i:0	XG:i:0	NM:i:0	MD:Z:31	YT:Z:UU
HWI-ST515:184:D0PUKACXX:1:1306:15773:192907	256	chromosome:AGPv2:4:1:241473504:1	151123947	1	31M	*	0	0	GTTTTAGACAAGCTGGCCTAAAGTTGAATCC	JFEIHGIIJIJIJIIIGIGHHHHCDEFFFFC	AS:i:0	XS:i:0	XN:i:0	XM:i:0	XO:i:0	XG:i:0	NM:i:0	MD:Z:31	YT:Z:UU
HWI-ST515:184:D0PUKACXX:1:1306:15773:192907	272	chromosome:AGPv2:3:1:232140174:1	218504444	1	31M	*	0	0	GGATTCAACTTTAGGCCAGCTTGTCTAAAAC	CFFFFEDCHHHHGIGIIIJIJIJIIGHIEFJ	AS:i:0	XS:i:0	XN:i:0	XM:i:0	XO:i:0	XG:i:0	NM:i:0	MD:Z:31	YT:Z:UU
HWI-ST515:184:D0PUKACXX:1:1306:15773:192907	272	chromosome:AGPv2:9:1:156750706:1	112663937	1	31M	*	0	0	GGATTCAACTTTAGGCCAGCTTGTCTAAAAC	CFFFFEDCHHHHGIGIIIJIJIJIIGHIEFJ	AS:i:0	XS:i:0	XN:i:0	XM:i:0	XO:i:0	XG:i:0	NM:i:0	MD:Z:31	YT:Z:UU
HWI-ST515:184:D0PUKACXX:1:1306:15773:192907	256	chromosome:AGPv2:3:1:232140174:1	139962995	1	31M	*	0	0	GTTTTAGACAAGCTGGCCTAAAGTTGAATCC	JFEIHGIIJIJIJIIIGIGHHHHCDEFFFFC	AS:i:0	XS:i:0	XN:i:0	XM:i:0	XO:i:0	XG:i:0	NM:i:0	MD:Z:31	YT:Z:UU
HWI-ST515:184:D0PUKACXX:1:1306:15773:192907	272	chromosome:AGPv2:5:1:217872852:1	130208512	1	31M	*	0	0	GGATTCAACTTTAGGCCAGCTTGTCTAAAAC	CFFFFEDCHHHHGIGIIIJIJIJIIGHIEFJ	AS:i:0	XS:i:0	XN:i:0	XM:i:0	XO:i:0	XG:i:0	NM:i:0	MD:Z:31	YT:Z:UU
HWI-ST515:184:D0PUKACXX:1:1306:15773:192907	256	chromosome:AGPv2:6:1:169174353:1	87360396	1	31M	*	0	0	GTTTTAGACAAGCTGGCCTAAAGTTGAATCC	JFEIHGIIJIJIJIIIGIGHHHHCDEFFFFC	AS:i:0	XS:i:0	XN:i:0	XM:i:0	XO:i:0	XG:i:0	NM:i:0	MD:Z:31	YT:Z:UU
HWI-ST515:184:D0PUKACXX:1:1306:15773:192907	272	chromosome:AGPv2:7:1:176764762:1	158520103	1	31M	*	0	0	GGATTCAACTTTAGGCCAGCTTGTCTAAAAC	CFFFFEDCHHHHGIGIIIJIJIJIIGHIEFJ	AS:i:0	XS:i:0	XN:i:0	XM:i:0	XO:i:0	XG:i:0	NM:i:0	MD:Z:31	YT:Z:UU
HWI-ST515:184:D0PUKACXX:1:1306:15773:192907	256	chromosome:AGPv2:8:1:175793759:1	120729942	1	31M	*	0	0	GTTTTAGACAAGCTGGCCTAAAGTTGAATCC	JFEIHGIIJIJIJIIIGIGHHHHCDEFFFFC	AS:i:0	XS:i:0	XN:i:0	XM:i:0	XO:i:0	XG:i:0	NM:i:0	MD:Z:31	YT:Z:UU
HWI-ST515:184:D0PUKACXX:1:1306:15773:192907	256	chromosome:AGPv2:UNKNOWN:1:7140151:1	2188043	1	31M	*	0	0	GTTTTAGACAAGCTGGCCTAAAGTTGAATCC	JFEIHGIIJIJIJIIIGIGHHHHCDEFFFFC	AS:i:0	XS:i:0	XN:i:0	XM:i:0	XO:i:0	XG:i:0	NM:i:0	MD:Z:31	YT:Z:UU
HWI-ST515:184:D0PUKACXX:1:1306:15773:192907	272	chromosome:AGPv2:4:1:241473504:1	205114395	1	31M	*	0	0	GGATTCAACTTTAGGCCAGCTTGTCTAAAAC	CFFFFEDCHHHHGIGIIIJIJIJIIGHIEFJ	AS:i:0	XS:i:0	XN:i:0	XM:i:0	XO:i:0	XG:i:0	NM:i:0	MD:Z:31	YT:Z:UU
HWI-ST515:184:D0PUKACXX:1:1306:15773:192907	272	chromosome:AGPv2:10:1:150189435:1	127435728	1	31M	*	0	0	GGATTCAACTTTAGGCCAGCTTGTCTAAAAC	CFFFFEDCHHHHGIGIIIJIJIJIIGHIEFJ	AS:i:0	XS:i:0	XN:i:0	XM:i:0	XO:i:0	XG:i:0	NM:i:0	MD:Z:31	YT:Z:UU
HWI-ST515:184:D0PUKACXX:1:1306:15773:192907	256	chromosome:AGPv2:2:1:237068873:1	147494712	1	31M	*	0	0	GTTTTAGACAAGCTGGCCTAAAGTTGAATCC	JFEIHGIIJIJIJIIIGIGHHHHCDEFFFFC	AS:i:0	XS:i:0	XN:i:0	XM:i:0	XO:i:0	XG:i:0	NM:i:0	MD:Z:31	YT:Z:UU
HWI-ST515:184:D0PUKACXX:1:1306:15773:192907	256	chromosome:AGPv2:5:1:217872852:1	191724110	1	31M	*	0	0	GTTTTAGACAAGCTGGCCTAAAGTTGAATCC	JFEIHGIIJIJIJIIIGIGHHHHCDEFFFFC	AS:i:0	XS:i:0	XN:i:0	XM:i:0	XO:i:0	XG:i:0	NM:i:0	MD:Z:31	YT:Z:UU
HWI-ST515:184:D0PUKACXX:1:1306:15773:192907	272	chromosome:AGPv2:1:1:301354135:1	129415887	1	31M	*	0	0	GGATTCAACTTTAGGCCAGCTTGTCTAAAAC	CFFFFEDCHHHHGIGIIIJIJIJIIGHIEFJ	AS:i:0	XS:i:0	XN:i:0	XM:i:0	XO:i:0	XG:i:0	NM:i:0	MD:Z:31	YT:Z:UU
HWI-ST515:184:D0PUKACXX:1:1306:15773:192907	256	chromosome:AGPv2:6:1:169174353:1	17263324	1	31M	*	0	0	GTTTTAGACAAGCTGGCCTAAAGTTGAATCC	JFEIHGIIJIJIJIIIGIGHHHHCDEFFFFC	AS:i:0	XS:i:0	XN:i:0	XM:i:0	XO:i:0	XG:i:0	NM:i:0	MD:Z:31	YT:Z:UU
HWI-ST515:184:D0PUKACXX:1:1306:15773:192907	256	chromosome:AGPv2:1:1:301354135:1	262663692	1	31M	*	0	0	GTTTTAGACAAGCTGGCCTAAAGTTGAATCC	JFEIHGIIJIJIJIIIGIGHHHHCDEFFFFC	AS:i:0	XS:i:0	XN:i:0	XM:i:0	XO:i:0	XG:i:0	NM:i:0	MD:Z:31	YT:Z:UU
HWI-ST515:184:D0PUKACXX:1:1306:15773:192907	272	chromosome:AGPv2:5:1:217872852:1	68994508	1	31M	*	0	0	GGATTCAACTTTAGGCCAGCTTGTCTAAAAC	CFFFFEDCHHHHGIGIIIJIJIJIIGHIEFJ	AS:i:0	XS:i:0	XN:i:0	XM:i:0	XO:i:0	XG:i:0	NM:i:0	MD:Z:31	YT:Z:UU
HWI-ST515:184:D0PUKACXX:1:1306:15773:192907	256	chromosome:AGPv2:3:1:232140174:1	182310134	1	31M	*	0	0	GTTTTAGACAAGCTGGCCTAAAGTTGAATCC	JFEIHGIIJIJIJIIIGIGHHHHCDEFFFFC	AS:i:0	XS:i:0	XN:i:0	XM:i:0	XO:i:0	XG:i:0	NM:i:0	MD:Z:31	YT:Z:UU
HWI-ST515:184:D0PUKACXX:1:1306:15773:192907	272	chromosome:AGPv2:2:1:237068873:1	121411404	1	31M	*	0	0	GGATTCAACTTTAGGCCAGCTTGTCTAAAAC	CFFFFEDCHHHHGIGIIIJIJIJIIGHIEFJ	AS:i:0	XS:i:0	XN:i:0	XM:i:0	XO:i:0	XG:i:0	NM:i:0	MD:Z:31	YT:Z:UU
HWI-ST515:184:D0PUKACXX:1:1306:15773:192907	272	chromosome:AGPv2:3:1:232140174:1	18573200	1	31M	*	0	0	GGATTCAACTTTAGGCCAGCTTGTCTAAAAC	CFFFFEDCHHHHGIGIIIJIJIJIIGHIEFJ	AS:i:0	XS:i:0	XN:i:0	XM:i:0	XO:i:0	XG:i:0	NM:i:0	MD:Z:31	YT:Z:UU
HWI-ST515:184:D0PUKACXX:1:1306:15773:192907	272	chromosome:AGPv2:8:1:175793759:1	109680359	1	31M	*	0	0	GGATTCAACTTTAGGCCAGCTTGTCTAAAAC	CFFFFEDCHHHHGIGIIIJIJIJIIGHIEFJ	AS:i:0	XS:i:0	XN:i:0	XM:i:0	XO:i:0	XG:i:0	NM:i:0	MD:Z:31	YT:Z:UU
HWI-ST515:184:D0PUKACXX:1:1306:15773:192907	256	chromosome:AGPv2:6:1:169174353:1	77370909	1	31M	*	0	0	GTTTTAGACAAGCTGGCCTAAAGTTGAATCC	JFEIHGIIJIJIJIIIGIGHHHHCDEFFFFC	AS:i:0	XS:i:0	XN:i:0	XM:i:0	XO:i:0	XG:i:0	NM:i:0	MD:Z:31	YT:Z:UU
HWI-ST515:184:D0PUKACXX:1:1306:15773:192907	256	chromosome:AGPv2:7:1:176764762:1	108025107	1	31M	*	0	0	GTTTTAGACAAGCTGGCCTAAAGTTGAATCC	JFEIHGIIJIJIJIIIGIGHHHHCDEFFFFC	AS:i:0	XS:i:0	XN:i:0	XM:i:0	XO:i:0	XG:i:0	NM:i:0	MD:Z:31	YT:Z:UU
HWI-ST515:184:D0PUKACXX:1:1306:15773:192907	272	chromosome:AGPv2:7:1:176764762:1	105938942	1	31M	*	0	0	GGATTCAACTTTAGGCCAGCTTGTCTAAAAC	CFFFFEDCHHHHGIGIIIJIJIJIIGHIEFJ	AS:i:0	XS:i:0	XN:i:0	XM:i:0	XO:i:0	XG:i:0	NM:i:0	MD:Z:31	YT:Z:UU
HWI-ST515:184:D0PUKACXX:1:1306:15773:192907	272	chromosome:AGPv2:6:1:169174353:1	155849935	1	31M	*	0	0	GGATTCAACTTTAGGCCAGCTTGTCTAAAAC	CFFFFEDCHHHHGIGIIIJIJIJIIGHIEFJ	AS:i:0	XS:i:0	XN:i:0	XM:i:0	XO:i:0	XG:i:0	NM:i:0	MD:Z:31	YT:Z:UU
HWI-ST515:184:D0PUKACXX:1:1306:15773:192907	272	chromosome:AGPv2:10:1:150189435:1	61651728	1	31M	*	0	0	GGATTCAACTTTAGGCCAGCTTGTCTAAAAC	CFFFFEDCHHHHGIGIIIJIJIJIIGHIEFJ	AS:i:0	XS:i:0	XN:i:0	XM:i:0	XO:i:0	XG:i:0	NM:i:0	MD:Z:31	YT:Z:UU
HWI-ST515:184:D0PUKACXX:1:1306:15773:192907	256	chromosome:AGPv2:3:1:232140174:1	169466558	1	31M	*	0	0	GTTTTAGACAAGCTGGCCTAAAGTTGAATCC	JFEIHGIIJIJIJIIIGIGHHHHCDEFFFFC	AS:i:0	XS:i:0	XN:i:0	XM:i:0	XO:i:0	XG:i:0	NM:i:0	MD:Z:31	YT:Z:UU
HWI-ST515:184:D0PUKACXX:1:1306:15773:192907	256	chromosome:AGPv2:8:1:175793759:1	70854662	1	31M	*	0	0	GTTTTAGACAAGCTGGCCTAAAGTTGAATCC	JFEIHGIIJIJIJIIIGIGHHHHCDEFFFFC	AS:i:0	XS:i:0	XN:i:0	XM:i:0	XO:i:0	XG:i:0	NM:i:0	MD:Z:31	YT:Z:UU
HWI-ST515:184:D0PUKACXX:1:1306:15773:192907	256	chromosome:AGPv2:3:1:232140174:1	35300555	1	31M	*	0	0	GTTTTAGACAAGCTGGCCTAAAGTTGAATCC	JFEIHGIIJIJIJIIIGIGHHHHCDEFFFFC	AS:i:0	XS:i:0	XN:i:0	XM:i:0	XO:i:0	XG:i:0	NM:i:0	MD:Z:31	YT:Z:UU
HWI-ST515:184:D0PUKACXX:1:1306:15773:192907	256	chromosome:AGPv2:7:1:176764762:1	22446540	1	31M	*	0	0	GTTTTAGACAAGCTGGCCTAAAGTTGAATCC	JFEIHGIIJIJIJIIIGIGHHHHCDEFFFFC	AS:i:0	XS:i:0	XN:i:0	XM:i:0	XO:i:0	XG:i:0	NM:i:0	MD:Z:31	YT:Z:UU
HWI-ST515:184:D0PUKACXX:1:1306:15773:192907	272	chromosome:AGPv2:2:1:237068873:1	126377755	1	31M	*	0	0	GGATTCAACTTTAGGCCAGCTTGTCTAAAAC	CFFFFEDCHHHHGIGIIIJIJIJIIGHIEFJ	AS:i:0	XS:i:0	XN:i:0	XM:i:0	XO:i:0	XG:i:0	NM:i:0	MD:Z:31	YT:Z:UU
HWI-ST515:184:D0PUKACXX:1:1306:15773:192907	272	chromosome:AGPv2:1:1:301354135:1	45234364	1	31M	*	0	0	GGATTCAACTTTAGGCCAGCTTGTCTAAAAC	CFFFFEDCHHHHGIGIIIJIJIJIIGHIEFJ	AS:i:0	XS:i:0	XN:i:0	XM:i:0	XO:i:0	XG:i:0	NM:i:0	MD:Z:31	YT:Z:UU
HWI-ST515:184:D0PUKACXX:1:1306:15773:192907	256	chromosome:AGPv2:2:1:237068873:1	144575575	1	31M	*	0	0	GTTTTAGACAAGCTGGCCTAAAGTTGAATCC	JFEIHGIIJIJIJIIIGIGHHHHCDEFFFFC	AS:i:0	XS:i:0	XN:i:0	XM:i:0	XO:i:0	XG:i:0	NM:i:0	MD:Z:31	YT:Z:UU
HWI-ST515:184:D0PUKACXX:1:1306:15773:192907	272	chromosome:AGPv2:9:1:156750706:1	2438554	1	31M	*	0	0	GGATTCAACTTTAGGCCAGCTTGTCTAAAAC	CFFFFEDCHHHHGIGIIIJIJIJIIGHIEFJ	AS:i:0	XS:i:0	XN:i:0	XM:i:0	XO:i:0	XG:i:0	NM:i:0	MD:Z:31	YT:Z:UU
HWI-ST515:184:D0PUKACXX:1:1306:15773:192907	256	chromosome:AGPv2:7:1:176764762:1	154887765	1	31M	*	0	0	GTTTTAGACAAGCTGGCCTAAAGTTGAATCC	JFEIHGIIJIJIJIIIGIGHHHHCDEFFFFC	AS:i:0	XS:i:0	XN:i:0	XM:i:0	XO:i:0	XG:i:0	NM:i:0	MD:Z:31	YT:Z:UU
HWI-ST515:184:D0PUKACXX:1:1306:15773:192907	256	chromosome:AGPv2:10:1:150189435:1	12090833	1	31M	*	0	0	GTTTTAGACAAGCTGGCCTAAAGTTGAATCC	JFEIHGIIJIJIJIIIGIGHHHHCDEFFFFC	AS:i:0	XS:i:0	XN:i:0	XM:i:0	XO:i:0	XG:i:0	NM:i:0	MD:Z:31	YT:Z:UU
HWI-ST515:184:D0PUKACXX:1:1306:15773:192907	272	chromosome:AGPv2:10:1:150189435:1	71934071	1	31M	*	0	0	GGATTCAACTTTAGGCCAGCTTGTCTAAAAC	CFFFFEDCHHHHGIGIIIJIJIJIIGHIEFJ	AS:i:0	XS:i:0	XN:i:0	XM:i:0	XO:i:0	XG:i:0	NM:i:0	MD:Z:31	YT:Z:UU
HWI-ST515:184:D0PUKACXX:1:1306:15773:192907	272	chromosome:AGPv2:3:1:232140174:1	122983319	1	31M	*	0	0	GGATTCAACTTTAGGCCAGCTTGTCTAAAAC	CFFFFEDCHHHHGIGIIIJIJIJIIGHIEFJ	AS:i:0	XS:i:0	XN:i:0	XM:i:0	XO:i:0	XG:i:0	NM:i:0	MD:Z:31	YT:Z:UU
HWI-ST515:184:D0PUKACXX:1:1306:15773:192907	256	chromosome:AGPv2:2:1:237068873:1	202709347	1	31M	*	0	0	GTTTTAGACAAGCTGGCCTAAAGTTGAATCC	JFEIHGIIJIJIJIIIGIGHHHHCDEFFFFC	AS:i:0	XS:i:0	XN:i:0	XM:i:0	XO:i:0	XG:i:0	NM:i:0	MD:Z:31	YT:Z:UU
HWI-ST515:184:D0PUKACXX:1:1306:15773:192907	272	chromosome:AGPv2:1:1:301354135:1	30869044	1	31M	*	0	0	GGATTCAACTTTAGGCCAGCTTGTCTAAAAC	CFFFFEDCHHHHGIGIIIJIJIJIIGHIEFJ	AS:i:0	XS:i:0	XN:i:0	XM:i:0	XO:i:0	XG:i:0	NM:i:0	MD:Z:31	YT:Z:UU
HWI-ST515:184:D0PUKACXX:1:1306:15773:192907	272	chromosome:AGPv2:2:1:237068873:1	38970693	1	31M	*	0	0	GGATTCAACTTTAGGCCAGCTTGTCTAAAAC	CFFFFEDCHHHHGIGIIIJIJIJIIGHIEFJ	AS:i:0	XS:i:0	XN:i:0	XM:i:0	XO:i:0	XG:i:0	NM:i:0	MD:Z:31	YT:Z:UU
HWI-ST515:184:D0PUKACXX:1:1306:15773:192907	256	chromosome:AGPv2:3:1:232140174:1	76032987	1	31M	*	0	0	GTTTTAGACAAGCTGGCCTAAAGTTGAATCC	JFEIHGIIJIJIJIIIGIGHHHHCDEFFFFC	AS:i:0	XS:i:0	XN:i:0	XM:i:0	XO:i:0	XG:i:0	NM:i:0	MD:Z:31	YT:Z:UU
HWI-ST515:184:D0PUKACXX:1:1306:15773:192907	272	chromosome:AGPv2:2:1:237068873:1	236386555	1	31M	*	0	0	GGATTCAACTTTAGGCCAGCTTGTCTAAAAC	CFFFFEDCHHHHGIGIIIJIJIJIIGHIEFJ	AS:i:0	XS:i:0	XN:i:0	XM:i:0	XO:i:0	XG:i:0	NM:i:0	MD:Z:31	YT:Z:UU
HWI-ST515:184:D0PUKACXX:1:1306:15773:192907	272	chromosome:AGPv2:5:1:217872852:1	102139458	1	31M	*	0	0	GGATTCAACTTTAGGCCAGCTTGTCTAAAAC	CFFFFEDCHHHHGIGIIIJIJIJIIGHIEFJ	AS:i:0	XS:i:0	XN:i:0	XM:i:0	XO:i:0	XG:i:0	NM:i:0	MD:Z:31	YT:Z:UU
HWI-ST515:184:D0PUKACXX:1:1306:15773:192907	272	chromosome:AGPv2:2:1:237068873:1	34399829	1	31M	*	0	0	GGATTCAACTTTAGGCCAGCTTGTCTAAAAC	CFFFFEDCHHHHGIGIIIJIJIJIIGHIEFJ	AS:i:0	XS:i:0	XN:i:0	XM:i:0	XO:i:0	XG:i:0	NM:i:0	MD:Z:31	YT:Z:UU
HWI-ST515:184:D0PUKACXX:1:1306:15773:192907	272	chromosome:AGPv2:1:1:301354135:1	185214452	1	31M	*	0	0	GGATTCAACTTTAGGCCAGCTTGTCTAAAAC	CFFFFEDCHHHHGIGIIIJIJIJIIGHIEFJ	AS:i:0	XS:i:0	XN:i:0	XM:i:0	XO:i:0	XG:i:0	NM:i:0	MD:Z:31	YT:Z:UU
HWI-ST515:184:D0PUKACXX:1:1306:15773:192907	272	chromosome:AGPv2:4:1:241473504:1	70967074	1	31M	*	0	0	GGATTCAACTTTAGGCCAGCTTGTCTAAAAC	CFFFFEDCHHHHGIGIIIJIJIJIIGHIEFJ	AS:i:0	XS:i:0	XN:i:0	XM:i:0	XO:i:0	XG:i:0	NM:i:0	MD:Z:31	YT:Z:UU
HWI-ST515:184:D0PUKACXX:1:1306:15773:192907	272	chromosome:AGPv2:1:1:301354135:1	163594635	1	31M	*	0	0	GGATTCAACTTTAGGCCAGCTTGTCTAAAAC	CFFFFEDCHHHHGIGIIIJIJIJIIGHIEFJ	AS:i:0	XS:i:0	XN:i:0	XM:i:0	XO:i:0	XG:i:0	NM:i:0	MD:Z:31	YT:Z:UU
HWI-ST515:184:D0PUKACXX:1:1306:15773:192907	272	chromosome:AGPv2:10:1:150189435:1	27476682	1	31M	*	0	0	GGATTCAACTTTAGGCCAGCTTGTCTAAAAC	CFFFFEDCHHHHGIGIIIJIJIJIIGHIEFJ	AS:i:0	XS:i:0	XN:i:0	XM:i:0	XO:i:0	XG:i:0	NM:i:0	MD:Z:31	YT:Z:UU
HWI-ST515:184:D0PUKACXX:1:1306:15773:192907	256	chromosome:AGPv2:3:1:232140174:1	72197315	1	31M	*	0	0	GTTTTAGACAAGCTGGCCTAAAGTTGAATCC	JFEIHGIIJIJIJIIIGIGHHHHCDEFFFFC	AS:i:0	XS:i:0	XN:i:0	XM:i:0	XO:i:0	XG:i:0	NM:i:0	MD:Z:31	YT:Z:UU
HWI-ST515:184:D0PUKACXX:1:1306:15773:192907	272	chromosome:AGPv2:7:1:176764762:1	76720932	1	31M	*	0	0	GGATTCAACTTTAGGCCAGCTTGTCTAAAAC	CFFFFEDCHHHHGIGIIIJIJIJIIGHIEFJ	AS:i:0	XS:i:0	XN:i:0	XM:i:0	XO:i:0	XG:i:0	NM:i:0	MD:Z:31	YT:Z:UU
HWI-ST515:184:D0PUKACXX:1:1306:15773:192907	256	chromosome:AGPv2:5:1:217872852:1	86976975	1	31M	*	0	0	GTTTTAGACAAGCTGGCCTAAAGTTGAATCC	JFEIHGIIJIJIJIIIGIGHHHHCDEFFFFC	AS:i:0	XS:i:0	XN:i:0	XM:i:0	XO:i:0	XG:i:0	NM:i:0	MD:Z:31	YT:Z:UU
HWI-ST515:184:D0PUKACXX:1:1306:15773:192907	272	chromosome:AGPv2:4:1:241473504:1	55741191	1	31M	*	0	0	GGATTCAACTTTAGGCCAGCTTGTCTAAAAC	CFFFFEDCHHHHGIGIIIJIJIJIIGHIEFJ	AS:i:0	XS:i:0	XN:i:0	XM:i:0	XO:i:0	XG:i:0	NM:i:0	MD:Z:31	YT:Z:UU
HWI-ST515:184:D0PUKACXX:1:1306:15773:192907	256	chromosome:AGPv2:2:1:237068873:1	13394363	1	31M	*	0	0	GTTTTAGACAAGCTGGCCTAAAGTTGAATCC	JFEIHGIIJIJIJIIIGIGHHHHCDEFFFFC	AS:i:0	XS:i:0	XN:i:0	XM:i:0	XO:i:0	XG:i:0	NM:i:0	MD:Z:31	YT:Z:UU
HWI-ST515:184:D0PUKACXX:1:1306:15773:192907	256	chromosome:AGPv2:2:1:237068873:1	23775286	1	31M	*	0	0	GTTTTAGACAAGCTGGCCTAAAGTTGAATCC	JFEIHGIIJIJIJIIIGIGHHHHCDEFFFFC	AS:i:0	XS:i:0	XN:i:0	XM:i:0	XO:i:0	XG:i:0	NM:i:0	MD:Z:31	YT:Z:UU
HWI-ST515:184:D0PUKACXX:1:1306:15773:192907	272	chromosome:AGPv2:3:1:232140174:1	8900880	1	31M	*	0	0	GGATTCAACTTTAGGCCAGCTTGTCTAAAAC	CFFFFEDCHHHHGIGIIIJIJIJIIGHIEFJ	AS:i:0	XS:i:0	XN:i:0	XM:i:0	XO:i:0	XG:i:0	NM:i:0	MD:Z:31	YT:Z:UU
HWI-ST515:184:D0PUKACXX:1:1306:15773:192907	256	chromosome:AGPv2:5:1:217872852:1	110569969	1	31M	*	0	0	GTTTTAGACAAGCTGGCCTAAAGTTGAATCC	JFEIHGIIJIJIJIIIGIGHHHHCDEFFFFC	AS:i:-5	XS:i:0	XN:i:0	XM:i:1	XO:i:0	XG:i:0	NM:i:1	MD:Z:4C26	YT:Z:UU
HWI-ST515:184:D0PUKACXX:1:1306:15773:192907	256	chromosome:AGPv2:5:1:217872852:1	76838148	1	31M	*	0	0	GTTTTAGACAAGCTGGCCTAAAGTTGAATCC	JFEIHGIIJIJIJIIIGIGHHHHCDEFFFFC	AS:i:-5	XS:i:0	XN:i:0	XM:i:1	XO:i:0	XG:i:0	NM:i:1	MD:Z:16T14	YT:Z:UU
HWI-ST515:184:D0PUKACXX:1:1306:15773:192907	256	chromosome:AGPv2:8:1:175793759:1	137569704	1	31M	*	0	0	GTTTTAGACAAGCTGGCCTAAAGTTGAATCC	JFEIHGIIJIJIJIIIGIGHHHHCDEFFFFC	AS:i:-5	XS:i:0	XN:i:0	XM:i:1	XO:i:0	XG:i:0	NM:i:1	MD:Z:16T14	YT:Z:UU
HWI-ST515:184:D0PUKACXX:1:1306:15773:192907	256	chromosome:AGPv2:2:1:237068873:1	111111687	1	31M	*	0	0	GTTTTAGACAAGCTGGCCTAAAGTTGAATCC	JFEIHGIIJIJIJIIIGIGHHHHCDEFFFFC	AS:i:-5	XS:i:0	XN:i:0	XM:i:1	XO:i:0	XG:i:0	NM:i:1	MD:Z:23A7	YT:Z:UU
HWI-ST515:184:D0PUKACXX:1:1306:15773:192907	256	chromosome:AGPv2:4:1:241473504:1	116786185	1	31M	*	0	0	GTTTTAGACAAGCTGGCCTAAAGTTGAATCC	JFEIHGIIJIJIJIIIGIGHHHHCDEFFFFC	AS:i:-5	XS:i:0	XN:i:0	XM:i:1	XO:i:0	XG:i:0	NM:i:1	MD:Z:16T14	YT:Z:UU
HWI-ST515:184:D0PUKACXX:1:1306:15773:192907	256	chromosome:AGPv2:4:1:241473504:1	29075352	1	31M	*	0	0	GTTTTAGACAAGCTGGCCTAAAGTTGAATCC	JFEIHGIIJIJIJIIIGIGHHHHCDEFFFFC	AS:i:-5	XS:i:0	XN:i:0	XM:i:1	XO:i:0	XG:i:0	NM:i:1	MD:Z:4C26	YT:Z:UU
HWI-ST515:184:D0PUKACXX:1:1306:15773:192907	256	chromosome:AGPv2:2:1:237068873:1	181519602	1	31M	*	0	0	GTTTTAGACAAGCTGGCCTAAAGTTGAATCC	JFEIHGIIJIJIJIIIGIGHHHHCDEFFFFC	AS:i:-5	XS:i:0	XN:i:0	XM:i:1	XO:i:0	XG:i:0	NM:i:1	MD:Z:16T14	YT:Z:UU
HWI-ST515:184:D0PUKACXX:1:1306:15773:192907	272	chromosome:AGPv2:5:1:217872852:1	99266719	1	31M	*	0	0	GGATTCAACTTTAGGCCAGCTTGTCTAAAAC	CFFFFEDCHHHHGIGIIIJIJIJIIGHIEFJ	AS:i:-5	XS:i:0	XN:i:0	XM:i:1	XO:i:0	XG:i:0	NM:i:1	MD:Z:14A16	YT:Z:UU
HWI-ST515:184:D0PUKACXX:1:1306:15773:192907	272	chromosome:AGPv2:3:1:232140174:1	112382386	1	31M	*	0	0	GGATTCAACTTTAGGCCAGCTTGTCTAAAAC	CFFFFEDCHHHHGIGIIIJIJIJIIGHIEFJ	AS:i:-5	XS:i:0	XN:i:0	XM:i:1	XO:i:0	XG:i:0	NM:i:1	MD:Z:26G4	YT:Z:UU
HWI-ST515:184:D0PUKACXX:1:1306:15773:192907	256	chromosome:AGPv2:4:1:241473504:1	118737527	1	31M	*	0	0	GTTTTAGACAAGCTGGCCTAAAGTTGAATCC	JFEIHGIIJIJIJIIIGIGHHHHCDEFFFFC	AS:i:-5	XS:i:0	XN:i:0	XM:i:1	XO:i:0	XG:i:0	NM:i:1	MD:Z:16T14	YT:Z:UU
HWI-ST515:184:D0PUKACXX:1:1306:15773:192907	256	chromosome:AGPv2:1:1:301354135:1	174065274	1	31M	*	0	0	GTTTTAGACAAGCTGGCCTAAAGTTGAATCC	JFEIHGIIJIJIJIIIGIGHHHHCDEFFFFC	AS:i:-5	XS:i:0	XN:i:0	XM:i:1	XO:i:0	XG:i:0	NM:i:1	MD:Z:16T14	YT:Z:UU
HWI-ST515:184:D0PUKACXX:1:1306:15773:192907	256	chromosome:AGPv2:8:1:175793759:1	63288527	1	31M	*	0	0	GTTTTAGACAAGCTGGCCTAAAGTTGAATCC	JFEIHGIIJIJIJIIIGIGHHHHCDEFFFFC	AS:i:-5	XS:i:0	XN:i:0	XM:i:1	XO:i:0	XG:i:0	NM:i:1	MD:Z:16T14	YT:Z:UU
HWI-ST515:184:D0PUKACXX:1:1306:15773:192907	256	chromosome:AGPv2:3:1:232140174:1	45672774	1	31M	*	0	0	GTTTTAGACAAGCTGGCCTAAAGTTGAATCC	JFEIHGIIJIJIJIIIGIGHHHHCDEFFFFC	AS:i:-5	XS:i:0	XN:i:0	XM:i:1	XO:i:0	XG:i:0	NM:i:1	MD:Z:25A5	YT:Z:UU
HWI-ST515:184:D0PUKACXX:1:1306:15773:192907	272	chromosome:AGPv2:6:1:169174353:1	89493664	1	31M	*	0	0	GGATTCAACTTTAGGCCAGCTTGTCTAAAAC	CFFFFEDCHHHHGIGIIIJIJIJIIGHIEFJ	AS:i:-5	XS:i:0	XN:i:0	XM:i:1	XO:i:0	XG:i:0	NM:i:1	MD:Z:26G4	YT:Z:UU
HWI-ST515:184:D0PUKACXX:1:1306:15773:192907	272	chromosome:AGPv2:9:1:156750706:1	35265915	1	31M	*	0	0	GGATTCAACTTTAGGCCAGCTTGTCTAAAAC	CFFFFEDCHHHHGIGIIIJIJIJIIGHIEFJ	AS:i:-5	XS:i:0	XN:i:0	XM:i:1	XO:i:0	XG:i:0	NM:i:1	MD:Z:14A16	YT:Z:UU
HWI-ST515:184:D0PUKACXX:1:1306:15773:192907	272	chromosome:AGPv2:5:1:217872852:1	134185850	1	31M	*	0	0	GGATTCAACTTTAGGCCAGCTTGTCTAAAAC	CFFFFEDCHHHHGIGIIIJIJIJIIGHIEFJ	AS:i:-5	XS:i:0	XN:i:0	XM:i:1	XO:i:0	XG:i:0	NM:i:1	MD:Z:14A16	YT:Z:UU
HWI-ST515:184:D0PUKACXX:1:1306:15773:192907	272	chromosome:AGPv2:10:1:150189435:1	113727864	1	31M	*	0	0	GGATTCAACTTTAGGCCAGCTTGTCTAAAAC	CFFFFEDCHHHHGIGIIIJIJIJIIGHIEFJ	AS:i:-5	XS:i:0	XN:i:0	XM:i:1	XO:i:0	XG:i:0	NM:i:1	MD:Z:14A16	YT:Z:UU
HWI-ST515:184:D0PUKACXX:1:1306:15773:192907	272	chromosome:AGPv2:3:1:232140174:1	75771761	1	31M	*	0	0	GGATTCAACTTTAGGCCAGCTTGTCTAAAAC	CFFFFEDCHHHHGIGIIIJIJIJIIGHIEFJ	AS:i:-5	XS:i:0	XN:i:0	XM:i:1	XO:i:0	XG:i:0	NM:i:1	MD:Z:14A16	YT:Z:UU
HWI-ST515:184:D0PUKACXX:1:1306:15773:192907	256	chromosome:AGPv2:9:1:156750706:1	52611502	1	31M	*	0	0	GTTTTAGACAAGCTGGCCTAAAGTTGAATCC	JFEIHGIIJIJIJIIIGIGHHHHCDEFFFFC	AS:i:-5	XS:i:0	XN:i:0	XM:i:1	XO:i:0	XG:i:0	NM:i:1	MD:Z:16T14	YT:Z:UU
HWI-ST515:184:D0PUKACXX:1:1306:15773:192907	272	chromosome:AGPv2:1:1:301354135:1	120141842	1	31M	*	0	0	GGATTCAACTTTAGGCCAGCTTGTCTAAAAC	CFFFFEDCHHHHGIGIIIJIJIJIIGHIEFJ	AS:i:-5	XS:i:0	XN:i:0	XM:i:1	XO:i:0	XG:i:0	NM:i:1	MD:Z:14A16	YT:Z:UU
HWI-ST515:184:D0PUKACXX:1:1306:15773:192907	272	chromosome:AGPv2:6:1:169174353:1	40807296	1	31M	*	0	0	GGATTCAACTTTAGGCCAGCTTGTCTAAAAC	CFFFFEDCHHHHGIGIIIJIJIJIIGHIEFJ	AS:i:-5	XS:i:0	XN:i:0	XM:i:1	XO:i:0	XG:i:0	NM:i:1	MD:Z:14A16	YT:Z:UU
HWI-ST515:184:D0PUKACXX:1:1306:15773:192907	256	chromosome:AGPv2:9:1:156750706:1	84678029	1	31M	*	0	0	GTTTTAGACAAGCTGGCCTAAAGTTGAATCC	JFEIHGIIJIJIJIIIGIGHHHHCDEFFFFC	AS:i:-5	XS:i:0	XN:i:0	XM:i:1	XO:i:0	XG:i:0	NM:i:1	MD:Z:16T14	YT:Z:UU
HWI-ST515:184:D0PUKACXX:1:1306:15773:192907	272	chromosome:AGPv2:8:1:175793759:1	162405487	1	31M	*	0	0	GGATTCAACTTTAGGCCAGCTTGTCTAAAAC	CFFFFEDCHHHHGIGIIIJIJIJIIGHIEFJ	AS:i:-5	XS:i:0	XN:i:0	XM:i:1	XO:i:0	XG:i:0	NM:i:1	MD:Z:14A16	YT:Z:UU
HWI-ST515:184:D0PUKACXX:1:1306:15773:192907	272	chromosome:AGPv2:10:1:150189435:1	72906464	1	31M	*	0	0	GGATTCAACTTTAGGCCAGCTTGTCTAAAAC	CFFFFEDCHHHHGIGIIIJIJIJIIGHIEFJ	AS:i:-5	XS:i:0	XN:i:0	XM:i:1	XO:i:0	XG:i:0	NM:i:1	MD:Z:14A16	YT:Z:UU
HWI-ST515:184:D0PUKACXX:1:1306:15773:192907	272	chromosome:AGPv2:3:1:232140174:1	95562281	1	31M	*	0	0	GGATTCAACTTTAGGCCAGCTTGTCTAAAAC	CFFFFEDCHHHHGIGIIIJIJIJIIGHIEFJ	AS:i:-5	XS:i:0	XN:i:0	XM:i:1	XO:i:0	XG:i:0	NM:i:1	MD:Z:14A16	YT:Z:UU
HWI-ST515:184:D0PUKACXX:1:1306:15773:192907	272	chromosome:AGPv2:4:1:241473504:1	166332459	1	31M	*	0	0	GGATTCAACTTTAGGCCAGCTTGTCTAAAAC	CFFFFEDCHHHHGIGIIIJIJIJIIGHIEFJ	AS:i:-5	XS:i:0	XN:i:0	XM:i:1	XO:i:0	XG:i:0	NM:i:1	MD:Z:14A16	YT:Z:UU
HWI-ST515:184:D0PUKACXX:1:1306:15773:192907	272	chromosome:AGPv2:5:1:217872852:1	141362201	1	31M	*	0	0	GGATTCAACTTTAGGCCAGCTTGTCTAAAAC	CFFFFEDCHHHHGIGIIIJIJIJIIGHIEFJ	AS:i:-5	XS:i:0	XN:i:0	XM:i:1	XO:i:0	XG:i:0	NM:i:1	MD:Z:14A16	YT:Z:UU
HWI-ST515:184:D0PUKACXX:1:1306:15773:192907	256	chromosome:AGPv2:5:1:217872852:1	164373315	1	31M	*	0	0	GTTTTAGACAAGCTGGCCTAAAGTTGAATCC	JFEIHGIIJIJIJIIIGIGHHHHCDEFFFFC	AS:i:-5	XS:i:0	XN:i:0	XM:i:1	XO:i:0	XG:i:0	NM:i:1	MD:Z:16T14	YT:Z:UU
HWI-ST515:184:D0PUKACXX:1:1306:15773:192907	272	chromosome:AGPv2:2:1:237068873:1	147865160	1	31M	*	0	0	GGATTCAACTTTAGGCCAGCTTGTCTAAAAC	CFFFFEDCHHHHGIGIIIJIJIJIIGHIEFJ	AS:i:-5	XS:i:0	XN:i:0	XM:i:1	XO:i:0	XG:i:0	NM:i:1	MD:Z:26G4	YT:Z:UU
HWI-ST515:184:D0PUKACXX:1:1306:15773:192907	256	chromosome:AGPv2:1:1:301354135:1	201689961	1	31M	*	0	0	GTTTTAGACAAGCTGGCCTAAAGTTGAATCC	JFEIHGIIJIJIJIIIGIGHHHHCDEFFFFC	AS:i:-5	XS:i:0	XN:i:0	XM:i:1	XO:i:0	XG:i:0	NM:i:1	MD:Z:5C25	YT:Z:UU
HWI-ST515:184:D0PUKACXX:1:1306:15773:192907	256	chromosome:AGPv2:7:1:176764762:1	138986339	1	31M	*	0	0	GTTTTAGACAAGCTGGCCTAAAGTTGAATCC	JFEIHGIIJIJIJIIIGIGHHHHCDEFFFFC	AS:i:-5	XS:i:0	XN:i:0	XM:i:1	XO:i:0	XG:i:0	NM:i:1	MD:Z:16T14	YT:Z:UU
HWI-ST515:184:D0PUKACXX:1:1306:15773:192907	272	chromosome:AGPv2:1:1:301354135:1	227674874	1	31M	*	0	0	GGATTCAACTTTAGGCCAGCTTGTCTAAAAC	CFFFFEDCHHHHGIGIIIJIJIJIIGHIEFJ	AS:i:-5	XS:i:0	XN:i:0	XM:i:1	XO:i:0	XG:i:0	NM:i:1	MD:Z:14A16	YT:Z:UU
HWI-ST515:184:D0PUKACXX:1:1306:15773:192907	256	chromosome:AGPv2:10:1:150189435:1	30613063	1	31M	*	0	0	GTTTTAGACAAGCTGGCCTAAAGTTGAATCC	JFEIHGIIJIJIJIIIGIGHHHHCDEFFFFC	AS:i:-5	XS:i:0	XN:i:0	XM:i:1	XO:i:0	XG:i:0	NM:i:1	MD:Z:16T14	YT:Z:UU
HWI-ST515:184:D0PUKACXX:1:1306:15773:192907	256	chromosome:AGPv2:7:1:176764762:1	76873743	1	31M	*	0	0	GTTTTAGACAAGCTGGCCTAAAGTTGAATCC	JFEIHGIIJIJIJIIIGIGHHHHCDEFFFFC	AS:i:-5	XS:i:0	XN:i:0	XM:i:1	XO:i:0	XG:i:0	NM:i:1	MD:Z:16T14	YT:Z:UU
HWI-ST515:184:D0PUKACXX:1:1306:15773:192907	256	chromosome:AGPv2:6:1:169174353:1	85981182	1	31M	*	0	0	GTTTTAGACAAGCTGGCCTAAAGTTGAATCC	JFEIHGIIJIJIJIIIGIGHHHHCDEFFFFC	AS:i:-5	XS:i:0	XN:i:0	XM:i:1	XO:i:0	XG:i:0	NM:i:1	MD:Z:16T14	YT:Z:UU
HWI-ST515:184:D0PUKACXX:1:1306:15773:192907	272	chromosome:AGPv2:5:1:217872852:1	54278934	1	31M	*	0	0	GGATTCAACTTTAGGCCAGCTTGTCTAAAAC	CFFFFEDCHHHHGIGIIIJIJIJIIGHIEFJ	AS:i:-5	XS:i:0	XN:i:0	XM:i:1	XO:i:0	XG:i:0	NM:i:1	MD:Z:26G4	YT:Z:UU
HWI-ST515:184:D0PUKACXX:1:1306:15773:192907	272	chromosome:AGPv2:5:1:217872852:1	96049360	1	31M	*	0	0	GGATTCAACTTTAGGCCAGCTTGTCTAAAAC	CFFFFEDCHHHHGIGIIIJIJIJIIGHIEFJ	AS:i:-5	XS:i:0	XN:i:0	XM:i:1	XO:i:0	XG:i:0	NM:i:1	MD:Z:14A16	YT:Z:UU
HWI-ST515:184:D0PUKACXX:1:1306:15773:192907	256	chromosome:AGPv2:3:1:232140174:1	136212983	1	31M	*	0	0	GTTTTAGACAAGCTGGCCTAAAGTTGAATCC	JFEIHGIIJIJIJIIIGIGHHHHCDEFFFFC	AS:i:-5	XS:i:0	XN:i:0	XM:i:1	XO:i:0	XG:i:0	NM:i:1	MD:Z:16T14	YT:Z:UU
HWI-ST515:184:D0PUKACXX:1:1306:15773:192907	272	chromosome:AGPv2:2:1:237068873:1	159267286	1	31M	*	0	0	GGATTCAACTTTAGGCCAGCTTGTCTAAAAC	CFFFFEDCHHHHGIGIIIJIJIJIIGHIEFJ	AS:i:-5	XS:i:0	XN:i:0	XM:i:1	XO:i:0	XG:i:0	NM:i:1	MD:Z:26G4	YT:Z:UU
HWI-ST515:184:D0PUKACXX:1:1306:15773:192907	256	chromosome:AGPv2:2:1:237068873:1	95053145	1	31M	*	0	0	GTTTTAGACAAGCTGGCCTAAAGTTGAATCC	JFEIHGIIJIJIJIIIGIGHHHHCDEFFFFC	AS:i:-5	XS:i:0	XN:i:0	XM:i:1	XO:i:0	XG:i:0	NM:i:1	MD:Z:16T14	YT:Z:UU
HWI-ST515:184:D0PUKACXX:1:1306:15773:192907	256	chromosome:AGPv2:3:1:232140174:1	63092476	1	31M	*	0	0	GTTTTAGACAAGCTGGCCTAAAGTTGAATCC	JFEIHGIIJIJIJIIIGIGHHHHCDEFFFFC	AS:i:-5	XS:i:0	XN:i:0	XM:i:1	XO:i:0	XG:i:0	NM:i:1	MD:Z:16T14	YT:Z:UU
HWI-ST515:184:D0PUKACXX:1:1306:15773:192907	272	chromosome:AGPv2:3:1:232140174:1	83624684	1	31M	*	0	0	GGATTCAACTTTAGGCCAGCTTGTCTAAAAC	CFFFFEDCHHHHGIGIIIJIJIJIIGHIEFJ	AS:i:-5	XS:i:0	XN:i:0	XM:i:1	XO:i:0	XG:i:0	NM:i:1	MD:Z:26G4	YT:Z:UU
HWI-ST515:184:D0PUKACXX:1:1306:15773:192907	256	chromosome:AGPv2:3:1:232140174:1	204833664	1	31M	*	0	0	GTTTTAGACAAGCTGGCCTAAAGTTGAATCC	JFEIHGIIJIJIJIIIGIGHHHHCDEFFFFC	AS:i:-5	XS:i:0	XN:i:0	XM:i:1	XO:i:0	XG:i:0	NM:i:1	MD:Z:16T14	YT:Z:UU
HWI-ST515:184:D0PUKACXX:1:1306:15773:192907	256	chromosome:AGPv2:9:1:156750706:1	4146945	1	31M	*	0	0	GTTTTAGACAAGCTGGCCTAAAGTTGAATCC	JFEIHGIIJIJIJIIIGIGHHHHCDEFFFFC	AS:i:-5	XS:i:0	XN:i:0	XM:i:1	XO:i:0	XG:i:0	NM:i:1	MD:Z:21G9	YT:Z:UU
HWI-ST515:184:D0PUKACXX:1:1306:15773:192907	272	chromosome:AGPv2:4:1:241473504:1	220069419	1	31M	*	0	0	GGATTCAACTTTAGGCCAGCTTGTCTAAAAC	CFFFFEDCHHHHGIGIIIJIJIJIIGHIEFJ	AS:i:-5	XS:i:0	XN:i:0	XM:i:1	XO:i:0	XG:i:0	NM:i:1	MD:Z:26G4	YT:Z:UU
HWI-ST515:184:D0PUKACXX:1:1306:15773:192907	256	chromosome:AGPv2:3:1:232140174:1	52514303	1	31M	*	0	0	GTTTTAGACAAGCTGGCCTAAAGTTGAATCC	JFEIHGIIJIJIJIIIGIGHHHHCDEFFFFC	AS:i:-5	XS:i:0	XN:i:0	XM:i:1	XO:i:0	XG:i:0	NM:i:1	MD:Z:16T14	YT:Z:UU
HWI-ST515:184:D0PUKACXX:1:1306:15773:192907	272	chromosome:AGPv2:1:1:301354135:1	279243855	1	31M	*	0	0	GGATTCAACTTTAGGCCAGCTTGTCTAAAAC	CFFFFEDCHHHHGIGIIIJIJIJIIGHIEFJ	AS:i:-5	XS:i:0	XN:i:0	XM:i:1	XO:i:0	XG:i:0	NM:i:1	MD:Z:14A16	YT:Z:UU
HWI-ST515:184:D0PUKACXX:1:1306:15773:192907	272	chromosome:AGPv2:5:1:217872852:1	79980448	1	31M	*	0	0	GGATTCAACTTTAGGCCAGCTTGTCTAAAAC	CFFFFEDCHHHHGIGIIIJIJIJIIGHIEFJ	AS:i:-5	XS:i:0	XN:i:0	XM:i:1	XO:i:0	XG:i:0	NM:i:1	MD:Z:14A16	YT:Z:UU
HWI-ST515:184:D0PUKACXX:1:1306:15773:192907	256	chromosome:AGPv2:6:1:169174353:1	121270726	1	31M	*	0	0	GTTTTAGACAAGCTGGCCTAAAGTTGAATCC	JFEIHGIIJIJIJIIIGIGHHHHCDEFFFFC	AS:i:-5	XS:i:0	XN:i:0	XM:i:1	XO:i:0	XG:i:0	NM:i:1	MD:Z:16T14	YT:Z:UU
HWI-ST515:184:D0PUKACXX:1:1306:15773:192907	256	chromosome:AGPv2:7:1:176764762:1	161576053	1	31M	*	0	0	GTTTTAGACAAGCTGGCCTAAAGTTGAATCC	JFEIHGIIJIJIJIIIGIGHHHHCDEFFFFC	AS:i:-5	XS:i:0	XN:i:0	XM:i:1	XO:i:0	XG:i:0	NM:i:1	MD:Z:16T14	YT:Z:UU
HWI-ST515:184:D0PUKACXX:1:1306:15773:192907	272	chromosome:AGPv2:2:1:237068873:1	85565408	1	31M	*	0	0	GGATTCAACTTTAGGCCAGCTTGTCTAAAAC	CFFFFEDCHHHHGIGIIIJIJIJIIGHIEFJ	AS:i:-5	XS:i:0	XN:i:0	XM:i:1	XO:i:0	XG:i:0	NM:i:1	MD:Z:14A16	YT:Z:UU
HWI-ST515:184:D0PUKACXX:1:1306:15773:192907	256	chromosome:AGPv2:6:1:169174353:1	91504314	1	31M	*	0	0	GTTTTAGACAAGCTGGCCTAAAGTTGAATCC	JFEIHGIIJIJIJIIIGIGHHHHCDEFFFFC	AS:i:-5	XS:i:0	XN:i:0	XM:i:1	XO:i:0	XG:i:0	NM:i:1	MD:Z:16T14	YT:Z:UU
HWI-ST515:184:D0PUKACXX:1:1306:15773:192907	272	chromosome:AGPv2:6:1:169174353:1	66187690	1	31M	*	0	0	GGATTCAACTTTAGGCCAGCTTGTCTAAAAC	CFFFFEDCHHHHGIGIIIJIJIJIIGHIEFJ	AS:i:-5	XS:i:0	XN:i:0	XM:i:1	XO:i:0	XG:i:0	NM:i:1	MD:Z:14A16	YT:Z:UU
HWI-ST515:184:D0PUKACXX:1:1306:15773:192907	256	chromosome:AGPv2:8:1:175793759:1	52231293	1	31M	*	0	0	GTTTTAGACAAGCTGGCCTAAAGTTGAATCC	JFEIHGIIJIJIJIIIGIGHHHHCDEFFFFC	AS:i:-5	XS:i:0	XN:i:0	XM:i:1	XO:i:0	XG:i:0	NM:i:1	MD:Z:16T14	YT:Z:UU
HWI-ST515:184:D0PUKACXX:1:1306:15773:192907	272	chromosome:AGPv2:10:1:150189435:1	110664071	1	31M	*	0	0	GGATTCAACTTTAGGCCAGCTTGTCTAAAAC	CFFFFEDCHHHHGIGIIIJIJIJIIGHIEFJ	AS:i:-5	XS:i:0	XN:i:0	XM:i:1	XO:i:0	XG:i:0	NM:i:1	MD:Z:14A16	YT:Z:UU
HWI-ST515:184:D0PUKACXX:1:1306:15773:192907	272	chromosome:AGPv2:4:1:241473504:1	48075096	1	31M	*	0	0	GGATTCAACTTTAGGCCAGCTTGTCTAAAAC	CFFFFEDCHHHHGIGIIIJIJIJIIGHIEFJ	AS:i:-5	XS:i:0	XN:i:0	XM:i:1	XO:i:0	XG:i:0	NM:i:1	MD:Z:14A16	YT:Z:UU
HWI-ST515:184:D0PUKACXX:1:1306:15773:192907	272	chromosome:AGPv2:1:1:301354135:1	276948169	1	31M	*	0	0	GGATTCAACTTTAGGCCAGCTTGTCTAAAAC	CFFFFEDCHHHHGIGIIIJIJIJIIGHIEFJ	AS:i:-5	XS:i:0	XN:i:0	XM:i:1	XO:i:0	XG:i:0	NM:i:1	MD:Z:14A16	YT:Z:UU
HWI-ST515:184:D0PUKACXX:1:1306:15773:192907	272	chromosome:AGPv2:10:1:150189435:1	62928278	1	31M	*	0	0	GGATTCAACTTTAGGCCAGCTTGTCTAAAAC	CFFFFEDCHHHHGIGIIIJIJIJIIGHIEFJ	AS:i:-5	XS:i:0	XN:i:0	XM:i:1	XO:i:0	XG:i:0	NM:i:1	MD:Z:26G4	YT:Z:UU
HWI-ST515:184:D0PUKACXX:1:1306:15773:192907	272	chromosome:AGPv2:3:1:232140174:1	112525280	1	31M	*	0	0	GGATTCAACTTTAGGCCAGCTTGTCTAAAAC	CFFFFEDCHHHHGIGIIIJIJIJIIGHIEFJ	AS:i:-5	XS:i:0	XN:i:0	XM:i:1	XO:i:0	XG:i:0	NM:i:1	MD:Z:14A16	YT:Z:UU
HWI-ST515:184:D0PUKACXX:1:1306:15773:192907	256	chromosome:AGPv2:2:1:237068873:1	188235372	1	31M	*	0	0	GTTTTAGACAAGCTGGCCTAAAGTTGAATCC	JFEIHGIIJIJIJIIIGIGHHHHCDEFFFFC	AS:i:-5	XS:i:0	XN:i:0	XM:i:1	XO:i:0	XG:i:0	NM:i:1	MD:Z:16T14	YT:Z:UU
HWI-ST515:184:D0PUKACXX:1:1306:15773:192907	272	chromosome:AGPv2:2:1:237068873:1	108695297	1	31M	*	0	0	GGATTCAACTTTAGGCCAGCTTGTCTAAAAC	CFFFFEDCHHHHGIGIIIJIJIJIIGHIEFJ	AS:i:-5	XS:i:0	XN:i:0	XM:i:1	XO:i:0	XG:i:0	NM:i:1	MD:Z:14A16	YT:Z:UU
HWI-ST515:184:D0PUKACXX:1:1306:15773:192907	256	chromosome:AGPv2:4:1:241473504:1	84758951	1	31M	*	0	0	GTTTTAGACAAGCTGGCCTAAAGTTGAATCC	JFEIHGIIJIJIJIIIGIGHHHHCDEFFFFC	AS:i:-5	XS:i:0	XN:i:0	XM:i:1	XO:i:0	XG:i:0	NM:i:1	MD:Z:16T14	YT:Z:UU
HWI-ST515:184:D0PUKACXX:1:1306:15773:192907	256	chromosome:AGPv2:2:1:237068873:1	75071667	1	31M	*	0	0	GTTTTAGACAAGCTGGCCTAAAGTTGAATCC	JFEIHGIIJIJIJIIIGIGHHHHCDEFFFFC	AS:i:-5	XS:i:0	XN:i:0	XM:i:1	XO:i:0	XG:i:0	NM:i:1	MD:Z:16T14	YT:Z:UU
HWI-ST515:184:D0PUKACXX:1:1306:15773:192907	256	chromosome:AGPv2:5:1:217872852:1	77075655	1	31M	*	0	0	GTTTTAGACAAGCTGGCCTAAAGTTGAATCC	JFEIHGIIJIJIJIIIGIGHHHHCDEFFFFC	AS:i:-5	XS:i:0	XN:i:0	XM:i:1	XO:i:0	XG:i:0	NM:i:1	MD:Z:16T14	YT:Z:UU
HWI-ST515:184:D0PUKACXX:1:1306:15773:192907	256	chromosome:AGPv2:8:1:175793759:1	116172296	1	31M	*	0	0	GTTTTAGACAAGCTGGCCTAAAGTTGAATCC	JFEIHGIIJIJIJIIIGIGHHHHCDEFFFFC	AS:i:-5	XS:i:0	XN:i:0	XM:i:1	XO:i:0	XG:i:0	NM:i:1	MD:Z:4C26	YT:Z:UU
HWI-ST515:184:D0PUKACXX:1:1306:15773:192907	272	chromosome:AGPv2:5:1:217872852:1	10576739	1	31M	*	0	0	GGATTCAACTTTAGGCCAGCTTGTCTAAAAC	CFFFFEDCHHHHGIGIIIJIJIJIIGHIEFJ	AS:i:-5	XS:i:0	XN:i:0	XM:i:1	XO:i:0	XG:i:0	NM:i:1	MD:Z:26G4	YT:Z:UU
HWI-ST515:184:D0PUKACXX:1:1306:15773:192907	256	chromosome:AGPv2:5:1:217872852:1	114462625	1	31M	*	0	0	GTTTTAGACAAGCTGGCCTAAAGTTGAATCC	JFEIHGIIJIJIJIIIGIGHHHHCDEFFFFC	AS:i:-5	XS:i:0	XN:i:0	XM:i:1	XO:i:0	XG:i:0	NM:i:1	MD:Z:4C26	YT:Z:UU
HWI-ST515:184:D0PUKACXX:1:1306:15773:192907	256	chromosome:AGPv2:4:1:241473504:1	226101109	1	31M	*	0	0	GTTTTAGACAAGCTGGCCTAAAGTTGAATCC	JFEIHGIIJIJIJIIIGIGHHHHCDEFFFFC	AS:i:-5	XS:i:0	XN:i:0	XM:i:1	XO:i:0	XG:i:0	NM:i:1	MD:Z:16T14	YT:Z:UU
HWI-ST515:184:D0PUKACXX:1:1306:15773:192907	272	chromosome:AGPv2:2:1:237068873:1	55963177	1	31M	*	0	0	GGATTCAACTTTAGGCCAGCTTGTCTAAAAC	CFFFFEDCHHHHGIGIIIJIJIJIIGHIEFJ	AS:i:-5	XS:i:0	XN:i:0	XM:i:1	XO:i:0	XG:i:0	NM:i:1	MD:Z:26G4	YT:Z:UU
HWI-ST515:184:D0PUKACXX:1:1306:15773:192907	272	chromosome:AGPv2:8:1:175793759:1	36995935	1	31M	*	0	0	GGATTCAACTTTAGGCCAGCTTGTCTAAAAC	CFFFFEDCHHHHGIGIIIJIJIJIIGHIEFJ	AS:i:-5	XS:i:0	XN:i:0	XM:i:1	XO:i:0	XG:i:0	NM:i:1	MD:Z:14A16	YT:Z:UU
HWI-ST515:184:D0PUKACXX:1:1306:15773:192907	272	chromosome:AGPv2:3:1:232140174:1	80384389	1	31M	*	0	0	GGATTCAACTTTAGGCCAGCTTGTCTAAAAC	CFFFFEDCHHHHGIGIIIJIJIJIIGHIEFJ	AS:i:-5	XS:i:0	XN:i:0	XM:i:1	XO:i:0	XG:i:0	NM:i:1	MD:Z:14A16	YT:Z:UU
HWI-ST515:184:D0PUKACXX:1:1306:15773:192907	272	chromosome:AGPv2:3:1:232140174:1	193978168	1	31M	*	0	0	GGATTCAACTTTAGGCCAGCTTGTCTAAAAC	CFFFFEDCHHHHGIGIIIJIJIJIIGHIEFJ	AS:i:-5	XS:i:0	XN:i:0	XM:i:1	XO:i:0	XG:i:0	NM:i:1	MD:Z:14A16	YT:Z:UU
HWI-ST515:184:D0PUKACXX:1:1306:15773:192907	272	chromosome:AGPv2:4:1:241473504:1	48215448	1	31M	*	0	0	GGATTCAACTTTAGGCCAGCTTGTCTAAAAC	CFFFFEDCHHHHGIGIIIJIJIJIIGHIEFJ	AS:i:-5	XS:i:0	XN:i:0	XM:i:1	XO:i:0	XG:i:0	NM:i:1	MD:Z:14A16	YT:Z:UU
HWI-ST515:184:D0PUKACXX:1:1306:15773:192907	256	chromosome:AGPv2:6:1:169174353:1	99831459	1	31M	*	0	0	GTTTTAGACAAGCTGGCCTAAAGTTGAATCC	JFEIHGIIJIJIJIIIGIGHHHHCDEFFFFC	AS:i:-5	XS:i:0	XN:i:0	XM:i:1	XO:i:0	XG:i:0	NM:i:1	MD:Z:16T14	YT:Z:UU
HWI-ST515:184:D0PUKACXX:1:1306:15773:192907	272	chromosome:AGPv2:3:1:232140174:1	99512986	1	31M	*	0	0	GGATTCAACTTTAGGCCAGCTTGTCTAAAAC	CFFFFEDCHHHHGIGIIIJIJIJIIGHIEFJ	AS:i:-5	XS:i:0	XN:i:0	XM:i:1	XO:i:0	XG:i:0	NM:i:1	MD:Z:14A16	YT:Z:UU
HWI-ST515:184:D0PUKACXX:1:1306:15773:192907	272	chromosome:AGPv2:5:1:217872852:1	29363659	1	31M	*	0	0	GGATTCAACTTTAGGCCAGCTTGTCTAAAAC	CFFFFEDCHHHHGIGIIIJIJIJIIGHIEFJ	AS:i:-5	XS:i:0	XN:i:0	XM:i:1	XO:i:0	XG:i:0	NM:i:1	MD:Z:14A16	YT:Z:UU
HWI-ST515:184:D0PUKACXX:1:1306:15773:192907	272	chromosome:AGPv2:2:1:237068873:1	175220703	1	31M	*	0	0	GGATTCAACTTTAGGCCAGCTTGTCTAAAAC	CFFFFEDCHHHHGIGIIIJIJIJIIGHIEFJ	AS:i:-5	XS:i:0	XN:i:0	XM:i:1	XO:i:0	XG:i:0	NM:i:1	MD:Z:14A16	YT:Z:UU
HWI-ST515:184:D0PUKACXX:1:1306:15773:192907	256	chromosome:AGPv2:10:1:150189435:1	104355528	1	31M	*	0	0	GTTTTAGACAAGCTGGCCTAAAGTTGAATCC	JFEIHGIIJIJIJIIIGIGHHHHCDEFFFFC	AS:i:-5	XS:i:0	XN:i:0	XM:i:1	XO:i:0	XG:i:0	NM:i:1	MD:Z:4C26	YT:Z:UU
HWI-ST515:184:D0PUKACXX:1:1306:15773:192907	256	chromosome:AGPv2:2:1:237068873:1	31634366	1	31M	*	0	0	GTTTTAGACAAGCTGGCCTAAAGTTGAATCC	JFEIHGIIJIJIJIIIGIGHHHHCDEFFFFC	AS:i:-5	XS:i:0	XN:i:0	XM:i:1	XO:i:0	XG:i:0	NM:i:1	MD:Z:25C5	YT:Z:UU
HWI-ST515:184:D0PUKACXX:1:1306:15773:192907	256	chromosome:AGPv2:3:1:232140174:1	170567504	1	31M	*	0	0	GTTTTAGACAAGCTGGCCTAAAGTTGAATCC	JFEIHGIIJIJIJIIIGIGHHHHCDEFFFFC	AS:i:-5	XS:i:0	XN:i:0	XM:i:1	XO:i:0	XG:i:0	NM:i:1	MD:Z:16T14	YT:Z:UU
HWI-ST515:184:D0PUKACXX:1:1306:15773:192907	256	chromosome:AGPv2:6:1:169174353:1	149799993	1	31M	*	0	0	GTTTTAGACAAGCTGGCCTAAAGTTGAATCC	JFEIHGIIJIJIJIIIGIGHHHHCDEFFFFC	AS:i:-5	XS:i:0	XN:i:0	XM:i:1	XO:i:0	XG:i:0	NM:i:1	MD:Z:16T14	YT:Z:UU
HWI-ST515:184:D0PUKACXX:1:1306:15773:192907	256	chromosome:AGPv2:2:1:237068873:1	47095649	1	31M	*	0	0	GTTTTAGACAAGCTGGCCTAAAGTTGAATCC	JFEIHGIIJIJIJIIIGIGHHHHCDEFFFFC	AS:i:-5	XS:i:0	XN:i:0	XM:i:1	XO:i:0	XG:i:0	NM:i:1	MD:Z:4C26	YT:Z:UU
HWI-ST515:184:D0PUKACXX:1:1306:15773:192907	272	chromosome:AGPv2:7:1:176764762:1	150070314	1	31M	*	0	0	GGATTCAACTTTAGGCCAGCTTGTCTAAAAC	CFFFFEDCHHHHGIGIIIJIJIJIIGHIEFJ	AS:i:-5	XS:i:0	XN:i:0	XM:i:1	XO:i:0	XG:i:0	NM:i:1	MD:Z:14A16	YT:Z:UU
HWI-ST515:184:D0PUKACXX:1:1306:15773:192907	272	chromosome:AGPv2:1:1:301354135:1	42441928	1	31M	*	0	0	GGATTCAACTTTAGGCCAGCTTGTCTAAAAC	CFFFFEDCHHHHGIGIIIJIJIJIIGHIEFJ	AS:i:-5	XS:i:0	XN:i:0	XM:i:1	XO:i:0	XG:i:0	NM:i:1	MD:Z:14A16	YT:Z:UU
HWI-ST515:184:D0PUKACXX:1:1306:15773:192907	272	chromosome:AGPv2:1:1:301354135:1	236110056	1	31M	*	0	0	GGATTCAACTTTAGGCCAGCTTGTCTAAAAC	CFFFFEDCHHHHGIGIIIJIJIJIIGHIEFJ	AS:i:-5	XS:i:0	XN:i:0	XM:i:1	XO:i:0	XG:i:0	NM:i:1	MD:Z:26G4	YT:Z:UU
HWI-ST515:184:D0PUKACXX:1:1306:15773:192907	272	chromosome:AGPv2:1:1:301354135:1	19126704	1	31M	*	0	0	GGATTCAACTTTAGGCCAGCTTGTCTAAAAC	CFFFFEDCHHHHGIGIIIJIJIJIIGHIEFJ	AS:i:-5	XS:i:0	XN:i:0	XM:i:1	XO:i:0	XG:i:0	NM:i:1	MD:Z:14A16	YT:Z:UU
HWI-ST515:184:D0PUKACXX:1:1306:15773:192907	256	chromosome:AGPv2:10:1:150189435:1	100395023	1	31M	*	0	0	GTTTTAGACAAGCTGGCCTAAAGTTGAATCC	JFEIHGIIJIJIJIIIGIGHHHHCDEFFFFC	AS:i:-5	XS:i:0	XN:i:0	XM:i:1	XO:i:0	XG:i:0	NM:i:1	MD:Z:16T14	YT:Z:UU
HWI-ST515:184:D0PUKACXX:1:1306:15773:192907	272	chromosome:AGPv2:1:1:301354135:1	82735845	1	31M	*	0	0	GGATTCAACTTTAGGCCAGCTTGTCTAAAAC	CFFFFEDCHHHHGIGIIIJIJIJIIGHIEFJ	AS:i:-5	XS:i:0	XN:i:0	XM:i:1	XO:i:0	XG:i:0	NM:i:1	MD:Z:14A16	YT:Z:UU
HWI-ST515:184:D0PUKACXX:1:1306:15773:192907	272	chromosome:AGPv2:2:1:237068873:1	227643141	1	31M	*	0	0	GGATTCAACTTTAGGCCAGCTTGTCTAAAAC	CFFFFEDCHHHHGIGIIIJIJIJIIGHIEFJ	AS:i:-5	XS:i:0	XN:i:0	XM:i:1	XO:i:0	XG:i:0	NM:i:1	MD:Z:14A16	YT:Z:UU
HWI-ST515:184:D0PUKACXX:1:1306:15773:192907	272	chromosome:AGPv2:4:1:241473504:1	29992892	1	31M	*	0	0	GGATTCAACTTTAGGCCAGCTTGTCTAAAAC	CFFFFEDCHHHHGIGIIIJIJIJIIGHIEFJ	AS:i:-5	XS:i:0	XN:i:0	XM:i:1	XO:i:0	XG:i:0	NM:i:1	MD:Z:11C19	YT:Z:UU
HWI-ST515:184:D0PUKACXX:1:1306:15773:192907	272	chromosome:AGPv2:3:1:232140174:1	111285876	1	31M	*	0	0	GGATTCAACTTTAGGCCAGCTTGTCTAAAAC	CFFFFEDCHHHHGIGIIIJIJIJIIGHIEFJ	AS:i:-5	XS:i:0	XN:i:0	XM:i:1	XO:i:0	XG:i:0	NM:i:1	MD:Z:14A16	YT:Z:UU
HWI-ST515:184:D0PUKACXX:1:1306:15773:192907	272	chromosome:AGPv2:4:1:241473504:1	44690361	1	31M	*	0	0	GGATTCAACTTTAGGCCAGCTTGTCTAAAAC	CFFFFEDCHHHHGIGIIIJIJIJIIGHIEFJ	AS:i:-5	XS:i:0	XN:i:0	XM:i:1	XO:i:0	XG:i:0	NM:i:1	MD:Z:26G4	YT:Z:UU
HWI-ST515:184:D0PUKACXX:1:1306:15773:192907	256	chromosome:AGPv2:2:1:237068873:1	93400558	1	31M	*	0	0	GTTTTAGACAAGCTGGCCTAAAGTTGAATCC	JFEIHGIIJIJIJIIIGIGHHHHCDEFFFFC	AS:i:-5	XS:i:0	XN:i:0	XM:i:1	XO:i:0	XG:i:0	NM:i:1	MD:Z:4C26	YT:Z:UU
HWI-ST515:184:D0PUKACXX:1:1306:15773:192907	272	chromosome:AGPv2:1:1:301354135:1	186095040	1	31M	*	0	0	GGATTCAACTTTAGGCCAGCTTGTCTAAAAC	CFFFFEDCHHHHGIGIIIJIJIJIIGHIEFJ	AS:i:-5	XS:i:0	XN:i:0	XM:i:1	XO:i:0	XG:i:0	NM:i:1	MD:Z:14A16	YT:Z:UU
HWI-ST515:184:D0PUKACXX:1:1306:15773:192907	272	chromosome:AGPv2:7:1:176764762:1	118825738	1	31M	*	0	0	GGATTCAACTTTAGGCCAGCTTGTCTAAAAC	CFFFFEDCHHHHGIGIIIJIJIJIIGHIEFJ	AS:i:-5	XS:i:0	XN:i:0	XM:i:1	XO:i:0	XG:i:0	NM:i:1	MD:Z:14A16	YT:Z:UU
HWI-ST515:184:D0PUKACXX:1:1306:15773:192907	272	chromosome:AGPv2:7:1:176764762:1	36134449	1	31M	*	0	0	GGATTCAACTTTAGGCCAGCTTGTCTAAAAC	CFFFFEDCHHHHGIGIIIJIJIJIIGHIEFJ	AS:i:-5	XS:i:0	XN:i:0	XM:i:1	XO:i:0	XG:i:0	NM:i:1	MD:Z:14A16	YT:Z:UU
HWI-ST515:184:D0PUKACXX:1:1306:15773:192907	256	chromosome:AGPv2:6:1:169174353:1	46176909	1	31M	*	0	0	GTTTTAGACAAGCTGGCCTAAAGTTGAATCC	JFEIHGIIJIJIJIIIGIGHHHHCDEFFFFC	AS:i:-5	XS:i:0	XN:i:0	XM:i:1	XO:i:0	XG:i:0	NM:i:1	MD:Z:16T14	YT:Z:UU
HWI-ST515:184:D0PUKACXX:1:1306:15773:192907	256	chromosome:AGPv2:8:1:175793759:1	32278472	1	31M	*	0	0	GTTTTAGACAAGCTGGCCTAAAGTTGAATCC	JFEIHGIIJIJIJIIIGIGHHHHCDEFFFFC	AS:i:-5	XS:i:0	XN:i:0	XM:i:1	XO:i:0	XG:i:0	NM:i:1	MD:Z:4C26	YT:Z:UU
HWI-ST515:184:D0PUKACXX:1:1306:15773:192907	272	chromosome:AGPv2:2:1:237068873:1	52034824	1	31M	*	0	0	GGATTCAACTTTAGGCCAGCTTGTCTAAAAC	CFFFFEDCHHHHGIGIIIJIJIJIIGHIEFJ	AS:i:-5	XS:i:0	XN:i:0	XM:i:1	XO:i:0	XG:i:0	NM:i:1	MD:Z:14A16	YT:Z:UU
HWI-ST515:184:D0PUKACXX:1:1306:15773:192907	256	chromosome:AGPv2:4:1:241473504:1	101610958	1	31M	*	0	0	GTTTTAGACAAGCTGGCCTAAAGTTGAATCC	JFEIHGIIJIJIJIIIGIGHHHHCDEFFFFC	AS:i:-5	XS:i:0	XN:i:0	XM:i:1	XO:i:0	XG:i:0	NM:i:1	MD:Z:4C26	YT:Z:UU
HWI-ST515:184:D0PUKACXX:1:1306:15773:192907	256	chromosome:AGPv2:3:1:232140174:1	200954996	1	31M	*	0	0	GTTTTAGACAAGCTGGCCTAAAGTTGAATCC	JFEIHGIIJIJIJIIIGIGHHHHCDEFFFFC	AS:i:-5	XS:i:0	XN:i:0	XM:i:1	XO:i:0	XG:i:0	NM:i:1	MD:Z:16T14	YT:Z:UU
HWI-ST515:184:D0PUKACXX:1:1306:15773:192907	272	chromosome:AGPv2:7:1:176764762:1	100767971	1	31M	*	0	0	GGATTCAACTTTAGGCCAGCTTGTCTAAAAC	CFFFFEDCHHHHGIGIIIJIJIJIIGHIEFJ	AS:i:-5	XS:i:0	XN:i:0	XM:i:1	XO:i:0	XG:i:0	NM:i:1	MD:Z:14A16	YT:Z:UU
HWI-ST515:184:D0PUKACXX:1:1306:15773:192907	272	chromosome:AGPv2:1:1:301354135:1	10029929	1	31M	*	0	0	GGATTCAACTTTAGGCCAGCTTGTCTAAAAC	CFFFFEDCHHHHGIGIIIJIJIJIIGHIEFJ	AS:i:-5	XS:i:0	XN:i:0	XM:i:1	XO:i:0	XG:i:0	NM:i:1	MD:Z:14A16	YT:Z:UU
HWI-ST515:184:D0PUKACXX:1:1306:15773:192907	272	chromosome:AGPv2:2:1:237068873:1	227996993	1	31M	*	0	0	GGATTCAACTTTAGGCCAGCTTGTCTAAAAC	CFFFFEDCHHHHGIGIIIJIJIJIIGHIEFJ	AS:i:-5	XS:i:0	XN:i:0	XM:i:1	XO:i:0	XG:i:0	NM:i:1	MD:Z:14A16	YT:Z:UU
HWI-ST515:184:D0PUKACXX:1:1306:15773:192907	256	chromosome:AGPv2:3:1:232140174:1	171047532	1	31M	*	0	0	GTTTTAGACAAGCTGGCCTAAAGTTGAATCC	JFEIHGIIJIJIJIIIGIGHHHHCDEFFFFC	AS:i:-5	XS:i:0	XN:i:0	XM:i:1	XO:i:0	XG:i:0	NM:i:1	MD:Z:19G11	YT:Z:UU
HWI-ST515:184:D0PUKACXX:1:1306:15773:192907	256	chromosome:AGPv2:9:1:156750706:1	64350951	1	31M	*	0	0	GTTTTAGACAAGCTGGCCTAAAGTTGAATCC	JFEIHGIIJIJIJIIIGIGHHHHCDEFFFFC	AS:i:-5	XS:i:0	XN:i:0	XM:i:1	XO:i:0	XG:i:0	NM:i:1	MD:Z:16T14	YT:Z:UU
HWI-ST515:184:D0PUKACXX:1:1306:15773:192907	256	chromosome:AGPv2:2:1:237068873:1	87568633	1	31M	*	0	0	GTTTTAGACAAGCTGGCCTAAAGTTGAATCC	JFEIHGIIJIJIJIIIGIGHHHHCDEFFFFC	AS:i:-5	XS:i:0	XN:i:0	XM:i:1	XO:i:0	XG:i:0	NM:i:1	MD:Z:16T14	YT:Z:UU
HWI-ST515:184:D0PUKACXX:1:1306:15773:192907	272	chromosome:AGPv2:1:1:301354135:1	87328396	1	31M	*	0	0	GGATTCAACTTTAGGCCAGCTTGTCTAAAAC	CFFFFEDCHHHHGIGIIIJIJIJIIGHIEFJ	AS:i:-5	XS:i:0	XN:i:0	XM:i:1	XO:i:0	XG:i:0	NM:i:1	MD:Z:14A16	YT:Z:UU
HWI-ST515:184:D0PUKACXX:1:1306:15773:192907	272	chromosome:AGPv2:2:1:237068873:1	148475488	1	31M	*	0	0	GGATTCAACTTTAGGCCAGCTTGTCTAAAAC	CFFFFEDCHHHHGIGIIIJIJIJIIGHIEFJ	AS:i:-5	XS:i:0	XN:i:0	XM:i:1	XO:i:0	XG:i:0	NM:i:1	MD:Z:14A16	YT:Z:UU
HWI-ST515:184:D0PUKACXX:1:1306:15773:192907	256	chromosome:AGPv2:4:1:241473504:1	226448578	1	31M	*	0	0	GTTTTAGACAAGCTGGCCTAAAGTTGAATCC	JFEIHGIIJIJIJIIIGIGHHHHCDEFFFFC	AS:i:-5	XS:i:0	XN:i:0	XM:i:1	XO:i:0	XG:i:0	NM:i:1	MD:Z:16T14	YT:Z:UU
HWI-ST515:184:D0PUKACXX:1:1306:15773:192907	272	chromosome:AGPv2:5:1:217872852:1	166041345	1	31M	*	0	0	GGATTCAACTTTAGGCCAGCTTGTCTAAAAC	CFFFFEDCHHHHGIGIIIJIJIJIIGHIEFJ	AS:i:-5	XS:i:0	XN:i:0	XM:i:1	XO:i:0	XG:i:0	NM:i:1	MD:Z:26G4	YT:Z:UU
HWI-ST515:184:D0PUKACXX:1:1306:15773:192907	256	chromosome:AGPv2:1:1:301354135:1	135427447	1	31M	*	0	0	GTTTTAGACAAGCTGGCCTAAAGTTGAATCC	JFEIHGIIJIJIJIIIGIGHHHHCDEFFFFC	AS:i:-5	XS:i:0	XN:i:0	XM:i:1	XO:i:0	XG:i:0	NM:i:1	MD:Z:16T14	YT:Z:UU
HWI-ST515:184:D0PUKACXX:1:1306:15773:192907	256	chromosome:AGPv2:10:1:150189435:1	47853317	1	31M	*	0	0	GTTTTAGACAAGCTGGCCTAAAGTTGAATCC	JFEIHGIIJIJIJIIIGIGHHHHCDEFFFFC	AS:i:-5	XS:i:0	XN:i:0	XM:i:1	XO:i:0	XG:i:0	NM:i:1	MD:Z:4C26	YT:Z:UU
HWI-ST515:184:D0PUKACXX:1:1306:15773:192907	256	chromosome:AGPv2:2:1:237068873:1	50131733	1	31M	*	0	0	GTTTTAGACAAGCTGGCCTAAAGTTGAATCC	JFEIHGIIJIJIJIIIGIGHHHHCDEFFFFC	AS:i:-5	XS:i:0	XN:i:0	XM:i:1	XO:i:0	XG:i:0	NM:i:1	MD:Z:16T14	YT:Z:UU
HWI-ST515:184:D0PUKACXX:1:1306:15773:192907	272	chromosome:AGPv2:5:1:217872852:1	75310310	1	31M	*	0	0	GGATTCAACTTTAGGCCAGCTTGTCTAAAAC	CFFFFEDCHHHHGIGIIIJIJIJIIGHIEFJ	AS:i:-5	XS:i:0	XN:i:0	XM:i:1	XO:i:0	XG:i:0	NM:i:1	MD:Z:26G4	YT:Z:UU
HWI-ST515:184:D0PUKACXX:1:1306:15773:192907	272	chromosome:AGPv2:5:1:217872852:1	18934652	1	31M	*	0	0	GGATTCAACTTTAGGCCAGCTTGTCTAAAAC	CFFFFEDCHHHHGIGIIIJIJIJIIGHIEFJ	AS:i:-5	XS:i:0	XN:i:0	XM:i:1	XO:i:0	XG:i:0	NM:i:1	MD:Z:26G4	YT:Z:UU
HWI-ST515:184:D0PUKACXX:1:1306:15773:192907	272	chromosome:AGPv2:2:1:237068873:1	80709142	1	31M	*	0	0	GGATTCAACTTTAGGCCAGCTTGTCTAAAAC	CFFFFEDCHHHHGIGIIIJIJIJIIGHIEFJ	AS:i:-5	XS:i:0	XN:i:0	XM:i:1	XO:i:0	XG:i:0	NM:i:1	MD:Z:26G4	YT:Z:UU
HWI-ST515:184:D0PUKACXX:1:1306:15773:192907	272	chromosome:AGPv2:2:1:237068873:1	149731526	1	31M	*	0	0	GGATTCAACTTTAGGCCAGCTTGTCTAAAAC	CFFFFEDCHHHHGIGIIIJIJIJIIGHIEFJ	AS:i:-5	XS:i:0	XN:i:0	XM:i:1	XO:i:0	XG:i:0	NM:i:1	MD:Z:26G4	YT:Z:UU
HWI-ST515:184:D0PUKACXX:1:1306:15773:192907	272	chromosome:AGPv2:9:1:156750706:1	36588744	1	31M	*	0	0	GGATTCAACTTTAGGCCAGCTTGTCTAAAAC	CFFFFEDCHHHHGIGIIIJIJIJIIGHIEFJ	AS:i:-5	XS:i:0	XN:i:0	XM:i:1	XO:i:0	XG:i:0	NM:i:1	MD:Z:11C19	YT:Z:UU
HWI-ST515:184:D0PUKACXX:1:1306:15773:192907	272	chromosome:AGPv2:3:1:232140174:1	29041659	1	31M	*	0	0	GGATTCAACTTTAGGCCAGCTTGTCTAAAAC	CFFFFEDCHHHHGIGIIIJIJIJIIGHIEFJ	AS:i:-5	XS:i:0	XN:i:0	XM:i:1	XO:i:0	XG:i:0	NM:i:1	MD:Z:14A16	YT:Z:UU
HWI-ST515:184:D0PUKACXX:1:1306:15773:192907	272	chromosome:AGPv2:3:1:232140174:1	161500836	1	31M	*	0	0	GGATTCAACTTTAGGCCAGCTTGTCTAAAAC	CFFFFEDCHHHHGIGIIIJIJIJIIGHIEFJ	AS:i:-5	XS:i:0	XN:i:0	XM:i:1	XO:i:0	XG:i:0	NM:i:1	MD:Z:14A16	YT:Z:UU
HWI-ST515:184:D0PUKACXX:1:1306:15773:192907	272	chromosome:AGPv2:1:1:301354135:1	476396	1	31M	*	0	0	GGATTCAACTTTAGGCCAGCTTGTCTAAAAC	CFFFFEDCHHHHGIGIIIJIJIJIIGHIEFJ	AS:i:-5	XS:i:0	XN:i:0	XM:i:1	XO:i:0	XG:i:0	NM:i:1	MD:Z:14A16	YT:Z:UU
HWI-ST515:184:D0PUKACXX:1:1306:15773:192907	256	chromosome:AGPv2:3:1:232140174:1	56164738	1	31M	*	0	0	GTTTTAGACAAGCTGGCCTAAAGTTGAATCC	JFEIHGIIJIJIJIIIGIGHHHHCDEFFFFC	AS:i:-5	XS:i:0	XN:i:0	XM:i:1	XO:i:0	XG:i:0	NM:i:1	MD:Z:16T14	YT:Z:UU
HWI-ST515:184:D0PUKACXX:1:1306:15773:192907	272	chromosome:AGPv2:5:1:217872852:1	134623919	1	31M	*	0	0	GGATTCAACTTTAGGCCAGCTTGTCTAAAAC	CFFFFEDCHHHHGIGIIIJIJIJIIGHIEFJ	AS:i:-5	XS:i:0	XN:i:0	XM:i:1	XO:i:0	XG:i:0	NM:i:1	MD:Z:14A16	YT:Z:UU
HWI-ST515:184:D0PUKACXX:1:1306:15773:192907	256	chromosome:AGPv2:2:1:237068873:1	90894937	1	31M	*	0	0	GTTTTAGACAAGCTGGCCTAAAGTTGAATCC	JFEIHGIIJIJIJIIIGIGHHHHCDEFFFFC	AS:i:-5	XS:i:0	XN:i:0	XM:i:1	XO:i:0	XG:i:0	NM:i:1	MD:Z:16T14	YT:Z:UU
HWI-ST515:184:D0PUKACXX:1:1306:15773:192907	272	chromosome:AGPv2:2:1:237068873:1	68541477	1	31M	*	0	0	GGATTCAACTTTAGGCCAGCTTGTCTAAAAC	CFFFFEDCHHHHGIGIIIJIJIJIIGHIEFJ	AS:i:-5	XS:i:0	XN:i:0	XM:i:1	XO:i:0	XG:i:0	NM:i:1	MD:Z:26G4	YT:Z:UU
HWI-ST515:184:D0PUKACXX:1:1306:15773:192907	256	chromosome:AGPv2:5:1:217872852:1	95285679	1	31M	*	0	0	GTTTTAGACAAGCTGGCCTAAAGTTGAATCC	JFEIHGIIJIJIJIIIGIGHHHHCDEFFFFC	AS:i:-5	XS:i:0	XN:i:0	XM:i:1	XO:i:0	XG:i:0	NM:i:1	MD:Z:4C26	YT:Z:UU
HWI-ST515:184:D0PUKACXX:1:1306:15773:192907	272	chromosome:AGPv2:1:1:301354135:1	104853353	1	31M	*	0	0	GGATTCAACTTTAGGCCAGCTTGTCTAAAAC	CFFFFEDCHHHHGIGIIIJIJIJIIGHIEFJ	AS:i:-5	XS:i:0	XN:i:0	XM:i:1	XO:i:0	XG:i:0	NM:i:1	MD:Z:11C19	YT:Z:UU
HWI-ST515:184:D0PUKACXX:1:1306:15773:192907	272	chromosome:AGPv2:4:1:241473504:1	237559782	1	31M	*	0	0	GGATTCAACTTTAGGCCAGCTTGTCTAAAAC	CFFFFEDCHHHHGIGIIIJIJIJIIGHIEFJ	AS:i:-5	XS:i:0	XN:i:0	XM:i:1	XO:i:0	XG:i:0	NM:i:1	MD:Z:14A16	YT:Z:UU
HWI-ST515:184:D0PUKACXX:1:1306:15773:192907	256	chromosome:AGPv2:3:1:232140174:1	192333923	1	31M	*	0	0	GTTTTAGACAAGCTGGCCTAAAGTTGAATCC	JFEIHGIIJIJIJIIIGIGHHHHCDEFFFFC	AS:i:-5	XS:i:0	XN:i:0	XM:i:1	XO:i:0	XG:i:0	NM:i:1	MD:Z:16T14	YT:Z:UU
HWI-ST515:184:D0PUKACXX:1:1306:15773:192907	272	chromosome:AGPv2:7:1:176764762:1	135873332	1	31M	*	0	0	GGATTCAACTTTAGGCCAGCTTGTCTAAAAC	CFFFFEDCHHHHGIGIIIJIJIJIIGHIEFJ	AS:i:-5	XS:i:0	XN:i:0	XM:i:1	XO:i:0	XG:i:0	NM:i:1	MD:Z:11C19	YT:Z:UU
HWI-ST515:184:D0PUKACXX:1:1306:15773:192907	256	chromosome:AGPv2:1:1:301354135:1	135028368	1	31M	*	0	0	GTTTTAGACAAGCTGGCCTAAAGTTGAATCC	JFEIHGIIJIJIJIIIGIGHHHHCDEFFFFC	AS:i:-5	XS:i:0	XN:i:0	XM:i:1	XO:i:0	XG:i:0	NM:i:1	MD:Z:16T14	YT:Z:UU
HWI-ST515:184:D0PUKACXX:1:1306:15773:192907	272	chromosome:AGPv2:1:1:301354135:1	293861227	1	31M	*	0	0	GGATTCAACTTTAGGCCAGCTTGTCTAAAAC	CFFFFEDCHHHHGIGIIIJIJIJIIGHIEFJ	AS:i:-5	XS:i:0	XN:i:0	XM:i:1	XO:i:0	XG:i:0	NM:i:1	MD:Z:14A16	YT:Z:UU
HWI-ST515:184:D0PUKACXX:1:1306:15773:192907	256	chromosome:AGPv2:1:1:301354135:1	116636259	1	31M	*	0	0	GTTTTAGACAAGCTGGCCTAAAGTTGAATCC	JFEIHGIIJIJIJIIIGIGHHHHCDEFFFFC	AS:i:-5	XS:i:0	XN:i:0	XM:i:1	XO:i:0	XG:i:0	NM:i:1	MD:Z:16T14	YT:Z:UU
HWI-ST515:184:D0PUKACXX:1:1306:15773:192907	272	chromosome:AGPv2:10:1:150189435:1	124352625	1	31M	*	0	0	GGATTCAACTTTAGGCCAGCTTGTCTAAAAC	CFFFFEDCHHHHGIGIIIJIJIJIIGHIEFJ	AS:i:-5	XS:i:0	XN:i:0	XM:i:1	XO:i:0	XG:i:0	NM:i:1	MD:Z:14A16	YT:Z:UU
HWI-ST515:184:D0PUKACXX:1:1306:15773:192907	272	chromosome:AGPv2:4:1:241473504:1	15730651	1	31M	*	0	0	GGATTCAACTTTAGGCCAGCTTGTCTAAAAC	CFFFFEDCHHHHGIGIIIJIJIJIIGHIEFJ	AS:i:-5	XS:i:0	XN:i:0	XM:i:1	XO:i:0	XG:i:0	NM:i:1	MD:Z:0A30	YT:Z:UU
HWI-ST515:184:D0PUKACXX:1:1306:15773:192907	256	chromosome:AGPv2:6:1:169174353:1	64562616	1	31M	*	0	0	GTTTTAGACAAGCTGGCCTAAAGTTGAATCC	JFEIHGIIJIJIJIIIGIGHHHHCDEFFFFC	AS:i:-5	XS:i:0	XN:i:0	XM:i:1	XO:i:0	XG:i:0	NM:i:1	MD:Z:4C26	YT:Z:UU
HWI-ST515:184:D0PUKACXX:1:1306:15773:192907	272	chromosome:AGPv2:2:1:237068873:1	179220580	1	31M	*	0	0	GGATTCAACTTTAGGCCAGCTTGTCTAAAAC	CFFFFEDCHHHHGIGIIIJIJIJIIGHIEFJ	AS:i:-5	XS:i:0	XN:i:0	XM:i:1	XO:i:0	XG:i:0	NM:i:1	MD:Z:14A16	YT:Z:UU
HWI-ST515:184:D0PUKACXX:1:1306:15773:192907	256	chromosome:AGPv2:8:1:175793759:1	65345293	1	31M	*	0	0	GTTTTAGACAAGCTGGCCTAAAGTTGAATCC	JFEIHGIIJIJIJIIIGIGHHHHCDEFFFFC	AS:i:-5	XS:i:0	XN:i:0	XM:i:1	XO:i:0	XG:i:0	NM:i:1	MD:Z:16T14	YT:Z:UU
HWI-ST515:184:D0PUKACXX:1:1306:15773:192907	272	chromosome:AGPv2:3:1:232140174:1	47975799	1	31M	*	0	0	GGATTCAACTTTAGGCCAGCTTGTCTAAAAC	CFFFFEDCHHHHGIGIIIJIJIJIIGHIEFJ	AS:i:-5	XS:i:0	XN:i:0	XM:i:1	XO:i:0	XG:i:0	NM:i:1	MD:Z:26G4	YT:Z:UU
HWI-ST515:184:D0PUKACXX:1:1306:15773:192907	272	chromosome:AGPv2:2:1:237068873:1	61130989	1	31M	*	0	0	GGATTCAACTTTAGGCCAGCTTGTCTAAAAC	CFFFFEDCHHHHGIGIIIJIJIJIIGHIEFJ	AS:i:-5	XS:i:0	XN:i:0	XM:i:1	XO:i:0	XG:i:0	NM:i:1	MD:Z:14A16	YT:Z:UU
HWI-ST515:184:D0PUKACXX:1:1306:15773:192907	256	chromosome:AGPv2:1:1:301354135:1	236097578	1	31M	*	0	0	GTTTTAGACAAGCTGGCCTAAAGTTGAATCC	JFEIHGIIJIJIJIIIGIGHHHHCDEFFFFC	AS:i:-5	XS:i:0	XN:i:0	XM:i:1	XO:i:0	XG:i:0	NM:i:1	MD:Z:4C26	YT:Z:UU
HWI-ST515:184:D0PUKACXX:1:1306:15773:192907	256	chromosome:AGPv2:9:1:156750706:1	52631527	1	31M	*	0	0	GTTTTAGACAAGCTGGCCTAAAGTTGAATCC	JFEIHGIIJIJIJIIIGIGHHHHCDEFFFFC	AS:i:-5	XS:i:0	XN:i:0	XM:i:1	XO:i:0	XG:i:0	NM:i:1	MD:Z:16T14	YT:Z:UU
HWI-ST515:184:D0PUKACXX:1:1306:15773:192907	272	chromosome:AGPv2:1:1:301354135:1	259663991	1	31M	*	0	0	GGATTCAACTTTAGGCCAGCTTGTCTAAAAC	CFFFFEDCHHHHGIGIIIJIJIJIIGHIEFJ	AS:i:-5	XS:i:0	XN:i:0	XM:i:1	XO:i:0	XG:i:0	NM:i:1	MD:Z:14A16	YT:Z:UU
HWI-ST515:184:D0PUKACXX:1:1306:15773:192907	272	chromosome:AGPv2:6:1:169174353:1	51313277	1	31M	*	0	0	GGATTCAACTTTAGGCCAGCTTGTCTAAAAC	CFFFFEDCHHHHGIGIIIJIJIJIIGHIEFJ	AS:i:-5	XS:i:0	XN:i:0	XM:i:1	XO:i:0	XG:i:0	NM:i:1	MD:Z:14A16	YT:Z:UU
HWI-ST515:184:D0PUKACXX:1:1306:15773:192907	256	chromosome:AGPv2:4:1:241473504:1	52771315	1	31M	*	0	0	GTTTTAGACAAGCTGGCCTAAAGTTGAATCC	JFEIHGIIJIJIJIIIGIGHHHHCDEFFFFC	AS:i:-5	XS:i:0	XN:i:0	XM:i:1	XO:i:0	XG:i:0	NM:i:1	MD:Z:16T14	YT:Z:UU
HWI-ST515:184:D0PUKACXX:1:1306:15773:192907	272	chromosome:AGPv2:4:1:241473504:1	78854418	1	31M	*	0	0	GGATTCAACTTTAGGCCAGCTTGTCTAAAAC	CFFFFEDCHHHHGIGIIIJIJIJIIGHIEFJ	AS:i:-5	XS:i:0	XN:i:0	XM:i:1	XO:i:0	XG:i:0	NM:i:1	MD:Z:14A16	YT:Z:UU
HWI-ST515:184:D0PUKACXX:1:1306:15773:192907	256	chromosome:AGPv2:4:1:241473504:1	43463794	1	31M	*	0	0	GTTTTAGACAAGCTGGCCTAAAGTTGAATCC	JFEIHGIIJIJIJIIIGIGHHHHCDEFFFFC	AS:i:-5	XS:i:0	XN:i:0	XM:i:1	XO:i:0	XG:i:0	NM:i:1	MD:Z:4C26	YT:Z:UU
HWI-ST515:184:D0PUKACXX:1:1306:15773:192907	256	chromosome:AGPv2:4:1:241473504:1	97449332	1	31M	*	0	0	GTTTTAGACAAGCTGGCCTAAAGTTGAATCC	JFEIHGIIJIJIJIIIGIGHHHHCDEFFFFC	AS:i:-5	XS:i:0	XN:i:0	XM:i:1	XO:i:0	XG:i:0	NM:i:1	MD:Z:16T14	YT:Z:UU
HWI-ST515:184:D0PUKACXX:1:1306:15773:192907	272	chromosome:AGPv2:5:1:217872852:1	176727591	1	31M	*	0	0	GGATTCAACTTTAGGCCAGCTTGTCTAAAAC	CFFFFEDCHHHHGIGIIIJIJIJIIGHIEFJ	AS:i:-5	XS:i:0	XN:i:0	XM:i:1	XO:i:0	XG:i:0	NM:i:1	MD:Z:14A16	YT:Z:UU
HWI-ST515:184:D0PUKACXX:1:1306:15773:192907	256	chromosome:AGPv2:8:1:175793759:1	43923386	1	31M	*	0	0	GTTTTAGACAAGCTGGCCTAAAGTTGAATCC	JFEIHGIIJIJIJIIIGIGHHHHCDEFFFFC	AS:i:-5	XS:i:0	XN:i:0	XM:i:1	XO:i:0	XG:i:0	NM:i:1	MD:Z:4C26	YT:Z:UU
HWI-ST515:184:D0PUKACXX:1:1306:15773:192907	272	chromosome:AGPv2:3:1:232140174:1	74675478	1	31M	*	0	0	GGATTCAACTTTAGGCCAGCTTGTCTAAAAC	CFFFFEDCHHHHGIGIIIJIJIJIIGHIEFJ	AS:i:-5	XS:i:0	XN:i:0	XM:i:1	XO:i:0	XG:i:0	NM:i:1	MD:Z:14A16	YT:Z:UU
HWI-ST515:184:D0PUKACXX:1:1306:15773:192907	256	chromosome:AGPv2:1:1:301354135:1	86305586	1	31M	*	0	0	GTTTTAGACAAGCTGGCCTAAAGTTGAATCC	JFEIHGIIJIJIJIIIGIGHHHHCDEFFFFC	AS:i:-5	XS:i:0	XN:i:0	XM:i:1	XO:i:0	XG:i:0	NM:i:1	MD:Z:16T14	YT:Z:UU
HWI-ST515:184:D0PUKACXX:1:1306:15773:192907	256	chromosome:AGPv2:4:1:241473504:1	150731964	1	31M	*	0	0	GTTTTAGACAAGCTGGCCTAAAGTTGAATCC	JFEIHGIIJIJIJIIIGIGHHHHCDEFFFFC	AS:i:-5	XS:i:0	XN:i:0	XM:i:1	XO:i:0	XG:i:0	NM:i:1	MD:Z:16T14	YT:Z:UU
HWI-ST515:184:D0PUKACXX:1:1306:15773:192907	256	chromosome:AGPv2:9:1:156750706:1	145922125	1	31M	*	0	0	GTTTTAGACAAGCTGGCCTAAAGTTGAATCC	JFEIHGIIJIJIJIIIGIGHHHHCDEFFFFC	AS:i:-5	XS:i:0	XN:i:0	XM:i:1	XO:i:0	XG:i:0	NM:i:1	MD:Z:16T14	YT:Z:UU
HWI-ST515:184:D0PUKACXX:1:1306:15773:192907	256	chromosome:AGPv2:4:1:241473504:1	64592678	1	31M	*	0	0	GTTTTAGACAAGCTGGCCTAAAGTTGAATCC	JFEIHGIIJIJIJIIIGIGHHHHCDEFFFFC	AS:i:-5	XS:i:0	XN:i:0	XM:i:1	XO:i:0	XG:i:0	NM:i:1	MD:Z:16T14	YT:Z:UU
HWI-ST515:184:D0PUKACXX:1:1306:15773:192907	256	chromosome:AGPv2:1:1:301354135:1	79361010	1	31M	*	0	0	GTTTTAGACAAGCTGGCCTAAAGTTGAATCC	JFEIHGIIJIJIJIIIGIGHHHHCDEFFFFC	AS:i:-5	XS:i:0	XN:i:0	XM:i:1	XO:i:0	XG:i:0	NM:i:1	MD:Z:4C26	YT:Z:UU
HWI-ST515:184:D0PUKACXX:1:1306:15773:192907	272	chromosome:AGPv2:2:1:237068873:1	98738373	1	31M	*	0	0	GGATTCAACTTTAGGCCAGCTTGTCTAAAAC	CFFFFEDCHHHHGIGIIIJIJIJIIGHIEFJ	AS:i:-5	XS:i:0	XN:i:0	XM:i:1	XO:i:0	XG:i:0	NM:i:1	MD:Z:14A16	YT:Z:UU
HWI-ST515:184:D0PUKACXX:1:1306:15773:192907	256	chromosome:AGPv2:1:1:301354135:1	14933114	1	31M	*	0	0	GTTTTAGACAAGCTGGCCTAAAGTTGAATCC	JFEIHGIIJIJIJIIIGIGHHHHCDEFFFFC	AS:i:-5	XS:i:0	XN:i:0	XM:i:1	XO:i:0	XG:i:0	NM:i:1	MD:Z:16T14	YT:Z:UU
HWI-ST515:184:D0PUKACXX:1:1306:15773:192907	272	chromosome:AGPv2:10:1:150189435:1	79937140	1	31M	*	0	0	GGATTCAACTTTAGGCCAGCTTGTCTAAAAC	CFFFFEDCHHHHGIGIIIJIJIJIIGHIEFJ	AS:i:-5	XS:i:0	XN:i:0	XM:i:1	XO:i:0	XG:i:0	NM:i:1	MD:Z:14A16	YT:Z:UU
HWI-ST515:184:D0PUKACXX:1:1306:15773:192907	256	chromosome:AGPv2:6:1:169174353:1	134614969	1	31M	*	0	0	GTTTTAGACAAGCTGGCCTAAAGTTGAATCC	JFEIHGIIJIJIJIIIGIGHHHHCDEFFFFC	AS:i:-5	XS:i:0	XN:i:0	XM:i:1	XO:i:0	XG:i:0	NM:i:1	MD:Z:4C26	YT:Z:UU
HWI-ST515:184:D0PUKACXX:1:1306:15773:192907	272	chromosome:AGPv2:2:1:237068873:1	38054052	1	31M	*	0	0	GGATTCAACTTTAGGCCAGCTTGTCTAAAAC	CFFFFEDCHHHHGIGIIIJIJIJIIGHIEFJ	AS:i:-5	XS:i:0	XN:i:0	XM:i:1	XO:i:0	XG:i:0	NM:i:1	MD:Z:14A16	YT:Z:UU
HWI-ST515:184:D0PUKACXX:1:1306:15773:192907	272	chromosome:AGPv2:7:1:176764762:1	41965960	1	31M	*	0	0	GGATTCAACTTTAGGCCAGCTTGTCTAAAAC	CFFFFEDCHHHHGIGIIIJIJIJIIGHIEFJ	AS:i:-5	XS:i:0	XN:i:0	XM:i:1	XO:i:0	XG:i:0	NM:i:1	MD:Z:26G4	YT:Z:UU
HWI-ST515:184:D0PUKACXX:1:1306:15773:192907	272	chromosome:AGPv2:2:1:237068873:1	223065782	1	31M	*	0	0	GGATTCAACTTTAGGCCAGCTTGTCTAAAAC	CFFFFEDCHHHHGIGIIIJIJIJIIGHIEFJ	AS:i:-5	XS:i:0	XN:i:0	XM:i:1	XO:i:0	XG:i:0	NM:i:1	MD:Z:14A16	YT:Z:UU
HWI-ST515:184:D0PUKACXX:1:1306:15773:192907	256	chromosome:AGPv2:6:1:169174353:1	89926780	1	31M	*	0	0	GTTTTAGACAAGCTGGCCTAAAGTTGAATCC	JFEIHGIIJIJIJIIIGIGHHHHCDEFFFFC	AS:i:-5	XS:i:0	XN:i:0	XM:i:1	XO:i:0	XG:i:0	NM:i:1	MD:Z:16T14	YT:Z:UU
HWI-ST515:184:D0PUKACXX:1:1306:15773:192907	256	chromosome:AGPv2:4:1:241473504:1	139163886	1	31M	*	0	0	GTTTTAGACAAGCTGGCCTAAAGTTGAATCC	JFEIHGIIJIJIJIIIGIGHHHHCDEFFFFC	AS:i:-5	XS:i:0	XN:i:0	XM:i:1	XO:i:0	XG:i:0	NM:i:1	MD:Z:16T14	YT:Z:UU
HWI-ST515:184:D0PUKACXX:1:1306:15773:192907	272	chromosome:AGPv2:2:1:237068873:1	196033366	1	31M	*	0	0	GGATTCAACTTTAGGCCAGCTTGTCTAAAAC	CFFFFEDCHHHHGIGIIIJIJIJIIGHIEFJ	AS:i:-5	XS:i:0	XN:i:0	XM:i:1	XO:i:0	XG:i:0	NM:i:1	MD:Z:14A16	YT:Z:UU
HWI-ST515:184:D0PUKACXX:1:1306:15773:192907	272	chromosome:AGPv2:7:1:176764762:1	63502390	1	31M	*	0	0	GGATTCAACTTTAGGCCAGCTTGTCTAAAAC	CFFFFEDCHHHHGIGIIIJIJIJIIGHIEFJ	AS:i:-5	XS:i:0	XN:i:0	XM:i:1	XO:i:0	XG:i:0	NM:i:1	MD:Z:14A16	YT:Z:UU
HWI-ST515:184:D0PUKACXX:1:1306:15773:192907	272	chromosome:AGPv2:2:1:237068873:1	68848906	1	31M	*	0	0	GGATTCAACTTTAGGCCAGCTTGTCTAAAAC	CFFFFEDCHHHHGIGIIIJIJIJIIGHIEFJ	AS:i:-5	XS:i:0	XN:i:0	XM:i:1	XO:i:0	XG:i:0	NM:i:1	MD:Z:14A16	YT:Z:UU
HWI-ST515:184:D0PUKACXX:1:1306:15773:192907	256	chromosome:AGPv2:2:1:237068873:1	215476328	1	31M	*	0	0	GTTTTAGACAAGCTGGCCTAAAGTTGAATCC	JFEIHGIIJIJIJIIIGIGHHHHCDEFFFFC	AS:i:-5	XS:i:0	XN:i:0	XM:i:1	XO:i:0	XG:i:0	NM:i:1	MD:Z:16T14	YT:Z:UU
HWI-ST515:184:D0PUKACXX:1:1306:15773:192907	272	chromosome:AGPv2:10:1:150189435:1	117387274	1	31M	*	0	0	GGATTCAACTTTAGGCCAGCTTGTCTAAAAC	CFFFFEDCHHHHGIGIIIJIJIJIIGHIEFJ	AS:i:-5	XS:i:0	XN:i:0	XM:i:1	XO:i:0	XG:i:0	NM:i:1	MD:Z:14A16	YT:Z:UU
[truncated: 838,587 more chars]
