# Supplementary material for: Identification of the Maize Gravitropism Gene lazy plant1 by a Transposon-Tagging Genome Resequencing Strategy
Source: PLoS One. 2014 Jan 31;9(1):e87053. doi: 10.1371/journal.pone.0087053 (PMC3909067; doi:10.1371/journal.pone.0087053)
Supplement: File S1 — MuTaq Supplementals. (ZIP) [file pone.0087053.s005.zip › MuTaq_Supplementals/MuTaq_Sam/TGAC.sam]

@HD	VN:1.0	SO:unsorted
@SQ	SN:chromosome:AGPv2:1:1:301354135:1	LN:301354135
@SQ	SN:chromosome:AGPv2:2:1:237068873:1	LN:237068873
@SQ	SN:chromosome:AGPv2:3:1:232140174:1	LN:232140174
@SQ	SN:chromosome:AGPv2:4:1:241473504:1	LN:241473504
@SQ	SN:chromosome:AGPv2:5:1:217872852:1	LN:217872852
@SQ	SN:chromosome:AGPv2:6:1:169174353:1	LN:169174353
@SQ	SN:chromosome:AGPv2:7:1:176764762:1	LN:176764762
@SQ	SN:chromosome:AGPv2:8:1:175793759:1	LN:175793759
@SQ	SN:chromosome:AGPv2:9:1:156750706:1	LN:156750706
@SQ	SN:chromosome:AGPv2:10:1:150189435:1	LN:150189435
@SQ	SN:chromosome:AGPv2:mitochondrion:1:569630:1	LN:569630
@SQ	SN:chromosome:AGPv2:chloroplast:1:140384:1	LN:140384
@SQ	SN:chromosome:AGPv2:UNKNOWN:1:7140151:1	LN:7140151
@PG	ID:bowtie2	PN:bowtie2	VN:2.0.4
HWI-ST515:184:D0PUKACXX:1:1101:12014:30549	0	chromosome:AGPv2:1:1:301354135:1	237736041	255	31M	*	0	0	CACTGTGACCCGTGAACTTGCTCTGCTCACT	HGGIJIACFHIHIGCEHHFCBBCCEEEECEC	AS:i:-5	XN:i:0	XM:i:1	XO:i:0	XG:i:0	NM:i:1	MD:Z:15G15	YT:Z:UU
HWI-ST515:184:D0PUKACXX:1:1101:19445:38796	4	*	0	0	*	*	0	0	CTCGCAGGGTGGCCTCCATATGGTCCGTTTT	JJGGGGFHE;BBACC??;@@A@C>A######	YT:Z:UU
HWI-ST515:184:D0PUKACXX:1:1101:4043:77984	16	chromosome:AGPv2:6:1:169174353:1	161650392	255	31M	*	0	0	GGCCGAAACAGAAAGGCGCCGTCTGGTAGTG	?DB?DDCDDDDCBDDDFJGIGGIGEGIHD4I	AS:i:0	XN:i:0	XM:i:0	XO:i:0	XG:i:0	NM:i:0	MD:Z:31	YT:Z:UU
HWI-ST515:184:D0PUKACXX:1:1101:8658:174330	0	chromosome:AGPv2:10:1:150189435:1	96672308	1	31M	*	0	0	GCCCCCGGCGCGGCACTCTCTGTCTATCCTT	;BGIHGDFFDDBDDDDCDDDD:>@A:@CC##	AS:i:0	XS:i:0	XN:i:0	XM:i:0	XO:i:0	XG:i:0	NM:i:0	MD:Z:31	YT:Z:UU
HWI-ST515:184:D0PUKACXX:1:1101:8658:174330	272	chromosome:AGPv2:7:1:176764762:1	69634101	1	31M	*	0	0	AAGGATAGACAGAGAGTGCCGCGCCGGGGGC	##CC@:A@>:DDDDCDDDDBDDFFDGHIGB;	AS:i:0	XS:i:0	XN:i:0	XM:i:0	XO:i:0	XG:i:0	NM:i:0	MD:Z:31	YT:Z:UU
HWI-ST515:184:D0PUKACXX:1:1101:8658:174330	272	chromosome:AGPv2:2:1:237068873:1	196957041	1	31M	*	0	0	AAGGATAGACAGAGAGTGCCGCGCCGGGGGC	##CC@:A@>:DDDDCDDDDBDDFFDGHIGB;	AS:i:0	XS:i:0	XN:i:0	XM:i:0	XO:i:0	XG:i:0	NM:i:0	MD:Z:31	YT:Z:UU
HWI-ST515:184:D0PUKACXX:1:1102:9598:24123	16	chromosome:AGPv2:4:1:241473504:1	134582336	255	31M	*	0	0	CTAGCGCTTGGCCTCCTGCCCATCCCCTGCG	BD@B?<?DBB?B?@DFFFHFHJIHGFGFGBI	AS:i:-10	XN:i:0	XM:i:2	XO:i:0	XG:i:0	NM:i:2	MD:Z:2G5C22	YT:Z:UU
HWI-ST515:184:D0PUKACXX:1:1102:1988:173341	4	*	0	0	*	*	0	0	ATCCTGGAGTAGTGTTAACAGCGCCGCACCA	GHIIIEGEDEHGAAEHFBEF@DC?BB=@@@2	YT:Z:UU
HWI-ST515:184:D0PUKACXX:1:1103:16297:3280	4	*	0	0	*	*	0	0	TCGGCCTTGCTTGGCGAGTCAAGATCGGACG	**))(7(8B@@GG(3;@E#############	YT:Z:UU
HWI-ST515:184:D0PUKACXX:1:1103:5328:33705	0	chromosome:AGPv2:1:1:301354135:1	290304946	255	31M	*	0	0	CCAACCGAGACGACGAGCCGCCCAAGGCGAC	JIIEEFHIJJE;EHFDDDBBBBDDDD@BB05	AS:i:0	XN:i:0	XM:i:0	XO:i:0	XG:i:0	NM:i:0	MD:Z:31	YT:Z:UU
HWI-ST515:184:D0PUKACXX:1:1103:5585:52470	4	*	0	0	*	*	0	0	ACCTATTCCTGACTCGAGTCAAGATCGGAAG	GIIJJIJJIJJEHIGHFE;@C;;;?######	YT:Z:UU
HWI-ST515:184:D0PUKACXX:1:1103:7631:55486	4	*	0	0	*	*	0	0	GGCTGAGAAAGTGAGAACGAGCGTCGAGTCA	HHGEFCHFFHG8CGD=D@8:='39?@@=3<@	YT:Z:UU
HWI-ST515:184:D0PUKACXX:1:1103:1997:78167	4	*	0	0	*	*	0	0	GCCTGAAGGCGGATGCGGCGCGGGCGAACGC	HIJJIBGGIJID8=B@DCCD@BBDD######	YT:Z:UU
HWI-ST515:184:D0PUKACXX:1:1103:6303:115946	4	*	0	0	*	*	0	0	CTTAATGGCTGGGGTCTACGCATAAAAAAAA	DHIJ9CFCIIGB###################	YT:Z:UU
HWI-ST515:184:D0PUKACXX:1:1103:17723:127094	4	*	0	0	*	*	0	0	ATTAGGGACAGAGCGACGAGCCAACGCTAAG	BFDHCBFCGDHGFHGIFDAB<@D?@B:58=:	YT:Z:UU
HWI-ST515:184:D0PUKACXX:1:1103:11874:147343	0	chromosome:AGPv2:8:1:175793759:1	155426807	1	31M	*	0	0	TAGGAGCTCAGGGTCAAAAGAGAGGGGTGGG	HIGIDGFHGJJJI=CHGEHFHGEEFFD>@B?	AS:i:-6	XS:i:-6	XN:i:0	XM:i:1	XO:i:0	XG:i:0	NM:i:1	MD:Z:10A20	YT:Z:UU
HWI-ST515:184:D0PUKACXX:1:1103:11874:147343	256	chromosome:AGPv2:8:1:175793759:1	155396023	1	31M	*	0	0	TAGGAGCTCAGGGTCAAAAGAGAGGGGTGGG	HIGIDGFHGJJJI=CHGEHFHGEEFFD>@B?	AS:i:-6	XS:i:-6	XN:i:0	XM:i:1	XO:i:0	XG:i:0	NM:i:1	MD:Z:10A20	YT:Z:UU
HWI-ST515:184:D0PUKACXX:1:1104:2361:14717	4	*	0	0	*	*	0	0	ATCCTGGAGTAGTGTTAACAGCGCCGCACCA	IIJJJJJJJ@?CEEEEDEFFFFDDB?BDBD#	YT:Z:UU
HWI-ST515:184:D0PUKACXX:1:1104:12419:42074	4	*	0	0	*	*	0	0	GTCGCGGCGGGGGTCCACTCCGCGTGCGCCT	IFGIGGFDBBBBB##################	YT:Z:UU
HWI-ST515:184:D0PUKACXX:1:1104:17353:83525	0	chromosome:AGPv2:9:1:156750706:1	8197383	1	31M	*	0	0	CAAGACGTGCAGGACTGCAGCTGCAAGCACG	JG@=FHI@AEGIFEAAEEFFFEEEEEA?BC#	AS:i:0	XS:i:0	XN:i:0	XM:i:0	XO:i:0	XG:i:0	NM:i:0	MD:Z:31	YT:Z:UU
HWI-ST515:184:D0PUKACXX:1:1104:17353:83525	256	chromosome:AGPv2:8:1:175793759:1	133402542	1	31M	*	0	0	CAAGACGTGCAGGACTGCAGCTGCAAGCACG	JG@=FHI@AEGIFEAAEEFFFEEEEEA?BC#	AS:i:0	XS:i:0	XN:i:0	XM:i:0	XO:i:0	XG:i:0	NM:i:0	MD:Z:31	YT:Z:UU
HWI-ST515:184:D0PUKACXX:1:1104:18076:83741	16	chromosome:AGPv2:10:1:150189435:1	141582658	255	31M	*	0	0	ATGGATGAGTTGAGCAAGCCCGGTCAGCCAC	##C>>5AA?C:C@;/B>CB?=EA@IIHBHCH	AS:i:0	XN:i:0	XM:i:0	XO:i:0	XG:i:0	NM:i:0	MD:Z:31	YT:Z:UU
HWI-ST515:184:D0PUKACXX:1:1104:17582:104485	16	chromosome:AGPv2:4:1:241473504:1	239130070	255	31M	*	0	0	GGAGAGAGTCAGAGTGGGGACTGATGAGGAG	;ADCA@CCCB@@FDEHGFEIJJJIJIHIGIG	AS:i:0	XN:i:0	XM:i:0	XO:i:0	XG:i:0	NM:i:0	MD:Z:31	YT:Z:UU
HWI-ST515:184:D0PUKACXX:1:1104:1373:104743	0	chromosome:AGPv2:1:1:301354135:1	128159122	1	31M	*	0	0	ATCTCGGGCGGTTGATCAACACGCGGGTGGA	D??<*(--'5<'9??>@;>(>?8=B@B;;B<	AS:i:-2	XS:i:-2	XN:i:0	XM:i:1	XO:i:0	XG:i:0	NM:i:1	MD:Z:4G26	YT:Z:UU
HWI-ST515:184:D0PUKACXX:1:1104:1373:104743	256	chromosome:AGPv2:1:1:301354135:1	128160508	1	31M	*	0	0	ATCTCGGGCGGTTGATCAACACGCGGGTGGA	D??<*(--'5<'9??>@;>(>?8=B@B;;B<	AS:i:-2	XS:i:-2	XN:i:0	XM:i:1	XO:i:0	XG:i:0	NM:i:1	MD:Z:4G26	YT:Z:UU
HWI-ST515:184:D0PUKACXX:1:1104:1373:104743	256	chromosome:AGPv2:1:1:301354135:1	128167526	1	31M	*	0	0	ATCTCGGGCGGTTGATCAACACGCGGGTGGA	D??<*(--'5<'9??>@;>(>?8=B@B;;B<	AS:i:-2	XS:i:-2	XN:i:0	XM:i:1	XO:i:0	XG:i:0	NM:i:1	MD:Z:4G26	YT:Z:UU
HWI-ST515:184:D0PUKACXX:1:1104:11392:115126	16	chromosome:AGPv2:1:1:301354135:1	118965274	255	31M	*	0	0	ACGTGAGCATGGAGTAGTGGCTGGCTCCCGG	#CEECDDBB@@EAEEBIIIJJIHHBBHEFIJ	AS:i:0	XN:i:0	XM:i:0	XO:i:0	XG:i:0	NM:i:0	MD:Z:31	YT:Z:UU
HWI-ST515:184:D0PUKACXX:1:1104:14043:122057	0	chromosome:AGPv2:1:1:301354135:1	5872951	31	31M	*	0	0	CCCGTCAGTCGGTCACGTGATCTGTGCCATA	JJJJE@EHEEGF>A>EDBBBCDEDDDDDDDA	AS:i:0	XS:i:-5	XN:i:0	XM:i:0	XO:i:0	XG:i:0	NM:i:0	MD:Z:31	YT:Z:UU
HWI-ST515:184:D0PUKACXX:1:1104:14043:122057	272	chromosome:AGPv2:2:1:237068873:1	6581050	31	31M	*	0	0	TATGGCACAGATCACGTGACCGACTGACGGG	ADDDDDDDEDCBBBDE>A>FGEEHE@EJJJJ	AS:i:-5	XS:i:-5	XN:i:0	XM:i:1	XO:i:0	XG:i:0	NM:i:1	MD:Z:15A15	YT:Z:UU
HWI-ST515:184:D0PUKACXX:1:1104:14043:122057	272	chromosome:AGPv2:5:1:217872852:1	206300751	31	31M	*	0	0	TATGGCACAGATCACGTGACCGACTGACGGG	ADDDDDDDEDCBBBDE>A>FGEEHE@EJJJJ	AS:i:-5	XS:i:-5	XN:i:0	XM:i:1	XO:i:0	XG:i:0	NM:i:1	MD:Z:15A15	YT:Z:UU
HWI-ST515:184:D0PUKACXX:1:1104:2162:124227	4	*	0	0	*	*	0	0	ATCCTGGAGTAGTGTTAACAGCGCCGCACCA	E4@;;=CCE)?A.=CEE>??C;9=@@B8;58	YT:Z:UU
HWI-ST515:184:D0PUKACXX:1:1104:11026:166422	0	chromosome:AGPv2:4:1:241473504:1	89302060	255	31M	*	0	0	GGGCTCAATATAATTGTTTGAACCTCTTCCA	FHGD6CADHHEHICGHFCDGGJHDEEHHHF@	AS:i:0	XN:i:0	XM:i:0	XO:i:0	XG:i:0	NM:i:0	MD:Z:31	YT:Z:UU
HWI-ST515:184:D0PUKACXX:1:1104:8258:167551	4	*	0	0	*	*	0	0	GCGTCCTTGCTTGTCGAGTCAAGATCGGAAG	GIGGGIB@4FF@H6=BFHE@)7?C>B#####	YT:Z:UU
HWI-ST515:184:D0PUKACXX:1:1105:10055:56374	16	chromosome:AGPv2:7:1:176764762:1	165039463	1	31M	*	0	0	TCCCCCTTTGGCATTAATCGCCAAAAAATGG	#DDBDDCCCCCCEDDDDDCFFDHJHFHGFCH	AS:i:0	XS:i:0	XN:i:0	XM:i:0	XO:i:0	XG:i:0	NM:i:0	MD:Z:31	YT:Z:UU
HWI-ST515:184:D0PUKACXX:1:1105:10055:56374	272	chromosome:AGPv2:1:1:301354135:1	151147935	1	31M	*	0	0	TCCCCCTTTGGCATTAATCGCCAAAAAATGG	#DDBDDCCCCCCEDDDDDCFFDHJHFHGFCH	AS:i:0	XS:i:0	XN:i:0	XM:i:0	XO:i:0	XG:i:0	NM:i:0	MD:Z:31	YT:Z:UU
HWI-ST515:184:D0PUKACXX:1:1105:10055:56374	256	chromosome:AGPv2:8:1:175793759:1	123560422	1	31M	*	0	0	CCATTTTTTGGCGATTAATGCCAAAGGGGGA	HCFGHFHJHDFFCDDDDDECCCCCCDDBDD#	AS:i:0	XS:i:0	XN:i:0	XM:i:0	XO:i:0	XG:i:0	NM:i:0	MD:Z:31	YT:Z:UU
HWI-ST515:184:D0PUKACXX:1:1105:10055:56374	256	chromosome:AGPv2:4:1:241473504:1	65030317	1	31M	*	0	0	CCATTTTTTGGCGATTAATGCCAAAGGGGGA	HCFGHFHJHDFFCDDDDDECCCCCCDDBDD#	AS:i:0	XS:i:0	XN:i:0	XM:i:0	XO:i:0	XG:i:0	NM:i:0	MD:Z:31	YT:Z:UU
HWI-ST515:184:D0PUKACXX:1:1105:10055:56374	272	chromosome:AGPv2:5:1:217872852:1	84625190	1	31M	*	0	0	TCCCCCTTTGGCATTAATCGCCAAAAAATGG	#DDBDDCCCCCCEDDDDDCFFDHJHFHGFCH	AS:i:0	XS:i:0	XN:i:0	XM:i:0	XO:i:0	XG:i:0	NM:i:0	MD:Z:31	YT:Z:UU
HWI-ST515:184:D0PUKACXX:1:1105:10055:56374	272	chromosome:AGPv2:5:1:217872852:1	65299579	1	31M	*	0	0	TCCCCCTTTGGCATTAATCGCCAAAAAATGG	#DDBDDCCCCCCEDDDDDCFFDHJHFHGFCH	AS:i:0	XS:i:0	XN:i:0	XM:i:0	XO:i:0	XG:i:0	NM:i:0	MD:Z:31	YT:Z:UU
HWI-ST515:184:D0PUKACXX:1:1105:10055:56374	256	chromosome:AGPv2:9:1:156750706:1	49154666	1	31M	*	0	0	CCATTTTTTGGCGATTAATGCCAAAGGGGGA	HCFGHFHJHDFFCDDDDDECCCCCCDDBDD#	AS:i:0	XS:i:0	XN:i:0	XM:i:0	XO:i:0	XG:i:0	NM:i:0	MD:Z:31	YT:Z:UU
HWI-ST515:184:D0PUKACXX:1:1105:10055:56374	256	chromosome:AGPv2:1:1:301354135:1	3062289	1	31M	*	0	0	CCATTTTTTGGCGATTAATGCCAAAGGGGGA	HCFGHFHJHDFFCDDDDDECCCCCCDDBDD#	AS:i:-5	XS:i:0	XN:i:0	XM:i:1	XO:i:0	XG:i:0	NM:i:1	MD:Z:0T30	YT:Z:UU
HWI-ST515:184:D0PUKACXX:1:1105:10055:56374	272	chromosome:AGPv2:9:1:156750706:1	25127661	1	31M	*	0	0	TCCCCCTTTGGCATTAATCGCCAAAAAATGG	#DDBDDCCCCCCEDDDDDCFFDHJHFHGFCH	AS:i:-5	XS:i:0	XN:i:0	XM:i:1	XO:i:0	XG:i:0	NM:i:1	MD:Z:28C2	YT:Z:UU
HWI-ST515:184:D0PUKACXX:1:1105:10055:56374	272	chromosome:AGPv2:4:1:241473504:1	86095646	1	31M	*	0	0	TCCCCCTTTGGCATTAATCGCCAAAAAATGG	#DDBDDCCCCCCEDDDDDCFFDHJHFHGFCH	AS:i:-5	XS:i:0	XN:i:0	XM:i:1	XO:i:0	XG:i:0	NM:i:1	MD:Z:14G16	YT:Z:UU
HWI-ST515:184:D0PUKACXX:1:1105:10055:56374	272	chromosome:AGPv2:2:1:237068873:1	165286093	1	31M	*	0	0	TCCCCCTTTGGCATTAATCGCCAAAAAATGG	#DDBDDCCCCCCEDDDDDCFFDHJHFHGFCH	AS:i:-5	XS:i:0	XN:i:0	XM:i:1	XO:i:0	XG:i:0	NM:i:1	MD:Z:28C2	YT:Z:UU
HWI-ST515:184:D0PUKACXX:1:1105:10055:56374	256	chromosome:AGPv2:10:1:150189435:1	7696064	1	31M	*	0	0	CCATTTTTTGGCGATTAATGCCAAAGGGGGA	HCFGHFHJHDFFCDDDDDECCCCCCDDBDD#	AS:i:-5	XS:i:0	XN:i:0	XM:i:1	XO:i:0	XG:i:0	NM:i:1	MD:Z:2G28	YT:Z:UU
HWI-ST515:184:D0PUKACXX:1:1105:10055:56374	256	chromosome:AGPv2:4:1:241473504:1	32643939	1	31M	*	0	0	CCATTTTTTGGCGATTAATGCCAAAGGGGGA	HCFGHFHJHDFFCDDDDDECCCCCCDDBDD#	AS:i:-5	XS:i:0	XN:i:0	XM:i:1	XO:i:0	XG:i:0	NM:i:1	MD:Z:16C14	YT:Z:UU
HWI-ST515:184:D0PUKACXX:1:1105:10055:56374	256	chromosome:AGPv2:5:1:217872852:1	70650462	1	31M	*	0	0	CCATTTTTTGGCGATTAATGCCAAAGGGGGA	HCFGHFHJHDFFCDDDDDECCCCCCDDBDD#	AS:i:-5	XS:i:0	XN:i:0	XM:i:1	XO:i:0	XG:i:0	NM:i:1	MD:Z:16C14	YT:Z:UU
HWI-ST515:184:D0PUKACXX:1:1105:10055:56374	272	chromosome:AGPv2:8:1:175793759:1	149236099	1	31M	*	0	0	TCCCCCTTTGGCATTAATCGCCAAAAAATGG	#DDBDDCCCCCCEDDDDDCFFDHJHFHGFCH	AS:i:-5	XS:i:0	XN:i:0	XM:i:1	XO:i:0	XG:i:0	NM:i:1	MD:Z:28C2	YT:Z:UU
HWI-ST515:184:D0PUKACXX:1:1105:10055:56374	256	chromosome:AGPv2:6:1:169174353:1	160500565	1	31M	*	0	0	CCATTTTTTGGCGATTAATGCCAAAGGGGGA	HCFGHFHJHDFFCDDDDDECCCCCCDDBDD#	AS:i:-5	XS:i:0	XN:i:0	XM:i:1	XO:i:0	XG:i:0	NM:i:1	MD:Z:16C14	YT:Z:UU
HWI-ST515:184:D0PUKACXX:1:1105:10055:56374	256	chromosome:AGPv2:9:1:156750706:1	117294397	1	31M	*	0	0	CCATTTTTTGGCGATTAATGCCAAAGGGGGA	HCFGHFHJHDFFCDDDDDECCCCCCDDBDD#	AS:i:-5	XS:i:0	XN:i:0	XM:i:1	XO:i:0	XG:i:0	NM:i:1	MD:Z:21T9	YT:Z:UU
HWI-ST515:184:D0PUKACXX:1:1105:10055:56374	272	chromosome:AGPv2:1:1:301354135:1	222778686	1	31M	*	0	0	TCCCCCTTTGGCATTAATCGCCAAAAAATGG	#DDBDDCCCCCCEDDDDDCFFDHJHFHGFCH	AS:i:-5	XS:i:0	XN:i:0	XM:i:1	XO:i:0	XG:i:0	NM:i:1	MD:Z:28C2	YT:Z:UU
HWI-ST515:184:D0PUKACXX:1:1105:10055:56374	256	chromosome:AGPv2:8:1:175793759:1	89816940	1	31M	*	0	0	CCATTTTTTGGCGATTAATGCCAAAGGGGGA	HCFGHFHJHDFFCDDDDDECCCCCCDDBDD#	AS:i:-5	XS:i:0	XN:i:0	XM:i:1	XO:i:0	XG:i:0	NM:i:1	MD:Z:2G28	YT:Z:UU
HWI-ST515:184:D0PUKACXX:1:1105:10055:56374	256	chromosome:AGPv2:5:1:217872852:1	67860772	1	31M	*	0	0	CCATTTTTTGGCGATTAATGCCAAAGGGGGA	HCFGHFHJHDFFCDDDDDECCCCCCDDBDD#	AS:i:-5	XS:i:0	XN:i:0	XM:i:1	XO:i:0	XG:i:0	NM:i:1	MD:Z:16T14	YT:Z:UU
HWI-ST515:184:D0PUKACXX:1:1105:10055:56374	256	chromosome:AGPv2:7:1:176764762:1	41573953	1	31M	*	0	0	CCATTTTTTGGCGATTAATGCCAAAGGGGGA	HCFGHFHJHDFFCDDDDDECCCCCCDDBDD#	AS:i:-5	XS:i:0	XN:i:0	XM:i:1	XO:i:0	XG:i:0	NM:i:1	MD:Z:16T14	YT:Z:UU
HWI-ST515:184:D0PUKACXX:1:1105:10055:56374	256	chromosome:AGPv2:1:1:301354135:1	65958550	1	31M	*	0	0	CCATTTTTTGGCGATTAATGCCAAAGGGGGA	HCFGHFHJHDFFCDDDDDECCCCCCDDBDD#	AS:i:-5	XS:i:0	XN:i:0	XM:i:1	XO:i:0	XG:i:0	NM:i:1	MD:Z:2G28	YT:Z:UU
HWI-ST515:184:D0PUKACXX:1:1105:10055:56374	256	chromosome:AGPv2:10:1:150189435:1	10780546	1	31M	*	0	0	CCATTTTTTGGCGATTAATGCCAAAGGGGGA	HCFGHFHJHDFFCDDDDDECCCCCCDDBDD#	AS:i:-5	XS:i:0	XN:i:0	XM:i:1	XO:i:0	XG:i:0	NM:i:1	MD:Z:16C14	YT:Z:UU
HWI-ST515:184:D0PUKACXX:1:1105:10055:56374	272	chromosome:AGPv2:8:1:175793759:1	79312222	1	31M	*	0	0	TCCCCCTTTGGCATTAATCGCCAAAAAATGG	#DDBDDCCCCCCEDDDDDCFFDHJHFHGFCH	AS:i:-5	XS:i:0	XN:i:0	XM:i:1	XO:i:0	XG:i:0	NM:i:1	MD:Z:28C2	YT:Z:UU
HWI-ST515:184:D0PUKACXX:1:1105:10055:56374	272	chromosome:AGPv2:3:1:232140174:1	107815431	1	31M	*	0	0	TCCCCCTTTGGCATTAATCGCCAAAAAATGG	#DDBDDCCCCCCEDDDDDCFFDHJHFHGFCH	AS:i:-5	XS:i:0	XN:i:0	XM:i:1	XO:i:0	XG:i:0	NM:i:1	MD:Z:14G16	YT:Z:UU
HWI-ST515:184:D0PUKACXX:1:1105:10055:56374	256	chromosome:AGPv2:9:1:156750706:1	78381473	1	31M	*	0	0	CCATTTTTTGGCGATTAATGCCAAAGGGGGA	HCFGHFHJHDFFCDDDDDECCCCCCDDBDD#	AS:i:-5	XS:i:0	XN:i:0	XM:i:1	XO:i:0	XG:i:0	NM:i:1	MD:Z:2G28	YT:Z:UU
HWI-ST515:184:D0PUKACXX:1:1105:10055:56374	272	chromosome:AGPv2:8:1:175793759:1	79215272	1	31M	*	0	0	TCCCCCTTTGGCATTAATCGCCAAAAAATGG	#DDBDDCCCCCCEDDDDDCFFDHJHFHGFCH	AS:i:-5	XS:i:0	XN:i:0	XM:i:1	XO:i:0	XG:i:0	NM:i:1	MD:Z:28C2	YT:Z:UU
HWI-ST515:184:D0PUKACXX:1:1105:10055:56374	272	chromosome:AGPv2:7:1:176764762:1	98008780	1	31M	*	0	0	TCCCCCTTTGGCATTAATCGCCAAAAAATGG	#DDBDDCCCCCCEDDDDDCFFDHJHFHGFCH	AS:i:-5	XS:i:0	XN:i:0	XM:i:1	XO:i:0	XG:i:0	NM:i:1	MD:Z:28C2	YT:Z:UU
HWI-ST515:184:D0PUKACXX:1:1105:10055:56374	256	chromosome:AGPv2:7:1:176764762:1	58500756	1	31M	*	0	0	CCATTTTTTGGCGATTAATGCCAAAGGGGGA	HCFGHFHJHDFFCDDDDDECCCCCCDDBDD#	AS:i:-5	XS:i:0	XN:i:0	XM:i:1	XO:i:0	XG:i:0	NM:i:1	MD:Z:2G28	YT:Z:UU
HWI-ST515:184:D0PUKACXX:1:1105:10055:56374	272	chromosome:AGPv2:3:1:232140174:1	12319038	1	31M	*	0	0	TCCCCCTTTGGCATTAATCGCCAAAAAATGG	#DDBDDCCCCCCEDDDDDCFFDHJHFHGFCH	AS:i:-5	XS:i:0	XN:i:0	XM:i:1	XO:i:0	XG:i:0	NM:i:1	MD:Z:28C2	YT:Z:UU
HWI-ST515:184:D0PUKACXX:1:1105:10055:56374	272	chromosome:AGPv2:3:1:232140174:1	63702385	1	31M	*	0	0	TCCCCCTTTGGCATTAATCGCCAAAAAATGG	#DDBDDCCCCCCEDDDDDCFFDHJHFHGFCH	AS:i:-5	XS:i:0	XN:i:0	XM:i:1	XO:i:0	XG:i:0	NM:i:1	MD:Z:28C2	YT:Z:UU
HWI-ST515:184:D0PUKACXX:1:1105:10055:56374	272	chromosome:AGPv2:5:1:217872852:1	156014625	1	31M	*	0	0	TCCCCCTTTGGCATTAATCGCCAAAAAATGG	#DDBDDCCCCCCEDDDDDCFFDHJHFHGFCH	AS:i:-5	XS:i:0	XN:i:0	XM:i:1	XO:i:0	XG:i:0	NM:i:1	MD:Z:28C2	YT:Z:UU
HWI-ST515:184:D0PUKACXX:1:1105:10055:56374	272	chromosome:AGPv2:4:1:241473504:1	228461278	1	31M	*	0	0	TCCCCCTTTGGCATTAATCGCCAAAAAATGG	#DDBDDCCCCCCEDDDDDCFFDHJHFHGFCH	AS:i:-5	XS:i:0	XN:i:0	XM:i:1	XO:i:0	XG:i:0	NM:i:1	MD:Z:14G16	YT:Z:UU
HWI-ST515:184:D0PUKACXX:1:1105:10055:56374	272	chromosome:AGPv2:7:1:176764762:1	108402021	1	31M	*	0	0	TCCCCCTTTGGCATTAATCGCCAAAAAATGG	#DDBDDCCCCCCEDDDDDCFFDHJHFHGFCH	AS:i:-5	XS:i:0	XN:i:0	XM:i:1	XO:i:0	XG:i:0	NM:i:1	MD:Z:14G16	YT:Z:UU
HWI-ST515:184:D0PUKACXX:1:1105:10055:56374	256	chromosome:AGPv2:1:1:301354135:1	260542128	1	31M	*	0	0	CCATTTTTTGGCGATTAATGCCAAAGGGGGA	HCFGHFHJHDFFCDDDDDECCCCCCDDBDD#	AS:i:-5	XS:i:0	XN:i:0	XM:i:1	XO:i:0	XG:i:0	NM:i:1	MD:Z:24T6	YT:Z:UU
HWI-ST515:184:D0PUKACXX:1:1105:10055:56374	272	chromosome:AGPv2:10:1:150189435:1	17047152	1	31M	*	0	0	TCCCCCTTTGGCATTAATCGCCAAAAAATGG	#DDBDDCCCCCCEDDDDDCFFDHJHFHGFCH	AS:i:-5	XS:i:0	XN:i:0	XM:i:1	XO:i:0	XG:i:0	NM:i:1	MD:Z:28C2	YT:Z:UU
HWI-ST515:184:D0PUKACXX:1:1105:10055:56374	272	chromosome:AGPv2:5:1:217872852:1	188048710	1	31M	*	0	0	TCCCCCTTTGGCATTAATCGCCAAAAAATGG	#DDBDDCCCCCCEDDDDDCFFDHJHFHGFCH	AS:i:-5	XS:i:0	XN:i:0	XM:i:1	XO:i:0	XG:i:0	NM:i:1	MD:Z:28C2	YT:Z:UU
HWI-ST515:184:D0PUKACXX:1:1105:10055:56374	256	chromosome:AGPv2:6:1:169174353:1	26962727	1	31M	*	0	0	CCATTTTTTGGCGATTAATGCCAAAGGGGGA	HCFGHFHJHDFFCDDDDDECCCCCCDDBDD#	AS:i:-5	XS:i:0	XN:i:0	XM:i:1	XO:i:0	XG:i:0	NM:i:1	MD:Z:2G28	YT:Z:UU
HWI-ST515:184:D0PUKACXX:1:1105:10055:56374	272	chromosome:AGPv2:2:1:237068873:1	99399828	1	31M	*	0	0	TCCCCCTTTGGCATTAATCGCCAAAAAATGG	#DDBDDCCCCCCEDDDDDCFFDHJHFHGFCH	AS:i:-5	XS:i:0	XN:i:0	XM:i:1	XO:i:0	XG:i:0	NM:i:1	MD:Z:28C2	YT:Z:UU
HWI-ST515:184:D0PUKACXX:1:1105:10055:56374	256	chromosome:AGPv2:4:1:241473504:1	58028731	1	31M	*	0	0	CCATTTTTTGGCGATTAATGCCAAAGGGGGA	HCFGHFHJHDFFCDDDDDECCCCCCDDBDD#	AS:i:-5	XS:i:0	XN:i:0	XM:i:1	XO:i:0	XG:i:0	NM:i:1	MD:Z:2G28	YT:Z:UU
HWI-ST515:184:D0PUKACXX:1:1105:10055:56374	256	chromosome:AGPv2:6:1:169174353:1	71692114	1	31M	*	0	0	CCATTTTTTGGCGATTAATGCCAAAGGGGGA	HCFGHFHJHDFFCDDDDDECCCCCCDDBDD#	AS:i:-5	XS:i:0	XN:i:0	XM:i:1	XO:i:0	XG:i:0	NM:i:1	MD:Z:2G28	YT:Z:UU
HWI-ST515:184:D0PUKACXX:1:1105:10055:56374	272	chromosome:AGPv2:1:1:301354135:1	73013445	1	31M	*	0	0	TCCCCCTTTGGCATTAATCGCCAAAAAATGG	#DDBDDCCCCCCEDDDDDCFFDHJHFHGFCH	AS:i:-5	XS:i:0	XN:i:0	XM:i:1	XO:i:0	XG:i:0	NM:i:1	MD:Z:28C2	YT:Z:UU
HWI-ST515:184:D0PUKACXX:1:1105:10055:56374	256	chromosome:AGPv2:10:1:150189435:1	14622248	1	31M	*	0	0	CCATTTTTTGGCGATTAATGCCAAAGGGGGA	HCFGHFHJHDFFCDDDDDECCCCCCDDBDD#	AS:i:-5	XS:i:0	XN:i:0	XM:i:1	XO:i:0	XG:i:0	NM:i:1	MD:Z:2G28	YT:Z:UU
HWI-ST515:184:D0PUKACXX:1:1105:10055:56374	256	chromosome:AGPv2:4:1:241473504:1	74394630	1	31M	*	0	0	CCATTTTTTGGCGATTAATGCCAAAGGGGGA	HCFGHFHJHDFFCDDDDDECCCCCCDDBDD#	AS:i:-5	XS:i:0	XN:i:0	XM:i:1	XO:i:0	XG:i:0	NM:i:1	MD:Z:2G28	YT:Z:UU
HWI-ST515:184:D0PUKACXX:1:1105:10055:56374	272	chromosome:AGPv2:1:1:301354135:1	173429536	1	31M	*	0	0	TCCCCCTTTGGCATTAATCGCCAAAAAATGG	#DDBDDCCCCCCEDDDDDCFFDHJHFHGFCH	AS:i:-5	XS:i:0	XN:i:0	XM:i:1	XO:i:0	XG:i:0	NM:i:1	MD:Z:28C2	YT:Z:UU
HWI-ST515:184:D0PUKACXX:1:1105:10055:56374	272	chromosome:AGPv2:1:1:301354135:1	259413122	1	31M	*	0	0	TCCCCCTTTGGCATTAATCGCCAAAAAATGG	#DDBDDCCCCCCEDDDDDCFFDHJHFHGFCH	AS:i:-5	XS:i:0	XN:i:0	XM:i:1	XO:i:0	XG:i:0	NM:i:1	MD:Z:28C2	YT:Z:UU
HWI-ST515:184:D0PUKACXX:1:1105:10055:56374	256	chromosome:AGPv2:5:1:217872852:1	187564395	1	31M	*	0	0	CCATTTTTTGGCGATTAATGCCAAAGGGGGA	HCFGHFHJHDFFCDDDDDECCCCCCDDBDD#	AS:i:-5	XS:i:0	XN:i:0	XM:i:1	XO:i:0	XG:i:0	NM:i:1	MD:Z:2G28	YT:Z:UU
HWI-ST515:184:D0PUKACXX:1:1105:10055:56374	272	chromosome:AGPv2:9:1:156750706:1	19121416	1	31M	*	0	0	TCCCCCTTTGGCATTAATCGCCAAAAAATGG	#DDBDDCCCCCCEDDDDDCFFDHJHFHGFCH	AS:i:-5	XS:i:0	XN:i:0	XM:i:1	XO:i:0	XG:i:0	NM:i:1	MD:Z:28C2	YT:Z:UU
HWI-ST515:184:D0PUKACXX:1:1105:10055:56374	256	chromosome:AGPv2:1:1:301354135:1	100209755	1	31M	*	0	0	CCATTTTTTGGCGATTAATGCCAAAGGGGGA	HCFGHFHJHDFFCDDDDDECCCCCCDDBDD#	AS:i:-5	XS:i:0	XN:i:0	XM:i:1	XO:i:0	XG:i:0	NM:i:1	MD:Z:2G28	YT:Z:UU
HWI-ST515:184:D0PUKACXX:1:1105:10055:56374	256	chromosome:AGPv2:1:1:301354135:1	224532518	1	31M	*	0	0	CCATTTTTTGGCGATTAATGCCAAAGGGGGA	HCFGHFHJHDFFCDDDDDECCCCCCDDBDD#	AS:i:-5	XS:i:0	XN:i:0	XM:i:1	XO:i:0	XG:i:0	NM:i:1	MD:Z:2G28	YT:Z:UU
HWI-ST515:184:D0PUKACXX:1:1105:10055:56374	272	chromosome:AGPv2:3:1:232140174:1	136372189	1	31M	*	0	0	TCCCCCTTTGGCATTAATCGCCAAAAAATGG	#DDBDDCCCCCCEDDDDDCFFDHJHFHGFCH	AS:i:-5	XS:i:0	XN:i:0	XM:i:1	XO:i:0	XG:i:0	NM:i:1	MD:Z:29A1	YT:Z:UU
HWI-ST515:184:D0PUKACXX:1:1105:10055:56374	272	chromosome:AGPv2:8:1:175793759:1	1138735	1	31M	*	0	0	TCCCCCTTTGGCATTAATCGCCAAAAAATGG	#DDBDDCCCCCCEDDDDDCFFDHJHFHGFCH	AS:i:-5	XS:i:0	XN:i:0	XM:i:1	XO:i:0	XG:i:0	NM:i:1	MD:Z:14G16	YT:Z:UU
HWI-ST515:184:D0PUKACXX:1:1105:10055:56374	272	chromosome:AGPv2:10:1:150189435:1	95495744	1	31M	*	0	0	TCCCCCTTTGGCATTAATCGCCAAAAAATGG	#DDBDDCCCCCCEDDDDDCFFDHJHFHGFCH	AS:i:-5	XS:i:0	XN:i:0	XM:i:1	XO:i:0	XG:i:0	NM:i:1	MD:Z:14G16	YT:Z:UU
HWI-ST515:184:D0PUKACXX:1:1105:10055:56374	256	chromosome:AGPv2:1:1:301354135:1	93056540	1	31M	*	0	0	CCATTTTTTGGCGATTAATGCCAAAGGGGGA	HCFGHFHJHDFFCDDDDDECCCCCCDDBDD#	AS:i:-5	XS:i:0	XN:i:0	XM:i:1	XO:i:0	XG:i:0	NM:i:1	MD:Z:2G28	YT:Z:UU
HWI-ST515:184:D0PUKACXX:1:1105:10055:56374	256	chromosome:AGPv2:7:1:176764762:1	34829461	1	31M	*	0	0	CCATTTTTTGGCGATTAATGCCAAAGGGGGA	HCFGHFHJHDFFCDDDDDECCCCCCDDBDD#	AS:i:-5	XS:i:0	XN:i:0	XM:i:1	XO:i:0	XG:i:0	NM:i:1	MD:Z:16C14	YT:Z:UU
HWI-ST515:184:D0PUKACXX:1:1105:10055:56374	256	chromosome:AGPv2:1:1:301354135:1	116526313	1	31M	*	0	0	CCATTTTTTGGCGATTAATGCCAAAGGGGGA	HCFGHFHJHDFFCDDDDDECCCCCCDDBDD#	AS:i:-5	XS:i:0	XN:i:0	XM:i:1	XO:i:0	XG:i:0	NM:i:1	MD:Z:2T28	YT:Z:UU
HWI-ST515:184:D0PUKACXX:1:1105:10055:56374	272	chromosome:AGPv2:8:1:175793759:1	2433899	1	31M	*	0	0	TCCCCCTTTGGCATTAATCGCCAAAAAATGG	#DDBDDCCCCCCEDDDDDCFFDHJHFHGFCH	AS:i:-5	XS:i:0	XN:i:0	XM:i:1	XO:i:0	XG:i:0	NM:i:1	MD:Z:14G16	YT:Z:UU
HWI-ST515:184:D0PUKACXX:1:1105:10055:56374	256	chromosome:AGPv2:2:1:237068873:1	12939640	1	31M	*	0	0	CCATTTTTTGGCGATTAATGCCAAAGGGGGA	HCFGHFHJHDFFCDDDDDECCCCCCDDBDD#	AS:i:-7	XS:i:0	XN:i:0	XM:i:2	XO:i:0	XG:i:0	NM:i:2	MD:Z:29A0G0	YT:Z:UU
HWI-ST515:184:D0PUKACXX:1:1105:10055:56374	256	chromosome:AGPv2:5:1:217872852:1	190995408	1	3M1I27M	*	0	0	CCATTTTTTGGCGATTAATGCCAAAGGGGGA	HCFGHFHJHDFFCDDDDDECCCCCCDDBDD#	AS:i:-8	XS:i:0	XN:i:0	XM:i:0	XO:i:1	XG:i:1	NM:i:1	MD:Z:30	YT:Z:UU
HWI-ST515:184:D0PUKACXX:1:1105:10055:56374	256	chromosome:AGPv2:10:1:150189435:1	111929365	1	3M1I27M	*	0	0	CCATTTTTTGGCGATTAATGCCAAAGGGGGA	HCFGHFHJHDFFCDDDDDECCCCCCDDBDD#	AS:i:-8	XS:i:0	XN:i:0	XM:i:0	XO:i:1	XG:i:1	NM:i:1	MD:Z:30	YT:Z:UU
HWI-ST515:184:D0PUKACXX:1:1105:10055:56374	256	chromosome:AGPv2:5:1:217872852:1	94520831	1	3M1I27M	*	0	0	CCATTTTTTGGCGATTAATGCCAAAGGGGGA	HCFGHFHJHDFFCDDDDDECCCCCCDDBDD#	AS:i:-8	XS:i:0	XN:i:0	XM:i:0	XO:i:1	XG:i:1	NM:i:1	MD:Z:30	YT:Z:UU
HWI-ST515:184:D0PUKACXX:1:1105:10055:56374	256	chromosome:AGPv2:1:1:301354135:1	96186342	1	3M1I27M	*	0	0	CCATTTTTTGGCGATTAATGCCAAAGGGGGA	HCFGHFHJHDFFCDDDDDECCCCCCDDBDD#	AS:i:-8	XS:i:0	XN:i:0	XM:i:0	XO:i:1	XG:i:1	NM:i:1	MD:Z:30	YT:Z:UU
HWI-ST515:184:D0PUKACXX:1:1105:10055:56374	272	chromosome:AGPv2:9:1:156750706:1	106432163	1	22M1I8M	*	0	0	TCCCCCTTTGGCATTAATCGCCAAAAAATGG	#DDBDDCCCCCCEDDDDDCFFDHJHFHGFCH	AS:i:-8	XS:i:0	XN:i:0	XM:i:0	XO:i:1	XG:i:1	NM:i:1	MD:Z:30	YT:Z:UU
HWI-ST515:184:D0PUKACXX:1:1105:10055:56374	272	chromosome:AGPv2:3:1:232140174:1	228352944	1	22M1I8M	*	0	0	TCCCCCTTTGGCATTAATCGCCAAAAAATGG	#DDBDDCCCCCCEDDDDDCFFDHJHFHGFCH	AS:i:-8	XS:i:0	XN:i:0	XM:i:0	XO:i:1	XG:i:1	NM:i:1	MD:Z:30	YT:Z:UU
HWI-ST515:184:D0PUKACXX:1:1105:10055:56374	256	chromosome:AGPv2:10:1:150189435:1	15420735	1	3M1I27M	*	0	0	CCATTTTTTGGCGATTAATGCCAAAGGGGGA	HCFGHFHJHDFFCDDDDDECCCCCCDDBDD#	AS:i:-8	XS:i:0	XN:i:0	XM:i:0	XO:i:1	XG:i:1	NM:i:1	MD:Z:30	YT:Z:UU
HWI-ST515:184:D0PUKACXX:1:1105:10055:56374	256	chromosome:AGPv2:5:1:217872852:1	77221171	1	3M1I27M	*	0	0	CCATTTTTTGGCGATTAATGCCAAAGGGGGA	HCFGHFHJHDFFCDDDDDECCCCCCDDBDD#	AS:i:-8	XS:i:0	XN:i:0	XM:i:0	XO:i:1	XG:i:1	NM:i:1	MD:Z:30	YT:Z:UU
HWI-ST515:184:D0PUKACXX:1:1105:10055:56374	272	chromosome:AGPv2:4:1:241473504:1	41041174	1	22M1I8M	*	0	0	TCCCCCTTTGGCATTAATCGCCAAAAAATGG	#DDBDDCCCCCCEDDDDDCFFDHJHFHGFCH	AS:i:-8	XS:i:0	XN:i:0	XM:i:0	XO:i:1	XG:i:1	NM:i:1	MD:Z:30	YT:Z:UU
HWI-ST515:184:D0PUKACXX:1:1105:10055:56374	272	chromosome:AGPv2:7:1:176764762:1	76978876	1	22M1I8M	*	0	0	TCCCCCTTTGGCATTAATCGCCAAAAAATGG	#DDBDDCCCCCCEDDDDDCFFDHJHFHGFCH	AS:i:-8	XS:i:0	XN:i:0	XM:i:0	XO:i:1	XG:i:1	NM:i:1	MD:Z:30	YT:Z:UU
HWI-ST515:184:D0PUKACXX:1:1105:10055:56374	272	chromosome:AGPv2:1:1:301354135:1	179351116	1	22M1I8M	*	0	0	TCCCCCTTTGGCATTAATCGCCAAAAAATGG	#DDBDDCCCCCCEDDDDDCFFDHJHFHGFCH	AS:i:-8	XS:i:0	XN:i:0	XM:i:0	XO:i:1	XG:i:1	NM:i:1	MD:Z:30	YT:Z:UU
HWI-ST515:184:D0PUKACXX:1:1105:10055:56374	256	chromosome:AGPv2:1:1:301354135:1	92639431	1	3M1I27M	*	0	0	CCATTTTTTGGCGATTAATGCCAAAGGGGGA	HCFGHFHJHDFFCDDDDDECCCCCCDDBDD#	AS:i:-8	XS:i:0	XN:i:0	XM:i:0	XO:i:1	XG:i:1	NM:i:1	MD:Z:30	YT:Z:UU
HWI-ST515:184:D0PUKACXX:1:1105:10055:56374	272	chromosome:AGPv2:3:1:232140174:1	55058722	1	22M1I8M	*	0	0	TCCCCCTTTGGCATTAATCGCCAAAAAATGG	#DDBDDCCCCCCEDDDDDCFFDHJHFHGFCH	AS:i:-8	XS:i:0	XN:i:0	XM:i:0	XO:i:1	XG:i:1	NM:i:1	MD:Z:30	YT:Z:UU
HWI-ST515:184:D0PUKACXX:1:1105:10055:56374	256	chromosome:AGPv2:7:1:176764762:1	21401018	1	3M1I27M	*	0	0	CCATTTTTTGGCGATTAATGCCAAAGGGGGA	HCFGHFHJHDFFCDDDDDECCCCCCDDBDD#	AS:i:-8	XS:i:0	XN:i:0	XM:i:0	XO:i:1	XG:i:1	NM:i:1	MD:Z:30	YT:Z:UU
HWI-ST515:184:D0PUKACXX:1:1105:10055:56374	256	chromosome:AGPv2:5:1:217872852:1	189363358	1	3M1I27M	*	0	0	CCATTTTTTGGCGATTAATGCCAAAGGGGGA	HCFGHFHJHDFFCDDDDDECCCCCCDDBDD#	AS:i:-8	XS:i:0	XN:i:0	XM:i:0	XO:i:1	XG:i:1	NM:i:1	MD:Z:30	YT:Z:UU
HWI-ST515:184:D0PUKACXX:1:1105:10055:56374	272	chromosome:AGPv2:4:1:241473504:1	84168575	1	22M1I8M	*	0	0	TCCCCCTTTGGCATTAATCGCCAAAAAATGG	#DDBDDCCCCCCEDDDDDCFFDHJHFHGFCH	AS:i:-8	XS:i:0	XN:i:0	XM:i:0	XO:i:1	XG:i:1	NM:i:1	MD:Z:30	YT:Z:UU
HWI-ST515:184:D0PUKACXX:1:1105:10055:56374	272	chromosome:AGPv2:6:1:169174353:1	85812714	1	22M1I8M	*	0	0	TCCCCCTTTGGCATTAATCGCCAAAAAATGG	#DDBDDCCCCCCEDDDDDCFFDHJHFHGFCH	AS:i:-8	XS:i:0	XN:i:0	XM:i:0	XO:i:1	XG:i:1	NM:i:1	MD:Z:30	YT:Z:UU
HWI-ST515:184:D0PUKACXX:1:1105:10055:56374	256	chromosome:AGPv2:8:1:175793759:1	160738442	1	3M1I27M	*	0	0	CCATTTTTTGGCGATTAATGCCAAAGGGGGA	HCFGHFHJHDFFCDDDDDECCCCCCDDBDD#	AS:i:-8	XS:i:0	XN:i:0	XM:i:0	XO:i:1	XG:i:1	NM:i:1	MD:Z:30	YT:Z:UU
HWI-ST515:184:D0PUKACXX:1:1105:10055:56374	256	chromosome:AGPv2:5:1:217872852:1	29212419	1	3M1I27M	*	0	0	CCATTTTTTGGCGATTAATGCCAAAGGGGGA	HCFGHFHJHDFFCDDDDDECCCCCCDDBDD#	AS:i:-8	XS:i:0	XN:i:0	XM:i:0	XO:i:1	XG:i:1	NM:i:1	MD:Z:30	YT:Z:UU
HWI-ST515:184:D0PUKACXX:1:1105:10055:56374	272	chromosome:AGPv2:6:1:169174353:1	113641218	1	22M1I8M	*	0	0	TCCCCCTTTGGCATTAATCGCCAAAAAATGG	#DDBDDCCCCCCEDDDDDCFFDHJHFHGFCH	AS:i:-8	XS:i:0	XN:i:0	XM:i:0	XO:i:1	XG:i:1	NM:i:1	MD:Z:30	YT:Z:UU
HWI-ST515:184:D0PUKACXX:1:1105:10055:56374	256	chromosome:AGPv2:8:1:175793759:1	120867543	1	3M1I27M	*	0	0	CCATTTTTTGGCGATTAATGCCAAAGGGGGA	HCFGHFHJHDFFCDDDDDECCCCCCDDBDD#	AS:i:-8	XS:i:0	XN:i:0	XM:i:0	XO:i:1	XG:i:1	NM:i:1	MD:Z:30	YT:Z:UU
HWI-ST515:184:D0PUKACXX:1:1105:10055:56374	256	chromosome:AGPv2:5:1:217872852:1	28754573	1	3M1I27M	*	0	0	CCATTTTTTGGCGATTAATGCCAAAGGGGGA	HCFGHFHJHDFFCDDDDDECCCCCCDDBDD#	AS:i:-8	XS:i:0	XN:i:0	XM:i:0	XO:i:1	XG:i:1	NM:i:1	MD:Z:30	YT:Z:UU
HWI-ST515:184:D0PUKACXX:1:1105:10055:56374	272	chromosome:AGPv2:9:1:156750706:1	98956181	1	22M1I8M	*	0	0	TCCCCCTTTGGCATTAATCGCCAAAAAATGG	#DDBDDCCCCCCEDDDDDCFFDHJHFHGFCH	AS:i:-8	XS:i:0	XN:i:0	XM:i:0	XO:i:1	XG:i:1	NM:i:1	MD:Z:30	YT:Z:UU
HWI-ST515:184:D0PUKACXX:1:1105:10055:56374	272	chromosome:AGPv2:8:1:175793759:1	90308518	1	22M1I8M	*	0	0	TCCCCCTTTGGCATTAATCGCCAAAAAATGG	#DDBDDCCCCCCEDDDDDCFFDHJHFHGFCH	AS:i:-8	XS:i:0	XN:i:0	XM:i:0	XO:i:1	XG:i:1	NM:i:1	MD:Z:30	YT:Z:UU
HWI-ST515:184:D0PUKACXX:1:1105:10055:56374	256	chromosome:AGPv2:6:1:169174353:1	125426594	1	3M1I27M	*	0	0	CCATTTTTTGGCGATTAATGCCAAAGGGGGA	HCFGHFHJHDFFCDDDDDECCCCCCDDBDD#	AS:i:-8	XS:i:0	XN:i:0	XM:i:0	XO:i:1	XG:i:1	NM:i:1	MD:Z:30	YT:Z:UU
HWI-ST515:184:D0PUKACXX:1:1105:10055:56374	256	chromosome:AGPv2:10:1:150189435:1	60716469	1	3M1I27M	*	0	0	CCATTTTTTGGCGATTAATGCCAAAGGGGGA	HCFGHFHJHDFFCDDDDDECCCCCCDDBDD#	AS:i:-8	XS:i:0	XN:i:0	XM:i:0	XO:i:1	XG:i:1	NM:i:1	MD:Z:30	YT:Z:UU
HWI-ST515:184:D0PUKACXX:1:1105:10055:56374	256	chromosome:AGPv2:1:1:301354135:1	84052800	1	3M1I27M	*	0	0	CCATTTTTTGGCGATTAATGCCAAAGGGGGA	HCFGHFHJHDFFCDDDDDECCCCCCDDBDD#	AS:i:-8	XS:i:0	XN:i:0	XM:i:0	XO:i:1	XG:i:1	NM:i:1	MD:Z:30	YT:Z:UU
HWI-ST515:184:D0PUKACXX:1:1105:10055:56374	272	chromosome:AGPv2:7:1:176764762:1	25144509	1	22M1I8M	*	0	0	TCCCCCTTTGGCATTAATCGCCAAAAAATGG	#DDBDDCCCCCCEDDDDDCFFDHJHFHGFCH	AS:i:-8	XS:i:0	XN:i:0	XM:i:0	XO:i:1	XG:i:1	NM:i:1	MD:Z:30	YT:Z:UU
HWI-ST515:184:D0PUKACXX:1:1105:10055:56374	256	chromosome:AGPv2:5:1:217872852:1	33510398	1	3M1I27M	*	0	0	CCATTTTTTGGCGATTAATGCCAAAGGGGGA	HCFGHFHJHDFFCDDDDDECCCCCCDDBDD#	AS:i:-8	XS:i:0	XN:i:0	XM:i:0	XO:i:1	XG:i:1	NM:i:1	MD:Z:30	YT:Z:UU
HWI-ST515:184:D0PUKACXX:1:1105:10055:56374	256	chromosome:AGPv2:3:1:232140174:1	135792177	1	3M1I27M	*	0	0	CCATTTTTTGGCGATTAATGCCAAAGGGGGA	HCFGHFHJHDFFCDDDDDECCCCCCDDBDD#	AS:i:-8	XS:i:0	XN:i:0	XM:i:0	XO:i:1	XG:i:1	NM:i:1	MD:Z:30	YT:Z:UU
HWI-ST515:184:D0PUKACXX:1:1105:10055:56374	272	chromosome:AGPv2:5:1:217872852:1	81547142	1	22M1I8M	*	0	0	TCCCCCTTTGGCATTAATCGCCAAAAAATGG	#DDBDDCCCCCCEDDDDDCFFDHJHFHGFCH	AS:i:-8	XS:i:0	XN:i:0	XM:i:0	XO:i:1	XG:i:1	NM:i:1	MD:Z:30	YT:Z:UU
HWI-ST515:184:D0PUKACXX:1:1105:10055:56374	256	chromosome:AGPv2:10:1:150189435:1	59562602	1	3M1I27M	*	0	0	CCATTTTTTGGCGATTAATGCCAAAGGGGGA	HCFGHFHJHDFFCDDDDDECCCCCCDDBDD#	AS:i:-8	XS:i:0	XN:i:0	XM:i:0	XO:i:1	XG:i:1	NM:i:1	MD:Z:30	YT:Z:UU
HWI-ST515:184:D0PUKACXX:1:1105:10055:56374	272	chromosome:AGPv2:3:1:232140174:1	31837561	1	22M1I8M	*	0	0	TCCCCCTTTGGCATTAATCGCCAAAAAATGG	#DDBDDCCCCCCEDDDDDCFFDHJHFHGFCH	AS:i:-8	XS:i:0	XN:i:0	XM:i:0	XO:i:1	XG:i:1	NM:i:1	MD:Z:30	YT:Z:UU
HWI-ST515:184:D0PUKACXX:1:1105:10055:56374	272	chromosome:AGPv2:8:1:175793759:1	105823055	1	22M1I8M	*	0	0	TCCCCCTTTGGCATTAATCGCCAAAAAATGG	#DDBDDCCCCCCEDDDDDCFFDHJHFHGFCH	AS:i:-8	XS:i:0	XN:i:0	XM:i:0	XO:i:1	XG:i:1	NM:i:1	MD:Z:30	YT:Z:UU
HWI-ST515:184:D0PUKACXX:1:1105:10055:56374	256	chromosome:AGPv2:6:1:169174353:1	23449968	1	3M1I27M	*	0	0	CCATTTTTTGGCGATTAATGCCAAAGGGGGA	HCFGHFHJHDFFCDDDDDECCCCCCDDBDD#	AS:i:-8	XS:i:0	XN:i:0	XM:i:0	XO:i:1	XG:i:1	NM:i:1	MD:Z:30	YT:Z:UU
HWI-ST515:184:D0PUKACXX:1:1105:10055:56374	256	chromosome:AGPv2:6:1:169174353:1	105810278	1	3M1I27M	*	0	0	CCATTTTTTGGCGATTAATGCCAAAGGGGGA	HCFGHFHJHDFFCDDDDDECCCCCCDDBDD#	AS:i:-8	XS:i:0	XN:i:0	XM:i:0	XO:i:1	XG:i:1	NM:i:1	MD:Z:30	YT:Z:UU
HWI-ST515:184:D0PUKACXX:1:1105:10055:56374	256	chromosome:AGPv2:2:1:237068873:1	110770625	1	3M1I27M	*	0	0	CCATTTTTTGGCGATTAATGCCAAAGGGGGA	HCFGHFHJHDFFCDDDDDECCCCCCDDBDD#	AS:i:-8	XS:i:0	XN:i:0	XM:i:0	XO:i:1	XG:i:1	NM:i:1	MD:Z:30	YT:Z:UU
HWI-ST515:184:D0PUKACXX:1:1105:10055:56374	272	chromosome:AGPv2:8:1:175793759:1	120712435	1	22M1I8M	*	0	0	TCCCCCTTTGGCATTAATCGCCAAAAAATGG	#DDBDDCCCCCCEDDDDDCFFDHJHFHGFCH	AS:i:-8	XS:i:0	XN:i:0	XM:i:0	XO:i:1	XG:i:1	NM:i:1	MD:Z:30	YT:Z:UU
HWI-ST515:184:D0PUKACXX:1:1105:10055:56374	256	chromosome:AGPv2:9:1:156750706:1	78331878	1	3M1I27M	*	0	0	CCATTTTTTGGCGATTAATGCCAAAGGGGGA	HCFGHFHJHDFFCDDDDDECCCCCCDDBDD#	AS:i:-8	XS:i:0	XN:i:0	XM:i:0	XO:i:1	XG:i:1	NM:i:1	MD:Z:30	YT:Z:UU
HWI-ST515:184:D0PUKACXX:1:1105:10055:56374	272	chromosome:AGPv2:3:1:232140174:1	174190890	1	22M1I8M	*	0	0	TCCCCCTTTGGCATTAATCGCCAAAAAATGG	#DDBDDCCCCCCEDDDDDCFFDHJHFHGFCH	AS:i:-8	XS:i:0	XN:i:0	XM:i:0	XO:i:1	XG:i:1	NM:i:1	MD:Z:30	YT:Z:UU
HWI-ST515:184:D0PUKACXX:1:1105:10055:56374	272	chromosome:AGPv2:UNKNOWN:1:7140151:1	2858299	1	22M1I8M	*	0	0	TCCCCCTTTGGCATTAATCGCCAAAAAATGG	#DDBDDCCCCCCEDDDDDCFFDHJHFHGFCH	AS:i:-8	XS:i:0	XN:i:0	XM:i:0	XO:i:1	XG:i:1	NM:i:1	MD:Z:30	YT:Z:UU
HWI-ST515:184:D0PUKACXX:1:1105:10055:56374	272	chromosome:AGPv2:1:1:301354135:1	85267023	1	22M1I8M	*	0	0	TCCCCCTTTGGCATTAATCGCCAAAAAATGG	#DDBDDCCCCCCEDDDDDCFFDHJHFHGFCH	AS:i:-8	XS:i:0	XN:i:0	XM:i:0	XO:i:1	XG:i:1	NM:i:1	MD:Z:30	YT:Z:UU
HWI-ST515:184:D0PUKACXX:1:1105:10055:56374	272	chromosome:AGPv2:3:1:232140174:1	13329461	1	22M1I8M	*	0	0	TCCCCCTTTGGCATTAATCGCCAAAAAATGG	#DDBDDCCCCCCEDDDDDCFFDHJHFHGFCH	AS:i:-8	XS:i:0	XN:i:0	XM:i:0	XO:i:1	XG:i:1	NM:i:1	MD:Z:30	YT:Z:UU
HWI-ST515:184:D0PUKACXX:1:1105:10055:56374	272	chromosome:AGPv2:10:1:150189435:1	15290637	1	22M1I8M	*	0	0	TCCCCCTTTGGCATTAATCGCCAAAAAATGG	#DDBDDCCCCCCEDDDDDCFFDHJHFHGFCH	AS:i:-8	XS:i:0	XN:i:0	XM:i:0	XO:i:1	XG:i:1	NM:i:1	MD:Z:30	YT:Z:UU
HWI-ST515:184:D0PUKACXX:1:1105:10055:56374	256	chromosome:AGPv2:3:1:232140174:1	11388706	1	3M1I27M	*	0	0	CCATTTTTTGGCGATTAATGCCAAAGGGGGA	HCFGHFHJHDFFCDDDDDECCCCCCDDBDD#	AS:i:-8	XS:i:0	XN:i:0	XM:i:0	XO:i:1	XG:i:1	NM:i:1	MD:Z:30	YT:Z:UU
HWI-ST515:184:D0PUKACXX:1:1105:10055:56374	256	chromosome:AGPv2:4:1:241473504:1	63163261	1	3M1I27M	*	0	0	CCATTTTTTGGCGATTAATGCCAAAGGGGGA	HCFGHFHJHDFFCDDDDDECCCCCCDDBDD#	AS:i:-8	XS:i:0	XN:i:0	XM:i:0	XO:i:1	XG:i:1	NM:i:1	MD:Z:30	YT:Z:UU
HWI-ST515:184:D0PUKACXX:1:1105:10055:56374	272	chromosome:AGPv2:10:1:150189435:1	131137861	1	22M1I8M	*	0	0	TCCCCCTTTGGCATTAATCGCCAAAAAATGG	#DDBDDCCCCCCEDDDDDCFFDHJHFHGFCH	AS:i:-8	XS:i:0	XN:i:0	XM:i:0	XO:i:1	XG:i:1	NM:i:1	MD:Z:30	YT:Z:UU
HWI-ST515:184:D0PUKACXX:1:1105:10055:56374	256	chromosome:AGPv2:2:1:237068873:1	181767966	1	3M1I27M	*	0	0	CCATTTTTTGGCGATTAATGCCAAAGGGGGA	HCFGHFHJHDFFCDDDDDECCCCCCDDBDD#	AS:i:-8	XS:i:0	XN:i:0	XM:i:0	XO:i:1	XG:i:1	NM:i:1	MD:Z:30	YT:Z:UU
HWI-ST515:184:D0PUKACXX:1:1105:10055:56374	272	chromosome:AGPv2:2:1:237068873:1	171109148	1	22M1I8M	*	0	0	TCCCCCTTTGGCATTAATCGCCAAAAAATGG	#DDBDDCCCCCCEDDDDDCFFDHJHFHGFCH	AS:i:-8	XS:i:0	XN:i:0	XM:i:0	XO:i:1	XG:i:1	NM:i:1	MD:Z:30	YT:Z:UU
HWI-ST515:184:D0PUKACXX:1:1105:10055:56374	272	chromosome:AGPv2:4:1:241473504:1	113936009	1	22M1I8M	*	0	0	TCCCCCTTTGGCATTAATCGCCAAAAAATGG	#DDBDDCCCCCCEDDDDDCFFDHJHFHGFCH	AS:i:-8	XS:i:0	XN:i:0	XM:i:0	XO:i:1	XG:i:1	NM:i:1	MD:Z:30	YT:Z:UU
HWI-ST515:184:D0PUKACXX:1:1105:10055:56374	272	chromosome:AGPv2:2:1:237068873:1	203426708	1	22M1I8M	*	0	0	TCCCCCTTTGGCATTAATCGCCAAAAAATGG	#DDBDDCCCCCCEDDDDDCFFDHJHFHGFCH	AS:i:-8	XS:i:0	XN:i:0	XM:i:0	XO:i:1	XG:i:1	NM:i:1	MD:Z:30	YT:Z:UU
HWI-ST515:184:D0PUKACXX:1:1105:10055:56374	256	chromosome:AGPv2:1:1:301354135:1	18366830	1	3M1I27M	*	0	0	CCATTTTTTGGCGATTAATGCCAAAGGGGGA	HCFGHFHJHDFFCDDDDDECCCCCCDDBDD#	AS:i:-8	XS:i:0	XN:i:0	XM:i:0	XO:i:1	XG:i:1	NM:i:1	MD:Z:30	YT:Z:UU
HWI-ST515:184:D0PUKACXX:1:1105:10055:56374	256	chromosome:AGPv2:5:1:217872852:1	155215318	1	3M1I27M	*	0	0	CCATTTTTTGGCGATTAATGCCAAAGGGGGA	HCFGHFHJHDFFCDDDDDECCCCCCDDBDD#	AS:i:-8	XS:i:0	XN:i:0	XM:i:0	XO:i:1	XG:i:1	NM:i:1	MD:Z:30	YT:Z:UU
HWI-ST515:184:D0PUKACXX:1:1105:10055:56374	272	chromosome:AGPv2:7:1:176764762:1	161459591	1	22M1I8M	*	0	0	TCCCCCTTTGGCATTAATCGCCAAAAAATGG	#DDBDDCCCCCCEDDDDDCFFDHJHFHGFCH	AS:i:-8	XS:i:0	XN:i:0	XM:i:0	XO:i:1	XG:i:1	NM:i:1	MD:Z:30	YT:Z:UU
HWI-ST515:184:D0PUKACXX:1:1105:10055:56374	256	chromosome:AGPv2:6:1:169174353:1	116988259	1	3M1I27M	*	0	0	CCATTTTTTGGCGATTAATGCCAAAGGGGGA	HCFGHFHJHDFFCDDDDDECCCCCCDDBDD#	AS:i:-8	XS:i:0	XN:i:0	XM:i:0	XO:i:1	XG:i:1	NM:i:1	MD:Z:30	YT:Z:UU
HWI-ST515:184:D0PUKACXX:1:1105:10055:56374	272	chromosome:AGPv2:4:1:241473504:1	69689959	1	22M1I8M	*	0	0	TCCCCCTTTGGCATTAATCGCCAAAAAATGG	#DDBDDCCCCCCEDDDDDCFFDHJHFHGFCH	AS:i:-8	XS:i:0	XN:i:0	XM:i:0	XO:i:1	XG:i:1	NM:i:1	MD:Z:30	YT:Z:UU
HWI-ST515:184:D0PUKACXX:1:1105:10055:56374	256	chromosome:AGPv2:3:1:232140174:1	109790618	1	3M1I27M	*	0	0	CCATTTTTTGGCGATTAATGCCAAAGGGGGA	HCFGHFHJHDFFCDDDDDECCCCCCDDBDD#	AS:i:-8	XS:i:0	XN:i:0	XM:i:0	XO:i:1	XG:i:1	NM:i:1	MD:Z:30	YT:Z:UU
HWI-ST515:184:D0PUKACXX:1:1105:10055:56374	272	chromosome:AGPv2:9:1:156750706:1	31976802	1	22M1I8M	*	0	0	TCCCCCTTTGGCATTAATCGCCAAAAAATGG	#DDBDDCCCCCCEDDDDDCFFDHJHFHGFCH	AS:i:-8	XS:i:0	XN:i:0	XM:i:0	XO:i:1	XG:i:1	NM:i:1	MD:Z:30	YT:Z:UU
HWI-ST515:184:D0PUKACXX:1:1105:10055:56374	256	chromosome:AGPv2:1:1:301354135:1	19479784	1	3M1I27M	*	0	0	CCATTTTTTGGCGATTAATGCCAAAGGGGGA	HCFGHFHJHDFFCDDDDDECCCCCCDDBDD#	AS:i:-8	XS:i:0	XN:i:0	XM:i:0	XO:i:1	XG:i:1	NM:i:1	MD:Z:30	YT:Z:UU
HWI-ST515:184:D0PUKACXX:1:1105:10055:56374	272	chromosome:AGPv2:4:1:241473504:1	64357920	1	22M1I8M	*	0	0	TCCCCCTTTGGCATTAATCGCCAAAAAATGG	#DDBDDCCCCCCEDDDDDCFFDHJHFHGFCH	AS:i:-8	XS:i:0	XN:i:0	XM:i:0	XO:i:1	XG:i:1	NM:i:1	MD:Z:30	YT:Z:UU
HWI-ST515:184:D0PUKACXX:1:1105:10055:56374	256	chromosome:AGPv2:10:1:150189435:1	83336240	1	3M1I27M	*	0	0	CCATTTTTTGGCGATTAATGCCAAAGGGGGA	HCFGHFHJHDFFCDDDDDECCCCCCDDBDD#	AS:i:-8	XS:i:0	XN:i:0	XM:i:0	XO:i:1	XG:i:1	NM:i:1	MD:Z:30	YT:Z:UU
HWI-ST515:184:D0PUKACXX:1:1105:10055:56374	256	chromosome:AGPv2:2:1:237068873:1	115462620	1	3M1I27M	*	0	0	CCATTTTTTGGCGATTAATGCCAAAGGGGGA	HCFGHFHJHDFFCDDDDDECCCCCCDDBDD#	AS:i:-8	XS:i:0	XN:i:0	XM:i:0	XO:i:1	XG:i:1	NM:i:1	MD:Z:30	YT:Z:UU
HWI-ST515:184:D0PUKACXX:1:1105:10055:56374	256	chromosome:AGPv2:7:1:176764762:1	19871818	1	3M1I27M	*	0	0	CCATTTTTTGGCGATTAATGCCAAAGGGGGA	HCFGHFHJHDFFCDDDDDECCCCCCDDBDD#	AS:i:-8	XS:i:0	XN:i:0	XM:i:0	XO:i:1	XG:i:1	NM:i:1	MD:Z:30	YT:Z:UU
HWI-ST515:184:D0PUKACXX:1:1105:10055:56374	256	chromosome:AGPv2:10:1:150189435:1	40530079	1	3M1I27M	*	0	0	CCATTTTTTGGCGATTAATGCCAAAGGGGGA	HCFGHFHJHDFFCDDDDDECCCCCCDDBDD#	AS:i:-8	XS:i:0	XN:i:0	XM:i:0	XO:i:1	XG:i:1	NM:i:1	MD:Z:30	YT:Z:UU
HWI-ST515:184:D0PUKACXX:1:1105:10055:56374	272	chromosome:AGPv2:1:1:301354135:1	291498405	1	22M1I8M	*	0	0	TCCCCCTTTGGCATTAATCGCCAAAAAATGG	#DDBDDCCCCCCEDDDDDCFFDHJHFHGFCH	AS:i:-8	XS:i:0	XN:i:0	XM:i:0	XO:i:1	XG:i:1	NM:i:1	MD:Z:30	YT:Z:UU
HWI-ST515:184:D0PUKACXX:1:1105:10055:56374	256	chromosome:AGPv2:8:1:175793759:1	171935296	1	3M1I27M	*	0	0	CCATTTTTTGGCGATTAATGCCAAAGGGGGA	HCFGHFHJHDFFCDDDDDECCCCCCDDBDD#	AS:i:-8	XS:i:0	XN:i:0	XM:i:0	XO:i:1	XG:i:1	NM:i:1	MD:Z:30	YT:Z:UU
HWI-ST515:184:D0PUKACXX:1:1105:10055:56374	256	chromosome:AGPv2:2:1:237068873:1	129036291	1	3M1I27M	*	0	0	CCATTTTTTGGCGATTAATGCCAAAGGGGGA	HCFGHFHJHDFFCDDDDDECCCCCCDDBDD#	AS:i:-8	XS:i:0	XN:i:0	XM:i:0	XO:i:1	XG:i:1	NM:i:1	MD:Z:30	YT:Z:UU
HWI-ST515:184:D0PUKACXX:1:1105:10055:56374	272	chromosome:AGPv2:1:1:301354135:1	257592847	1	22M1I8M	*	0	0	TCCCCCTTTGGCATTAATCGCCAAAAAATGG	#DDBDDCCCCCCEDDDDDCFFDHJHFHGFCH	AS:i:-8	XS:i:0	XN:i:0	XM:i:0	XO:i:1	XG:i:1	NM:i:1	MD:Z:30	YT:Z:UU
HWI-ST515:184:D0PUKACXX:1:1105:10055:56374	256	chromosome:AGPv2:10:1:150189435:1	143235391	1	3M1I27M	*	0	0	CCATTTTTTGGCGATTAATGCCAAAGGGGGA	HCFGHFHJHDFFCDDDDDECCCCCCDDBDD#	AS:i:-8	XS:i:0	XN:i:0	XM:i:0	XO:i:1	XG:i:1	NM:i:1	MD:Z:30	YT:Z:UU
HWI-ST515:184:D0PUKACXX:1:1105:10055:56374	256	chromosome:AGPv2:6:1:169174353:1	77454338	1	3M1I27M	*	0	0	CCATTTTTTGGCGATTAATGCCAAAGGGGGA	HCFGHFHJHDFFCDDDDDECCCCCCDDBDD#	AS:i:-8	XS:i:0	XN:i:0	XM:i:0	XO:i:1	XG:i:1	NM:i:1	MD:Z:30	YT:Z:UU
HWI-ST515:184:D0PUKACXX:1:1105:10055:56374	256	chromosome:AGPv2:4:1:241473504:1	57990101	1	3M1I27M	*	0	0	CCATTTTTTGGCGATTAATGCCAAAGGGGGA	HCFGHFHJHDFFCDDDDDECCCCCCDDBDD#	AS:i:-8	XS:i:0	XN:i:0	XM:i:0	XO:i:1	XG:i:1	NM:i:1	MD:Z:30	YT:Z:UU
HWI-ST515:184:D0PUKACXX:1:1105:10055:56374	272	chromosome:AGPv2:8:1:175793759:1	82500010	1	22M1I8M	*	0	0	TCCCCCTTTGGCATTAATCGCCAAAAAATGG	#DDBDDCCCCCCEDDDDDCFFDHJHFHGFCH	AS:i:-8	XS:i:0	XN:i:0	XM:i:0	XO:i:1	XG:i:1	NM:i:1	MD:Z:30	YT:Z:UU
HWI-ST515:184:D0PUKACXX:1:1105:10055:56374	272	chromosome:AGPv2:1:1:301354135:1	105594902	1	22M1I8M	*	0	0	TCCCCCTTTGGCATTAATCGCCAAAAAATGG	#DDBDDCCCCCCEDDDDDCFFDHJHFHGFCH	AS:i:-8	XS:i:0	XN:i:0	XM:i:0	XO:i:1	XG:i:1	NM:i:1	MD:Z:30	YT:Z:UU
HWI-ST515:184:D0PUKACXX:1:1105:10055:56374	256	chromosome:AGPv2:3:1:232140174:1	21673206	1	3M1I27M	*	0	0	CCATTTTTTGGCGATTAATGCCAAAGGGGGA	HCFGHFHJHDFFCDDDDDECCCCCCDDBDD#	AS:i:-8	XS:i:0	XN:i:0	XM:i:0	XO:i:1	XG:i:1	NM:i:1	MD:Z:30	YT:Z:UU
HWI-ST515:184:D0PUKACXX:1:1105:10055:56374	256	chromosome:AGPv2:4:1:241473504:1	41107968	1	3M1I27M	*	0	0	CCATTTTTTGGCGATTAATGCCAAAGGGGGA	HCFGHFHJHDFFCDDDDDECCCCCCDDBDD#	AS:i:-8	XS:i:0	XN:i:0	XM:i:0	XO:i:1	XG:i:1	NM:i:1	MD:Z:30	YT:Z:UU
HWI-ST515:184:D0PUKACXX:1:1105:10055:56374	272	chromosome:AGPv2:2:1:237068873:1	169044846	1	22M1I8M	*	0	0	TCCCCCTTTGGCATTAATCGCCAAAAAATGG	#DDBDDCCCCCCEDDDDDCFFDHJHFHGFCH	AS:i:-8	XS:i:0	XN:i:0	XM:i:0	XO:i:1	XG:i:1	NM:i:1	MD:Z:30	YT:Z:UU
HWI-ST515:184:D0PUKACXX:1:1105:10055:56374	272	chromosome:AGPv2:1:1:301354135:1	264361912	1	22M1I8M	*	0	0	TCCCCCTTTGGCATTAATCGCCAAAAAATGG	#DDBDDCCCCCCEDDDDDCFFDHJHFHGFCH	AS:i:-8	XS:i:0	XN:i:0	XM:i:0	XO:i:1	XG:i:1	NM:i:1	MD:Z:30	YT:Z:UU
HWI-ST515:184:D0PUKACXX:1:1105:10055:56374	272	chromosome:AGPv2:3:1:232140174:1	33926561	1	22M1I8M	*	0	0	TCCCCCTTTGGCATTAATCGCCAAAAAATGG	#DDBDDCCCCCCEDDDDDCFFDHJHFHGFCH	AS:i:-8	XS:i:0	XN:i:0	XM:i:0	XO:i:1	XG:i:1	NM:i:1	MD:Z:30	YT:Z:UU
HWI-ST515:184:D0PUKACXX:1:1105:10055:56374	256	chromosome:AGPv2:5:1:217872852:1	186860934	1	3M1I27M	*	0	0	CCATTTTTTGGCGATTAATGCCAAAGGGGGA	HCFGHFHJHDFFCDDDDDECCCCCCDDBDD#	AS:i:-8	XS:i:0	XN:i:0	XM:i:0	XO:i:1	XG:i:1	NM:i:1	MD:Z:30	YT:Z:UU
HWI-ST515:184:D0PUKACXX:1:1105:10055:56374	272	chromosome:AGPv2:3:1:232140174:1	40310450	1	22M1I8M	*	0	0	TCCCCCTTTGGCATTAATCGCCAAAAAATGG	#DDBDDCCCCCCEDDDDDCFFDHJHFHGFCH	AS:i:-8	XS:i:0	XN:i:0	XM:i:0	XO:i:1	XG:i:1	NM:i:1	MD:Z:30	YT:Z:UU
HWI-ST515:184:D0PUKACXX:1:1105:10055:56374	256	chromosome:AGPv2:5:1:217872852:1	59695921	1	3M1I27M	*	0	0	CCATTTTTTGGCGATTAATGCCAAAGGGGGA	HCFGHFHJHDFFCDDDDDECCCCCCDDBDD#	AS:i:-8	XS:i:0	XN:i:0	XM:i:0	XO:i:1	XG:i:1	NM:i:1	MD:Z:30	YT:Z:UU
HWI-ST515:184:D0PUKACXX:1:1105:10055:56374	272	chromosome:AGPv2:3:1:232140174:1	140397404	1	22M1I8M	*	0	0	TCCCCCTTTGGCATTAATCGCCAAAAAATGG	#DDBDDCCCCCCEDDDDDCFFDHJHFHGFCH	AS:i:-8	XS:i:0	XN:i:0	XM:i:0	XO:i:1	XG:i:1	NM:i:1	MD:Z:30	YT:Z:UU
HWI-ST515:184:D0PUKACXX:1:1105:10055:56374	272	chromosome:AGPv2:8:1:175793759:1	17747020	1	22M1I8M	*	0	0	TCCCCCTTTGGCATTAATCGCCAAAAAATGG	#DDBDDCCCCCCEDDDDDCFFDHJHFHGFCH	AS:i:-8	XS:i:0	XN:i:0	XM:i:0	XO:i:1	XG:i:1	NM:i:1	MD:Z:30	YT:Z:UU
HWI-ST515:184:D0PUKACXX:1:1105:10055:56374	272	chromosome:AGPv2:6:1:169174353:1	55573052	1	22M1I8M	*	0	0	TCCCCCTTTGGCATTAATCGCCAAAAAATGG	#DDBDDCCCCCCEDDDDDCFFDHJHFHGFCH	AS:i:-8	XS:i:0	XN:i:0	XM:i:0	XO:i:1	XG:i:1	NM:i:1	MD:Z:30	YT:Z:UU
HWI-ST515:184:D0PUKACXX:1:1105:10055:56374	256	chromosome:AGPv2:5:1:217872852:1	42041017	1	3M1I27M	*	0	0	CCATTTTTTGGCGATTAATGCCAAAGGGGGA	HCFGHFHJHDFFCDDDDDECCCCCCDDBDD#	AS:i:-8	XS:i:0	XN:i:0	XM:i:0	XO:i:1	XG:i:1	NM:i:1	MD:Z:30	YT:Z:UU
HWI-ST515:184:D0PUKACXX:1:1105:10055:56374	272	chromosome:AGPv2:2:1:237068873:1	107998279	1	22M1I8M	*	0	0	TCCCCCTTTGGCATTAATCGCCAAAAAATGG	#DDBDDCCCCCCEDDDDDCFFDHJHFHGFCH	AS:i:-8	XS:i:0	XN:i:0	XM:i:0	XO:i:1	XG:i:1	NM:i:1	MD:Z:30	YT:Z:UU
HWI-ST515:184:D0PUKACXX:1:1105:10055:56374	272	chromosome:AGPv2:1:1:301354135:1	164234333	1	22M1I8M	*	0	0	TCCCCCTTTGGCATTAATCGCCAAAAAATGG	#DDBDDCCCCCCEDDDDDCFFDHJHFHGFCH	AS:i:-8	XS:i:0	XN:i:0	XM:i:0	XO:i:1	XG:i:1	NM:i:1	MD:Z:30	YT:Z:UU
HWI-ST515:184:D0PUKACXX:1:1105:10055:56374	256	chromosome:AGPv2:3:1:232140174:1	110115382	1	3M1I27M	*	0	0	CCATTTTTTGGCGATTAATGCCAAAGGGGGA	HCFGHFHJHDFFCDDDDDECCCCCCDDBDD#	AS:i:-8	XS:i:0	XN:i:0	XM:i:0	XO:i:1	XG:i:1	NM:i:1	MD:Z:30	YT:Z:UU
HWI-ST515:184:D0PUKACXX:1:1105:10055:56374	256	chromosome:AGPv2:4:1:241473504:1	236604576	1	3M1I27M	*	0	0	CCATTTTTTGGCGATTAATGCCAAAGGGGGA	HCFGHFHJHDFFCDDDDDECCCCCCDDBDD#	AS:i:-8	XS:i:0	XN:i:0	XM:i:0	XO:i:1	XG:i:1	NM:i:1	MD:Z:30	YT:Z:UU
HWI-ST515:184:D0PUKACXX:1:1105:10055:56374	256	chromosome:AGPv2:6:1:169174353:1	93650960	1	3M1I27M	*	0	0	CCATTTTTTGGCGATTAATGCCAAAGGGGGA	HCFGHFHJHDFFCDDDDDECCCCCCDDBDD#	AS:i:-8	XS:i:0	XN:i:0	XM:i:0	XO:i:1	XG:i:1	NM:i:1	MD:Z:30	YT:Z:UU
HWI-ST515:184:D0PUKACXX:1:1105:10055:56374	272	chromosome:AGPv2:8:1:175793759:1	88452645	1	22M1I8M	*	0	0	TCCCCCTTTGGCATTAATCGCCAAAAAATGG	#DDBDDCCCCCCEDDDDDCFFDHJHFHGFCH	AS:i:-8	XS:i:0	XN:i:0	XM:i:0	XO:i:1	XG:i:1	NM:i:1	MD:Z:30	YT:Z:UU
HWI-ST515:184:D0PUKACXX:1:1105:10055:56374	272	chromosome:AGPv2:2:1:237068873:1	66460540	1	22M1I8M	*	0	0	TCCCCCTTTGGCATTAATCGCCAAAAAATGG	#DDBDDCCCCCCEDDDDDCFFDHJHFHGFCH	AS:i:-8	XS:i:0	XN:i:0	XM:i:0	XO:i:1	XG:i:1	NM:i:1	MD:Z:30	YT:Z:UU
HWI-ST515:184:D0PUKACXX:1:1105:10055:56374	256	chromosome:AGPv2:3:1:232140174:1	45524037	1	3M1I27M	*	0	0	CCATTTTTTGGCGATTAATGCCAAAGGGGGA	HCFGHFHJHDFFCDDDDDECCCCCCDDBDD#	AS:i:-8	XS:i:0	XN:i:0	XM:i:0	XO:i:1	XG:i:1	NM:i:1	MD:Z:30	YT:Z:UU
HWI-ST515:184:D0PUKACXX:1:1105:10055:56374	256	chromosome:AGPv2:10:1:150189435:1	12958497	1	3M1I27M	*	0	0	CCATTTTTTGGCGATTAATGCCAAAGGGGGA	HCFGHFHJHDFFCDDDDDECCCCCCDDBDD#	AS:i:-8	XS:i:0	XN:i:0	XM:i:0	XO:i:1	XG:i:1	NM:i:1	MD:Z:30	YT:Z:UU
HWI-ST515:184:D0PUKACXX:1:1105:10055:56374	272	chromosome:AGPv2:2:1:237068873:1	151766191	1	22M1I8M	*	0	0	TCCCCCTTTGGCATTAATCGCCAAAAAATGG	#DDBDDCCCCCCEDDDDDCFFDHJHFHGFCH	AS:i:-8	XS:i:0	XN:i:0	XM:i:0	XO:i:1	XG:i:1	NM:i:1	MD:Z:30	YT:Z:UU
HWI-ST515:184:D0PUKACXX:1:1105:10055:56374	256	chromosome:AGPv2:1:1:301354135:1	269212085	1	3M1I27M	*	0	0	CCATTTTTTGGCGATTAATGCCAAAGGGGGA	HCFGHFHJHDFFCDDDDDECCCCCCDDBDD#	AS:i:-8	XS:i:0	XN:i:0	XM:i:0	XO:i:1	XG:i:1	NM:i:1	MD:Z:30	YT:Z:UU
HWI-ST515:184:D0PUKACXX:1:1105:10055:56374	256	chromosome:AGPv2:8:1:175793759:1	115321808	1	3M1I27M	*	0	0	CCATTTTTTGGCGATTAATGCCAAAGGGGGA	HCFGHFHJHDFFCDDDDDECCCCCCDDBDD#	AS:i:-8	XS:i:0	XN:i:0	XM:i:0	XO:i:1	XG:i:1	NM:i:1	MD:Z:30	YT:Z:UU
HWI-ST515:184:D0PUKACXX:1:1105:10055:56374	256	chromosome:AGPv2:2:1:237068873:1	155186056	1	3M1I27M	*	0	0	CCATTTTTTGGCGATTAATGCCAAAGGGGGA	HCFGHFHJHDFFCDDDDDECCCCCCDDBDD#	AS:i:-8	XS:i:0	XN:i:0	XM:i:0	XO:i:1	XG:i:1	NM:i:1	MD:Z:30	YT:Z:UU
HWI-ST515:184:D0PUKACXX:1:1105:10055:56374	272	chromosome:AGPv2:8:1:175793759:1	113983255	1	22M1I8M	*	0	0	TCCCCCTTTGGCATTAATCGCCAAAAAATGG	#DDBDDCCCCCCEDDDDDCFFDHJHFHGFCH	AS:i:-8	XS:i:0	XN:i:0	XM:i:0	XO:i:1	XG:i:1	NM:i:1	MD:Z:30	YT:Z:UU
HWI-ST515:184:D0PUKACXX:1:1105:10055:56374	256	chromosome:AGPv2:1:1:301354135:1	230089970	1	3M1I27M	*	0	0	CCATTTTTTGGCGATTAATGCCAAAGGGGGA	HCFGHFHJHDFFCDDDDDECCCCCCDDBDD#	AS:i:-8	XS:i:0	XN:i:0	XM:i:0	XO:i:1	XG:i:1	NM:i:1	MD:Z:30	YT:Z:UU
HWI-ST515:184:D0PUKACXX:1:1105:10055:56374	272	chromosome:AGPv2:10:1:150189435:1	29897373	1	22M1I8M	*	0	0	TCCCCCTTTGGCATTAATCGCCAAAAAATGG	#DDBDDCCCCCCEDDDDDCFFDHJHFHGFCH	AS:i:-8	XS:i:0	XN:i:0	XM:i:0	XO:i:1	XG:i:1	NM:i:1	MD:Z:30	YT:Z:UU
HWI-ST515:184:D0PUKACXX:1:1105:10055:56374	272	chromosome:AGPv2:1:1:301354135:1	89882730	1	22M1I8M	*	0	0	TCCCCCTTTGGCATTAATCGCCAAAAAATGG	#DDBDDCCCCCCEDDDDDCFFDHJHFHGFCH	AS:i:-8	XS:i:0	XN:i:0	XM:i:0	XO:i:1	XG:i:1	NM:i:1	MD:Z:30	YT:Z:UU
HWI-ST515:184:D0PUKACXX:1:1105:10055:56374	256	chromosome:AGPv2:2:1:237068873:1	23256743	1	3M1I27M	*	0	0	CCATTTTTTGGCGATTAATGCCAAAGGGGGA	HCFGHFHJHDFFCDDDDDECCCCCCDDBDD#	AS:i:-8	XS:i:0	XN:i:0	XM:i:0	XO:i:1	XG:i:1	NM:i:1	MD:Z:30	YT:Z:UU
HWI-ST515:184:D0PUKACXX:1:1105:10055:56374	272	chromosome:AGPv2:9:1:156750706:1	21043084	1	22M1I8M	*	0	0	TCCCCCTTTGGCATTAATCGCCAAAAAATGG	#DDBDDCCCCCCEDDDDDCFFDHJHFHGFCH	AS:i:-8	XS:i:0	XN:i:0	XM:i:0	XO:i:1	XG:i:1	NM:i:1	MD:Z:30	YT:Z:UU
HWI-ST515:184:D0PUKACXX:1:1105:10055:56374	272	chromosome:AGPv2:5:1:217872852:1	134326737	1	22M1I8M	*	0	0	TCCCCCTTTGGCATTAATCGCCAAAAAATGG	#DDBDDCCCCCCEDDDDDCFFDHJHFHGFCH	AS:i:-8	XS:i:0	XN:i:0	XM:i:0	XO:i:1	XG:i:1	NM:i:1	MD:Z:30	YT:Z:UU
HWI-ST515:184:D0PUKACXX:1:1105:10055:56374	272	chromosome:AGPv2:5:1:217872852:1	153186209	1	22M1I8M	*	0	0	TCCCCCTTTGGCATTAATCGCCAAAAAATGG	#DDBDDCCCCCCEDDDDDCFFDHJHFHGFCH	AS:i:-8	XS:i:0	XN:i:0	XM:i:0	XO:i:1	XG:i:1	NM:i:1	MD:Z:30	YT:Z:UU
HWI-ST515:184:D0PUKACXX:1:1105:10055:56374	272	chromosome:AGPv2:3:1:232140174:1	201712163	1	22M1I8M	*	0	0	TCCCCCTTTGGCATTAATCGCCAAAAAATGG	#DDBDDCCCCCCEDDDDDCFFDHJHFHGFCH	AS:i:-8	XS:i:0	XN:i:0	XM:i:0	XO:i:1	XG:i:1	NM:i:1	MD:Z:30	YT:Z:UU
HWI-ST515:184:D0PUKACXX:1:1105:10055:56374	256	chromosome:AGPv2:9:1:156750706:1	86590267	1	3M1I27M	*	0	0	CCATTTTTTGGCGATTAATGCCAAAGGGGGA	HCFGHFHJHDFFCDDDDDECCCCCCDDBDD#	AS:i:-8	XS:i:0	XN:i:0	XM:i:0	XO:i:1	XG:i:1	NM:i:1	MD:Z:30	YT:Z:UU
HWI-ST515:184:D0PUKACXX:1:1105:10055:56374	256	chromosome:AGPv2:4:1:241473504:1	82396299	1	3M1I27M	*	0	0	CCATTTTTTGGCGATTAATGCCAAAGGGGGA	HCFGHFHJHDFFCDDDDDECCCCCCDDBDD#	AS:i:-8	XS:i:0	XN:i:0	XM:i:0	XO:i:1	XG:i:1	NM:i:1	MD:Z:30	YT:Z:UU
HWI-ST515:184:D0PUKACXX:1:1105:10055:56374	256	chromosome:AGPv2:1:1:301354135:1	34566557	1	3M1I27M	*	0	0	CCATTTTTTGGCGATTAATGCCAAAGGGGGA	HCFGHFHJHDFFCDDDDDECCCCCCDDBDD#	AS:i:-8	XS:i:0	XN:i:0	XM:i:0	XO:i:1	XG:i:1	NM:i:1	MD:Z:30	YT:Z:UU
HWI-ST515:184:D0PUKACXX:1:1105:10055:56374	256	chromosome:AGPv2:2:1:237068873:1	169130017	1	3M1I27M	*	0	0	CCATTTTTTGGCGATTAATGCCAAAGGGGGA	HCFGHFHJHDFFCDDDDDECCCCCCDDBDD#	AS:i:-8	XS:i:0	XN:i:0	XM:i:0	XO:i:1	XG:i:1	NM:i:1	MD:Z:30	YT:Z:UU
HWI-ST515:184:D0PUKACXX:1:1105:10055:56374	272	chromosome:AGPv2:5:1:217872852:1	141283789	1	22M1I8M	*	0	0	TCCCCCTTTGGCATTAATCGCCAAAAAATGG	#DDBDDCCCCCCEDDDDDCFFDHJHFHGFCH	AS:i:-8	XS:i:0	XN:i:0	XM:i:0	XO:i:1	XG:i:1	NM:i:1	MD:Z:30	YT:Z:UU
HWI-ST515:184:D0PUKACXX:1:1105:10055:56374	272	chromosome:AGPv2:1:1:301354135:1	277084413	1	22M1I8M	*	0	0	TCCCCCTTTGGCATTAATCGCCAAAAAATGG	#DDBDDCCCCCCEDDDDDCFFDHJHFHGFCH	AS:i:-8	XS:i:0	XN:i:0	XM:i:0	XO:i:1	XG:i:1	NM:i:1	MD:Z:30	YT:Z:UU
HWI-ST515:184:D0PUKACXX:1:1105:10055:56374	256	chromosome:AGPv2:4:1:241473504:1	126050700	1	3M1I27M	*	0	0	CCATTTTTTGGCGATTAATGCCAAAGGGGGA	HCFGHFHJHDFFCDDDDDECCCCCCDDBDD#	AS:i:-8	XS:i:0	XN:i:0	XM:i:0	XO:i:1	XG:i:1	NM:i:1	MD:Z:30	YT:Z:UU
HWI-ST515:184:D0PUKACXX:1:1105:10055:56374	272	chromosome:AGPv2:6:1:169174353:1	146197677	1	22M1I8M	*	0	0	TCCCCCTTTGGCATTAATCGCCAAAAAATGG	#DDBDDCCCCCCEDDDDDCFFDHJHFHGFCH	AS:i:-8	XS:i:0	XN:i:0	XM:i:0	XO:i:1	XG:i:1	NM:i:1	MD:Z:30	YT:Z:UU
HWI-ST515:184:D0PUKACXX:1:1105:10055:56374	272	chromosome:AGPv2:8:1:175793759:1	72828911	1	22M1I8M	*	0	0	TCCCCCTTTGGCATTAATCGCCAAAAAATGG	#DDBDDCCCCCCEDDDDDCFFDHJHFHGFCH	AS:i:-8	XS:i:0	XN:i:0	XM:i:0	XO:i:1	XG:i:1	NM:i:1	MD:Z:30	YT:Z:UU
HWI-ST515:184:D0PUKACXX:1:1105:10055:56374	256	chromosome:AGPv2:8:1:175793759:1	158553891	1	3M1I27M	*	0	0	CCATTTTTTGGCGATTAATGCCAAAGGGGGA	HCFGHFHJHDFFCDDDDDECCCCCCDDBDD#	AS:i:-8	XS:i:0	XN:i:0	XM:i:0	XO:i:1	XG:i:1	NM:i:1	MD:Z:30	YT:Z:UU
HWI-ST515:184:D0PUKACXX:1:1105:10055:56374	272	chromosome:AGPv2:5:1:217872852:1	135262353	1	22M1I8M	*	0	0	TCCCCCTTTGGCATTAATCGCCAAAAAATGG	#DDBDDCCCCCCEDDDDDCFFDHJHFHGFCH	AS:i:-8	XS:i:0	XN:i:0	XM:i:0	XO:i:1	XG:i:1	NM:i:1	MD:Z:30	YT:Z:UU
HWI-ST515:184:D0PUKACXX:1:1105:10055:56374	256	chromosome:AGPv2:6:1:169174353:1	115178725	1	3M1I27M	*	0	0	CCATTTTTTGGCGATTAATGCCAAAGGGGGA	HCFGHFHJHDFFCDDDDDECCCCCCDDBDD#	AS:i:-8	XS:i:0	XN:i:0	XM:i:0	XO:i:1	XG:i:1	NM:i:1	MD:Z:30	YT:Z:UU
HWI-ST515:184:D0PUKACXX:1:1105:10055:56374	272	chromosome:AGPv2:10:1:150189435:1	95820861	1	22M1I8M	*	0	0	TCCCCCTTTGGCATTAATCGCCAAAAAATGG	#DDBDDCCCCCCEDDDDDCFFDHJHFHGFCH	AS:i:-8	XS:i:0	XN:i:0	XM:i:0	XO:i:1	XG:i:1	NM:i:1	MD:Z:30	YT:Z:UU
HWI-ST515:184:D0PUKACXX:1:1105:10055:56374	272	chromosome:AGPv2:10:1:150189435:1	96711057	1	22M1I8M	*	0	0	TCCCCCTTTGGCATTAATCGCCAAAAAATGG	#DDBDDCCCCCCEDDDDDCFFDHJHFHGFCH	AS:i:-8	XS:i:0	XN:i:0	XM:i:0	XO:i:1	XG:i:1	NM:i:1	MD:Z:30	YT:Z:UU
HWI-ST515:184:D0PUKACXX:1:1105:10055:56374	256	chromosome:AGPv2:2:1:237068873:1	13178744	1	3M1I27M	*	0	0	CCATTTTTTGGCGATTAATGCCAAAGGGGGA	HCFGHFHJHDFFCDDDDDECCCCCCDDBDD#	AS:i:-8	XS:i:0	XN:i:0	XM:i:0	XO:i:1	XG:i:1	NM:i:1	MD:Z:30	YT:Z:UU
HWI-ST515:184:D0PUKACXX:1:1105:10055:56374	272	chromosome:AGPv2:3:1:232140174:1	88077562	1	22M1I8M	*	0	0	TCCCCCTTTGGCATTAATCGCCAAAAAATGG	#DDBDDCCCCCCEDDDDDCFFDHJHFHGFCH	AS:i:-8	XS:i:0	XN:i:0	XM:i:0	XO:i:1	XG:i:1	NM:i:1	MD:Z:30	YT:Z:UU
HWI-ST515:184:D0PUKACXX:1:1105:10055:56374	256	chromosome:AGPv2:7:1:176764762:1	109267944	1	3M1I27M	*	0	0	CCATTTTTTGGCGATTAATGCCAAAGGGGGA	HCFGHFHJHDFFCDDDDDECCCCCCDDBDD#	AS:i:-8	XS:i:0	XN:i:0	XM:i:0	XO:i:1	XG:i:1	NM:i:1	MD:Z:30	YT:Z:UU
HWI-ST515:184:D0PUKACXX:1:1105:10055:56374	256	chromosome:AGPv2:7:1:176764762:1	39602276	1	3M1I27M	*	0	0	CCATTTTTTGGCGATTAATGCCAAAGGGGGA	HCFGHFHJHDFFCDDDDDECCCCCCDDBDD#	AS:i:-8	XS:i:0	XN:i:0	XM:i:0	XO:i:1	XG:i:1	NM:i:1	MD:Z:30	YT:Z:UU
HWI-ST515:184:D0PUKACXX:1:1105:10055:56374	256	chromosome:AGPv2:5:1:217872852:1	177943383	1	3M1I27M	*	0	0	CCATTTTTTGGCGATTAATGCCAAAGGGGGA	HCFGHFHJHDFFCDDDDDECCCCCCDDBDD#	AS:i:-8	XS:i:0	XN:i:0	XM:i:0	XO:i:1	XG:i:1	NM:i:1	MD:Z:30	YT:Z:UU
HWI-ST515:184:D0PUKACXX:1:1105:10055:56374	272	chromosome:AGPv2:1:1:301354135:1	171435830	1	22M1I8M	*	0	0	TCCCCCTTTGGCATTAATCGCCAAAAAATGG	#DDBDDCCCCCCEDDDDDCFFDHJHFHGFCH	AS:i:-8	XS:i:0	XN:i:0	XM:i:0	XO:i:1	XG:i:1	NM:i:1	MD:Z:30	YT:Z:UU
HWI-ST515:184:D0PUKACXX:1:1105:10055:56374	272	chromosome:AGPv2:5:1:217872852:1	171307954	1	22M1I8M	*	0	0	TCCCCCTTTGGCATTAATCGCCAAAAAATGG	#DDBDDCCCCCCEDDDDDCFFDHJHFHGFCH	AS:i:-8	XS:i:0	XN:i:0	XM:i:0	XO:i:1	XG:i:1	NM:i:1	MD:Z:30	YT:Z:UU
HWI-ST515:184:D0PUKACXX:1:1105:10055:56374	256	chromosome:AGPv2:2:1:237068873:1	557737	1	3M1I27M	*	0	0	CCATTTTTTGGCGATTAATGCCAAAGGGGGA	HCFGHFHJHDFFCDDDDDECCCCCCDDBDD#	AS:i:-8	XS:i:0	XN:i:0	XM:i:0	XO:i:1	XG:i:1	NM:i:1	MD:Z:30	YT:Z:UU
HWI-ST515:184:D0PUKACXX:1:1105:10055:56374	256	chromosome:AGPv2:7:1:176764762:1	148549050	1	3M1I27M	*	0	0	CCATTTTTTGGCGATTAATGCCAAAGGGGGA	HCFGHFHJHDFFCDDDDDECCCCCCDDBDD#	AS:i:-8	XS:i:0	XN:i:0	XM:i:0	XO:i:1	XG:i:1	NM:i:1	MD:Z:30	YT:Z:UU
HWI-ST515:184:D0PUKACXX:1:1105:10055:56374	256	chromosome:AGPv2:5:1:217872852:1	122394837	1	3M1I27M	*	0	0	CCATTTTTTGGCGATTAATGCCAAAGGGGGA	HCFGHFHJHDFFCDDDDDECCCCCCDDBDD#	AS:i:-8	XS:i:0	XN:i:0	XM:i:0	XO:i:1	XG:i:1	NM:i:1	MD:Z:30	YT:Z:UU
HWI-ST515:184:D0PUKACXX:1:1105:10055:56374	256	chromosome:AGPv2:2:1:237068873:1	131273736	1	3M1I27M	*	0	0	CCATTTTTTGGCGATTAATGCCAAAGGGGGA	HCFGHFHJHDFFCDDDDDECCCCCCDDBDD#	AS:i:-8	XS:i:0	XN:i:0	XM:i:0	XO:i:1	XG:i:1	NM:i:1	MD:Z:30	YT:Z:UU
HWI-ST515:184:D0PUKACXX:1:1105:10055:56374	256	chromosome:AGPv2:7:1:176764762:1	63326755	1	3M1I27M	*	0	0	CCATTTTTTGGCGATTAATGCCAAAGGGGGA	HCFGHFHJHDFFCDDDDDECCCCCCDDBDD#	AS:i:-8	XS:i:0	XN:i:0	XM:i:0	XO:i:1	XG:i:1	NM:i:1	MD:Z:30	YT:Z:UU
HWI-ST515:184:D0PUKACXX:1:1105:10055:56374	272	chromosome:AGPv2:7:1:176764762:1	104132902	1	22M1I8M	*	0	0	TCCCCCTTTGGCATTAATCGCCAAAAAATGG	#DDBDDCCCCCCEDDDDDCFFDHJHFHGFCH	AS:i:-8	XS:i:0	XN:i:0	XM:i:0	XO:i:1	XG:i:1	NM:i:1	MD:Z:30	YT:Z:UU
HWI-ST515:184:D0PUKACXX:1:1105:10055:56374	256	chromosome:AGPv2:3:1:232140174:1	124506763	1	3M1I27M	*	0	0	CCATTTTTTGGCGATTAATGCCAAAGGGGGA	HCFGHFHJHDFFCDDDDDECCCCCCDDBDD#	AS:i:-8	XS:i:0	XN:i:0	XM:i:0	XO:i:1	XG:i:1	NM:i:1	MD:Z:30	YT:Z:UU
HWI-ST515:184:D0PUKACXX:1:1105:10055:56374	256	chromosome:AGPv2:2:1:237068873:1	34391140	1	3M1I27M	*	0	0	CCATTTTTTGGCGATTAATGCCAAAGGGGGA	HCFGHFHJHDFFCDDDDDECCCCCCDDBDD#	AS:i:-8	XS:i:0	XN:i:0	XM:i:0	XO:i:1	XG:i:1	NM:i:1	MD:Z:30	YT:Z:UU
HWI-ST515:184:D0PUKACXX:1:1105:10055:56374	256	chromosome:AGPv2:10:1:150189435:1	80289746	1	3M1I27M	*	0	0	CCATTTTTTGGCGATTAATGCCAAAGGGGGA	HCFGHFHJHDFFCDDDDDECCCCCCDDBDD#	AS:i:-8	XS:i:0	XN:i:0	XM:i:0	XO:i:1	XG:i:1	NM:i:1	MD:Z:30	YT:Z:UU
HWI-ST515:184:D0PUKACXX:1:1105:10055:56374	272	chromosome:AGPv2:3:1:232140174:1	198948092	1	22M1I8M	*	0	0	TCCCCCTTTGGCATTAATCGCCAAAAAATGG	#DDBDDCCCCCCEDDDDDCFFDHJHFHGFCH	AS:i:-8	XS:i:0	XN:i:0	XM:i:0	XO:i:1	XG:i:1	NM:i:1	MD:Z:30	YT:Z:UU
HWI-ST515:184:D0PUKACXX:1:1105:10055:56374	256	chromosome:AGPv2:8:1:175793759:1	57243784	1	3M1I27M	*	0	0	CCATTTTTTGGCGATTAATGCCAAAGGGGGA	HCFGHFHJHDFFCDDDDDECCCCCCDDBDD#	AS:i:-8	XS:i:0	XN:i:0	XM:i:0	XO:i:1	XG:i:1	NM:i:1	MD:Z:30	YT:Z:UU
HWI-ST515:184:D0PUKACXX:1:1105:10055:56374	272	chromosome:AGPv2:3:1:232140174:1	141152053	1	22M1I8M	*	0	0	TCCCCCTTTGGCATTAATCGCCAAAAAATGG	#DDBDDCCCCCCEDDDDDCFFDHJHFHGFCH	AS:i:-8	XS:i:0	XN:i:0	XM:i:0	XO:i:1	XG:i:1	NM:i:1	MD:Z:30	YT:Z:UU
HWI-ST515:184:D0PUKACXX:1:1105:10055:56374	256	chromosome:AGPv2:1:1:301354135:1	211502111	1	3M1I27M	*	0	0	CCATTTTTTGGCGATTAATGCCAAAGGGGGA	HCFGHFHJHDFFCDDDDDECCCCCCDDBDD#	AS:i:-8	XS:i:0	XN:i:0	XM:i:0	XO:i:1	XG:i:1	NM:i:1	MD:Z:30	YT:Z:UU
HWI-ST515:184:D0PUKACXX:1:1105:10055:56374	272	chromosome:AGPv2:6:1:169174353:1	74215011	1	22M1I8M	*	0	0	TCCCCCTTTGGCATTAATCGCCAAAAAATGG	#DDBDDCCCCCCEDDDDDCFFDHJHFHGFCH	AS:i:-8	XS:i:0	XN:i:0	XM:i:0	XO:i:1	XG:i:1	NM:i:1	MD:Z:30	YT:Z:UU
HWI-ST515:184:D0PUKACXX:1:1105:10055:56374	272	chromosome:AGPv2:3:1:232140174:1	178914767	1	22M1I8M	*	0	0	TCCCCCTTTGGCATTAATCGCCAAAAAATGG	#DDBDDCCCCCCEDDDDDCFFDHJHFHGFCH	AS:i:-8	XS:i:0	XN:i:0	XM:i:0	XO:i:1	XG:i:1	NM:i:1	MD:Z:30	YT:Z:UU
HWI-ST515:184:D0PUKACXX:1:1105:10055:56374	272	chromosome:AGPv2:7:1:176764762:1	77246443	1	22M1I8M	*	0	0	TCCCCCTTTGGCATTAATCGCCAAAAAATGG	#DDBDDCCCCCCEDDDDDCFFDHJHFHGFCH	AS:i:-8	XS:i:0	XN:i:0	XM:i:0	XO:i:1	XG:i:1	NM:i:1	MD:Z:30	YT:Z:UU
HWI-ST515:184:D0PUKACXX:1:1105:10055:56374	272	chromosome:AGPv2:7:1:176764762:1	148070699	1	22M1I8M	*	0	0	TCCCCCTTTGGCATTAATCGCCAAAAAATGG	#DDBDDCCCCCCEDDDDDCFFDHJHFHGFCH	AS:i:-8	XS:i:0	XN:i:0	XM:i:0	XO:i:1	XG:i:1	NM:i:1	MD:Z:30	YT:Z:UU
HWI-ST515:184:D0PUKACXX:1:1105:10055:56374	272	chromosome:AGPv2:1:1:301354135:1	226887531	1	22M1I8M	*	0	0	TCCCCCTTTGGCATTAATCGCCAAAAAATGG	#DDBDDCCCCCCEDDDDDCFFDHJHFHGFCH	AS:i:-8	XS:i:0	XN:i:0	XM:i:0	XO:i:1	XG:i:1	NM:i:1	MD:Z:30	YT:Z:UU
HWI-ST515:184:D0PUKACXX:1:1105:10055:56374	256	chromosome:AGPv2:5:1:217872852:1	33400393	1	3M1I27M	*	0	0	CCATTTTTTGGCGATTAATGCCAAAGGGGGA	HCFGHFHJHDFFCDDDDDECCCCCCDDBDD#	AS:i:-8	XS:i:0	XN:i:0	XM:i:0	XO:i:1	XG:i:1	NM:i:1	MD:Z:30	YT:Z:UU
HWI-ST515:184:D0PUKACXX:1:1105:10055:56374	256	chromosome:AGPv2:2:1:237068873:1	163107286	1	3M1I27M	*	0	0	CCATTTTTTGGCGATTAATGCCAAAGGGGGA	HCFGHFHJHDFFCDDDDDECCCCCCDDBDD#	AS:i:-8	XS:i:0	XN:i:0	XM:i:0	XO:i:1	XG:i:1	NM:i:1	MD:Z:30	YT:Z:UU
HWI-ST515:184:D0PUKACXX:1:1105:10055:56374	272	chromosome:AGPv2:10:1:150189435:1	50377571	1	22M1I8M	*	0	0	TCCCCCTTTGGCATTAATCGCCAAAAAATGG	#DDBDDCCCCCCEDDDDDCFFDHJHFHGFCH	AS:i:-8	XS:i:0	XN:i:0	XM:i:0	XO:i:1	XG:i:1	NM:i:1	MD:Z:30	YT:Z:UU
HWI-ST515:184:D0PUKACXX:1:1105:10055:56374	272	chromosome:AGPv2:7:1:176764762:1	145477167	1	22M1I8M	*	0	0	TCCCCCTTTGGCATTAATCGCCAAAAAATGG	#DDBDDCCCCCCEDDDDDCFFDHJHFHGFCH	AS:i:-8	XS:i:0	XN:i:0	XM:i:0	XO:i:1	XG:i:1	NM:i:1	MD:Z:30	YT:Z:UU
HWI-ST515:184:D0PUKACXX:1:1105:10055:56374	256	chromosome:AGPv2:4:1:241473504:1	36083502	1	3M1I27M	*	0	0	CCATTTTTTGGCGATTAATGCCAAAGGGGGA	HCFGHFHJHDFFCDDDDDECCCCCCDDBDD#	AS:i:-8	XS:i:0	XN:i:0	XM:i:0	XO:i:1	XG:i:1	NM:i:1	MD:Z:30	YT:Z:UU
HWI-ST515:184:D0PUKACXX:1:1105:10055:56374	272	chromosome:AGPv2:1:1:301354135:1	98169267	1	22M1I8M	*	0	0	TCCCCCTTTGGCATTAATCGCCAAAAAATGG	#DDBDDCCCCCCEDDDDDCFFDHJHFHGFCH	AS:i:-8	XS:i:0	XN:i:0	XM:i:0	XO:i:1	XG:i:1	NM:i:1	MD:Z:30	YT:Z:UU
HWI-ST515:184:D0PUKACXX:1:1105:10055:56374	256	chromosome:AGPv2:1:1:301354135:1	96797297	1	3M1I27M	*	0	0	CCATTTTTTGGCGATTAATGCCAAAGGGGGA	HCFGHFHJHDFFCDDDDDECCCCCCDDBDD#	AS:i:-8	XS:i:0	XN:i:0	XM:i:0	XO:i:1	XG:i:1	NM:i:1	MD:Z:30	YT:Z:UU
HWI-ST515:184:D0PUKACXX:1:1105:10055:56374	272	chromosome:AGPv2:7:1:176764762:1	83902532	1	22M1I8M	*	0	0	TCCCCCTTTGGCATTAATCGCCAAAAAATGG	#DDBDDCCCCCCEDDDDDCFFDHJHFHGFCH	AS:i:-8	XS:i:0	XN:i:0	XM:i:0	XO:i:1	XG:i:1	NM:i:1	MD:Z:30	YT:Z:UU
HWI-ST515:184:D0PUKACXX:1:1105:10055:56374	272	chromosome:AGPv2:9:1:156750706:1	125175718	1	22M1I8M	*	0	0	TCCCCCTTTGGCATTAATCGCCAAAAAATGG	#DDBDDCCCCCCEDDDDDCFFDHJHFHGFCH	AS:i:-8	XS:i:0	XN:i:0	XM:i:0	XO:i:1	XG:i:1	NM:i:1	MD:Z:30	YT:Z:UU
HWI-ST515:184:D0PUKACXX:1:1105:10055:56374	256	chromosome:AGPv2:6:1:169174353:1	8714802	1	3M1I27M	*	0	0	CCATTTTTTGGCGATTAATGCCAAAGGGGGA	HCFGHFHJHDFFCDDDDDECCCCCCDDBDD#	AS:i:-8	XS:i:0	XN:i:0	XM:i:0	XO:i:1	XG:i:1	NM:i:1	MD:Z:30	YT:Z:UU
HWI-ST515:184:D0PUKACXX:1:1105:10055:56374	256	chromosome:AGPv2:4:1:241473504:1	64834823	1	3M1I27M	*	0	0	CCATTTTTTGGCGATTAATGCCAAAGGGGGA	HCFGHFHJHDFFCDDDDDECCCCCCDDBDD#	AS:i:-8	XS:i:0	XN:i:0	XM:i:0	XO:i:1	XG:i:1	NM:i:1	MD:Z:30	YT:Z:UU
HWI-ST515:184:D0PUKACXX:1:1105:10055:56374	256	chromosome:AGPv2:1:1:301354135:1	88270534	1	3M1I27M	*	0	0	CCATTTTTTGGCGATTAATGCCAAAGGGGGA	HCFGHFHJHDFFCDDDDDECCCCCCDDBDD#	AS:i:-8	XS:i:0	XN:i:0	XM:i:0	XO:i:1	XG:i:1	NM:i:1	MD:Z:30	YT:Z:UU
HWI-ST515:184:D0PUKACXX:1:1105:10055:56374	272	chromosome:AGPv2:4:1:241473504:1	205464199	1	22M1I8M	*	0	0	TCCCCCTTTGGCATTAATCGCCAAAAAATGG	#DDBDDCCCCCCEDDDDDCFFDHJHFHGFCH	AS:i:-8	XS:i:0	XN:i:0	XM:i:0	XO:i:1	XG:i:1	NM:i:1	MD:Z:30	YT:Z:UU
HWI-ST515:184:D0PUKACXX:1:1105:10055:56374	272	chromosome:AGPv2:2:1:237068873:1	116737175	1	22M1I8M	*	0	0	TCCCCCTTTGGCATTAATCGCCAAAAAATGG	#DDBDDCCCCCCEDDDDDCFFDHJHFHGFCH	AS:i:-8	XS:i:0	XN:i:0	XM:i:0	XO:i:1	XG:i:1	NM:i:1	MD:Z:30	YT:Z:UU
HWI-ST515:184:D0PUKACXX:1:1105:10055:56374	256	chromosome:AGPv2:4:1:241473504:1	192096866	1	3M1I27M	*	0	0	CCATTTTTTGGCGATTAATGCCAAAGGGGGA	HCFGHFHJHDFFCDDDDDECCCCCCDDBDD#	AS:i:-8	XS:i:0	XN:i:0	XM:i:0	XO:i:1	XG:i:1	NM:i:1	MD:Z:30	YT:Z:UU
HWI-ST515:184:D0PUKACXX:1:1105:10055:56374	272	chromosome:AGPv2:8:1:175793759:1	151526760	1	22M1I8M	*	0	0	TCCCCCTTTGGCATTAATCGCCAAAAAATGG	#DDBDDCCCCCCEDDDDDCFFDHJHFHGFCH	AS:i:-8	XS:i:0	XN:i:0	XM:i:0	XO:i:1	XG:i:1	NM:i:1	MD:Z:30	YT:Z:UU
HWI-ST515:184:D0PUKACXX:1:1105:10055:56374	256	chromosome:AGPv2:6:1:169174353:1	53629167	1	3M1I27M	*	0	0	CCATTTTTTGGCGATTAATGCCAAAGGGGGA	HCFGHFHJHDFFCDDDDDECCCCCCDDBDD#	AS:i:-8	XS:i:0	XN:i:0	XM:i:0	XO:i:1	XG:i:1	NM:i:1	MD:Z:30	YT:Z:UU
HWI-ST515:184:D0PUKACXX:1:1105:10055:56374	272	chromosome:AGPv2:8:1:175793759:1	144144252	1	22M1I8M	*	0	0	TCCCCCTTTGGCATTAATCGCCAAAAAATGG	#DDBDDCCCCCCEDDDDDCFFDHJHFHGFCH	AS:i:-8	XS:i:0	XN:i:0	XM:i:0	XO:i:1	XG:i:1	NM:i:1	MD:Z:30	YT:Z:UU
HWI-ST515:184:D0PUKACXX:1:1105:10055:56374	256	chromosome:AGPv2:6:1:169174353:1	17758646	1	3M1I27M	*	0	0	CCATTTTTTGGCGATTAATGCCAAAGGGGGA	HCFGHFHJHDFFCDDDDDECCCCCCDDBDD#	AS:i:-8	XS:i:0	XN:i:0	XM:i:0	XO:i:1	XG:i:1	NM:i:1	MD:Z:30	YT:Z:UU
HWI-ST515:184:D0PUKACXX:1:1105:10055:56374	272	chromosome:AGPv2:2:1:237068873:1	109990185	1	22M1I8M	*	0	0	TCCCCCTTTGGCATTAATCGCCAAAAAATGG	#DDBDDCCCCCCEDDDDDCFFDHJHFHGFCH	AS:i:-8	XS:i:0	XN:i:0	XM:i:0	XO:i:1	XG:i:1	NM:i:1	MD:Z:30	YT:Z:UU
HWI-ST515:184:D0PUKACXX:1:1105:10055:56374	256	chromosome:AGPv2:7:1:176764762:1	152345166	1	3M1I27M	*	0	0	CCATTTTTTGGCGATTAATGCCAAAGGGGGA	HCFGHFHJHDFFCDDDDDECCCCCCDDBDD#	AS:i:-8	XS:i:0	XN:i:0	XM:i:0	XO:i:1	XG:i:1	NM:i:1	MD:Z:30	YT:Z:UU
HWI-ST515:184:D0PUKACXX:1:1105:10055:56374	272	chromosome:AGPv2:3:1:232140174:1	63903095	1	22M1I8M	*	0	0	TCCCCCTTTGGCATTAATCGCCAAAAAATGG	#DDBDDCCCCCCEDDDDDCFFDHJHFHGFCH	AS:i:-8	XS:i:0	XN:i:0	XM:i:0	XO:i:1	XG:i:1	NM:i:1	MD:Z:30	YT:Z:UU
HWI-ST515:184:D0PUKACXX:1:1105:10055:56374	272	chromosome:AGPv2:4:1:241473504:1	218547424	1	22M1I8M	*	0	0	TCCCCCTTTGGCATTAATCGCCAAAAAATGG	#DDBDDCCCCCCEDDDDDCFFDHJHFHGFCH	AS:i:-8	XS:i:0	XN:i:0	XM:i:0	XO:i:1	XG:i:1	NM:i:1	MD:Z:30	YT:Z:UU
HWI-ST515:184:D0PUKACXX:1:1105:10055:56374	272	chromosome:AGPv2:1:1:301354135:1	200117016	1	22M1I8M	*	0	0	TCCCCCTTTGGCATTAATCGCCAAAAAATGG	#DDBDDCCCCCCEDDDDDCFFDHJHFHGFCH	AS:i:-8	XS:i:0	XN:i:0	XM:i:0	XO:i:1	XG:i:1	NM:i:1	MD:Z:30	YT:Z:UU
HWI-ST515:184:D0PUKACXX:1:1105:10055:56374	256	chromosome:AGPv2:4:1:241473504:1	128250666	1	3M1I27M	*	0	0	CCATTTTTTGGCGATTAATGCCAAAGGGGGA	HCFGHFHJHDFFCDDDDDECCCCCCDDBDD#	AS:i:-8	XS:i:0	XN:i:0	XM:i:0	XO:i:1	XG:i:1	NM:i:1	MD:Z:30	YT:Z:UU
HWI-ST515:184:D0PUKACXX:1:1105:10055:56374	272	chromosome:AGPv2:9:1:156750706:1	68993671	1	22M1I8M	*	0	0	TCCCCCTTTGGCATTAATCGCCAAAAAATGG	#DDBDDCCCCCCEDDDDDCFFDHJHFHGFCH	AS:i:-8	XS:i:0	XN:i:0	XM:i:0	XO:i:1	XG:i:1	NM:i:1	MD:Z:30	YT:Z:UU
HWI-ST515:184:D0PUKACXX:1:1105:10055:56374	272	chromosome:AGPv2:1:1:301354135:1	88151589	1	22M1I8M	*	0	0	TCCCCCTTTGGCATTAATCGCCAAAAAATGG	#DDBDDCCCCCCEDDDDDCFFDHJHFHGFCH	AS:i:-8	XS:i:0	XN:i:0	XM:i:0	XO:i:1	XG:i:1	NM:i:1	MD:Z:30	YT:Z:UU
HWI-ST515:184:D0PUKACXX:1:1105:10055:56374	272	chromosome:AGPv2:6:1:169174353:1	52378481	1	22M1I8M	*	0	0	TCCCCCTTTGGCATTAATCGCCAAAAAATGG	#DDBDDCCCCCCEDDDDDCFFDHJHFHGFCH	AS:i:-8	XS:i:0	XN:i:0	XM:i:0	XO:i:1	XG:i:1	NM:i:1	MD:Z:30	YT:Z:UU
HWI-ST515:184:D0PUKACXX:1:1105:10055:56374	256	chromosome:AGPv2:8:1:175793759:1	161117099	1	3M1I27M	*	0	0	CCATTTTTTGGCGATTAATGCCAAAGGGGGA	HCFGHFHJHDFFCDDDDDECCCCCCDDBDD#	AS:i:-8	XS:i:0	XN:i:0	XM:i:0	XO:i:1	XG:i:1	NM:i:1	MD:Z:30	YT:Z:UU
HWI-ST515:184:D0PUKACXX:1:1105:10055:56374	272	chromosome:AGPv2:5:1:217872852:1	180609544	1	22M1I8M	*	0	0	TCCCCCTTTGGCATTAATCGCCAAAAAATGG	#DDBDDCCCCCCEDDDDDCFFDHJHFHGFCH	AS:i:-8	XS:i:0	XN:i:0	XM:i:0	XO:i:1	XG:i:1	NM:i:1	MD:Z:30	YT:Z:UU
HWI-ST515:184:D0PUKACXX:1:1105:10055:56374	256	chromosome:AGPv2:7:1:176764762:1	19191061	1	3M1I27M	*	0	0	CCATTTTTTGGCGATTAATGCCAAAGGGGGA	HCFGHFHJHDFFCDDDDDECCCCCCDDBDD#	AS:i:-8	XS:i:0	XN:i:0	XM:i:0	XO:i:1	XG:i:1	NM:i:1	MD:Z:30	YT:Z:UU
HWI-ST515:184:D0PUKACXX:1:1105:10055:56374	256	chromosome:AGPv2:1:1:301354135:1	210630291	1	3M1I27M	*	0	0	CCATTTTTTGGCGATTAATGCCAAAGGGGGA	HCFGHFHJHDFFCDDDDDECCCCCCDDBDD#	AS:i:-8	XS:i:0	XN:i:0	XM:i:0	XO:i:1	XG:i:1	NM:i:1	MD:Z:30	YT:Z:UU
HWI-ST515:184:D0PUKACXX:1:1105:10055:56374	256	chromosome:AGPv2:8:1:175793759:1	108079348	1	3M1I27M	*	0	0	CCATTTTTTGGCGATTAATGCCAAAGGGGGA	HCFGHFHJHDFFCDDDDDECCCCCCDDBDD#	AS:i:-8	XS:i:0	XN:i:0	XM:i:0	XO:i:1	XG:i:1	NM:i:1	MD:Z:30	YT:Z:UU
HWI-ST515:184:D0PUKACXX:1:1105:10055:56374	272	chromosome:AGPv2:4:1:241473504:1	83352209	1	22M1I8M	*	0	0	TCCCCCTTTGGCATTAATCGCCAAAAAATGG	#DDBDDCCCCCCEDDDDDCFFDHJHFHGFCH	AS:i:-8	XS:i:0	XN:i:0	XM:i:0	XO:i:1	XG:i:1	NM:i:1	MD:Z:30	YT:Z:UU
HWI-ST515:184:D0PUKACXX:1:1105:10055:56374	256	chromosome:AGPv2:2:1:237068873:1	1237599	1	3M1I27M	*	0	0	CCATTTTTTGGCGATTAATGCCAAAGGGGGA	HCFGHFHJHDFFCDDDDDECCCCCCDDBDD#	AS:i:-8	XS:i:0	XN:i:0	XM:i:0	XO:i:1	XG:i:1	NM:i:1	MD:Z:30	YT:Z:UU
HWI-ST515:184:D0PUKACXX:1:1105:10055:56374	272	chromosome:AGPv2:2:1:237068873:1	21227900	1	22M1I8M	*	0	0	TCCCCCTTTGGCATTAATCGCCAAAAAATGG	#DDBDDCCCCCCEDDDDDCFFDHJHFHGFCH	AS:i:-8	XS:i:0	XN:i:0	XM:i:0	XO:i:1	XG:i:1	NM:i:1	MD:Z:30	YT:Z:UU
HWI-ST515:184:D0PUKACXX:1:1105:10055:56374	256	chromosome:AGPv2:5:1:217872852:1	72896007	1	3M1I27M	*	0	0	CCATTTTTTGGCGATTAATGCCAAAGGGGGA	HCFGHFHJHDFFCDDDDDECCCCCCDDBDD#	AS:i:-8	XS:i:0	XN:i:0	XM:i:0	XO:i:1	XG:i:1	NM:i:1	MD:Z:30	YT:Z:UU
HWI-ST515:184:D0PUKACXX:1:1105:10055:56374	256	chromosome:AGPv2:2:1:237068873:1	50013364	1	3M1I27M	*	0	0	CCATTTTTTGGCGATTAATGCCAAAGGGGGA	HCFGHFHJHDFFCDDDDDECCCCCCDDBDD#	AS:i:-8	XS:i:0	XN:i:0	XM:i:0	XO:i:1	XG:i:1	NM:i:1	MD:Z:30	YT:Z:UU
HWI-ST515:184:D0PUKACXX:1:1105:10055:56374	272	chromosome:AGPv2:4:1:241473504:1	42201627	1	22M1I8M	*	0	0	TCCCCCTTTGGCATTAATCGCCAAAAAATGG	#DDBDDCCCCCCEDDDDDCFFDHJHFHGFCH	AS:i:-8	XS:i:0	XN:i:0	XM:i:0	XO:i:1	XG:i:1	NM:i:1	MD:Z:30	YT:Z:UU
HWI-ST515:184:D0PUKACXX:1:1105:10055:56374	256	chromosome:AGPv2:7:1:176764762:1	8561714	1	3M1I27M	*	0	0	CCATTTTTTGGCGATTAATGCCAAAGGGGGA	HCFGHFHJHDFFCDDDDDECCCCCCDDBDD#	AS:i:-8	XS:i:0	XN:i:0	XM:i:0	XO:i:1	XG:i:1	NM:i:1	MD:Z:30	YT:Z:UU
HWI-ST515:184:D0PUKACXX:1:1105:10055:56374	256	chromosome:AGPv2:2:1:237068873:1	67483108	1	3M1I27M	*	0	0	CCATTTTTTGGCGATTAATGCCAAAGGGGGA	HCFGHFHJHDFFCDDDDDECCCCCCDDBDD#	AS:i:-8	XS:i:0	XN:i:0	XM:i:0	XO:i:1	XG:i:1	NM:i:1	MD:Z:30	YT:Z:UU
HWI-ST515:184:D0PUKACXX:1:1105:10055:56374	256	chromosome:AGPv2:2:1:237068873:1	144740231	1	3M1I27M	*	0	0	CCATTTTTTGGCGATTAATGCCAAAGGGGGA	HCFGHFHJHDFFCDDDDDECCCCCCDDBDD#	AS:i:-8	XS:i:0	XN:i:0	XM:i:0	XO:i:1	XG:i:1	NM:i:1	MD:Z:30	YT:Z:UU
HWI-ST515:184:D0PUKACXX:1:1105:10055:56374	256	chromosome:AGPv2:5:1:217872852:1	156196894	1	3M1I27M	*	0	0	CCATTTTTTGGCGATTAATGCCAAAGGGGGA	HCFGHFHJHDFFCDDDDDECCCCCCDDBDD#	AS:i:-8	XS:i:0	XN:i:0	XM:i:0	XO:i:1	XG:i:1	NM:i:1	MD:Z:30	YT:Z:UU
HWI-ST515:184:D0PUKACXX:1:1105:10055:56374	272	chromosome:AGPv2:2:1:237068873:1	209448189	1	22M1I8M	*	0	0	TCCCCCTTTGGCATTAATCGCCAAAAAATGG	#DDBDDCCCCCCEDDDDDCFFDHJHFHGFCH	AS:i:-8	XS:i:0	XN:i:0	XM:i:0	XO:i:1	XG:i:1	NM:i:1	MD:Z:30	YT:Z:UU
HWI-ST515:184:D0PUKACXX:1:1105:10055:56374	256	chromosome:AGPv2:2:1:237068873:1	39575987	1	3M1I27M	*	0	0	CCATTTTTTGGCGATTAATGCCAAAGGGGGA	HCFGHFHJHDFFCDDDDDECCCCCCDDBDD#	AS:i:-8	XS:i:0	XN:i:0	XM:i:0	XO:i:1	XG:i:1	NM:i:1	MD:Z:30	YT:Z:UU
HWI-ST515:184:D0PUKACXX:1:1105:10055:56374	256	chromosome:AGPv2:8:1:175793759:1	82743025	1	3M1I27M	*	0	0	CCATTTTTTGGCGATTAATGCCAAAGGGGGA	HCFGHFHJHDFFCDDDDDECCCCCCDDBDD#	AS:i:-8	XS:i:0	XN:i:0	XM:i:0	XO:i:1	XG:i:1	NM:i:1	MD:Z:30	YT:Z:UU
HWI-ST515:184:D0PUKACXX:1:1105:10055:56374	256	chromosome:AGPv2:5:1:217872852:1	87711167	1	3M1I27M	*	0	0	CCATTTTTTGGCGATTAATGCCAAAGGGGGA	HCFGHFHJHDFFCDDDDDECCCCCCDDBDD#	AS:i:-8	XS:i:0	XN:i:0	XM:i:0	XO:i:1	XG:i:1	NM:i:1	MD:Z:30	YT:Z:UU
HWI-ST515:184:D0PUKACXX:1:1105:10055:56374	256	chromosome:AGPv2:5:1:217872852:1	156617497	1	3M1I27M	*	0	0	CCATTTTTTGGCGATTAATGCCAAAGGGGGA	HCFGHFHJHDFFCDDDDDECCCCCCDDBDD#	AS:i:-8	XS:i:0	XN:i:0	XM:i:0	XO:i:1	XG:i:1	NM:i:1	MD:Z:30	YT:Z:UU
HWI-ST515:184:D0PUKACXX:1:1105:10055:56374	256	chromosome:AGPv2:1:1:301354135:1	143022284	1	3M1I27M	*	0	0	CCATTTTTTGGCGATTAATGCCAAAGGGGGA	HCFGHFHJHDFFCDDDDDECCCCCCDDBDD#	AS:i:-8	XS:i:0	XN:i:0	XM:i:0	XO:i:1	XG:i:1	NM:i:1	MD:Z:30	YT:Z:UU
HWI-ST515:184:D0PUKACXX:1:1105:10055:56374	272	chromosome:AGPv2:3:1:232140174:1	216404758	1	22M1I8M	*	0	0	TCCCCCTTTGGCATTAATCGCCAAAAAATGG	#DDBDDCCCCCCEDDDDDCFFDHJHFHGFCH	AS:i:-8	XS:i:0	XN:i:0	XM:i:0	XO:i:1	XG:i:1	NM:i:1	MD:Z:30	YT:Z:UU
HWI-ST515:184:D0PUKACXX:1:1105:10055:56374	272	chromosome:AGPv2:10:1:150189435:1	88728825	1	22M1I8M	*	0	0	TCCCCCTTTGGCATTAATCGCCAAAAAATGG	#DDBDDCCCCCCEDDDDDCFFDHJHFHGFCH	AS:i:-8	XS:i:0	XN:i:0	XM:i:0	XO:i:1	XG:i:1	NM:i:1	MD:Z:30	YT:Z:UU
HWI-ST515:184:D0PUKACXX:1:1105:10055:56374	272	chromosome:AGPv2:1:1:301354135:1	154458260	1	22M1I8M	*	0	0	TCCCCCTTTGGCATTAATCGCCAAAAAATGG	#DDBDDCCCCCCEDDDDDCFFDHJHFHGFCH	AS:i:-8	XS:i:0	XN:i:0	XM:i:0	XO:i:1	XG:i:1	NM:i:1	MD:Z:30	YT:Z:UU
HWI-ST515:184:D0PUKACXX:1:1105:10055:56374	272	chromosome:AGPv2:1:1:301354135:1	285712433	1	22M1I8M	*	0	0	TCCCCCTTTGGCATTAATCGCCAAAAAATGG	#DDBDDCCCCCCEDDDDDCFFDHJHFHGFCH	AS:i:-8	XS:i:0	XN:i:0	XM:i:0	XO:i:1	XG:i:1	NM:i:1	MD:Z:30	YT:Z:UU
HWI-ST515:184:D0PUKACXX:1:1105:10055:56374	256	chromosome:AGPv2:8:1:175793759:1	77791668	1	3M1I27M	*	0	0	CCATTTTTTGGCGATTAATGCCAAAGGGGGA	HCFGHFHJHDFFCDDDDDECCCCCCDDBDD#	AS:i:-8	XS:i:0	XN:i:0	XM:i:0	XO:i:1	XG:i:1	NM:i:1	MD:Z:30	YT:Z:UU
HWI-ST515:184:D0PUKACXX:1:1105:10055:56374	272	chromosome:AGPv2:10:1:150189435:1	149790755	1	22M1I8M	*	0	0	TCCCCCTTTGGCATTAATCGCCAAAAAATGG	#DDBDDCCCCCCEDDDDDCFFDHJHFHGFCH	AS:i:-8	XS:i:0	XN:i:0	XM:i:0	XO:i:1	XG:i:1	NM:i:1	MD:Z:30	YT:Z:UU
HWI-ST515:184:D0PUKACXX:1:1105:10055:56374	256	chromosome:AGPv2:4:1:241473504:1	41559612	1	3M1I27M	*	0	0	CCATTTTTTGGCGATTAATGCCAAAGGGGGA	HCFGHFHJHDFFCDDDDDECCCCCCDDBDD#	AS:i:-8	XS:i:0	XN:i:0	XM:i:0	XO:i:1	XG:i:1	NM:i:1	MD:Z:30	YT:Z:UU
HWI-ST515:184:D0PUKACXX:1:1105:10055:56374	256	chromosome:AGPv2:1:1:301354135:1	88213118	1	3M1I27M	*	0	0	CCATTTTTTGGCGATTAATGCCAAAGGGGGA	HCFGHFHJHDFFCDDDDDECCCCCCDDBDD#	AS:i:-8	XS:i:0	XN:i:0	XM:i:0	XO:i:1	XG:i:1	NM:i:1	MD:Z:30	YT:Z:UU
HWI-ST515:184:D0PUKACXX:1:1105:10055:56374	272	chromosome:AGPv2:4:1:241473504:1	10144561	1	22M1I8M	*	0	0	TCCCCCTTTGGCATTAATCGCCAAAAAATGG	#DDBDDCCCCCCEDDDDDCFFDHJHFHGFCH	AS:i:-8	XS:i:0	XN:i:0	XM:i:0	XO:i:1	XG:i:1	NM:i:1	MD:Z:30	YT:Z:UU
HWI-ST515:184:D0PUKACXX:1:1105:10055:56374	256	chromosome:AGPv2:2:1:237068873:1	72513631	1	3M1I27M	*	0	0	CCATTTTTTGGCGATTAATGCCAAAGGGGGA	HCFGHFHJHDFFCDDDDDECCCCCCDDBDD#	AS:i:-8	XS:i:0	XN:i:0	XM:i:0	XO:i:1	XG:i:1	NM:i:1	MD:Z:30	YT:Z:UU
HWI-ST515:184:D0PUKACXX:1:1105:10055:56374	256	chromosome:AGPv2:5:1:217872852:1	138956160	1	3M1I27M	*	0	0	CCATTTTTTGGCGATTAATGCCAAAGGGGGA	HCFGHFHJHDFFCDDDDDECCCCCCDDBDD#	AS:i:-8	XS:i:0	XN:i:0	XM:i:0	XO:i:1	XG:i:1	NM:i:1	MD:Z:30	YT:Z:UU
HWI-ST515:184:D0PUKACXX:1:1105:10055:56374	256	chromosome:AGPv2:6:1:169174353:1	77656184	1	3M1I27M	*	0	0	CCATTTTTTGGCGATTAATGCCAAAGGGGGA	HCFGHFHJHDFFCDDDDDECCCCCCDDBDD#	AS:i:-8	XS:i:0	XN:i:0	XM:i:0	XO:i:1	XG:i:1	NM:i:1	MD:Z:30	YT:Z:UU
HWI-ST515:184:D0PUKACXX:1:1105:10055:56374	256	chromosome:AGPv2:8:1:175793759:1	28238156	1	3M1I27M	*	0	0	CCATTTTTTGGCGATTAATGCCAAAGGGGGA	HCFGHFHJHDFFCDDDDDECCCCCCDDBDD#	AS:i:-8	XS:i:0	XN:i:0	XM:i:0	XO:i:1	XG:i:1	NM:i:1	MD:Z:30	YT:Z:UU
HWI-ST515:184:D0PUKACXX:1:1105:10055:56374	256	chromosome:AGPv2:4:1:241473504:1	46472520	1	3M1I27M	*	0	0	CCATTTTTTGGCGATTAATGCCAAAGGGGGA	HCFGHFHJHDFFCDDDDDECCCCCCDDBDD#	AS:i:-8	XS:i:0	XN:i:0	XM:i:0	XO:i:1	XG:i:1	NM:i:1	MD:Z:30	YT:Z:UU
HWI-ST515:184:D0PUKACXX:1:1105:10055:56374	256	chromosome:AGPv2:4:1:241473504:1	51862875	1	3M1I27M	*	0	0	CCATTTTTTGGCGATTAATGCCAAAGGGGGA	HCFGHFHJHDFFCDDDDDECCCCCCDDBDD#	AS:i:-8	XS:i:0	XN:i:0	XM:i:0	XO:i:1	XG:i:1	NM:i:1	MD:Z:30	YT:Z:UU
HWI-ST515:184:D0PUKACXX:1:1105:10055:56374	256	chromosome:AGPv2:9:1:156750706:1	63759423	1	3M1I27M	*	0	0	CCATTTTTTGGCGATTAATGCCAAAGGGGGA	HCFGHFHJHDFFCDDDDDECCCCCCDDBDD#	AS:i:-8	XS:i:0	XN:i:0	XM:i:0	XO:i:1	XG:i:1	NM:i:1	MD:Z:30	YT:Z:UU
HWI-ST515:184:D0PUKACXX:1:1105:10055:56374	256	chromosome:AGPv2:5:1:217872852:1	41477543	1	3M1I27M	*	0	0	CCATTTTTTGGCGATTAATGCCAAAGGGGGA	HCFGHFHJHDFFCDDDDDECCCCCCDDBDD#	AS:i:-8	XS:i:0	XN:i:0	XM:i:0	XO:i:1	XG:i:1	NM:i:1	MD:Z:30	YT:Z:UU
HWI-ST515:184:D0PUKACXX:1:1105:10055:56374	256	chromosome:AGPv2:6:1:169174353:1	99422221	1	3M1I27M	*	0	0	CCATTTTTTGGCGATTAATGCCAAAGGGGGA	HCFGHFHJHDFFCDDDDDECCCCCCDDBDD#	AS:i:-8	XS:i:0	XN:i:0	XM:i:0	XO:i:1	XG:i:1	NM:i:1	MD:Z:30	YT:Z:UU
HWI-ST515:184:D0PUKACXX:1:1105:10055:56374	272	chromosome:AGPv2:8:1:175793759:1	149861937	1	22M1I8M	*	0	0	TCCCCCTTTGGCATTAATCGCCAAAAAATGG	#DDBDDCCCCCCEDDDDDCFFDHJHFHGFCH	AS:i:-8	XS:i:0	XN:i:0	XM:i:0	XO:i:1	XG:i:1	NM:i:1	MD:Z:30	YT:Z:UU
HWI-ST515:184:D0PUKACXX:1:1105:10055:56374	256	chromosome:AGPv2:4:1:241473504:1	168984713	1	3M1I27M	*	0	0	CCATTTTTTGGCGATTAATGCCAAAGGGGGA	HCFGHFHJHDFFCDDDDDECCCCCCDDBDD#	AS:i:-8	XS:i:0	XN:i:0	XM:i:0	XO:i:1	XG:i:1	NM:i:1	MD:Z:30	YT:Z:UU
HWI-ST515:184:D0PUKACXX:1:1105:10055:56374	272	chromosome:AGPv2:2:1:237068873:1	47739489	1	22M1I8M	*	0	0	TCCCCCTTTGGCATTAATCGCCAAAAAATGG	#DDBDDCCCCCCEDDDDDCFFDHJHFHGFCH	AS:i:-8	XS:i:0	XN:i:0	XM:i:0	XO:i:1	XG:i:1	NM:i:1	MD:Z:30	YT:Z:UU
HWI-ST515:184:D0PUKACXX:1:1105:10055:56374	272	chromosome:AGPv2:3:1:232140174:1	113012685	1	22M1I8M	*	0	0	TCCCCCTTTGGCATTAATCGCCAAAAAATGG	#DDBDDCCCCCCEDDDDDCFFDHJHFHGFCH	AS:i:-8	XS:i:0	XN:i:0	XM:i:0	XO:i:1	XG:i:1	NM:i:1	MD:Z:30	YT:Z:UU
HWI-ST515:184:D0PUKACXX:1:1105:10055:56374	272	chromosome:AGPv2:1:1:301354135:1	231545433	1	22M1I8M	*	0	0	TCCCCCTTTGGCATTAATCGCCAAAAAATGG	#DDBDDCCCCCCEDDDDDCFFDHJHFHGFCH	AS:i:-8	XS:i:0	XN:i:0	XM:i:0	XO:i:1	XG:i:1	NM:i:1	MD:Z:30	YT:Z:UU
HWI-ST515:184:D0PUKACXX:1:1105:10055:56374	272	chromosome:AGPv2:5:1:217872852:1	46957494	1	22M1I8M	*	0	0	TCCCCCTTTGGCATTAATCGCCAAAAAATGG	#DDBDDCCCCCCEDDDDDCFFDHJHFHGFCH	AS:i:-8	XS:i:0	XN:i:0	XM:i:0	XO:i:1	XG:i:1	NM:i:1	MD:Z:30	YT:Z:UU
HWI-ST515:184:D0PUKACXX:1:1105:10055:56374	272	chromosome:AGPv2:2:1:237068873:1	163332099	1	22M1I8M	*	0	0	TCCCCCTTTGGCATTAATCGCCAAAAAATGG	#DDBDDCCCCCCEDDDDDCFFDHJHFHGFCH	AS:i:-8	XS:i:0	XN:i:0	XM:i:0	XO:i:1	XG:i:1	NM:i:1	MD:Z:30	YT:Z:UU
HWI-ST515:184:D0PUKACXX:1:1105:10055:56374	272	chromosome:AGPv2:5:1:217872852:1	216418282	1	22M1I8M	*	0	0	TCCCCCTTTGGCATTAATCGCCAAAAAATGG	#DDBDDCCCCCCEDDDDDCFFDHJHFHGFCH	AS:i:-8	XS:i:0	XN:i:0	XM:i:0	XO:i:1	XG:i:1	NM:i:1	MD:Z:30	YT:Z:UU
HWI-ST515:184:D0PUKACXX:1:1105:10055:56374	272	chromosome:AGPv2:9:1:156750706:1	127998444	1	22M1I8M	*	0	0	TCCCCCTTTGGCATTAATCGCCAAAAAATGG	#DDBDDCCCCCCEDDDDDCFFDHJHFHGFCH	AS:i:-8	XS:i:0	XN:i:0	XM:i:0	XO:i:1	XG:i:1	NM:i:1	MD:Z:30	YT:Z:UU
HWI-ST515:184:D0PUKACXX:1:1105:10055:56374	272	chromosome:AGPv2:2:1:237068873:1	104947225	1	22M1I8M	*	0	0	TCCCCCTTTGGCATTAATCGCCAAAAAATGG	#DDBDDCCCCCCEDDDDDCFFDHJHFHGFCH	AS:i:-8	XS:i:0	XN:i:0	XM:i:0	XO:i:1	XG:i:1	NM:i:1	MD:Z:30	YT:Z:UU
HWI-ST515:184:D0PUKACXX:1:1105:10055:56374	272	chromosome:AGPv2:5:1:217872852:1	138983037	1	22M1I8M	*	0	0	TCCCCCTTTGGCATTAATCGCCAAAAAATGG	#DDBDDCCCCCCEDDDDDCFFDHJHFHGFCH	AS:i:-8	XS:i:0	XN:i:0	XM:i:0	XO:i:1	XG:i:1	NM:i:1	MD:Z:30	YT:Z:UU
HWI-ST515:184:D0PUKACXX:1:1105:10055:56374	256	chromosome:AGPv2:9:1:156750706:1	8599558	1	3M1I27M	*	0	0	CCATTTTTTGGCGATTAATGCCAAAGGGGGA	HCFGHFHJHDFFCDDDDDECCCCCCDDBDD#	AS:i:-8	XS:i:0	XN:i:0	XM:i:0	XO:i:1	XG:i:1	NM:i:1	MD:Z:30	YT:Z:UU
HWI-ST515:184:D0PUKACXX:1:1105:10055:56374	272	chromosome:AGPv2:8:1:175793759:1	101718348	1	22M1I8M	*	0	0	TCCCCCTTTGGCATTAATCGCCAAAAAATGG	#DDBDDCCCCCCEDDDDDCFFDHJHFHGFCH	AS:i:-8	XS:i:0	XN:i:0	XM:i:0	XO:i:1	XG:i:1	NM:i:1	MD:Z:30	YT:Z:UU
HWI-ST515:184:D0PUKACXX:1:1105:10055:56374	256	chromosome:AGPv2:9:1:156750706:1	15771756	1	3M1I27M	*	0	0	CCATTTTTTGGCGATTAATGCCAAAGGGGGA	HCFGHFHJHDFFCDDDDDECCCCCCDDBDD#	AS:i:-8	XS:i:0	XN:i:0	XM:i:0	XO:i:1	XG:i:1	NM:i:1	MD:Z:30	YT:Z:UU
HWI-ST515:184:D0PUKACXX:1:1105:10055:56374	256	chromosome:AGPv2:7:1:176764762:1	37129055	1	3M1I27M	*	0	0	CCATTTTTTGGCGATTAATGCCAAAGGGGGA	HCFGHFHJHDFFCDDDDDECCCCCCDDBDD#	AS:i:-8	XS:i:0	XN:i:0	XM:i:0	XO:i:1	XG:i:1	NM:i:1	MD:Z:30	YT:Z:UU
HWI-ST515:184:D0PUKACXX:1:1105:10055:56374	256	chromosome:AGPv2:7:1:176764762:1	91154877	1	3M1I27M	*	0	0	CCATTTTTTGGCGATTAATGCCAAAGGGGGA	HCFGHFHJHDFFCDDDDDECCCCCCDDBDD#	AS:i:-8	XS:i:0	XN:i:0	XM:i:0	XO:i:1	XG:i:1	NM:i:1	MD:Z:30	YT:Z:UU
HWI-ST515:184:D0PUKACXX:1:1105:10055:56374	256	chromosome:AGPv2:5:1:217872852:1	74237670	1	3M1I27M	*	0	0	CCATTTTTTGGCGATTAATGCCAAAGGGGGA	HCFGHFHJHDFFCDDDDDECCCCCCDDBDD#	AS:i:-8	XS:i:0	XN:i:0	XM:i:0	XO:i:1	XG:i:1	NM:i:1	MD:Z:30	YT:Z:UU
HWI-ST515:184:D0PUKACXX:1:1105:10055:56374	272	chromosome:AGPv2:6:1:169174353:1	8700836	1	22M1I8M	*	0	0	TCCCCCTTTGGCATTAATCGCCAAAAAATGG	#DDBDDCCCCCCEDDDDDCFFDHJHFHGFCH	AS:i:-8	XS:i:0	XN:i:0	XM:i:0	XO:i:1	XG:i:1	NM:i:1	MD:Z:30	YT:Z:UU
HWI-ST515:184:D0PUKACXX:1:1105:10055:56374	256	chromosome:AGPv2:7:1:176764762:1	156990690	1	3M1I27M	*	0	0	CCATTTTTTGGCGATTAATGCCAAAGGGGGA	HCFGHFHJHDFFCDDDDDECCCCCCDDBDD#	AS:i:-8	XS:i:0	XN:i:0	XM:i:0	XO:i:1	XG:i:1	NM:i:1	MD:Z:30	YT:Z:UU
HWI-ST515:184:D0PUKACXX:1:1105:10055:56374	256	chromosome:AGPv2:9:1:156750706:1	117484972	1	3M1I27M	*	0	0	CCATTTTTTGGCGATTAATGCCAAAGGGGGA	HCFGHFHJHDFFCDDDDDECCCCCCDDBDD#	AS:i:-8	XS:i:0	XN:i:0	XM:i:0	XO:i:1	XG:i:1	NM:i:1	MD:Z:30	YT:Z:UU
HWI-ST515:184:D0PUKACXX:1:1105:10055:56374	272	chromosome:AGPv2:3:1:232140174:1	201705890	1	22M1I8M	*	0	0	TCCCCCTTTGGCATTAATCGCCAAAAAATGG	#DDBDDCCCCCCEDDDDDCFFDHJHFHGFCH	AS:i:-8	XS:i:0	XN:i:0	XM:i:0	XO:i:1	XG:i:1	NM:i:1	MD:Z:30	YT:Z:UU
HWI-ST515:184:D0PUKACXX:1:1105:10055:56374	272	chromosome:AGPv2:10:1:150189435:1	70798397	1	22M1I8M	*	0	0	TCCCCCTTTGGCATTAATCGCCAAAAAATGG	#DDBDDCCCCCCEDDDDDCFFDHJHFHGFCH	AS:i:-8	XS:i:0	XN:i:0	XM:i:0	XO:i:1	XG:i:1	NM:i:1	MD:Z:30	YT:Z:UU
HWI-ST515:184:D0PUKACXX:1:1105:10055:56374	272	chromosome:AGPv2:3:1:232140174:1	134427009	1	22M1I8M	*	0	0	TCCCCCTTTGGCATTAATCGCCAAAAAATGG	#DDBDDCCCCCCEDDDDDCFFDHJHFHGFCH	AS:i:-8	XS:i:0	XN:i:0	XM:i:0	XO:i:1	XG:i:1	NM:i:1	MD:Z:30	YT:Z:UU
HWI-ST515:184:D0PUKACXX:1:1105:10055:56374	256	chromosome:AGPv2:9:1:156750706:1	91010722	1	3M1I27M	*	0	0	CCATTTTTTGGCGATTAATGCCAAAGGGGGA	HCFGHFHJHDFFCDDDDDECCCCCCDDBDD#	AS:i:-8	XS:i:0	XN:i:0	XM:i:0	XO:i:1	XG:i:1	NM:i:1	MD:Z:30	YT:Z:UU
HWI-ST515:184:D0PUKACXX:1:1105:10055:56374	272	chromosome:AGPv2:7:1:176764762:1	115783658	1	22M1I8M	*	0	0	TCCCCCTTTGGCATTAATCGCCAAAAAATGG	#DDBDDCCCCCCEDDDDDCFFDHJHFHGFCH	AS:i:-8	XS:i:0	XN:i:0	XM:i:0	XO:i:1	XG:i:1	NM:i:1	MD:Z:30	YT:Z:UU
HWI-ST515:184:D0PUKACXX:1:1105:10055:56374	256	chromosome:AGPv2:8:1:175793759:1	102586530	1	3M1I27M	*	0	0	CCATTTTTTGGCGATTAATGCCAAAGGGGGA	HCFGHFHJHDFFCDDDDDECCCCCCDDBDD#	AS:i:-8	XS:i:0	XN:i:0	XM:i:0	XO:i:1	XG:i:1	NM:i:1	MD:Z:30	YT:Z:UU
HWI-ST515:184:D0PUKACXX:1:1105:10055:56374	272	chromosome:AGPv2:6:1:169174353:1	65765304	1	31M	*	0	0	TCCCCCTTTGGCATTAATCGCCAAAAAATGG	#DDBDDCCCCCCEDDDDDCFFDHJHFHGFCH	AS:i:-10	XS:i:0	XN:i:0	XM:i:2	XO:i:0	XG:i:0	NM:i:2	MD:Z:27C0G2	YT:Z:UU
HWI-ST515:184:D0PUKACXX:1:1105:10055:56374	256	chromosome:AGPv2:7:1:176764762:1	101630836	1	31M	*	0	0	CCATTTTTTGGCGATTAATGCCAAAGGGGGA	HCFGHFHJHDFFCDDDDDECCCCCCDDBDD#	AS:i:-10	XS:i:0	XN:i:0	XM:i:2	XO:i:0	XG:i:0	NM:i:2	MD:Z:1T2G26	YT:Z:UU
HWI-ST515:184:D0PUKACXX:1:1105:10055:56374	256	chromosome:AGPv2:4:1:241473504:1	232858245	1	3M1I27M	*	0	0	CCATTTTTTGGCGATTAATGCCAAAGGGGGA	HCFGHFHJHDFFCDDDDDECCCCCCDDBDD#	AS:i:-10	XS:i:0	XN:i:0	XM:i:1	XO:i:1	XG:i:1	NM:i:2	MD:Z:29G0	YT:Z:UU
HWI-ST515:184:D0PUKACXX:1:1105:10055:56374	272	chromosome:AGPv2:4:1:241473504:1	235779587	1	22M1I8M	*	0	0	TCCCCCTTTGGCATTAATCGCCAAAAAATGG	#DDBDDCCCCCCEDDDDDCFFDHJHFHGFCH	AS:i:-10	XS:i:0	XN:i:0	XM:i:1	XO:i:1	XG:i:1	NM:i:2	MD:Z:0C29	YT:Z:UU
HWI-ST515:184:D0PUKACXX:1:1105:10055:56374	256	chromosome:AGPv2:1:1:301354135:1	93415713	1	31M	*	0	0	CCATTTTTTGGCGATTAATGCCAAAGGGGGA	HCFGHFHJHDFFCDDDDDECCCCCCDDBDD#	AS:i:-10	XS:i:0	XN:i:0	XM:i:2	XO:i:0	XG:i:0	NM:i:2	MD:Z:1G0T28	YT:Z:UU
HWI-ST515:184:D0PUKACXX:1:1105:10055:56374	272	chromosome:AGPv2:1:1:301354135:1	9819614	1	31M	*	0	0	TCCCCCTTTGGCATTAATCGCCAAAAAATGG	#DDBDDCCCCCCEDDDDDCFFDHJHFHGFCH	AS:i:-10	XS:i:0	XN:i:0	XM:i:2	XO:i:0	XG:i:0	NM:i:2	MD:Z:29A0A0	YT:Z:UU
HWI-ST515:184:D0PUKACXX:1:1105:10055:56374	272	chromosome:AGPv2:10:1:150189435:1	118463823	1	31M	*	0	0	TCCCCCTTTGGCATTAATCGCCAAAAAATGG	#DDBDDCCCCCCEDDDDDCFFDHJHFHGFCH	AS:i:-10	XS:i:0	XN:i:0	XM:i:2	XO:i:0	XG:i:0	NM:i:2	MD:Z:28G1A0	YT:Z:UU
HWI-ST515:184:D0PUKACXX:1:1105:10055:56374	256	chromosome:AGPv2:7:1:176764762:1	34298263	1	31M	*	0	0	CCATTTTTTGGCGATTAATGCCAAAGGGGGA	HCFGHFHJHDFFCDDDDDECCCCCCDDBDD#	AS:i:-10	XS:i:0	XN:i:0	XM:i:2	XO:i:0	XG:i:0	NM:i:2	MD:Z:0T1C28	YT:Z:UU
HWI-ST515:184:D0PUKACXX:1:1105:10055:56374	272	chromosome:AGPv2:10:1:150189435:1	44829925	1	31M	*	0	0	TCCCCCTTTGGCATTAATCGCCAAAAAATGG	#DDBDDCCCCCCEDDDDDCFFDHJHFHGFCH	AS:i:-10	XS:i:0	XN:i:0	XM:i:2	XO:i:0	XG:i:0	NM:i:2	MD:Z:27C0G2	YT:Z:UU
HWI-ST515:184:D0PUKACXX:1:1105:10055:56374	256	chromosome:AGPv2:1:1:301354135:1	110629815	1	31M	*	0	0	CCATTTTTTGGCGATTAATGCCAAAGGGGGA	HCFGHFHJHDFFCDDDDDECCCCCCDDBDD#	AS:i:-10	XS:i:0	XN:i:0	XM:i:2	XO:i:0	XG:i:0	NM:i:2	MD:Z:0T1G28	YT:Z:UU
HWI-ST515:184:D0PUKACXX:1:1105:10055:56374	256	chromosome:AGPv2:8:1:175793759:1	79272375	1	31M	*	0	0	CCATTTTTTGGCGATTAATGCCAAAGGGGGA	HCFGHFHJHDFFCDDDDDECCCCCCDDBDD#	AS:i:-10	XS:i:0	XN:i:0	XM:i:2	XO:i:0	XG:i:0	NM:i:2	MD:Z:0T1C28	YT:Z:UU
HWI-ST515:184:D0PUKACXX:1:1105:10055:56374	256	chromosome:AGPv2:10:1:150189435:1	109687644	1	31M	*	0	0	CCATTTTTTGGCGATTAATGCCAAAGGGGGA	HCFGHFHJHDFFCDDDDDECCCCCCDDBDD#	AS:i:-10	XS:i:0	XN:i:0	XM:i:2	XO:i:0	XG:i:0	NM:i:2	MD:Z:2G0C27	YT:Z:UU
HWI-ST515:184:D0PUKACXX:1:1105:10055:56374	272	chromosome:AGPv2:1:1:301354135:1	14182727	1	31M	*	0	0	TCCCCCTTTGGCATTAATCGCCAAAAAATGG	#DDBDDCCCCCCEDDDDDCFFDHJHFHGFCH	AS:i:-10	XS:i:0	XN:i:0	XM:i:2	XO:i:0	XG:i:0	NM:i:2	MD:Z:29A0A0	YT:Z:UU
HWI-ST515:184:D0PUKACXX:1:1105:10055:56374	256	chromosome:AGPv2:5:1:217872852:1	148025877	1	3M1I27M	*	0	0	CCATTTTTTGGCGATTAATGCCAAAGGGGGA	HCFGHFHJHDFFCDDDDDECCCCCCDDBDD#	AS:i:-10	XS:i:0	XN:i:0	XM:i:1	XO:i:1	XG:i:1	NM:i:2	MD:Z:29T0	YT:Z:UU
HWI-ST515:184:D0PUKACXX:1:1105:10055:56374	256	chromosome:AGPv2:2:1:237068873:1	178727314	1	31M	*	0	0	CCATTTTTTGGCGATTAATGCCAAAGGGGGA	HCFGHFHJHDFFCDDDDDECCCCCCDDBDD#	AS:i:-10	XS:i:0	XN:i:0	XM:i:2	XO:i:0	XG:i:0	NM:i:2	MD:Z:1T0G28	YT:Z:UU
HWI-ST515:184:D0PUKACXX:1:1105:10055:56374	272	chromosome:AGPv2:4:1:241473504:1	173114290	1	31M	*	0	0	TCCCCCTTTGGCATTAATCGCCAAAAAATGG	#DDBDDCCCCCCEDDDDDCFFDHJHFHGFCH	AS:i:-10	XS:i:0	XN:i:0	XM:i:2	XO:i:0	XG:i:0	NM:i:2	MD:Z:27C2A0	YT:Z:UU
HWI-ST515:184:D0PUKACXX:1:1105:10055:56374	256	chromosome:AGPv2:4:1:241473504:1	216778511	1	31M	*	0	0	CCATTTTTTGGCGATTAATGCCAAAGGGGGA	HCFGHFHJHDFFCDDDDDECCCCCCDDBDD#	AS:i:-10	XS:i:0	XN:i:0	XM:i:2	XO:i:0	XG:i:0	NM:i:2	MD:Z:2G0C27	YT:Z:UU
HWI-ST515:184:D0PUKACXX:1:1105:10055:56374	272	chromosome:AGPv2:8:1:175793759:1	1709836	1	31M	*	0	0	TCCCCCTTTGGCATTAATCGCCAAAAAATGG	#DDBDDCCCCCCEDDDDDCFFDHJHFHGFCH	AS:i:-10	XS:i:0	XN:i:0	XM:i:2	XO:i:0	XG:i:0	NM:i:2	MD:Z:28G1A0	YT:Z:UU
HWI-ST515:184:D0PUKACXX:1:1105:10055:56374	256	chromosome:AGPv2:6:1:169174353:1	86670317	1	31M	*	0	0	CCATTTTTTGGCGATTAATGCCAAAGGGGGA	HCFGHFHJHDFFCDDDDDECCCCCCDDBDD#	AS:i:-10	XS:i:0	XN:i:0	XM:i:2	XO:i:0	XG:i:0	NM:i:2	MD:Z:1T0G28	YT:Z:UU
HWI-ST515:184:D0PUKACXX:1:1105:10055:56374	272	chromosome:AGPv2:2:1:237068873:1	134636815	1	31M	*	0	0	TCCCCCTTTGGCATTAATCGCCAAAAAATGG	#DDBDDCCCCCCEDDDDDCFFDHJHFHGFCH	AS:i:-10	XS:i:0	XN:i:0	XM:i:2	XO:i:0	XG:i:0	NM:i:2	MD:Z:28C1A0	YT:Z:UU
HWI-ST515:184:D0PUKACXX:1:1105:10055:56374	272	chromosome:AGPv2:6:1:169174353:1	81676849	1	31M	*	0	0	TCCCCCTTTGGCATTAATCGCCAAAAAATGG	#DDBDDCCCCCCEDDDDDCFFDHJHFHGFCH	AS:i:-10	XS:i:0	XN:i:0	XM:i:2	XO:i:0	XG:i:0	NM:i:2	MD:Z:27C2A0	YT:Z:UU
HWI-ST515:184:D0PUKACXX:1:1105:10055:56374	272	chromosome:AGPv2:5:1:217872852:1	39391941	1	31M	*	0	0	TCCCCCTTTGGCATTAATCGCCAAAAAATGG	#DDBDDCCCCCCEDDDDDCFFDHJHFHGFCH	AS:i:-10	XS:i:0	XN:i:0	XM:i:2	XO:i:0	XG:i:0	NM:i:2	MD:Z:28G1A0	YT:Z:UU
HWI-ST515:184:D0PUKACXX:1:1105:10055:56374	272	chromosome:AGPv2:6:1:169174353:1	90821275	1	31M	*	0	0	TCCCCCTTTGGCATTAATCGCCAAAAAATGG	#DDBDDCCCCCCEDDDDDCFFDHJHFHGFCH	AS:i:-10	XS:i:0	XN:i:0	XM:i:2	XO:i:0	XG:i:0	NM:i:2	MD:Z:28G1A0	YT:Z:UU
HWI-ST515:184:D0PUKACXX:1:1105:10055:56374	256	chromosome:AGPv2:5:1:217872852:1	67455759	1	31M	*	0	0	CCATTTTTTGGCGATTAATGCCAAAGGGGGA	HCFGHFHJHDFFCDDDDDECCCCCCDDBDD#	AS:i:-10	XS:i:0	XN:i:0	XM:i:2	XO:i:0	XG:i:0	NM:i:2	MD:Z:1T2G26	YT:Z:UU
HWI-ST515:184:D0PUKACXX:1:1105:10055:56374	256	chromosome:AGPv2:1:1:301354135:1	47531682	1	31M	*	0	0	CCATTTTTTGGCGATTAATGCCAAAGGGGGA	HCFGHFHJHDFFCDDDDDECCCCCCDDBDD#	AS:i:-10	XS:i:0	XN:i:0	XM:i:2	XO:i:0	XG:i:0	NM:i:2	MD:Z:0T2G27	YT:Z:UU
HWI-ST515:184:D0PUKACXX:1:1105:10055:56374	272	chromosome:AGPv2:5:1:217872852:1	116652999	1	31M	*	0	0	TCCCCCTTTGGCATTAATCGCCAAAAAATGG	#DDBDDCCCCCCEDDDDDCFFDHJHFHGFCH	AS:i:-10	XS:i:0	XN:i:0	XM:i:2	XO:i:0	XG:i:0	NM:i:2	MD:Z:28C0A1	YT:Z:UU
HWI-ST515:184:D0PUKACXX:1:1105:10055:56374	272	chromosome:AGPv2:3:1:232140174:1	165118157	1	22M1I8M	*	0	0	TCCCCCTTTGGCATTAATCGCCAAAAAATGG	#DDBDDCCCCCCEDDDDDCFFDHJHFHGFCH	AS:i:-10	XS:i:0	XN:i:0	XM:i:1	XO:i:1	XG:i:1	NM:i:2	MD:Z:0C29	YT:Z:UU
HWI-ST515:184:D0PUKACXX:1:1105:10055:56374	272	chromosome:AGPv2:8:1:175793759:1	38899505	1	31M	*	0	0	TCCCCCTTTGGCATTAATCGCCAAAAAATGG	#DDBDDCCCCCCEDDDDDCFFDHJHFHGFCH	AS:i:-10	XS:i:0	XN:i:0	XM:i:2	XO:i:0	XG:i:0	NM:i:2	MD:Z:27C0G2	YT:Z:UU
HWI-ST515:184:D0PUKACXX:1:1105:10055:56374	256	chromosome:AGPv2:10:1:150189435:1	79726452	1	31M	*	0	0	CCATTTTTTGGCGATTAATGCCAAAGGGGGA	HCFGHFHJHDFFCDDDDDECCCCCCDDBDD#	AS:i:-10	XS:i:0	XN:i:0	XM:i:2	XO:i:0	XG:i:0	NM:i:2	MD:Z:1T0G28	YT:Z:UU
HWI-ST515:184:D0PUKACXX:1:1105:10055:56374	256	chromosome:AGPv2:2:1:237068873:1	57799184	1	31M	*	0	0	CCATTTTTTGGCGATTAATGCCAAAGGGGGA	HCFGHFHJHDFFCDDDDDECCCCCCDDBDD#	AS:i:-10	XS:i:0	XN:i:0	XM:i:2	XO:i:0	XG:i:0	NM:i:2	MD:Z:1T0G28	YT:Z:UU
HWI-ST515:184:D0PUKACXX:1:1105:10055:56374	272	chromosome:AGPv2:2:1:237068873:1	99754497	1	22M1I8M	*	0	0	TCCCCCTTTGGCATTAATCGCCAAAAAATGG	#DDBDDCCCCCCEDDDDDCFFDHJHFHGFCH	AS:i:-10	XS:i:0	XN:i:0	XM:i:1	XO:i:1	XG:i:1	NM:i:2	MD:Z:0C29	YT:Z:UU
HWI-ST515:184:D0PUKACXX:1:1105:10055:56374	256	chromosome:AGPv2:10:1:150189435:1	79722306	1	31M	*	0	0	CCATTTTTTGGCGATTAATGCCAAAGGGGGA	HCFGHFHJHDFFCDDDDDECCCCCCDDBDD#	AS:i:-10	XS:i:0	XN:i:0	XM:i:2	XO:i:0	XG:i:0	NM:i:2	MD:Z:1T0G28	YT:Z:UU
HWI-ST515:184:D0PUKACXX:1:1105:10055:56374	256	chromosome:AGPv2:10:1:150189435:1	49848779	1	31M	*	0	0	CCATTTTTTGGCGATTAATGCCAAAGGGGGA	HCFGHFHJHDFFCDDDDDECCCCCCDDBDD#	AS:i:-10	XS:i:0	XN:i:0	XM:i:2	XO:i:0	XG:i:0	NM:i:2	MD:Z:1G0T28	YT:Z:UU
HWI-ST515:184:D0PUKACXX:1:1105:10055:56374	256	chromosome:AGPv2:3:1:232140174:1	12843731	1	31M	*	0	0	CCATTTTTTGGCGATTAATGCCAAAGGGGGA	HCFGHFHJHDFFCDDDDDECCCCCCDDBDD#	AS:i:-10	XS:i:0	XN:i:0	XM:i:2	XO:i:0	XG:i:0	NM:i:2	MD:Z:1T0G28	YT:Z:UU
HWI-ST515:184:D0PUKACXX:1:1105:10055:56374	256	chromosome:AGPv2:5:1:217872852:1	59700891	1	31M	*	0	0	CCATTTTTTGGCGATTAATGCCAAAGGGGGA	HCFGHFHJHDFFCDDDDDECCCCCCDDBDD#	AS:i:-10	XS:i:0	XN:i:0	XM:i:2	XO:i:0	XG:i:0	NM:i:2	MD:Z:0T1C28	YT:Z:UU
HWI-ST515:184:D0PUKACXX:1:1105:10055:56374	256	chromosome:AGPv2:1:1:301354135:1	62183086	1	31M	*	0	0	CCATTTTTTGGCGATTAATGCCAAAGGGGGA	HCFGHFHJHDFFCDDDDDECCCCCCDDBDD#	AS:i:-10	XS:i:0	XN:i:0	XM:i:2	XO:i:0	XG:i:0	NM:i:2	MD:Z:2G23A4	YT:Z:UU
HWI-ST515:184:D0PUKACXX:1:1105:10055:56374	272	chromosome:AGPv2:3:1:232140174:1	228844309	1	31M	*	0	0	TCCCCCTTTGGCATTAATCGCCAAAAAATGG	#DDBDDCCCCCCEDDDDDCFFDHJHFHGFCH	AS:i:-10	XS:i:0	XN:i:0	XM:i:2	XO:i:0	XG:i:0	NM:i:2	MD:Z:4T24A1	YT:Z:UU
HWI-ST515:184:D0PUKACXX:1:1105:10055:56374	272	chromosome:AGPv2:2:1:237068873:1	11037856	1	31M	*	0	0	TCCCCCTTTGGCATTAATCGCCAAAAAATGG	#DDBDDCCCCCCEDDDDDCFFDHJHFHGFCH	AS:i:-10	XS:i:0	XN:i:0	XM:i:2	XO:i:0	XG:i:0	NM:i:2	MD:Z:28C0A1	YT:Z:UU
HWI-ST515:184:D0PUKACXX:1:1105:10055:56374	256	chromosome:AGPv2:8:1:175793759:1	120424087	1	31M	*	0	0	CCATTTTTTGGCGATTAATGCCAAAGGGGGA	HCFGHFHJHDFFCDDDDDECCCCCCDDBDD#	AS:i:-10	XS:i:0	XN:i:0	XM:i:2	XO:i:0	XG:i:0	NM:i:2	MD:Z:0T2G27	YT:Z:UU
HWI-ST515:184:D0PUKACXX:1:1105:10055:56374	272	chromosome:AGPv2:7:1:176764762:1	146658741	1	31M	*	0	0	TCCCCCTTTGGCATTAATCGCCAAAAAATGG	#DDBDDCCCCCCEDDDDDCFFDHJHFHGFCH	AS:i:-10	XS:i:0	XN:i:0	XM:i:2	XO:i:0	XG:i:0	NM:i:2	MD:Z:27C2A0	YT:Z:UU
HWI-ST515:184:D0PUKACXX:1:1105:10055:56374	272	chromosome:AGPv2:9:1:156750706:1	34800755	1	31M	*	0	0	TCCCCCTTTGGCATTAATCGCCAAAAAATGG	#DDBDDCCCCCCEDDDDDCFFDHJHFHGFCH	AS:i:-10	XS:i:0	XN:i:0	XM:i:2	XO:i:0	XG:i:0	NM:i:2	MD:Z:28C1A0	YT:Z:UU
HWI-ST515:184:D0PUKACXX:1:1105:10055:56374	272	chromosome:AGPv2:9:1:156750706:1	82300630	1	31M	*	0	0	TCCCCCTTTGGCATTAATCGCCAAAAAATGG	#DDBDDCCCCCCEDDDDDCFFDHJHFHGFCH	AS:i:-10	XS:i:0	XN:i:0	XM:i:2	XO:i:0	XG:i:0	NM:i:2	MD:Z:28G0A1	YT:Z:UU
HWI-ST515:184:D0PUKACXX:1:1105:10055:56374	256	chromosome:AGPv2:8:1:175793759:1	65486442	1	3M1I27M	*	0	0	CCATTTTTTGGCGATTAATGCCAAAGGGGGA	HCFGHFHJHDFFCDDDDDECCCCCCDDBDD#	AS:i:-10	XS:i:0	XN:i:0	XM:i:1	XO:i:1	XG:i:1	NM:i:2	MD:Z:29G0	YT:Z:UU
HWI-ST515:184:D0PUKACXX:1:1105:10055:56374	256	chromosome:AGPv2:1:1:301354135:1	115201529	1	31M	*	0	0	CCATTTTTTGGCGATTAATGCCAAAGGGGGA	HCFGHFHJHDFFCDDDDDECCCCCCDDBDD#	AS:i:-10	XS:i:0	XN:i:0	XM:i:2	XO:i:0	XG:i:0	NM:i:2	MD:Z:0T1G28	YT:Z:UU
HWI-ST515:184:D0PUKACXX:1:1105:10055:56374	272	chromosome:AGPv2:10:1:150189435:1	69336734	1	31M	*	0	0	TCCCCCTTTGGCATTAATCGCCAAAAAATGG	#DDBDDCCCCCCEDDDDDCFFDHJHFHGFCH	AS:i:-10	XS:i:0	XN:i:0	XM:i:2	XO:i:0	XG:i:0	NM:i:2	MD:Z:27C2A0	YT:Z:UU
HWI-ST515:184:D0PUKACXX:1:1105:10055:56374	256	chromosome:AGPv2:10:1:150189435:1	65585755	1	31M	*	0	0	CCATTTTTTGGCGATTAATGCCAAAGGGGGA	HCFGHFHJHDFFCDDDDDECCCCCCDDBDD#	AS:i:-10	XS:i:0	XN:i:0	XM:i:2	XO:i:0	XG:i:0	NM:i:2	MD:Z:0T1C28	YT:Z:UU
HWI-ST515:184:D0PUKACXX:1:1105:10055:56374	256	chromosome:AGPv2:1:1:301354135:1	21835323	1	3M1I27M	*	0	0	CCATTTTTTGGCGATTAATGCCAAAGGGGGA	HCFGHFHJHDFFCDDDDDECCCCCCDDBDD#	AS:i:-10	XS:i:0	XN:i:0	XM:i:1	XO:i:1	XG:i:1	NM:i:2	MD:Z:29G0	YT:Z:UU
HWI-ST515:184:D0PUKACXX:1:1105:10055:56374	256	chromosome:AGPv2:6:1:169174353:1	89780608	1	31M	*	0	0	CCATTTTTTGGCGATTAATGCCAAAGGGGGA	HCFGHFHJHDFFCDDDDDECCCCCCDDBDD#	AS:i:-10	XS:i:0	XN:i:0	XM:i:2	XO:i:0	XG:i:0	NM:i:2	MD:Z:0T2A27	YT:Z:UU
HWI-ST515:184:D0PUKACXX:1:1105:10055:56374	272	chromosome:AGPv2:7:1:176764762:1	106391879	1	31M	*	0	0	TCCCCCTTTGGCATTAATCGCCAAAAAATGG	#DDBDDCCCCCCEDDDDDCFFDHJHFHGFCH	AS:i:-10	XS:i:0	XN:i:0	XM:i:2	XO:i:0	XG:i:0	NM:i:2	MD:Z:27C2A0	YT:Z:UU
HWI-ST515:184:D0PUKACXX:1:1105:10055:56374	256	chromosome:AGPv2:2:1:237068873:1	31622676	1	31M	*	0	0	CCATTTTTTGGCGATTAATGCCAAAGGGGGA	HCFGHFHJHDFFCDDDDDECCCCCCDDBDD#	AS:i:-10	XS:i:0	XN:i:0	XM:i:2	XO:i:0	XG:i:0	NM:i:2	MD:Z:1T0G28	YT:Z:UU
HWI-ST515:184:D0PUKACXX:1:1105:10055:56374	272	chromosome:AGPv2:5:1:217872852:1	116673897	1	31M	*	0	0	TCCCCCTTTGGCATTAATCGCCAAAAAATGG	#DDBDDCCCCCCEDDDDDCFFDHJHFHGFCH	AS:i:-10	XS:i:0	XN:i:0	XM:i:2	XO:i:0	XG:i:0	NM:i:2	MD:Z:28C0A1	YT:Z:UU
HWI-ST515:184:D0PUKACXX:1:1105:10055:56374	256	chromosome:AGPv2:5:1:217872852:1	87490827	1	31M	*	0	0	CCATTTTTTGGCGATTAATGCCAAAGGGGGA	HCFGHFHJHDFFCDDDDDECCCCCCDDBDD#	AS:i:-10	XS:i:0	XN:i:0	XM:i:2	XO:i:0	XG:i:0	NM:i:2	MD:Z:0T2A27	YT:Z:UU
HWI-ST515:184:D0PUKACXX:1:1105:10055:56374	256	chromosome:AGPv2:7:1:176764762:1	151878800	1	31M	*	0	0	CCATTTTTTGGCGATTAATGCCAAAGGGGGA	HCFGHFHJHDFFCDDDDDECCCCCCDDBDD#	AS:i:-10	XS:i:0	XN:i:0	XM:i:2	XO:i:0	XG:i:0	NM:i:2	MD:Z:0T2G27	YT:Z:UU
HWI-ST515:184:D0PUKACXX:1:1105:10055:56374	272	chromosome:AGPv2:3:1:232140174:1	136849627	1	31M	*	0	0	TCCCCCTTTGGCATTAATCGCCAAAAAATGG	#DDBDDCCCCCCEDDDDDCFFDHJHFHGFCH	AS:i:-10	XS:i:0	XN:i:0	XM:i:2	XO:i:0	XG:i:0	NM:i:2	MD:Z:28A1A0	YT:Z:UU
HWI-ST515:184:D0PUKACXX:1:1105:10055:56374	256	chromosome:AGPv2:9:1:156750706:1	21563361	1	31M	*	0	0	CCATTTTTTGGCGATTAATGCCAAAGGGGGA	HCFGHFHJHDFFCDDDDDECCCCCCDDBDD#	AS:i:-10	XS:i:0	XN:i:0	XM:i:2	XO:i:0	XG:i:0	NM:i:2	MD:Z:2G26C1	YT:Z:UU
HWI-ST515:184:D0PUKACXX:1:1105:10055:56374	272	chromosome:AGPv2:10:1:150189435:1	83070307	1	31M	*	0	0	TCCCCCTTTGGCATTAATCGCCAAAAAATGG	#DDBDDCCCCCCEDDDDDCFFDHJHFHGFCH	AS:i:-10	XS:i:0	XN:i:0	XM:i:2	XO:i:0	XG:i:0	NM:i:2	MD:Z:27C2A0	YT:Z:UU
HWI-ST515:184:D0PUKACXX:1:1105:10055:56374	256	chromosome:AGPv2:2:1:237068873:1	191517755	1	31M	*	0	0	CCATTTTTTGGCGATTAATGCCAAAGGGGGA	HCFGHFHJHDFFCDDDDDECCCCCCDDBDD#	AS:i:-10	XS:i:0	XN:i:0	XM:i:2	XO:i:0	XG:i:0	NM:i:2	MD:Z:0T2G27	YT:Z:UU
HWI-ST515:184:D0PUKACXX:1:1105:10055:56374	272	chromosome:AGPv2:2:1:237068873:1	219892158	1	22M2I7M	*	0	0	TCCCCCTTTGGCATTAATCGCCAAAAAATGG	#DDBDDCCCCCCEDDDDDCFFDHJHFHGFCH	AS:i:-11	XS:i:0	XN:i:0	XM:i:0	XO:i:1	XG:i:2	NM:i:2	MD:Z:29	YT:Z:UU
HWI-ST515:184:D0PUKACXX:1:1105:10055:56374	272	chromosome:AGPv2:4:1:241473504:1	17945055	1	22M2I7M	*	0	0	TCCCCCTTTGGCATTAATCGCCAAAAAATGG	#DDBDDCCCCCCEDDDDDCFFDHJHFHGFCH	AS:i:-11	XS:i:0	XN:i:0	XM:i:0	XO:i:1	XG:i:2	NM:i:2	MD:Z:29	YT:Z:UU
HWI-ST515:184:D0PUKACXX:1:1105:10055:56374	272	chromosome:AGPv2:9:1:156750706:1	86714920	1	31M	*	0	0	TCCCCCTTTGGCATTAATCGCCAAAAAATGG	#DDBDDCCCCCCEDDDDDCFFDHJHFHGFCH	AS:i:-12	XS:i:0	XN:i:0	XM:i:3	XO:i:0	XG:i:0	NM:i:3	MD:Z:0C28A0A0	YT:Z:UU
HWI-ST515:184:D0PUKACXX:1:1105:10055:56374	272	chromosome:AGPv2:5:1:217872852:1	39497192	1	31M	*	0	0	TCCCCCTTTGGCATTAATCGCCAAAAAATGG	#DDBDDCCCCCCEDDDDDCFFDHJHFHGFCH	AS:i:-12	XS:i:0	XN:i:0	XM:i:3	XO:i:0	XG:i:0	NM:i:3	MD:Z:0C27G1A0	YT:Z:UU
HWI-ST515:184:D0PUKACXX:1:1105:10055:56374	256	chromosome:AGPv2:1:1:301354135:1	173805678	1	31M	*	0	0	CCATTTTTTGGCGATTAATGCCAAAGGGGGA	HCFGHFHJHDFFCDDDDDECCCCCCDDBDD#	AS:i:-12	XS:i:0	XN:i:0	XM:i:3	XO:i:0	XG:i:0	NM:i:3	MD:Z:2G26A0G0	YT:Z:UU
HWI-ST515:184:D0PUKACXX:1:1105:10055:56374	256	chromosome:AGPv2:1:1:301354135:1	42254052	1	31M	*	0	0	CCATTTTTTGGCGATTAATGCCAAAGGGGGA	HCFGHFHJHDFFCDDDDDECCCCCCDDBDD#	AS:i:-12	XS:i:0	XN:i:0	XM:i:3	XO:i:0	XG:i:0	NM:i:3	MD:Z:2C2C24G0	YT:Z:UU
HWI-ST515:184:D0PUKACXX:1:1105:10055:56374	256	chromosome:AGPv2:4:1:241473504:1	66252301	1	31M	*	0	0	CCATTTTTTGGCGATTAATGCCAAAGGGGGA	HCFGHFHJHDFFCDDDDDECCCCCCDDBDD#	AS:i:-12	XS:i:0	XN:i:0	XM:i:3	XO:i:0	XG:i:0	NM:i:3	MD:Z:2G26A0G0	YT:Z:UU
HWI-ST515:184:D0PUKACXX:1:1105:10055:56374	256	chromosome:AGPv2:1:1:301354135:1	45995527	1	31M	*	0	0	CCATTTTTTGGCGATTAATGCCAAAGGGGGA	HCFGHFHJHDFFCDDDDDECCCCCCDDBDD#	AS:i:-12	XS:i:0	XN:i:0	XM:i:3	XO:i:0	XG:i:0	NM:i:3	MD:Z:0T2G26G0	YT:Z:UU
HWI-ST515:184:D0PUKACXX:1:1105:10055:56374	272	chromosome:AGPv2:10:1:150189435:1	89857160	1	31M	*	0	0	TCCCCCTTTGGCATTAATCGCCAAAAAATGG	#DDBDDCCCCCCEDDDDDCFFDHJHFHGFCH	AS:i:-12	XS:i:0	XN:i:0	XM:i:3	XO:i:0	XG:i:0	NM:i:3	MD:Z:0C0T26C2	YT:Z:UU
HWI-ST515:184:D0PUKACXX:1:1105:10055:56374	256	chromosome:AGPv2:4:1:241473504:1	240659756	1	3M1I27M	*	0	0	CCATTTTTTGGCGATTAATGCCAAAGGGGGA	HCFGHFHJHDFFCDDDDDECCCCCCDDBDD#	AS:i:-13	XS:i:0	XN:i:0	XM:i:1	XO:i:1	XG:i:1	NM:i:2	MD:Z:2G27	YT:Z:UU
HWI-ST515:184:D0PUKACXX:1:1105:10055:56374	256	chromosome:AGPv2:5:1:217872852:1	199110231	1	3M1I27M	*	0	0	CCATTTTTTGGCGATTAATGCCAAAGGGGGA	HCFGHFHJHDFFCDDDDDECCCCCCDDBDD#	AS:i:-13	XS:i:0	XN:i:0	XM:i:1	XO:i:1	XG:i:1	NM:i:2	MD:Z:2G27	YT:Z:UU
HWI-ST515:184:D0PUKACXX:1:1105:10055:56374	256	chromosome:AGPv2:3:1:232140174:1	223290053	1	3M1I27M	*	0	0	CCATTTTTTGGCGATTAATGCCAAAGGGGGA	HCFGHFHJHDFFCDDDDDECCCCCCDDBDD#	AS:i:-13	XS:i:0	XN:i:0	XM:i:1	XO:i:1	XG:i:1	NM:i:2	MD:Z:2G27	YT:Z:UU
HWI-ST515:184:D0PUKACXX:1:1105:10055:56374	272	chromosome:AGPv2:10:1:150189435:1	123620747	1	22M1I8M	*	0	0	TCCCCCTTTGGCATTAATCGCCAAAAAATGG	#DDBDDCCCCCCEDDDDDCFFDHJHFHGFCH	AS:i:-13	XS:i:0	XN:i:0	XM:i:1	XO:i:1	XG:i:1	NM:i:2	MD:Z:27C2	YT:Z:UU
HWI-ST515:184:D0PUKACXX:1:1105:10055:56374	256	chromosome:AGPv2:9:1:156750706:1	44284022	1	3M1I27M	*	0	0	CCATTTTTTGGCGATTAATGCCAAAGGGGGA	HCFGHFHJHDFFCDDDDDECCCCCCDDBDD#	AS:i:-13	XS:i:0	XN:i:0	XM:i:1	XO:i:1	XG:i:1	NM:i:2	MD:Z:2G27	YT:Z:UU
HWI-ST515:184:D0PUKACXX:1:1105:10055:56374	256	chromosome:AGPv2:4:1:241473504:1	34130651	1	3M1I27M	*	0	0	CCATTTTTTGGCGATTAATGCCAAAGGGGGA	HCFGHFHJHDFFCDDDDDECCCCCCDDBDD#	AS:i:-13	XS:i:0	XN:i:0	XM:i:1	XO:i:1	XG:i:1	NM:i:2	MD:Z:2G27	YT:Z:UU
HWI-ST515:184:D0PUKACXX:1:1105:10055:56374	272	chromosome:AGPv2:2:1:237068873:1	111687672	1	22M1I8M	*	0	0	TCCCCCTTTGGCATTAATCGCCAAAAAATGG	#DDBDDCCCCCCEDDDDDCFFDHJHFHGFCH	AS:i:-13	XS:i:0	XN:i:0	XM:i:1	XO:i:1	XG:i:1	NM:i:2	MD:Z:27C2	YT:Z:UU
HWI-ST515:184:D0PUKACXX:1:1105:10055:56374	272	chromosome:AGPv2:2:1:237068873:1	125854549	1	22M1I8M	*	0	0	TCCCCCTTTGGCATTAATCGCCAAAAAATGG	#DDBDDCCCCCCEDDDDDCFFDHJHFHGFCH	AS:i:-13	XS:i:0	XN:i:0	XM:i:1	XO:i:1	XG:i:1	NM:i:2	MD:Z:26C3	YT:Z:UU
HWI-ST515:184:D0PUKACXX:1:1105:10055:56374	272	chromosome:AGPv2:1:1:301354135:1	79917851	1	22M1I8M	*	0	0	TCCCCCTTTGGCATTAATCGCCAAAAAATGG	#DDBDDCCCCCCEDDDDDCFFDHJHFHGFCH	AS:i:-13	XS:i:0	XN:i:0	XM:i:1	XO:i:1	XG:i:1	NM:i:2	MD:Z:27C2	YT:Z:UU
HWI-ST515:184:D0PUKACXX:1:1105:10055:56374	256	chromosome:AGPv2:5:1:217872852:1	162891918	1	3M1I27M	*	0	0	CCATTTTTTGGCGATTAATGCCAAAGGGGGA	HCFGHFHJHDFFCDDDDDECCCCCCDDBDD#	AS:i:-13	XS:i:0	XN:i:0	XM:i:1	XO:i:1	XG:i:1	NM:i:2	MD:Z:2G27	YT:Z:UU
HWI-ST515:184:D0PUKACXX:1:1105:10055:56374	256	chromosome:AGPv2:1:1:301354135:1	99520632	1	3M1I27M	*	0	0	CCATTTTTTGGCGATTAATGCCAAAGGGGGA	HCFGHFHJHDFFCDDDDDECCCCCCDDBDD#	AS:i:-13	XS:i:0	XN:i:0	XM:i:1	XO:i:1	XG:i:1	NM:i:2	MD:Z:2G27	YT:Z:UU
HWI-ST515:184:D0PUKACXX:1:1105:10055:56374	272	chromosome:AGPv2:1:1:301354135:1	69410591	1	22M1I8M	*	0	0	TCCCCCTTTGGCATTAATCGCCAAAAAATGG	#DDBDDCCCCCCEDDDDDCFFDHJHFHGFCH	AS:i:-13	XS:i:0	XN:i:0	XM:i:1	XO:i:1	XG:i:1	NM:i:2	MD:Z:27C2	YT:Z:UU
HWI-ST515:184:D0PUKACXX:1:1105:10055:56374	256	chromosome:AGPv2:6:1:169174353:1	122886253	1	3M1I27M	*	0	0	CCATTTTTTGGCGATTAATGCCAAAGGGGGA	HCFGHFHJHDFFCDDDDDECCCCCCDDBDD#	AS:i:-13	XS:i:0	XN:i:0	XM:i:1	XO:i:1	XG:i:1	NM:i:2	MD:Z:2G27	YT:Z:UU
HWI-ST515:184:D0PUKACXX:1:1105:10055:56374	256	chromosome:AGPv2:4:1:241473504:1	102949831	1	3M1I27M	*	0	0	CCATTTTTTGGCGATTAATGCCAAAGGGGGA	HCFGHFHJHDFFCDDDDDECCCCCCDDBDD#	AS:i:-13	XS:i:0	XN:i:0	XM:i:1	XO:i:1	XG:i:1	NM:i:2	MD:Z:2G27	YT:Z:UU
HWI-ST515:184:D0PUKACXX:1:1105:10055:56374	272	chromosome:AGPv2:1:1:301354135:1	151184965	1	22M1I8M	*	0	0	TCCCCCTTTGGCATTAATCGCCAAAAAATGG	#DDBDDCCCCCCEDDDDDCFFDHJHFHGFCH	AS:i:-13	XS:i:0	XN:i:0	XM:i:1	XO:i:1	XG:i:1	NM:i:2	MD:Z:25C4	YT:Z:UU
HWI-ST515:184:D0PUKACXX:1:1105:10055:56374	256	chromosome:AGPv2:5:1:217872852:1	95893850	1	3M1I27M	*	0	0	CCATTTTTTGGCGATTAATGCCAAAGGGGGA	HCFGHFHJHDFFCDDDDDECCCCCCDDBDD#	AS:i:-13	XS:i:0	XN:i:0	XM:i:1	XO:i:1	XG:i:1	NM:i:2	MD:Z:2G27	YT:Z:UU
HWI-ST515:184:D0PUKACXX:1:1105:10055:56374	272	chromosome:AGPv2:10:1:150189435:1	90063056	1	22M1I8M	*	0	0	TCCCCCTTTGGCATTAATCGCCAAAAAATGG	#DDBDDCCCCCCEDDDDDCFFDHJHFHGFCH	AS:i:-13	XS:i:0	XN:i:0	XM:i:1	XO:i:1	XG:i:1	NM:i:2	MD:Z:27C2	YT:Z:UU
HWI-ST515:184:D0PUKACXX:1:1105:10055:56374	256	chromosome:AGPv2:1:1:301354135:1	292598190	1	3M1I27M	*	0	0	CCATTTTTTGGCGATTAATGCCAAAGGGGGA	HCFGHFHJHDFFCDDDDDECCCCCCDDBDD#	AS:i:-13	XS:i:0	XN:i:0	XM:i:1	XO:i:1	XG:i:1	NM:i:2	MD:Z:2G27	YT:Z:UU
HWI-ST515:184:D0PUKACXX:1:1105:10055:56374	272	chromosome:AGPv2:3:1:232140174:1	192092647	1	22M1I8M	*	0	0	TCCCCCTTTGGCATTAATCGCCAAAAAATGG	#DDBDDCCCCCCEDDDDDCFFDHJHFHGFCH	AS:i:-13	XS:i:0	XN:i:0	XM:i:1	XO:i:1	XG:i:1	NM:i:2	MD:Z:27C2	YT:Z:UU
HWI-ST515:184:D0PUKACXX:1:1105:10055:56374	256	chromosome:AGPv2:4:1:241473504:1	142632936	1	3M1I27M	*	0	0	CCATTTTTTGGCGATTAATGCCAAAGGGGGA	HCFGHFHJHDFFCDDDDDECCCCCCDDBDD#	AS:i:-13	XS:i:0	XN:i:0	XM:i:1	XO:i:1	XG:i:1	NM:i:2	MD:Z:2G27	YT:Z:UU
HWI-ST515:184:D0PUKACXX:1:1105:10055:56374	256	chromosome:AGPv2:4:1:241473504:1	149123861	1	3M1I27M	*	0	0	CCATTTTTTGGCGATTAATGCCAAAGGGGGA	HCFGHFHJHDFFCDDDDDECCCCCCDDBDD#	AS:i:-13	XS:i:0	XN:i:0	XM:i:1	XO:i:1	XG:i:1	NM:i:2	MD:Z:2G27	YT:Z:UU
HWI-ST515:184:D0PUKACXX:1:1105:10055:56374	256	chromosome:AGPv2:10:1:150189435:1	139628018	1	3M1I27M	*	0	0	CCATTTTTTGGCGATTAATGCCAAAGGGGGA	HCFGHFHJHDFFCDDDDDECCCCCCDDBDD#	AS:i:-13	XS:i:0	XN:i:0	XM:i:1	XO:i:1	XG:i:1	NM:i:2	MD:Z:2G27	YT:Z:UU
HWI-ST515:184:D0PUKACXX:1:1105:10055:56374	272	chromosome:AGPv2:5:1:217872852:1	59702846	1	22M1I8M	*	0	0	TCCCCCTTTGGCATTAATCGCCAAAAAATGG	#DDBDDCCCCCCEDDDDDCFFDHJHFHGFCH	AS:i:-13	XS:i:0	XN:i:0	XM:i:1	XO:i:1	XG:i:1	NM:i:2	MD:Z:27C2	YT:Z:UU
HWI-ST515:184:D0PUKACXX:1:1105:10055:56374	272	chromosome:AGPv2:5:1:217872852:1	28719350	1	22M1I8M	*	0	0	TCCCCCTTTGGCATTAATCGCCAAAAAATGG	#DDBDDCCCCCCEDDDDDCFFDHJHFHGFCH	AS:i:-13	XS:i:0	XN:i:0	XM:i:1	XO:i:1	XG:i:1	NM:i:2	MD:Z:28A1	YT:Z:UU
HWI-ST515:184:D0PUKACXX:1:1105:10055:56374	272	chromosome:AGPv2:3:1:232140174:1	33516649	1	22M1I8M	*	0	0	TCCCCCTTTGGCATTAATCGCCAAAAAATGG	#DDBDDCCCCCCEDDDDDCFFDHJHFHGFCH	AS:i:-13	XS:i:0	XN:i:0	XM:i:1	XO:i:1	XG:i:1	NM:i:2	MD:Z:27C2	YT:Z:UU
HWI-ST515:184:D0PUKACXX:1:1105:10055:56374	256	chromosome:AGPv2:2:1:237068873:1	59778714	1	3M1I27M	*	0	0	CCATTTTTTGGCGATTAATGCCAAAGGGGGA	HCFGHFHJHDFFCDDDDDECCCCCCDDBDD#	AS:i:-13	XS:i:0	XN:i:0	XM:i:1	XO:i:1	XG:i:1	NM:i:2	MD:Z:1T28	YT:Z:UU
HWI-ST515:184:D0PUKACXX:1:1105:10055:56374	256	chromosome:AGPv2:10:1:150189435:1	128274886	1	3M1I27M	*	0	0	CCATTTTTTGGCGATTAATGCCAAAGGGGGA	HCFGHFHJHDFFCDDDDDECCCCCCDDBDD#	AS:i:-13	XS:i:0	XN:i:0	XM:i:1	XO:i:1	XG:i:1	NM:i:2	MD:Z:2G27	YT:Z:UU
HWI-ST515:184:D0PUKACXX:1:1105:10055:56374	256	chromosome:AGPv2:9:1:156750706:1	124191693	1	3M1I27M	*	0	0	CCATTTTTTGGCGATTAATGCCAAAGGGGGA	HCFGHFHJHDFFCDDDDDECCCCCCDDBDD#	AS:i:-13	XS:i:0	XN:i:0	XM:i:1	XO:i:1	XG:i:1	NM:i:2	MD:Z:2G27	YT:Z:UU
HWI-ST515:184:D0PUKACXX:1:1105:10055:56374	256	chromosome:AGPv2:9:1:156750706:1	108014340	1	3M1I27M	*	0	0	CCATTTTTTGGCGATTAATGCCAAAGGGGGA	HCFGHFHJHDFFCDDDDDECCCCCCDDBDD#	AS:i:-13	XS:i:0	XN:i:0	XM:i:1	XO:i:1	XG:i:1	NM:i:2	MD:Z:2G27	YT:Z:UU
HWI-ST515:184:D0PUKACXX:1:1105:10055:56374	272	chromosome:AGPv2:8:1:175793759:1	134893711	1	22M1I8M	*	0	0	TCCCCCTTTGGCATTAATCGCCAAAAAATGG	#DDBDDCCCCCCEDDDDDCFFDHJHFHGFCH	AS:i:-13	XS:i:0	XN:i:0	XM:i:1	XO:i:1	XG:i:1	NM:i:2	MD:Z:28A1	YT:Z:UU
HWI-ST515:184:D0PUKACXX:1:1105:10055:56374	272	chromosome:AGPv2:6:1:169174353:1	44512243	1	22M1I8M	*	0	0	TCCCCCTTTGGCATTAATCGCCAAAAAATGG	#DDBDDCCCCCCEDDDDDCFFDHJHFHGFCH	AS:i:-13	XS:i:0	XN:i:0	XM:i:1	XO:i:1	XG:i:1	NM:i:2	MD:Z:27C2	YT:Z:UU
HWI-ST515:184:D0PUKACXX:1:1105:10055:56374	256	chromosome:AGPv2:5:1:217872852:1	113726310	1	3M1I27M	*	0	0	CCATTTTTTGGCGATTAATGCCAAAGGGGGA	HCFGHFHJHDFFCDDDDDECCCCCCDDBDD#	AS:i:-13	XS:i:0	XN:i:0	XM:i:1	XO:i:1	XG:i:1	NM:i:2	MD:Z:2G27	YT:Z:UU
HWI-ST515:184:D0PUKACXX:1:1105:10055:56374	272	chromosome:AGPv2:9:1:156750706:1	112260248	1	22M1I8M	*	0	0	TCCCCCTTTGGCATTAATCGCCAAAAAATGG	#DDBDDCCCCCCEDDDDDCFFDHJHFHGFCH	AS:i:-13	XS:i:0	XN:i:0	XM:i:1	XO:i:1	XG:i:1	NM:i:2	MD:Z:27C2	YT:Z:UU
HWI-ST515:184:D0PUKACXX:1:1105:10055:56374	256	chromosome:AGPv2:6:1:169174353:1	30233872	1	3M1I27M	*	0	0	CCATTTTTTGGCGATTAATGCCAAAGGGGGA	HCFGHFHJHDFFCDDDDDECCCCCCDDBDD#	AS:i:-13	XS:i:0	XN:i:0	XM:i:1	XO:i:1	XG:i:1	NM:i:2	MD:Z:2G27	YT:Z:UU
HWI-ST515:184:D0PUKACXX:1:1105:10055:56374	256	chromosome:AGPv2:1:1:301354135:1	87697488	1	3M1I27M	*	0	0	CCATTTTTTGGCGATTAATGCCAAAGGGGGA	HCFGHFHJHDFFCDDDDDECCCCCCDDBDD#	AS:i:-13	XS:i:0	XN:i:0	XM:i:1	XO:i:1	XG:i:1	NM:i:2	MD:Z:2G27	YT:Z:UU
HWI-ST515:184:D0PUKACXX:1:1105:10055:56374	272	chromosome:AGPv2:1:1:301354135:1	117665525	1	22M1I8M	*	0	0	TCCCCCTTTGGCATTAATCGCCAAAAAATGG	#DDBDDCCCCCCEDDDDDCFFDHJHFHGFCH	AS:i:-13	XS:i:0	XN:i:0	XM:i:1	XO:i:1	XG:i:1	NM:i:2	MD:Z:27C2	YT:Z:UU
HWI-ST515:184:D0PUKACXX:1:1105:10055:56374	272	chromosome:AGPv2:4:1:241473504:1	40213390	1	22M1I8M	*	0	0	TCCCCCTTTGGCATTAATCGCCAAAAAATGG	#DDBDDCCCCCCEDDDDDCFFDHJHFHGFCH	AS:i:-13	XS:i:0	XN:i:0	XM:i:1	XO:i:1	XG:i:1	NM:i:2	MD:Z:27C2	YT:Z:UU
HWI-ST515:184:D0PUKACXX:1:1105:10055:56374	256	chromosome:AGPv2:1:1:301354135:1	26547753	1	3M1I27M	*	0	0	CCATTTTTTGGCGATTAATGCCAAAGGGGGA	HCFGHFHJHDFFCDDDDDECCCCCCDDBDD#	AS:i:-13	XS:i:0	XN:i:0	XM:i:1	XO:i:1	XG:i:1	NM:i:2	MD:Z:2G27	YT:Z:UU
HWI-ST515:184:D0PUKACXX:1:1105:10055:56374	256	chromosome:AGPv2:2:1:237068873:1	58547964	1	3M1I27M	*	0	0	CCATTTTTTGGCGATTAATGCCAAAGGGGGA	HCFGHFHJHDFFCDDDDDECCCCCCDDBDD#	AS:i:-13	XS:i:0	XN:i:0	XM:i:1	XO:i:1	XG:i:1	NM:i:2	MD:Z:2G27	YT:Z:UU
HWI-ST515:184:D0PUKACXX:1:1105:10055:56374	272	chromosome:AGPv2:7:1:176764762:1	144347739	1	22M1I8M	*	0	0	TCCCCCTTTGGCATTAATCGCCAAAAAATGG	#DDBDDCCCCCCEDDDDDCFFDHJHFHGFCH	AS:i:-13	XS:i:0	XN:i:0	XM:i:1	XO:i:1	XG:i:1	NM:i:2	MD:Z:27C2	YT:Z:UU
HWI-ST515:184:D0PUKACXX:1:1105:10055:56374	272	chromosome:AGPv2:8:1:175793759:1	7986628	1	22M1I8M	*	0	0	TCCCCCTTTGGCATTAATCGCCAAAAAATGG	#DDBDDCCCCCCEDDDDDCFFDHJHFHGFCH	AS:i:-13	XS:i:0	XN:i:0	XM:i:1	XO:i:1	XG:i:1	NM:i:2	MD:Z:27C2	YT:Z:UU
HWI-ST515:184:D0PUKACXX:1:1105:10055:56374	272	chromosome:AGPv2:1:1:301354135:1	97013737	1	22M1I8M	*	0	0	TCCCCCTTTGGCATTAATCGCCAAAAAATGG	#DDBDDCCCCCCEDDDDDCFFDHJHFHGFCH	AS:i:-13	XS:i:0	XN:i:0	XM:i:1	XO:i:1	XG:i:1	NM:i:2	MD:Z:27C2	YT:Z:UU
HWI-ST515:184:D0PUKACXX:1:1105:10055:56374	256	chromosome:AGPv2:1:1:301354135:1	291933801	1	3M1I27M	*	0	0	CCATTTTTTGGCGATTAATGCCAAAGGGGGA	HCFGHFHJHDFFCDDDDDECCCCCCDDBDD#	AS:i:-13	XS:i:0	XN:i:0	XM:i:1	XO:i:1	XG:i:1	NM:i:2	MD:Z:2G27	YT:Z:UU
HWI-ST515:184:D0PUKACXX:1:1105:10055:56374	272	chromosome:AGPv2:8:1:175793759:1	58731430	1	22M1I8M	*	0	0	TCCCCCTTTGGCATTAATCGCCAAAAAATGG	#DDBDDCCCCCCEDDDDDCFFDHJHFHGFCH	AS:i:-13	XS:i:0	XN:i:0	XM:i:1	XO:i:1	XG:i:1	NM:i:2	MD:Z:27C2	YT:Z:UU
HWI-ST515:184:D0PUKACXX:1:1105:10055:56374	272	chromosome:AGPv2:1:1:301354135:1	29312869	1	22M1I8M	*	0	0	TCCCCCTTTGGCATTAATCGCCAAAAAATGG	#DDBDDCCCCCCEDDDDDCFFDHJHFHGFCH	AS:i:-13	XS:i:0	XN:i:0	XM:i:1	XO:i:1	XG:i:1	NM:i:2	MD:Z:27C2	YT:Z:UU
HWI-ST515:184:D0PUKACXX:1:1105:10055:56374	272	chromosome:AGPv2:5:1:217872852:1	52423143	1	22M1I8M	*	0	0	TCCCCCTTTGGCATTAATCGCCAAAAAATGG	#DDBDDCCCCCCEDDDDDCFFDHJHFHGFCH	AS:i:-13	XS:i:0	XN:i:0	XM:i:1	XO:i:1	XG:i:1	NM:i:2	MD:Z:27C2	YT:Z:UU
HWI-ST515:184:D0PUKACXX:1:1105:10055:56374	272	chromosome:AGPv2:7:1:176764762:1	154406641	1	22M1I8M	*	0	0	TCCCCCTTTGGCATTAATCGCCAAAAAATGG	#DDBDDCCCCCCEDDDDDCFFDHJHFHGFCH	AS:i:-13	XS:i:0	XN:i:0	XM:i:1	XO:i:1	XG:i:1	NM:i:2	MD:Z:27C2	YT:Z:UU
HWI-ST515:184:D0PUKACXX:1:1105:10055:56374	256	chromosome:AGPv2:10:1:150189435:1	25945677	1	3M1I27M	*	0	0	CCATTTTTTGGCGATTAATGCCAAAGGGGGA	HCFGHFHJHDFFCDDDDDECCCCCCDDBDD#	AS:i:-13	XS:i:0	XN:i:0	XM:i:1	XO:i:1	XG:i:1	NM:i:2	MD:Z:2G27	YT:Z:UU
HWI-ST515:184:D0PUKACXX:1:1105:10055:56374	256	chromosome:AGPv2:9:1:156750706:1	97092543	1	3M1I27M	*	0	0	CCATTTTTTGGCGATTAATGCCAAAGGGGGA	HCFGHFHJHDFFCDDDDDECCCCCCDDBDD#	AS:i:-13	XS:i:0	XN:i:0	XM:i:1	XO:i:1	XG:i:1	NM:i:2	MD:Z:2G27	YT:Z:UU
HWI-ST515:184:D0PUKACXX:1:1105:10055:56374	272	chromosome:AGPv2:1:1:301354135:1	252197670	1	22M1I8M	*	0	0	TCCCCCTTTGGCATTAATCGCCAAAAAATGG	#DDBDDCCCCCCEDDDDDCFFDHJHFHGFCH	AS:i:-13	XS:i:0	XN:i:0	XM:i:1	XO:i:1	XG:i:1	NM:i:2	MD:Z:27C2	YT:Z:UU
HWI-ST515:184:D0PUKACXX:1:1105:10055:56374	256	chromosome:AGPv2:5:1:217872852:1	173473718	1	3M1I27M	*	0	0	CCATTTTTTGGCGATTAATGCCAAAGGGGGA	HCFGHFHJHDFFCDDDDDECCCCCCDDBDD#	AS:i:-13	XS:i:0	XN:i:0	XM:i:1	XO:i:1	XG:i:1	NM:i:2	MD:Z:2G27	YT:Z:UU
HWI-ST515:184:D0PUKACXX:1:1105:10055:56374	256	chromosome:AGPv2:7:1:176764762:1	85281523	1	3M1I27M	*	0	0	CCATTTTTTGGCGATTAATGCCAAAGGGGGA	HCFGHFHJHDFFCDDDDDECCCCCCDDBDD#	AS:i:-13	XS:i:0	XN:i:0	XM:i:1	XO:i:1	XG:i:1	NM:i:2	MD:Z:2G27	YT:Z:UU
HWI-ST515:184:D0PUKACXX:1:1105:10055:56374	272	chromosome:AGPv2:5:1:217872852:1	39419310	1	22M1I8M	*	0	0	TCCCCCTTTGGCATTAATCGCCAAAAAATGG	#DDBDDCCCCCCEDDDDDCFFDHJHFHGFCH	AS:i:-13	XS:i:0	XN:i:0	XM:i:1	XO:i:1	XG:i:1	NM:i:2	MD:Z:29A0	YT:Z:UU
HWI-ST515:184:D0PUKACXX:1:1105:10055:56374	256	chromosome:AGPv2:10:1:150189435:1	80706284	1	3M1I27M	*	0	0	CCATTTTTTGGCGATTAATGCCAAAGGGGGA	HCFGHFHJHDFFCDDDDDECCCCCCDDBDD#	AS:i:-13	XS:i:0	XN:i:0	XM:i:1	XO:i:1	XG:i:1	NM:i:2	MD:Z:1T28	YT:Z:UU
HWI-ST515:184:D0PUKACXX:1:1105:10055:56374	272	chromosome:AGPv2:9:1:156750706:1	111810855	1	22M1I8M	*	0	0	TCCCCCTTTGGCATTAATCGCCAAAAAATGG	#DDBDDCCCCCCEDDDDDCFFDHJHFHGFCH	AS:i:-13	XS:i:0	XN:i:0	XM:i:1	XO:i:1	XG:i:1	NM:i:2	MD:Z:27C2	YT:Z:UU
HWI-ST515:184:D0PUKACXX:1:1105:10055:56374	272	chromosome:AGPv2:8:1:175793759:1	102955835	1	22M1I8M	*	0	0	TCCCCCTTTGGCATTAATCGCCAAAAAATGG	#DDBDDCCCCCCEDDDDDCFFDHJHFHGFCH	AS:i:-13	XS:i:0	XN:i:0	XM:i:1	XO:i:1	XG:i:1	NM:i:2	MD:Z:27C2	YT:Z:UU
HWI-ST515:184:D0PUKACXX:1:1105:10055:56374	272	chromosome:AGPv2:10:1:150189435:1	15521960	1	22M1I8M	*	0	0	TCCCCCTTTGGCATTAATCGCCAAAAAATGG	#DDBDDCCCCCCEDDDDDCFFDHJHFHGFCH	AS:i:-13	XS:i:0	XN:i:0	XM:i:1	XO:i:1	XG:i:1	NM:i:2	MD:Z:27C2	YT:Z:UU
HWI-ST515:184:D0PUKACXX:1:1105:10055:56374	256	chromosome:AGPv2:7:1:176764762:1	31687512	1	3M1I27M	*	0	0	CCATTTTTTGGCGATTAATGCCAAAGGGGGA	HCFGHFHJHDFFCDDDDDECCCCCCDDBDD#	AS:i:-13	XS:i:0	XN:i:0	XM:i:1	XO:i:1	XG:i:1	NM:i:2	MD:Z:2G27	YT:Z:UU
HWI-ST515:184:D0PUKACXX:1:1105:10055:56374	256	chromosome:AGPv2:3:1:232140174:1	22409157	1	3M1I27M	*	0	0	CCATTTTTTGGCGATTAATGCCAAAGGGGGA	HCFGHFHJHDFFCDDDDDECCCCCCDDBDD#	AS:i:-13	XS:i:0	XN:i:0	XM:i:1	XO:i:1	XG:i:1	NM:i:2	MD:Z:2G27	YT:Z:UU
HWI-ST515:184:D0PUKACXX:1:1105:10055:56374	256	chromosome:AGPv2:2:1:237068873:1	22481673	1	3M1I27M	*	0	0	CCATTTTTTGGCGATTAATGCCAAAGGGGGA	HCFGHFHJHDFFCDDDDDECCCCCCDDBDD#	AS:i:-13	XS:i:0	XN:i:0	XM:i:1	XO:i:1	XG:i:1	NM:i:2	MD:Z:2G27	YT:Z:UU
HWI-ST515:184:D0PUKACXX:1:1105:10055:56374	272	chromosome:AGPv2:10:1:150189435:1	39688225	1	22M1I8M	*	0	0	TCCCCCTTTGGCATTAATCGCCAAAAAATGG	#DDBDDCCCCCCEDDDDDCFFDHJHFHGFCH	AS:i:-13	XS:i:0	XN:i:0	XM:i:1	XO:i:1	XG:i:1	NM:i:2	MD:Z:27C2	YT:Z:UU
HWI-ST515:184:D0PUKACXX:1:1105:10055:56374	256	chromosome:AGPv2:1:1:301354135:1	39699250	1	3M1I27M	*	0	0	CCATTTTTTGGCGATTAATGCCAAAGGGGGA	HCFGHFHJHDFFCDDDDDECCCCCCDDBDD#	AS:i:-13	XS:i:0	XN:i:0	XM:i:1	XO:i:1	XG:i:1	NM:i:2	MD:Z:2G27	YT:Z:UU
HWI-ST515:184:D0PUKACXX:1:1105:10055:56374	256	chromosome:AGPv2:1:1:301354135:1	129088992	1	3M1I27M	*	0	0	CCATTTTTTGGCGATTAATGCCAAAGGGGGA	HCFGHFHJHDFFCDDDDDECCCCCCDDBDD#	AS:i:-13	XS:i:0	XN:i:0	XM:i:1	XO:i:1	XG:i:1	NM:i:2	MD:Z:2G27	YT:Z:UU
HWI-ST515:184:D0PUKACXX:1:1105:10055:56374	256	chromosome:AGPv2:2:1:237068873:1	105024377	1	3M1I27M	*	0	0	CCATTTTTTGGCGATTAATGCCAAAGGGGGA	HCFGHFHJHDFFCDDDDDECCCCCCDDBDD#	AS:i:-13	XS:i:0	XN:i:0	XM:i:1	XO:i:1	XG:i:1	NM:i:2	MD:Z:2G27	YT:Z:UU
HWI-ST515:184:D0PUKACXX:1:1105:10055:56374	272	chromosome:AGPv2:3:1:232140174:1	64534104	1	22M1I8M	*	0	0	TCCCCCTTTGGCATTAATCGCCAAAAAATGG	#DDBDDCCCCCCEDDDDDCFFDHJHFHGFCH	AS:i:-13	XS:i:0	XN:i:0	XM:i:1	XO:i:1	XG:i:1	NM:i:2	MD:Z:27C2	YT:Z:UU
HWI-ST515:184:D0PUKACXX:1:1105:10055:56374	272	chromosome:AGPv2:5:1:217872852:1	17916149	1	22M1I8M	*	0	0	TCCCCCTTTGGCATTAATCGCCAAAAAATGG	#DDBDDCCCCCCEDDDDDCFFDHJHFHGFCH	AS:i:-13	XS:i:0	XN:i:0	XM:i:1	XO:i:1	XG:i:1	NM:i:2	MD:Z:27C2	YT:Z:UU
HWI-ST515:184:D0PUKACXX:1:1105:10055:56374	256	chromosome:AGPv2:6:1:169174353:1	119815791	1	3M1I27M	*	0	0	CCATTTTTTGGCGATTAATGCCAAAGGGGGA	HCFGHFHJHDFFCDDDDDECCCCCCDDBDD#	AS:i:-13	XS:i:0	XN:i:0	XM:i:1	XO:i:1	XG:i:1	NM:i:2	MD:Z:2G27	YT:Z:UU
HWI-ST515:184:D0PUKACXX:1:1105:10055:56374	256	chromosome:AGPv2:5:1:217872852:1	24176505	1	3M1I27M	*	0	0	CCATTTTTTGGCGATTAATGCCAAAGGGGGA	HCFGHFHJHDFFCDDDDDECCCCCCDDBDD#	AS:i:-13	XS:i:0	XN:i:0	XM:i:1	XO:i:1	XG:i:1	NM:i:2	MD:Z:2G27	YT:Z:UU
HWI-ST515:184:D0PUKACXX:1:1105:10055:56374	256	chromosome:AGPv2:7:1:176764762:1	127516832	1	3M1I27M	*	0	0	CCATTTTTTGGCGATTAATGCCAAAGGGGGA	HCFGHFHJHDFFCDDDDDECCCCCCDDBDD#	AS:i:-13	XS:i:0	XN:i:0	XM:i:1	XO:i:1	XG:i:1	NM:i:2	MD:Z:2G27	YT:Z:UU
HWI-ST515:184:D0PUKACXX:1:1105:10055:56374	272	chromosome:AGPv2:8:1:175793759:1	13110408	1	22M1I8M	*	0	0	TCCCCCTTTGGCATTAATCGCCAAAAAATGG	#DDBDDCCCCCCEDDDDDCFFDHJHFHGFCH	AS:i:-13	XS:i:0	XN:i:0	XM:i:1	XO:i:1	XG:i:1	NM:i:2	MD:Z:27C2	YT:Z:UU
HWI-ST515:184:D0PUKACXX:1:1105:10055:56374	272	chromosome:AGPv2:3:1:232140174:1	13236231	1	22M1I8M	*	0	0	TCCCCCTTTGGCATTAATCGCCAAAAAATGG	#DDBDDCCCCCCEDDDDDCFFDHJHFHGFCH	AS:i:-13	XS:i:0	XN:i:0	XM:i:1	XO:i:1	XG:i:1	NM:i:2	MD:Z:27C2	YT:Z:UU
HWI-ST515:184:D0PUKACXX:1:1105:10055:56374	256	chromosome:AGPv2:2:1:237068873:1	233968947	1	3M1I27M	*	0	0	CCATTTTTTGGCGATTAATGCCAAAGGGGGA	HCFGHFHJHDFFCDDDDDECCCCCCDDBDD#	AS:i:-13	XS:i:0	XN:i:0	XM:i:1	XO:i:1	XG:i:1	NM:i:2	MD:Z:2G27	YT:Z:UU
HWI-ST515:184:D0PUKACXX:1:1105:10055:56374	256	chromosome:AGPv2:5:1:217872852:1	189672185	1	3M1I27M	*	0	0	CCATTTTTTGGCGATTAATGCCAAAGGGGGA	HCFGHFHJHDFFCDDDDDECCCCCCDDBDD#	AS:i:-13	XS:i:0	XN:i:0	XM:i:1	XO:i:1	XG:i:1	NM:i:2	MD:Z:2G27	YT:Z:UU
HWI-ST515:184:D0PUKACXX:1:1105:10055:56374	256	chromosome:AGPv2:7:1:176764762:1	22549588	1	3M1I27M	*	0	0	CCATTTTTTGGCGATTAATGCCAAAGGGGGA	HCFGHFHJHDFFCDDDDDECCCCCCDDBDD#	AS:i:-13	XS:i:0	XN:i:0	XM:i:1	XO:i:1	XG:i:1	NM:i:2	MD:Z:2G27	YT:Z:UU
HWI-ST515:184:D0PUKACXX:1:1105:10055:56374	256	chromosome:AGPv2:6:1:169174353:1	62371429	1	3M1I27M	*	0	0	CCATTTTTTGGCGATTAATGCCAAAGGGGGA	HCFGHFHJHDFFCDDDDDECCCCCCDDBDD#	AS:i:-13	XS:i:0	XN:i:0	XM:i:1	XO:i:1	XG:i:1	NM:i:2	MD:Z:2G27	YT:Z:UU
HWI-ST515:184:D0PUKACXX:1:1105:10055:56374	256	chromosome:AGPv2:1:1:301354135:1	105740308	1	3M1I27M	*	0	0	CCATTTTTTGGCGATTAATGCCAAAGGGGGA	HCFGHFHJHDFFCDDDDDECCCCCCDDBDD#	AS:i:-13	XS:i:0	XN:i:0	XM:i:1	XO:i:1	XG:i:1	NM:i:2	MD:Z:2G27	YT:Z:UU
HWI-ST515:184:D0PUKACXX:1:1105:10055:56374	272	chromosome:AGPv2:1:1:301354135:1	183759335	1	22M1I8M	*	0	0	TCCCCCTTTGGCATTAATCGCCAAAAAATGG	#DDBDDCCCCCCEDDDDDCFFDHJHFHGFCH	AS:i:-13	XS:i:0	XN:i:0	XM:i:1	XO:i:1	XG:i:1	NM:i:2	MD:Z:27C2	YT:Z:UU
HWI-ST515:184:D0PUKACXX:1:1105:10055:56374	256	chromosome:AGPv2:2:1:237068873:1	206655494	1	3M1I27M	*	0	0	CCATTTTTTGGCGATTAATGCCAAAGGGGGA	HCFGHFHJHDFFCDDDDDECCCCCCDDBDD#	AS:i:-13	XS:i:0	XN:i:0	XM:i:1	XO:i:1	XG:i:1	NM:i:2	MD:Z:2G27	YT:Z:UU
HWI-ST515:184:D0PUKACXX:1:1105:10055:56374	256	chromosome:AGPv2:9:1:156750706:1	101811396	1	3M1I27M	*	0	0	CCATTTTTTGGCGATTAATGCCAAAGGGGGA	HCFGHFHJHDFFCDDDDDECCCCCCDDBDD#	AS:i:-13	XS:i:0	XN:i:0	XM:i:1	XO:i:1	XG:i:1	NM:i:2	MD:Z:2G27	YT:Z:UU
HWI-ST515:184:D0PUKACXX:1:1105:10055:56374	272	chromosome:AGPv2:7:1:176764762:1	14205223	1	22M1I8M	*	0	0	TCCCCCTTTGGCATTAATCGCCAAAAAATGG	#DDBDDCCCCCCEDDDDDCFFDHJHFHGFCH	AS:i:-13	XS:i:0	XN:i:0	XM:i:1	XO:i:1	XG:i:1	NM:i:2	MD:Z:27C2	YT:Z:UU
HWI-ST515:184:D0PUKACXX:1:1105:10055:56374	256	chromosome:AGPv2:2:1:237068873:1	122976633	1	3M1I27M	*	0	0	CCATTTTTTGGCGATTAATGCCAAAGGGGGA	HCFGHFHJHDFFCDDDDDECCCCCCDDBDD#	AS:i:-13	XS:i:0	XN:i:0	XM:i:1	XO:i:1	XG:i:1	NM:i:2	MD:Z:2G27	YT:Z:UU
HWI-ST515:184:D0PUKACXX:1:1105:10055:56374	272	chromosome:AGPv2:1:1:301354135:1	213839056	1	22M1I8M	*	0	0	TCCCCCTTTGGCATTAATCGCCAAAAAATGG	#DDBDDCCCCCCEDDDDDCFFDHJHFHGFCH	AS:i:-13	XS:i:0	XN:i:0	XM:i:1	XO:i:1	XG:i:1	NM:i:2	MD:Z:27C2	YT:Z:UU
HWI-ST515:184:D0PUKACXX:1:1105:10055:56374	272	chromosome:AGPv2:7:1:176764762:1	84917981	1	22M1I8M	*	0	0	TCCCCCTTTGGCATTAATCGCCAAAAAATGG	#DDBDDCCCCCCEDDDDDCFFDHJHFHGFCH	AS:i:-13	XS:i:0	XN:i:0	XM:i:1	XO:i:1	XG:i:1	NM:i:2	MD:Z:27C2	YT:Z:UU
HWI-ST515:184:D0PUKACXX:1:1105:10055:56374	256	chromosome:AGPv2:4:1:241473504:1	40405542	1	3M1I27M	*	0	0	CCATTTTTTGGCGATTAATGCCAAAGGGGGA	HCFGHFHJHDFFCDDDDDECCCCCCDDBDD#	AS:i:-13	XS:i:0	XN:i:0	XM:i:1	XO:i:1	XG:i:1	NM:i:2	MD:Z:2C27	YT:Z:UU
HWI-ST515:184:D0PUKACXX:1:1105:10055:56374	256	chromosome:AGPv2:2:1:237068873:1	72325808	1	3M1I27M	*	0	0	CCATTTTTTGGCGATTAATGCCAAAGGGGGA	HCFGHFHJHDFFCDDDDDECCCCCCDDBDD#	AS:i:-13	XS:i:0	XN:i:0	XM:i:1	XO:i:1	XG:i:1	NM:i:2	MD:Z:2G27	YT:Z:UU
HWI-ST515:184:D0PUKACXX:1:1105:10055:56374	256	chromosome:AGPv2:6:1:169174353:1	99853794	1	3M1I27M	*	0	0	CCATTTTTTGGCGATTAATGCCAAAGGGGGA	HCFGHFHJHDFFCDDDDDECCCCCCDDBDD#	AS:i:-13	XS:i:0	XN:i:0	XM:i:1	XO:i:1	XG:i:1	NM:i:2	MD:Z:1T28	YT:Z:UU
HWI-ST515:184:D0PUKACXX:1:1105:10055:56374	256	chromosome:AGPv2:5:1:217872852:1	164526794	1	3M1I27M	*	0	0	CCATTTTTTGGCGATTAATGCCAAAGGGGGA	HCFGHFHJHDFFCDDDDDECCCCCCDDBDD#	AS:i:-13	XS:i:0	XN:i:0	XM:i:1	XO:i:1	XG:i:1	NM:i:2	MD:Z:2G27	YT:Z:UU
HWI-ST515:184:D0PUKACXX:1:1105:10055:56374	256	chromosome:AGPv2:2:1:237068873:1	113847847	1	3M1I27M	*	0	0	CCATTTTTTGGCGATTAATGCCAAAGGGGGA	HCFGHFHJHDFFCDDDDDECCCCCCDDBDD#	AS:i:-13	XS:i:0	XN:i:0	XM:i:1	XO:i:1	XG:i:1	NM:i:2	MD:Z:2G27	YT:Z:UU
HWI-ST515:184:D0PUKACXX:1:1105:10055:56374	256	chromosome:AGPv2:5:1:217872852:1	173358045	1	3M1I27M	*	0	0	CCATTTTTTGGCGATTAATGCCAAAGGGGGA	HCFGHFHJHDFFCDDDDDECCCCCCDDBDD#	AS:i:-13	XS:i:0	XN:i:0	XM:i:1	XO:i:1	XG:i:1	NM:i:2	MD:Z:2G27	YT:Z:UU
HWI-ST515:184:D0PUKACXX:1:1105:10055:56374	256	chromosome:AGPv2:3:1:232140174:1	132882147	1	3M1I27M	*	0	0	CCATTTTTTGGCGATTAATGCCAAAGGGGGA	HCFGHFHJHDFFCDDDDDECCCCCCDDBDD#	AS:i:-13	XS:i:0	XN:i:0	XM:i:1	XO:i:1	XG:i:1	NM:i:2	MD:Z:2G27	YT:Z:UU
HWI-ST515:184:D0PUKACXX:1:1105:10055:56374	272	chromosome:AGPv2:2:1:237068873:1	192013923	1	22M1I8M	*	0	0	TCCCCCTTTGGCATTAATCGCCAAAAAATGG	#DDBDDCCCCCCEDDDDDCFFDHJHFHGFCH	AS:i:-13	XS:i:0	XN:i:0	XM:i:1	XO:i:1	XG:i:1	NM:i:2	MD:Z:27C2	YT:Z:UU
HWI-ST515:184:D0PUKACXX:1:1105:10055:56374	256	chromosome:AGPv2:7:1:176764762:1	88647029	1	3M1I27M	*	0	0	CCATTTTTTGGCGATTAATGCCAAAGGGGGA	HCFGHFHJHDFFCDDDDDECCCCCCDDBDD#	AS:i:-13	XS:i:0	XN:i:0	XM:i:1	XO:i:1	XG:i:1	NM:i:2	MD:Z:2G27	YT:Z:UU
HWI-ST515:184:D0PUKACXX:1:1105:10055:56374	272	chromosome:AGPv2:8:1:175793759:1	11233490	1	22M1I8M	*	0	0	TCCCCCTTTGGCATTAATCGCCAAAAAATGG	#DDBDDCCCCCCEDDDDDCFFDHJHFHGFCH	AS:i:-13	XS:i:0	XN:i:0	XM:i:1	XO:i:1	XG:i:1	NM:i:2	MD:Z:27C2	YT:Z:UU
HWI-ST515:184:D0PUKACXX:1:1105:10055:56374	256	chromosome:AGPv2:1:1:301354135:1	31912474	1	3M1I27M	*	0	0	CCATTTTTTGGCGATTAATGCCAAAGGGGGA	HCFGHFHJHDFFCDDDDDECCCCCCDDBDD#	AS:i:-13	XS:i:0	XN:i:0	XM:i:1	XO:i:1	XG:i:1	NM:i:2	MD:Z:2G27	YT:Z:UU
HWI-ST515:184:D0PUKACXX:1:1105:10055:56374	256	chromosome:AGPv2:5:1:217872852:1	76373652	1	3M1I27M	*	0	0	CCATTTTTTGGCGATTAATGCCAAAGGGGGA	HCFGHFHJHDFFCDDDDDECCCCCCDDBDD#	AS:i:-13	XS:i:0	XN:i:0	XM:i:1	XO:i:1	XG:i:1	NM:i:2	MD:Z:2G27	YT:Z:UU
HWI-ST515:184:D0PUKACXX:1:1105:10055:56374	256	chromosome:AGPv2:10:1:150189435:1	118215298	1	3M1I27M	*	0	0	CCATTTTTTGGCGATTAATGCCAAAGGGGGA	HCFGHFHJHDFFCDDDDDECCCCCCDDBDD#	AS:i:-13	XS:i:0	XN:i:0	XM:i:1	XO:i:1	XG:i:1	NM:i:2	MD:Z:2G27	YT:Z:UU
HWI-ST515:184:D0PUKACXX:1:1105:10055:56374	256	chromosome:AGPv2:1:1:301354135:1	190023855	1	3M1I27M	*	0	0	CCATTTTTTGGCGATTAATGCCAAAGGGGGA	HCFGHFHJHDFFCDDDDDECCCCCCDDBDD#	AS:i:-13	XS:i:0	XN:i:0	XM:i:1	XO:i:1	XG:i:1	NM:i:2	MD:Z:2G27	YT:Z:UU
HWI-ST515:184:D0PUKACXX:1:1105:10055:56374	272	chromosome:AGPv2:7:1:176764762:1	25386348	1	22M1I8M	*	0	0	TCCCCCTTTGGCATTAATCGCCAAAAAATGG	#DDBDDCCCCCCEDDDDDCFFDHJHFHGFCH	AS:i:-13	XS:i:0	XN:i:0	XM:i:1	XO:i:1	XG:i:1	NM:i:2	MD:Z:27C2	YT:Z:UU
HWI-ST515:184:D0PUKACXX:1:1105:10055:56374	256	chromosome:AGPv2:6:1:169174353:1	126055514	1	3M1I27M	*	0	0	CCATTTTTTGGCGATTAATGCCAAAGGGGGA	HCFGHFHJHDFFCDDDDDECCCCCCDDBDD#	AS:i:-13	XS:i:0	XN:i:0	XM:i:1	XO:i:1	XG:i:1	NM:i:2	MD:Z:2G27	YT:Z:UU
HWI-ST515:184:D0PUKACXX:1:1105:10055:56374	272	chromosome:AGPv2:8:1:175793759:1	12741642	1	22M1I8M	*	0	0	TCCCCCTTTGGCATTAATCGCCAAAAAATGG	#DDBDDCCCCCCEDDDDDCFFDHJHFHGFCH	AS:i:-13	XS:i:0	XN:i:0	XM:i:1	XO:i:1	XG:i:1	NM:i:2	MD:Z:27C2	YT:Z:UU
HWI-ST515:184:D0PUKACXX:1:1105:10055:56374	272	chromosome:AGPv2:8:1:175793759:1	48893687	1	22M1I8M	*	0	0	TCCCCCTTTGGCATTAATCGCCAAAAAATGG	#DDBDDCCCCCCEDDDDDCFFDHJHFHGFCH	AS:i:-13	XS:i:0	XN:i:0	XM:i:1	XO:i:1	XG:i:1	NM:i:2	MD:Z:27C2	YT:Z:UU
HWI-ST515:184:D0PUKACXX:1:1105:10055:56374	256	chromosome:AGPv2:1:1:301354135:1	94956525	1	3M1I27M	*	0	0	CCATTTTTTGGCGATTAATGCCAAAGGGGGA	HCFGHFHJHDFFCDDDDDECCCCCCDDBDD#	AS:i:-13	XS:i:0	XN:i:0	XM:i:1	XO:i:1	XG:i:1	NM:i:2	MD:Z:2G27	YT:Z:UU
HWI-ST515:184:D0PUKACXX:1:1105:10055:56374	256	chromosome:AGPv2:1:1:301354135:1	81842589	1	3M1I27M	*	0	0	CCATTTTTTGGCGATTAATGCCAAAGGGGGA	HCFGHFHJHDFFCDDDDDECCCCCCDDBDD#	AS:i:-13	XS:i:0	XN:i:0	XM:i:1	XO:i:1	XG:i:1	NM:i:2	MD:Z:2G27	YT:Z:UU
HWI-ST515:184:D0PUKACXX:1:1105:10055:56374	272	chromosome:AGPv2:5:1:217872852:1	207886883	1	22M1I8M	*	0	0	TCCCCCTTTGGCATTAATCGCCAAAAAATGG	#DDBDDCCCCCCEDDDDDCFFDHJHFHGFCH	AS:i:-13	XS:i:0	XN:i:0	XM:i:1	XO:i:1	XG:i:1	NM:i:2	MD:Z:27C2	YT:Z:UU
HWI-ST515:184:D0PUKACXX:1:1105:10055:56374	256	chromosome:AGPv2:10:1:150189435:1	39220401	1	3M1I27M	*	0	0	CCATTTTTTGGCGATTAATGCCAAAGGGGGA	HCFGHFHJHDFFCDDDDDECCCCCCDDBDD#	AS:i:-13	XS:i:0	XN:i:0	XM:i:1	XO:i:1	XG:i:1	NM:i:2	MD:Z:2G27	YT:Z:UU
HWI-ST515:184:D0PUKACXX:1:1105:10055:56374	272	chromosome:AGPv2:4:1:241473504:1	137552263	1	22M1I8M	*	0	0	TCCCCCTTTGGCATTAATCGCCAAAAAATGG	#DDBDDCCCCCCEDDDDDCFFDHJHFHGFCH	AS:i:-13	XS:i:0	XN:i:0	XM:i:1	XO:i:1	XG:i:1	NM:i:2	MD:Z:27C2	YT:Z:UU
HWI-ST515:184:D0PUKACXX:1:1105:10055:56374	256	chromosome:AGPv2:1:1:301354135:1	32124531	1	3M1I27M	*	0	0	CCATTTTTTGGCGATTAATGCCAAAGGGGGA	HCFGHFHJHDFFCDDDDDECCCCCCDDBDD#	AS:i:-13	XS:i:0	XN:i:0	XM:i:1	XO:i:1	XG:i:1	NM:i:2	MD:Z:2G27	YT:Z:UU
HWI-ST515:184:D0PUKACXX:1:1105:10055:56374	272	chromosome:AGPv2:3:1:232140174:1	100772048	1	22M1I8M	*	0	0	TCCCCCTTTGGCATTAATCGCCAAAAAATGG	#DDBDDCCCCCCEDDDDDCFFDHJHFHGFCH	AS:i:-13	XS:i:0	XN:i:0	XM:i:1	XO:i:1	XG:i:1	NM:i:2	MD:Z:27C2	YT:Z:UU
HWI-ST515:184:D0PUKACXX:1:1105:10055:56374	256	chromosome:AGPv2:10:1:150189435:1	145852167	1	3M1I27M	*	0	0	CCATTTTTTGGCGATTAATGCCAAAGGGGGA	HCFGHFHJHDFFCDDDDDECCCCCCDDBDD#	AS:i:-13	XS:i:0	XN:i:0	XM:i:1	XO:i:1	XG:i:1	NM:i:2	MD:Z:2G27	YT:Z:UU
HWI-ST515:184:D0PUKACXX:1:1105:10055:56374	256	chromosome:AGPv2:9:1:156750706:1	44109385	1	3M1I27M	*	0	0	CCATTTTTTGGCGATTAATGCCAAAGGGGGA	HCFGHFHJHDFFCDDDDDECCCCCCDDBDD#	AS:i:-13	XS:i:0	XN:i:0	XM:i:1	XO:i:1	XG:i:1	NM:i:2	MD:Z:2G27	YT:Z:UU
HWI-ST515:184:D0PUKACXX:1:1105:10055:56374	256	chromosome:AGPv2:4:1:241473504:1	198792944	1	3M1I27M	*	0	0	CCATTTTTTGGCGATTAATGCCAAAGGGGGA	HCFGHFHJHDFFCDDDDDECCCCCCDDBDD#	AS:i:-13	XS:i:0	XN:i:0	XM:i:1	XO:i:1	XG:i:1	NM:i:2	MD:Z:2G27	YT:Z:UU
HWI-ST515:184:D0PUKACXX:1:1105:10055:56374	256	chromosome:AGPv2:4:1:241473504:1	36845478	1	3M1I27M	*	0	0	CCATTTTTTGGCGATTAATGCCAAAGGGGGA	HCFGHFHJHDFFCDDDDDECCCCCCDDBDD#	AS:i:-13	XS:i:0	XN:i:0	XM:i:1	XO:i:1	XG:i:1	NM:i:2	MD:Z:2G27	YT:Z:UU
HWI-ST515:184:D0PUKACXX:1:1105:10055:56374	256	chromosome:AGPv2:2:1:237068873:1	171614412	1	3M1I27M	*	0	0	CCATTTTTTGGCGATTAATGCCAAAGGGGGA	HCFGHFHJHDFFCDDDDDECCCCCCDDBDD#	AS:i:-13	XS:i:0	XN:i:0	XM:i:1	XO:i:1	XG:i:1	NM:i:2	MD:Z:2G27	YT:Z:UU
HWI-ST515:184:D0PUKACXX:1:1105:10055:56374	256	chromosome:AGPv2:3:1:232140174:1	45528752	1	3M1I27M	*	0	0	CCATTTTTTGGCGATTAATGCCAAAGGGGGA	HCFGHFHJHDFFCDDDDDECCCCCCDDBDD#	AS:i:-13	XS:i:0	XN:i:0	XM:i:1	XO:i:1	XG:i:1	NM:i:2	MD:Z:2G27	YT:Z:UU
HWI-ST515:184:D0PUKACXX:1:1105:10055:56374	272	chromosome:AGPv2:5:1:217872852:1	130897461	1	22M1I8M	*	0	0	TCCCCCTTTGGCATTAATCGCCAAAAAATGG	#DDBDDCCCCCCEDDDDDCFFDHJHFHGFCH	AS:i:-13	XS:i:0	XN:i:0	XM:i:1	XO:i:1	XG:i:1	NM:i:2	MD:Z:27C2	YT:Z:UU
HWI-ST515:184:D0PUKACXX:1:1105:10055:56374	256	chromosome:AGPv2:10:1:150189435:1	70336643	1	3M1I27M	*	0	0	CCATTTTTTGGCGATTAATGCCAAAGGGGGA	HCFGHFHJHDFFCDDDDDECCCCCCDDBDD#	AS:i:-13	XS:i:0	XN:i:0	XM:i:1	XO:i:1	XG:i:1	NM:i:2	MD:Z:2G27	YT:Z:UU
HWI-ST515:184:D0PUKACXX:1:1105:10055:56374	272	chromosome:AGPv2:4:1:241473504:1	145383590	1	22M1I8M	*	0	0	TCCCCCTTTGGCATTAATCGCCAAAAAATGG	#DDBDDCCCCCCEDDDDDCFFDHJHFHGFCH	AS:i:-13	XS:i:0	XN:i:0	XM:i:1	XO:i:1	XG:i:1	NM:i:2	MD:Z:27C2	YT:Z:UU
HWI-ST515:184:D0PUKACXX:1:1105:10055:56374	256	chromosome:AGPv2:1:1:301354135:1	56851165	1	3M1I27M	*	0	0	CCATTTTTTGGCGATTAATGCCAAAGGGGGA	HCFGHFHJHDFFCDDDDDECCCCCCDDBDD#	AS:i:-13	XS:i:0	XN:i:0	XM:i:1	XO:i:1	XG:i:1	NM:i:2	MD:Z:2G27	YT:Z:UU
HWI-ST515:184:D0PUKACXX:1:1105:10055:56374	256	chromosome:AGPv2:6:1:169174353:1	130984867	1	3M1I27M	*	0	0	CCATTTTTTGGCGATTAATGCCAAAGGGGGA	HCFGHFHJHDFFCDDDDDECCCCCCDDBDD#	AS:i:-13	XS:i:0	XN:i:0	XM:i:1	XO:i:1	XG:i:1	NM:i:2	MD:Z:2G27	YT:Z:UU
HWI-ST515:184:D0PUKACXX:1:1105:10055:56374	256	chromosome:AGPv2:7:1:176764762:1	86617499	1	3M1I27M	*	0	0	CCATTTTTTGGCGATTAATGCCAAAGGGGGA	HCFGHFHJHDFFCDDDDDECCCCCCDDBDD#	AS:i:-13	XS:i:0	XN:i:0	XM:i:1	XO:i:1	XG:i:1	NM:i:2	MD:Z:2G27	YT:Z:UU
HWI-ST515:184:D0PUKACXX:1:1105:10055:56374	272	chromosome:AGPv2:9:1:156750706:1	41487766	1	22M1I8M	*	0	0	TCCCCCTTTGGCATTAATCGCCAAAAAATGG	#DDBDDCCCCCCEDDDDDCFFDHJHFHGFCH	AS:i:-13	XS:i:0	XN:i:0	XM:i:1	XO:i:1	XG:i:1	NM:i:2	MD:Z:29C0	YT:Z:UU
HWI-ST515:184:D0PUKACXX:1:1105:10055:56374	256	chromosome:AGPv2:2:1:237068873:1	84921408	1	3M1I27M	*	0	0	CCATTTTTTGGCGATTAATGCCAAAGGGGGA	HCFGHFHJHDFFCDDDDDECCCCCCDDBDD#	AS:i:-13	XS:i:0	XN:i:0	XM:i:1	XO:i:1	XG:i:1	NM:i:2	MD:Z:2G27	YT:Z:UU
HWI-ST515:184:D0PUKACXX:1:1105:10055:56374	256	chromosome:AGPv2:8:1:175793759:1	95802118	1	3M1I27M	*	0	0	CCATTTTTTGGCGATTAATGCCAAAGGGGGA	HCFGHFHJHDFFCDDDDDECCCCCCDDBDD#	AS:i:-13	XS:i:0	XN:i:0	XM:i:1	XO:i:1	XG:i:1	NM:i:2	MD:Z:2G27	YT:Z:UU
HWI-ST515:184:D0PUKACXX:1:1105:10055:56374	272	chromosome:AGPv2:6:1:169174353:1	99440225	1	22M1I8M	*	0	0	TCCCCCTTTGGCATTAATCGCCAAAAAATGG	#DDBDDCCCCCCEDDDDDCFFDHJHFHGFCH	AS:i:-13	XS:i:0	XN:i:0	XM:i:1	XO:i:1	XG:i:1	NM:i:2	MD:Z:27C2	YT:Z:UU
HWI-ST515:184:D0PUKACXX:1:1105:10055:56374	272	chromosome:AGPv2:6:1:169174353:1	115093725	1	22M1I8M	*	0	0	TCCCCCTTTGGCATTAATCGCCAAAAAATGG	#DDBDDCCCCCCEDDDDDCFFDHJHFHGFCH	AS:i:-13	XS:i:0	XN:i:0	XM:i:1	XO:i:1	XG:i:1	NM:i:2	MD:Z:27C2	YT:Z:UU
HWI-ST515:184:D0PUKACXX:1:1105:10055:56374	272	chromosome:AGPv2:9:1:156750706:1	76018640	1	22M1I8M	*	0	0	TCCCCCTTTGGCATTAATCGCCAAAAAATGG	#DDBDDCCCCCCEDDDDDCFFDHJHFHGFCH	AS:i:-13	XS:i:0	XN:i:0	XM:i:1	XO:i:1	XG:i:1	NM:i:2	MD:Z:27C2	YT:Z:UU
HWI-ST515:184:D0PUKACXX:1:1105:10055:56374	272	chromosome:AGPv2:2:1:237068873:1	230648305	1	22M1I8M	*	0	0	TCCCCCTTTGGCATTAATCGCCAAAAAATGG	#DDBDDCCCCCCEDDDDDCFFDHJHFHGFCH	AS:i:-13	XS:i:0	XN:i:0	XM:i:1	XO:i:1	XG:i:1	NM:i:2	MD:Z:27C2	YT:Z:UU
HWI-ST515:184:D0PUKACXX:1:1105:10055:56374	256	chromosome:AGPv2:6:1:169174353:1	42144011	1	4M1I26M	*	0	0	CCATTTTTTGGCGATTAATGCCAAAGGGGGA	HCFGHFHJHDFFCDDDDDECCCCCCDDBDD#	AS:i:-13	XS:i:0	XN:i:0	XM:i:1	XO:i:1	XG:i:1	NM:i:2	MD:Z:3C26	YT:Z:UU
HWI-ST515:184:D0PUKACXX:1:1105:10055:56374	256	chromosome:AGPv2:8:1:175793759:1	138552039	1	3M1I27M	*	0	0	CCATTTTTTGGCGATTAATGCCAAAGGGGGA	HCFGHFHJHDFFCDDDDDECCCCCCDDBDD#	AS:i:-13	XS:i:0	XN:i:0	XM:i:1	XO:i:1	XG:i:1	NM:i:2	MD:Z:2G27	YT:Z:UU
HWI-ST515:184:D0PUKACXX:1:1105:10055:56374	256	chromosome:AGPv2:8:1:175793759:1	113726757	1	3M1I27M	*	0	0	CCATTTTTTGGCGATTAATGCCAAAGGGGGA	HCFGHFHJHDFFCDDDDDECCCCCCDDBDD#	AS:i:-13	XS:i:0	XN:i:0	XM:i:1	XO:i:1	XG:i:1	NM:i:2	MD:Z:2G27	YT:Z:UU
HWI-ST515:184:D0PUKACXX:1:1105:10055:56374	256	chromosome:AGPv2:4:1:241473504:1	27142164	1	3M1I27M	*	0	0	CCATTTTTTGGCGATTAATGCCAAAGGGGGA	HCFGHFHJHDFFCDDDDDECCCCCCDDBDD#	AS:i:-13	XS:i:0	XN:i:0	XM:i:1	XO:i:1	XG:i:1	NM:i:2	MD:Z:2G27	YT:Z:UU
HWI-ST515:184:D0PUKACXX:1:1105:10055:56374	272	chromosome:AGPv2:4:1:241473504:1	147889536	1	22M1I8M	*	0	0	TCCCCCTTTGGCATTAATCGCCAAAAAATGG	#DDBDDCCCCCCEDDDDDCFFDHJHFHGFCH	AS:i:-13	XS:i:0	XN:i:0	XM:i:1	XO:i:1	XG:i:1	NM:i:2	MD:Z:29A0	YT:Z:UU
HWI-ST515:184:D0PUKACXX:1:1105:10055:56374	272	chromosome:AGPv2:3:1:232140174:1	219243334	1	22M1I8M	*	0	0	TCCCCCTTTGGCATTAATCGCCAAAAAATGG	#DDBDDCCCCCCEDDDDDCFFDHJHFHGFCH	AS:i:-13	XS:i:0	XN:i:0	XM:i:1	XO:i:1	XG:i:1	NM:i:2	MD:Z:27C2	YT:Z:UU
HWI-ST515:184:D0PUKACXX:1:1105:10055:56374	256	chromosome:AGPv2:6:1:169174353:1	58969683	1	3M1I27M	*	0	0	CCATTTTTTGGCGATTAATGCCAAAGGGGGA	HCFGHFHJHDFFCDDDDDECCCCCCDDBDD#	AS:i:-13	XS:i:0	XN:i:0	XM:i:1	XO:i:1	XG:i:1	NM:i:2	MD:Z:2G27	YT:Z:UU
HWI-ST515:184:D0PUKACXX:1:1105:10055:56374	256	chromosome:AGPv2:8:1:175793759:1	125939845	1	3M1I27M	*	0	0	CCATTTTTTGGCGATTAATGCCAAAGGGGGA	HCFGHFHJHDFFCDDDDDECCCCCCDDBDD#	AS:i:-13	XS:i:0	XN:i:0	XM:i:1	XO:i:1	XG:i:1	NM:i:2	MD:Z:2G27	YT:Z:UU
HWI-ST515:184:D0PUKACXX:1:1105:10055:56374	256	chromosome:AGPv2:4:1:241473504:1	64168161	1	3M1I27M	*	0	0	CCATTTTTTGGCGATTAATGCCAAAGGGGGA	HCFGHFHJHDFFCDDDDDECCCCCCDDBDD#	AS:i:-13	XS:i:0	XN:i:0	XM:i:1	XO:i:1	XG:i:1	NM:i:2	MD:Z:2G27	YT:Z:UU
HWI-ST515:184:D0PUKACXX:1:1105:10055:56374	272	chromosome:AGPv2:5:1:217872852:1	199995100	1	22M1I8M	*	0	0	TCCCCCTTTGGCATTAATCGCCAAAAAATGG	#DDBDDCCCCCCEDDDDDCFFDHJHFHGFCH	AS:i:-13	XS:i:0	XN:i:0	XM:i:1	XO:i:1	XG:i:1	NM:i:2	MD:Z:27C2	YT:Z:UU
HWI-ST515:184:D0PUKACXX:1:1105:10055:56374	272	chromosome:AGPv2:5:1:217872852:1	52957694	1	22M1I8M	*	0	0	TCCCCCTTTGGCATTAATCGCCAAAAAATGG	#DDBDDCCCCCCEDDDDDCFFDHJHFHGFCH	AS:i:-13	XS:i:0	XN:i:0	XM:i:1	XO:i:1	XG:i:1	NM:i:2	MD:Z:27C2	YT:Z:UU
HWI-ST515:184:D0PUKACXX:1:1105:10055:56374	272	chromosome:AGPv2:3:1:232140174:1	141510323	1	22M1I8M	*	0	0	TCCCCCTTTGGCATTAATCGCCAAAAAATGG	#DDBDDCCCCCCEDDDDDCFFDHJHFHGFCH	AS:i:-13	XS:i:0	XN:i:0	XM:i:1	XO:i:1	XG:i:1	NM:i:2	MD:Z:29A0	YT:Z:UU
HWI-ST515:184:D0PUKACXX:1:1105:10055:56374	272	chromosome:AGPv2:6:1:169174353:1	45551569	1	22M1I8M	*	0	0	TCCCCCTTTGGCATTAATCGCCAAAAAATGG	#DDBDDCCCCCCEDDDDDCFFDHJHFHGFCH	AS:i:-13	XS:i:0	XN:i:0	XM:i:1	XO:i:1	XG:i:1	NM:i:2	MD:Z:27C2	YT:Z:UU
HWI-ST515:184:D0PUKACXX:1:1105:10055:56374	256	chromosome:AGPv2:3:1:232140174:1	12665462	1	3M1I27M	*	0	0	CCATTTTTTGGCGATTAATGCCAAAGGGGGA	HCFGHFHJHDFFCDDDDDECCCCCCDDBDD#	AS:i:-13	XS:i:0	XN:i:0	XM:i:1	XO:i:1	XG:i:1	NM:i:2	MD:Z:2G27	YT:Z:UU
HWI-ST515:184:D0PUKACXX:1:1105:10055:56374	256	chromosome:AGPv2:1:1:301354135:1	235501406	1	3M1I27M	*	0	0	CCATTTTTTGGCGATTAATGCCAAAGGGGGA	HCFGHFHJHDFFCDDDDDECCCCCCDDBDD#	AS:i:-13	XS:i:0	XN:i:0	XM:i:1	XO:i:1	XG:i:1	NM:i:2	MD:Z:2G27	YT:Z:UU
HWI-ST515:184:D0PUKACXX:1:1105:10055:56374	272	chromosome:AGPv2:4:1:241473504:1	166253916	1	22M1I8M	*	0	0	TCCCCCTTTGGCATTAATCGCCAAAAAATGG	#DDBDDCCCCCCEDDDDDCFFDHJHFHGFCH	AS:i:-13	XS:i:0	XN:i:0	XM:i:1	XO:i:1	XG:i:1	NM:i:2	MD:Z:27C2	YT:Z:UU
HWI-ST515:184:D0PUKACXX:1:1105:10055:56374	256	chromosome:AGPv2:6:1:169174353:1	34408617	1	3M1I27M	*	0	0	CCATTTTTTGGCGATTAATGCCAAAGGGGGA	HCFGHFHJHDFFCDDDDDECCCCCCDDBDD#	AS:i:-13	XS:i:0	XN:i:0	XM:i:1	XO:i:1	XG:i:1	NM:i:2	MD:Z:2G27	YT:Z:UU
HWI-ST515:184:D0PUKACXX:1:1105:10055:56374	256	chromosome:AGPv2:3:1:232140174:1	144466420	1	3M1I27M	*	0	0	CCATTTTTTGGCGATTAATGCCAAAGGGGGA	HCFGHFHJHDFFCDDDDDECCCCCCDDBDD#	AS:i:-13	XS:i:0	XN:i:0	XM:i:1	XO:i:1	XG:i:1	NM:i:2	MD:Z:2G27	YT:Z:UU
HWI-ST515:184:D0PUKACXX:1:1105:10055:56374	272	chromosome:AGPv2:10:1:150189435:1	84696611	1	22M1I8M	*	0	0	TCCCCCTTTGGCATTAATCGCCAAAAAATGG	#DDBDDCCCCCCEDDDDDCFFDHJHFHGFCH	AS:i:-13	XS:i:0	XN:i:0	XM:i:1	XO:i:1	XG:i:1	NM:i:2	MD:Z:27C2	YT:Z:UU
HWI-ST515:184:D0PUKACXX:1:1105:10055:56374	272	chromosome:AGPv2:3:1:232140174:1	166759331	1	22M1I8M	*	0	0	TCCCCCTTTGGCATTAATCGCCAAAAAATGG	#DDBDDCCCCCCEDDDDDCFFDHJHFHGFCH	AS:i:-13	XS:i:0	XN:i:0	XM:i:1	XO:i:1	XG:i:1	NM:i:2	MD:Z:27C2	YT:Z:UU
HWI-ST515:184:D0PUKACXX:1:1105:10055:56374	272	chromosome:AGPv2:2:1:237068873:1	168196431	1	22M1I8M	*	0	0	TCCCCCTTTGGCATTAATCGCCAAAAAATGG	#DDBDDCCCCCCEDDDDDCFFDHJHFHGFCH	AS:i:-13	XS:i:0	XN:i:0	XM:i:1	XO:i:1	XG:i:1	NM:i:2	MD:Z:27C2	YT:Z:UU
HWI-ST515:184:D0PUKACXX:1:1105:10055:56374	272	chromosome:AGPv2:4:1:241473504:1	3183769	1	22M1I8M	*	0	0	TCCCCCTTTGGCATTAATCGCCAAAAAATGG	#DDBDDCCCCCCEDDDDDCFFDHJHFHGFCH	AS:i:-13	XS:i:0	XN:i:0	XM:i:1	XO:i:1	XG:i:1	NM:i:2	MD:Z:27C2	YT:Z:UU
HWI-ST515:184:D0PUKACXX:1:1105:10055:56374	256	chromosome:AGPv2:10:1:150189435:1	93201902	1	3M1I27M	*	0	0	CCATTTTTTGGCGATTAATGCCAAAGGGGGA	HCFGHFHJHDFFCDDDDDECCCCCCDDBDD#	AS:i:-13	XS:i:0	XN:i:0	XM:i:1	XO:i:1	XG:i:1	NM:i:2	MD:Z:2G27	YT:Z:UU
HWI-ST515:184:D0PUKACXX:1:1105:10055:56374	272	chromosome:AGPv2:4:1:241473504:1	121000397	1	22M1I8M	*	0	0	TCCCCCTTTGGCATTAATCGCCAAAAAATGG	#DDBDDCCCCCCEDDDDDCFFDHJHFHGFCH	AS:i:-13	XS:i:0	XN:i:0	XM:i:1	XO:i:1	XG:i:1	NM:i:2	MD:Z:27C2	YT:Z:UU
HWI-ST515:184:D0PUKACXX:1:1105:10055:56374	272	chromosome:AGPv2:8:1:175793759:1	90376336	1	22M1I8M	*	0	0	TCCCCCTTTGGCATTAATCGCCAAAAAATGG	#DDBDDCCCCCCEDDDDDCFFDHJHFHGFCH	AS:i:-13	XS:i:0	XN:i:0	XM:i:1	XO:i:1	XG:i:1	NM:i:2	MD:Z:27C2	YT:Z:UU
HWI-ST515:184:D0PUKACXX:1:1105:10055:56374	256	chromosome:AGPv2:4:1:241473504:1	86258148	1	3M1I27M	*	0	0	CCATTTTTTGGCGATTAATGCCAAAGGGGGA	HCFGHFHJHDFFCDDDDDECCCCCCDDBDD#	AS:i:-13	XS:i:0	XN:i:0	XM:i:1	XO:i:1	XG:i:1	NM:i:2	MD:Z:2G27	YT:Z:UU
HWI-ST515:184:D0PUKACXX:1:1105:10055:56374	256	chromosome:AGPv2:4:1:241473504:1	108265346	1	3M1I27M	*	0	0	CCATTTTTTGGCGATTAATGCCAAAGGGGGA	HCFGHFHJHDFFCDDDDDECCCCCCDDBDD#	AS:i:-13	XS:i:0	XN:i:0	XM:i:1	XO:i:1	XG:i:1	NM:i:2	MD:Z:2G27	YT:Z:UU
HWI-ST515:184:D0PUKACXX:1:1105:10055:56374	272	chromosome:AGPv2:3:1:232140174:1	18917492	1	22M1I8M	*	0	0	TCCCCCTTTGGCATTAATCGCCAAAAAATGG	#DDBDDCCCCCCEDDDDDCFFDHJHFHGFCH	AS:i:-13	XS:i:0	XN:i:0	XM:i:1	XO:i:1	XG:i:1	NM:i:2	MD:Z:27C2	YT:Z:UU
HWI-ST515:184:D0PUKACXX:1:1105:10055:56374	272	chromosome:AGPv2:2:1:237068873:1	100910263	1	22M1I8M	*	0	0	TCCCCCTTTGGCATTAATCGCCAAAAAATGG	#DDBDDCCCCCCEDDDDDCFFDHJHFHGFCH	AS:i:-13	XS:i:0	XN:i:0	XM:i:1	XO:i:1	XG:i:1	NM:i:2	MD:Z:27C2	YT:Z:UU
HWI-ST515:184:D0PUKACXX:1:1105:10055:56374	256	chromosome:AGPv2:2:1:237068873:1	215712789	1	3M1I27M	*	0	0	CCATTTTTTGGCGATTAATGCCAAAGGGGGA	HCFGHFHJHDFFCDDDDDECCCCCCDDBDD#	AS:i:-13	XS:i:0	XN:i:0	XM:i:1	XO:i:1	XG:i:1	NM:i:2	MD:Z:2G27	YT:Z:UU
HWI-ST515:184:D0PUKACXX:1:1105:10055:56374	272	chromosome:AGPv2:4:1:241473504:1	145146909	1	22M1I8M	*	0	0	TCCCCCTTTGGCATTAATCGCCAAAAAATGG	#DDBDDCCCCCCEDDDDDCFFDHJHFHGFCH	AS:i:-13	XS:i:0	XN:i:0	XM:i:1	XO:i:1	XG:i:1	NM:i:2	MD:Z:27C2	YT:Z:UU
HWI-ST515:184:D0PUKACXX:1:1105:10055:56374	256	chromosome:AGPv2:1:1:301354135:1	63655070	1	3M1I27M	*	0	0	CCATTTTTTGGCGATTAATGCCAAAGGGGGA	HCFGHFHJHDFFCDDDDDECCCCCCDDBDD#	AS:i:-13	XS:i:0	XN:i:0	XM:i:1	XO:i:1	XG:i:1	NM:i:2	MD:Z:2G27	YT:Z:UU
HWI-ST515:184:D0PUKACXX:1:1105:10055:56374	256	chromosome:AGPv2:4:1:241473504:1	228888988	1	3M1I27M	*	0	0	CCATTTTTTGGCGATTAATGCCAAAGGGGGA	HCFGHFHJHDFFCDDDDDECCCCCCDDBDD#	AS:i:-13	XS:i:0	XN:i:0	XM:i:1	XO:i:1	XG:i:1	NM:i:2	MD:Z:2G27	YT:Z:UU
HWI-ST515:184:D0PUKACXX:1:1105:10055:56374	256	chromosome:AGPv2:8:1:175793759:1	7929456	1	3M1I27M	*	0	0	CCATTTTTTGGCGATTAATGCCAAAGGGGGA	HCFGHFHJHDFFCDDDDDECCCCCCDDBDD#	AS:i:-13	XS:i:0	XN:i:0	XM:i:1	XO:i:1	XG:i:1	NM:i:2	MD:Z:2G27	YT:Z:UU
HWI-ST515:184:D0PUKACXX:1:1105:10055:56374	256	chromosome:AGPv2:10:1:150189435:1	103657442	1	3M1I27M	*	0	0	CCATTTTTTGGCGATTAATGCCAAAGGGGGA	HCFGHFHJHDFFCDDDDDECCCCCCDDBDD#	AS:i:-13	XS:i:0	XN:i:0	XM:i:1	XO:i:1	XG:i:1	NM:i:2	MD:Z:2G27	YT:Z:UU
HWI-ST515:184:D0PUKACXX:1:1105:10055:56374	256	chromosome:AGPv2:3:1:232140174:1	145555456	1	3M1I27M	*	0	0	CCATTTTTTGGCGATTAATGCCAAAGGGGGA	HCFGHFHJHDFFCDDDDDECCCCCCDDBDD#	AS:i:-13	XS:i:0	XN:i:0	XM:i:1	XO:i:1	XG:i:1	NM:i:2	MD:Z:2G27	YT:Z:UU
HWI-ST515:184:D0PUKACXX:1:1105:10055:56374	256	chromosome:AGPv2:2:1:237068873:1	19773088	1	3M1I27M	*	0	0	CCATTTTTTGGCGATTAATGCCAAAGGGGGA	HCFGHFHJHDFFCDDDDDECCCCCCDDBDD#	AS:i:-13	XS:i:0	XN:i:0	XM:i:1	XO:i:1	XG:i:1	NM:i:2	MD:Z:2G27	YT:Z:UU
HWI-ST515:184:D0PUKACXX:1:1105:10055:56374	256	chromosome:AGPv2:9:1:156750706:1	15095241	1	3M1I27M	*	0	0	CCATTTTTTGGCGATTAATGCCAAAGGGGGA	HCFGHFHJHDFFCDDDDDECCCCCCDDBDD#	AS:i:-13	XS:i:0	XN:i:0	XM:i:1	XO:i:1	XG:i:1	NM:i:2	MD:Z:2G27	YT:Z:UU
HWI-ST515:184:D0PUKACXX:1:1105:10055:56374	256	chromosome:AGPv2:4:1:241473504:1	172973240	1	3M1I27M	*	0	0	CCATTTTTTGGCGATTAATGCCAAAGGGGGA	HCFGHFHJHDFFCDDDDDECCCCCCDDBDD#	AS:i:-13	XS:i:0	XN:i:0	XM:i:1	XO:i:1	XG:i:1	NM:i:2	MD:Z:2G27	YT:Z:UU
HWI-ST515:184:D0PUKACXX:1:1105:10055:56374	256	chromosome:AGPv2:6:1:169174353:1	57369590	1	3M1I27M	*	0	0	CCATTTTTTGGCGATTAATGCCAAAGGGGGA	HCFGHFHJHDFFCDDDDDECCCCCCDDBDD#	AS:i:-13	XS:i:0	XN:i:0	XM:i:1	XO:i:1	XG:i:1	NM:i:2	MD:Z:2G27	YT:Z:UU
HWI-ST515:184:D0PUKACXX:1:1105:10055:56374	272	chromosome:AGPv2:1:1:301354135:1	292434847	1	22M1I8M	*	0	0	TCCCCCTTTGGCATTAATCGCCAAAAAATGG	#DDBDDCCCCCCEDDDDDCFFDHJHFHGFCH	AS:i:-13	XS:i:0	XN:i:0	XM:i:1	XO:i:1	XG:i:1	NM:i:2	MD:Z:27C2	YT:Z:UU
HWI-ST515:184:D0PUKACXX:1:1105:10055:56374	256	chromosome:AGPv2:10:1:150189435:1	110940483	1	3M1I27M	*	0	0	CCATTTTTTGGCGATTAATGCCAAAGGGGGA	HCFGHFHJHDFFCDDDDDECCCCCCDDBDD#	AS:i:-13	XS:i:0	XN:i:0	XM:i:1	XO:i:1	XG:i:1	NM:i:2	MD:Z:2G27	YT:Z:UU
HWI-ST515:184:D0PUKACXX:1:1105:10055:56374	272	chromosome:AGPv2:3:1:232140174:1	121470123	1	22M1I8M	*	0	0	TCCCCCTTTGGCATTAATCGCCAAAAAATGG	#DDBDDCCCCCCEDDDDDCFFDHJHFHGFCH	AS:i:-13	XS:i:0	XN:i:0	XM:i:1	XO:i:1	XG:i:1	NM:i:2	MD:Z:27C2	YT:Z:UU
HWI-ST515:184:D0PUKACXX:1:1105:10055:56374	256	chromosome:AGPv2:3:1:232140174:1	3497283	1	3M1I27M	*	0	0	CCATTTTTTGGCGATTAATGCCAAAGGGGGA	HCFGHFHJHDFFCDDDDDECCCCCCDDBDD#	AS:i:-13	XS:i:0	XN:i:0	XM:i:1	XO:i:1	XG:i:1	NM:i:2	MD:Z:2G27	YT:Z:UU
HWI-ST515:184:D0PUKACXX:1:1105:10055:56374	272	chromosome:AGPv2:5:1:217872852:1	126137686	1	22M1I8M	*	0	0	TCCCCCTTTGGCATTAATCGCCAAAAAATGG	#DDBDDCCCCCCEDDDDDCFFDHJHFHGFCH	AS:i:-13	XS:i:0	XN:i:0	XM:i:1	XO:i:1	XG:i:1	NM:i:2	MD:Z:27C2	YT:Z:UU
HWI-ST515:184:D0PUKACXX:1:1105:10055:56374	256	chromosome:AGPv2:10:1:150189435:1	110781659	1	3M1I27M	*	0	0	CCATTTTTTGGCGATTAATGCCAAAGGGGGA	HCFGHFHJHDFFCDDDDDECCCCCCDDBDD#	AS:i:-13	XS:i:0	XN:i:0	XM:i:1	XO:i:1	XG:i:1	NM:i:2	MD:Z:2G27	YT:Z:UU
HWI-ST515:184:D0PUKACXX:1:1105:10055:56374	256	chromosome:AGPv2:1:1:301354135:1	102575020	1	3M1I27M	*	0	0	CCATTTTTTGGCGATTAATGCCAAAGGGGGA	HCFGHFHJHDFFCDDDDDECCCCCCDDBDD#	AS:i:-13	XS:i:0	XN:i:0	XM:i:1	XO:i:1	XG:i:1	NM:i:2	MD:Z:2G27	YT:Z:UU
HWI-ST515:184:D0PUKACXX:1:1105:10055:56374	256	chromosome:AGPv2:3:1:232140174:1	135890483	1	3M1I27M	*	0	0	CCATTTTTTGGCGATTAATGCCAAAGGGGGA	HCFGHFHJHDFFCDDDDDECCCCCCDDBDD#	AS:i:-13	XS:i:0	XN:i:0	XM:i:1	XO:i:1	XG:i:1	NM:i:2	MD:Z:2G27	YT:Z:UU
HWI-ST515:184:D0PUKACXX:1:1105:10055:56374	272	chromosome:AGPv2:4:1:241473504:1	130561544	1	22M1I8M	*	0	0	TCCCCCTTTGGCATTAATCGCCAAAAAATGG	#DDBDDCCCCCCEDDDDDCFFDHJHFHGFCH	AS:i:-13	XS:i:0	XN:i:0	XM:i:1	XO:i:1	XG:i:1	NM:i:2	MD:Z:27C2	YT:Z:UU
HWI-ST515:184:D0PUKACXX:1:1105:10055:56374	256	chromosome:AGPv2:8:1:175793759:1	45809704	1	3M1I27M	*	0	0	CCATTTTTTGGCGATTAATGCCAAAGGGGGA	HCFGHFHJHDFFCDDDDDECCCCCCDDBDD#	AS:i:-13	XS:i:0	XN:i:0	XM:i:1	XO:i:1	XG:i:1	NM:i:2	MD:Z:2G27	YT:Z:UU
HWI-ST515:184:D0PUKACXX:1:1105:10055:56374	272	chromosome:AGPv2:3:1:232140174:1	208646463	1	22M1I8M	*	0	0	TCCCCCTTTGGCATTAATCGCCAAAAAATGG	#DDBDDCCCCCCEDDDDDCFFDHJHFHGFCH	AS:i:-13	XS:i:0	XN:i:0	XM:i:1	XO:i:1	XG:i:1	NM:i:2	MD:Z:27C2	YT:Z:UU
HWI-ST515:184:D0PUKACXX:1:1105:10055:56374	256	chromosome:AGPv2:9:1:156750706:1	32571670	1	3M1I27M	*	0	0	CCATTTTTTGGCGATTAATGCCAAAGGGGGA	HCFGHFHJHDFFCDDDDDECCCCCCDDBDD#	AS:i:-13	XS:i:0	XN:i:0	XM:i:1	XO:i:1	XG:i:1	NM:i:2	MD:Z:2G27	YT:Z:UU
HWI-ST515:184:D0PUKACXX:1:1105:10055:56374	272	chromosome:AGPv2:1:1:301354135:1	164068032	1	22M1I8M	*	0	0	TCCCCCTTTGGCATTAATCGCCAAAAAATGG	#DDBDDCCCCCCEDDDDDCFFDHJHFHGFCH	AS:i:-13	XS:i:0	XN:i:0	XM:i:1	XO:i:1	XG:i:1	NM:i:2	MD:Z:27C2	YT:Z:UU
HWI-ST515:184:D0PUKACXX:1:1105:10055:56374	272	chromosome:AGPv2:6:1:169174353:1	152988907	1	22M1I8M	*	0	0	TCCCCCTTTGGCATTAATCGCCAAAAAATGG	#DDBDDCCCCCCEDDDDDCFFDHJHFHGFCH	AS:i:-13	XS:i:0	XN:i:0	XM:i:1	XO:i:1	XG:i:1	NM:i:2	MD:Z:27C2	YT:Z:UU
HWI-ST515:184:D0PUKACXX:1:1105:10055:56374	256	chromosome:AGPv2:4:1:241473504:1	83339361	1	3M1I27M	*	0	0	CCATTTTTTGGCGATTAATGCCAAAGGGGGA	HCFGHFHJHDFFCDDDDDECCCCCCDDBDD#	AS:i:-13	XS:i:0	XN:i:0	XM:i:1	XO:i:1	XG:i:1	NM:i:2	MD:Z:2G27	YT:Z:UU
HWI-ST515:184:D0PUKACXX:1:1105:10055:56374	256	chromosome:AGPv2:4:1:241473504:1	18296774	1	3M1I27M	*	0	0	CCATTTTTTGGCGATTAATGCCAAAGGGGGA	HCFGHFHJHDFFCDDDDDECCCCCCDDBDD#	AS:i:-13	XS:i:0	XN:i:0	XM:i:1	XO:i:1	XG:i:1	NM:i:2	MD:Z:2G27	YT:Z:UU
HWI-ST515:184:D0PUKACXX:1:1105:10055:56374	272	chromosome:AGPv2:2:1:237068873:1	228131977	1	22M1I8M	*	0	0	TCCCCCTTTGGCATTAATCGCCAAAAAATGG	#DDBDDCCCCCCEDDDDDCFFDHJHFHGFCH	AS:i:-13	XS:i:0	XN:i:0	XM:i:1	XO:i:1	XG:i:1	NM:i:2	MD:Z:27C2	YT:Z:UU
HWI-ST515:184:D0PUKACXX:1:1105:10055:56374	272	chromosome:AGPv2:5:1:217872852:1	47783076	1	22M1I8M	*	0	0	TCCCCCTTTGGCATTAATCGCCAAAAAATGG	#DDBDDCCCCCCEDDDDDCFFDHJHFHGFCH	AS:i:-13	XS:i:0	XN:i:0	XM:i:1	XO:i:1	XG:i:1	NM:i:2	MD:Z:27C2	YT:Z:UU
HWI-ST515:184:D0PUKACXX:1:1105:10055:56374	272	chromosome:AGPv2:9:1:156750706:1	22132637	1	22M1I8M	*	0	0	TCCCCCTTTGGCATTAATCGCCAAAAAATGG	#DDBDDCCCCCCEDDDDDCFFDHJHFHGFCH	AS:i:-13	XS:i:0	XN:i:0	XM:i:1	XO:i:1	XG:i:1	NM:i:2	MD:Z:27C2	YT:Z:UU
HWI-ST515:184:D0PUKACXX:1:1105:10055:56374	256	chromosome:AGPv2:6:1:169174353:1	158896379	1	3M1I27M	*	0	0	CCATTTTTTGGCGATTAATGCCAAAGGGGGA	HCFGHFHJHDFFCDDDDDECCCCCCDDBDD#	AS:i:-13	XS:i:0	XN:i:0	XM:i:1	XO:i:1	XG:i:1	NM:i:2	MD:Z:2G27	YT:Z:UU
HWI-ST515:184:D0PUKACXX:1:1105:10055:56374	272	chromosome:AGPv2:1:1:301354135:1	70994181	1	22M1I8M	*	0	0	TCCCCCTTTGGCATTAATCGCCAAAAAATGG	#DDBDDCCCCCCEDDDDDCFFDHJHFHGFCH	AS:i:-13	XS:i:0	XN:i:0	XM:i:1	XO:i:1	XG:i:1	NM:i:2	MD:Z:27C2	YT:Z:UU
HWI-ST515:184:D0PUKACXX:1:1105:10055:56374	256	chromosome:AGPv2:3:1:232140174:1	200969730	1	3M1I27M	*	0	0	CCATTTTTTGGCGATTAATGCCAAAGGGGGA	HCFGHFHJHDFFCDDDDDECCCCCCDDBDD#	AS:i:-13	XS:i:0	XN:i:0	XM:i:1	XO:i:1	XG:i:1	NM:i:2	MD:Z:2G27	YT:Z:UU
HWI-ST515:184:D0PUKACXX:1:1105:10055:56374	272	chromosome:AGPv2:9:1:156750706:1	50988945	1	22M1I8M	*	0	0	TCCCCCTTTGGCATTAATCGCCAAAAAATGG	#DDBDDCCCCCCEDDDDDCFFDHJHFHGFCH	AS:i:-13	XS:i:0	XN:i:0	XM:i:1	XO:i:1	XG:i:1	NM:i:2	MD:Z:27C2	YT:Z:UU
HWI-ST515:184:D0PUKACXX:1:1105:10055:56374	256	chromosome:AGPv2:3:1:232140174:1	109167200	1	3M1I27M	*	0	0	CCATTTTTTGGCGATTAATGCCAAAGGGGGA	HCFGHFHJHDFFCDDDDDECCCCCCDDBDD#	AS:i:-13	XS:i:0	XN:i:0	XM:i:1	XO:i:1	XG:i:1	NM:i:2	MD:Z:5G24	YT:Z:UU
HWI-ST515:184:D0PUKACXX:1:1105:10055:56374	256	chromosome:AGPv2:1:1:301354135:1	259419270	1	3M1I27M	*	0	0	CCATTTTTTGGCGATTAATGCCAAAGGGGGA	HCFGHFHJHDFFCDDDDDECCCCCCDDBDD#	AS:i:-13	XS:i:0	XN:i:0	XM:i:1	XO:i:1	XG:i:1	NM:i:2	MD:Z:2G27	YT:Z:UU
HWI-ST515:184:D0PUKACXX:1:1105:10055:56374	272	chromosome:AGPv2:5:1:217872852:1	86320942	1	22M1I8M	*	0	0	TCCCCCTTTGGCATTAATCGCCAAAAAATGG	#DDBDDCCCCCCEDDDDDCFFDHJHFHGFCH	AS:i:-13	XS:i:0	XN:i:0	XM:i:1	XO:i:1	XG:i:1	NM:i:2	MD:Z:27C2	YT:Z:UU
HWI-ST515:184:D0PUKACXX:1:1105:10055:56374	272	chromosome:AGPv2:8:1:175793759:1	98184624	1	22M1I8M	*	0	0	TCCCCCTTTGGCATTAATCGCCAAAAAATGG	#DDBDDCCCCCCEDDDDDCFFDHJHFHGFCH	AS:i:-13	XS:i:0	XN:i:0	XM:i:1	XO:i:1	XG:i:1	NM:i:2	MD:Z:27C2	YT:Z:UU
HWI-ST515:184:D0PUKACXX:1:1105:10055:56374	272	chromosome:AGPv2:3:1:232140174:1	215291135	1	22M1I8M	*	0	0	TCCCCCTTTGGCATTAATCGCCAAAAAATGG	#DDBDDCCCCCCEDDDDDCFFDHJHFHGFCH	AS:i:-13	XS:i:0	XN:i:0	XM:i:1	XO:i:1	XG:i:1	NM:i:2	MD:Z:27C2	YT:Z:UU
HWI-ST515:184:D0PUKACXX:1:1105:10055:56374	256	chromosome:AGPv2:4:1:241473504:1	135948863	1	3M1I27M	*	0	0	CCATTTTTTGGCGATTAATGCCAAAGGGGGA	HCFGHFHJHDFFCDDDDDECCCCCCDDBDD#	AS:i:-13	XS:i:0	XN:i:0	XM:i:1	XO:i:1	XG:i:1	NM:i:2	MD:Z:2G27	YT:Z:UU
HWI-ST515:184:D0PUKACXX:1:1105:10055:56374	256	chromosome:AGPv2:1:1:301354135:1	69959195	1	3M1I27M	*	0	0	CCATTTTTTGGCGATTAATGCCAAAGGGGGA	HCFGHFHJHDFFCDDDDDECCCCCCDDBDD#	AS:i:-13	XS:i:0	XN:i:0	XM:i:1	XO:i:1	XG:i:1	NM:i:2	MD:Z:2G27	YT:Z:UU
HWI-ST515:184:D0PUKACXX:1:1105:10055:56374	256	chromosome:AGPv2:2:1:237068873:1	143917690	1	3M1I27M	*	0	0	CCATTTTTTGGCGATTAATGCCAAAGGGGGA	HCFGHFHJHDFFCDDDDDECCCCCCDDBDD#	AS:i:-13	XS:i:0	XN:i:0	XM:i:1	XO:i:1	XG:i:1	NM:i:2	MD:Z:2G27	YT:Z:UU
HWI-ST515:184:D0PUKACXX:1:1105:10055:56374	256	chromosome:AGPv2:1:1:301354135:1	211793500	1	3M1I27M	*	0	0	CCATTTTTTGGCGATTAATGCCAAAGGGGGA	HCFGHFHJHDFFCDDDDDECCCCCCDDBDD#	AS:i:-13	XS:i:0	XN:i:0	XM:i:1	XO:i:1	XG:i:1	NM:i:2	MD:Z:1T28	YT:Z:UU
HWI-ST515:184:D0PUKACXX:1:1105:10055:56374	256	chromosome:AGPv2:2:1:237068873:1	201736840	1	3M1I27M	*	0	0	CCATTTTTTGGCGATTAATGCCAAAGGGGGA	HCFGHFHJHDFFCDDDDDECCCCCCDDBDD#	AS:i:-13	XS:i:0	XN:i:0	XM:i:1	XO:i:1	XG:i:1	NM:i:2	MD:Z:2G27	YT:Z:UU
HWI-ST515:184:D0PUKACXX:1:1105:10055:56374	272	chromosome:AGPv2:9:1:156750706:1	76892555	1	22M1I8M	*	0	0	TCCCCCTTTGGCATTAATCGCCAAAAAATGG	#DDBDDCCCCCCEDDDDDCFFDHJHFHGFCH	AS:i:-13	XS:i:0	XN:i:0	XM:i:1	XO:i:1	XG:i:1	NM:i:2	MD:Z:27C2	YT:Z:UU
HWI-ST515:184:D0PUKACXX:1:1105:10055:56374	272	chromosome:AGPv2:5:1:217872852:1	194132108	1	22M1I8M	*	0	0	TCCCCCTTTGGCATTAATCGCCAAAAAATGG	#DDBDDCCCCCCEDDDDDCFFDHJHFHGFCH	AS:i:-13	XS:i:0	XN:i:0	XM:i:1	XO:i:1	XG:i:1	NM:i:2	MD:Z:27C2	YT:Z:UU
HWI-ST515:184:D0PUKACXX:1:1105:10055:56374	256	chromosome:AGPv2:2:1:237068873:1	163124422	1	3M1I27M	*	0	0	CCATTTTTTGGCGATTAATGCCAAAGGGGGA	HCFGHFHJHDFFCDDDDDECCCCCCDDBDD#	AS:i:-13	XS:i:0	XN:i:0	XM:i:1	XO:i:1	XG:i:1	NM:i:2	MD:Z:2G27	YT:Z:UU
HWI-ST515:184:D0PUKACXX:1:1105:10055:56374	272	chromosome:AGPv2:1:1:301354135:1	225802294	1	22M1I8M	*	0	0	TCCCCCTTTGGCATTAATCGCCAAAAAATGG	#DDBDDCCCCCCEDDDDDCFFDHJHFHGFCH	AS:i:-13	XS:i:0	XN:i:0	XM:i:1	XO:i:1	XG:i:1	NM:i:2	MD:Z:27C2	YT:Z:UU
HWI-ST515:184:D0PUKACXX:1:1105:10055:56374	256	chromosome:AGPv2:6:1:169174353:1	27008492	1	3M1I27M	*	0	0	CCATTTTTTGGCGATTAATGCCAAAGGGGGA	HCFGHFHJHDFFCDDDDDECCCCCCDDBDD#	AS:i:-13	XS:i:0	XN:i:0	XM:i:1	XO:i:1	XG:i:1	NM:i:2	MD:Z:2G27	YT:Z:UU
HWI-ST515:184:D0PUKACXX:1:1105:10055:56374	256	chromosome:AGPv2:8:1:175793759:1	132803899	1	3M1I27M	*	0	0	CCATTTTTTGGCGATTAATGCCAAAGGGGGA	HCFGHFHJHDFFCDDDDDECCCCCCDDBDD#	AS:i:-13	XS:i:0	XN:i:0	XM:i:1	XO:i:1	XG:i:1	NM:i:2	MD:Z:2G27	YT:Z:UU
HWI-ST515:184:D0PUKACXX:1:1105:10055:56374	256	chromosome:AGPv2:9:1:156750706:1	29615257	1	3M1I27M	*	0	0	CCATTTTTTGGCGATTAATGCCAAAGGGGGA	HCFGHFHJHDFFCDDDDDECCCCCCDDBDD#	AS:i:-13	XS:i:0	XN:i:0	XM:i:1	XO:i:1	XG:i:1	NM:i:2	MD:Z:2G27	YT:Z:UU
HWI-ST515:184:D0PUKACXX:1:1105:10055:56374	272	chromosome:AGPv2:4:1:241473504:1	46464028	1	22M1I8M	*	0	0	TCCCCCTTTGGCATTAATCGCCAAAAAATGG	#DDBDDCCCCCCEDDDDDCFFDHJHFHGFCH	AS:i:-13	XS:i:0	XN:i:0	XM:i:1	XO:i:1	XG:i:1	NM:i:2	MD:Z:27C2	YT:Z:UU
HWI-ST515:184:D0PUKACXX:1:1105:10055:56374	256	chromosome:AGPv2:8:1:175793759:1	86545913	1	3M1I27M	*	0	0	CCATTTTTTGGCGATTAATGCCAAAGGGGGA	HCFGHFHJHDFFCDDDDDECCCCCCDDBDD#	AS:i:-13	XS:i:0	XN:i:0	XM:i:1	XO:i:1	XG:i:1	NM:i:2	MD:Z:2G27	YT:Z:UU
HWI-ST515:184:D0PUKACXX:1:1105:10055:56374	272	chromosome:AGPv2:3:1:232140174:1	213224713	1	22M1I8M	*	0	0	TCCCCCTTTGGCATTAATCGCCAAAAAATGG	#DDBDDCCCCCCEDDDDDCFFDHJHFHGFCH	AS:i:-13	XS:i:0	XN:i:0	XM:i:1	XO:i:1	XG:i:1	NM:i:2	MD:Z:27C2	YT:Z:UU
HWI-ST515:184:D0PUKACXX:1:1105:10055:56374	272	chromosome:AGPv2:4:1:241473504:1	40162354	1	22M1I8M	*	0	0	TCCCCCTTTGGCATTAATCGCCAAAAAATGG	#DDBDDCCCCCCEDDDDDCFFDHJHFHGFCH	AS:i:-13	XS:i:0	XN:i:0	XM:i:1	XO:i:1	XG:i:1	NM:i:2	MD:Z:27C2	YT:Z:UU
HWI-ST515:184:D0PUKACXX:1:1105:10055:56374	256	chromosome:AGPv2:10:1:150189435:1	103613210	1	3M1I27M	*	0	0	CCATTTTTTGGCGATTAATGCCAAAGGGGGA	HCFGHFHJHDFFCDDDDDECCCCCCDDBDD#	AS:i:-13	XS:i:0	XN:i:0	XM:i:1	XO:i:1	XG:i:1	NM:i:2	MD:Z:2G27	YT:Z:UU
HWI-ST515:184:D0PUKACXX:1:1105:10055:56374	272	chromosome:AGPv2:5:1:217872852:1	120543462	1	22M1I8M	*	0	0	TCCCCCTTTGGCATTAATCGCCAAAAAATGG	#DDBDDCCCCCCEDDDDDCFFDHJHFHGFCH	AS:i:-13	XS:i:0	XN:i:0	XM:i:1	XO:i:1	XG:i:1	NM:i:2	MD:Z:27C2	YT:Z:UU
HWI-ST515:184:D0PUKACXX:1:1105:10055:56374	272	chromosome:AGPv2:4:1:241473504:1	48936531	1	22M1I8M	*	0	0	TCCCCCTTTGGCATTAATCGCCAAAAAATGG	#DDBDDCCCCCCEDDDDDCFFDHJHFHGFCH	AS:i:-13	XS:i:0	XN:i:0	XM:i:1	XO:i:1	XG:i:1	NM:i:2	MD:Z:27C2	YT:Z:UU
HWI-ST515:184:D0PUKACXX:1:1105:10055:56374	272	chromosome:AGPv2:10:1:150189435:1	70615899	1	22M1I8M	*	0	0	TCCCCCTTTGGCATTAATCGCCAAAAAATGG	#DDBDDCCCCCCEDDDDDCFFDHJHFHGFCH	AS:i:-13	XS:i:0	XN:i:0	XM:i:1	XO:i:1	XG:i:1	NM:i:2	MD:Z:27C2	YT:Z:UU
HWI-ST515:184:D0PUKACXX:1:1105:10055:56374	256	chromosome:AGPv2:3:1:232140174:1	171349334	1	3M1I27M	*	0	0	CCATTTTTTGGCGATTAATGCCAAAGGGGGA	HCFGHFHJHDFFCDDDDDECCCCCCDDBDD#	AS:i:-13	XS:i:0	XN:i:0	XM:i:1	XO:i:1	XG:i:1	NM:i:2	MD:Z:2G27	YT:Z:UU
HWI-ST515:184:D0PUKACXX:1:1105:10055:56374	272	chromosome:AGPv2:7:1:176764762:1	66107485	1	22M1I8M	*	0	0	TCCCCCTTTGGCATTAATCGCCAAAAAATGG	#DDBDDCCCCCCEDDDDDCFFDHJHFHGFCH	AS:i:-13	XS:i:0	XN:i:0	XM:i:1	XO:i:1	XG:i:1	NM:i:2	MD:Z:27C2	YT:Z:UU
HWI-ST515:184:D0PUKACXX:1:1105:10055:56374	272	chromosome:AGPv2:2:1:237068873:1	212974422	1	22M1I8M	*	0	0	TCCCCCTTTGGCATTAATCGCCAAAAAATGG	#DDBDDCCCCCCEDDDDDCFFDHJHFHGFCH	AS:i:-13	XS:i:0	XN:i:0	XM:i:1	XO:i:1	XG:i:1	NM:i:2	MD:Z:27C2	YT:Z:UU
HWI-ST515:184:D0PUKACXX:1:1105:10055:56374	256	chromosome:AGPv2:1:1:301354135:1	79909897	1	3M1I27M	*	0	0	CCATTTTTTGGCGATTAATGCCAAAGGGGGA	HCFGHFHJHDFFCDDDDDECCCCCCDDBDD#	AS:i:-13	XS:i:0	XN:i:0	XM:i:1	XO:i:1	XG:i:1	NM:i:2	MD:Z:2G27	YT:Z:UU
HWI-ST515:184:D0PUKACXX:1:1105:10055:56374	272	chromosome:AGPv2:2:1:237068873:1	226398743	1	22M1I8M	*	0	0	TCCCCCTTTGGCATTAATCGCCAAAAAATGG	#DDBDDCCCCCCEDDDDDCFFDHJHFHGFCH	AS:i:-13	XS:i:0	XN:i:0	XM:i:1	XO:i:1	XG:i:1	NM:i:2	MD:Z:27C2	YT:Z:UU
HWI-ST515:184:D0PUKACXX:1:1105:10055:56374	256	chromosome:AGPv2:4:1:241473504:1	83444490	1	3M1I27M	*	0	0	CCATTTTTTGGCGATTAATGCCAAAGGGGGA	HCFGHFHJHDFFCDDDDDECCCCCCDDBDD#	AS:i:-13	XS:i:0	XN:i:0	XM:i:1	XO:i:1	XG:i:1	NM:i:2	MD:Z:2G27	YT:Z:UU
HWI-ST515:184:D0PUKACXX:1:1105:10055:56374	272	chromosome:AGPv2:10:1:150189435:1	22386306	1	22M1I8M	*	0	0	TCCCCCTTTGGCATTAATCGCCAAAAAATGG	#DDBDDCCCCCCEDDDDDCFFDHJHFHGFCH	AS:i:-13	XS:i:0	XN:i:0	XM:i:1	XO:i:1	XG:i:1	NM:i:2	MD:Z:27C2	YT:Z:UU
HWI-ST515:184:D0PUKACXX:1:1105:10055:56374	256	chromosome:AGPv2:10:1:150189435:1	33640026	1	3M1I27M	*	0	0	CCATTTTTTGGCGATTAATGCCAAAGGGGGA	HCFGHFHJHDFFCDDDDDECCCCCCDDBDD#	AS:i:-13	XS:i:0	XN:i:0	XM:i:1	XO:i:1	XG:i:1	NM:i:2	MD:Z:2G27	YT:Z:UU
HWI-ST515:184:D0PUKACXX:1:1105:10055:56374	272	chromosome:AGPv2:8:1:175793759:1	87621038	1	22M1I8M	*	0	0	TCCCCCTTTGGCATTAATCGCCAAAAAATGG	#DDBDDCCCCCCEDDDDDCFFDHJHFHGFCH	AS:i:-13	XS:i:0	XN:i:0	XM:i:1	XO:i:1	XG:i:1	NM:i:2	MD:Z:27C2	YT:Z:UU
HWI-ST515:184:D0PUKACXX:1:1105:10055:56374	256	chromosome:AGPv2:2:1:237068873:1	186364421	1	3M1I27M	*	0	0	CCATTTTTTGGCGATTAATGCCAAAGGGGGA	HCFGHFHJHDFFCDDDDDECCCCCCDDBDD#	AS:i:-13	XS:i:0	XN:i:0	XM:i:1	XO:i:1	XG:i:1	NM:i:2	MD:Z:2G27	YT:Z:UU
HWI-ST515:184:D0PUKACXX:1:1105:10055:56374	272	chromosome:AGPv2:4:1:241473504:1	6571910	1	22M1I8M	*	0	0	TCCCCCTTTGGCATTAATCGCCAAAAAATGG	#DDBDDCCCCCCEDDDDDCFFDHJHFHGFCH	AS:i:-13	XS:i:0	XN:i:0	XM:i:1	XO:i:1	XG:i:1	NM:i:2	MD:Z:27C2	YT:Z:UU
HWI-ST515:184:D0PUKACXX:1:1105:10055:56374	256	chromosome:AGPv2:10:1:150189435:1	33468251	1	3M1I27M	*	0	0	CCATTTTTTGGCGATTAATGCCAAAGGGGGA	HCFGHFHJHDFFCDDDDDECCCCCCDDBDD#	AS:i:-13	XS:i:0	XN:i:0	XM:i:1	XO:i:1	XG:i:1	NM:i:2	MD:Z:2G27	YT:Z:UU
HWI-ST515:184:D0PUKACXX:1:1105:10055:56374	256	chromosome:AGPv2:8:1:175793759:1	4668802	1	3M1I27M	*	0	0	CCATTTTTTGGCGATTAATGCCAAAGGGGGA	HCFGHFHJHDFFCDDDDDECCCCCCDDBDD#	AS:i:-13	XS:i:0	XN:i:0	XM:i:1	XO:i:1	XG:i:1	NM:i:2	MD:Z:2G27	YT:Z:UU
HWI-ST515:184:D0PUKACXX:1:1105:10055:56374	256	chromosome:AGPv2:7:1:176764762:1	126815745	1	3M1I27M	*	0	0	CCATTTTTTGGCGATTAATGCCAAAGGGGGA	HCFGHFHJHDFFCDDDDDECCCCCCDDBDD#	AS:i:-13	XS:i:0	XN:i:0	XM:i:1	XO:i:1	XG:i:1	NM:i:2	MD:Z:2G27	YT:Z:UU
HWI-ST515:184:D0PUKACXX:1:1105:10055:56374	256	chromosome:AGPv2:5:1:217872852:1	78172655	1	3M1I27M	*	0	0	CCATTTTTTGGCGATTAATGCCAAAGGGGGA	HCFGHFHJHDFFCDDDDDECCCCCCDDBDD#	AS:i:-13	XS:i:0	XN:i:0	XM:i:1	XO:i:1	XG:i:1	NM:i:2	MD:Z:2G27	YT:Z:UU
HWI-ST515:184:D0PUKACXX:1:1105:10055:56374	272	chromosome:AGPv2:1:1:301354135:1	73855637	1	22M1I8M	*	0	0	TCCCCCTTTGGCATTAATCGCCAAAAAATGG	#DDBDDCCCCCCEDDDDDCFFDHJHFHGFCH	AS:i:-13	XS:i:0	XN:i:0	XM:i:1	XO:i:1	XG:i:1	NM:i:2	MD:Z:27C2	YT:Z:UU
HWI-ST515:184:D0PUKACXX:1:1105:10055:56374	256	chromosome:AGPv2:1:1:301354135:1	69084402	1	3M1I27M	*	0	0	CCATTTTTTGGCGATTAATGCCAAAGGGGGA	HCFGHFHJHDFFCDDDDDECCCCCCDDBDD#	AS:i:-13	XS:i:0	XN:i:0	XM:i:1	XO:i:1	XG:i:1	NM:i:2	MD:Z:2G27	YT:Z:UU
HWI-ST515:184:D0PUKACXX:1:1105:10055:56374	272	chromosome:AGPv2:1:1:301354135:1	190193005	1	22M1I8M	*	0	0	TCCCCCTTTGGCATTAATCGCCAAAAAATGG	#DDBDDCCCCCCEDDDDDCFFDHJHFHGFCH	AS:i:-13	XS:i:0	XN:i:0	XM:i:1	XO:i:1	XG:i:1	NM:i:2	MD:Z:27C2	YT:Z:UU
HWI-ST515:184:D0PUKACXX:1:1105:10055:56374	256	chromosome:AGPv2:4:1:241473504:1	231656038	1	3M1I27M	*	0	0	CCATTTTTTGGCGATTAATGCCAAAGGGGGA	HCFGHFHJHDFFCDDDDDECCCCCCDDBDD#	AS:i:-13	XS:i:0	XN:i:0	XM:i:1	XO:i:1	XG:i:1	NM:i:2	MD:Z:2G27	YT:Z:UU
HWI-ST515:184:D0PUKACXX:1:1105:10055:56374	272	chromosome:AGPv2:8:1:175793759:1	48879639	1	22M1I8M	*	0	0	TCCCCCTTTGGCATTAATCGCCAAAAAATGG	#DDBDDCCCCCCEDDDDDCFFDHJHFHGFCH	AS:i:-13	XS:i:0	XN:i:0	XM:i:1	XO:i:1	XG:i:1	NM:i:2	MD:Z:27C2	YT:Z:UU
HWI-ST515:184:D0PUKACXX:1:1105:10055:56374	256	chromosome:AGPv2:7:1:176764762:1	9824085	1	3M1I27M	*	0	0	CCATTTTTTGGCGATTAATGCCAAAGGGGGA	HCFGHFHJHDFFCDDDDDECCCCCCDDBDD#	AS:i:-13	XS:i:0	XN:i:0	XM:i:1	XO:i:1	XG:i:1	NM:i:2	MD:Z:2G27	YT:Z:UU
HWI-ST515:184:D0PUKACXX:1:1105:10055:56374	256	chromosome:AGPv2:3:1:232140174:1	178697908	1	3M1I27M	*	0	0	CCATTTTTTGGCGATTAATGCCAAAGGGGGA	HCFGHFHJHDFFCDDDDDECCCCCCDDBDD#	AS:i:-13	XS:i:0	XN:i:0	XM:i:1	XO:i:1	XG:i:1	NM:i:2	MD:Z:2G27	YT:Z:UU
HWI-ST515:184:D0PUKACXX:1:1105:10055:56374	256	chromosome:AGPv2:2:1:237068873:1	140302483	1	3M1I27M	*	0	0	CCATTTTTTGGCGATTAATGCCAAAGGGGGA	HCFGHFHJHDFFCDDDDDECCCCCCDDBDD#	AS:i:-13	XS:i:0	XN:i:0	XM:i:1	XO:i:1	XG:i:1	NM:i:2	MD:Z:2G27	YT:Z:UU
HWI-ST515:184:D0PUKACXX:1:1105:10055:56374	272	chromosome:AGPv2:4:1:241473504:1	71863474	1	22M1I8M	*	0	0	TCCCCCTTTGGCATTAATCGCCAAAAAATGG	#DDBDDCCCCCCEDDDDDCFFDHJHFHGFCH	AS:i:-13	XS:i:0	XN:i:0	XM:i:1	XO:i:1	XG:i:1	NM:i:2	MD:Z:27C2	YT:Z:UU
HWI-ST515:184:D0PUKACXX:1:1105:10055:56374	256	chromosome:AGPv2:4:1:241473504:1	36993172	1	3M1I27M	*	0	0	CCATTTTTTGGCGATTAATGCCAAAGGGGGA	HCFGHFHJHDFFCDDDDDECCCCCCDDBDD#	AS:i:-13	XS:i:0	XN:i:0	XM:i:1	XO:i:1	XG:i:1	NM:i:2	MD:Z:2G27	YT:Z:UU
HWI-ST515:184:D0PUKACXX:1:1105:10055:56374	256	chromosome:AGPv2:10:1:150189435:1	42643872	1	3M1I27M	*	0	0	CCATTTTTTGGCGATTAATGCCAAAGGGGGA	HCFGHFHJHDFFCDDDDDECCCCCCDDBDD#	AS:i:-13	XS:i:0	XN:i:0	XM:i:1	XO:i:1	XG:i:1	NM:i:2	MD:Z:2G27	YT:Z:UU
HWI-ST515:184:D0PUKACXX:1:1105:10055:56374	272	chromosome:AGPv2:10:1:150189435:1	128500677	1	22M1I8M	*	0	0	TCCCCCTTTGGCATTAATCGCCAAAAAATGG	#DDBDDCCCCCCEDDDDDCFFDHJHFHGFCH	AS:i:-13	XS:i:0	XN:i:0	XM:i:1	XO:i:1	XG:i:1	NM:i:2	MD:Z:27C2	YT:Z:UU
HWI-ST515:184:D0PUKACXX:1:1105:10055:56374	272	chromosome:AGPv2:3:1:232140174:1	126655635	1	22M1I8M	*	0	0	TCCCCCTTTGGCATTAATCGCCAAAAAATGG	#DDBDDCCCCCCEDDDDDCFFDHJHFHGFCH	AS:i:-13	XS:i:0	XN:i:0	XM:i:1	XO:i:1	XG:i:1	NM:i:2	MD:Z:27C2	YT:Z:UU
HWI-ST515:184:D0PUKACXX:1:1105:10055:56374	256	chromosome:AGPv2:10:1:150189435:1	90688451	1	3M1I27M	*	0	0	CCATTTTTTGGCGATTAATGCCAAAGGGGGA	HCFGHFHJHDFFCDDDDDECCCCCCDDBDD#	AS:i:-13	XS:i:0	XN:i:0	XM:i:1	XO:i:1	XG:i:1	NM:i:2	MD:Z:2G27	YT:Z:UU
HWI-ST515:184:D0PUKACXX:1:1105:10055:56374	256	chromosome:AGPv2:10:1:150189435:1	131512485	1	3M1I27M	*	0	0	CCATTTTTTGGCGATTAATGCCAAAGGGGGA	HCFGHFHJHDFFCDDDDDECCCCCCDDBDD#	AS:i:-13	XS:i:0	XN:i:0	XM:i:1	XO:i:1	XG:i:1	NM:i:2	MD:Z:2G27	YT:Z:UU
HWI-ST515:184:D0PUKACXX:1:1105:10055:56374	272	chromosome:AGPv2:7:1:176764762:1	147563210	1	22M1I8M	*	0	0	TCCCCCTTTGGCATTAATCGCCAAAAAATGG	#DDBDDCCCCCCEDDDDDCFFDHJHFHGFCH	AS:i:-13	XS:i:0	XN:i:0	XM:i:1	XO:i:1	XG:i:1	NM:i:2	MD:Z:27C2	YT:Z:UU
HWI-ST515:184:D0PUKACXX:1:1105:10055:56374	272	chromosome:AGPv2:3:1:232140174:1	209683484	1	22M1I8M	*	0	0	TCCCCCTTTGGCATTAATCGCCAAAAAATGG	#DDBDDCCCCCCEDDDDDCFFDHJHFHGFCH	AS:i:-13	XS:i:0	XN:i:0	XM:i:1	XO:i:1	XG:i:1	NM:i:2	MD:Z:27C2	YT:Z:UU
HWI-ST515:184:D0PUKACXX:1:1105:10055:56374	256	chromosome:AGPv2:7:1:176764762:1	115093030	1	3M1I27M	*	0	0	CCATTTTTTGGCGATTAATGCCAAAGGGGGA	HCFGHFHJHDFFCDDDDDECCCCCCDDBDD#	AS:i:-13	XS:i:0	XN:i:0	XM:i:1	XO:i:1	XG:i:1	NM:i:2	MD:Z:2G27	YT:Z:UU
HWI-ST515:184:D0PUKACXX:1:1105:10055:56374	272	chromosome:AGPv2:3:1:232140174:1	21142461	1	22M1I8M	*	0	0	TCCCCCTTTGGCATTAATCGCCAAAAAATGG	#DDBDDCCCCCCEDDDDDCFFDHJHFHGFCH	AS:i:-13	XS:i:0	XN:i:0	XM:i:1	XO:i:1	XG:i:1	NM:i:2	MD:Z:27C2	YT:Z:UU
HWI-ST515:184:D0PUKACXX:1:1105:10055:56374	256	chromosome:AGPv2:8:1:175793759:1	116101722	1	3M1I27M	*	0	0	CCATTTTTTGGCGATTAATGCCAAAGGGGGA	HCFGHFHJHDFFCDDDDDECCCCCCDDBDD#	AS:i:-13	XS:i:0	XN:i:0	XM:i:1	XO:i:1	XG:i:1	NM:i:2	MD:Z:2G27	YT:Z:UU
HWI-ST515:184:D0PUKACXX:1:1105:10055:56374	256	chromosome:AGPv2:3:1:232140174:1	112265438	1	3M1I27M	*	0	0	CCATTTTTTGGCGATTAATGCCAAAGGGGGA	HCFGHFHJHDFFCDDDDDECCCCCCDDBDD#	AS:i:-13	XS:i:0	XN:i:0	XM:i:1	XO:i:1	XG:i:1	NM:i:2	MD:Z:2G27	YT:Z:UU
HWI-ST515:184:D0PUKACXX:1:1105:10055:56374	256	chromosome:AGPv2:10:1:150189435:1	75628363	1	3M1I27M	*	0	0	CCATTTTTTGGCGATTAATGCCAAAGGGGGA	HCFGHFHJHDFFCDDDDDECCCCCCDDBDD#	AS:i:-13	XS:i:0	XN:i:0	XM:i:1	XO:i:1	XG:i:1	NM:i:2	MD:Z:2G27	YT:Z:UU
HWI-ST515:184:D0PUKACXX:1:1105:10055:56374	256	chromosome:AGPv2:8:1:175793759:1	119147562	1	3M1I27M	*	0	0	CCATTTTTTGGCGATTAATGCCAAAGGGGGA	HCFGHFHJHDFFCDDDDDECCCCCCDDBDD#	AS:i:-13	XS:i:0	XN:i:0	XM:i:1	XO:i:1	XG:i:1	NM:i:2	MD:Z:2G27	YT:Z:UU
HWI-ST515:184:D0PUKACXX:1:1105:10055:56374	256	chromosome:AGPv2:1:1:301354135:1	219887238	1	3M1I27M	*	0	0	CCATTTTTTGGCGATTAATGCCAAAGGGGGA	HCFGHFHJHDFFCDDDDDECCCCCCDDBDD#	AS:i:-13	XS:i:0	XN:i:0	XM:i:1	XO:i:1	XG:i:1	NM:i:2	MD:Z:2G27	YT:Z:UU
HWI-ST515:184:D0PUKACXX:1:1105:10055:56374	256	chromosome:AGPv2:3:1:232140174:1	28396347	1	3M1I27M	*	0	0	CCATTTTTTGGCGATTAATGCCAAAGGGGGA	HCFGHFHJHDFFCDDDDDECCCCCCDDBDD#	AS:i:-13	XS:i:0	XN:i:0	XM:i:1	XO:i:1	XG:i:1	NM:i:2	MD:Z:2G27	YT:Z:UU
HWI-ST515:184:D0PUKACXX:1:1105:10055:56374	272	chromosome:AGPv2:1:1:301354135:1	275512168	1	22M1I8M	*	0	0	TCCCCCTTTGGCATTAATCGCCAAAAAATGG	#DDBDDCCCCCCEDDDDDCFFDHJHFHGFCH	AS:i:-13	XS:i:0	XN:i:0	XM:i:1	XO:i:1	XG:i:1	NM:i:2	MD:Z:27C2	YT:Z:UU
HWI-ST515:184:D0PUKACXX:1:1105:10055:56374	272	chromosome:AGPv2:8:1:175793759:1	34591888	1	22M1I8M	*	0	0	TCCCCCTTTGGCATTAATCGCCAAAAAATGG	#DDBDDCCCCCCEDDDDDCFFDHJHFHGFCH	AS:i:-13	XS:i:0	XN:i:0	XM:i:1	XO:i:1	XG:i:1	NM:i:2	MD:Z:27C2	YT:Z:UU
HWI-ST515:184:D0PUKACXX:1:1105:10055:56374	272	chromosome:AGPv2:1:1:301354135:1	15335255	1	22M1I8M	*	0	0	TCCCCCTTTGGCATTAATCGCCAAAAAATGG	#DDBDDCCCCCCEDDDDDCFFDHJHFHGFCH	AS:i:-13	XS:i:0	XN:i:0	XM:i:1	XO:i:1	XG:i:1	NM:i:2	MD:Z:27C2	YT:Z:UU
HWI-ST515:184:D0PUKACXX:1:1105:10055:56374	256	chromosome:AGPv2:9:1:156750706:1	126249049	1	3M1I27M	*	0	0	CCATTTTTTGGCGATTAATGCCAAAGGGGGA	HCFGHFHJHDFFCDDDDDECCCCCCDDBDD#	AS:i:-13	XS:i:0	XN:i:0	XM:i:1	XO:i:1	XG:i:1	NM:i:2	MD:Z:2G27	YT:Z:UU
HWI-ST515:184:D0PUKACXX:1:1105:10055:56374	272	chromosome:AGPv2:1:1:301354135:1	183221366	1	22M1I8M	*	0	0	TCCCCCTTTGGCATTAATCGCCAAAAAATGG	#DDBDDCCCCCCEDDDDDCFFDHJHFHGFCH	AS:i:-13	XS:i:0	XN:i:0	XM:i:1	XO:i:1	XG:i:1	NM:i:2	MD:Z:27C2	YT:Z:UU
HWI-ST515:184:D0PUKACXX:1:1105:10055:56374	256	chromosome:AGPv2:3:1:232140174:1	177301960	1	3M1I27M	*	0	0	CCATTTTTTGGCGATTAATGCCAAAGGGGGA	HCFGHFHJHDFFCDDDDDECCCCCCDDBDD#	AS:i:-13	XS:i:0	XN:i:0	XM:i:1	XO:i:1	XG:i:1	NM:i:2	MD:Z:2G27	YT:Z:UU
HWI-ST515:184:D0PUKACXX:1:1105:10055:56374	272	chromosome:AGPv2:1:1:301354135:1	56449429	1	22M1I8M	*	0	0	TCCCCCTTTGGCATTAATCGCCAAAAAATGG	#DDBDDCCCCCCEDDDDDCFFDHJHFHGFCH	AS:i:-13	XS:i:0	XN:i:0	XM:i:1	XO:i:1	XG:i:1	NM:i:2	MD:Z:27C2	YT:Z:UU
HWI-ST515:184:D0PUKACXX:1:1105:10055:56374	256	chromosome:AGPv2:6:1:169174353:1	90622976	1	3M1I27M	*	0	0	CCATTTTTTGGCGATTAATGCCAAAGGGGGA	HCFGHFHJHDFFCDDDDDECCCCCCDDBDD#	AS:i:-13	XS:i:0	XN:i:0	XM:i:1	XO:i:1	XG:i:1	NM:i:2	MD:Z:2G27	YT:Z:UU
HWI-ST515:184:D0PUKACXX:1:1105:10055:56374	256	chromosome:AGPv2:4:1:241473504:1	138249405	1	3M1I27M	*	0	0	CCATTTTTTGGCGATTAATGCCAAAGGGGGA	HCFGHFHJHDFFCDDDDDECCCCCCDDBDD#	AS:i:-13	XS:i:0	XN:i:0	XM:i:1	XO:i:1	XG:i:1	NM:i:2	MD:Z:2G27	YT:Z:UU
HWI-ST515:184:D0PUKACXX:1:1105:10055:56374	256	chromosome:AGPv2:2:1:237068873:1	214760440	1	3M1I27M	*	0	0	CCATTTTTTGGCGATTAATGCCAAAGGGGGA	HCFGHFHJHDFFCDDDDDECCCCCCDDBDD#	AS:i:-13	XS:i:0	XN:i:0	XM:i:1	XO:i:1	XG:i:1	NM:i:2	MD:Z:2G27	YT:Z:UU
HWI-ST515:184:D0PUKACXX:1:1105:10055:56374	256	chromosome:AGPv2:3:1:232140174:1	169334169	1	3M1I27M	*	0	0	CCATTTTTTGGCGATTAATGCCAAAGGGGGA	HCFGHFHJHDFFCDDDDDECCCCCCDDBDD#	AS:i:-13	XS:i:0	XN:i:0	XM:i:1	XO:i:1	XG:i:1	NM:i:2	MD:Z:2G27	YT:Z:UU
HWI-ST515:184:D0PUKACXX:1:1105:10055:56374	272	chromosome:AGPv2:4:1:241473504:1	181637290	1	22M1I8M	*	0	0	TCCCCCTTTGGCATTAATCGCCAAAAAATGG	#DDBDDCCCCCCEDDDDDCFFDHJHFHGFCH	AS:i:-13	XS:i:0	XN:i:0	XM:i:1	XO:i:1	XG:i:1	NM:i:2	MD:Z:27C2	YT:Z:UU
HWI-ST515:184:D0PUKACXX:1:1105:10055:56374	272	chromosome:AGPv2:10:1:150189435:1	49824353	1	22M1I8M	*	0	0	TCCCCCTTTGGCATTAATCGCCAAAAAATGG	#DDBDDCCCCCCEDDDDDCFFDHJHFHGFCH	AS:i:-13	XS:i:0	XN:i:0	XM:i:1	XO:i:1	XG:i:1	NM:i:2	MD:Z:27C2	YT:Z:UU
HWI-ST515:184:D0PUKACXX:1:1105:10055:56374	272	chromosome:AGPv2:7:1:176764762:1	97633021	1	22M1I8M	*	0	0	TCCCCCTTTGGCATTAATCGCCAAAAAATGG	#DDBDDCCCCCCEDDDDDCFFDHJHFHGFCH	AS:i:-13	XS:i:0	XN:i:0	XM:i:1	XO:i:1	XG:i:1	NM:i:2	MD:Z:29A0	YT:Z:UU
HWI-ST515:184:D0PUKACXX:1:1105:10055:56374	272	chromosome:AGPv2:3:1:232140174:1	156613367	1	22M1I8M	*	0	0	TCCCCCTTTGGCATTAATCGCCAAAAAATGG	#DDBDDCCCCCCEDDDDDCFFDHJHFHGFCH	AS:i:-13	XS:i:0	XN:i:0	XM:i:1	XO:i:1	XG:i:1	NM:i:2	MD:Z:27C2	YT:Z:UU
HWI-ST515:184:D0PUKACXX:1:1105:10055:56374	256	chromosome:AGPv2:5:1:217872852:1	135335734	1	3M1I27M	*	0	0	CCATTTTTTGGCGATTAATGCCAAAGGGGGA	HCFGHFHJHDFFCDDDDDECCCCCCDDBDD#	AS:i:-13	XS:i:0	XN:i:0	XM:i:1	XO:i:1	XG:i:1	NM:i:2	MD:Z:2G27	YT:Z:UU
HWI-ST515:184:D0PUKACXX:1:1105:10055:56374	256	chromosome:AGPv2:5:1:217872852:1	118602560	1	3M1I27M	*	0	0	CCATTTTTTGGCGATTAATGCCAAAGGGGGA	HCFGHFHJHDFFCDDDDDECCCCCCDDBDD#	AS:i:-13	XS:i:0	XN:i:0	XM:i:1	XO:i:1	XG:i:1	NM:i:2	MD:Z:2G27	YT:Z:UU
HWI-ST515:184:D0PUKACXX:1:1105:10055:56374	272	chromosome:AGPv2:10:1:150189435:1	83405232	1	22M1I8M	*	0	0	TCCCCCTTTGGCATTAATCGCCAAAAAATGG	#DDBDDCCCCCCEDDDDDCFFDHJHFHGFCH	AS:i:-13	XS:i:0	XN:i:0	XM:i:1	XO:i:1	XG:i:1	NM:i:2	MD:Z:27C2	YT:Z:UU
HWI-ST515:184:D0PUKACXX:1:1105:10055:56374	272	chromosome:AGPv2:10:1:150189435:1	104778919	1	22M1I8M	*	0	0	TCCCCCTTTGGCATTAATCGCCAAAAAATGG	#DDBDDCCCCCCEDDDDDCFFDHJHFHGFCH	AS:i:-13	XS:i:0	XN:i:0	XM:i:1	XO:i:1	XG:i:1	NM:i:2	MD:Z:27C2	YT:Z:UU
HWI-ST515:184:D0PUKACXX:1:1105:10055:56374	256	chromosome:AGPv2:6:1:169174353:1	142438757	1	3M1I27M	*	0	0	CCATTTTTTGGCGATTAATGCCAAAGGGGGA	HCFGHFHJHDFFCDDDDDECCCCCCDDBDD#	AS:i:-13	XS:i:0	XN:i:0	XM:i:1	XO:i:1	XG:i:1	NM:i:2	MD:Z:2G27	YT:Z:UU
HWI-ST515:184:D0PUKACXX:1:1105:10055:56374	272	chromosome:AGPv2:5:1:217872852:1	70265110	1	22M1I8M	*	0	0	TCCCCCTTTGGCATTAATCGCCAAAAAATGG	#DDBDDCCCCCCEDDDDDCFFDHJHFHGFCH	AS:i:-13	XS:i:0	XN:i:0	XM:i:1	XO:i:1	XG:i:1	NM:i:2	MD:Z:27C2	YT:Z:UU
HWI-ST515:184:D0PUKACXX:1:1105:10055:56374	272	chromosome:AGPv2:7:1:176764762:1	75413728	1	22M1I8M	*	0	0	TCCCCCTTTGGCATTAATCGCCAAAAAATGG	#DDBDDCCCCCCEDDDDDCFFDHJHFHGFCH	AS:i:-13	XS:i:0	XN:i:0	XM:i:1	XO:i:1	XG:i:1	NM:i:2	MD:Z:27C2	YT:Z:UU
HWI-ST515:184:D0PUKACXX:1:1105:10055:56374	256	chromosome:AGPv2:10:1:150189435:1	123938357	1	3M1I27M	*	0	0	CCATTTTTTGGCGATTAATGCCAAAGGGGGA	HCFGHFHJHDFFCDDDDDECCCCCCDDBDD#	AS:i:-13	XS:i:0	XN:i:0	XM:i:1	XO:i:1	XG:i:1	NM:i:2	MD:Z:2G27	YT:Z:UU
HWI-ST515:184:D0PUKACXX:1:1105:10055:56374	272	chromosome:AGPv2:7:1:176764762:1	146848517	1	22M1I8M	*	0	0	TCCCCCTTTGGCATTAATCGCCAAAAAATGG	#DDBDDCCCCCCEDDDDDCFFDHJHFHGFCH	AS:i:-13	XS:i:0	XN:i:0	XM:i:1	XO:i:1	XG:i:1	NM:i:2	MD:Z:27C2	YT:Z:UU
HWI-ST515:184:D0PUKACXX:1:1105:10055:56374	272	chromosome:AGPv2:3:1:232140174:1	207668364	1	22M1I8M	*	0	0	TCCCCCTTTGGCATTAATCGCCAAAAAATGG	#DDBDDCCCCCCEDDDDDCFFDHJHFHGFCH	AS:i:-13	XS:i:0	XN:i:0	XM:i:1	XO:i:1	XG:i:1	NM:i:2	MD:Z:27C2	YT:Z:UU
HWI-ST515:184:D0PUKACXX:1:1105:10055:56374	272	chromosome:AGPv2:3:1:232140174:1	57163109	1	22M1I8M	*	0	0	TCCCCCTTTGGCATTAATCGCCAAAAAATGG	#DDBDDCCCCCCEDDDDDCFFDHJHFHGFCH	AS:i:-13	XS:i:0	XN:i:0	XM:i:1	XO:i:1	XG:i:1	NM:i:2	MD:Z:29A0	YT:Z:UU
HWI-ST515:184:D0PUKACXX:1:1105:10055:56374	272	chromosome:AGPv2:2:1:237068873:1	77744056	1	22M1I8M	*	0	0	TCCCCCTTTGGCATTAATCGCCAAAAAATGG	#DDBDDCCCCCCEDDDDDCFFDHJHFHGFCH	AS:i:-13	XS:i:0	XN:i:0	XM:i:1	XO:i:1	XG:i:1	NM:i:2	MD:Z:27C2	YT:Z:UU
HWI-ST515:184:D0PUKACXX:1:1105:10055:56374	256	chromosome:AGPv2:1:1:301354135:1	188313726	1	3M1I27M	*	0	0	CCATTTTTTGGCGATTAATGCCAAAGGGGGA	HCFGHFHJHDFFCDDDDDECCCCCCDDBDD#	AS:i:-13	XS:i:0	XN:i:0	XM:i:1	XO:i:1	XG:i:1	NM:i:2	MD:Z:2G27	YT:Z:UU
HWI-ST515:184:D0PUKACXX:1:1105:10055:56374	256	chromosome:AGPv2:6:1:169174353:1	168565087	1	3M1I27M	*	0	0	CCATTTTTTGGCGATTAATGCCAAAGGGGGA	HCFGHFHJHDFFCDDDDDECCCCCCDDBDD#	AS:i:-13	XS:i:0	XN:i:0	XM:i:1	XO:i:1	XG:i:1	NM:i:2	MD:Z:2G27	YT:Z:UU
HWI-ST515:184:D0PUKACXX:1:1105:10055:56374	256	chromosome:AGPv2:4:1:241473504:1	75574904	1	3M1I27M	*	0	0	CCATTTTTTGGCGATTAATGCCAAAGGGGGA	HCFGHFHJHDFFCDDDDDECCCCCCDDBDD#	AS:i:-13	XS:i:0	XN:i:0	XM:i:1	XO:i:1	XG:i:1	NM:i:2	MD:Z:2G27	YT:Z:UU
HWI-ST515:184:D0PUKACXX:1:1105:10055:56374	272	chromosome:AGPv2:1:1:301354135:1	75790446	1	22M1I8M	*	0	0	TCCCCCTTTGGCATTAATCGCCAAAAAATGG	#DDBDDCCCCCCEDDDDDCFFDHJHFHGFCH	AS:i:-13	XS:i:0	XN:i:0	XM:i:1	XO:i:1	XG:i:1	NM:i:2	MD:Z:27C2	YT:Z:UU
HWI-ST515:184:D0PUKACXX:1:1105:10055:56374	272	chromosome:AGPv2:6:1:169174353:1	163903176	1	22M1I8M	*	0	0	TCCCCCTTTGGCATTAATCGCCAAAAAATGG	#DDBDDCCCCCCEDDDDDCFFDHJHFHGFCH	AS:i:-13	XS:i:0	XN:i:0	XM:i:1	XO:i:1	XG:i:1	NM:i:2	MD:Z:27C2	YT:Z:UU
HWI-ST515:184:D0PUKACXX:1:1105:10055:56374	272	chromosome:AGPv2:6:1:169174353:1	165835586	1	22M1I8M	*	0	0	TCCCCCTTTGGCATTAATCGCCAAAAAATGG	#DDBDDCCCCCCEDDDDDCFFDHJHFHGFCH	AS:i:-13	XS:i:0	XN:i:0	XM:i:1	XO:i:1	XG:i:1	NM:i:2	MD:Z:27C2	YT:Z:UU
HWI-ST515:184:D0PUKACXX:1:1105:10055:56374	256	chromosome:AGPv2:3:1:232140174:1	182331586	1	3M1I27M	*	0	0	CCATTTTTTGGCGATTAATGCCAAAGGGGGA	HCFGHFHJHDFFCDDDDDECCCCCCDDBDD#	AS:i:-13	XS:i:0	XN:i:0	XM:i:1	XO:i:1	XG:i:1	NM:i:2	MD:Z:2G27	YT:Z:UU
HWI-ST515:184:D0PUKACXX:1:1105:10055:56374	272	chromosome:AGPv2:5:1:217872852:1	39309458	1	22M1I8M	*	0	0	TCCCCCTTTGGCATTAATCGCCAAAAAATGG	#DDBDDCCCCCCEDDDDDCFFDHJHFHGFCH	AS:i:-13	XS:i:0	XN:i:0	XM:i:1	XO:i:1	XG:i:1	NM:i:2	MD:Z:27C2	YT:Z:UU
HWI-ST515:184:D0PUKACXX:1:1105:10055:56374	272	chromosome:AGPv2:3:1:232140174:1	5896430	1	22M1I8M	*	0	0	TCCCCCTTTGGCATTAATCGCCAAAAAATGG	#DDBDDCCCCCCEDDDDDCFFDHJHFHGFCH	AS:i:-13	XS:i:0	XN:i:0	XM:i:1	XO:i:1	XG:i:1	NM:i:2	MD:Z:27C2	YT:Z:UU
HWI-ST515:184:D0PUKACXX:1:1105:10055:56374	256	chromosome:AGPv2:2:1:237068873:1	111066760	1	3M1I27M	*	0	0	CCATTTTTTGGCGATTAATGCCAAAGGGGGA	HCFGHFHJHDFFCDDDDDECCCCCCDDBDD#	AS:i:-13	XS:i:0	XN:i:0	XM:i:1	XO:i:1	XG:i:1	NM:i:2	MD:Z:2G27	YT:Z:UU
HWI-ST515:184:D0PUKACXX:1:1105:10055:56374	272	chromosome:AGPv2:3:1:232140174:1	19488806	1	22M1I8M	*	0	0	TCCCCCTTTGGCATTAATCGCCAAAAAATGG	#DDBDDCCCCCCEDDDDDCFFDHJHFHGFCH	AS:i:-13	XS:i:0	XN:i:0	XM:i:1	XO:i:1	XG:i:1	NM:i:2	MD:Z:27C2	YT:Z:UU
HWI-ST515:184:D0PUKACXX:1:1105:10055:56374	256	chromosome:AGPv2:3:1:232140174:1	132668225	1	3M1I27M	*	0	0	CCATTTTTTGGCGATTAATGCCAAAGGGGGA	HCFGHFHJHDFFCDDDDDECCCCCCDDBDD#	AS:i:-13	XS:i:0	XN:i:0	XM:i:1	XO:i:1	XG:i:1	NM:i:2	MD:Z:2G27	YT:Z:UU
HWI-ST515:184:D0PUKACXX:1:1105:10055:56374	272	chromosome:AGPv2:5:1:217872852:1	87955058	1	22M1I8M	*	0	0	TCCCCCTTTGGCATTAATCGCCAAAAAATGG	#DDBDDCCCCCCEDDDDDCFFDHJHFHGFCH	AS:i:-13	XS:i:0	XN:i:0	XM:i:1	XO:i:1	XG:i:1	NM:i:2	MD:Z:27C2	YT:Z:UU
HWI-ST515:184:D0PUKACXX:1:1105:10055:56374	256	chromosome:AGPv2:8:1:175793759:1	65915623	1	3M1I27M	*	0	0	CCATTTTTTGGCGATTAATGCCAAAGGGGGA	HCFGHFHJHDFFCDDDDDECCCCCCDDBDD#	AS:i:-13	XS:i:0	XN:i:0	XM:i:1	XO:i:1	XG:i:1	NM:i:2	MD:Z:2G27	YT:Z:UU
HWI-ST515:184:D0PUKACXX:1:1105:10055:56374	272	chromosome:AGPv2:2:1:237068873:1	117714162	1	22M1I8M	*	0	0	TCCCCCTTTGGCATTAATCGCCAAAAAATGG	#DDBDDCCCCCCEDDDDDCFFDHJHFHGFCH	AS:i:-13	XS:i:0	XN:i:0	XM:i:1	XO:i:1	XG:i:1	NM:i:2	MD:Z:27C2	YT:Z:UU
HWI-ST515:184:D0PUKACXX:1:1105:10055:56374	256	chromosome:AGPv2:4:1:241473504:1	2747925	1	3M1I27M	*	0	0	CCATTTTTTGGCGATTAATGCCAAAGGGGGA	HCFGHFHJHDFFCDDDDDECCCCCCDDBDD#	AS:i:-13	XS:i:0	XN:i:0	XM:i:1	XO:i:1	XG:i:1	NM:i:2	MD:Z:2G27	YT:Z:UU
HWI-ST515:184:D0PUKACXX:1:1105:10055:56374	256	chromosome:AGPv2:7:1:176764762:1	37881156	1	3M1I27M	*	0	0	CCATTTTTTGGCGATTAATGCCAAAGGGGGA	HCFGHFHJHDFFCDDDDDECCCCCCDDBDD#	AS:i:-13	XS:i:0	XN:i:0	XM:i:1	XO:i:1	XG:i:1	NM:i:2	MD:Z:2G27	YT:Z:UU
HWI-ST515:184:D0PUKACXX:1:1105:10055:56374	256	chromosome:AGPv2:3:1:232140174:1	24434997	1	3M1I27M	*	0	0	CCATTTTTTGGCGATTAATGCCAAAGGGGGA	HCFGHFHJHDFFCDDDDDECCCCCCDDBDD#	AS:i:-13	XS:i:0	XN:i:0	XM:i:1	XO:i:1	XG:i:1	NM:i:2	MD:Z:2G27	YT:Z:UU
HWI-ST515:184:D0PUKACXX:1:1105:10055:56374	256	chromosome:AGPv2:2:1:237068873:1	34209479	1	3M1I27M	*	0	0	CCATTTTTTGGCGATTAATGCCAAAGGGGGA	HCFGHFHJHDFFCDDDDDECCCCCCDDBDD#	AS:i:-13	XS:i:0	XN:i:0	XM:i:1	XO:i:1	XG:i:1	NM:i:2	MD:Z:2G27	YT:Z:UU
HWI-ST515:184:D0PUKACXX:1:1105:10055:56374	256	chromosome:AGPv2:10:1:150189435:1	141882216	1	3M1I27M	*	0	0	CCATTTTTTGGCGATTAATGCCAAAGGGGGA	HCFGHFHJHDFFCDDDDDECCCCCCDDBDD#	AS:i:-13	XS:i:0	XN:i:0	XM:i:1	XO:i:1	XG:i:1	NM:i:2	MD:Z:2G27	YT:Z:UU
HWI-ST515:184:D0PUKACXX:1:1105:10055:56374	256	chromosome:AGPv2:9:1:156750706:1	110487790	1	3M1I27M	*	0	0	CCATTTTTTGGCGATTAATGCCAAAGGGGGA	HCFGHFHJHDFFCDDDDDECCCCCCDDBDD#	AS:i:-13	XS:i:0	XN:i:0	XM:i:1	XO:i:1	XG:i:1	NM:i:2	MD:Z:2G27	YT:Z:UU
HWI-ST515:184:D0PUKACXX:1:1105:10055:56374	272	chromosome:AGPv2:3:1:232140174:1	159825015	1	22M1I8M	*	0	0	TCCCCCTTTGGCATTAATCGCCAAAAAATGG	#DDBDDCCCCCCEDDDDDCFFDHJHFHGFCH	AS:i:-13	XS:i:0	XN:i:0	XM:i:1	XO:i:1	XG:i:1	NM:i:2	MD:Z:27C2	YT:Z:UU
HWI-ST515:184:D0PUKACXX:1:1105:10055:56374	272	chromosome:AGPv2:9:1:156750706:1	101727917	1	22M1I8M	*	0	0	TCCCCCTTTGGCATTAATCGCCAAAAAATGG	#DDBDDCCCCCCEDDDDDCFFDHJHFHGFCH	AS:i:-13	XS:i:0	XN:i:0	XM:i:1	XO:i:1	XG:i:1	NM:i:2	MD:Z:27C2	YT:Z:UU
HWI-ST515:184:D0PUKACXX:1:1105:10055:56374	272	chromosome:AGPv2:3:1:232140174:1	143787258	1	22M1I8M	*	0	0	TCCCCCTTTGGCATTAATCGCCAAAAAATGG	#DDBDDCCCCCCEDDDDDCFFDHJHFHGFCH	AS:i:-13	XS:i:0	XN:i:0	XM:i:1	XO:i:1	XG:i:1	NM:i:2	MD:Z:27C2	YT:Z:UU
HWI-ST515:184:D0PUKACXX:1:1105:10055:56374	256	chromosome:AGPv2:1:1:301354135:1	274190605	1	3M1I27M	*	0	0	CCATTTTTTGGCGATTAATGCCAAAGGGGGA	HCFGHFHJHDFFCDDDDDECCCCCCDDBDD#	AS:i:-13	XS:i:0	XN:i:0	XM:i:1	XO:i:1	XG:i:1	NM:i:2	MD:Z:2G27	YT:Z:UU
HWI-ST515:184:D0PUKACXX:1:1105:10055:56374	256	chromosome:AGPv2:5:1:217872852:1	12753373	1	4M1I26M	*	0	0	CCATTTTTTGGCGATTAATGCCAAAGGGGGA	HCFGHFHJHDFFCDDDDDECCCCCCDDBDD#	AS:i:-13	XS:i:0	XN:i:0	XM:i:1	XO:i:1	XG:i:1	NM:i:2	MD:Z:3A26	YT:Z:UU
HWI-ST515:184:D0PUKACXX:1:1105:10055:56374	256	chromosome:AGPv2:4:1:241473504:1	153341001	1	3M1I27M	*	0	0	CCATTTTTTGGCGATTAATGCCAAAGGGGGA	HCFGHFHJHDFFCDDDDDECCCCCCDDBDD#	AS:i:-13	XS:i:0	XN:i:0	XM:i:1	XO:i:1	XG:i:1	NM:i:2	MD:Z:2G27	YT:Z:UU
HWI-ST515:184:D0PUKACXX:1:1105:10055:56374	256	chromosome:AGPv2:3:1:232140174:1	177905503	1	3M1I27M	*	0	0	CCATTTTTTGGCGATTAATGCCAAAGGGGGA	HCFGHFHJHDFFCDDDDDECCCCCCDDBDD#	AS:i:-13	XS:i:0	XN:i:0	XM:i:1	XO:i:1	XG:i:1	NM:i:2	MD:Z:2G27	YT:Z:UU
HWI-ST515:184:D0PUKACXX:1:1105:10055:56374	272	chromosome:AGPv2:4:1:241473504:1	79009138	1	22M1I8M	*	0	0	TCCCCCTTTGGCATTAATCGCCAAAAAATGG	#DDBDDCCCCCCEDDDDDCFFDHJHFHGFCH	AS:i:-13	XS:i:0	XN:i:0	XM:i:1	XO:i:1	XG:i:1	NM:i:2	MD:Z:27C2	YT:Z:UU
HWI-ST515:184:D0PUKACXX:1:1105:10055:56374	272	chromosome:AGPv2:5:1:217872852:1	175111933	1	22M1I8M	*	0	0	TCCCCCTTTGGCATTAATCGCCAAAAAATGG	#DDBDDCCCCCCEDDDDDCFFDHJHFHGFCH	AS:i:-13	XS:i:0	XN:i:0	XM:i:1	XO:i:1	XG:i:1	NM:i:2	MD:Z:27C2	YT:Z:UU
HWI-ST515:184:D0PUKACXX:1:1105:10055:56374	256	chromosome:AGPv2:1:1:301354135:1	11960161	1	3M1I27M	*	0	0	CCATTTTTTGGCGATTAATGCCAAAGGGGGA	HCFGHFHJHDFFCDDDDDECCCCCCDDBDD#	AS:i:-13	XS:i:0	XN:i:0	XM:i:1	XO:i:1	XG:i:1	NM:i:2	MD:Z:2G27	YT:Z:UU
HWI-ST515:184:D0PUKACXX:1:1105:10055:56374	272	chromosome:AGPv2:1:1:301354135:1	34467068	1	22M1I8M	*	0	0	TCCCCCTTTGGCATTAATCGCCAAAAAATGG	#DDBDDCCCCCCEDDDDDCFFDHJHFHGFCH	AS:i:-13	XS:i:0	XN:i:0	XM:i:1	XO:i:1	XG:i:1	NM:i:2	MD:Z:27C2	YT:Z:UU
HWI-ST515:184:D0PUKACXX:1:1105:10055:56374	272	chromosome:AGPv2:10:1:150189435:1	8285287	1	22M1I8M	*	0	0	TCCCCCTTTGGCATTAATCGCCAAAAAATGG	#DDBDDCCCCCCEDDDDDCFFDHJHFHGFCH	AS:i:-13	XS:i:0	XN:i:0	XM:i:1	XO:i:1	XG:i:1	NM:i:2	MD:Z:1T28	YT:Z:UU
HWI-ST515:184:D0PUKACXX:1:1105:10055:56374	272	chromosome:AGPv2:2:1:237068873:1	151272210	1	22M1I8M	*	0	0	TCCCCCTTTGGCATTAATCGCCAAAAAATGG	#DDBDDCCCCCCEDDDDDCFFDHJHFHGFCH	AS:i:-13	XS:i:0	XN:i:0	XM:i:1	XO:i:1	XG:i:1	NM:i:2	MD:Z:27C2	YT:Z:UU
HWI-ST515:184:D0PUKACXX:1:1105:10055:56374	256	chromosome:AGPv2:2:1:237068873:1	8477766	1	3M1I27M	*	0	0	CCATTTTTTGGCGATTAATGCCAAAGGGGGA	HCFGHFHJHDFFCDDDDDECCCCCCDDBDD#	AS:i:-13	XS:i:0	XN:i:0	XM:i:1	XO:i:1	XG:i:1	NM:i:2	MD:Z:2G27	YT:Z:UU
HWI-ST515:184:D0PUKACXX:1:1105:10055:56374	272	chromosome:AGPv2:8:1:175793759:1	133987090	1	22M1I8M	*	0	0	TCCCCCTTTGGCATTAATCGCCAAAAAATGG	#DDBDDCCCCCCEDDDDDCFFDHJHFHGFCH	AS:i:-13	XS:i:0	XN:i:0	XM:i:1	XO:i:1	XG:i:1	NM:i:2	MD:Z:27C2	YT:Z:UU
HWI-ST515:184:D0PUKACXX:1:1105:10055:56374	272	chromosome:AGPv2:10:1:150189435:1	100337137	1	22M1I8M	*	0	0	TCCCCCTTTGGCATTAATCGCCAAAAAATGG	#DDBDDCCCCCCEDDDDDCFFDHJHFHGFCH	AS:i:-13	XS:i:0	XN:i:0	XM:i:1	XO:i:1	XG:i:1	NM:i:2	MD:Z:27C2	YT:Z:UU
HWI-ST515:184:D0PUKACXX:1:1105:10055:56374	272	chromosome:AGPv2:3:1:232140174:1	60743545	1	22M1I8M	*	0	0	TCCCCCTTTGGCATTAATCGCCAAAAAATGG	#DDBDDCCCCCCEDDDDDCFFDHJHFHGFCH	AS:i:-13	XS:i:0	XN:i:0	XM:i:1	XO:i:1	XG:i:1	NM:i:2	MD:Z:27C2	YT:Z:UU
HWI-ST515:184:D0PUKACXX:1:1105:10055:56374	256	chromosome:AGPv2:3:1:232140174:1	123766075	1	3M1I27M	*	0	0	CCATTTTTTGGCGATTAATGCCAAAGGGGGA	HCFGHFHJHDFFCDDDDDECCCCCCDDBDD#	AS:i:-13	XS:i:0	XN:i:0	XM:i:1	XO:i:1	XG:i:1	NM:i:2	MD:Z:2G27	YT:Z:UU
HWI-ST515:184:D0PUKACXX:1:1105:10055:56374	272	chromosome:AGPv2:5:1:217872852:1	182505370	1	22M1I8M	*	0	0	TCCCCCTTTGGCATTAATCGCCAAAAAATGG	#DDBDDCCCCCCEDDDDDCFFDHJHFHGFCH	AS:i:-13	XS:i:0	XN:i:0	XM:i:1	XO:i:1	XG:i:1	NM:i:2	MD:Z:29A0	YT:Z:UU
HWI-ST515:184:D0PUKACXX:1:1105:10055:56374	272	chromosome:AGPv2:1:1:301354135:1	238252098	1	22M1I8M	*	0	0	TCCCCCTTTGGCATTAATCGCCAAAAAATGG	#DDBDDCCCCCCEDDDDDCFFDHJHFHGFCH	AS:i:-13	XS:i:0	XN:i:0	XM:i:1	XO:i:1	XG:i:1	NM:i:2	MD:Z:27C2	YT:Z:UU
HWI-ST515:184:D0PUKACXX:1:1105:10055:56374	272	chromosome:AGPv2:1:1:301354135:1	80121267	1	22M1I8M	*	0	0	TCCCCCTTTGGCATTAATCGCCAAAAAATGG	#DDBDDCCCCCCEDDDDDCFFDHJHFHGFCH	AS:i:-13	XS:i:0	XN:i:0	XM:i:1	XO:i:1	XG:i:1	NM:i:2	MD:Z:27C2	YT:Z:UU
HWI-ST515:184:D0PUKACXX:1:1105:10055:56374	272	chromosome:AGPv2:9:1:156750706:1	89857069	1	22M1I8M	*	0	0	TCCCCCTTTGGCATTAATCGCCAAAAAATGG	#DDBDDCCCCCCEDDDDDCFFDHJHFHGFCH	AS:i:-13	XS:i:0	XN:i:0	XM:i:1	XO:i:1	XG:i:1	NM:i:2	MD:Z:27C2	YT:Z:UU
HWI-ST515:184:D0PUKACXX:1:1105:10055:56374	256	chromosome:AGPv2:3:1:232140174:1	30691992	1	3M1I27M	*	0	0	CCATTTTTTGGCGATTAATGCCAAAGGGGGA	HCFGHFHJHDFFCDDDDDECCCCCCDDBDD#	AS:i:-13	XS:i:0	XN:i:0	XM:i:1	XO:i:1	XG:i:1	NM:i:2	MD:Z:2G27	YT:Z:UU
HWI-ST515:184:D0PUKACXX:1:1105:10055:56374	256	chromosome:AGPv2:8:1:175793759:1	85265597	1	3M1I27M	*	0	0	CCATTTTTTGGCGATTAATGCCAAAGGGGGA	HCFGHFHJHDFFCDDDDDECCCCCCDDBDD#	AS:i:-13	XS:i:0	XN:i:0	XM:i:1	XO:i:1	XG:i:1	NM:i:2	MD:Z:2G27	YT:Z:UU
HWI-ST515:184:D0PUKACXX:1:1105:10055:56374	272	chromosome:AGPv2:4:1:241473504:1	36277040	1	22M1I8M	*	0	0	TCCCCCTTTGGCATTAATCGCCAAAAAATGG	#DDBDDCCCCCCEDDDDDCFFDHJHFHGFCH	AS:i:-13	XS:i:0	XN:i:0	XM:i:1	XO:i:1	XG:i:1	NM:i:2	MD:Z:27C2	YT:Z:UU
HWI-ST515:184:D0PUKACXX:1:1105:10055:56374	272	chromosome:AGPv2:8:1:175793759:1	132946046	1	22M1I8M	*	0	0	TCCCCCTTTGGCATTAATCGCCAAAAAATGG	#DDBDDCCCCCCEDDDDDCFFDHJHFHGFCH	AS:i:-13	XS:i:0	XN:i:0	XM:i:1	XO:i:1	XG:i:1	NM:i:2	MD:Z:27C2	YT:Z:UU
HWI-ST515:184:D0PUKACXX:1:1105:10055:56374	272	chromosome:AGPv2:3:1:232140174:1	49603091	1	22M1I8M	*	0	0	TCCCCCTTTGGCATTAATCGCCAAAAAATGG	#DDBDDCCCCCCEDDDDDCFFDHJHFHGFCH	AS:i:-13	XS:i:0	XN:i:0	XM:i:1	XO:i:1	XG:i:1	NM:i:2	MD:Z:27C2	YT:Z:UU
HWI-ST515:184:D0PUKACXX:1:1105:10055:56374	272	chromosome:AGPv2:5:1:217872852:1	28872166	1	22M1I8M	*	0	0	TCCCCCTTTGGCATTAATCGCCAAAAAATGG	#DDBDDCCCCCCEDDDDDCFFDHJHFHGFCH	AS:i:-13	XS:i:0	XN:i:0	XM:i:1	XO:i:1	XG:i:1	NM:i:2	MD:Z:27C2	YT:Z:UU
HWI-ST515:184:D0PUKACXX:1:1105:10055:56374	272	chromosome:AGPv2:4:1:241473504:1	123350876	1	22M1I8M	*	0	0	TCCCCCTTTGGCATTAATCGCCAAAAAATGG	#DDBDDCCCCCCEDDDDDCFFDHJHFHGFCH	AS:i:-13	XS:i:0	XN:i:0	XM:i:1	XO:i:1	XG:i:1	NM:i:2	MD:Z:27C2	YT:Z:UU
HWI-ST515:184:D0PUKACXX:1:1105:10055:56374	256	chromosome:AGPv2:1:1:301354135:1	21128920	1	3M1I27M	*	0	0	CCATTTTTTGGCGATTAATGCCAAAGGGGGA	HCFGHFHJHDFFCDDDDDECCCCCCDDBDD#	AS:i:-13	XS:i:0	XN:i:0	XM:i:1	XO:i:1	XG:i:1	NM:i:2	MD:Z:2G27	YT:Z:UU
HWI-ST515:184:D0PUKACXX:1:1105:10055:56374	272	chromosome:AGPv2:6:1:169174353:1	93757981	1	22M1I8M	*	0	0	TCCCCCTTTGGCATTAATCGCCAAAAAATGG	#DDBDDCCCCCCEDDDDDCFFDHJHFHGFCH	AS:i:-13	XS:i:0	XN:i:0	XM:i:1	XO:i:1	XG:i:1	NM:i:2	MD:Z:27C2	YT:Z:UU
HWI-ST515:184:D0PUKACXX:1:1105:10055:56374	272	chromosome:AGPv2:8:1:175793759:1	93938509	1	22M1I8M	*	0	0	TCCCCCTTTGGCATTAATCGCCAAAAAATGG	#DDBDDCCCCCCEDDDDDCFFDHJHFHGFCH	AS:i:-13	XS:i:0	XN:i:0	XM:i:1	XO:i:1	XG:i:1	NM:i:2	MD:Z:27C2	YT:Z:UU
HWI-ST515:184:D0PUKACXX:1:1105:10055:56374	256	chromosome:AGPv2:7:1:176764762:1	129683199	1	3M1I27M	*	0	0	CCATTTTTTGGCGATTAATGCCAAAGGGGGA	HCFGHFHJHDFFCDDDDDECCCCCCDDBDD#	AS:i:-13	XS:i:0	XN:i:0	XM:i:1	XO:i:1	XG:i:1	NM:i:2	MD:Z:2G27	YT:Z:UU
HWI-ST515:184:D0PUKACXX:1:1105:10055:56374	272	chromosome:AGPv2:8:1:175793759:1	11538246	1	22M1I8M	*	0	0	TCCCCCTTTGGCATTAATCGCCAAAAAATGG	#DDBDDCCCCCCEDDDDDCFFDHJHFHGFCH	AS:i:-13	XS:i:0	XN:i:0	XM:i:1	XO:i:1	XG:i:1	NM:i:2	MD:Z:27C2	YT:Z:UU
HWI-ST515:184:D0PUKACXX:1:1105:10055:56374	256	chromosome:AGPv2:7:1:176764762:1	100062285	1	3M1I27M	*	0	0	CCATTTTTTGGCGATTAATGCCAAAGGGGGA	HCFGHFHJHDFFCDDDDDECCCCCCDDBDD#	AS:i:-13	XS:i:0	XN:i:0	XM:i:1	XO:i:1	XG:i:1	NM:i:2	MD:Z:2G27	YT:Z:UU
HWI-ST515:184:D0PUKACXX:1:1105:10055:56374	272	chromosome:AGPv2:2:1:237068873:1	150714626	1	22M1I8M	*	0	0	TCCCCCTTTGGCATTAATCGCCAAAAAATGG	#DDBDDCCCCCCEDDDDDCFFDHJHFHGFCH	AS:i:-13	XS:i:0	XN:i:0	XM:i:1	XO:i:1	XG:i:1	NM:i:2	MD:Z:27C2	YT:Z:UU
HWI-ST515:184:D0PUKACXX:1:1105:10055:56374	256	chromosome:AGPv2:7:1:176764762:1	18567107	1	3M1I27M	*	0	0	CCATTTTTTGGCGATTAATGCCAAAGGGGGA	HCFGHFHJHDFFCDDDDDECCCCCCDDBDD#	AS:i:-13	XS:i:0	XN:i:0	XM:i:1	XO:i:1	XG:i:1	NM:i:2	MD:Z:2G27	YT:Z:UU
HWI-ST515:184:D0PUKACXX:1:1105:10055:56374	256	chromosome:AGPv2:10:1:150189435:1	10234905	1	3M1I27M	*	0	0	CCATTTTTTGGCGATTAATGCCAAAGGGGGA	HCFGHFHJHDFFCDDDDDECCCCCCDDBDD#	AS:i:-13	XS:i:0	XN:i:0	XM:i:1	XO:i:1	XG:i:1	NM:i:2	MD:Z:2G27	YT:Z:UU
HWI-ST515:184:D0PUKACXX:1:1105:10055:56374	272	chromosome:AGPv2:9:1:156750706:1	91291601	1	22M1I8M	*	0	0	TCCCCCTTTGGCATTAATCGCCAAAAAATGG	#DDBDDCCCCCCEDDDDDCFFDHJHFHGFCH	AS:i:-13	XS:i:0	XN:i:0	XM:i:1	XO:i:1	XG:i:1	NM:i:2	MD:Z:27C2	YT:Z:UU
HWI-ST515:184:D0PUKACXX:1:1105:10055:56374	272	chromosome:AGPv2:7:1:176764762:1	122304646	1	22M1I8M	*	0	0	TCCCCCTTTGGCATTAATCGCCAAAAAATGG	#DDBDDCCCCCCEDDDDDCFFDHJHFHGFCH	AS:i:-13	XS:i:0	XN:i:0	XM:i:1	XO:i:1	XG:i:1	NM:i:2	MD:Z:27C2	YT:Z:UU
HWI-ST515:184:D0PUKACXX:1:1105:10055:56374	256	chromosome:AGPv2:3:1:232140174:1	171006898	1	3M1I27M	*	0	0	CCATTTTTTGGCGATTAATGCCAAAGGGGGA	HCFGHFHJHDFFCDDDDDECCCCCCDDBDD#	AS:i:-13	XS:i:0	XN:i:0	XM:i:1	XO:i:1	XG:i:1	NM:i:2	MD:Z:2G27	YT:Z:UU
HWI-ST515:184:D0PUKACXX:1:1105:10055:56374	256	chromosome:AGPv2:9:1:156750706:1	87170583	1	3M1I27M	*	0	0	CCATTTTTTGGCGATTAATGCCAAAGGGGGA	HCFGHFHJHDFFCDDDDDECCCCCCDDBDD#	AS:i:-13	XS:i:0	XN:i:0	XM:i:1	XO:i:1	XG:i:1	NM:i:2	MD:Z:2G27	YT:Z:UU
HWI-ST515:184:D0PUKACXX:1:1105:10055:56374	272	chromosome:AGPv2:7:1:176764762:1	7283638	1	22M1I8M	*	0	0	TCCCCCTTTGGCATTAATCGCCAAAAAATGG	#DDBDDCCCCCCEDDDDDCFFDHJHFHGFCH	AS:i:-13	XS:i:0	XN:i:0	XM:i:1	XO:i:1	XG:i:1	NM:i:2	MD:Z:27C2	YT:Z:UU
HWI-ST515:184:D0PUKACXX:1:1105:10055:56374	272	chromosome:AGPv2:9:1:156750706:1	51072466	1	22M1I8M	*	0	0	TCCCCCTTTGGCATTAATCGCCAAAAAATGG	#DDBDDCCCCCCEDDDDDCFFDHJHFHGFCH	AS:i:-13	XS:i:0	XN:i:0	XM:i:1	XO:i:1	XG:i:1	NM:i:2	MD:Z:27C2	YT:Z:UU
HWI-ST515:184:D0PUKACXX:1:1105:10055:56374	256	chromosome:AGPv2:4:1:241473504:1	107965910	1	3M1I27M	*	0	0	CCATTTTTTGGCGATTAATGCCAAAGGGGGA	HCFGHFHJHDFFCDDDDDECCCCCCDDBDD#	AS:i:-13	XS:i:0	XN:i:0	XM:i:1	XO:i:1	XG:i:1	NM:i:2	MD:Z:2G27	YT:Z:UU
HWI-ST515:184:D0PUKACXX:1:1105:10055:56374	256	chromosome:AGPv2:1:1:301354135:1	222586407	1	3M1I27M	*	0	0	CCATTTTTTGGCGATTAATGCCAAAGGGGGA	HCFGHFHJHDFFCDDDDDECCCCCCDDBDD#	AS:i:-13	XS:i:0	XN:i:0	XM:i:1	XO:i:1	XG:i:1	NM:i:2	MD:Z:2G27	YT:Z:UU
HWI-ST515:184:D0PUKACXX:1:1105:10055:56374	272	chromosome:AGPv2:10:1:150189435:1	32403127	1	22M1I8M	*	0	0	TCCCCCTTTGGCATTAATCGCCAAAAAATGG	#DDBDDCCCCCCEDDDDDCFFDHJHFHGFCH	AS:i:-13	XS:i:0	XN:i:0	XM:i:1	XO:i:1	XG:i:1	NM:i:2	MD:Z:27C2	YT:Z:UU
HWI-ST515:184:D0PUKACXX:1:1105:10055:56374	272	chromosome:AGPv2:5:1:217872852:1	69153687	1	22M1I8M	*	0	0	TCCCCCTTTGGCATTAATCGCCAAAAAATGG	#DDBDDCCCCCCEDDDDDCFFDHJHFHGFCH	AS:i:-13	XS:i:0	XN:i:0	XM:i:1	XO:i:1	XG:i:1	NM:i:2	MD:Z:27C2	YT:Z:UU
HWI-ST515:184:D0PUKACXX:1:1105:10055:56374	256	chromosome:AGPv2:7:1:176764762:1	94247829	1	3M1I27M	*	0	0	CCATTTTTTGGCGATTAATGCCAAAGGGGGA	HCFGHFHJHDFFCDDDDDECCCCCCDDBDD#	AS:i:-13	XS:i:0	XN:i:0	XM:i:1	XO:i:1	XG:i:1	NM:i:2	MD:Z:2G27	YT:Z:UU
HWI-ST515:184:D0PUKACXX:1:1105:10055:56374	272	chromosome:AGPv2:2:1:237068873:1	158259353	1	22M1I8M	*	0	0	TCCCCCTTTGGCATTAATCGCCAAAAAATGG	#DDBDDCCCCCCEDDDDDCFFDHJHFHGFCH	AS:i:-13	XS:i:0	XN:i:0	XM:i:1	XO:i:1	XG:i:1	NM:i:2	MD:Z:27C2	YT:Z:UU
HWI-ST515:184:D0PUKACXX:1:1105:10055:56374	272	chromosome:AGPv2:4:1:241473504:1	199684778	1	22M1I8M	*	0	0	TCCCCCTTTGGCATTAATCGCCAAAAAATGG	#DDBDDCCCCCCEDDDDDCFFDHJHFHGFCH	AS:i:-13	XS:i:0	XN:i:0	XM:i:1	XO:i:1	XG:i:1	NM:i:2	MD:Z:27C2	YT:Z:UU
HWI-ST515:184:D0PUKACXX:1:1105:10055:56374	256	chromosome:AGPv2:6:1:169174353:1	136684564	1	3M1I27M	*	0	0	CCATTTTTTGGCGATTAATGCCAAAGGGGGA	HCFGHFHJHDFFCDDDDDECCCCCCDDBDD#	AS:i:-13	XS:i:0	XN:i:0	XM:i:1	XO:i:1	XG:i:1	NM:i:2	MD:Z:2G27	YT:Z:UU
HWI-ST515:184:D0PUKACXX:1:1105:10055:56374	256	chromosome:AGPv2:1:1:301354135:1	208724195	1	3M1I27M	*	0	0	CCATTTTTTGGCGATTAATGCCAAAGGGGGA	HCFGHFHJHDFFCDDDDDECCCCCCDDBDD#	AS:i:-13	XS:i:0	XN:i:0	XM:i:1	XO:i:1	XG:i:1	NM:i:2	MD:Z:2G27	YT:Z:UU
HWI-ST515:184:D0PUKACXX:1:1105:10055:56374	256	chromosome:AGPv2:4:1:241473504:1	106642239	1	3M1I27M	*	0	0	CCATTTTTTGGCGATTAATGCCAAAGGGGGA	HCFGHFHJHDFFCDDDDDECCCCCCDDBDD#	AS:i:-13	XS:i:0	XN:i:0	XM:i:1	XO:i:1	XG:i:1	NM:i:2	MD:Z:2G27	YT:Z:UU
HWI-ST515:184:D0PUKACXX:1:1105:10055:56374	272	chromosome:AGPv2:3:1:232140174:1	150809608	1	22M1I8M	*	0	0	TCCCCCTTTGGCATTAATCGCCAAAAAATGG	#DDBDDCCCCCCEDDDDDCFFDHJHFHGFCH	AS:i:-13	XS:i:0	XN:i:0	XM:i:1	XO:i:1	XG:i:1	NM:i:2	MD:Z:27C2	YT:Z:UU
HWI-ST515:184:D0PUKACXX:1:1105:10055:56374	256	chromosome:AGPv2:5:1:217872852:1	162968818	1	3M1I27M	*	0	0	CCATTTTTTGGCGATTAATGCCAAAGGGGGA	HCFGHFHJHDFFCDDDDDECCCCCCDDBDD#	AS:i:-13	XS:i:0	XN:i:0	XM:i:1	XO:i:1	XG:i:1	NM:i:2	MD:Z:2G27	YT:Z:UU
HWI-ST515:184:D0PUKACXX:1:1105:10055:56374	272	chromosome:AGPv2:10:1:150189435:1	55952382	1	22M1I8M	*	0	0	TCCCCCTTTGGCATTAATCGCCAAAAAATGG	#DDBDDCCCCCCEDDDDDCFFDHJHFHGFCH	AS:i:-13	XS:i:0	XN:i:0	XM:i:1	XO:i:1	XG:i:1	NM:i:2	MD:Z:27C2	YT:Z:UU
HWI-ST515:184:D0PUKACXX:1:1105:10055:56374	256	chromosome:AGPv2:5:1:217872852:1	73390438	1	3M1I27M	*	0	0	CCATTTTTTGGCGATTAATGCCAAAGGGGGA	HCFGHFHJHDFFCDDDDDECCCCCCDDBDD#	AS:i:-13	XS:i:0	XN:i:0	XM:i:1	XO:i:1	XG:i:1	NM:i:2	MD:Z:2G27	YT:Z:UU
HWI-ST515:184:D0PUKACXX:1:1105:10055:56374	256	chromosome:AGPv2:8:1:175793759:1	69102654	1	3M1I27M	*	0	0	CCATTTTTTGGCGATTAATGCCAAAGGGGGA	HCFGHFHJHDFFCDDDDDECCCCCCDDBDD#	AS:i:-13	XS:i:0	XN:i:0	XM:i:1	XO:i:1	XG:i:1	NM:i:2	MD:Z:2G27	YT:Z:UU
HWI-ST515:184:D0PUKACXX:1:1105:10055:56374	256	chromosome:AGPv2:6:1:169174353:1	150432434	1	3M1I27M	*	0	0	CCATTTTTTGGCGATTAATGCCAAAGGGGGA	HCFGHFHJHDFFCDDDDDECCCCCCDDBDD#	AS:i:-13	XS:i:0	XN:i:0	XM:i:1	XO:i:1	XG:i:1	NM:i:2	MD:Z:2G27	YT:Z:UU
HWI-ST515:184:D0PUKACXX:1:1105:10055:56374	256	chromosome:AGPv2:6:1:169174353:1	35461140	1	3M1I27M	*	0	0	CCATTTTTTGGCGATTAATGCCAAAGGGGGA	HCFGHFHJHDFFCDDDDDECCCCCCDDBDD#	AS:i:-13	XS:i:0	XN:i:0	XM:i:1	XO:i:1	XG:i:1	NM:i:2	MD:Z:2G27	YT:Z:UU
HWI-ST515:184:D0PUKACXX:1:1105:10055:56374	256	chromosome:AGPv2:5:1:217872852:1	76338441	1	3M1I27M	*	0	0	CCATTTTTTGGCGATTAATGCCAAAGGGGGA	HCFGHFHJHDFFCDDDDDECCCCCCDDBDD#	AS:i:-13	XS:i:0	XN:i:0	XM:i:1	XO:i:1	XG:i:1	NM:i:2	MD:Z:2G27	YT:Z:UU
HWI-ST515:184:D0PUKACXX:1:1105:10055:56374	256	chromosome:AGPv2:2:1:237068873:1	143812852	1	3M1I27M	*	0	0	CCATTTTTTGGCGATTAATGCCAAAGGGGGA	HCFGHFHJHDFFCDDDDDECCCCCCDDBDD#	AS:i:-13	XS:i:0	XN:i:0	XM:i:1	XO:i:1	XG:i:1	NM:i:2	MD:Z:2G27	YT:Z:UU
HWI-ST515:184:D0PUKACXX:1:1105:10055:56374	272	chromosome:AGPv2:1:1:301354135:1	272684331	1	22M1I8M	*	0	0	TCCCCCTTTGGCATTAATCGCCAAAAAATGG	#DDBDDCCCCCCEDDDDDCFFDHJHFHGFCH	AS:i:-13	XS:i:0	XN:i:0	XM:i:1	XO:i:1	XG:i:1	NM:i:2	MD:Z:1T28	YT:Z:UU
HWI-ST515:184:D0PUKACXX:1:1105:10055:56374	272	chromosome:AGPv2:1:1:301354135:1	265532449	1	22M1I8M	*	0	0	TCCCCCTTTGGCATTAATCGCCAAAAAATGG	#DDBDDCCCCCCEDDDDDCFFDHJHFHGFCH	AS:i:-13	XS:i:0	XN:i:0	XM:i:1	XO:i:1	XG:i:1	NM:i:2	MD:Z:27C2	YT:Z:UU
HWI-ST515:184:D0PUKACXX:1:1105:10055:56374	272	chromosome:AGPv2:4:1:241473504:1	194089323	1	22M1I8M	*	0	0	TCCCCCTTTGGCATTAATCGCCAAAAAATGG	#DDBDDCCCCCCEDDDDDCFFDHJHFHGFCH	AS:i:-13	XS:i:0	XN:i:0	XM:i:1	XO:i:1	XG:i:1	NM:i:2	MD:Z:27C2	YT:Z:UU
HWI-ST515:184:D0PUKACXX:1:1105:10055:56374	256	chromosome:AGPv2:5:1:217872852:1	16659784	1	3M1I27M	*	0	0	CCATTTTTTGGCGATTAATGCCAAAGGGGGA	HCFGHFHJHDFFCDDDDDECCCCCCDDBDD#	AS:i:-13	XS:i:0	XN:i:0	XM:i:1	XO:i:1	XG:i:1	NM:i:2	MD:Z:2G27	YT:Z:UU
HWI-ST515:184:D0PUKACXX:1:1105:10055:56374	272	chromosome:AGPv2:6:1:169174353:1	68403309	1	22M1I8M	*	0	0	TCCCCCTTTGGCATTAATCGCCAAAAAATGG	#DDBDDCCCCCCEDDDDDCFFDHJHFHGFCH	AS:i:-13	XS:i:0	XN:i:0	XM:i:1	XO:i:1	XG:i:1	NM:i:2	MD:Z:27C2	YT:Z:UU
HWI-ST515:184:D0PUKACXX:1:1105:10055:56374	272	chromosome:AGPv2:8:1:175793759:1	79366482	1	22M1I8M	*	0	0	TCCCCCTTTGGCATTAATCGCCAAAAAATGG	#DDBDDCCCCCCEDDDDDCFFDHJHFHGFCH	AS:i:-13	XS:i:0	XN:i:0	XM:i:1	XO:i:1	XG:i:1	NM:i:2	MD:Z:27C2	YT:Z:UU
HWI-ST515:184:D0PUKACXX:1:1105:10055:56374	256	chromosome:AGPv2:1:1:301354135:1	96701626	1	3M1I27M	*	0	0	CCATTTTTTGGCGATTAATGCCAAAGGGGGA	HCFGHFHJHDFFCDDDDDECCCCCCDDBDD#	AS:i:-13	XS:i:0	XN:i:0	XM:i:1	XO:i:1	XG:i:1	NM:i:2	MD:Z:2G27	YT:Z:UU
HWI-ST515:184:D0PUKACXX:1:1105:10055:56374	256	chromosome:AGPv2:8:1:175793759:1	138209831	1	3M1I27M	*	0	0	CCATTTTTTGGCGATTAATGCCAAAGGGGGA	HCFGHFHJHDFFCDDDDDECCCCCCDDBDD#	AS:i:-13	XS:i:0	XN:i:0	XM:i:1	XO:i:1	XG:i:1	NM:i:2	MD:Z:2G27	YT:Z:UU
HWI-ST515:184:D0PUKACXX:1:1105:10055:56374	272	chromosome:AGPv2:1:1:301354135:1	32359611	1	22M1I8M	*	0	0	TCCCCCTTTGGCATTAATCGCCAAAAAATGG	#DDBDDCCCCCCEDDDDDCFFDHJHFHGFCH	AS:i:-13	XS:i:0	XN:i:0	XM:i:1	XO:i:1	XG:i:1	NM:i:2	MD:Z:27C2	YT:Z:UU
HWI-ST515:184:D0PUKACXX:1:1105:10055:56374	272	chromosome:AGPv2:8:1:175793759:1	24126779	1	22M1I8M	*	0	0	TCCCCCTTTGGCATTAATCGCCAAAAAATGG	#DDBDDCCCCCCEDDDDDCFFDHJHFHGFCH	AS:i:-13	XS:i:0	XN:i:0	XM:i:1	XO:i:1	XG:i:1	NM:i:2	MD:Z:27C2	YT:Z:UU
HWI-ST515:184:D0PUKACXX:1:1105:10055:56374	256	chromosome:AGPv2:4:1:241473504:1	129887207	1	3M1I27M	*	0	0	CCATTTTTTGGCGATTAATGCCAAAGGGGGA	HCFGHFHJHDFFCDDDDDECCCCCCDDBDD#	AS:i:-13	XS:i:0	XN:i:0	XM:i:1	XO:i:1	XG:i:1	NM:i:2	MD:Z:2G27	YT:Z:UU
HWI-ST515:184:D0PUKACXX:1:1105:10055:56374	272	chromosome:AGPv2:10:1:150189435:1	9337313	1	22M1I8M	*	0	0	TCCCCCTTTGGCATTAATCGCCAAAAAATGG	#DDBDDCCCCCCEDDDDDCFFDHJHFHGFCH	AS:i:-13	XS:i:0	XN:i:0	XM:i:1	XO:i:1	XG:i:1	NM:i:2	MD:Z:27C2	YT:Z:UU
HWI-ST515:184:D0PUKACXX:1:1105:10055:56374	256	chromosome:AGPv2:10:1:150189435:1	146981863	1	3M1I27M	*	0	0	CCATTTTTTGGCGATTAATGCCAAAGGGGGA	HCFGHFHJHDFFCDDDDDECCCCCCDDBDD#	AS:i:-13	XS:i:0	XN:i:0	XM:i:1	XO:i:1	XG:i:1	NM:i:2	MD:Z:2G27	YT:Z:UU
HWI-ST515:184:D0PUKACXX:1:1105:10055:56374	272	chromosome:AGPv2:5:1:217872852:1	52334348	1	22M1I8M	*	0	0	TCCCCCTTTGGCATTAATCGCCAAAAAATGG	#DDBDDCCCCCCEDDDDDCFFDHJHFHGFCH	AS:i:-13	XS:i:0	XN:i:0	XM:i:1	XO:i:1	XG:i:1	NM:i:2	MD:Z:28A1	YT:Z:UU
HWI-ST515:184:D0PUKACXX:1:1105:10055:56374	256	chromosome:AGPv2:4:1:241473504:1	77412960	1	3M1I27M	*	0	0	CCATTTTTTGGCGATTAATGCCAAAGGGGGA	HCFGHFHJHDFFCDDDDDECCCCCCDDBDD#	AS:i:-13	XS:i:0	XN:i:0	XM:i:1	XO:i:1	XG:i:1	NM:i:2	MD:Z:2G27	YT:Z:UU
HWI-ST515:184:D0PUKACXX:1:1105:10055:56374	272	chromosome:AGPv2:7:1:176764762:1	34501347	1	27M1D4M	*	0	0	TCCCCCTTTGGCATTAATCGCCAAAAAATGG	#DDBDDCCCCCCEDDDDDCFFDHJHFHGFCH	AS:i:-13	XS:i:0	XN:i:0	XM:i:1	XO:i:1	XG:i:1	NM:i:2	MD:Z:27^C2A1	YT:Z:UU
HWI-ST515:184:D0PUKACXX:1:1105:10055:56374	256	chromosome:AGPv2:3:1:232140174:1	63980568	1	3M1I27M	*	0	0	CCATTTTTTGGCGATTAATGCCAAAGGGGGA	HCFGHFHJHDFFCDDDDDECCCCCCDDBDD#	AS:i:-13	XS:i:0	XN:i:0	XM:i:1	XO:i:1	XG:i:1	NM:i:2	MD:Z:2G27	YT:Z:UU
HWI-ST515:184:D0PUKACXX:1:1105:10055:56374	272	chromosome:AGPv2:8:1:175793759:1	67255178	1	22M1I8M	*	0	0	TCCCCCTTTGGCATTAATCGCCAAAAAATGG	#DDBDDCCCCCCEDDDDDCFFDHJHFHGFCH	AS:i:-13	XS:i:0	XN:i:0	XM:i:1	XO:i:1	XG:i:1	NM:i:2	MD:Z:27C2	YT:Z:UU
HWI-ST515:184:D0PUKACXX:1:1105:10055:56374	256	chromosome:AGPv2:4:1:241473504:1	134007571	1	3M1I27M	*	0	0	CCATTTTTTGGCGATTAATGCCAAAGGGGGA	HCFGHFHJHDFFCDDDDDECCCCCCDDBDD#	AS:i:-13	XS:i:0	XN:i:0	XM:i:1	XO:i:1	XG:i:1	NM:i:2	MD:Z:2G27	YT:Z:UU
HWI-ST515:184:D0PUKACXX:1:1105:10055:56374	256	chromosome:AGPv2:6:1:169174353:1	109192411	1	3M1I27M	*	0	0	CCATTTTTTGGCGATTAATGCCAAAGGGGGA	HCFGHFHJHDFFCDDDDDECCCCCCDDBDD#	AS:i:-13	XS:i:0	XN:i:0	XM:i:1	XO:i:1	XG:i:1	NM:i:2	MD:Z:2G27	YT:Z:UU
HWI-ST515:184:D0PUKACXX:1:1105:10055:56374	272	chromosome:AGPv2:10:1:150189435:1	101824475	1	22M1I8M	*	0	0	TCCCCCTTTGGCATTAATCGCCAAAAAATGG	#DDBDDCCCCCCEDDDDDCFFDHJHFHGFCH	AS:i:-13	XS:i:0	XN:i:0	XM:i:1	XO:i:1	XG:i:1	NM:i:2	MD:Z:27C2	YT:Z:UU
HWI-ST515:184:D0PUKACXX:1:1105:10055:56374	272	chromosome:AGPv2:10:1:150189435:1	37657227	1	22M1I8M	*	0	0	TCCCCCTTTGGCATTAATCGCCAAAAAATGG	#DDBDDCCCCCCEDDDDDCFFDHJHFHGFCH	AS:i:-13	XS:i:0	XN:i:0	XM:i:1	XO:i:1	XG:i:1	NM:i:2	MD:Z:27C2	YT:Z:UU
HWI-ST515:184:D0PUKACXX:1:1105:10055:56374	272	chromosome:AGPv2:8:1:175793759:1	91629670	1	22M1I8M	*	0	0	TCCCCCTTTGGCATTAATCGCCAAAAAATGG	#DDBDDCCCCCCEDDDDDCFFDHJHFHGFCH	AS:i:-13	XS:i:0	XN:i:0	XM:i:1	XO:i:1	XG:i:1	NM:i:2	MD:Z:27C2	YT:Z:UU
HWI-ST515:184:D0PUKACXX:1:1105:10055:56374	272	chromosome:AGPv2:10:1:150189435:1	10310622	1	22M1I8M	*	0	0	TCCCCCTTTGGCATTAATCGCCAAAAAATGG	#DDBDDCCCCCCEDDDDDCFFDHJHFHGFCH	AS:i:-13	XS:i:0	XN:i:0	XM:i:1	XO:i:1	XG:i:1	NM:i:2	MD:Z:28A1	YT:Z:UU
HWI-ST515:184:D0PUKACXX:1:1105:10055:56374	256	chromosome:AGPv2:3:1:232140174:1	30741760	1	3M1I27M	*	0	0	CCATTTTTTGGCGATTAATGCCAAAGGGGGA	HCFGHFHJHDFFCDDDDDECCCCCCDDBDD#	AS:i:-13	XS:i:0	XN:i:0	XM:i:1	XO:i:1	XG:i:1	NM:i:2	MD:Z:2G27	YT:Z:UU
HWI-ST515:184:D0PUKACXX:1:1105:10055:56374	256	chromosome:AGPv2:8:1:175793759:1	13130580	1	3M1I27M	*	0	0	CCATTTTTTGGCGATTAATGCCAAAGGGGGA	HCFGHFHJHDFFCDDDDDECCCCCCDDBDD#	AS:i:-13	XS:i:0	XN:i:0	XM:i:1	XO:i:1	XG:i:1	NM:i:2	MD:Z:2G27	YT:Z:UU
HWI-ST515:184:D0PUKACXX:1:1105:10055:56374	272	chromosome:AGPv2:1:1:301354135:1	103077066	1	22M1I8M	*	0	0	TCCCCCTTTGGCATTAATCGCCAAAAAATGG	#DDBDDCCCCCCEDDDDDCFFDHJHFHGFCH	AS:i:-13	XS:i:0	XN:i:0	XM:i:1	XO:i:1	XG:i:1	NM:i:2	MD:Z:27C2	YT:Z:UU
HWI-ST515:184:D0PUKACXX:1:1105:10055:56374	256	chromosome:AGPv2:9:1:156750706:1	53563338	1	3M1I27M	*	0	0	CCATTTTTTGGCGATTAATGCCAAAGGGGGA	HCFGHFHJHDFFCDDDDDECCCCCCDDBDD#	AS:i:-13	XS:i:0	XN:i:0	XM:i:1	XO:i:1	XG:i:1	NM:i:2	MD:Z:2G27	YT:Z:UU
HWI-ST515:184:D0PUKACXX:1:1105:10055:56374	272	chromosome:AGPv2:2:1:237068873:1	14041064	1	22M1I8M	*	0	0	TCCCCCTTTGGCATTAATCGCCAAAAAATGG	#DDBDDCCCCCCEDDDDDCFFDHJHFHGFCH	AS:i:-13	XS:i:0	XN:i:0	XM:i:1	XO:i:1	XG:i:1	NM:i:2	MD:Z:27C2	YT:Z:UU
HWI-ST515:184:D0PUKACXX:1:1105:10055:56374	272	chromosome:AGPv2:3:1:232140174:1	17558875	1	22M1I8M	*	0	0	TCCCCCTTTGGCATTAATCGCCAAAAAATGG	#DDBDDCCCCCCEDDDDDCFFDHJHFHGFCH	AS:i:-13	XS:i:0	XN:i:0	XM:i:1	XO:i:1	XG:i:1	NM:i:2	MD:Z:27C2	YT:Z:UU
HWI-ST515:184:D0PUKACXX:1:1105:10055:56374	272	chromosome:AGPv2:4:1:241473504:1	66962002	1	22M1I8M	*	0	0	TCCCCCTTTGGCATTAATCGCCAAAAAATGG	#DDBDDCCCCCCEDDDDDCFFDHJHFHGFCH	AS:i:-13	XS:i:0	XN:i:0	XM:i:1	XO:i:1	XG:i:1	NM:i:2	MD:Z:29T0	YT:Z:UU
HWI-ST515:184:D0PUKACXX:1:1105:10055:56374	272	chromosome:AGPv2:6:1:169174353:1	42624257	1	22M1I8M	*	0	0	TCCCCCTTTGGCATTAATCGCCAAAAAATGG	#DDBDDCCCCCCEDDDDDCFFDHJHFHGFCH	AS:i:-13	XS:i:0	XN:i:0	XM:i:1	XO:i:1	XG:i:1	NM:i:2	MD:Z:27C2	YT:Z:UU
HWI-ST515:184:D0PUKACXX:1:1105:10055:56374	272	chromosome:AGPv2:7:1:176764762:1	29926110	1	22M1I8M	*	0	0	TCCCCCTTTGGCATTAATCGCCAAAAAATGG	#DDBDDCCCCCCEDDDDDCFFDHJHFHGFCH	AS:i:-13	XS:i:0	XN:i:0	XM:i:1	XO:i:1	XG:i:1	NM:i:2	MD:Z:28A1	YT:Z:UU
HWI-ST515:184:D0PUKACXX:1:1105:10055:56374	256	chromosome:AGPv2:10:1:150189435:1	65930456	1	3M1I27M	*	0	0	CCATTTTTTGGCGATTAATGCCAAAGGGGGA	HCFGHFHJHDFFCDDDDDECCCCCCDDBDD#	AS:i:-13	XS:i:0	XN:i:0	XM:i:1	XO:i:1	XG:i:1	NM:i:2	MD:Z:1T28	YT:Z:UU
HWI-ST515:184:D0PUKACXX:1:1105:10055:56374	256	chromosome:AGPv2:9:1:156750706:1	58195163	1	3M1I27M	*	0	0	CCATTTTTTGGCGATTAATGCCAAAGGGGGA	HCFGHFHJHDFFCDDDDDECCCCCCDDBDD#	AS:i:-13	XS:i:0	XN:i:0	XM:i:1	XO:i:1	XG:i:1	NM:i:2	MD:Z:28T1	YT:Z:UU
HWI-ST515:184:D0PUKACXX:1:1105:10055:56374	256	chromosome:AGPv2:4:1:241473504:1	225465937	1	3M1I27M	*	0	0	CCATTTTTTGGCGATTAATGCCAAAGGGGGA	HCFGHFHJHDFFCDDDDDECCCCCCDDBDD#	AS:i:-13	XS:i:0	XN:i:0	XM:i:1	XO:i:1	XG:i:1	NM:i:2	MD:Z:2G27	YT:Z:UU
HWI-ST515:184:D0PUKACXX:1:1105:10055:56374	256	chromosome:AGPv2:5:1:217872852:1	83261920	1	3M1I27M	*	0	0	CCATTTTTTGGCGATTAATGCCAAAGGGGGA	HCFGHFHJHDFFCDDDDDECCCCCCDDBDD#	AS:i:-13	XS:i:0	XN:i:0	XM:i:1	XO:i:1	XG:i:1	NM:i:2	MD:Z:2G27	YT:Z:UU
HWI-ST515:184:D0PUKACXX:1:1105:10055:56374	256	chromosome:AGPv2:1:1:301354135:1	111238108	1	3M1I27M	*	0	0	CCATTTTTTGGCGATTAATGCCAAAGGGGGA	HCFGHFHJHDFFCDDDDDECCCCCCDDBDD#	AS:i:-13	XS:i:0	XN:i:0	XM:i:1	XO:i:1	XG:i:1	NM:i:2	MD:Z:2G27	YT:Z:UU
HWI-ST515:184:D0PUKACXX:1:1105:10055:56374	256	chromosome:AGPv2:9:1:156750706:1	96367135	1	3M1I27M	*	0	0	CCATTTTTTGGCGATTAATGCCAAAGGGGGA	HCFGHFHJHDFFCDDDDDECCCCCCDDBDD#	AS:i:-13	XS:i:0	XN:i:0	XM:i:1	XO:i:1	XG:i:1	NM:i:2	MD:Z:2G27	YT:Z:UU
HWI-ST515:184:D0PUKACXX:1:1105:10055:56374	256	chromosome:AGPv2:5:1:217872852:1	217070360	1	3M1I27M	*	0	0	CCATTTTTTGGCGATTAATGCCAAAGGGGGA	HCFGHFHJHDFFCDDDDDECCCCCCDDBDD#	AS:i:-13	XS:i:0	XN:i:0	XM:i:1	XO:i:1	XG:i:1	NM:i:2	MD:Z:2G27	YT:Z:UU
HWI-ST515:184:D0PUKACXX:1:1105:10055:56374	256	chromosome:AGPv2:6:1:169174353:1	114365282	1	3M1I27M	*	0	0	CCATTTTTTGGCGATTAATGCCAAAGGGGGA	HCFGHFHJHDFFCDDDDDECCCCCCDDBDD#	AS:i:-13	XS:i:0	XN:i:0	XM:i:1	XO:i:1	XG:i:1	NM:i:2	MD:Z:2G27	YT:Z:UU
HWI-ST515:184:D0PUKACXX:1:1105:10055:56374	272	chromosome:AGPv2:10:1:150189435:1	136865612	1	22M1I8M	*	0	0	TCCCCCTTTGGCATTAATCGCCAAAAAATGG	#DDBDDCCCCCCEDDDDDCFFDHJHFHGFCH	AS:i:-13	XS:i:0	XN:i:0	XM:i:1	XO:i:1	XG:i:1	NM:i:2	MD:Z:27C2	YT:Z:UU
HWI-ST515:184:D0PUKACXX:1:1105:10055:56374	256	chromosome:AGPv2:10:1:150189435:1	94173165	1	3M1I27M	*	0	0	CCATTTTTTGGCGATTAATGCCAAAGGGGGA	HCFGHFHJHDFFCDDDDDECCCCCCDDBDD#	AS:i:-13	XS:i:0	XN:i:0	XM:i:1	XO:i:1	XG:i:1	NM:i:2	MD:Z:1T28	YT:Z:UU
HWI-ST515:184:D0PUKACXX:1:1105:10055:56374	256	chromosome:AGPv2:7:1:176764762:1	116429030	1	3M1I27M	*	0	0	CCATTTTTTGGCGATTAATGCCAAAGGGGGA	HCFGHFHJHDFFCDDDDDECCCCCCDDBDD#	AS:i:-13	XS:i:0	XN:i:0	XM:i:1	XO:i:1	XG:i:1	NM:i:2	MD:Z:2G27	YT:Z:UU
HWI-ST515:184:D0PUKACXX:1:1105:10055:56374	256	chromosome:AGPv2:9:1:156750706:1	93004319	1	3M1I27M	*	0	0	CCATTTTTTGGCGATTAATGCCAAAGGGGGA	HCFGHFHJHDFFCDDDDDECCCCCCDDBDD#	AS:i:-13	XS:i:0	XN:i:0	XM:i:1	XO:i:1	XG:i:1	NM:i:2	MD:Z:2G27	YT:Z:UU
HWI-ST515:184:D0PUKACXX:1:1105:10055:56374	256	chromosome:AGPv2:5:1:217872852:1	9131258	1	3M1I27M	*	0	0	CCATTTTTTGGCGATTAATGCCAAAGGGGGA	HCFGHFHJHDFFCDDDDDECCCCCCDDBDD#	AS:i:-13	XS:i:0	XN:i:0	XM:i:1	XO:i:1	XG:i:1	NM:i:2	MD:Z:2G27	YT:Z:UU
HWI-ST515:184:D0PUKACXX:1:1105:10055:56374	256	chromosome:AGPv2:6:1:169174353:1	7799473	1	3M1I27M	*	0	0	CCATTTTTTGGCGATTAATGCCAAAGGGGGA	HCFGHFHJHDFFCDDDDDECCCCCCDDBDD#	AS:i:-13	XS:i:0	XN:i:0	XM:i:1	XO:i:1	XG:i:1	NM:i:2	MD:Z:2G27	YT:Z:UU
HWI-ST515:184:D0PUKACXX:1:1105:10055:56374	272	chromosome:AGPv2:5:1:217872852:1	89474359	1	22M1I8M	*	0	0	TCCCCCTTTGGCATTAATCGCCAAAAAATGG	#DDBDDCCCCCCEDDDDDCFFDHJHFHGFCH	AS:i:-13	XS:i:0	XN:i:0	XM:i:1	XO:i:1	XG:i:1	NM:i:2	MD:Z:27C2	YT:Z:UU
HWI-ST515:184:D0PUKACXX:1:1105:10055:56374	272	chromosome:AGPv2:1:1:301354135:1	22160512	1	22M1I8M	*	0	0	TCCCCCTTTGGCATTAATCGCCAAAAAATGG	#DDBDDCCCCCCEDDDDDCFFDHJHFHGFCH	AS:i:-13	XS:i:0	XN:i:0	XM:i:1	XO:i:1	XG:i:1	NM:i:2	MD:Z:27C2	YT:Z:UU
HWI-ST515:184:D0PUKACXX:1:1105:10055:56374	272	chromosome:AGPv2:5:1:217872852:1	72740328	1	22M1I8M	*	0	0	TCCCCCTTTGGCATTAATCGCCAAAAAATGG	#DDBDDCCCCCCEDDDDDCFFDHJHFHGFCH	AS:i:-13	XS:i:0	XN:i:0	XM:i:1	XO:i:1	XG:i:1	NM:i:2	MD:Z:27C2	YT:Z:UU
HWI-ST515:184:D0PUKACXX:1:1105:10055:56374	272	chromosome:AGPv2:2:1:237068873:1	228153883	1	22M1I8M	*	0	0	TCCCCCTTTGGCATTAATCGCCAAAAAATGG	#DDBDDCCCCCCEDDDDDCFFDHJHFHGFCH	AS:i:-13	XS:i:0	XN:i:0	XM:i:1	XO:i:1	XG:i:1	NM:i:2	MD:Z:27C2	YT:Z:UU
HWI-ST515:184:D0PUKACXX:1:1105:10055:56374	272	chromosome:AGPv2:2:1:237068873:1	154191566	1	22M1I8M	*	0	0	TCCCCCTTTGGCATTAATCGCCAAAAAATGG	#DDBDDCCCCCCEDDDDDCFFDHJHFHGFCH	AS:i:-13	XS:i:0	XN:i:0	XM:i:1	XO:i:1	XG:i:1	NM:i:2	MD:Z:27C2	YT:Z:UU
HWI-ST515:184:D0PUKACXX:1:1105:10055:56374	272	chromosome:AGPv2:5:1:217872852:1	57086870	1	22M1I8M	*	0	0	TCCCCCTTTGGCATTAATCGCCAAAAAATGG	#DDBDDCCCCCCEDDDDDCFFDHJHFHGFCH	AS:i:-13	XS:i:0	XN:i:0	XM:i:1	XO:i:1	XG:i:1	NM:i:2	MD:Z:27C2	YT:Z:UU
HWI-ST515:184:D0PUKACXX:1:1105:10055:56374	256	chromosome:AGPv2:6:1:169174353:1	52715051	1	3M1I27M	*	0	0	CCATTTTTTGGCGATTAATGCCAAAGGGGGA	HCFGHFHJHDFFCDDDDDECCCCCCDDBDD#	AS:i:-13	XS:i:0	XN:i:0	XM:i:1	XO:i:1	XG:i:1	NM:i:2	MD:Z:2G27	YT:Z:UU
HWI-ST515:184:D0PUKACXX:1:1105:10055:56374	256	chromosome:AGPv2:2:1:237068873:1	46927612	1	3M1I27M	*	0	0	CCATTTTTTGGCGATTAATGCCAAAGGGGGA	HCFGHFHJHDFFCDDDDDECCCCCCDDBDD#	AS:i:-13	XS:i:0	XN:i:0	XM:i:1	XO:i:1	XG:i:1	NM:i:2	MD:Z:2G27	YT:Z:UU
HWI-ST515:184:D0PUKACXX:1:1105:10055:56374	256	chromosome:AGPv2:9:1:156750706:1	26287770	1	3M1I27M	*	0	0	CCATTTTTTGGCGATTAATGCCAAAGGGGGA	HCFGHFHJHDFFCDDDDDECCCCCCDDBDD#	AS:i:-13	XS:i:0	XN:i:0	XM:i:1	XO:i:1	XG:i:1	NM:i:2	MD:Z:1T28	YT:Z:UU
HWI-ST515:184:D0PUKACXX:1:1105:10055:56374	256	chromosome:AGPv2:6:1:169174353:1	68734582	1	3M1I27M	*	0	0	CCATTTTTTGGCGATTAATGCCAAAGGGGGA	HCFGHFHJHDFFCDDDDDECCCCCCDDBDD#	AS:i:-13	XS:i:0	XN:i:0	XM:i:1	XO:i:1	XG:i:1	NM:i:2	MD:Z:2G27	YT:Z:UU
HWI-ST515:184:D0PUKACXX:1:1105:10055:56374	256	chromosome:AGPv2:1:1:301354135:1	165638607	1	3M1I27M	*	0	0	CCATTTTTTGGCGATTAATGCCAAAGGGGGA	HCFGHFHJHDFFCDDDDDECCCCCCDDBDD#	AS:i:-13	XS:i:0	XN:i:0	XM:i:1	XO:i:1	XG:i:1	NM:i:2	MD:Z:2G27	YT:Z:UU
HWI-ST515:184:D0PUKACXX:1:1105:10055:56374	256	chromosome:AGPv2:7:1:176764762:1	7212216	1	3M1I27M	*	0	0	CCATTTTTTGGCGATTAATGCCAAAGGGGGA	HCFGHFHJHDFFCDDDDDECCCCCCDDBDD#	AS:i:-13	XS:i:0	XN:i:0	XM:i:1	XO:i:1	XG:i:1	NM:i:2	MD:Z:2G27	YT:Z:UU
HWI-ST515:184:D0PUKACXX:1:1105:10055:56374	272	chromosome:AGPv2:2:1:237068873:1	42661792	1	22M1I8M	*	0	0	TCCCCCTTTGGCATTAATCGCCAAAAAATGG	#DDBDDCCCCCCEDDDDDCFFDHJHFHGFCH	AS:i:-13	XS:i:0	XN:i:0	XM:i:1	XO:i:1	XG:i:1	NM:i:2	MD:Z:27C2	YT:Z:UU
HWI-ST515:184:D0PUKACXX:1:1105:10055:56374	256	chromosome:AGPv2:4:1:241473504:1	75594738	1	3M1I27M	*	0	0	CCATTTTTTGGCGATTAATGCCAAAGGGGGA	HCFGHFHJHDFFCDDDDDECCCCCCDDBDD#	AS:i:-13	XS:i:0	XN:i:0	XM:i:1	XO:i:1	XG:i:1	NM:i:2	MD:Z:2G27	YT:Z:UU
HWI-ST515:184:D0PUKACXX:1:1105:10055:56374	272	chromosome:AGPv2:1:1:301354135:1	247577114	1	22M1I8M	*	0	0	TCCCCCTTTGGCATTAATCGCCAAAAAATGG	#DDBDDCCCCCCEDDDDDCFFDHJHFHGFCH	AS:i:-13	XS:i:0	XN:i:0	XM:i:1	XO:i:1	XG:i:1	NM:i:2	MD:Z:27C2	YT:Z:UU
HWI-ST515:184:D0PUKACXX:1:1105:10055:56374	272	chromosome:AGPv2:5:1:217872852:1	171254596	1	22M1I8M	*	0	0	TCCCCCTTTGGCATTAATCGCCAAAAAATGG	#DDBDDCCCCCCEDDDDDCFFDHJHFHGFCH	AS:i:-13	XS:i:0	XN:i:0	XM:i:1	XO:i:1	XG:i:1	NM:i:2	MD:Z:27C2	YT:Z:UU
HWI-ST515:184:D0PUKACXX:1:1105:10055:56374	272	chromosome:AGPv2:9:1:156750706:1	28773218	1	22M1I8M	*	0	0	TCCCCCTTTGGCATTAATCGCCAAAAAATGG	#DDBDDCCCCCCEDDDDDCFFDHJHFHGFCH	AS:i:-13	XS:i:0	XN:i:0	XM:i:1	XO:i:1	XG:i:1	NM:i:2	MD:Z:1T28	YT:Z:UU
HWI-ST515:184:D0PUKACXX:1:1105:10055:56374	256	chromosome:AGPv2:7:1:176764762:1	105339211	1	3M1I27M	*	0	0	CCATTTTTTGGCGATTAATGCCAAAGGGGGA	HCFGHFHJHDFFCDDDDDECCCCCCDDBDD#	AS:i:-13	XS:i:0	XN:i:0	XM:i:1	XO:i:1	XG:i:1	NM:i:2	MD:Z:0T29	YT:Z:UU
HWI-ST515:184:D0PUKACXX:1:1105:10055:56374	272	chromosome:AGPv2:1:1:301354135:1	192508802	1	22M1I8M	*	0	0	TCCCCCTTTGGCATTAATCGCCAAAAAATGG	#DDBDDCCCCCCEDDDDDCFFDHJHFHGFCH	AS:i:-13	XS:i:0	XN:i:0	XM:i:1	XO:i:1	XG:i:1	NM:i:2	MD:Z:27C2	YT:Z:UU
HWI-ST515:184:D0PUKACXX:1:1105:10055:56374	256	chromosome:AGPv2:2:1:237068873:1	42406611	1	3M1I27M	*	0	0	CCATTTTTTGGCGATTAATGCCAAAGGGGGA	HCFGHFHJHDFFCDDDDDECCCCCCDDBDD#	AS:i:-13	XS:i:0	XN:i:0	XM:i:1	XO:i:1	XG:i:1	NM:i:2	MD:Z:2G27	YT:Z:UU
HWI-ST515:184:D0PUKACXX:1:1105:10055:56374	256	chromosome:AGPv2:1:1:301354135:1	166991685	1	3M1I27M	*	0	0	CCATTTTTTGGCGATTAATGCCAAAGGGGGA	HCFGHFHJHDFFCDDDDDECCCCCCDDBDD#	AS:i:-13	XS:i:0	XN:i:0	XM:i:1	XO:i:1	XG:i:1	NM:i:2	MD:Z:2G27	YT:Z:UU
HWI-ST515:184:D0PUKACXX:1:1105:10055:56374	256	chromosome:AGPv2:6:1:169174353:1	66425406	1	3M1I27M	*	0	0	CCATTTTTTGGCGATTAATGCCAAAGGGGGA	HCFGHFHJHDFFCDDDDDECCCCCCDDBDD#	AS:i:-13	XS:i:0	XN:i:0	XM:i:1	XO:i:1	XG:i:1	NM:i:2	MD:Z:2G27	YT:Z:UU
HWI-ST515:184:D0PUKACXX:1:1105:10055:56374	256	chromosome:AGPv2:1:1:301354135:1	33750136	1	3M1I27M	*	0	0	CCATTTTTTGGCGATTAATGCCAAAGGGGGA	HCFGHFHJHDFFCDDDDDECCCCCCDDBDD#	AS:i:-13	XS:i:0	XN:i:0	XM:i:1	XO:i:1	XG:i:1	NM:i:2	MD:Z:2G27	YT:Z:UU
HWI-ST515:184:D0PUKACXX:1:1105:10055:56374	272	chromosome:AGPv2:5:1:217872852:1	74689517	1	22M1I8M	*	0	0	TCCCCCTTTGGCATTAATCGCCAAAAAATGG	#DDBDDCCCCCCEDDDDDCFFDHJHFHGFCH	AS:i:-13	XS:i:0	XN:i:0	XM:i:1	XO:i:1	XG:i:1	NM:i:2	MD:Z:27C2	YT:Z:UU
HWI-ST515:184:D0PUKACXX:1:1105:10055:56374	256	chromosome:AGPv2:1:1:301354135:1	215288832	1	3M1I27M	*	0	0	CCATTTTTTGGCGATTAATGCCAAAGGGGGA	HCFGHFHJHDFFCDDDDDECCCCCCDDBDD#	AS:i:-13	XS:i:0	XN:i:0	XM:i:1	XO:i:1	XG:i:1	NM:i:2	MD:Z:2G27	YT:Z:UU
HWI-ST515:184:D0PUKACXX:1:1105:10055:56374	256	chromosome:AGPv2:6:1:169174353:1	110794388	1	3M1I27M	*	0	0	CCATTTTTTGGCGATTAATGCCAAAGGGGGA	HCFGHFHJHDFFCDDDDDECCCCCCDDBDD#	AS:i:-13	XS:i:0	XN:i:0	XM:i:1	XO:i:1	XG:i:1	NM:i:2	MD:Z:2G27	YT:Z:UU
HWI-ST515:184:D0PUKACXX:1:1105:10055:56374	272	chromosome:AGPv2:5:1:217872852:1	56758328	1	22M1I8M	*	0	0	TCCCCCTTTGGCATTAATCGCCAAAAAATGG	#DDBDDCCCCCCEDDDDDCFFDHJHFHGFCH	AS:i:-13	XS:i:0	XN:i:0	XM:i:1	XO:i:1	XG:i:1	NM:i:2	MD:Z:27C2	YT:Z:UU
HWI-ST515:184:D0PUKACXX:1:1105:10055:56374	272	chromosome:AGPv2:6:1:169174353:1	154486910	1	22M1I8M	*	0	0	TCCCCCTTTGGCATTAATCGCCAAAAAATGG	#DDBDDCCCCCCEDDDDDCFFDHJHFHGFCH	AS:i:-13	XS:i:0	XN:i:0	XM:i:1	XO:i:1	XG:i:1	NM:i:2	MD:Z:27C2	YT:Z:UU
HWI-ST515:184:D0PUKACXX:1:1105:10055:56374	272	chromosome:AGPv2:6:1:169174353:1	44555536	1	22M1I8M	*	0	0	TCCCCCTTTGGCATTAATCGCCAAAAAATGG	#DDBDDCCCCCCEDDDDDCFFDHJHFHGFCH	AS:i:-13	XS:i:0	XN:i:0	XM:i:1	XO:i:1	XG:i:1	NM:i:2	MD:Z:27C2	YT:Z:UU
HWI-ST515:184:D0PUKACXX:1:1105:10055:56374	272	chromosome:AGPv2:6:1:169174353:1	129249997	1	22M1I8M	*	0	0	TCCCCCTTTGGCATTAATCGCCAAAAAATGG	#DDBDDCCCCCCEDDDDDCFFDHJHFHGFCH	AS:i:-13	XS:i:0	XN:i:0	XM:i:1	XO:i:1	XG:i:1	NM:i:2	MD:Z:27C2	YT:Z:UU
HWI-ST515:184:D0PUKACXX:1:1105:10055:56374	256	chromosome:AGPv2:3:1:232140174:1	118742352	1	3M1I27M	*	0	0	CCATTTTTTGGCGATTAATGCCAAAGGGGGA	HCFGHFHJHDFFCDDDDDECCCCCCDDBDD#	AS:i:-13	XS:i:0	XN:i:0	XM:i:1	XO:i:1	XG:i:1	NM:i:2	MD:Z:2G27	YT:Z:UU
HWI-ST515:184:D0PUKACXX:1:1105:10055:56374	272	chromosome:AGPv2:5:1:217872852:1	24987299	1	22M1I8M	*	0	0	TCCCCCTTTGGCATTAATCGCCAAAAAATGG	#DDBDDCCCCCCEDDDDDCFFDHJHFHGFCH	AS:i:-13	XS:i:0	XN:i:0	XM:i:1	XO:i:1	XG:i:1	NM:i:2	MD:Z:27C2	YT:Z:UU
HWI-ST515:184:D0PUKACXX:1:1105:10055:56374	256	chromosome:AGPv2:6:1:169174353:1	120567047	1	3M1I27M	*	0	0	CCATTTTTTGGCGATTAATGCCAAAGGGGGA	HCFGHFHJHDFFCDDDDDECCCCCCDDBDD#	AS:i:-13	XS:i:0	XN:i:0	XM:i:1	XO:i:1	XG:i:1	NM:i:2	MD:Z:2G27	YT:Z:UU
HWI-ST515:184:D0PUKACXX:1:1105:10055:56374	256	chromosome:AGPv2:4:1:241473504:1	228419259	1	3M1I27M	*	0	0	CCATTTTTTGGCGATTAATGCCAAAGGGGGA	HCFGHFHJHDFFCDDDDDECCCCCCDDBDD#	AS:i:-13	XS:i:0	XN:i:0	XM:i:1	XO:i:1	XG:i:1	NM:i:2	MD:Z:2G27	YT:Z:UU
HWI-ST515:184:D0PUKACXX:1:1105:10055:56374	272	chromosome:AGPv2:3:1:232140174:1	32895168	1	22M1I8M	*	0	0	TCCCCCTTTGGCATTAATCGCCAAAAAATGG	#DDBDDCCCCCCEDDDDDCFFDHJHFHGFCH	AS:i:-13	XS:i:0	XN:i:0	XM:i:1	XO:i:1	XG:i:1	NM:i:2	MD:Z:27C2	YT:Z:UU
HWI-ST515:184:D0PUKACXX:1:1105:10055:56374	272	chromosome:AGPv2:8:1:175793759:1	65756662	1	22M1I8M	*	0	0	TCCCCCTTTGGCATTAATCGCCAAAAAATGG	#DDBDDCCCCCCEDDDDDCFFDHJHFHGFCH	AS:i:-13	XS:i:0	XN:i:0	XM:i:1	XO:i:1	XG:i:1	NM:i:2	MD:Z:27C2	YT:Z:UU
HWI-ST515:184:D0PUKACXX:1:1105:10055:56374	272	chromosome:AGPv2:4:1:241473504:1	153669011	1	22M1I8M	*	0	0	TCCCCCTTTGGCATTAATCGCCAAAAAATGG	#DDBDDCCCCCCEDDDDDCFFDHJHFHGFCH	AS:i:-13	XS:i:0	XN:i:0	XM:i:1	XO:i:1	XG:i:1	NM:i:2	MD:Z:27C2	YT:Z:UU
HWI-ST515:184:D0PUKACXX:1:1105:10055:56374	272	chromosome:AGPv2:3:1:232140174:1	219973624	1	22M1I8M	*	0	0	TCCCCCTTTGGCATTAATCGCCAAAAAATGG	#DDBDDCCCCCCEDDDDDCFFDHJHFHGFCH	AS:i:-13	XS:i:0	XN:i:0	XM:i:1	XO:i:1	XG:i:1	NM:i:2	MD:Z:27C2	YT:Z:UU
HWI-ST515:184:D0PUKACXX:1:1105:10055:56374	272	chromosome:AGPv2:4:1:241473504:1	16688563	1	22M1I8M	*	0	0	TCCCCCTTTGGCATTAATCGCCAAAAAATGG	#DDBDDCCCCCCEDDDDDCFFDHJHFHGFCH	AS:i:-13	XS:i:0	XN:i:0	XM:i:1	XO:i:1	XG:i:1	NM:i:2	MD:Z:27C2	YT:Z:UU
HWI-ST515:184:D0PUKACXX:1:1105:10055:56374	256	chromosome:AGPv2:9:1:156750706:1	38660614	1	3M1I27M	*	0	0	CCATTTTTTGGCGATTAATGCCAAAGGGGGA	HCFGHFHJHDFFCDDDDDECCCCCCDDBDD#	AS:i:-13	XS:i:0	XN:i:0	XM:i:1	XO:i:1	XG:i:1	NM:i:2	MD:Z:2G27	YT:Z:UU
HWI-ST515:184:D0PUKACXX:1:1105:10055:56374	256	chromosome:AGPv2:8:1:175793759:1	152672817	1	3M1I27M	*	0	0	CCATTTTTTGGCGATTAATGCCAAAGGGGGA	HCFGHFHJHDFFCDDDDDECCCCCCDDBDD#	AS:i:-13	XS:i:0	XN:i:0	XM:i:1	XO:i:1	XG:i:1	NM:i:2	MD:Z:2G27	YT:Z:UU
HWI-ST515:184:D0PUKACXX:1:1105:10055:56374	272	chromosome:AGPv2:4:1:241473504:1	207874628	1	22M1I8M	*	0	0	TCCCCCTTTGGCATTAATCGCCAAAAAATGG	#DDBDDCCCCCCEDDDDDCFFDHJHFHGFCH	AS:i:-13	XS:i:0	XN:i:0	XM:i:1	XO:i:1	XG:i:1	NM:i:2	MD:Z:27C2	YT:Z:UU
HWI-ST515:184:D0PUKACXX:1:1105:10055:56374	272	chromosome:AGPv2:1:1:301354135:1	57845319	1	22M1I8M	*	0	0	TCCCCCTTTGGCATTAATCGCCAAAAAATGG	#DDBDDCCCCCCEDDDDDCFFDHJHFHGFCH	AS:i:-13	XS:i:0	XN:i:0	XM:i:1	XO:i:1	XG:i:1	NM:i:2	MD:Z:27C2	YT:Z:UU
HWI-ST515:184:D0PUKACXX:1:1105:10055:56374	256	chromosome:AGPv2:1:1:301354135:1	46020744	1	3M1I27M	*	0	0	CCATTTTTTGGCGATTAATGCCAAAGGGGGA	HCFGHFHJHDFFCDDDDDECCCCCCDDBDD#	AS:i:-13	XS:i:0	XN:i:0	XM:i:1	XO:i:1	XG:i:1	NM:i:2	MD:Z:2G27	YT:Z:UU
HWI-ST515:184:D0PUKACXX:1:1105:10055:56374	272	chromosome:AGPv2:1:1:301354135:1	104859292	1	22M1I8M	*	0	0	TCCCCCTTTGGCATTAATCGCCAAAAAATGG	#DDBDDCCCCCCEDDDDDCFFDHJHFHGFCH	AS:i:-13	XS:i:0	XN:i:0	XM:i:1	XO:i:1	XG:i:1	NM:i:2	MD:Z:27C2	YT:Z:UU
HWI-ST515:184:D0PUKACXX:1:1105:10055:56374	256	chromosome:AGPv2:2:1:237068873:1	41600207	1	3M1I27M	*	0	0	CCATTTTTTGGCGATTAATGCCAAAGGGGGA	HCFGHFHJHDFFCDDDDDECCCCCCDDBDD#	AS:i:-13	XS:i:0	XN:i:0	XM:i:1	XO:i:1	XG:i:1	NM:i:2	MD:Z:2G27	YT:Z:UU
HWI-ST515:184:D0PUKACXX:1:1105:10055:56374	256	chromosome:AGPv2:5:1:217872852:1	84682966	1	3M1I27M	*	0	0	CCATTTTTTGGCGATTAATGCCAAAGGGGGA	HCFGHFHJHDFFCDDDDDECCCCCCDDBDD#	AS:i:-13	XS:i:0	XN:i:0	XM:i:1	XO:i:1	XG:i:1	NM:i:2	MD:Z:28A1	YT:Z:UU
HWI-ST515:184:D0PUKACXX:1:1105:10055:56374	256	chromosome:AGPv2:7:1:176764762:1	34949447	1	3M1I27M	*	0	0	CCATTTTTTGGCGATTAATGCCAAAGGGGGA	HCFGHFHJHDFFCDDDDDECCCCCCDDBDD#	AS:i:-13	XS:i:0	XN:i:0	XM:i:1	XO:i:1	XG:i:1	NM:i:2	MD:Z:2G27	YT:Z:UU
HWI-ST515:184:D0PUKACXX:1:1105:10055:56374	256	chromosome:AGPv2:1:1:301354135:1	176341741	1	3M1I27M	*	0	0	CCATTTTTTGGCGATTAATGCCAAAGGGGGA	HCFGHFHJHDFFCDDDDDECCCCCCDDBDD#	AS:i:-13	XS:i:0	XN:i:0	XM:i:1	XO:i:1	XG:i:1	NM:i:2	MD:Z:2G27	YT:Z:UU
HWI-ST515:184:D0PUKACXX:1:1105:10055:56374	256	chromosome:AGPv2:1:1:301354135:1	11721637	1	3M1I27M	*	0	0	CCATTTTTTGGCGATTAATGCCAAAGGGGGA	HCFGHFHJHDFFCDDDDDECCCCCCDDBDD#	AS:i:-13	XS:i:0	XN:i:0	XM:i:1	XO:i:1	XG:i:1	NM:i:2	MD:Z:2G27	YT:Z:UU
HWI-ST515:184:D0PUKACXX:1:1105:10055:56374	256	chromosome:AGPv2:7:1:176764762:1	104609043	1	3M1I27M	*	0	0	CCATTTTTTGGCGATTAATGCCAAAGGGGGA	HCFGHFHJHDFFCDDDDDECCCCCCDDBDD#	AS:i:-13	XS:i:0	XN:i:0	XM:i:1	XO:i:1	XG:i:1	NM:i:2	MD:Z:2G27	YT:Z:UU
HWI-ST515:184:D0PUKACXX:1:1105:10055:56374	272	chromosome:AGPv2:5:1:217872852:1	189653423	1	22M1I8M	*	0	0	TCCCCCTTTGGCATTAATCGCCAAAAAATGG	#DDBDDCCCCCCEDDDDDCFFDHJHFHGFCH	AS:i:-13	XS:i:0	XN:i:0	XM:i:1	XO:i:1	XG:i:1	NM:i:2	MD:Z:27C2	YT:Z:UU
HWI-ST515:184:D0PUKACXX:1:1105:10055:56374	256	chromosome:AGPv2:1:1:301354135:1	96436634	1	3M1I27M	*	0	0	CCATTTTTTGGCGATTAATGCCAAAGGGGGA	HCFGHFHJHDFFCDDDDDECCCCCCDDBDD#	AS:i:-13	XS:i:0	XN:i:0	XM:i:1	XO:i:1	XG:i:1	NM:i:2	MD:Z:2G27	YT:Z:UU
HWI-ST515:184:D0PUKACXX:1:1105:10055:56374	272	chromosome:AGPv2:8:1:175793759:1	33039260	1	22M1I8M	*	0	0	TCCCCCTTTGGCATTAATCGCCAAAAAATGG	#DDBDDCCCCCCEDDDDDCFFDHJHFHGFCH	AS:i:-13	XS:i:0	XN:i:0	XM:i:1	XO:i:1	XG:i:1	NM:i:2	MD:Z:27C2	YT:Z:UU
HWI-ST515:184:D0PUKACXX:1:1105:10055:56374	256	chromosome:AGPv2:7:1:176764762:1	31300233	1	3M1I27M	*	0	0	CCATTTTTTGGCGATTAATGCCAAAGGGGGA	HCFGHFHJHDFFCDDDDDECCCCCCDDBDD#	AS:i:-13	XS:i:0	XN:i:0	XM:i:1	XO:i:1	XG:i:1	NM:i:2	MD:Z:2G27	YT:Z:UU
HWI-ST515:184:D0PUKACXX:1:1105:10055:56374	272	chromosome:AGPv2:8:1:175793759:1	85955980	1	22M1I8M	*	0	0	TCCCCCTTTGGCATTAATCGCCAAAAAATGG	#DDBDDCCCCCCEDDDDDCFFDHJHFHGFCH	AS:i:-13	XS:i:0	XN:i:0	XM:i:1	XO:i:1	XG:i:1	NM:i:2	MD:Z:27C2	YT:Z:UU
HWI-ST515:184:D0PUKACXX:1:1105:10055:56374	256	chromosome:AGPv2:6:1:169174353:1	93774670	1	3M1I27M	*	0	0	CCATTTTTTGGCGATTAATGCCAAAGGGGGA	HCFGHFHJHDFFCDDDDDECCCCCCDDBDD#	AS:i:-13	XS:i:0	XN:i:0	XM:i:1	XO:i:1	XG:i:1	NM:i:2	MD:Z:2G27	YT:Z:UU
HWI-ST515:184:D0PUKACXX:1:1105:10055:56374	256	chromosome:AGPv2:2:1:237068873:1	15354049	1	3M1I27M	*	0	0	CCATTTTTTGGCGATTAATGCCAAAGGGGGA	HCFGHFHJHDFFCDDDDDECCCCCCDDBDD#	AS:i:-13	XS:i:0	XN:i:0	XM:i:1	XO:i:1	XG:i:1	NM:i:2	MD:Z:2G27	YT:Z:UU
HWI-ST515:184:D0PUKACXX:1:1105:10055:56374	256	chromosome:AGPv2:1:1:301354135:1	124122704	1	3M1I27M	*	0	0	CCATTTTTTGGCGATTAATGCCAAAGGGGGA	HCFGHFHJHDFFCDDDDDECCCCCCDDBDD#	AS:i:-13	XS:i:0	XN:i:0	XM:i:1	XO:i:1	XG:i:1	NM:i:2	MD:Z:2G27	YT:Z:UU
HWI-ST515:184:D0PUKACXX:1:1105:10055:56374	256	chromosome:AGPv2:10:1:150189435:1	42932739	1	3M1I27M	*	0	0	CCATTTTTTGGCGATTAATGCCAAAGGGGGA	HCFGHFHJHDFFCDDDDDECCCCCCDDBDD#	AS:i:-13	XS:i:0	XN:i:0	XM:i:1	XO:i:1	XG:i:1	NM:i:2	MD:Z:2G27	YT:Z:UU
HWI-ST515:184:D0PUKACXX:1:1105:10055:56374	272	chromosome:AGPv2:5:1:217872852:1	1197413	1	22M1I8M	*	0	0	TCCCCCTTTGGCATTAATCGCCAAAAAATGG	#DDBDDCCCCCCEDDDDDCFFDHJHFHGFCH	AS:i:-13	XS:i:0	XN:i:0	XM:i:1	XO:i:1	XG:i:1	NM:i:2	MD:Z:27C2	YT:Z:UU
HWI-ST515:184:D0PUKACXX:1:1105:10055:56374	272	chromosome:AGPv2:3:1:232140174:1	165761728	1	22M1I8M	*	0	0	TCCCCCTTTGGCATTAATCGCCAAAAAATGG	#DDBDDCCCCCCEDDDDDCFFDHJHFHGFCH	AS:i:-13	XS:i:0	XN:i:0	XM:i:1	XO:i:1	XG:i:1	NM:i:2	MD:Z:27C2	YT:Z:UU
HWI-ST515:184:D0PUKACXX:1:1105:10055:56374	272	chromosome:AGPv2:6:1:169174353:1	87572801	1	22M1I8M	*	0	0	TCCCCCTTTGGCATTAATCGCCAAAAAATGG	#DDBDDCCCCCCEDDDDDCFFDHJHFHGFCH	AS:i:-13	XS:i:0	XN:i:0	XM:i:1	XO:i:1	XG:i:1	NM:i:2	MD:Z:27C2	YT:Z:UU
HWI-ST515:184:D0PUKACXX:1:1105:10055:56374	272	chromosome:AGPv2:1:1:301354135:1	241809710	1	22M1I8M	*	0	0	TCCCCCTTTGGCATTAATCGCCAAAAAATGG	#DDBDDCCCCCCEDDDDDCFFDHJHFHGFCH	AS:i:-13	XS:i:0	XN:i:0	XM:i:1	XO:i:1	XG:i:1	NM:i:2	MD:Z:27C2	YT:Z:UU
HWI-ST515:184:D0PUKACXX:1:1105:10055:56374	256	chromosome:AGPv2:8:1:175793759:1	124671332	1	3M1I27M	*	0	0	CCATTTTTTGGCGATTAATGCCAAAGGGGGA	HCFGHFHJHDFFCDDDDDECCCCCCDDBDD#	AS:i:-13	XS:i:0	XN:i:0	XM:i:1	XO:i:1	XG:i:1	NM:i:2	MD:Z:2G27	YT:Z:UU
HWI-ST515:184:D0PUKACXX:1:1105:10055:56374	272	chromosome:AGPv2:1:1:301354135:1	66065608	1	22M1I8M	*	0	0	TCCCCCTTTGGCATTAATCGCCAAAAAATGG	#DDBDDCCCCCCEDDDDDCFFDHJHFHGFCH	AS:i:-13	XS:i:0	XN:i:0	XM:i:1	XO:i:1	XG:i:1	NM:i:2	MD:Z:29T0	YT:Z:UU
HWI-ST515:184:D0PUKACXX:1:1105:10055:56374	272	chromosome:AGPv2:7:1:176764762:1	150816561	1	22M1I8M	*	0	0	TCCCCCTTTGGCATTAATCGCCAAAAAATGG	#DDBDDCCCCCCEDDDDDCFFDHJHFHGFCH	AS:i:-13	XS:i:0	XN:i:0	XM:i:1	XO:i:1	XG:i:1	NM:i:2	MD:Z:27C2	YT:Z:UU
HWI-ST515:184:D0PUKACXX:1:1105:10055:56374	272	chromosome:AGPv2:7:1:176764762:1	109795516	1	22M1I8M	*	0	0	TCCCCCTTTGGCATTAATCGCCAAAAAATGG	#DDBDDCCCCCCEDDDDDCFFDHJHFHGFCH	AS:i:-13	XS:i:0	XN:i:0	XM:i:1	XO:i:1	XG:i:1	NM:i:2	MD:Z:27C2	YT:Z:UU
HWI-ST515:184:D0PUKACXX:1:1105:10055:56374	256	chromosome:AGPv2:7:1:176764762:1	18061714	1	3M1I27M	*	0	0	CCATTTTTTGGCGATTAATGCCAAAGGGGGA	HCFGHFHJHDFFCDDDDDECCCCCCDDBDD#	AS:i:-13	XS:i:0	XN:i:0	XM:i:1	XO:i:1	XG:i:1	NM:i:2	MD:Z:2G27	YT:Z:UU
HWI-ST515:184:D0PUKACXX:1:1105:10055:56374	272	chromosome:AGPv2:5:1:217872852:1	181437460	1	22M1I8M	*	0	0	TCCCCCTTTGGCATTAATCGCCAAAAAATGG	#DDBDDCCCCCCEDDDDDCFFDHJHFHGFCH	AS:i:-13	XS:i:0	XN:i:0	XM:i:1	XO:i:1	XG:i:1	NM:i:2	MD:Z:27C2	YT:Z:UU
HWI-ST515:184:D0PUKACXX:1:1105:10055:56374	256	chromosome:AGPv2:8:1:175793759:1	108592726	1	3M1I27M	*	0	0	CCATTTTTTGGCGATTAATGCCAAAGGGGGA	HCFGHFHJHDFFCDDDDDECCCCCCDDBDD#	AS:i:-13	XS:i:0	XN:i:0	XM:i:1	XO:i:1	XG:i:1	NM:i:2	MD:Z:2G27	YT:Z:UU
HWI-ST515:184:D0PUKACXX:1:1105:10055:56374	272	chromosome:AGPv2:6:1:169174353:1	145517875	1	22M1I8M	*	0	0	TCCCCCTTTGGCATTAATCGCCAAAAAATGG	#DDBDDCCCCCCEDDDDDCFFDHJHFHGFCH	AS:i:-13	XS:i:0	XN:i:0	XM:i:1	XO:i:1	XG:i:1	NM:i:2	MD:Z:27C2	YT:Z:UU
HWI-ST515:184:D0PUKACXX:1:1105:10055:56374	256	chromosome:AGPv2:8:1:175793759:1	133018204	1	3M1I27M	*	0	0	CCATTTTTTGGCGATTAATGCCAAAGGGGGA	HCFGHFHJHDFFCDDDDDECCCCCCDDBDD#	AS:i:-13	XS:i:0	XN:i:0	XM:i:1	XO:i:1	XG:i:1	NM:i:2	MD:Z:2G27	YT:Z:UU
HWI-ST515:184:D0PUKACXX:1:1105:10055:56374	256	chromosome:AGPv2:4:1:241473504:1	166424333	1	3M1I27M	*	0	0	CCATTTTTTGGCGATTAATGCCAAAGGGGGA	HCFGHFHJHDFFCDDDDDECCCCCCDDBDD#	AS:i:-13	XS:i:0	XN:i:0	XM:i:1	XO:i:1	XG:i:1	NM:i:2	MD:Z:1T28	YT:Z:UU
HWI-ST515:184:D0PUKACXX:1:1105:10055:56374	272	chromosome:AGPv2:1:1:301354135:1	41900136	1	22M1I8M	*	0	0	TCCCCCTTTGGCATTAATCGCCAAAAAATGG	#DDBDDCCCCCCEDDDDDCFFDHJHFHGFCH	AS:i:-13	XS:i:0	XN:i:0	XM:i:1	XO:i:1	XG:i:1	NM:i:2	MD:Z:27C2	YT:Z:UU
HWI-ST515:184:D0PUKACXX:1:1105:10055:56374	256	chromosome:AGPv2:2:1:237068873:1	163610019	1	3M1I27M	*	0	0	CCATTTTTTGGCGATTAATGCCAAAGGGGGA	HCFGHFHJHDFFCDDDDDECCCCCCDDBDD#	AS:i:-13	XS:i:0	XN:i:0	XM:i:1	XO:i:1	XG:i:1	NM:i:2	MD:Z:2G27	YT:Z:UU
HWI-ST515:184:D0PUKACXX:1:1105:10055:56374	272	chromosome:AGPv2:4:1:241473504:1	150668697	1	22M1I8M	*	0	0	TCCCCCTTTGGCATTAATCGCCAAAAAATGG	#DDBDDCCCCCCEDDDDDCFFDHJHFHGFCH	AS:i:-13	XS:i:0	XN:i:0	XM:i:1	XO:i:1	XG:i:1	NM:i:2	MD:Z:27C2	YT:Z:UU
HWI-ST515:184:D0PUKACXX:1:1105:10055:56374	256	chromosome:AGPv2:10:1:150189435:1	112108904	1	3M1I27M	*	0	0	CCATTTTTTGGCGATTAATGCCAAAGGGGGA	HCFGHFHJHDFFCDDDDDECCCCCCDDBDD#	AS:i:-13	XS:i:0	XN:i:0	XM:i:1	XO:i:1	XG:i:1	NM:i:2	MD:Z:2G27	YT:Z:UU
HWI-ST515:184:D0PUKACXX:1:1105:10055:56374	272	chromosome:AGPv2:5:1:217872852:1	53321058	1	22M1I8M	*	0	0	TCCCCCTTTGGCATTAATCGCCAAAAAATGG	#DDBDDCCCCCCEDDDDDCFFDHJHFHGFCH	AS:i:-13	XS:i:0	XN:i:0	XM:i:1	XO:i:1	XG:i:1	NM:i:2	MD:Z:27C2	YT:Z:UU
HWI-ST515:184:D0PUKACXX:1:1105:10055:56374	272	chromosome:AGPv2:8:1:175793759:1	20274522	1	22M1I8M	*	0	0	TCCCCCTTTGGCATTAATCGCCAAAAAATGG	#DDBDDCCCCCCEDDDDDCFFDHJHFHGFCH	AS:i:-13	XS:i:0	XN:i:0	XM:i:1	XO:i:1	XG:i:1	NM:i:2	MD:Z:27C2	YT:Z:UU
HWI-ST515:184:D0PUKACXX:1:1105:10055:56374	272	chromosome:AGPv2:2:1:237068873:1	232937589	1	22M1I8M	*	0	0	TCCCCCTTTGGCATTAATCGCCAAAAAATGG	#DDBDDCCCCCCEDDDDDCFFDHJHFHGFCH	AS:i:-13	XS:i:0	XN:i:0	XM:i:1	XO:i:1	XG:i:1	NM:i:2	MD:Z:27C2	YT:Z:UU
HWI-ST515:184:D0PUKACXX:1:1105:10055:56374	272	chromosome:AGPv2:10:1:150189435:1	84745871	1	22M1I8M	*	0	0	TCCCCCTTTGGCATTAATCGCCAAAAAATGG	#DDBDDCCCCCCEDDDDDCFFDHJHFHGFCH	AS:i:-13	XS:i:0	XN:i:0	XM:i:1	XO:i:1	XG:i:1	NM:i:2	MD:Z:27C2	YT:Z:UU
HWI-ST515:184:D0PUKACXX:1:1105:10055:56374	272	chromosome:AGPv2:4:1:241473504:1	66881497	1	22M1I8M	*	0	0	TCCCCCTTTGGCATTAATCGCCAAAAAATGG	#DDBDDCCCCCCEDDDDDCFFDHJHFHGFCH	AS:i:-13	XS:i:0	XN:i:0	XM:i:1	XO:i:1	XG:i:1	NM:i:2	MD:Z:27C2	YT:Z:UU
HWI-ST515:184:D0PUKACXX:1:1105:10055:56374	272	chromosome:AGPv2:2:1:237068873:1	63536380	1	22M1I8M	*	0	0	TCCCCCTTTGGCATTAATCGCCAAAAAATGG	#DDBDDCCCCCCEDDDDDCFFDHJHFHGFCH	AS:i:-13	XS:i:0	XN:i:0	XM:i:1	XO:i:1	XG:i:1	NM:i:2	MD:Z:27C2	YT:Z:UU
HWI-ST515:184:D0PUKACXX:1:1105:10055:56374	272	chromosome:AGPv2:5:1:217872852:1	86052292	1	22M1I8M	*	0	0	TCCCCCTTTGGCATTAATCGCCAAAAAATGG	#DDBDDCCCCCCEDDDDDCFFDHJHFHGFCH	AS:i:-13	XS:i:0	XN:i:0	XM:i:1	XO:i:1	XG:i:1	NM:i:2	MD:Z:27C2	YT:Z:UU
HWI-ST515:184:D0PUKACXX:1:1105:10055:56374	256	chromosome:AGPv2:8:1:175793759:1	148347172	1	3M1I27M	*	0	0	CCATTTTTTGGCGATTAATGCCAAAGGGGGA	HCFGHFHJHDFFCDDDDDECCCCCCDDBDD#	AS:i:-13	XS:i:0	XN:i:0	XM:i:1	XO:i:1	XG:i:1	NM:i:2	MD:Z:2G27	YT:Z:UU
HWI-ST515:184:D0PUKACXX:1:1105:10055:56374	272	chromosome:AGPv2:1:1:301354135:1	227569613	1	22M1I8M	*	0	0	TCCCCCTTTGGCATTAATCGCCAAAAAATGG	#DDBDDCCCCCCEDDDDDCFFDHJHFHGFCH	AS:i:-13	XS:i:0	XN:i:0	XM:i:1	XO:i:1	XG:i:1	NM:i:2	MD:Z:27C2	YT:Z:UU
HWI-ST515:184:D0PUKACXX:1:1105:10055:56374	256	chromosome:AGPv2:1:1:301354135:1	9691680	1	3M1I27M	*	0	0	CCATTTTTTGGCGATTAATGCCAAAGGGGGA	HCFGHFHJHDFFCDDDDDECCCCCCDDBDD#	AS:i:-13	XS:i:0	XN:i:0	XM:i:1	XO:i:1	XG:i:1	NM:i:2	MD:Z:2G27	YT:Z:UU
HWI-ST515:184:D0PUKACXX:1:1105:10055:56374	256	chromosome:AGPv2:7:1:176764762:1	27187724	1	3M1I27M	*	0	0	CCATTTTTTGGCGATTAATGCCAAAGGGGGA	HCFGHFHJHDFFCDDDDDECCCCCCDDBDD#	AS:i:-13	XS:i:0	XN:i:0	XM:i:1	XO:i:1	XG:i:1	NM:i:2	MD:Z:2G27	YT:Z:UU
HWI-ST515:184:D0PUKACXX:1:1105:10055:56374	272	chromosome:AGPv2:1:1:301354135:1	92777996	1	22M1I8M	*	0	0	TCCCCCTTTGGCATTAATCGCCAAAAAATGG	#DDBDDCCCCCCEDDDDDCFFDHJHFHGFCH	AS:i:-13	XS:i:0	XN:i:0	XM:i:1	XO:i:1	XG:i:1	NM:i:2	MD:Z:27C2	YT:Z:UU
HWI-ST515:184:D0PUKACXX:1:1105:10055:56374	256	chromosome:AGPv2:1:1:301354135:1	142618210	1	3M1I27M	*	0	0	CCATTTTTTGGCGATTAATGCCAAAGGGGGA	HCFGHFHJHDFFCDDDDDECCCCCCDDBDD#	AS:i:-13	XS:i:0	XN:i:0	XM:i:1	XO:i:1	XG:i:1	NM:i:2	MD:Z:2G27	YT:Z:UU
HWI-ST515:184:D0PUKACXX:1:1105:10055:56374	256	chromosome:AGPv2:4:1:241473504:1	39922955	1	3M1I27M	*	0	0	CCATTTTTTGGCGATTAATGCCAAAGGGGGA	HCFGHFHJHDFFCDDDDDECCCCCCDDBDD#	AS:i:-13	XS:i:0	XN:i:0	XM:i:1	XO:i:1	XG:i:1	NM:i:2	MD:Z:2G27	YT:Z:UU
HWI-ST515:184:D0PUKACXX:1:1105:10055:56374	256	chromosome:AGPv2:3:1:232140174:1	223006568	1	3M1I27M	*	0	0	CCATTTTTTGGCGATTAATGCCAAAGGGGGA	HCFGHFHJHDFFCDDDDDECCCCCCDDBDD#	AS:i:-13	XS:i:0	XN:i:0	XM:i:1	XO:i:1	XG:i:1	NM:i:2	MD:Z:2G27	YT:Z:UU
HWI-ST515:184:D0PUKACXX:1:1105:10055:56374	272	chromosome:AGPv2:10:1:150189435:1	22940494	1	22M1I8M	*	0	0	TCCCCCTTTGGCATTAATCGCCAAAAAATGG	#DDBDDCCCCCCEDDDDDCFFDHJHFHGFCH	AS:i:-13	XS:i:0	XN:i:0	XM:i:1	XO:i:1	XG:i:1	NM:i:2	MD:Z:27C2	YT:Z:UU
HWI-ST515:184:D0PUKACXX:1:1105:10055:56374	272	chromosome:AGPv2:3:1:232140174:1	44870881	1	22M1I8M	*	0	0	TCCCCCTTTGGCATTAATCGCCAAAAAATGG	#DDBDDCCCCCCEDDDDDCFFDHJHFHGFCH	AS:i:-13	XS:i:0	XN:i:0	XM:i:1	XO:i:1	XG:i:1	NM:i:2	MD:Z:27C2	YT:Z:UU
HWI-ST515:184:D0PUKACXX:1:1105:10055:56374	272	chromosome:AGPv2:3:1:232140174:1	1395281	1	22M1I8M	*	0	0	TCCCCCTTTGGCATTAATCGCCAAAAAATGG	#DDBDDCCCCCCEDDDDDCFFDHJHFHGFCH	AS:i:-13	XS:i:0	XN:i:0	XM:i:1	XO:i:1	XG:i:1	NM:i:2	MD:Z:27C2	YT:Z:UU
HWI-ST515:184:D0PUKACXX:1:1105:10055:56374	256	chromosome:AGPv2:1:1:301354135:1	74325734	1	3M1I27M	*	0	0	CCATTTTTTGGCGATTAATGCCAAAGGGGGA	HCFGHFHJHDFFCDDDDDECCCCCCDDBDD#	AS:i:-13	XS:i:0	XN:i:0	XM:i:1	XO:i:1	XG:i:1	NM:i:2	MD:Z:2G27	YT:Z:UU
HWI-ST515:184:D0PUKACXX:1:1105:10055:56374	272	chromosome:AGPv2:10:1:150189435:1	3927674	1	22M1I8M	*	0	0	TCCCCCTTTGGCATTAATCGCCAAAAAATGG	#DDBDDCCCCCCEDDDDDCFFDHJHFHGFCH	AS:i:-13	XS:i:0	XN:i:0	XM:i:1	XO:i:1	XG:i:1	NM:i:2	MD:Z:27C2	YT:Z:UU
HWI-ST515:184:D0PUKACXX:1:1105:10055:56374	272	chromosome:AGPv2:6:1:169174353:1	118197979	1	22M1I8M	*	0	0	TCCCCCTTTGGCATTAATCGCCAAAAAATGG	#DDBDDCCCCCCEDDDDDCFFDHJHFHGFCH	AS:i:-13	XS:i:0	XN:i:0	XM:i:1	XO:i:1	XG:i:1	NM:i:2	MD:Z:27C2	YT:Z:UU
HWI-ST515:184:D0PUKACXX:1:1105:10055:56374	272	chromosome:AGPv2:7:1:176764762:1	19781812	1	22M1I8M	*	0	0	TCCCCCTTTGGCATTAATCGCCAAAAAATGG	#DDBDDCCCCCCEDDDDDCFFDHJHFHGFCH	AS:i:-13	XS:i:0	XN:i:0	XM:i:1	XO:i:1	XG:i:1	NM:i:2	MD:Z:27C2	YT:Z:UU
HWI-ST515:184:D0PUKACXX:1:1105:10055:56374	272	chromosome:AGPv2:4:1:241473504:1	98665427	1	22M1I8M	*	0	0	TCCCCCTTTGGCATTAATCGCCAAAAAATGG	#DDBDDCCCCCCEDDDDDCFFDHJHFHGFCH	AS:i:-13	XS:i:0	XN:i:0	XM:i:1	XO:i:1	XG:i:1	NM:i:2	MD:Z:27C2	YT:Z:UU
HWI-ST515:184:D0PUKACXX:1:1105:10055:56374	256	chromosome:AGPv2:1:1:301354135:1	205595032	1	3M1I27M	*	0	0	CCATTTTTTGGCGATTAATGCCAAAGGGGGA	HCFGHFHJHDFFCDDDDDECCCCCCDDBDD#	AS:i:-13	XS:i:0	XN:i:0	XM:i:1	XO:i:1	XG:i:1	NM:i:2	MD:Z:0T29	YT:Z:UU
HWI-ST515:184:D0PUKACXX:1:1105:10055:56374	256	chromosome:AGPv2:9:1:156750706:1	115881378	1	3M1I27M	*	0	0	CCATTTTTTGGCGATTAATGCCAAAGGGGGA	HCFGHFHJHDFFCDDDDDECCCCCCDDBDD#	AS:i:-13	XS:i:0	XN:i:0	XM:i:1	XO:i:1	XG:i:1	NM:i:2	MD:Z:2G27	YT:Z:UU
HWI-ST515:184:D0PUKACXX:1:1105:10055:56374	256	chromosome:AGPv2:8:1:175793759:1	137837633	1	3M1I27M	*	0	0	CCATTTTTTGGCGATTAATGCCAAAGGGGGA	HCFGHFHJHDFFCDDDDDECCCCCCDDBDD#	AS:i:-13	XS:i:0	XN:i:0	XM:i:1	XO:i:1	XG:i:1	NM:i:2	MD:Z:2G27	YT:Z:UU
HWI-ST515:184:D0PUKACXX:1:1105:10055:56374	272	chromosome:AGPv2:10:1:150189435:1	71476219	1	22M1I8M	*	0	0	TCCCCCTTTGGCATTAATCGCCAAAAAATGG	#DDBDDCCCCCCEDDDDDCFFDHJHFHGFCH	AS:i:-13	XS:i:0	XN:i:0	XM:i:1	XO:i:1	XG:i:1	NM:i:2	MD:Z:27C2	YT:Z:UU
HWI-ST515:184:D0PUKACXX:1:1105:10055:56374	256	chromosome:AGPv2:10:1:150189435:1	47661331	1	3M1I27M	*	0	0	CCATTTTTTGGCGATTAATGCCAAAGGGGGA	HCFGHFHJHDFFCDDDDDECCCCCCDDBDD#	AS:i:-13	XS:i:0	XN:i:0	XM:i:1	XO:i:1	XG:i:1	NM:i:2	MD:Z:2G27	YT:Z:UU
HWI-ST515:184:D0PUKACXX:1:1105:10055:56374	272	chromosome:AGPv2:4:1:241473504:1	163320670	1	22M1I8M	*	0	0	TCCCCCTTTGGCATTAATCGCCAAAAAATGG	#DDBDDCCCCCCEDDDDDCFFDHJHFHGFCH	AS:i:-13	XS:i:0	XN:i:0	XM:i:1	XO:i:1	XG:i:1	NM:i:2	MD:Z:27C2	YT:Z:UU
HWI-ST515:184:D0PUKACXX:1:1105:10055:56374	272	chromosome:AGPv2:9:1:156750706:1	114829530	1	22M1I8M	*	0	0	TCCCCCTTTGGCATTAATCGCCAAAAAATGG	#DDBDDCCCCCCEDDDDDCFFDHJHFHGFCH	AS:i:-13	XS:i:0	XN:i:0	XM:i:1	XO:i:1	XG:i:1	NM:i:2	MD:Z:27C2	YT:Z:UU
HWI-ST515:184:D0PUKACXX:1:1105:10055:56374	272	chromosome:AGPv2:1:1:301354135:1	162057304	1	22M1I8M	*	0	0	TCCCCCTTTGGCATTAATCGCCAAAAAATGG	#DDBDDCCCCCCEDDDDDCFFDHJHFHGFCH	AS:i:-13	XS:i:0	XN:i:0	XM:i:1	XO:i:1	XG:i:1	NM:i:2	MD:Z:27C2	YT:Z:UU
HWI-ST515:184:D0PUKACXX:1:1105:10055:56374	256	chromosome:AGPv2:8:1:175793759:1	147835741	1	3M1I27M	*	0	0	CCATTTTTTGGCGATTAATGCCAAAGGGGGA	HCFGHFHJHDFFCDDDDDECCCCCCDDBDD#	AS:i:-13	XS:i:0	XN:i:0	XM:i:1	XO:i:1	XG:i:1	NM:i:2	MD:Z:2G27	YT:Z:UU
HWI-ST515:184:D0PUKACXX:1:1105:10055:56374	272	chromosome:AGPv2:7:1:176764762:1	110714969	1	22M1I8M	*	0	0	TCCCCCTTTGGCATTAATCGCCAAAAAATGG	#DDBDDCCCCCCEDDDDDCFFDHJHFHGFCH	AS:i:-13	XS:i:0	XN:i:0	XM:i:1	XO:i:1	XG:i:1	NM:i:2	MD:Z:27C2	YT:Z:UU
HWI-ST515:184:D0PUKACXX:1:1105:10055:56374	256	chromosome:AGPv2:7:1:176764762:1	112188584	1	3M1I27M	*	0	0	CCATTTTTTGGCGATTAATGCCAAAGGGGGA	HCFGHFHJHDFFCDDDDDECCCCCCDDBDD#	AS:i:-13	XS:i:0	XN:i:0	XM:i:1	XO:i:1	XG:i:1	NM:i:2	MD:Z:2G27	YT:Z:UU
HWI-ST515:184:D0PUKACXX:1:1105:10055:56374	272	chromosome:AGPv2:2:1:237068873:1	230179351	1	22M1I8M	*	0	0	TCCCCCTTTGGCATTAATCGCCAAAAAATGG	#DDBDDCCCCCCEDDDDDCFFDHJHFHGFCH	AS:i:-13	XS:i:0	XN:i:0	XM:i:1	XO:i:1	XG:i:1	NM:i:2	MD:Z:27C2	YT:Z:UU
HWI-ST515:184:D0PUKACXX:1:1105:10055:56374	256	chromosome:AGPv2:2:1:237068873:1	26580903	1	3M1I27M	*	0	0	CCATTTTTTGGCGATTAATGCCAAAGGGGGA	HCFGHFHJHDFFCDDDDDECCCCCCDDBDD#	AS:i:-13	XS:i:0	XN:i:0	XM:i:1	XO:i:1	XG:i:1	NM:i:2	MD:Z:2G27	YT:Z:UU
HWI-ST515:184:D0PUKACXX:1:1105:10055:56374	256	chromosome:AGPv2:5:1:217872852:1	163085243	1	3M1I27M	*	0	0	CCATTTTTTGGCGATTAATGCCAAAGGGGGA	HCFGHFHJHDFFCDDDDDECCCCCCDDBDD#	AS:i:-13	XS:i:0	XN:i:0	XM:i:1	XO:i:1	XG:i:1	NM:i:2	MD:Z:2G27	YT:Z:UU
HWI-ST515:184:D0PUKACXX:1:1105:10055:56374	256	chromosome:AGPv2:7:1:176764762:1	147403696	1	3M1I27M	*	0	0	CCATTTTTTGGCGATTAATGCCAAAGGGGGA	HCFGHFHJHDFFCDDDDDECCCCCCDDBDD#	AS:i:-13	XS:i:0	XN:i:0	XM:i:1	XO:i:1	XG:i:1	NM:i:2	MD:Z:2G27	YT:Z:UU
HWI-ST515:184:D0PUKACXX:1:1105:10055:56374	272	chromosome:AGPv2:2:1:237068873:1	35072856	1	22M1I8M	*	0	0	TCCCCCTTTGGCATTAATCGCCAAAAAATGG	#DDBDDCCCCCCEDDDDDCFFDHJHFHGFCH	AS:i:-13	XS:i:0	XN:i:0	XM:i:1	XO:i:1	XG:i:1	NM:i:2	MD:Z:27C2	YT:Z:UU
HWI-ST515:184:D0PUKACXX:1:1105:10055:56374	272	chromosome:AGPv2:5:1:217872852:1	136673716	1	22M1I8M	*	0	0	TCCCCCTTTGGCATTAATCGCCAAAAAATGG	#DDBDDCCCCCCEDDDDDCFFDHJHFHGFCH	AS:i:-13	XS:i:0	XN:i:0	XM:i:1	XO:i:1	XG:i:1	NM:i:2	MD:Z:27C2	YT:Z:UU
HWI-ST515:184:D0PUKACXX:1:1105:10055:56374	256	chromosome:AGPv2:1:1:301354135:1	248900813	1	3M1I27M	*	0	0	CCATTTTTTGGCGATTAATGCCAAAGGGGGA	HCFGHFHJHDFFCDDDDDECCCCCCDDBDD#	AS:i:-13	XS:i:0	XN:i:0	XM:i:1	XO:i:1	XG:i:1	NM:i:2	MD:Z:2G27	YT:Z:UU
HWI-ST515:184:D0PUKACXX:1:1105:10055:56374	272	chromosome:AGPv2:1:1:301354135:1	63836158	1	22M1I8M	*	0	0	TCCCCCTTTGGCATTAATCGCCAAAAAATGG	#DDBDDCCCCCCEDDDDDCFFDHJHFHGFCH	AS:i:-13	XS:i:0	XN:i:0	XM:i:1	XO:i:1	XG:i:1	NM:i:2	MD:Z:27C2	YT:Z:UU
HWI-ST515:184:D0PUKACXX:1:1105:10055:56374	256	chromosome:AGPv2:10:1:150189435:1	16337014	1	3M1I27M	*	0	0	CCATTTTTTGGCGATTAATGCCAAAGGGGGA	HCFGHFHJHDFFCDDDDDECCCCCCDDBDD#	AS:i:-13	XS:i:0	XN:i:0	XM:i:1	XO:i:1	XG:i:1	NM:i:2	MD:Z:2G27	YT:Z:UU
HWI-ST515:184:D0PUKACXX:1:1105:10055:56374	272	chromosome:AGPv2:1:1:301354135:1	290528428	1	22M1I8M	*	0	0	TCCCCCTTTGGCATTAATCGCCAAAAAATGG	#DDBDDCCCCCCEDDDDDCFFDHJHFHGFCH	AS:i:-13	XS:i:0	XN:i:0	XM:i:1	XO:i:1	XG:i:1	NM:i:2	MD:Z:27C2	YT:Z:UU
HWI-ST515:184:D0PUKACXX:1:1105:10055:56374	272	chromosome:AGPv2:2:1:237068873:1	233928829	1	22M1I8M	*	0	0	TCCCCCTTTGGCATTAATCGCCAAAAAATGG	#DDBDDCCCCCCEDDDDDCFFDHJHFHGFCH	AS:i:-13	XS:i:0	XN:i:0	XM:i:1	XO:i:1	XG:i:1	NM:i:2	MD:Z:27C2	YT:Z:UU
HWI-ST515:184:D0PUKACXX:1:1105:10055:56374	272	chromosome:AGPv2:4:1:241473504:1	176291683	1	22M1I8M	*	0	0	TCCCCCTTTGGCATTAATCGCCAAAAAATGG	#DDBDDCCCCCCEDDDDDCFFDHJHFHGFCH	AS:i:-13	XS:i:0	XN:i:0	XM:i:1	XO:i:1	XG:i:1	NM:i:2	MD:Z:27C2	YT:Z:UU
HWI-ST515:184:D0PUKACXX:1:1105:10055:56374	256	chromosome:AGPv2:8:1:175793759:1	73323623	1	3M1I27M	*	0	0	CCATTTTTTGGCGATTAATGCCAAAGGGGGA	HCFGHFHJHDFFCDDDDDECCCCCCDDBDD#	AS:i:-13	XS:i:0	XN:i:0	XM:i:1	XO:i:1	XG:i:1	NM:i:2	MD:Z:2G27	YT:Z:UU
HWI-ST515:184:D0PUKACXX:1:1105:10055:56374	256	chromosome:AGPv2:7:1:176764762:1	54689648	1	3M1I27M	*	0	0	CCATTTTTTGGCGATTAATGCCAAAGGGGGA	HCFGHFHJHDFFCDDDDDECCCCCCDDBDD#	AS:i:-13	XS:i:0	XN:i:0	XM:i:1	XO:i:1	XG:i:1	NM:i:2	MD:Z:2G27	YT:Z:UU
HWI-ST515:184:D0PUKACXX:1:1105:10055:56374	256	chromosome:AGPv2:4:1:241473504:1	72239854	1	3M1I27M	*	0	0	CCATTTTTTGGCGATTAATGCCAAAGGGGGA	HCFGHFHJHDFFCDDDDDECCCCCCDDBDD#	AS:i:-13	XS:i:0	XN:i:0	XM:i:1	XO:i:1	XG:i:1	NM:i:2	MD:Z:2G27	YT:Z:UU
HWI-ST515:184:D0PUKACXX:1:1105:10055:56374	272	chromosome:AGPv2:5:1:217872852:1	170637602	1	22M1I8M	*	0	0	TCCCCCTTTGGCATTAATCGCCAAAAAATGG	#DDBDDCCCCCCEDDDDDCFFDHJHFHGFCH	AS:i:-13	XS:i:0	XN:i:0	XM:i:1	XO:i:1	XG:i:1	NM:i:2	MD:Z:27C2	YT:Z:UU
HWI-ST515:184:D0PUKACXX:1:1105:10055:56374	272	chromosome:AGPv2:6:1:169174353:1	27014778	1	22M1I8M	*	0	0	TCCCCCTTTGGCATTAATCGCCAAAAAATGG	#DDBDDCCCCCCEDDDDDCFFDHJHFHGFCH	AS:i:-13	XS:i:0	XN:i:0	XM:i:1	XO:i:1	XG:i:1	NM:i:2	MD:Z:27C2	YT:Z:UU
HWI-ST515:184:D0PUKACXX:1:1105:10055:56374	256	chromosome:AGPv2:7:1:176764762:1	95678242	1	3M1I27M	*	0	0	CCATTTTTTGGCGATTAATGCCAAAGGGGGA	HCFGHFHJHDFFCDDDDDECCCCCCDDBDD#	AS:i:-13	XS:i:0	XN:i:0	XM:i:1	XO:i:1	XG:i:1	NM:i:2	MD:Z:2G27	YT:Z:UU
HWI-ST515:184:D0PUKACXX:1:1105:10055:56374	272	chromosome:AGPv2:1:1:301354135:1	45667172	1	22M1I8M	*	0	0	TCCCCCTTTGGCATTAATCGCCAAAAAATGG	#DDBDDCCCCCCEDDDDDCFFDHJHFHGFCH	AS:i:-13	XS:i:0	XN:i:0	XM:i:1	XO:i:1	XG:i:1	NM:i:2	MD:Z:27C2	YT:Z:UU
HWI-ST515:184:D0PUKACXX:1:1105:10055:56374	256	chromosome:AGPv2:10:1:150189435:1	69560972	1	3M1I27M	*	0	0	CCATTTTTTGGCGATTAATGCCAAAGGGGGA	HCFGHFHJHDFFCDDDDDECCCCCCDDBDD#	AS:i:-13	XS:i:0	XN:i:0	XM:i:1	XO:i:1	XG:i:1	NM:i:2	MD:Z:2G27	YT:Z:UU
HWI-ST515:184:D0PUKACXX:1:1105:10055:56374	256	chromosome:AGPv2:3:1:232140174:1	52365233	1	3M1I27M	*	0	0	CCATTTTTTGGCGATTAATGCCAAAGGGGGA	HCFGHFHJHDFFCDDDDDECCCCCCDDBDD#	AS:i:-13	XS:i:0	XN:i:0	XM:i:1	XO:i:1	XG:i:1	NM:i:2	MD:Z:2G27	YT:Z:UU
HWI-ST515:184:D0PUKACXX:1:1105:10055:56374	272	chromosome:AGPv2:2:1:237068873:1	147635279	1	22M1I8M	*	0	0	TCCCCCTTTGGCATTAATCGCCAAAAAATGG	#DDBDDCCCCCCEDDDDDCFFDHJHFHGFCH	AS:i:-13	XS:i:0	XN:i:0	XM:i:1	XO:i:1	XG:i:1	NM:i:2	MD:Z:27C2	YT:Z:UU
HWI-ST515:184:D0PUKACXX:1:1105:10055:56374	272	chromosome:AGPv2:4:1:241473504:1	10549938	1	22M1I8M	*	0	0	TCCCCCTTTGGCATTAATCGCCAAAAAATGG	#DDBDDCCCCCCEDDDDDCFFDHJHFHGFCH	AS:i:-13	XS:i:0	XN:i:0	XM:i:1	XO:i:1	XG:i:1	NM:i:2	MD:Z:27C2	YT:Z:UU
HWI-ST515:184:D0PUKACXX:1:1105:10055:56374	272	chromosome:AGPv2:5:1:217872852:1	115345141	1	22M1I8M	*	0	0	TCCCCCTTTGGCATTAATCGCCAAAAAATGG	#DDBDDCCCCCCEDDDDDCFFDHJHFHGFCH	AS:i:-13	XS:i:0	XN:i:0	XM:i:1	XO:i:1	XG:i:1	NM:i:2	MD:Z:29A0	YT:Z:UU
HWI-ST515:184:D0PUKACXX:1:1105:10055:56374	272	chromosome:AGPv2:8:1:175793759:1	39673744	1	22M1I8M	*	0	0	TCCCCCTTTGGCATTAATCGCCAAAAAATGG	#DDBDDCCCCCCEDDDDDCFFDHJHFHGFCH	AS:i:-13	XS:i:0	XN:i:0	XM:i:1	XO:i:1	XG:i:1	NM:i:2	MD:Z:28A1	YT:Z:UU
HWI-ST515:184:D0PUKACXX:1:1105:10055:56374	272	chromosome:AGPv2:7:1:176764762:1	68836133	1	22M1I8M	*	0	0	TCCCCCTTTGGCATTAATCGCCAAAAAATGG	#DDBDDCCCCCCEDDDDDCFFDHJHFHGFCH	AS:i:-13	XS:i:0	XN:i:0	XM:i:1	XO:i:1	XG:i:1	NM:i:2	MD:Z:27C2	YT:Z:UU
HWI-ST515:184:D0PUKACXX:1:1105:10055:56374	256	chromosome:AGPv2:6:1:169174353:1	86434360	1	3M1I27M	*	0	0	CCATTTTTTGGCGATTAATGCCAAAGGGGGA	HCFGHFHJHDFFCDDDDDECCCCCCDDBDD#	AS:i:-13	XS:i:0	XN:i:0	XM:i:1	XO:i:1	XG:i:1	NM:i:2	MD:Z:2G27	YT:Z:UU
HWI-ST515:184:D0PUKACXX:1:1105:10055:56374	256	chromosome:AGPv2:9:1:156750706:1	93989710	1	3M1I27M	*	0	0	CCATTTTTTGGCGATTAATGCCAAAGGGGGA	HCFGHFHJHDFFCDDDDDECCCCCCDDBDD#	AS:i:-13	XS:i:0	XN:i:0	XM:i:1	XO:i:1	XG:i:1	NM:i:2	MD:Z:1T28	YT:Z:UU
HWI-ST515:184:D0PUKACXX:1:1105:10055:56374	256	chromosome:AGPv2:5:1:217872852:1	201885611	1	3M1I27M	*	0	0	CCATTTTTTGGCGATTAATGCCAAAGGGGGA	HCFGHFHJHDFFCDDDDDECCCCCCDDBDD#	AS:i:-13	XS:i:0	XN:i:0	XM:i:1	XO:i:1	XG:i:1	NM:i:2	MD:Z:2G27	YT:Z:UU
HWI-ST515:184:D0PUKACXX:1:1105:10055:56374	272	chromosome:AGPv2:5:1:217872852:1	78410706	1	22M1I8M	*	0	0	TCCCCCTTTGGCATTAATCGCCAAAAAATGG	#DDBDDCCCCCCEDDDDDCFFDHJHFHGFCH	AS:i:-13	XS:i:0	XN:i:0	XM:i:1	XO:i:1	XG:i:1	NM:i:2	MD:Z:27C2	YT:Z:UU
HWI-ST515:184:D0PUKACXX:1:1105:10055:56374	256	chromosome:AGPv2:10:1:150189435:1	139477888	1	3M1I27M	*	0	0	CCATTTTTTGGCGATTAATGCCAAAGGGGGA	HCFGHFHJHDFFCDDDDDECCCCCCDDBDD#	AS:i:-13	XS:i:0	XN:i:0	XM:i:1	XO:i:1	XG:i:1	NM:i:2	MD:Z:2G27	YT:Z:UU
HWI-ST515:184:D0PUKACXX:1:1105:10055:56374	256	chromosome:AGPv2:1:1:301354135:1	197323168	1	3M1I27M	*	0	0	CCATTTTTTGGCGATTAATGCCAAAGGGGGA	HCFGHFHJHDFFCDDDDDECCCCCCDDBDD#	AS:i:-13	XS:i:0	XN:i:0	XM:i:1	XO:i:1	XG:i:1	NM:i:2	MD:Z:2G27	YT:Z:UU
HWI-ST515:184:D0PUKACXX:1:1105:10055:56374	272	chromosome:AGPv2:9:1:156750706:1	5824333	1	22M1I8M	*	0	0	TCCCCCTTTGGCATTAATCGCCAAAAAATGG	#DDBDDCCCCCCEDDDDDCFFDHJHFHGFCH	AS:i:-13	XS:i:0	XN:i:0	XM:i:1	XO:i:1	XG:i:1	NM:i:2	MD:Z:27C2	YT:Z:UU
HWI-ST515:184:D0PUKACXX:1:1105:10055:56374	256	chromosome:AGPv2:9:1:156750706:1	75428134	1	3M1I27M	*	0	0	CCATTTTTTGGCGATTAATGCCAAAGGGGGA	HCFGHFHJHDFFCDDDDDECCCCCCDDBDD#	AS:i:-13	XS:i:0	XN:i:0	XM:i:1	XO:i:1	XG:i:1	NM:i:2	MD:Z:2G27	YT:Z:UU
HWI-ST515:184:D0PUKACXX:1:1105:10055:56374	256	chromosome:AGPv2:5:1:217872852:1	38973865	1	3M1I27M	*	0	0	CCATTTTTTGGCGATTAATGCCAAAGGGGGA	HCFGHFHJHDFFCDDDDDECCCCCCDDBDD#	AS:i:-13	XS:i:0	XN:i:0	XM:i:1	XO:i:1	XG:i:1	NM:i:2	MD:Z:2G27	YT:Z:UU
HWI-ST515:184:D0PUKACXX:1:1105:10055:56374	272	chromosome:AGPv2:7:1:176764762:1	16868680	1	22M1I8M	*	0	0	TCCCCCTTTGGCATTAATCGCCAAAAAATGG	#DDBDDCCCCCCEDDDDDCFFDHJHFHGFCH	AS:i:-13	XS:i:0	XN:i:0	XM:i:1	XO:i:1	XG:i:1	NM:i:2	MD:Z:27C2	YT:Z:UU
HWI-ST515:184:D0PUKACXX:1:1105:10055:56374	272	chromosome:AGPv2:3:1:232140174:1	138587333	1	22M1I8M	*	0	0	TCCCCCTTTGGCATTAATCGCCAAAAAATGG	#DDBDDCCCCCCEDDDDDCFFDHJHFHGFCH	AS:i:-13	XS:i:0	XN:i:0	XM:i:1	XO:i:1	XG:i:1	NM:i:2	MD:Z:27C2	YT:Z:UU
HWI-ST515:184:D0PUKACXX:1:1105:10055:56374	272	chromosome:AGPv2:10:1:150189435:1	17049142	1	22M1I8M	*	0	0	TCCCCCTTTGGCATTAATCGCCAAAAAATGG	#DDBDDCCCCCCEDDDDDCFFDHJHFHGFCH	AS:i:-13	XS:i:0	XN:i:0	XM:i:1	XO:i:1	XG:i:1	NM:i:2	MD:Z:27C2	YT:Z:UU
HWI-ST515:184:D0PUKACXX:1:1105:10055:56374	272	chromosome:AGPv2:5:1:217872852:1	56670623	1	22M1I8M	*	0	0	TCCCCCTTTGGCATTAATCGCCAAAAAATGG	#DDBDDCCCCCCEDDDDDCFFDHJHFHGFCH	AS:i:-13	XS:i:0	XN:i:0	XM:i:1	XO:i:1	XG:i:1	NM:i:2	MD:Z:27C2	YT:Z:UU
HWI-ST515:184:D0PUKACXX:1:1105:10055:56374	272	chromosome:AGPv2:UNKNOWN:1:7140151:1	2613745	1	22M1I8M	*	0	0	TCCCCCTTTGGCATTAATCGCCAAAAAATGG	#DDBDDCCCCCCEDDDDDCFFDHJHFHGFCH	AS:i:-13	XS:i:0	XN:i:0	XM:i:1	XO:i:1	XG:i:1	NM:i:2	MD:Z:27C2	YT:Z:UU
HWI-ST515:184:D0PUKACXX:1:1105:10055:56374	256	chromosome:AGPv2:1:1:301354135:1	102166790	1	3M1I27M	*	0	0	CCATTTTTTGGCGATTAATGCCAAAGGGGGA	HCFGHFHJHDFFCDDDDDECCCCCCDDBDD#	AS:i:-13	XS:i:0	XN:i:0	XM:i:1	XO:i:1	XG:i:1	NM:i:2	MD:Z:2G27	YT:Z:UU
HWI-ST515:184:D0PUKACXX:1:1105:10055:56374	272	chromosome:AGPv2:4:1:241473504:1	170184967	1	22M1I8M	*	0	0	TCCCCCTTTGGCATTAATCGCCAAAAAATGG	#DDBDDCCCCCCEDDDDDCFFDHJHFHGFCH	AS:i:-13	XS:i:0	XN:i:0	XM:i:1	XO:i:1	XG:i:1	NM:i:2	MD:Z:27C2	YT:Z:UU
HWI-ST515:184:D0PUKACXX:1:1105:10055:56374	272	chromosome:AGPv2:8:1:175793759:1	122248503	1	22M1I8M	*	0	0	TCCCCCTTTGGCATTAATCGCCAAAAAATGG	#DDBDDCCCCCCEDDDDDCFFDHJHFHGFCH	AS:i:-13	XS:i:0	XN:i:0	XM:i:1	XO:i:1	XG:i:1	NM:i:2	MD:Z:27C2	YT:Z:UU
HWI-ST515:184:D0PUKACXX:1:1105:10055:56374	272	chromosome:AGPv2:4:1:241473504:1	66990516	1	22M1I8M	*	0	0	TCCCCCTTTGGCATTAATCGCCAAAAAATGG	#DDBDDCCCCCCEDDDDDCFFDHJHFHGFCH	AS:i:-13	XS:i:0	XN:i:0	XM:i:1	XO:i:1	XG:i:1	NM:i:2	MD:Z:27C2	YT:Z:UU
HWI-ST515:184:D0PUKACXX:1:1105:10055:56374	256	chromosome:AGPv2:5:1:217872852:1	69906618	1	3M1I27M	*	0	0	CCATTTTTTGGCGATTAATGCCAAAGGGGGA	HCFGHFHJHDFFCDDDDDECCCCCCDDBDD#	AS:i:-13	XS:i:0	XN:i:0	XM:i:1	XO:i:1	XG:i:1	NM:i:2	MD:Z:2G27	YT:Z:UU
HWI-ST515:184:D0PUKACXX:1:1105:10055:56374	256	chromosome:AGPv2:1:1:301354135:1	101855664	1	3M1I27M	*	0	0	CCATTTTTTGGCGATTAATGCCAAAGGGGGA	HCFGHFHJHDFFCDDDDDECCCCCCDDBDD#	AS:i:-13	XS:i:0	XN:i:0	XM:i:1	XO:i:1	XG:i:1	NM:i:2	MD:Z:2G27	YT:Z:UU
HWI-ST515:184:D0PUKACXX:1:1105:10055:56374	256	chromosome:AGPv2:6:1:169174353:1	24703455	1	3M1I27M	*	0	0	CCATTTTTTGGCGATTAATGCCAAAGGGGGA	HCFGHFHJHDFFCDDDDDECCCCCCDDBDD#	AS:i:-13	XS:i:0	XN:i:0	XM:i:1	XO:i:1	XG:i:1	NM:i:2	MD:Z:2G27	YT:Z:UU
HWI-ST515:184:D0PUKACXX:1:1105:10055:56374	256	chromosome:AGPv2:2:1:237068873:1	109660120	1	3M1I27M	*	0	0	CCATTTTTTGGCGATTAATGCCAAAGGGGGA	HCFGHFHJHDFFCDDDDDECCCCCCDDBDD#	AS:i:-13	XS:i:0	XN:i:0	XM:i:1	XO:i:1	XG:i:1	NM:i:2	MD:Z:0T29	YT:Z:UU
HWI-ST515:184:D0PUKACXX:1:1105:10055:56374	272	chromosome:AGPv2:6:1:169174353:1	38339482	1	22M1I8M	*	0	0	TCCCCCTTTGGCATTAATCGCCAAAAAATGG	#DDBDDCCCCCCEDDDDDCFFDHJHFHGFCH	AS:i:-13	XS:i:0	XN:i:0	XM:i:1	XO:i:1	XG:i:1	NM:i:2	MD:Z:27C2	YT:Z:UU
HWI-ST515:184:D0PUKACXX:1:1105:10055:56374	256	chromosome:AGPv2:10:1:150189435:1	85233975	1	3M1I27M	*	0	0	CCATTTTTTGGCGATTAATGCCAAAGGGGGA	HCFGHFHJHDFFCDDDDDECCCCCCDDBDD#	AS:i:-13	XS:i:0	XN:i:0	XM:i:1	XO:i:1	XG:i:1	NM:i:2	MD:Z:2G27	YT:Z:UU
HWI-ST515:184:D0PUKACXX:1:1105:10055:56374	272	chromosome:AGPv2:1:1:301354135:1	211208821	1	22M1I8M	*	0	0	TCCCCCTTTGGCATTAATCGCCAAAAAATGG	#DDBDDCCCCCCEDDDDDCFFDHJHFHGFCH	AS:i:-13	XS:i:0	XN:i:0	XM:i:1	XO:i:1	XG:i:1	NM:i:2	MD:Z:27C2	YT:Z:UU
HWI-ST515:184:D0PUKACXX:1:1105:10055:56374	272	chromosome:AGPv2:8:1:175793759:1	64293742	1	22M1I8M	*	0	0	TCCCCCTTTGGCATTAATCGCCAAAAAATGG	#DDBDDCCCCCCEDDDDDCFFDHJHFHGFCH	AS:i:-13	XS:i:0	XN:i:0	XM:i:1	XO:i:1	XG:i:1	NM:i:2	MD:Z:29A0	YT:Z:UU
HWI-ST515:184:D0PUKACXX:1:1105:10055:56374	256	chromosome:AGPv2:3:1:232140174:1	116813654	1	3M1I27M	*	0	0	CCATTTTTTGGCGATTAATGCCAAAGGGGGA	HCFGHFHJHDFFCDDDDDECCCCCCDDBDD#	AS:i:-13	XS:i:0	XN:i:0	XM:i:1	XO:i:1	XG:i:1	NM:i:2	MD:Z:2G27	YT:Z:UU
HWI-ST515:184:D0PUKACXX:1:1105:10055:56374	256	chromosome:AGPv2:6:1:169174353:1	134281678	1	3M1I27M	*	0	0	CCATTTTTTGGCGATTAATGCCAAAGGGGGA	HCFGHFHJHDFFCDDDDDECCCCCCDDBDD#	AS:i:-13	XS:i:0	XN:i:0	XM:i:1	XO:i:1	XG:i:1	NM:i:2	MD:Z:2G27	YT:Z:UU
HWI-ST515:184:D0PUKACXX:1:1105:10055:56374	256	chromosome:AGPv2:6:1:169174353:1	139891474	1	3M1I27M	*	0	0	CCATTTTTTGGCGATTAATGCCAAAGGGGGA	HCFGHFHJHDFFCDDDDDECCCCCCDDBDD#	AS:i:-13	XS:i:0	XN:i:0	XM:i:1	XO:i:1	XG:i:1	NM:i:2	MD:Z:2G27	YT:Z:UU
HWI-ST515:184:D0PUKACXX:1:1105:10055:56374	256	chromosome:AGPv2:5:1:217872852:1	127890864	1	3M1I27M	*	0	0	CCATTTTTTGGCGATTAATGCCAAAGGGGGA	HCFGHFHJHDFFCDDDDDECCCCCCDDBDD#	AS:i:-13	XS:i:0	XN:i:0	XM:i:1	XO:i:1	XG:i:1	NM:i:2	MD:Z:2G27	YT:Z:UU
HWI-ST515:184:D0PUKACXX:1:1105:10055:56374	256	chromosome:AGPv2:5:1:217872852:1	131658787	1	3M1I27M	*	0	0	CCATTTTTTGGCGATTAATGCCAAAGGGGGA	HCFGHFHJHDFFCDDDDDECCCCCCDDBDD#	AS:i:-13	XS:i:0	XN:i:0	XM:i:1	XO:i:1	XG:i:1	NM:i:2	MD:Z:2G27	YT:Z:UU
HWI-ST515:184:D0PUKACXX:1:1105:10055:56374	256	chromosome:AGPv2:3:1:232140174:1	225738488	1	3M1I27M	*	0	0	CCATTTTTTGGCGATTAATGCCAAAGGGGGA	HCFGHFHJHDFFCDDDDDECCCCCCDDBDD#	AS:i:-13	XS:i:0	XN:i:0	XM:i:1	XO:i:1	XG:i:1	NM:i:2	MD:Z:2G27	YT:Z:UU
HWI-ST515:184:D0PUKACXX:1:1105:10055:56374	256	chromosome:AGPv2:2:1:237068873:1	176540552	1	3M1I27M	*	0	0	CCATTTTTTGGCGATTAATGCCAAAGGGGGA	HCFGHFHJHDFFCDDDDDECCCCCCDDBDD#	AS:i:-13	XS:i:0	XN:i:0	XM:i:1	XO:i:1	XG:i:1	NM:i:2	MD:Z:2G27	YT:Z:UU
HWI-ST515:184:D0PUKACXX:1:1105:10055:56374	272	chromosome:AGPv2:5:1:217872852:1	80977153	1	22M1I8M	*	0	0	TCCCCCTTTGGCATTAATCGCCAAAAAATGG	#DDBDDCCCCCCEDDDDDCFFDHJHFHGFCH	AS:i:-13	XS:i:0	XN:i:0	XM:i:1	XO:i:1	XG:i:1	NM:i:2	MD:Z:27C2	YT:Z:UU
HWI-ST515:184:D0PUKACXX:1:1105:10055:56374	256	chromosome:AGPv2:3:1:232140174:1	218586495	1	3M1I27M	*	0	0	CCATTTTTTGGCGATTAATGCCAAAGGGGGA	HCFGHFHJHDFFCDDDDDECCCCCCDDBDD#	AS:i:-13	XS:i:0	XN:i:0	XM:i:1	XO:i:1	XG:i:1	NM:i:2	MD:Z:2G27	YT:Z:UU
HWI-ST515:184:D0PUKACXX:1:1105:10055:56374	272	chromosome:AGPv2:5:1:217872852:1	94650508	1	22M1I8M	*	0	0	TCCCCCTTTGGCATTAATCGCCAAAAAATGG	#DDBDDCCCCCCEDDDDDCFFDHJHFHGFCH	AS:i:-13	XS:i:0	XN:i:0	XM:i:1	XO:i:1	XG:i:1	NM:i:2	MD:Z:27C2	YT:Z:UU
HWI-ST515:184:D0PUKACXX:1:1105:10055:56374	272	chromosome:AGPv2:6:1:169174353:1	129232322	1	22M1I8M	*	0	0	TCCCCCTTTGGCATTAATCGCCAAAAAATGG	#DDBDDCCCCCCEDDDDDCFFDHJHFHGFCH	AS:i:-13	XS:i:0	XN:i:0	XM:i:1	XO:i:1	XG:i:1	NM:i:2	MD:Z:27C2	YT:Z:UU
HWI-ST515:184:D0PUKACXX:1:1105:10055:56374	272	chromosome:AGPv2:8:1:175793759:1	142730180	1	27M1D4M	*	0	0	TCCCCCTTTGGCATTAATCGCCAAAAAATGG	#DDBDDCCCCCCEDDDDDCFFDHJHFHGFCH	AS:i:-13	XS:i:0	XN:i:0	XM:i:1	XO:i:1	XG:i:1	NM:i:2	MD:Z:27^C2A1	YT:Z:UU
HWI-ST515:184:D0PUKACXX:1:1105:10055:56374	272	chromosome:AGPv2:1:1:301354135:1	18481692	1	22M1I8M	*	0	0	TCCCCCTTTGGCATTAATCGCCAAAAAATGG	#DDBDDCCCCCCEDDDDDCFFDHJHFHGFCH	AS:i:-13	XS:i:0	XN:i:0	XM:i:1	XO:i:1	XG:i:1	NM:i:2	MD:Z:27C2	YT:Z:UU
HWI-ST515:184:D0PUKACXX:1:1105:10055:56374	272	chromosome:AGPv2:8:1:175793759:1	48899475	1	22M1I8M	*	0	0	TCCCCCTTTGGCATTAATCGCCAAAAAATGG	#DDBDDCCCCCCEDDDDDCFFDHJHFHGFCH	AS:i:-13	XS:i:0	XN:i:0	XM:i:1	XO:i:1	XG:i:1	NM:i:2	MD:Z:27C2	YT:Z:UU
HWI-ST515:184:D0PUKACXX:1:1105:10055:56374	256	chromosome:AGPv2:4:1:241473504:1	231399490	1	3M1I27M	*	0	0	CCATTTTTTGGCGATTAATGCCAAAGGGGGA	HCFGHFHJHDFFCDDDDDECCCCCCDDBDD#	AS:i:-13	XS:i:0	XN:i:0	XM:i:1	XO:i:1	XG:i:1	NM:i:2	MD:Z:2G27	YT:Z:UU
HWI-ST515:184:D0PUKACXX:1:1105:10055:56374	256	chromosome:AGPv2:5:1:217872852:1	28186782	1	3M1I27M	*	0	0	CCATTTTTTGGCGATTAATGCCAAAGGGGGA	HCFGHFHJHDFFCDDDDDECCCCCCDDBDD#	AS:i:-13	XS:i:0	XN:i:0	XM:i:1	XO:i:1	XG:i:1	NM:i:2	MD:Z:2G27	YT:Z:UU
HWI-ST515:184:D0PUKACXX:1:1105:10055:56374	272	chromosome:AGPv2:6:1:169174353:1	101234144	1	22M1I8M	*	0	0	TCCCCCTTTGGCATTAATCGCCAAAAAATGG	#DDBDDCCCCCCEDDDDDCFFDHJHFHGFCH	AS:i:-13	XS:i:0	XN:i:0	XM:i:1	XO:i:1	XG:i:1	NM:i:2	MD:Z:27C2	YT:Z:UU
HWI-ST515:184:D0PUKACXX:1:1105:10055:56374	256	chromosome:AGPv2:7:1:176764762:1	151697955	1	3M1I27M	*	0	0	CCATTTTTTGGCGATTAATGCCAAAGGGGGA	HCFGHFHJHDFFCDDDDDECCCCCCDDBDD#	AS:i:-13	XS:i:0	XN:i:0	XM:i:1	XO:i:1	XG:i:1	NM:i:2	MD:Z:2G27	YT:Z:UU
HWI-ST515:184:D0PUKACXX:1:1105:10055:56374	256	chromosome:AGPv2:6:1:169174353:1	17826779	1	3M1I27M	*	0	0	CCATTTTTTGGCGATTAATGCCAAAGGGGGA	HCFGHFHJHDFFCDDDDDECCCCCCDDBDD#	AS:i:-13	XS:i:0	XN:i:0	XM:i:1	XO:i:1	XG:i:1	NM:i:2	MD:Z:2G27	YT:Z:UU
HWI-ST515:184:D0PUKACXX:1:1105:10055:56374	272	chromosome:AGPv2:5:1:217872852:1	58632344	1	22M1I8M	*	0	0	TCCCCCTTTGGCATTAATCGCCAAAAAATGG	#DDBDDCCCCCCEDDDDDCFFDHJHFHGFCH	AS:i:-13	XS:i:0	XN:i:0	XM:i:1	XO:i:1	XG:i:1	NM:i:2	MD:Z:27C2	YT:Z:UU
HWI-ST515:184:D0PUKACXX:1:1105:10055:56374	256	chromosome:AGPv2:10:1:150189435:1	25215551	1	3M1I27M	*	0	0	CCATTTTTTGGCGATTAATGCCAAAGGGGGA	HCFGHFHJHDFFCDDDDDECCCCCCDDBDD#	AS:i:-13	XS:i:0	XN:i:0	XM:i:1	XO:i:1	XG:i:1	NM:i:2	MD:Z:2G27	YT:Z:UU
HWI-ST515:184:D0PUKACXX:1:1105:10055:56374	272	chromosome:AGPv2:7:1:176764762:1	151389225	1	22M1I8M	*	0	0	TCCCCCTTTGGCATTAATCGCCAAAAAATGG	#DDBDDCCCCCCEDDDDDCFFDHJHFHGFCH	AS:i:-13	XS:i:0	XN:i:0	XM:i:1	XO:i:1	XG:i:1	NM:i:2	MD:Z:27C2	YT:Z:UU
HWI-ST515:184:D0PUKACXX:1:1105:10055:56374	256	chromosome:AGPv2:6:1:169174353:1	158655178	1	3M1I27M	*	0	0	CCATTTTTTGGCGATTAATGCCAAAGGGGGA	HCFGHFHJHDFFCDDDDDECCCCCCDDBDD#	AS:i:-13	XS:i:0	XN:i:0	XM:i:1	XO:i:1	XG:i:1	NM:i:2	MD:Z:2G27	YT:Z:UU
HWI-ST515:184:D0PUKACXX:1:1105:10055:56374	256	chromosome:AGPv2:2:1:237068873:1	117334710	1	3M1I27M	*	0	0	CCATTTTTTGGCGATTAATGCCAAAGGGGGA	HCFGHFHJHDFFCDDDDDECCCCCCDDBDD#	AS:i:-13	XS:i:0	XN:i:0	XM:i:1	XO:i:1	XG:i:1	NM:i:2	MD:Z:2G27	YT:Z:UU
HWI-ST515:184:D0PUKACXX:1:1105:10055:56374	272	chromosome:AGPv2:3:1:232140174:1	51862335	1	22M1I8M	*	0	0	TCCCCCTTTGGCATTAATCGCCAAAAAATGG	#DDBDDCCCCCCEDDDDDCFFDHJHFHGFCH	AS:i:-13	XS:i:0	XN:i:0	XM:i:1	XO:i:1	XG:i:1	NM:i:2	MD:Z:27C2	YT:Z:UU
HWI-ST515:184:D0PUKACXX:1:1105:10055:56374	256	chromosome:AGPv2:10:1:150189435:1	67359594	1	3M1I27M	*	0	0	CCATTTTTTGGCGATTAATGCCAAAGGGGGA	HCFGHFHJHDFFCDDDDDECCCCCCDDBDD#	AS:i:-13	XS:i:0	XN:i:0	XM:i:1	XO:i:1	XG:i:1	NM:i:2	MD:Z:2G27	YT:Z:UU
HWI-ST515:184:D0PUKACXX:1:1105:10055:56374	272	chromosome:AGPv2:1:1:301354135:1	31806670	1	22M1I8M	*	0	0	TCCCCCTTTGGCATTAATCGCCAAAAAATGG	#DDBDDCCCCCCEDDDDDCFFDHJHFHGFCH	AS:i:-13	XS:i:0	XN:i:0	XM:i:1	XO:i:1	XG:i:1	NM:i:2	MD:Z:27C2	YT:Z:UU
HWI-ST515:184:D0PUKACXX:1:1105:10055:56374	272	chromosome:AGPv2:5:1:217872852:1	25516119	1	22M1I8M	*	0	0	TCCCCCTTTGGCATTAATCGCCAAAAAATGG	#DDBDDCCCCCCEDDDDDCFFDHJHFHGFCH	AS:i:-13	XS:i:0	XN:i:0	XM:i:1	XO:i:1	XG:i:1	NM:i:2	MD:Z:27C2	YT:Z:UU
HWI-ST515:184:D0PUKACXX:1:1105:10055:56374	272	chromosome:AGPv2:2:1:237068873:1	22640329	1	22M1I8M	*	0	0	TCCCCCTTTGGCATTAATCGCCAAAAAATGG	#DDBDDCCCCCCEDDDDDCFFDHJHFHGFCH	AS:i:-13	XS:i:0	XN:i:0	XM:i:1	XO:i:1	XG:i:1	NM:i:2	MD:Z:27C2	YT:Z:UU
HWI-ST515:184:D0PUKACXX:1:1105:10055:56374	272	chromosome:AGPv2:10:1:150189435:1	73433931	1	22M1I8M	*	0	0	TCCCCCTTTGGCATTAATCGCCAAAAAATGG	#DDBDDCCCCCCEDDDDDCFFDHJHFHGFCH	AS:i:-13	XS:i:0	XN:i:0	XM:i:1	XO:i:1	XG:i:1	NM:i:2	MD:Z:27C2	YT:Z:UU
HWI-ST515:184:D0PUKACXX:1:1105:10055:56374	272	chromosome:AGPv2:4:1:241473504:1	80690985	1	22M1I8M	*	0	0	TCCCCCTTTGGCATTAATCGCCAAAAAATGG	#DDBDDCCCCCCEDDDDDCFFDHJHFHGFCH	AS:i:-13	XS:i:0	XN:i:0	XM:i:1	XO:i:1	XG:i:1	NM:i:2	MD:Z:27C2	YT:Z:UU
HWI-ST515:184:D0PUKACXX:1:1105:10055:56374	256	chromosome:AGPv2:3:1:232140174:1	123209989	1	3M1I27M	*	0	0	CCATTTTTTGGCGATTAATGCCAAAGGGGGA	HCFGHFHJHDFFCDDDDDECCCCCCDDBDD#	AS:i:-13	XS:i:0	XN:i:0	XM:i:1	XO:i:1	XG:i:1	NM:i:2	MD:Z:2G27	YT:Z:UU
HWI-ST515:184:D0PUKACXX:1:1105:10055:56374	272	chromosome:AGPv2:7:1:176764762:1	166083738	1	22M1I8M	*	0	0	TCCCCCTTTGGCATTAATCGCCAAAAAATGG	#DDBDDCCCCCCEDDDDDCFFDHJHFHGFCH	AS:i:-13	XS:i:0	XN:i:0	XM:i:1	XO:i:1	XG:i:1	NM:i:2	MD:Z:28A1	YT:Z:UU
HWI-ST515:184:D0PUKACXX:1:1105:10055:56374	256	chromosome:AGPv2:5:1:217872852:1	173789044	1	3M1I27M	*	0	0	CCATTTTTTGGCGATTAATGCCAAAGGGGGA	HCFGHFHJHDFFCDDDDDECCCCCCDDBDD#	AS:i:-13	XS:i:0	XN:i:0	XM:i:1	XO:i:1	XG:i:1	NM:i:2	MD:Z:2G27	YT:Z:UU
HWI-ST515:184:D0PUKACXX:1:1105:10055:56374	256	chromosome:AGPv2:4:1:241473504:1	146906365	1	3M1I27M	*	0	0	CCATTTTTTGGCGATTAATGCCAAAGGGGGA	HCFGHFHJHDFFCDDDDDECCCCCCDDBDD#	AS:i:-13	XS:i:0	XN:i:0	XM:i:1	XO:i:1	XG:i:1	NM:i:2	MD:Z:2G27	YT:Z:UU
HWI-ST515:184:D0PUKACXX:1:1105:10055:56374	272	chromosome:AGPv2:2:1:237068873:1	35960369	1	22M1I8M	*	0	0	TCCCCCTTTGGCATTAATCGCCAAAAAATGG	#DDBDDCCCCCCEDDDDDCFFDHJHFHGFCH	AS:i:-13	XS:i:0	XN:i:0	XM:i:1	XO:i:1	XG:i:1	NM:i:2	MD:Z:27C2	YT:Z:UU
HWI-ST515:184:D0PUKACXX:1:1105:10055:56374	272	chromosome:AGPv2:8:1:175793759:1	134575443	1	22M1I8M	*	0	0	TCCCCCTTTGGCATTAATCGCCAAAAAATGG	#DDBDDCCCCCCEDDDDDCFFDHJHFHGFCH	AS:i:-13	XS:i:0	XN:i:0	XM:i:1	XO:i:1	XG:i:1	NM:i:2	MD:Z:27C2	YT:Z:UU
HWI-ST515:184:D0PUKACXX:1:1105:10055:56374	272	chromosome:AGPv2:10:1:150189435:1	93648014	1	22M1I8M	*	0	0	TCCCCCTTTGGCATTAATCGCCAAAAAATGG	#DDBDDCCCCCCEDDDDDCFFDHJHFHGFCH	AS:i:-13	XS:i:0	XN:i:0	XM:i:1	XO:i:1	XG:i:1	NM:i:2	MD:Z:27C2	YT:Z:UU
HWI-ST515:184:D0PUKACXX:1:1105:10055:56374	272	chromosome:AGPv2:10:1:150189435:1	106359291	1	22M1I8M	*	0	0	TCCCCCTTTGGCATTAATCGCCAAAAAATGG	#DDBDDCCCCCCEDDDDDCFFDHJHFHGFCH	AS:i:-13	XS:i:0	XN:i:0	XM:i:1	XO:i:1	XG:i:1	NM:i:2	MD:Z:27C2	YT:Z:UU
HWI-ST515:184:D0PUKACXX:1:1105:10055:56374	256	chromosome:AGPv2:9:1:156750706:1	155984583	1	3M1I27M	*	0	0	CCATTTTTTGGCGATTAATGCCAAAGGGGGA	HCFGHFHJHDFFCDDDDDECCCCCCDDBDD#	AS:i:-13	XS:i:0	XN:i:0	XM:i:1	XO:i:1	XG:i:1	NM:i:2	MD:Z:2G27	YT:Z:UU
HWI-ST515:184:D0PUKACXX:1:1105:10055:56374	272	chromosome:AGPv2:8:1:175793759:1	132665086	1	22M1I8M	*	0	0	TCCCCCTTTGGCATTAATCGCCAAAAAATGG	#DDBDDCCCCCCEDDDDDCFFDHJHFHGFCH	AS:i:-13	XS:i:0	XN:i:0	XM:i:1	XO:i:1	XG:i:1	NM:i:2	MD:Z:27C2	YT:Z:UU
HWI-ST515:184:D0PUKACXX:1:1105:10055:56374	256	chromosome:AGPv2:2:1:237068873:1	79779946	1	3M1I27M	*	0	0	CCATTTTTTGGCGATTAATGCCAAAGGGGGA	HCFGHFHJHDFFCDDDDDECCCCCCDDBDD#	AS:i:-13	XS:i:0	XN:i:0	XM:i:1	XO:i:1	XG:i:1	NM:i:2	MD:Z:2G27	YT:Z:UU
HWI-ST515:184:D0PUKACXX:1:1105:10055:56374	272	chromosome:AGPv2:10:1:150189435:1	102862081	1	22M1I8M	*	0	0	TCCCCCTTTGGCATTAATCGCCAAAAAATGG	#DDBDDCCCCCCEDDDDDCFFDHJHFHGFCH	AS:i:-13	XS:i:0	XN:i:0	XM:i:1	XO:i:1	XG:i:1	NM:i:2	MD:Z:27C2	YT:Z:UU
HWI-ST515:184:D0PUKACXX:1:1105:10055:56374	256	chromosome:AGPv2:10:1:150189435:1	13137257	1	3M1I27M	*	0	0	CCATTTTTTGGCGATTAATGCCAAAGGGGGA	HCFGHFHJHDFFCDDDDDECCCCCCDDBDD#	AS:i:-13	XS:i:0	XN:i:0	XM:i:1	XO:i:1	XG:i:1	NM:i:2	MD:Z:2G27	YT:Z:UU
HWI-ST515:184:D0PUKACXX:1:1105:10055:56374	256	chromosome:AGPv2:5:1:217872852:1	104963549	1	3M1I27M	*	0	0	CCATTTTTTGGCGATTAATGCCAAAGGGGGA	HCFGHFHJHDFFCDDDDDECCCCCCDDBDD#	AS:i:-13	XS:i:0	XN:i:0	XM:i:1	XO:i:1	XG:i:1	NM:i:2	MD:Z:2G27	YT:Z:UU
HWI-ST515:184:D0PUKACXX:1:1105:10055:56374	256	chromosome:AGPv2:4:1:241473504:1	65241017	1	3M1I27M	*	0	0	CCATTTTTTGGCGATTAATGCCAAAGGGGGA	HCFGHFHJHDFFCDDDDDECCCCCCDDBDD#	AS:i:-13	XS:i:0	XN:i:0	XM:i:1	XO:i:1	XG:i:1	NM:i:2	MD:Z:2G27	YT:Z:UU
HWI-ST515:184:D0PUKACXX:1:1105:10055:56374	256	chromosome:AGPv2:8:1:175793759:1	78848328	1	3M1I27M	*	0	0	CCATTTTTTGGCGATTAATGCCAAAGGGGGA	HCFGHFHJHDFFCDDDDDECCCCCCDDBDD#	AS:i:-13	XS:i:0	XN:i:0	XM:i:1	XO:i:1	XG:i:1	NM:i:2	MD:Z:2G27	YT:Z:UU
HWI-ST515:184:D0PUKACXX:1:1105:10055:56374	272	chromosome:AGPv2:6:1:169174353:1	137367321	1	22M1I8M	*	0	0	TCCCCCTTTGGCATTAATCGCCAAAAAATGG	#DDBDDCCCCCCEDDDDDCFFDHJHFHGFCH	AS:i:-13	XS:i:0	XN:i:0	XM:i:1	XO:i:1	XG:i:1	NM:i:2	MD:Z:27C2	YT:Z:UU
HWI-ST515:184:D0PUKACXX:1:1105:10055:56374	256	chromosome:AGPv2:5:1:217872852:1	173300511	1	3M1I27M	*	0	0	CCATTTTTTGGCGATTAATGCCAAAGGGGGA	HCFGHFHJHDFFCDDDDDECCCCCCDDBDD#	AS:i:-13	XS:i:0	XN:i:0	XM:i:1	XO:i:1	XG:i:1	NM:i:2	MD:Z:2G27	YT:Z:UU
HWI-ST515:184:D0PUKACXX:1:1105:10055:56374	272	chromosome:AGPv2:3:1:232140174:1	210379959	1	22M1I8M	*	0	0	TCCCCCTTTGGCATTAATCGCCAAAAAATGG	#DDBDDCCCCCCEDDDDDCFFDHJHFHGFCH	AS:i:-13	XS:i:0	XN:i:0	XM:i:1	XO:i:1	XG:i:1	NM:i:2	MD:Z:27C2	YT:Z:UU
HWI-ST515:184:D0PUKACXX:1:1105:10055:56374	256	chromosome:AGPv2:1:1:301354135:1	96888191	1	3M1I27M	*	0	0	CCATTTTTTGGCGATTAATGCCAAAGGGGGA	HCFGHFHJHDFFCDDDDDECCCCCCDDBDD#	AS:i:-13	XS:i:0	XN:i:0	XM:i:1	XO:i:1	XG:i:1	NM:i:2	MD:Z:2G27	YT:Z:UU
HWI-ST515:184:D0PUKACXX:1:1105:10055:56374	272	chromosome:AGPv2:4:1:241473504:1	51751098	1	22M1I8M	*	0	0	TCCCCCTTTGGCATTAATCGCCAAAAAATGG	#DDBDDCCCCCCEDDDDDCFFDHJHFHGFCH	AS:i:-13	XS:i:0	XN:i:0	XM:i:1	XO:i:1	XG:i:1	NM:i:2	MD:Z:27C2	YT:Z:UU
HWI-ST515:184:D0PUKACXX:1:1105:10055:56374	256	chromosome:AGPv2:1:1:301354135:1	247858255	1	3M1I27M	*	0	0	CCATTTTTTGGCGATTAATGCCAAAGGGGGA	HCFGHFHJHDFFCDDDDDECCCCCCDDBDD#	AS:i:-13	XS:i:0	XN:i:0	XM:i:1	XO:i:1	XG:i:1	NM:i:2	MD:Z:2G27	YT:Z:UU
HWI-ST515:184:D0PUKACXX:1:1105:10055:56374	272	chromosome:AGPv2:5:1:217872852:1	119302883	1	22M1I8M	*	0	0	TCCCCCTTTGGCATTAATCGCCAAAAAATGG	#DDBDDCCCCCCEDDDDDCFFDHJHFHGFCH	AS:i:-13	XS:i:0	XN:i:0	XM:i:1	XO:i:1	XG:i:1	NM:i:2	MD:Z:27C2	YT:Z:UU
HWI-ST515:184:D0PUKACXX:1:1105:10055:56374	272	chromosome:AGPv2:6:1:169174353:1	119934119	1	22M1I8M	*	0	0	TCCCCCTTTGGCATTAATCGCCAAAAAATGG	#DDBDDCCCCCCEDDDDDCFFDHJHFHGFCH	AS:i:-13	XS:i:0	XN:i:0	XM:i:1	XO:i:1	XG:i:1	NM:i:2	MD:Z:27C2	YT:Z:UU
HWI-ST515:184:D0PUKACXX:1:1105:10055:56374	256	chromosome:AGPv2:6:1:169174353:1	8439123	1	3M1I27M	*	0	0	CCATTTTTTGGCGATTAATGCCAAAGGGGGA	HCFGHFHJHDFFCDDDDDECCCCCCDDBDD#	AS:i:-13	XS:i:0	XN:i:0	XM:i:1	XO:i:1	XG:i:1	NM:i:2	MD:Z:2G27	YT:Z:UU
HWI-ST515:184:D0PUKACXX:1:1105:10055:56374	256	chromosome:AGPv2:8:1:175793759:1	81369565	1	3M1I27M	*	0	0	CCATTTTTTGGCGATTAATGCCAAAGGGGGA	HCFGHFHJHDFFCDDDDDECCCCCCDDBDD#	AS:i:-13	XS:i:0	XN:i:0	XM:i:1	XO:i:1	XG:i:1	NM:i:2	MD:Z:2G27	YT:Z:UU
HWI-ST515:184:D0PUKACXX:1:1105:10055:56374	256	chromosome:AGPv2:3:1:232140174:1	112103305	1	3M1I27M	*	0	0	CCATTTTTTGGCGATTAATGCCAAAGGGGGA	HCFGHFHJHDFFCDDDDDECCCCCCDDBDD#	AS:i:-13	XS:i:0	XN:i:0	XM:i:1	XO:i:1	XG:i:1	NM:i:2	MD:Z:2G27	YT:Z:UU
HWI-ST515:184:D0PUKACXX:1:1105:10055:56374	256	chromosome:AGPv2:3:1:232140174:1	86586964	1	3M1I27M	*	0	0	CCATTTTTTGGCGATTAATGCCAAAGGGGGA	HCFGHFHJHDFFCDDDDDECCCCCCDDBDD#	AS:i:-13	XS:i:0	XN:i:0	XM:i:1	XO:i:1	XG:i:1	NM:i:2	MD:Z:2G27	YT:Z:UU
HWI-ST515:184:D0PUKACXX:1:1105:10055:56374	256	chromosome:AGPv2:5:1:217872852:1	153045128	1	3M1I27M	*	0	0	CCATTTTTTGGCGATTAATGCCAAAGGGGGA	HCFGHFHJHDFFCDDDDDECCCCCCDDBDD#	AS:i:-13	XS:i:0	XN:i:0	XM:i:1	XO:i:1	XG:i:1	NM:i:2	MD:Z:0T29	YT:Z:UU
HWI-ST515:184:D0PUKACXX:1:1105:10055:56374	256	chromosome:AGPv2:10:1:150189435:1	76608082	1	3M1I27M	*	0	0	CCATTTTTTGGCGATTAATGCCAAAGGGGGA	HCFGHFHJHDFFCDDDDDECCCCCCDDBDD#	AS:i:-13	XS:i:0	XN:i:0	XM:i:1	XO:i:1	XG:i:1	NM:i:2	MD:Z:2G27	YT:Z:UU
HWI-ST515:184:D0PUKACXX:1:1105:10055:56374	256	chromosome:AGPv2:1:1:301354135:1	280945729	1	3M1I27M	*	0	0	CCATTTTTTGGCGATTAATGCCAAAGGGGGA	HCFGHFHJHDFFCDDDDDECCCCCCDDBDD#	AS:i:-13	XS:i:0	XN:i:0	XM:i:1	XO:i:1	XG:i:1	NM:i:2	MD:Z:2G27	YT:Z:UU
HWI-ST515:184:D0PUKACXX:1:1105:10055:56374	272	chromosome:AGPv2:3:1:232140174:1	44376760	1	22M1I8M	*	0	0	TCCCCCTTTGGCATTAATCGCCAAAAAATGG	#DDBDDCCCCCCEDDDDDCFFDHJHFHGFCH	AS:i:-13	XS:i:0	XN:i:0	XM:i:1	XO:i:1	XG:i:1	NM:i:2	MD:Z:27C2	YT:Z:UU
HWI-ST515:184:D0PUKACXX:1:1105:10055:56374	272	chromosome:AGPv2:7:1:176764762:1	10100471	1	22M1I8M	*	0	0	TCCCCCTTTGGCATTAATCGCCAAAAAATGG	#DDBDDCCCCCCEDDDDDCFFDHJHFHGFCH	AS:i:-13	XS:i:0	XN:i:0	XM:i:1	XO:i:1	XG:i:1	NM:i:2	MD:Z:27C2	YT:Z:UU
HWI-ST515:184:D0PUKACXX:1:1105:10055:56374	272	chromosome:AGPv2:9:1:156750706:1	155551556	1	22M1I8M	*	0	0	TCCCCCTTTGGCATTAATCGCCAAAAAATGG	#DDBDDCCCCCCEDDDDDCFFDHJHFHGFCH	AS:i:-13	XS:i:0	XN:i:0	XM:i:1	XO:i:1	XG:i:1	NM:i:2	MD:Z:27C2	YT:Z:UU
HWI-ST515:184:D0PUKACXX:1:1105:10055:56374	272	chromosome:AGPv2:2:1:237068873:1	195482127	1	22M1I8M	*	0	0	TCCCCCTTTGGCATTAATCGCCAAAAAATGG	#DDBDDCCCCCCEDDDDDCFFDHJHFHGFCH	AS:i:-13	XS:i:0	XN:i:0	XM:i:1	XO:i:1	XG:i:1	NM:i:2	MD:Z:27C2	YT:Z:UU
HWI-ST515:184:D0PUKACXX:1:1105:10055:56374	272	chromosome:AGPv2:6:1:169174353:1	6025405	1	22M1I8M	*	0	0	TCCCCCTTTGGCATTAATCGCCAAAAAATGG	#DDBDDCCCCCCEDDDDDCFFDHJHFHGFCH	AS:i:-13	XS:i:0	XN:i:0	XM:i:1	XO:i:1	XG:i:1	NM:i:2	MD:Z:27C2	YT:Z:UU
HWI-ST515:184:D0PUKACXX:1:1105:10055:56374	256	chromosome:AGPv2:3:1:232140174:1	218320217	1	3M1I27M	*	0	0	CCATTTTTTGGCGATTAATGCCAAAGGGGGA	HCFGHFHJHDFFCDDDDDECCCCCCDDBDD#	AS:i:-13	XS:i:0	XN:i:0	XM:i:1	XO:i:1	XG:i:1	NM:i:2	MD:Z:2G27	YT:Z:UU
HWI-ST515:184:D0PUKACXX:1:1105:10055:56374	272	chromosome:AGPv2:2:1:237068873:1	70980003	1	22M1I8M	*	0	0	TCCCCCTTTGGCATTAATCGCCAAAAAATGG	#DDBDDCCCCCCEDDDDDCFFDHJHFHGFCH	AS:i:-13	XS:i:0	XN:i:0	XM:i:1	XO:i:1	XG:i:1	NM:i:2	MD:Z:27C2	YT:Z:UU
HWI-ST515:184:D0PUKACXX:1:1105:10055:56374	256	chromosome:AGPv2:1:1:301354135:1	103202920	1	3M1I27M	*	0	0	CCATTTTTTGGCGATTAATGCCAAAGGGGGA	HCFGHFHJHDFFCDDDDDECCCCCCDDBDD#	AS:i:-13	XS:i:0	XN:i:0	XM:i:1	XO:i:1	XG:i:1	NM:i:2	MD:Z:2G27	YT:Z:UU
HWI-ST515:184:D0PUKACXX:1:1105:10055:56374	272	chromosome:AGPv2:5:1:217872852:1	22946967	1	22M1I8M	*	0	0	TCCCCCTTTGGCATTAATCGCCAAAAAATGG	#DDBDDCCCCCCEDDDDDCFFDHJHFHGFCH	AS:i:-13	XS:i:0	XN:i:0	XM:i:1	XO:i:1	XG:i:1	NM:i:2	MD:Z:27C2	YT:Z:UU
HWI-ST515:184:D0PUKACXX:1:1105:10055:56374	272	chromosome:AGPv2:8:1:175793759:1	135663286	1	22M1I8M	*	0	0	TCCCCCTTTGGCATTAATCGCCAAAAAATGG	#DDBDDCCCCCCEDDDDDCFFDHJHFHGFCH	AS:i:-13	XS:i:0	XN:i:0	XM:i:1	XO:i:1	XG:i:1	NM:i:2	MD:Z:27C2	YT:Z:UU
HWI-ST515:184:D0PUKACXX:1:1105:10055:56374	256	chromosome:AGPv2:10:1:150189435:1	99583850	1	3M1I27M	*	0	0	CCATTTTTTGGCGATTAATGCCAAAGGGGGA	HCFGHFHJHDFFCDDDDDECCCCCCDDBDD#	AS:i:-13	XS:i:0	XN:i:0	XM:i:1	XO:i:1	XG:i:1	NM:i:2	MD:Z:2G27	YT:Z:UU
HWI-ST515:184:D0PUKACXX:1:1105:10055:56374	256	chromosome:AGPv2:9:1:156750706:1	3644407	1	3M1I27M	*	0	0	CCATTTTTTGGCGATTAATGCCAAAGGGGGA	HCFGHFHJHDFFCDDDDDECCCCCCDDBDD#	AS:i:-13	XS:i:0	XN:i:0	XM:i:1	XO:i:1	XG:i:1	NM:i:2	MD:Z:2G27	YT:Z:UU
HWI-ST515:184:D0PUKACXX:1:1105:10055:56374	256	chromosome:AGPv2:3:1:232140174:1	18500944	1	3M1I27M	*	0	0	CCATTTTTTGGCGATTAATGCCAAAGGGGGA	HCFGHFHJHDFFCDDDDDECCCCCCDDBDD#	AS:i:-13	XS:i:0	XN:i:0	XM:i:1	XO:i:1	XG:i:1	NM:i:2	MD:Z:2G27	YT:Z:UU
HWI-ST515:184:D0PUKACXX:1:1105:10055:56374	272	chromosome:AGPv2:8:1:175793759:1	130825380	1	22M1I8M	*	0	0	TCCCCCTTTGGCATTAATCGCCAAAAAATGG	#DDBDDCCCCCCEDDDDDCFFDHJHFHGFCH	AS:i:-13	XS:i:0	XN:i:0	XM:i:1	XO:i:1	XG:i:1	NM:i:2	MD:Z:29A0	YT:Z:UU
HWI-ST515:184:D0PUKACXX:1:1105:10055:56374	256	chromosome:AGPv2:9:1:156750706:1	17958290	1	3M1I27M	*	0	0	CCATTTTTTGGCGATTAATGCCAAAGGGGGA	HCFGHFHJHDFFCDDDDDECCCCCCDDBDD#	AS:i:-13	XS:i:0	XN:i:0	XM:i:1	XO:i:1	XG:i:1	NM:i:2	MD:Z:2G27	YT:Z:UU
HWI-ST515:184:D0PUKACXX:1:1105:10055:56374	256	chromosome:AGPv2:4:1:241473504:1	89841490	1	3M1I27M	*	0	0	CCATTTTTTGGCGATTAATGCCAAAGGGGGA	HCFGHFHJHDFFCDDDDDECCCCCCDDBDD#	AS:i:-13	XS:i:0	XN:i:0	XM:i:1	XO:i:1	XG:i:1	NM:i:2	MD:Z:2G27	YT:Z:UU
HWI-ST515:184:D0PUKACXX:1:1105:10055:56374	272	chromosome:AGPv2:9:1:156750706:1	130254841	1	22M1I8M	*	0	0	TCCCCCTTTGGCATTAATCGCCAAAAAATGG	#DDBDDCCCCCCEDDDDDCFFDHJHFHGFCH	AS:i:-13	XS:i:0	XN:i:0	XM:i:1	XO:i:1	XG:i:1	NM:i:2	MD:Z:27C2	YT:Z:UU
HWI-ST515:184:D0PUKACXX:1:1105:10055:56374	272	chromosome:AGPv2:4:1:241473504:1	62847725	1	22M1I8M	*	0	0	TCCCCCTTTGGCATTAATCGCCAAAAAATGG	#DDBDDCCCCCCEDDDDDCFFDHJHFHGFCH	AS:i:-13	XS:i:0	XN:i:0	XM:i:1	XO:i:1	XG:i:1	NM:i:2	MD:Z:28A1	YT:Z:UU
HWI-ST515:184:D0PUKACXX:1:1105:10055:56374	256	chromosome:AGPv2:2:1:237068873:1	174327490	1	3M1I27M	*	0	0	CCATTTTTTGGCGATTAATGCCAAAGGGGGA	HCFGHFHJHDFFCDDDDDECCCCCCDDBDD#	AS:i:-13	XS:i:0	XN:i:0	XM:i:1	XO:i:1	XG:i:1	NM:i:2	MD:Z:0T29	YT:Z:UU
HWI-ST515:184:D0PUKACXX:1:1105:10055:56374	256	chromosome:AGPv2:5:1:217872852:1	33767929	1	3M1I27M	*	0	0	CCATTTTTTGGCGATTAATGCCAAAGGGGGA	HCFGHFHJHDFFCDDDDDECCCCCCDDBDD#	AS:i:-13	XS:i:0	XN:i:0	XM:i:1	XO:i:1	XG:i:1	NM:i:2	MD:Z:2G27	YT:Z:UU
HWI-ST515:184:D0PUKACXX:1:1105:10055:56374	272	chromosome:AGPv2:1:1:301354135:1	61491853	1	22M1I8M	*	0	0	TCCCCCTTTGGCATTAATCGCCAAAAAATGG	#DDBDDCCCCCCEDDDDDCFFDHJHFHGFCH	AS:i:-13	XS:i:0	XN:i:0	XM:i:1	XO:i:1	XG:i:1	NM:i:2	MD:Z:27C2	YT:Z:UU
HWI-ST515:184:D0PUKACXX:1:1105:10055:56374	256	chromosome:AGPv2:4:1:241473504:1	22509348	1	3M1I27M	*	0	0	CCATTTTTTGGCGATTAATGCCAAAGGGGGA	HCFGHFHJHDFFCDDDDDECCCCCCDDBDD#	AS:i:-13	XS:i:0	XN:i:0	XM:i:1	XO:i:1	XG:i:1	NM:i:2	MD:Z:2G27	YT:Z:UU
HWI-ST515:184:D0PUKACXX:1:1105:10055:56374	272	chromosome:AGPv2:7:1:176764762:1	76318250	1	22M1I8M	*	0	0	TCCCCCTTTGGCATTAATCGCCAAAAAATGG	#DDBDDCCCCCCEDDDDDCFFDHJHFHGFCH	AS:i:-13	XS:i:0	XN:i:0	XM:i:1	XO:i:1	XG:i:1	NM:i:2	MD:Z:29A0	YT:Z:UU
HWI-ST515:184:D0PUKACXX:1:1105:10055:56374	272	chromosome:AGPv2:8:1:175793759:1	25064099	1	22M1I8M	*	0	0	TCCCCCTTTGGCATTAATCGCCAAAAAATGG	#DDBDDCCCCCCEDDDDDCFFDHJHFHGFCH	AS:i:-13	XS:i:0	XN:i:0	XM:i:1	XO:i:1	XG:i:1	NM:i:2	MD:Z:27C2	YT:Z:UU
HWI-ST515:184:D0PUKACXX:1:1105:10055:56374	272	chromosome:AGPv2:9:1:156750706:1	40878459	1	22M1I8M	*	0	0	TCCCCCTTTGGCATTAATCGCCAAAAAATGG	#DDBDDCCCCCCEDDDDDCFFDHJHFHGFCH	AS:i:-13	XS:i:0	XN:i:0	XM:i:1	XO:i:1	XG:i:1	NM:i:2	MD:Z:27C2	YT:Z:UU
HWI-ST515:184:D0PUKACXX:1:1105:10055:56374	272	chromosome:AGPv2:4:1:241473504:1	25710770	1	22M1I8M	*	0	0	TCCCCCTTTGGCATTAATCGCCAAAAAATGG	#DDBDDCCCCCCEDDDDDCFFDHJHFHGFCH	AS:i:-13	XS:i:0	XN:i:0	XM:i:1	XO:i:1	XG:i:1	NM:i:2	MD:Z:27C2	YT:Z:UU
HWI-ST515:184:D0PUKACXX:1:1105:10055:56374	256	chromosome:AGPv2:1:1:301354135:1	83961098	1	3M1I27M	*	0	0	CCATTTTTTGGCGATTAATGCCAAAGGGGGA	HCFGHFHJHDFFCDDDDDECCCCCCDDBDD#	AS:i:-13	XS:i:0	XN:i:0	XM:i:1	XO:i:1	XG:i:1	NM:i:2	MD:Z:2G27	YT:Z:UU
HWI-ST515:184:D0PUKACXX:1:1105:10055:56374	272	chromosome:AGPv2:1:1:301354135:1	17860833	1	22M1I8M	*	0	0	TCCCCCTTTGGCATTAATCGCCAAAAAATGG	#DDBDDCCCCCCEDDDDDCFFDHJHFHGFCH	AS:i:-13	XS:i:0	XN:i:0	XM:i:1	XO:i:1	XG:i:1	NM:i:2	MD:Z:27C2	YT:Z:UU
HWI-ST515:184:D0PUKACXX:1:1105:10055:56374	256	chromosome:AGPv2:1:1:301354135:1	10081083	1	3M1I27M	*	0	0	CCATTTTTTGGCGATTAATGCCAAAGGGGGA	HCFGHFHJHDFFCDDDDDECCCCCCDDBDD#	AS:i:-13	XS:i:0	XN:i:0	XM:i:1	XO:i:1	XG:i:1	NM:i:2	MD:Z:0T29	YT:Z:UU
HWI-ST515:184:D0PUKACXX:1:1105:10055:56374	256	chromosome:AGPv2:10:1:150189435:1	90626414	1	3M1I27M	*	0	0	CCATTTTTTGGCGATTAATGCCAAAGGGGGA	HCFGHFHJHDFFCDDDDDECCCCCCDDBDD#	AS:i:-13	XS:i:0	XN:i:0	XM:i:1	XO:i:1	XG:i:1	NM:i:2	MD:Z:2G27	YT:Z:UU
HWI-ST515:184:D0PUKACXX:1:1105:10055:56374	272	chromosome:AGPv2:5:1:217872852:1	90232634	1	22M1I8M	*	0	0	TCCCCCTTTGGCATTAATCGCCAAAAAATGG	#DDBDDCCCCCCEDDDDDCFFDHJHFHGFCH	AS:i:-13	XS:i:0	XN:i:0	XM:i:1	XO:i:1	XG:i:1	NM:i:2	MD:Z:27C2	YT:Z:UU
HWI-ST515:184:D0PUKACXX:1:1105:10055:56374	256	chromosome:AGPv2:3:1:232140174:1	18099460	1	3M1I27M	*	0	0	CCATTTTTTGGCGATTAATGCCAAAGGGGGA	HCFGHFHJHDFFCDDDDDECCCCCCDDBDD#	AS:i:-13	XS:i:0	XN:i:0	XM:i:1	XO:i:1	XG:i:1	NM:i:2	MD:Z:2G27	YT:Z:UU
HWI-ST515:184:D0PUKACXX:1:1105:10055:56374	256	chromosome:AGPv2:2:1:237068873:1	4252062	1	3M1I27M	*	0	0	CCATTTTTTGGCGATTAATGCCAAAGGGGGA	HCFGHFHJHDFFCDDDDDECCCCCCDDBDD#	AS:i:-13	XS:i:0	XN:i:0	XM:i:1	XO:i:1	XG:i:1	NM:i:2	MD:Z:2G27	YT:Z:UU
HWI-ST515:184:D0PUKACXX:1:1105:10055:56374	272	chromosome:AGPv2:1:1:301354135:1	15339502	1	22M1I8M	*	0	0	TCCCCCTTTGGCATTAATCGCCAAAAAATGG	#DDBDDCCCCCCEDDDDDCFFDHJHFHGFCH	AS:i:-13	XS:i:0	XN:i:0	XM:i:1	XO:i:1	XG:i:1	NM:i:2	MD:Z:27C2	YT:Z:UU
HWI-ST515:184:D0PUKACXX:1:1105:10055:56374	272	chromosome:AGPv2:4:1:241473504:1	171027073	1	22M1I8M	*	0	0	TCCCCCTTTGGCATTAATCGCCAAAAAATGG	#DDBDDCCCCCCEDDDDDCFFDHJHFHGFCH	AS:i:-13	XS:i:0	XN:i:0	XM:i:1	XO:i:1	XG:i:1	NM:i:2	MD:Z:27C2	YT:Z:UU
HWI-ST515:184:D0PUKACXX:1:1105:10055:56374	256	chromosome:AGPv2:2:1:237068873:1	236169443	1	3M1I27M	*	0	0	CCATTTTTTGGCGATTAATGCCAAAGGGGGA	HCFGHFHJHDFFCDDDDDECCCCCCDDBDD#	AS:i:-13	XS:i:0	XN:i:0	XM:i:1	XO:i:1	XG:i:1	NM:i:2	MD:Z:2G27	YT:Z:UU
HWI-ST515:184:D0PUKACXX:1:1105:10055:56374	256	chromosome:AGPv2:6:1:169174353:1	42920428	1	3M1I27M	*	0	0	CCATTTTTTGGCGATTAATGCCAAAGGGGGA	HCFGHFHJHDFFCDDDDDECCCCCCDDBDD#	AS:i:-13	XS:i:0	XN:i:0	XM:i:1	XO:i:1	XG:i:1	NM:i:2	MD:Z:2G27	YT:Z:UU
HWI-ST515:184:D0PUKACXX:1:1105:10055:56374	256	chromosome:AGPv2:8:1:175793759:1	114980399	1	3M1I27M	*	0	0	CCATTTTTTGGCGATTAATGCCAAAGGGGGA	HCFGHFHJHDFFCDDDDDECCCCCCDDBDD#	AS:i:-13	XS:i:0	XN:i:0	XM:i:1	XO:i:1	XG:i:1	NM:i:2	MD:Z:2G27	YT:Z:UU
HWI-ST515:184:D0PUKACXX:1:1105:10055:56374	272	chromosome:AGPv2:8:1:175793759:1	120292453	1	22M1I8M	*	0	0	TCCCCCTTTGGCATTAATCGCCAAAAAATGG	#DDBDDCCCCCCEDDDDDCFFDHJHFHGFCH	AS:i:-13	XS:i:0	XN:i:0	XM:i:1	XO:i:1	XG:i:1	NM:i:2	MD:Z:27C2	YT:Z:UU
HWI-ST515:184:D0PUKACXX:1:1105:10055:56374	256	chromosome:AGPv2:10:1:150189435:1	101820056	1	3M1I27M	*	0	0	CCATTTTTTGGCGATTAATGCCAAAGGGGGA	HCFGHFHJHDFFCDDDDDECCCCCCDDBDD#	AS:i:-13	XS:i:0	XN:i:0	XM:i:1	XO:i:1	XG:i:1	NM:i:2	MD:Z:2G27	YT:Z:UU
HWI-ST515:184:D0PUKACXX:1:1105:10055:56374	256	chromosome:AGPv2:3:1:232140174:1	208253859	1	3M1I27M	*	0	0	CCATTTTTTGGCGATTAATGCCAAAGGGGGA	HCFGHFHJHDFFCDDDDDECCCCCCDDBDD#	AS:i:-13	XS:i:0	XN:i:0	XM:i:1	XO:i:1	XG:i:1	NM:i:2	MD:Z:2G27	YT:Z:UU
HWI-ST515:184:D0PUKACXX:1:1105:10055:56374	256	chromosome:AGPv2:9:1:156750706:1	88607608	1	3M1I27M	*	0	0	CCATTTTTTGGCGATTAATGCCAAAGGGGGA	HCFGHFHJHDFFCDDDDDECCCCCCDDBDD#	AS:i:-13	XS:i:0	XN:i:0	XM:i:1	XO:i:1	XG:i:1	NM:i:2	MD:Z:2G27	YT:Z:UU
HWI-ST515:184:D0PUKACXX:1:1105:10055:56374	256	chromosome:AGPv2:6:1:169174353:1	44680995	1	3M1I27M	*	0	0	CCATTTTTTGGCGATTAATGCCAAAGGGGGA	HCFGHFHJHDFFCDDDDDECCCCCCDDBDD#	AS:i:-13	XS:i:0	XN:i:0	XM:i:1	XO:i:1	XG:i:1	NM:i:2	MD:Z:2G27	YT:Z:UU
HWI-ST515:184:D0PUKACXX:1:1105:10055:56374	256	chromosome:AGPv2:1:1:301354135:1	169893693	1	3M1I27M	*	0	0	CCATTTTTTGGCGATTAATGCCAAAGGGGGA	HCFGHFHJHDFFCDDDDDECCCCCCDDBDD#	AS:i:-13	XS:i:0	XN:i:0	XM:i:1	XO:i:1	XG:i:1	NM:i:2	MD:Z:2G27	YT:Z:UU
HWI-ST515:184:D0PUKACXX:1:1105:10055:56374	272	chromosome:AGPv2:1:1:301354135:1	247644276	1	22M1I8M	*	0	0	TCCCCCTTTGGCATTAATCGCCAAAAAATGG	#DDBDDCCCCCCEDDDDDCFFDHJHFHGFCH	AS:i:-13	XS:i:0	XN:i:0	XM:i:1	XO:i:1	XG:i:1	NM:i:2	MD:Z:27C2	YT:Z:UU
HWI-ST515:184:D0PUKACXX:1:1105:10055:56374	256	chromosome:AGPv2:2:1:237068873:1	38915885	1	3M1I27M	*	0	0	CCATTTTTTGGCGATTAATGCCAAAGGGGGA	HCFGHFHJHDFFCDDDDDECCCCCCDDBDD#	AS:i:-13	XS:i:0	XN:i:0	XM:i:1	XO:i:1	XG:i:1	NM:i:2	MD:Z:2G27	YT:Z:UU
HWI-ST515:184:D0PUKACXX:1:1105:10055:56374	256	chromosome:AGPv2:4:1:241473504:1	146966769	1	3M1I27M	*	0	0	CCATTTTTTGGCGATTAATGCCAAAGGGGGA	HCFGHFHJHDFFCDDDDDECCCCCCDDBDD#	AS:i:-13	XS:i:0	XN:i:0	XM:i:1	XO:i:1	XG:i:1	NM:i:2	MD:Z:2G27	YT:Z:UU
HWI-ST515:184:D0PUKACXX:1:1105:10055:56374	272	chromosome:AGPv2:3:1:232140174:1	211090741	1	22M1I8M	*	0	0	TCCCCCTTTGGCATTAATCGCCAAAAAATGG	#DDBDDCCCCCCEDDDDDCFFDHJHFHGFCH	AS:i:-13	XS:i:0	XN:i:0	XM:i:1	XO:i:1	XG:i:1	NM:i:2	MD:Z:27C2	YT:Z:UU
HWI-ST515:184:D0PUKACXX:1:1105:10055:56374	256	chromosome:AGPv2:6:1:169174353:1	46064509	1	3M1I27M	*	0	0	CCATTTTTTGGCGATTAATGCCAAAGGGGGA	HCFGHFHJHDFFCDDDDDECCCCCCDDBDD#	AS:i:-13	XS:i:0	XN:i:0	XM:i:1	XO:i:1	XG:i:1	NM:i:2	MD:Z:2G27	YT:Z:UU
HWI-ST515:184:D0PUKACXX:1:1105:10055:56374	272	chromosome:AGPv2:5:1:217872852:1	80905410	1	22M1I8M	*	0	0	TCCCCCTTTGGCATTAATCGCCAAAAAATGG	#DDBDDCCCCCCEDDDDDCFFDHJHFHGFCH	AS:i:-13	XS:i:0	XN:i:0	XM:i:1	XO:i:1	XG:i:1	NM:i:2	MD:Z:27C2	YT:Z:UU
HWI-ST515:184:D0PUKACXX:1:1105:10055:56374	272	chromosome:AGPv2:2:1:237068873:1	102094118	1	22M1I8M	*	0	0	TCCCCCTTTGGCATTAATCGCCAAAAAATGG	#DDBDDCCCCCCEDDDDDCFFDHJHFHGFCH	AS:i:-13	XS:i:0	XN:i:0	XM:i:1	XO:i:1	XG:i:1	NM:i:2	MD:Z:27C2	YT:Z:UU
HWI-ST515:184:D0PUKACXX:1:1105:10055:56374	272	chromosome:AGPv2:5:1:217872852:1	25972539	1	22M1I8M	*	0	0	TCCCCCTTTGGCATTAATCGCCAAAAAATGG	#DDBDDCCCCCCEDDDDDCFFDHJHFHGFCH	AS:i:-13	XS:i:0	XN:i:0	XM:i:1	XO:i:1	XG:i:1	NM:i:2	MD:Z:27C2	YT:Z:UU
HWI-ST515:184:D0PUKACXX:1:1105:10055:56374	256	chromosome:AGPv2:3:1:232140174:1	21158753	1	3M1I27M	*	0	0	CCATTTTTTGGCGATTAATGCCAAAGGGGGA	HCFGHFHJHDFFCDDDDDECCCCCCDDBDD#	AS:i:-13	XS:i:0	XN:i:0	XM:i:1	XO:i:1	XG:i:1	NM:i:2	MD:Z:2G27	YT:Z:UU
HWI-ST515:184:D0PUKACXX:1:1105:10055:56374	272	chromosome:AGPv2:2:1:237068873:1	172121745	1	22M1I8M	*	0	0	TCCCCCTTTGGCATTAATCGCCAAAAAATGG	#DDBDDCCCCCCEDDDDDCFFDHJHFHGFCH	AS:i:-13	XS:i:0	XN:i:0	XM:i:1	XO:i:1	XG:i:1	NM:i:2	MD:Z:27C2	YT:Z:UU
HWI-ST515:184:D0PUKACXX:1:1105:10055:56374	256	chromosome:AGPv2:3:1:232140174:1	119600894	1	3M1I27M	*	0	0	CCATTTTTTGGCGATTAATGCCAAAGGGGGA	HCFGHFHJHDFFCDDDDDECCCCCCDDBDD#	AS:i:-13	XS:i:0	XN:i:0	XM:i:1	XO:i:1	XG:i:1	NM:i:2	MD:Z:2G27	YT:Z:UU
HWI-ST515:184:D0PUKACXX:1:1105:10055:56374	256	chromosome:AGPv2:4:1:241473504:1	151212699	1	3M1I27M	*	0	0	CCATTTTTTGGCGATTAATGCCAAAGGGGGA	HCFGHFHJHDFFCDDDDDECCCCCCDDBDD#	AS:i:-13	XS:i:0	XN:i:0	XM:i:1	XO:i:1	XG:i:1	NM:i:2	MD:Z:2G27	YT:Z:UU
HWI-ST515:184:D0PUKACXX:1:1105:10055:56374	256	chromosome:AGPv2:6:1:169174353:1	109587527	1	3M1I27M	*	0	0	CCATTTTTTGGCGATTAATGCCAAAGGGGGA	HCFGHFHJHDFFCDDDDDECCCCCCDDBDD#	AS:i:-13	XS:i:0	XN:i:0	XM:i:1	XO:i:1	XG:i:1	NM:i:2	MD:Z:2G27	YT:Z:UU
HWI-ST515:184:D0PUKACXX:1:1105:10055:56374	272	chromosome:AGPv2:1:1:301354135:1	11637606	1	22M1I8M	*	0	0	TCCCCCTTTGGCATTAATCGCCAAAAAATGG	#DDBDDCCCCCCEDDDDDCFFDHJHFHGFCH	AS:i:-13	XS:i:0	XN:i:0	XM:i:1	XO:i:1	XG:i:1	NM:i:2	MD:Z:27C2	YT:Z:UU
HWI-ST515:184:D0PUKACXX:1:1105:10055:56374	272	chromosome:AGPv2:3:1:232140174:1	207666891	1	22M1I8M	*	0	0	TCCCCCTTTGGCATTAATCGCCAAAAAATGG	#DDBDDCCCCCCEDDDDDCFFDHJHFHGFCH	AS:i:-13	XS:i:0	XN:i:0	XM:i:1	XO:i:1	XG:i:1	NM:i:2	MD:Z:27C2	YT:Z:UU
HWI-ST515:184:D0PUKACXX:1:1105:10055:56374	256	chromosome:AGPv2:1:1:301354135:1	252835882	1	3M1I27M	*	0	0	CCATTTTTTGGCGATTAATGCCAAAGGGGGA	HCFGHFHJHDFFCDDDDDECCCCCCDDBDD#	AS:i:-13	XS:i:0	XN:i:0	XM:i:1	XO:i:1	XG:i:1	NM:i:2	MD:Z:1T28	YT:Z:UU
HWI-ST515:184:D0PUKACXX:1:1105:10055:56374	256	chromosome:AGPv2:3:1:232140174:1	32475870	1	3M1I27M	*	0	0	CCATTTTTTGGCGATTAATGCCAAAGGGGGA	HCFGHFHJHDFFCDDDDDECCCCCCDDBDD#	AS:i:-13	XS:i:0	XN:i:0	XM:i:1	XO:i:1	XG:i:1	NM:i:2	MD:Z:2G27	YT:Z:UU
HWI-ST515:184:D0PUKACXX:1:1105:10055:56374	272	chromosome:AGPv2:1:1:301354135:1	296356051	1	22M1I8M	*	0	0	TCCCCCTTTGGCATTAATCGCCAAAAAATGG	#DDBDDCCCCCCEDDDDDCFFDHJHFHGFCH	AS:i:-13	XS:i:0	XN:i:0	XM:i:1	XO:i:1	XG:i:1	NM:i:2	MD:Z:27C2	YT:Z:UU
HWI-ST515:184:D0PUKACXX:1:1105:10055:56374	256	chromosome:AGPv2:2:1:237068873:1	146598030	1	3M1I27M	*	0	0	CCATTTTTTGGCGATTAATGCCAAAGGGGGA	HCFGHFHJHDFFCDDDDDECCCCCCDDBDD#	AS:i:-13	XS:i:0	XN:i:0	XM:i:1	XO:i:1	XG:i:1	NM:i:2	MD:Z:2G27	YT:Z:UU
HWI-ST515:184:D0PUKACXX:1:1105:10055:56374	256	chromosome:AGPv2:2:1:237068873:1	234336236	1	3M1I27M	*	0	0	CCATTTTTTGGCGATTAATGCCAAAGGGGGA	HCFGHFHJHDFFCDDDDDECCCCCCDDBDD#	AS:i:-13	XS:i:0	XN:i:0	XM:i:1	XO:i:1	XG:i:1	NM:i:2	MD:Z:2G27	YT:Z:UU
HWI-ST515:184:D0PUKACXX:1:1105:10055:56374	272	chromosome:AGPv2:1:1:301354135:1	18588948	1	22M1I8M	*	0	0	TCCCCCTTTGGCATTAATCGCCAAAAAATGG	#DDBDDCCCCCCEDDDDDCFFDHJHFHGFCH	AS:i:-13	XS:i:0	XN:i:0	XM:i:1	XO:i:1	XG:i:1	NM:i:2	MD:Z:27C2	YT:Z:UU
HWI-ST515:184:D0PUKACXX:1:1105:10055:56374	256	chromosome:AGPv2:8:1:175793759:1	86957007	1	3M1I27M	*	0	0	CCATTTTTTGGCGATTAATGCCAAAGGGGGA	HCFGHFHJHDFFCDDDDDECCCCCCDDBDD#	AS:i:-13	XS:i:0	XN:i:0	XM:i:1	XO:i:1	XG:i:1	NM:i:2	MD:Z:2G27	YT:Z:UU
HWI-ST515:184:D0PUKACXX:1:1105:10055:56374	272	chromosome:AGPv2:4:1:241473504:1	48361441	1	22M1I8M	*	0	0	TCCCCCTTTGGCATTAATCGCCAAAAAATGG	#DDBDDCCCCCCEDDDDDCFFDHJHFHGFCH	AS:i:-13	XS:i:0	XN:i:0	XM:i:1	XO:i:1	XG:i:1	NM:i:2	MD:Z:27C2	YT:Z:UU
HWI-ST515:184:D0PUKACXX:1:1105:10055:56374	256	chromosome:AGPv2:1:1:301354135:1	227004816	1	3M1I27M	*	0	0	CCATTTTTTGGCGATTAATGCCAAAGGGGGA	HCFGHFHJHDFFCDDDDDECCCCCCDDBDD#	AS:i:-13	XS:i:0	XN:i:0	XM:i:1	XO:i:1	XG:i:1	NM:i:2	MD:Z:2G27	YT:Z:UU
HWI-ST515:184:D0PUKACXX:1:1105:10055:56374	256	chromosome:AGPv2:5:1:217872852:1	141238785	1	3M1I27M	*	0	0	CCATTTTTTGGCGATTAATGCCAAAGGGGGA	HCFGHFHJHDFFCDDDDDECCCCCCDDBDD#	AS:i:-13	XS:i:0	XN:i:0	XM:i:1	XO:i:1	XG:i:1	NM:i:2	MD:Z:2G27	YT:Z:UU
HWI-ST515:184:D0PUKACXX:1:1105:10055:56374	272	chromosome:AGPv2:3:1:232140174:1	154102223	1	22M1I8M	*	0	0	TCCCCCTTTGGCATTAATCGCCAAAAAATGG	#DDBDDCCCCCCEDDDDDCFFDHJHFHGFCH	AS:i:-13	XS:i:0	XN:i:0	XM:i:1	XO:i:1	XG:i:1	NM:i:2	MD:Z:27C2	YT:Z:UU
HWI-ST515:184:D0PUKACXX:1:1105:10055:56374	272	chromosome:AGPv2:3:1:232140174:1	41440328	1	22M1I8M	*	0	0	TCCCCCTTTGGCATTAATCGCCAAAAAATGG	#DDBDDCCCCCCEDDDDDCFFDHJHFHGFCH	AS:i:-13	XS:i:0	XN:i:0	XM:i:1	XO:i:1	XG:i:1	NM:i:2	MD:Z:27C2	YT:Z:UU
HWI-ST515:184:D0PUKACXX:1:1105:10055:56374	272	chromosome:AGPv2:3:1:232140174:1	231429839	1	22M1I8M	*	0	0	TCCCCCTTTGGCATTAATCGCCAAAAAATGG	#DDBDDCCCCCCEDDDDDCFFDHJHFHGFCH	AS:i:-13	XS:i:0	XN:i:0	XM:i:1	XO:i:1	XG:i:1	NM:i:2	MD:Z:27C2	YT:Z:UU
HWI-ST515:184:D0PUKACXX:1:1105:10055:56374	272	chromosome:AGPv2:5:1:217872852:1	94236722	1	22M1I8M	*	0	0	TCCCCCTTTGGCATTAATCGCCAAAAAATGG	#DDBDDCCCCCCEDDDDDCFFDHJHFHGFCH	AS:i:-13	XS:i:0	XN:i:0	XM:i:1	XO:i:1	XG:i:1	NM:i:2	MD:Z:27C2	YT:Z:UU
HWI-ST515:184:D0PUKACXX:1:1105:10055:56374	272	chromosome:AGPv2:3:1:232140174:1	141391834	1	22M1I8M	*	0	0	TCCCCCTTTGGCATTAATCGCCAAAAAATGG	#DDBDDCCCCCCEDDDDDCFFDHJHFHGFCH	AS:i:-13	XS:i:0	XN:i:0	XM:i:1	XO:i:1	XG:i:1	NM:i:2	MD:Z:27C2	YT:Z:UU
HWI-ST515:184:D0PUKACXX:1:1105:10055:56374	256	chromosome:AGPv2:1:1:301354135:1	268645947	1	3M1I27M	*	0	0	CCATTTTTTGGCGATTAATGCCAAAGGGGGA	HCFGHFHJHDFFCDDDDDECCCCCCDDBDD#	AS:i:-13	XS:i:0	XN:i:0	XM:i:1	XO:i:1	XG:i:1	NM:i:2	MD:Z:2G27	YT:Z:UU
HWI-ST515:184:D0PUKACXX:1:1105:10055:56374	272	chromosome:AGPv2:10:1:150189435:1	123381074	1	22M1I8M	*	0	0	TCCCCCTTTGGCATTAATCGCCAAAAAATGG	#DDBDDCCCCCCEDDDDDCFFDHJHFHGFCH	AS:i:-13	XS:i:0	XN:i:0	XM:i:1	XO:i:1	XG:i:1	NM:i:2	MD:Z:27C2	YT:Z:UU
HWI-ST515:184:D0PUKACXX:1:1105:10055:56374	256	chromosome:AGPv2:6:1:169174353:1	82327326	1	3M1I27M	*	0	0	CCATTTTTTGGCGATTAATGCCAAAGGGGGA	HCFGHFHJHDFFCDDDDDECCCCCCDDBDD#	AS:i:-13	XS:i:0	XN:i:0	XM:i:1	XO:i:1	XG:i:1	NM:i:2	MD:Z:0T29	YT:Z:UU
HWI-ST515:184:D0PUKACXX:1:1105:10055:56374	256	chromosome:AGPv2:8:1:175793759:1	12191644	1	3M1I27M	*	0	0	CCATTTTTTGGCGATTAATGCCAAAGGGGGA	HCFGHFHJHDFFCDDDDDECCCCCCDDBDD#	AS:i:-13	XS:i:0	XN:i:0	XM:i:1	XO:i:1	XG:i:1	NM:i:2	MD:Z:2G27	YT:Z:UU
HWI-ST515:184:D0PUKACXX:1:1105:10055:56374	272	chromosome:AGPv2:4:1:241473504:1	160946272	1	22M1I8M	*	0	0	TCCCCCTTTGGCATTAATCGCCAAAAAATGG	#DDBDDCCCCCCEDDDDDCFFDHJHFHGFCH	AS:i:-13	XS:i:0	XN:i:0	XM:i:1	XO:i:1	XG:i:1	NM:i:2	MD:Z:27C2	YT:Z:UU
HWI-ST515:184:D0PUKACXX:1:1105:10055:56374	272	chromosome:AGPv2:1:1:301354135:1	49460887	1	22M1I8M	*	0	0	TCCCCCTTTGGCATTAATCGCCAAAAAATGG	#DDBDDCCCCCCEDDDDDCFFDHJHFHGFCH	AS:i:-13	XS:i:0	XN:i:0	XM:i:1	XO:i:1	XG:i:1	NM:i:2	MD:Z:27C2	YT:Z:UU
HWI-ST515:184:D0PUKACXX:1:1105:10055:56374	272	chromosome:AGPv2:1:1:301354135:1	62208766	1	22M1I8M	*	0	0	TCCCCCTTTGGCATTAATCGCCAAAAAATGG	#DDBDDCCCCCCEDDDDDCFFDHJHFHGFCH	AS:i:-13	XS:i:0	XN:i:0	XM:i:1	XO:i:1	XG:i:1	NM:i:2	MD:Z:27C2	YT:Z:UU
HWI-ST515:184:D0PUKACXX:1:1105:10055:56374	272	chromosome:AGPv2:7:1:176764762:1	71862324	1	22M1I8M	*	0	0	TCCCCCTTTGGCATTAATCGCCAAAAAATGG	#DDBDDCCCCCCEDDDDDCFFDHJHFHGFCH	AS:i:-13	XS:i:0	XN:i:0	XM:i:1	XO:i:1	XG:i:1	NM:i:2	MD:Z:27C2	YT:Z:UU
HWI-ST515:184:D0PUKACXX:1:1105:10055:56374	256	chromosome:AGPv2:6:1:169174353:1	154499588	1	3M1I27M	*	0	0	CCATTTTTTGGCGATTAATGCCAAAGGGGGA	HCFGHFHJHDFFCDDDDDECCCCCCDDBDD#	AS:i:-13	XS:i:0	XN:i:0	XM:i:1	XO:i:1	XG:i:1	NM:i:2	MD:Z:2G27	YT:Z:UU
HWI-ST515:184:D0PUKACXX:1:1105:10055:56374	272	chromosome:AGPv2:4:1:241473504:1	41058833	1	22M1I8M	*	0	0	TCCCCCTTTGGCATTAATCGCCAAAAAATGG	#DDBDDCCCCCCEDDDDDCFFDHJHFHGFCH	AS:i:-13	XS:i:0	XN:i:0	XM:i:1	XO:i:1	XG:i:1	NM:i:2	MD:Z:27C2	YT:Z:UU
HWI-ST515:184:D0PUKACXX:1:1105:10055:56374	256	chromosome:AGPv2:3:1:232140174:1	92117097	1	3M1I27M	*	0	0	CCATTTTTTGGCGATTAATGCCAAAGGGGGA	HCFGHFHJHDFFCDDDDDECCCCCCDDBDD#	AS:i:-13	XS:i:0	XN:i:0	XM:i:1	XO:i:1	XG:i:1	NM:i:2	MD:Z:2G27	YT:Z:UU
HWI-ST515:184:D0PUKACXX:1:1105:10055:56374	256	chromosome:AGPv2:2:1:237068873:1	62433163	1	3M1I27M	*	0	0	CCATTTTTTGGCGATTAATGCCAAAGGGGGA	HCFGHFHJHDFFCDDDDDECCCCCCDDBDD#	AS:i:-13	XS:i:0	XN:i:0	XM:i:1	XO:i:1	XG:i:1	NM:i:2	MD:Z:2G27	YT:Z:UU
HWI-ST515:184:D0PUKACXX:1:1105:10055:56374	256	chromosome:AGPv2:7:1:176764762:1	41402730	1	3M1I27M	*	0	0	CCATTTTTTGGCGATTAATGCCAAAGGGGGA	HCFGHFHJHDFFCDDDDDECCCCCCDDBDD#	AS:i:-13	XS:i:0	XN:i:0	XM:i:1	XO:i:1	XG:i:1	NM:i:2	MD:Z:2G27	YT:Z:UU
HWI-ST515:184:D0PUKACXX:1:1105:10055:56374	272	chromosome:AGPv2:2:1:237068873:1	149529091	1	22M1I8M	*	0	0	TCCCCCTTTGGCATTAATCGCCAAAAAATGG	#DDBDDCCCCCCEDDDDDCFFDHJHFHGFCH	AS:i:-13	XS:i:0	XN:i:0	XM:i:1	XO:i:1	XG:i:1	NM:i:2	MD:Z:27C2	YT:Z:UU
HWI-ST515:184:D0PUKACXX:1:1105:10055:56374	272	chromosome:AGPv2:1:1:301354135:1	87720646	1	22M1I8M	*	0	0	TCCCCCTTTGGCATTAATCGCCAAAAAATGG	#DDBDDCCCCCCEDDDDDCFFDHJHFHGFCH	AS:i:-13	XS:i:0	XN:i:0	XM:i:1	XO:i:1	XG:i:1	NM:i:2	MD:Z:27C2	YT:Z:UU
HWI-ST515:184:D0PUKACXX:1:1105:10055:56374	256	chromosome:AGPv2:2:1:237068873:1	71051657	1	3M1I27M	*	0	0	CCATTTTTTGGCGATTAATGCCAAAGGGGGA	HCFGHFHJHDFFCDDDDDECCCCCCDDBDD#	AS:i:-13	XS:i:0	XN:i:0	XM:i:1	XO:i:1	XG:i:1	NM:i:2	MD:Z:2G27	YT:Z:UU
HWI-ST515:184:D0PUKACXX:1:1105:10055:56374	256	chromosome:AGPv2:3:1:232140174:1	216626505	1	3M1I27M	*	0	0	CCATTTTTTGGCGATTAATGCCAAAGGGGGA	HCFGHFHJHDFFCDDDDDECCCCCCDDBDD#	AS:i:-13	XS:i:0	XN:i:0	XM:i:1	XO:i:1	XG:i:1	NM:i:2	MD:Z:2G27	YT:Z:UU
HWI-ST515:184:D0PUKACXX:1:1105:10055:56374	272	chromosome:AGPv2:1:1:301354135:1	263614696	1	22M1I8M	*	0	0	TCCCCCTTTGGCATTAATCGCCAAAAAATGG	#DDBDDCCCCCCEDDDDDCFFDHJHFHGFCH	AS:i:-13	XS:i:0	XN:i:0	XM:i:1	XO:i:1	XG:i:1	NM:i:2	MD:Z:27C2	YT:Z:UU
HWI-ST515:184:D0PUKACXX:1:1105:10055:56374	272	chromosome:AGPv2:5:1:217872852:1	75235665	1	22M1I8M	*	0	0	TCCCCCTTTGGCATTAATCGCCAAAAAATGG	#DDBDDCCCCCCEDDDDDCFFDHJHFHGFCH	AS:i:-13	XS:i:0	XN:i:0	XM:i:1	XO:i:1	XG:i:1	NM:i:2	MD:Z:27C2	YT:Z:UU
HWI-ST515:184:D0PUKACXX:1:1105:10055:56374	272	chromosome:AGPv2:5:1:217872852:1	26955242	1	22M1I8M	*	0	0	TCCCCCTTTGGCATTAATCGCCAAAAAATGG	#DDBDDCCCCCCEDDDDDCFFDHJHFHGFCH	AS:i:-13	XS:i:0	XN:i:0	XM:i:1	XO:i:1	XG:i:1	NM:i:2	MD:Z:27C2	YT:Z:UU
HWI-ST515:184:D0PUKACXX:1:1105:10055:56374	272	chromosome:AGPv2:6:1:169174353:1	84220578	1	22M1I8M	*	0	0	TCCCCCTTTGGCATTAATCGCCAAAAAATGG	#DDBDDCCCCCCEDDDDDCFFDHJHFHGFCH	AS:i:-13	XS:i:0	XN:i:0	XM:i:1	XO:i:1	XG:i:1	NM:i:2	MD:Z:29A0	YT:Z:UU
HWI-ST515:184:D0PUKACXX:1:1105:10055:56374	272	chromosome:AGPv2:6:1:169174353:1	152676404	1	22M1I8M	*	0	0	TCCCCCTTTGGCATTAATCGCCAAAAAATGG	#DDBDDCCCCCCEDDDDDCFFDHJHFHGFCH	AS:i:-13	XS:i:0	XN:i:0	XM:i:1	XO:i:1	XG:i:1	NM:i:2	MD:Z:27C2	YT:Z:UU
HWI-ST515:184:D0PUKACXX:1:1105:10055:56374	256	chromosome:AGPv2:6:1:169174353:1	98411602	1	3M1I27M	*	0	0	CCATTTTTTGGCGATTAATGCCAAAGGGGGA	HCFGHFHJHDFFCDDDDDECCCCCCDDBDD#	AS:i:-13	XS:i:0	XN:i:0	XM:i:1	XO:i:1	XG:i:1	NM:i:2	MD:Z:0T29	YT:Z:UU
HWI-ST515:184:D0PUKACXX:1:1105:10055:56374	256	chromosome:AGPv2:2:1:237068873:1	163463088	1	3M1I27M	*	0	0	CCATTTTTTGGCGATTAATGCCAAAGGGGGA	HCFGHFHJHDFFCDDDDDECCCCCCDDBDD#	AS:i:-13	XS:i:0	XN:i:0	XM:i:1	XO:i:1	XG:i:1	NM:i:2	MD:Z:2G27	YT:Z:UU
HWI-ST515:184:D0PUKACXX:1:1105:10055:56374	256	chromosome:AGPv2:6:1:169174353:1	28306678	1	3M1I27M	*	0	0	CCATTTTTTGGCGATTAATGCCAAAGGGGGA	HCFGHFHJHDFFCDDDDDECCCCCCDDBDD#	AS:i:-13	XS:i:0	XN:i:0	XM:i:1	XO:i:1	XG:i:1	NM:i:2	MD:Z:2G27	YT:Z:UU
HWI-ST515:184:D0PUKACXX:1:1105:10055:56374	256	chromosome:AGPv2:5:1:217872852:1	135405725	1	3M1I27M	*	0	0	CCATTTTTTGGCGATTAATGCCAAAGGGGGA	HCFGHFHJHDFFCDDDDDECCCCCCDDBDD#	AS:i:-13	XS:i:0	XN:i:0	XM:i:1	XO:i:1	XG:i:1	NM:i:2	MD:Z:2G27	YT:Z:UU
HWI-ST515:184:D0PUKACXX:1:1105:10055:56374	256	chromosome:AGPv2:1:1:301354135:1	274007012	1	3M1I27M	*	0	0	CCATTTTTTGGCGATTAATGCCAAAGGGGGA	HCFGHFHJHDFFCDDDDDECCCCCCDDBDD#	AS:i:-13	XS:i:0	XN:i:0	XM:i:1	XO:i:1	XG:i:1	NM:i:2	MD:Z:2G27	YT:Z:UU
HWI-ST515:184:D0PUKACXX:1:1105:10055:56374	272	chromosome:AGPv2:6:1:169174353:1	97448579	1	22M1I8M	*	0	0	TCCCCCTTTGGCATTAATCGCCAAAAAATGG	#DDBDDCCCCCCEDDDDDCFFDHJHFHGFCH	AS:i:-13	XS:i:0	XN:i:0	XM:i:1	XO:i:1	XG:i:1	NM:i:2	MD:Z:27C2	YT:Z:UU
HWI-ST515:184:D0PUKACXX:1:1105:10055:56374	272	chromosome:AGPv2:8:1:175793759:1	71641107	1	22M1I8M	*	0	0	TCCCCCTTTGGCATTAATCGCCAAAAAATGG	#DDBDDCCCCCCEDDDDDCFFDHJHFHGFCH	AS:i:-13	XS:i:0	XN:i:0	XM:i:1	XO:i:1	XG:i:1	NM:i:2	MD:Z:27C2	YT:Z:UU
HWI-ST515:184:D0PUKACXX:1:1105:10055:56374	256	chromosome:AGPv2:5:1:217872852:1	20756053	1	3M1I27M	*	0	0	CCATTTTTTGGCGATTAATGCCAAAGGGGGA	HCFGHFHJHDFFCDDDDDECCCCCCDDBDD#	AS:i:-13	XS:i:0	XN:i:0	XM:i:1	XO:i:1	XG:i:1	NM:i:2	MD:Z:1T28	YT:Z:UU
HWI-ST515:184:D0PUKACXX:1:1105:10055:56374	272	chromosome:AGPv2:2:1:237068873:1	113270583	1	22M1I8M	*	0	0	TCCCCCTTTGGCATTAATCGCCAAAAAATGG	#DDBDDCCCCCCEDDDDDCFFDHJHFHGFCH	AS:i:-13	XS:i:0	XN:i:0	XM:i:1	XO:i:1	XG:i:1	NM:i:2	MD:Z:27C2	YT:Z:UU
HWI-ST515:184:D0PUKACXX:1:1105:10055:56374	272	chromosome:AGPv2:1:1:301354135:1	247593272	1	22M1I8M	*	0	0	TCCCCCTTTGGCATTAATCGCCAAAAAATGG	#DDBDDCCCCCCEDDDDDCFFDHJHFHGFCH	AS:i:-13	XS:i:0	XN:i:0	XM:i:1	XO:i:1	XG:i:1	NM:i:2	MD:Z:27C2	YT:Z:UU
HWI-ST515:184:D0PUKACXX:1:1105:10055:56374	272	chromosome:AGPv2:3:1:232140174:1	68283363	1	22M1I8M	*	0	0	TCCCCCTTTGGCATTAATCGCCAAAAAATGG	#DDBDDCCCCCCEDDDDDCFFDHJHFHGFCH	AS:i:-13	XS:i:0	XN:i:0	XM:i:1	XO:i:1	XG:i:1	NM:i:2	MD:Z:27C2	YT:Z:UU
HWI-ST515:184:D0PUKACXX:1:1105:10055:56374	272	chromosome:AGPv2:4:1:241473504:1	128413064	1	22M1I8M	*	0	0	TCCCCCTTTGGCATTAATCGCCAAAAAATGG	#DDBDDCCCCCCEDDDDDCFFDHJHFHGFCH	AS:i:-13	XS:i:0	XN:i:0	XM:i:1	XO:i:1	XG:i:1	NM:i:2	MD:Z:27C2	YT:Z:UU
HWI-ST515:184:D0PUKACXX:1:1105:10055:56374	256	chromosome:AGPv2:5:1:217872852:1	183362955	1	3M1I27M	*	0	0	CCATTTTTTGGCGATTAATGCCAAAGGGGGA	HCFGHFHJHDFFCDDDDDECCCCCCDDBDD#	AS:i:-13	XS:i:0	XN:i:0	XM:i:1	XO:i:1	XG:i:1	NM:i:2	MD:Z:2G27	YT:Z:UU
HWI-ST515:184:D0PUKACXX:1:1105:10055:56374	272	chromosome:AGPv2:1:1:301354135:1	94516763	1	22M1I8M	*	0	0	TCCCCCTTTGGCATTAATCGCCAAAAAATGG	#DDBDDCCCCCCEDDDDDCFFDHJHFHGFCH	AS:i:-13	XS:i:0	XN:i:0	XM:i:1	XO:i:1	XG:i:1	NM:i:2	MD:Z:27C2	YT:Z:UU
HWI-ST515:184:D0PUKACXX:1:1105:10055:56374	256	chromosome:AGPv2:5:1:217872852:1	153607254	1	3M1I27M	*	0	0	CCATTTTTTGGCGATTAATGCCAAAGGGGGA	HCFGHFHJHDFFCDDDDDECCCCCCDDBDD#	AS:i:-13	XS:i:0	XN:i:0	XM:i:1	XO:i:1	XG:i:1	NM:i:2	MD:Z:2G27	YT:Z:UU
HWI-ST515:184:D0PUKACXX:1:1105:10055:56374	256	chromosome:AGPv2:6:1:169174353:1	139155998	1	3M1I27M	*	0	0	CCATTTTTTGGCGATTAATGCCAAAGGGGGA	HCFGHFHJHDFFCDDDDDECCCCCCDDBDD#	AS:i:-13	XS:i:0	XN:i:0	XM:i:1	XO:i:1	XG:i:1	NM:i:2	MD:Z:2G27	YT:Z:UU
HWI-ST515:184:D0PUKACXX:1:1105:10055:56374	272	chromosome:AGPv2:1:1:301354135:1	76716170	1	22M1I8M	*	0	0	TCCCCCTTTGGCATTAATCGCCAAAAAATGG	#DDBDDCCCCCCEDDDDDCFFDHJHFHGFCH	AS:i:-13	XS:i:0	XN:i:0	XM:i:1	XO:i:1	XG:i:1	NM:i:2	MD:Z:27C2	YT:Z:UU
HWI-ST515:184:D0PUKACXX:1:1105:10055:56374	256	chromosome:AGPv2:5:1:217872852:1	170386087	1	3M1I27M	*	0	0	CCATTTTTTGGCGATTAATGCCAAAGGGGGA	HCFGHFHJHDFFCDDDDDECCCCCCDDBDD#	AS:i:-13	XS:i:0	XN:i:0	XM:i:1	XO:i:1	XG:i:1	NM:i:2	MD:Z:2G27	YT:Z:UU
HWI-ST515:184:D0PUKACXX:1:1105:10055:56374	256	chromosome:AGPv2:10:1:150189435:1	109652607	1	3M1I27M	*	0	0	CCATTTTTTGGCGATTAATGCCAAAGGGGGA	HCFGHFHJHDFFCDDDDDECCCCCCDDBDD#	AS:i:-13	XS:i:0	XN:i:0	XM:i:1	XO:i:1	XG:i:1	NM:i:2	MD:Z:2G27	YT:Z:UU
HWI-ST515:184:D0PUKACXX:1:1105:10055:56374	272	chromosome:AGPv2:4:1:241473504:1	69329488	1	22M1I8M	*	0	0	TCCCCCTTTGGCATTAATCGCCAAAAAATGG	#DDBDDCCCCCCEDDDDDCFFDHJHFHGFCH	AS:i:-13	XS:i:0	XN:i:0	XM:i:1	XO:i:1	XG:i:1	NM:i:2	MD:Z:27C2	YT:Z:UU
HWI-ST515:184:D0PUKACXX:1:1105:10055:56374	256	chromosome:AGPv2:3:1:232140174:1	210200759	1	3M1I27M	*	0	0	CCATTTTTTGGCGATTAATGCCAAAGGGGGA	HCFGHFHJHDFFCDDDDDECCCCCCDDBDD#	AS:i:-13	XS:i:0	XN:i:0	XM:i:1	XO:i:1	XG:i:1	NM:i:2	MD:Z:2G27	YT:Z:UU
HWI-ST515:184:D0PUKACXX:1:1105:10055:56374	256	chromosome:AGPv2:3:1:232140174:1	10549501	1	3M1I27M	*	0	0	CCATTTTTTGGCGATTAATGCCAAAGGGGGA	HCFGHFHJHDFFCDDDDDECCCCCCDDBDD#	AS:i:-13	XS:i:0	XN:i:0	XM:i:1	XO:i:1	XG:i:1	NM:i:2	MD:Z:2G27	YT:Z:UU
HWI-ST515:184:D0PUKACXX:1:1105:10055:56374	256	chromosome:AGPv2:4:1:241473504:1	101811884	1	3M1I27M	*	0	0	CCATTTTTTGGCGATTAATGCCAAAGGGGGA	HCFGHFHJHDFFCDDDDDECCCCCCDDBDD#	AS:i:-13	XS:i:0	XN:i:0	XM:i:1	XO:i:1	XG:i:1	NM:i:2	MD:Z:2G27	YT:Z:UU
HWI-ST515:184:D0PUKACXX:1:1105:10055:56374	256	chromosome:AGPv2:4:1:241473504:1	64905970	1	3M1I27M	*	0	0	CCATTTTTTGGCGATTAATGCCAAAGGGGGA	HCFGHFHJHDFFCDDDDDECCCCCCDDBDD#	AS:i:-13	XS:i:0	XN:i:0	XM:i:1	XO:i:1	XG:i:1	NM:i:2	MD:Z:2G27	YT:Z:UU
HWI-ST515:184:D0PUKACXX:1:1105:10055:56374	272	chromosome:AGPv2:1:1:301354135:1	147861130	1	22M1I8M	*	0	0	TCCCCCTTTGGCATTAATCGCCAAAAAATGG	#DDBDDCCCCCCEDDDDDCFFDHJHFHGFCH	AS:i:-13	XS:i:0	XN:i:0	XM:i:1	XO:i:1	XG:i:1	NM:i:2	MD:Z:24C5	YT:Z:UU
HWI-ST515:184:D0PUKACXX:1:1105:10055:56374	272	chromosome:AGPv2:2:1:237068873:1	171308127	1	22M1I8M	*	0	0	TCCCCCTTTGGCATTAATCGCCAAAAAATGG	#DDBDDCCCCCCEDDDDDCFFDHJHFHGFCH	AS:i:-13	XS:i:0	XN:i:0	XM:i:1	XO:i:1	XG:i:1	NM:i:2	MD:Z:27C2	YT:Z:UU
HWI-ST515:184:D0PUKACXX:1:1105:10055:56374	256	chromosome:AGPv2:1:1:301354135:1	109286100	1	3M1I27M	*	0	0	CCATTTTTTGGCGATTAATGCCAAAGGGGGA	HCFGHFHJHDFFCDDDDDECCCCCCDDBDD#	AS:i:-13	XS:i:0	XN:i:0	XM:i:1	XO:i:1	XG:i:1	NM:i:2	MD:Z:2G27	YT:Z:UU
HWI-ST515:184:D0PUKACXX:1:1105:10055:56374	256	chromosome:AGPv2:10:1:150189435:1	115680549	1	3M1I27M	*	0	0	CCATTTTTTGGCGATTAATGCCAAAGGGGGA	HCFGHFHJHDFFCDDDDDECCCCCCDDBDD#	AS:i:-13	XS:i:0	XN:i:0	XM:i:1	XO:i:1	XG:i:1	NM:i:2	MD:Z:2G27	YT:Z:UU
HWI-ST515:184:D0PUKACXX:1:1105:10055:56374	256	chromosome:AGPv2:10:1:150189435:1	109213074	1	3M1I27M	*	0	0	CCATTTTTTGGCGATTAATGCCAAAGGGGGA	HCFGHFHJHDFFCDDDDDECCCCCCDDBDD#	AS:i:-13	XS:i:0	XN:i:0	XM:i:1	XO:i:1	XG:i:1	NM:i:2	MD:Z:2G27	YT:Z:UU
HWI-ST515:184:D0PUKACXX:1:1105:10055:56374	272	chromosome:AGPv2:3:1:232140174:1	207669836	1	22M1I8M	*	0	0	TCCCCCTTTGGCATTAATCGCCAAAAAATGG	#DDBDDCCCCCCEDDDDDCFFDHJHFHGFCH	AS:i:-13	XS:i:0	XN:i:0	XM:i:1	XO:i:1	XG:i:1	NM:i:2	MD:Z:27C2	YT:Z:UU
HWI-ST515:184:D0PUKACXX:1:1105:10055:56374	272	chromosome:AGPv2:1:1:301354135:1	238756811	1	22M1I8M	*	0	0	TCCCCCTTTGGCATTAATCGCCAAAAAATGG	#DDBDDCCCCCCEDDDDDCFFDHJHFHGFCH	AS:i:-13	XS:i:0	XN:i:0	XM:i:1	XO:i:1	XG:i:1	NM:i:2	MD:Z:27C2	YT:Z:UU
HWI-ST515:184:D0PUKACXX:1:1105:10055:56374	256	chromosome:AGPv2:1:1:301354135:1	74352709	1	3M1I27M	*	0	0	CCATTTTTTGGCGATTAATGCCAAAGGGGGA	HCFGHFHJHDFFCDDDDDECCCCCCDDBDD#	AS:i:-13	XS:i:0	XN:i:0	XM:i:1	XO:i:1	XG:i:1	NM:i:2	MD:Z:2G27	YT:Z:UU
HWI-ST515:184:D0PUKACXX:1:1105:10055:56374	256	chromosome:AGPv2:3:1:232140174:1	36461391	1	3M1I27M	*	0	0	CCATTTTTTGGCGATTAATGCCAAAGGGGGA	HCFGHFHJHDFFCDDDDDECCCCCCDDBDD#	AS:i:-13	XS:i:0	XN:i:0	XM:i:1	XO:i:1	XG:i:1	NM:i:2	MD:Z:2G27	YT:Z:UU
HWI-ST515:184:D0PUKACXX:1:1105:10055:56374	272	chromosome:AGPv2:5:1:217872852:1	207772380	1	22M1I8M	*	0	0	TCCCCCTTTGGCATTAATCGCCAAAAAATGG	#DDBDDCCCCCCEDDDDDCFFDHJHFHGFCH	AS:i:-13	XS:i:0	XN:i:0	XM:i:1	XO:i:1	XG:i:1	NM:i:2	MD:Z:27C2	YT:Z:UU
HWI-ST515:184:D0PUKACXX:1:1105:10055:56374	256	chromosome:AGPv2:1:1:301354135:1	66542224	1	3M1I27M	*	0	0	CCATTTTTTGGCGATTAATGCCAAAGGGGGA	HCFGHFHJHDFFCDDDDDECCCCCCDDBDD#	AS:i:-13	XS:i:0	XN:i:0	XM:i:1	XO:i:1	XG:i:1	NM:i:2	MD:Z:2G27	YT:Z:UU
HWI-ST515:184:D0PUKACXX:1:1105:10055:56374	272	chromosome:AGPv2:3:1:232140174:1	118183763	1	22M1I8M	*	0	0	TCCCCCTTTGGCATTAATCGCCAAAAAATGG	#DDBDDCCCCCCEDDDDDCFFDHJHFHGFCH	AS:i:-13	XS:i:0	XN:i:0	XM:i:1	XO:i:1	XG:i:1	NM:i:2	MD:Z:27C2	YT:Z:UU
HWI-ST515:184:D0PUKACXX:1:1105:10055:56374	272	chromosome:AGPv2:1:1:301354135:1	252217012	1	22M1I8M	*	0	0	TCCCCCTTTGGCATTAATCGCCAAAAAATGG	#DDBDDCCCCCCEDDDDDCFFDHJHFHGFCH	AS:i:-13	XS:i:0	XN:i:0	XM:i:1	XO:i:1	XG:i:1	NM:i:2	MD:Z:27C2	YT:Z:UU
HWI-ST515:184:D0PUKACXX:1:1105:10055:56374	272	chromosome:AGPv2:4:1:241473504:1	216628901	1	22M1I8M	*	0	0	TCCCCCTTTGGCATTAATCGCCAAAAAATGG	#DDBDDCCCCCCEDDDDDCFFDHJHFHGFCH	AS:i:-13	XS:i:0	XN:i:0	XM:i:1	XO:i:1	XG:i:1	NM:i:2	MD:Z:27C2	YT:Z:UU
HWI-ST515:184:D0PUKACXX:1:1105:10055:56374	272	chromosome:AGPv2:4:1:241473504:1	85714925	1	22M1I8M	*	0	0	TCCCCCTTTGGCATTAATCGCCAAAAAATGG	#DDBDDCCCCCCEDDDDDCFFDHJHFHGFCH	AS:i:-13	XS:i:0	XN:i:0	XM:i:1	XO:i:1	XG:i:1	NM:i:2	MD:Z:27C2	YT:Z:UU
HWI-ST515:184:D0PUKACXX:1:1105:10055:56374	256	chromosome:AGPv2:1:1:301354135:1	163780380	1	3M1I27M	*	0	0	CCATTTTTTGGCGATTAATGCCAAAGGGGGA	HCFGHFHJHDFFCDDDDDECCCCCCDDBDD#	AS:i:-13	XS:i:0	XN:i:0	XM:i:1	XO:i:1	XG:i:1	NM:i:2	MD:Z:2G27	YT:Z:UU
HWI-ST515:184:D0PUKACXX:1:1105:10055:56374	256	chromosome:AGPv2:2:1:237068873:1	56452909	1	3M1I27M	*	0	0	CCATTTTTTGGCGATTAATGCCAAAGGGGGA	HCFGHFHJHDFFCDDDDDECCCCCCDDBDD#	AS:i:-13	XS:i:0	XN:i:0	XM:i:1	XO:i:1	XG:i:1	NM:i:2	MD:Z:2G27	YT:Z:UU
HWI-ST515:184:D0PUKACXX:1:1105:10055:56374	256	chromosome:AGPv2:6:1:169174353:1	34361446	1	3M1I27M	*	0	0	CCATTTTTTGGCGATTAATGCCAAAGGGGGA	HCFGHFHJHDFFCDDDDDECCCCCCDDBDD#	AS:i:-13	XS:i:0	XN:i:0	XM:i:1	XO:i:1	XG:i:1	NM:i:2	MD:Z:2G27	YT:Z:UU
HWI-ST515:184:D0PUKACXX:1:1105:10055:56374	256	chromosome:AGPv2:1:1:301354135:1	193740258	1	3M1I27M	*	0	0	CCATTTTTTGGCGATTAATGCCAAAGGGGGA	HCFGHFHJHDFFCDDDDDECCCCCCDDBDD#	AS:i:-13	XS:i:0	XN:i:0	XM:i:1	XO:i:1	XG:i:1	NM:i:2	MD:Z:2G27	YT:Z:UU
HWI-ST515:184:D0PUKACXX:1:1105:10055:56374	256	chromosome:AGPv2:4:1:241473504:1	79912618	1	3M1I27M	*	0	0	CCATTTTTTGGCGATTAATGCCAAAGGGGGA	HCFGHFHJHDFFCDDDDDECCCCCCDDBDD#	AS:i:-13	XS:i:0	XN:i:0	XM:i:1	XO:i:1	XG:i:1	NM:i:2	MD:Z:2G27	YT:Z:UU
HWI-ST515:184:D0PUKACXX:1:1105:10055:56374	272	chromosome:AGPv2:8:1:175793759:1	10396368	1	22M1I8M	*	0	0	TCCCCCTTTGGCATTAATCGCCAAAAAATGG	#DDBDDCCCCCCEDDDDDCFFDHJHFHGFCH	AS:i:-13	XS:i:0	XN:i:0	XM:i:1	XO:i:1	XG:i:1	NM:i:2	MD:Z:27C2	YT:Z:UU
HWI-ST515:184:D0PUKACXX:1:1105:10055:56374	272	chromosome:AGPv2:4:1:241473504:1	92214600	1	22M1I8M	*	0	0	TCCCCCTTTGGCATTAATCGCCAAAAAATGG	#DDBDDCCCCCCEDDDDDCFFDHJHFHGFCH	AS:i:-13	XS:i:0	XN:i:0	XM:i:1	XO:i:1	XG:i:1	NM:i:2	MD:Z:27C2	YT:Z:UU
HWI-ST515:184:D0PUKACXX:1:1105:10055:56374	256	chromosome:AGPv2:1:1:301354135:1	74062566	1	3M1I27M	*	0	0	CCATTTTTTGGCGATTAATGCCAAAGGGGGA	HCFGHFHJHDFFCDDDDDECCCCCCDDBDD#	AS:i:-13	XS:i:0	XN:i:0	XM:i:1	XO:i:1	XG:i:1	NM:i:2	MD:Z:2G27	YT:Z:UU
HWI-ST515:184:D0PUKACXX:1:1105:10055:56374	256	chromosome:AGPv2:8:1:175793759:1	140932984	1	3M1I27M	*	0	0	CCATTTTTTGGCGATTAATGCCAAAGGGGGA	HCFGHFHJHDFFCDDDDDECCCCCCDDBDD#	AS:i:-13	XS:i:0	XN:i:0	XM:i:1	XO:i:1	XG:i:1	NM:i:2	MD:Z:2G27	YT:Z:UU
HWI-ST515:184:D0PUKACXX:1:1105:10055:56374	256	chromosome:AGPv2:3:1:232140174:1	2669173	1	3M1I27M	*	0	0	CCATTTTTTGGCGATTAATGCCAAAGGGGGA	HCFGHFHJHDFFCDDDDDECCCCCCDDBDD#	AS:i:-13	XS:i:0	XN:i:0	XM:i:1	XO:i:1	XG:i:1	NM:i:2	MD:Z:2G27	YT:Z:UU
HWI-ST515:184:D0PUKACXX:1:1105:10055:56374	256	chromosome:AGPv2:4:1:241473504:1	213146862	1	3M1I27M	*	0	0	CCATTTTTTGGCGATTAATGCCAAAGGGGGA	HCFGHFHJHDFFCDDDDDECCCCCCDDBDD#	AS:i:-13	XS:i:0	XN:i:0	XM:i:1	XO:i:1	XG:i:1	NM:i:2	MD:Z:1T28	YT:Z:UU
HWI-ST515:184:D0PUKACXX:1:1105:10055:56374	256	chromosome:AGPv2:3:1:232140174:1	102510132	1	3M1I27M	*	0	0	CCATTTTTTGGCGATTAATGCCAAAGGGGGA	HCFGHFHJHDFFCDDDDDECCCCCCDDBDD#	AS:i:-13	XS:i:0	XN:i:0	XM:i:1	XO:i:1	XG:i:1	NM:i:2	MD:Z:2G27	YT:Z:UU
HWI-ST515:184:D0PUKACXX:1:1105:10055:56374	272	chromosome:AGPv2:9:1:156750706:1	58641912	1	22M1I8M	*	0	0	TCCCCCTTTGGCATTAATCGCCAAAAAATGG	#DDBDDCCCCCCEDDDDDCFFDHJHFHGFCH	AS:i:-13	XS:i:0	XN:i:0	XM:i:1	XO:i:1	XG:i:1	NM:i:2	MD:Z:27C2	YT:Z:UU
HWI-ST515:184:D0PUKACXX:1:1105:10055:56374	256	chromosome:AGPv2:3:1:232140174:1	96550397	1	3M1I27M	*	0	0	CCATTTTTTGGCGATTAATGCCAAAGGGGGA	HCFGHFHJHDFFCDDDDDECCCCCCDDBDD#	AS:i:-13	XS:i:0	XN:i:0	XM:i:1	XO:i:1	XG:i:1	NM:i:2	MD:Z:2G27	YT:Z:UU
HWI-ST515:184:D0PUKACXX:1:1105:10055:56374	256	chromosome:AGPv2:6:1:169174353:1	99275790	1	3M1I27M	*	0	0	CCATTTTTTGGCGATTAATGCCAAAGGGGGA	HCFGHFHJHDFFCDDDDDECCCCCCDDBDD#	AS:i:-13	XS:i:0	XN:i:0	XM:i:1	XO:i:1	XG:i:1	NM:i:2	MD:Z:2G27	YT:Z:UU
HWI-ST515:184:D0PUKACXX:1:1105:10055:56374	272	chromosome:AGPv2:3:1:232140174:1	193421160	1	22M1I8M	*	0	0	TCCCCCTTTGGCATTAATCGCCAAAAAATGG	#DDBDDCCCCCCEDDDDDCFFDHJHFHGFCH	AS:i:-13	XS:i:0	XN:i:0	XM:i:1	XO:i:1	XG:i:1	NM:i:2	MD:Z:27C2	YT:Z:UU
HWI-ST515:184:D0PUKACXX:1:1105:10055:56374	272	chromosome:AGPv2:10:1:150189435:1	20078226	1	22M1I8M	*	0	0	TCCCCCTTTGGCATTAATCGCCAAAAAATGG	#DDBDDCCCCCCEDDDDDCFFDHJHFHGFCH	AS:i:-13	XS:i:0	XN:i:0	XM:i:1	XO:i:1	XG:i:1	NM:i:2	MD:Z:29A0	YT:Z:UU
HWI-ST515:184:D0PUKACXX:1:1105:10055:56374	272	chromosome:AGPv2:6:1:169174353:1	106612157	1	22M1I8M	*	0	0	TCCCCCTTTGGCATTAATCGCCAAAAAATGG	#DDBDDCCCCCCEDDDDDCFFDHJHFHGFCH	AS:i:-13	XS:i:0	XN:i:0	XM:i:1	XO:i:1	XG:i:1	NM:i:2	MD:Z:27C2	YT:Z:UU
HWI-ST515:184:D0PUKACXX:1:1105:10055:56374	272	chromosome:AGPv2:7:1:176764762:1	114592388	1	22M1I8M	*	0	0	TCCCCCTTTGGCATTAATCGCCAAAAAATGG	#DDBDDCCCCCCEDDDDDCFFDHJHFHGFCH	AS:i:-13	XS:i:0	XN:i:0	XM:i:1	XO:i:1	XG:i:1	NM:i:2	MD:Z:27C2	YT:Z:UU
HWI-ST515:184:D0PUKACXX:1:1105:10055:56374	256	chromosome:AGPv2:2:1:237068873:1	140421511	1	3M1I27M	*	0	0	CCATTTTTTGGCGATTAATGCCAAAGGGGGA	HCFGHFHJHDFFCDDDDDECCCCCCDDBDD#	AS:i:-13	XS:i:0	XN:i:0	XM:i:1	XO:i:1	XG:i:1	NM:i:2	MD:Z:2G27	YT:Z:UU
HWI-ST515:184:D0PUKACXX:1:1105:10055:56374	256	chromosome:AGPv2:10:1:150189435:1	128255598	1	3M1I27M	*	0	0	CCATTTTTTGGCGATTAATGCCAAAGGGGGA	HCFGHFHJHDFFCDDDDDECCCCCCDDBDD#	AS:i:-13	XS:i:0	XN:i:0	XM:i:1	XO:i:1	XG:i:1	NM:i:2	MD:Z:2G27	YT:Z:UU
HWI-ST515:184:D0PUKACXX:1:1105:10055:56374	256	chromosome:AGPv2:10:1:150189435:1	95331027	1	3M1I27M	*	0	0	CCATTTTTTGGCGATTAATGCCAAAGGGGGA	HCFGHFHJHDFFCDDDDDECCCCCCDDBDD#	AS:i:-13	XS:i:0	XN:i:0	XM:i:1	XO:i:1	XG:i:1	NM:i:2	MD:Z:2G27	YT:Z:UU
HWI-ST515:184:D0PUKACXX:1:1105:10055:56374	272	chromosome:AGPv2:1:1:301354135:1	48298002	1	22M1I8M	*	0	0	TCCCCCTTTGGCATTAATCGCCAAAAAATGG	#DDBDDCCCCCCEDDDDDCFFDHJHFHGFCH	AS:i:-13	XS:i:0	XN:i:0	XM:i:1	XO:i:1	XG:i:1	NM:i:2	MD:Z:27C2	YT:Z:UU
HWI-ST515:184:D0PUKACXX:1:1105:10055:56374	272	chromosome:AGPv2:4:1:241473504:1	234123611	1	22M1I8M	*	0	0	TCCCCCTTTGGCATTAATCGCCAAAAAATGG	#DDBDDCCCCCCEDDDDDCFFDHJHFHGFCH	AS:i:-13	XS:i:0	XN:i:0	XM:i:1	XO:i:1	XG:i:1	NM:i:2	MD:Z:27C2	YT:Z:UU
HWI-ST515:184:D0PUKACXX:1:1105:10055:56374	256	chromosome:AGPv2:10:1:150189435:1	134824032	1	3M1I27M	*	0	0	CCATTTTTTGGCGATTAATGCCAAAGGGGGA	HCFGHFHJHDFFCDDDDDECCCCCCDDBDD#	AS:i:-13	XS:i:0	XN:i:0	XM:i:1	XO:i:1	XG:i:1	NM:i:2	MD:Z:2G27	YT:Z:UU
HWI-ST515:184:D0PUKACXX:1:1105:10055:56374	272	chromosome:AGPv2:2:1:237068873:1	69967801	1	22M1I8M	*	0	0	TCCCCCTTTGGCATTAATCGCCAAAAAATGG	#DDBDDCCCCCCEDDDDDCFFDHJHFHGFCH	AS:i:-13	XS:i:0	XN:i:0	XM:i:1	XO:i:1	XG:i:1	NM:i:2	MD:Z:27C2	YT:Z:UU
HWI-ST515:184:D0PUKACXX:1:1105:10055:56374	256	chromosome:AGPv2:10:1:150189435:1	108178222	1	3M1I27M	*	0	0	CCATTTTTTGGCGATTAATGCCAAAGGGGGA	HCFGHFHJHDFFCDDDDDECCCCCCDDBDD#	AS:i:-13	XS:i:0	XN:i:0	XM:i:1	XO:i:1	XG:i:1	NM:i:2	MD:Z:2G27	YT:Z:UU
HWI-ST515:184:D0PUKACXX:1:1105:10055:56374	256	chromosome:AGPv2:1:1:301354135:1	113001472	1	3M1I27M	*	0	0	CCATTTTTTGGCGATTAATGCCAAAGGGGGA	HCFGHFHJHDFFCDDDDDECCCCCCDDBDD#	AS:i:-13	XS:i:0	XN:i:0	XM:i:1	XO:i:1	XG:i:1	NM:i:2	MD:Z:2G27	YT:Z:UU
HWI-ST515:184:D0PUKACXX:1:1105:10055:56374	272	chromosome:AGPv2:6:1:169174353:1	151849237	1	22M1I8M	*	0	0	TCCCCCTTTGGCATTAATCGCCAAAAAATGG	#DDBDDCCCCCCEDDDDDCFFDHJHFHGFCH	AS:i:-13	XS:i:0	XN:i:0	XM:i:1	XO:i:1	XG:i:1	NM:i:2	MD:Z:27C2	YT:Z:UU
HWI-ST515:184:D0PUKACXX:1:1105:10055:56374	272	chromosome:AGPv2:3:1:232140174:1	141587452	1	22M1I8M	*	0	0	TCCCCCTTTGGCATTAATCGCCAAAAAATGG	#DDBDDCCCCCCEDDDDDCFFDHJHFHGFCH	AS:i:-13	XS:i:0	XN:i:0	XM:i:1	XO:i:1	XG:i:1	NM:i:2	MD:Z:27C2	YT:Z:UU
HWI-ST515:184:D0PUKACXX:1:1105:10055:56374	272	chromosome:AGPv2:2:1:237068873:1	59523901	1	22M1I8M	*	0	0	TCCCCCTTTGGCATTAATCGCCAAAAAATGG	#DDBDDCCCCCCEDDDDDCFFDHJHFHGFCH	AS:i:-13	XS:i:0	XN:i:0	XM:i:1	XO:i:1	XG:i:1	NM:i:2	MD:Z:27C2	YT:Z:UU
HWI-ST515:184:D0PUKACXX:1:1105:10055:56374	256	chromosome:AGPv2:7:1:176764762:1	18509689	1	3M1I27M	*	0	0	CCATTTTTTGGCGATTAATGCCAAAGGGGGA	HCFGHFHJHDFFCDDDDDECCCCCCDDBDD#	AS:i:-13	XS:i:0	XN:i:0	XM:i:1	XO:i:1	XG:i:1	NM:i:2	MD:Z:2G27	YT:Z:UU
HWI-ST515:184:D0PUKACXX:1:1105:10055:56374	272	chromosome:AGPv2:6:1:169174353:1	55128491	1	22M1I8M	*	0	0	TCCCCCTTTGGCATTAATCGCCAAAAAATGG	#DDBDDCCCCCCEDDDDDCFFDHJHFHGFCH	AS:i:-13	XS:i:0	XN:i:0	XM:i:1	XO:i:1	XG:i:1	NM:i:2	MD:Z:27C2	YT:Z:UU
HWI-ST515:184:D0PUKACXX:1:1105:10055:56374	272	chromosome:AGPv2:3:1:232140174:1	228911285	1	22M1I8M	*	0	0	TCCCCCTTTGGCATTAATCGCCAAAAAATGG	#DDBDDCCCCCCEDDDDDCFFDHJHFHGFCH	AS:i:-13	XS:i:0	XN:i:0	XM:i:1	XO:i:1	XG:i:1	NM:i:2	MD:Z:27C2	YT:Z:UU
HWI-ST515:184:D0PUKACXX:1:1105:10055:56374	256	chromosome:AGPv2:2:1:237068873:1	231325781	1	3M1I27M	*	0	0	CCATTTTTTGGCGATTAATGCCAAAGGGGGA	HCFGHFHJHDFFCDDDDDECCCCCCDDBDD#	AS:i:-13	XS:i:0	XN:i:0	XM:i:1	XO:i:1	XG:i:1	NM:i:2	MD:Z:2G27	YT:Z:UU
HWI-ST515:184:D0PUKACXX:1:1105:10055:56374	256	chromosome:AGPv2:5:1:217872852:1	71446473	1	3M1I27M	*	0	0	CCATTTTTTGGCGATTAATGCCAAAGGGGGA	HCFGHFHJHDFFCDDDDDECCCCCCDDBDD#	AS:i:-13	XS:i:0	XN:i:0	XM:i:1	XO:i:1	XG:i:1	NM:i:2	MD:Z:2G27	YT:Z:UU
HWI-ST515:184:D0PUKACXX:1:1105:10055:56374	256	chromosome:AGPv2:4:1:241473504:1	28263890	1	3M1I27M	*	0	0	CCATTTTTTGGCGATTAATGCCAAAGGGGGA	HCFGHFHJHDFFCDDDDDECCCCCCDDBDD#	AS:i:-13	XS:i:0	XN:i:0	XM:i:1	XO:i:1	XG:i:1	NM:i:2	MD:Z:2G27	YT:Z:UU
HWI-ST515:184:D0PUKACXX:1:1105:10055:56374	272	chromosome:AGPv2:7:1:176764762:1	27690778	1	22M1I8M	*	0	0	TCCCCCTTTGGCATTAATCGCCAAAAAATGG	#DDBDDCCCCCCEDDDDDCFFDHJHFHGFCH	AS:i:-13	XS:i:0	XN:i:0	XM:i:1	XO:i:1	XG:i:1	NM:i:2	MD:Z:27C2	YT:Z:UU
HWI-ST515:184:D0PUKACXX:1:1105:10055:56374	256	chromosome:AGPv2:6:1:169174353:1	60885491	1	3M1I27M	*	0	0	CCATTTTTTGGCGATTAATGCCAAAGGGGGA	HCFGHFHJHDFFCDDDDDECCCCCCDDBDD#	AS:i:-13	XS:i:0	XN:i:0	XM:i:1	XO:i:1	XG:i:1	NM:i:2	MD:Z:2G27	YT:Z:UU
HWI-ST515:184:D0PUKACXX:1:1105:10055:56374	272	chromosome:AGPv2:8:1:175793759:1	86179058	1	22M1I8M	*	0	0	TCCCCCTTTGGCATTAATCGCCAAAAAATGG	#DDBDDCCCCCCEDDDDDCFFDHJHFHGFCH	AS:i:-13	XS:i:0	XN:i:0	XM:i:1	XO:i:1	XG:i:1	NM:i:2	MD:Z:1T28	YT:Z:UU
HWI-ST515:184:D0PUKACXX:1:1105:10055:56374	256	chromosome:AGPv2:10:1:150189435:1	107121900	1	3M1I27M	*	0	0	CCATTTTTTGGCGATTAATGCCAAAGGGGGA	HCFGHFHJHDFFCDDDDDECCCCCCDDBDD#	AS:i:-13	XS:i:0	XN:i:0	XM:i:1	XO:i:1	XG:i:1	NM:i:2	MD:Z:2G27	YT:Z:UU
HWI-ST515:184:D0PUKACXX:1:1105:10055:56374	256	chromosome:AGPv2:9:1:156750706:1	38122163	1	3M1I27M	*	0	0	CCATTTTTTGGCGATTAATGCCAAAGGGGGA	HCFGHFHJHDFFCDDDDDECCCCCCDDBDD#	AS:i:-13	XS:i:0	XN:i:0	XM:i:1	XO:i:1	XG:i:1	NM:i:2	MD:Z:2G27	YT:Z:UU
HWI-ST515:184:D0PUKACXX:1:1105:10055:56374	256	chromosome:AGPv2:3:1:232140174:1	67541218	1	3M1I27M	*	0	0	CCATTTTTTGGCGATTAATGCCAAAGGGGGA	HCFGHFHJHDFFCDDDDDECCCCCCDDBDD#	AS:i:-13	XS:i:0	XN:i:0	XM:i:1	XO:i:1	XG:i:1	NM:i:2	MD:Z:2G27	YT:Z:UU
HWI-ST515:184:D0PUKACXX:1:1105:10055:56374	256	chromosome:AGPv2:9:1:156750706:1	93275401	1	3M1I27M	*	0	0	CCATTTTTTGGCGATTAATGCCAAAGGGGGA	HCFGHFHJHDFFCDDDDDECCCCCCDDBDD#	AS:i:-13	XS:i:0	XN:i:0	XM:i:1	XO:i:1	XG:i:1	NM:i:2	MD:Z:2G27	YT:Z:UU
HWI-ST515:184:D0PUKACXX:1:1105:10055:56374	256	chromosome:AGPv2:6:1:169174353:1	3554938	1	3M1I27M	*	0	0	CCATTTTTTGGCGATTAATGCCAAAGGGGGA	HCFGHFHJHDFFCDDDDDECCCCCCDDBDD#	AS:i:-13	XS:i:0	XN:i:0	XM:i:1	XO:i:1	XG:i:1	NM:i:2	MD:Z:2G27	YT:Z:UU
HWI-ST515:184:D0PUKACXX:1:1105:10055:56374	272	chromosome:AGPv2:9:1:156750706:1	67006640	1	22M1I8M	*	0	0	TCCCCCTTTGGCATTAATCGCCAAAAAATGG	#DDBDDCCCCCCEDDDDDCFFDHJHFHGFCH	AS:i:-13	XS:i:0	XN:i:0	XM:i:1	XO:i:1	XG:i:1	NM:i:2	MD:Z:27C2	YT:Z:UU
HWI-ST515:184:D0PUKACXX:1:1105:10055:56374	272	chromosome:AGPv2:2:1:237068873:1	49435178	1	22M1I8M	*	0	0	TCCCCCTTTGGCATTAATCGCCAAAAAATGG	#DDBDDCCCCCCEDDDDDCFFDHJHFHGFCH	AS:i:-13	XS:i:0	XN:i:0	XM:i:1	XO:i:1	XG:i:1	NM:i:2	MD:Z:27C2	YT:Z:UU
HWI-ST515:184:D0PUKACXX:1:1105:10055:56374	272	chromosome:AGPv2:6:1:169174353:1	111585337	1	22M1I8M	*	0	0	TCCCCCTTTGGCATTAATCGCCAAAAAATGG	#DDBDDCCCCCCEDDDDDCFFDHJHFHGFCH	AS:i:-13	XS:i:0	XN:i:0	XM:i:1	XO:i:1	XG:i:1	NM:i:2	MD:Z:27C2	YT:Z:UU
HWI-ST515:184:D0PUKACXX:1:1105:10055:56374	256	chromosome:AGPv2:1:1:301354135:1	191143628	1	3M1I27M	*	0	0	CCATTTTTTGGCGATTAATGCCAAAGGGGGA	HCFGHFHJHDFFCDDDDDECCCCCCDDBDD#	AS:i:-13	XS:i:0	XN:i:0	XM:i:1	XO:i:1	XG:i:1	NM:i:2	MD:Z:2G27	YT:Z:UU
HWI-ST515:184:D0PUKACXX:1:1105:10055:56374	256	chromosome:AGPv2:1:1:301354135:1	89957903	1	3M1I27M	*	0	0	CCATTTTTTGGCGATTAATGCCAAAGGGGGA	HCFGHFHJHDFFCDDDDDECCCCCCDDBDD#	AS:i:-13	XS:i:0	XN:i:0	XM:i:1	XO:i:1	XG:i:1	NM:i:2	MD:Z:2G27	YT:Z:UU
HWI-ST515:184:D0PUKACXX:1:1105:10055:56374	272	chromosome:AGPv2:1:1:301354135:1	239967487	1	22M1I8M	*	0	0	TCCCCCTTTGGCATTAATCGCCAAAAAATGG	#DDBDDCCCCCCEDDDDDCFFDHJHFHGFCH	AS:i:-13	XS:i:0	XN:i:0	XM:i:1	XO:i:1	XG:i:1	NM:i:2	MD:Z:27C2	YT:Z:UU
HWI-ST515:184:D0PUKACXX:1:1105:10055:56374	256	chromosome:AGPv2:7:1:176764762:1	83735033	1	3M1I27M	*	0	0	CCATTTTTTGGCGATTAATGCCAAAGGGGGA	HCFGHFHJHDFFCDDDDDECCCCCCDDBDD#	AS:i:-13	XS:i:0	XN:i:0	XM:i:1	XO:i:1	XG:i:1	NM:i:2	MD:Z:2G27	YT:Z:UU
HWI-ST515:184:D0PUKACXX:1:1105:10055:56374	272	chromosome:AGPv2:9:1:156750706:1	150918906	1	22M1I8M	*	0	0	TCCCCCTTTGGCATTAATCGCCAAAAAATGG	#DDBDDCCCCCCEDDDDDCFFDHJHFHGFCH	AS:i:-13	XS:i:0	XN:i:0	XM:i:1	XO:i:1	XG:i:1	NM:i:2	MD:Z:27C2	YT:Z:UU
HWI-ST515:184:D0PUKACXX:1:1105:10055:56374	256	chromosome:AGPv2:2:1:237068873:1	52302657	1	3M1I27M	*	0	0	CCATTTTTTGGCGATTAATGCCAAAGGGGGA	HCFGHFHJHDFFCDDDDDECCCCCCDDBDD#	AS:i:-13	XS:i:0	XN:i:0	XM:i:1	XO:i:1	XG:i:1	NM:i:2	MD:Z:2G27	YT:Z:UU
HWI-ST515:184:D0PUKACXX:1:1105:10055:56374	256	chromosome:AGPv2:5:1:217872852:1	9157563	1	3M1I27M	*	0	0	CCATTTTTTGGCGATTAATGCCAAAGGGGGA	HCFGHFHJHDFFCDDDDDECCCCCCDDBDD#	AS:i:-13	XS:i:0	XN:i:0	XM:i:1	XO:i:1	XG:i:1	NM:i:2	MD:Z:2G27	YT:Z:UU
HWI-ST515:184:D0PUKACXX:1:1105:10055:56374	256	chromosome:AGPv2:8:1:175793759:1	140884509	1	3M1I27M	*	0	0	CCATTTTTTGGCGATTAATGCCAAAGGGGGA	HCFGHFHJHDFFCDDDDDECCCCCCDDBDD#	AS:i:-13	XS:i:0	XN:i:0	XM:i:1	XO:i:1	XG:i:1	NM:i:2	MD:Z:2G27	YT:Z:UU
HWI-ST515:184:D0PUKACXX:1:1105:10055:56374	256	chromosome:AGPv2:10:1:150189435:1	19673134	1	3M1I27M	*	0	0	CCATTTTTTGGCGATTAATGCCAAAGGGGGA	HCFGHFHJHDFFCDDDDDECCCCCCDDBDD#	AS:i:-13	XS:i:0	XN:i:0	XM:i:1	XO:i:1	XG:i:1	NM:i:2	MD:Z:2G27	YT:Z:UU
HWI-ST515:184:D0PUKACXX:1:1105:10055:56374	272	chromosome:AGPv2:3:1:232140174:1	21168553	1	22M1I8M	*	0	0	TCCCCCTTTGGCATTAATCGCCAAAAAATGG	#DDBDDCCCCCCEDDDDDCFFDHJHFHGFCH	AS:i:-13	XS:i:0	XN:i:0	XM:i:1	XO:i:1	XG:i:1	NM:i:2	MD:Z:27C2	YT:Z:UU
HWI-ST515:184:D0PUKACXX:1:1105:10055:56374	272	chromosome:AGPv2:10:1:150189435:1	15423386	1	22M1I8M	*	0	0	TCCCCCTTTGGCATTAATCGCCAAAAAATGG	#DDBDDCCCCCCEDDDDDCFFDHJHFHGFCH	AS:i:-13	XS:i:0	XN:i:0	XM:i:1	XO:i:1	XG:i:1	NM:i:2	MD:Z:27C2	YT:Z:UU
HWI-ST515:184:D0PUKACXX:1:1105:10055:56374	256	chromosome:AGPv2:7:1:176764762:1	29773170	1	3M1I27M	*	0	0	CCATTTTTTGGCGATTAATGCCAAAGGGGGA	HCFGHFHJHDFFCDDDDDECCCCCCDDBDD#	AS:i:-13	XS:i:0	XN:i:0	XM:i:1	XO:i:1	XG:i:1	NM:i:2	MD:Z:2G27	YT:Z:UU
HWI-ST515:184:D0PUKACXX:1:1105:10055:56374	272	chromosome:AGPv2:4:1:241473504:1	157018376	1	22M1I8M	*	0	0	TCCCCCTTTGGCATTAATCGCCAAAAAATGG	#DDBDDCCCCCCEDDDDDCFFDHJHFHGFCH	AS:i:-13	XS:i:0	XN:i:0	XM:i:1	XO:i:1	XG:i:1	NM:i:2	MD:Z:27C2	YT:Z:UU
HWI-ST515:184:D0PUKACXX:1:1105:10055:56374	256	chromosome:AGPv2:3:1:232140174:1	86441766	1	3M1I27M	*	0	0	CCATTTTTTGGCGATTAATGCCAAAGGGGGA	HCFGHFHJHDFFCDDDDDECCCCCCDDBDD#	AS:i:-13	XS:i:0	XN:i:0	XM:i:1	XO:i:1	XG:i:1	NM:i:2	MD:Z:2G27	YT:Z:UU
HWI-ST515:184:D0PUKACXX:1:1105:10055:56374	272	chromosome:AGPv2:1:1:301354135:1	46014284	1	22M1I8M	*	0	0	TCCCCCTTTGGCATTAATCGCCAAAAAATGG	#DDBDDCCCCCCEDDDDDCFFDHJHFHGFCH	AS:i:-13	XS:i:0	XN:i:0	XM:i:1	XO:i:1	XG:i:1	NM:i:2	MD:Z:27C2	YT:Z:UU
HWI-ST515:184:D0PUKACXX:1:1105:10055:56374	256	chromosome:AGPv2:4:1:241473504:1	175494096	1	3M1I27M	*	0	0	CCATTTTTTGGCGATTAATGCCAAAGGGGGA	HCFGHFHJHDFFCDDDDDECCCCCCDDBDD#	AS:i:-13	XS:i:0	XN:i:0	XM:i:1	XO:i:1	XG:i:1	NM:i:2	MD:Z:2G27	YT:Z:UU
HWI-ST515:184:D0PUKACXX:1:1105:10055:56374	256	chromosome:AGPv2:6:1:169174353:1	148481752	1	3M1I27M	*	0	0	CCATTTTTTGGCGATTAATGCCAAAGGGGGA	HCFGHFHJHDFFCDDDDDECCCCCCDDBDD#	AS:i:-13	XS:i:0	XN:i:0	XM:i:1	XO:i:1	XG:i:1	NM:i:2	MD:Z:2G27	YT:Z:UU
HWI-ST515:184:D0PUKACXX:1:1105:10055:56374	272	chromosome:AGPv2:4:1:241473504:1	191205994	1	22M1I8M	*	0	0	TCCCCCTTTGGCATTAATCGCCAAAAAATGG	#DDBDDCCCCCCEDDDDDCFFDHJHFHGFCH	AS:i:-13	XS:i:0	XN:i:0	XM:i:1	XO:i:1	XG:i:1	NM:i:2	MD:Z:27C2	YT:Z:UU
HWI-ST515:184:D0PUKACXX:1:1105:10055:56374	256	chromosome:AGPv2:3:1:232140174:1	137167112	1	3M1I27M	*	0	0	CCATTTTTTGGCGATTAATGCCAAAGGGGGA	HCFGHFHJHDFFCDDDDDECCCCCCDDBDD#	AS:i:-13	XS:i:0	XN:i:0	XM:i:1	XO:i:1	XG:i:1	NM:i:2	MD:Z:2G27	YT:Z:UU
HWI-ST515:184:D0PUKACXX:1:1105:10055:56374	256	chromosome:AGPv2:7:1:176764762:1	96691671	1	3M1I27M	*	0	0	CCATTTTTTGGCGATTAATGCCAAAGGGGGA	HCFGHFHJHDFFCDDDDDECCCCCCDDBDD#	AS:i:-13	XS:i:0	XN:i:0	XM:i:1	XO:i:1	XG:i:1	NM:i:2	MD:Z:2G27	YT:Z:UU
HWI-ST515:184:D0PUKACXX:1:1105:10055:56374	272	chromosome:AGPv2:9:1:156750706:1	154699415	1	22M1I8M	*	0	0	TCCCCCTTTGGCATTAATCGCCAAAAAATGG	#DDBDDCCCCCCEDDDDDCFFDHJHFHGFCH	AS:i:-13	XS:i:0	XN:i:0	XM:i:1	XO:i:1	XG:i:1	NM:i:2	MD:Z:27C2	YT:Z:UU
HWI-ST515:184:D0PUKACXX:1:1105:10055:56374	272	chromosome:AGPv2:5:1:217872852:1	154440508	1	22M1I8M	*	0	0	TCCCCCTTTGGCATTAATCGCCAAAAAATGG	#DDBDDCCCCCCEDDDDDCFFDHJHFHGFCH	AS:i:-13	XS:i:0	XN:i:0	XM:i:1	XO:i:1	XG:i:1	NM:i:2	MD:Z:27C2	YT:Z:UU
HWI-ST515:184:D0PUKACXX:1:1105:10055:56374	272	chromosome:AGPv2:3:1:232140174:1	14751944	1	22M1I8M	*	0	0	TCCCCCTTTGGCATTAATCGCCAAAAAATGG	#DDBDDCCCCCCEDDDDDCFFDHJHFHGFCH	AS:i:-13	XS:i:0	XN:i:0	XM:i:1	XO:i:1	XG:i:1	NM:i:2	MD:Z:27C2	YT:Z:UU
HWI-ST515:184:D0PUKACXX:1:1105:10055:56374	256	chromosome:AGPv2:5:1:217872852:1	127267185	1	3M1I27M	*	0	0	CCATTTTTTGGCGATTAATGCCAAAGGGGGA	HCFGHFHJHDFFCDDDDDECCCCCCDDBDD#	AS:i:-13	XS:i:0	XN:i:0	XM:i:1	XO:i:1	XG:i:1	NM:i:2	MD:Z:0T29	YT:Z:UU
HWI-ST515:184:D0PUKACXX:1:1105:10055:56374	272	chromosome:AGPv2:7:1:176764762:1	109646172	1	22M1I8M	*	0	0	TCCCCCTTTGGCATTAATCGCCAAAAAATGG	#DDBDDCCCCCCEDDDDDCFFDHJHFHGFCH	AS:i:-13	XS:i:0	XN:i:0	XM:i:1	XO:i:1	XG:i:1	NM:i:2	MD:Z:27C2	YT:Z:UU
HWI-ST515:184:D0PUKACXX:1:1105:10055:56374	256	chromosome:AGPv2:9:1:156750706:1	123446500	1	3M1I27M	*	0	0	CCATTTTTTGGCGATTAATGCCAAAGGGGGA	HCFGHFHJHDFFCDDDDDECCCCCCDDBDD#	AS:i:-13	XS:i:0	XN:i:0	XM:i:1	XO:i:1	XG:i:1	NM:i:2	MD:Z:2G27	YT:Z:UU
HWI-ST515:184:D0PUKACXX:1:1105:10055:56374	272	chromosome:AGPv2:9:1:156750706:1	95670266	1	22M1I8M	*	0	0	TCCCCCTTTGGCATTAATCGCCAAAAAATGG	#DDBDDCCCCCCEDDDDDCFFDHJHFHGFCH	AS:i:-13	XS:i:0	XN:i:0	XM:i:1	XO:i:1	XG:i:1	NM:i:2	MD:Z:27C2	YT:Z:UU
HWI-ST515:184:D0PUKACXX:1:1105:10055:56374	272	chromosome:AGPv2:10:1:150189435:1	55001901	1	22M1I8M	*	0	0	TCCCCCTTTGGCATTAATCGCCAAAAAATGG	#DDBDDCCCCCCEDDDDDCFFDHJHFHGFCH	AS:i:-13	XS:i:0	XN:i:0	XM:i:1	XO:i:1	XG:i:1	NM:i:2	MD:Z:27C2	YT:Z:UU
HWI-ST515:184:D0PUKACXX:1:1105:10055:56374	256	chromosome:AGPv2:5:1:217872852:1	187265926	1	3M1I27M	*	0	0	CCATTTTTTGGCGATTAATGCCAAAGGGGGA	HCFGHFHJHDFFCDDDDDECCCCCCDDBDD#	AS:i:-13	XS:i:0	XN:i:0	XM:i:1	XO:i:1	XG:i:1	NM:i:2	MD:Z:2G27	YT:Z:UU
HWI-ST515:184:D0PUKACXX:1:1105:10055:56374	272	chromosome:AGPv2:1:1:301354135:1	3204025	1	22M1I8M	*	0	0	TCCCCCTTTGGCATTAATCGCCAAAAAATGG	#DDBDDCCCCCCEDDDDDCFFDHJHFHGFCH	AS:i:-13	XS:i:0	XN:i:0	XM:i:1	XO:i:1	XG:i:1	NM:i:2	MD:Z:27C2	YT:Z:UU
HWI-ST515:184:D0PUKACXX:1:1105:10055:56374	272	chromosome:AGPv2:1:1:301354135:1	284677701	1	22M1I8M	*	0	0	TCCCCCTTTGGCATTAATCGCCAAAAAATGG	#DDBDDCCCCCCEDDDDDCFFDHJHFHGFCH	AS:i:-13	XS:i:0	XN:i:0	XM:i:1	XO:i:1	XG:i:1	NM:i:2	MD:Z:27C2	YT:Z:UU
HWI-ST515:184:D0PUKACXX:1:1105:10055:56374	256	chromosome:AGPv2:2:1:237068873:1	190919262	1	3M1I27M	*	0	0	CCATTTTTTGGCGATTAATGCCAAAGGGGGA	HCFGHFHJHDFFCDDDDDECCCCCCDDBDD#	AS:i:-13	XS:i:0	XN:i:0	XM:i:1	XO:i:1	XG:i:1	NM:i:2	MD:Z:2G27	YT:Z:UU
HWI-ST515:184:D0PUKACXX:1:1105:10055:56374	256	chromosome:AGPv2:3:1:232140174:1	151929683	1	3M1I27M	*	0	0	CCATTTTTTGGCGATTAATGCCAAAGGGGGA	HCFGHFHJHDFFCDDDDDECCCCCCDDBDD#	AS:i:-13	XS:i:0	XN:i:0	XM:i:1	XO:i:1	XG:i:1	NM:i:2	MD:Z:2G27	YT:Z:UU
HWI-ST515:184:D0PUKACXX:1:1105:10055:56374	256	chromosome:AGPv2:4:1:241473504:1	32086095	1	3M1I27M	*	0	0	CCATTTTTTGGCGATTAATGCCAAAGGGGGA	HCFGHFHJHDFFCDDDDDECCCCCCDDBDD#	AS:i:-13	XS:i:0	XN:i:0	XM:i:1	XO:i:1	XG:i:1	NM:i:2	MD:Z:2G27	YT:Z:UU
HWI-ST515:184:D0PUKACXX:1:1105:10055:56374	272	chromosome:AGPv2:9:1:156750706:1	141954759	1	22M1I8M	*	0	0	TCCCCCTTTGGCATTAATCGCCAAAAAATGG	#DDBDDCCCCCCEDDDDDCFFDHJHFHGFCH	AS:i:-13	XS:i:0	XN:i:0	XM:i:1	XO:i:1	XG:i:1	NM:i:2	MD:Z:27C2	YT:Z:UU
HWI-ST515:184:D0PUKACXX:1:1105:10055:56374	256	chromosome:AGPv2:7:1:176764762:1	142559294	1	3M1I27M	*	0	0	CCATTTTTTGGCGATTAATGCCAAAGGGGGA	HCFGHFHJHDFFCDDDDDECCCCCCDDBDD#	AS:i:-13	XS:i:0	XN:i:0	XM:i:1	XO:i:1	XG:i:1	NM:i:2	MD:Z:2G27	YT:Z:UU
HWI-ST515:184:D0PUKACXX:1:1105:10055:56374	272	chromosome:AGPv2:10:1:150189435:1	19960495	1	22M1I8M	*	0	0	TCCCCCTTTGGCATTAATCGCCAAAAAATGG	#DDBDDCCCCCCEDDDDDCFFDHJHFHGFCH	AS:i:-13	XS:i:0	XN:i:0	XM:i:1	XO:i:1	XG:i:1	NM:i:2	MD:Z:27C2	YT:Z:UU
HWI-ST515:184:D0PUKACXX:1:1105:10055:56374	272	chromosome:AGPv2:8:1:175793759:1	77126114	1	22M1I8M	*	0	0	TCCCCCTTTGGCATTAATCGCCAAAAAATGG	#DDBDDCCCCCCEDDDDDCFFDHJHFHGFCH	AS:i:-13	XS:i:0	XN:i:0	XM:i:1	XO:i:1	XG:i:1	NM:i:2	MD:Z:27C2	YT:Z:UU
HWI-ST515:184:D0PUKACXX:1:1105:10055:56374	256	chromosome:AGPv2:1:1:301354135:1	188314517	1	3M1I27M	*	0	0	CCATTTTTTGGCGATTAATGCCAAAGGGGGA	HCFGHFHJHDFFCDDDDDECCCCCCDDBDD#	AS:i:-13	XS:i:0	XN:i:0	XM:i:1	XO:i:1	XG:i:1	NM:i:2	MD:Z:2G27	YT:Z:UU
HWI-ST515:184:D0PUKACXX:1:1105:10055:56374	272	chromosome:AGPv2:1:1:301354135:1	166732927	1	22M1I8M	*	0	0	TCCCCCTTTGGCATTAATCGCCAAAAAATGG	#DDBDDCCCCCCEDDDDDCFFDHJHFHGFCH	AS:i:-13	XS:i:0	XN:i:0	XM:i:1	XO:i:1	XG:i:1	NM:i:2	MD:Z:27C2	YT:Z:UU
HWI-ST515:184:D0PUKACXX:1:1105:10055:56374	256	chromosome:AGPv2:1:1:301354135:1	20449668	1	3M1I27M	*	0	0	CCATTTTTTGGCGATTAATGCCAAAGGGGGA	HCFGHFHJHDFFCDDDDDECCCCCCDDBDD#	AS:i:-13	XS:i:0	XN:i:0	XM:i:1	XO:i:1	XG:i:1	NM:i:2	MD:Z:2G27	YT:Z:UU
HWI-ST515:184:D0PUKACXX:1:1105:10055:56374	272	chromosome:AGPv2:6:1:169174353:1	62636809	1	22M1I8M	*	0	0	TCCCCCTTTGGCATTAATCGCCAAAAAATGG	#DDBDDCCCCCCEDDDDDCFFDHJHFHGFCH	AS:i:-13	XS:i:0	XN:i:0	XM:i:1	XO:i:1	XG:i:1	NM:i:2	MD:Z:27C2	YT:Z:UU
HWI-ST515:184:D0PUKACXX:1:1105:10055:56374	256	chromosome:AGPv2:4:1:241473504:1	30976816	1	3M1I27M	*	0	0	CCATTTTTTGGCGATTAATGCCAAAGGGGGA	HCFGHFHJHDFFCDDDDDECCCCCCDDBDD#	AS:i:-13	XS:i:0	XN:i:0	XM:i:1	XO:i:1	XG:i:1	NM:i:2	MD:Z:2G27	YT:Z:UU
HWI-ST515:184:D0PUKACXX:1:1105:10055:56374	272	chromosome:AGPv2:6:1:169174353:1	68802976	1	22M1I8M	*	0	0	TCCCCCTTTGGCATTAATCGCCAAAAAATGG	#DDBDDCCCCCCEDDDDDCFFDHJHFHGFCH	AS:i:-13	XS:i:0	XN:i:0	XM:i:1	XO:i:1	XG:i:1	NM:i:2	MD:Z:27C2	YT:Z:UU
HWI-ST515:184:D0PUKACXX:1:1105:10055:56374	256	chromosome:AGPv2:7:1:176764762:1	80795553	1	3M1I27M	*	0	0	CCATTTTTTGGCGATTAATGCCAAAGGGGGA	HCFGHFHJHDFFCDDDDDECCCCCCDDBDD#	AS:i:-13	XS:i:0	XN:i:0	XM:i:1	XO:i:1	XG:i:1	NM:i:2	MD:Z:2G27	YT:Z:UU
HWI-ST515:184:D0PUKACXX:1:1105:10055:56374	272	chromosome:AGPv2:2:1:237068873:1	22551642	1	22M1I8M	*	0	0	TCCCCCTTTGGCATTAATCGCCAAAAAATGG	#DDBDDCCCCCCEDDDDDCFFDHJHFHGFCH	AS:i:-13	XS:i:0	XN:i:0	XM:i:1	XO:i:1	XG:i:1	NM:i:2	MD:Z:27C2	YT:Z:UU
HWI-ST515:184:D0PUKACXX:1:1105:10055:56374	272	chromosome:AGPv2:1:1:301354135:1	74496525	1	22M1I8M	*	0	0	TCCCCCTTTGGCATTAATCGCCAAAAAATGG	#DDBDDCCCCCCEDDDDDCFFDHJHFHGFCH	AS:i:-13	XS:i:0	XN:i:0	XM:i:1	XO:i:1	XG:i:1	NM:i:2	MD:Z:27C2	YT:Z:UU
HWI-ST515:184:D0PUKACXX:1:1105:10055:56374	272	chromosome:AGPv2:1:1:301354135:1	224198101	1	22M1I8M	*	0	0	TCCCCCTTTGGCATTAATCGCCAAAAAATGG	#DDBDDCCCCCCEDDDDDCFFDHJHFHGFCH	AS:i:-13	XS:i:0	XN:i:0	XM:i:1	XO:i:1	XG:i:1	NM:i:2	MD:Z:1T28	YT:Z:UU
HWI-ST515:184:D0PUKACXX:1:1105:10055:56374	256	chromosome:AGPv2:5:1:217872852:1	25601741	1	3M1I27M	*	0	0	CCATTTTTTGGCGATTAATGCCAAAGGGGGA	HCFGHFHJHDFFCDDDDDECCCCCCDDBDD#	AS:i:-13	XS:i:0	XN:i:0	XM:i:1	XO:i:1	XG:i:1	NM:i:2	MD:Z:2G27	YT:Z:UU
HWI-ST515:184:D0PUKACXX:1:1105:10055:56374	256	chromosome:AGPv2:2:1:237068873:1	70099786	1	3M1I27M	*	0	0	CCATTTTTTGGCGATTAATGCCAAAGGGGGA	HCFGHFHJHDFFCDDDDDECCCCCCDDBDD#	AS:i:-13	XS:i:0	XN:i:0	XM:i:1	XO:i:1	XG:i:1	NM:i:2	MD:Z:2G27	YT:Z:UU
HWI-ST515:184:D0PUKACXX:1:1105:10055:56374	272	chromosome:AGPv2:10:1:150189435:1	68296714	1	22M1I8M	*	0	0	TCCCCCTTTGGCATTAATCGCCAAAAAATGG	#DDBDDCCCCCCEDDDDDCFFDHJHFHGFCH	AS:i:-13	XS:i:0	XN:i:0	XM:i:1	XO:i:1	XG:i:1	NM:i:2	MD:Z:29A0	YT:Z:UU
HWI-ST515:184:D0PUKACXX:1:1105:10055:56374	256	chromosome:AGPv2:7:1:176764762:1	112852512	1	3M1I27M	*	0	0	CCATTTTTTGGCGATTAATGCCAAAGGGGGA	HCFGHFHJHDFFCDDDDDECCCCCCDDBDD#	AS:i:-13	XS:i:0	XN:i:0	XM:i:1	XO:i:1	XG:i:1	NM:i:2	MD:Z:2G27	YT:Z:UU
HWI-ST515:184:D0PUKACXX:1:1105:10055:56374	272	chromosome:AGPv2:9:1:156750706:1	106946871	1	22M1I8M	*	0	0	TCCCCCTTTGGCATTAATCGCCAAAAAATGG	#DDBDDCCCCCCEDDDDDCFFDHJHFHGFCH	AS:i:-13	XS:i:0	XN:i:0	XM:i:1	XO:i:1	XG:i:1	NM:i:2	MD:Z:27C2	YT:Z:UU
HWI-ST515:184:D0PUKACXX:1:1105:10055:56374	256	chromosome:AGPv2:4:1:241473504:1	200180535	1	3M1I27M	*	0	0	CCATTTTTTGGCGATTAATGCCAAAGGGGGA	HCFGHFHJHDFFCDDDDDECCCCCCDDBDD#	AS:i:-13	XS:i:0	XN:i:0	XM:i:1	XO:i:1	XG:i:1	NM:i:2	MD:Z:2G27	YT:Z:UU
HWI-ST515:184:D0PUKACXX:1:1105:10055:56374	272	chromosome:AGPv2:4:1:241473504:1	80541933	1	22M1I8M	*	0	0	TCCCCCTTTGGCATTAATCGCCAAAAAATGG	#DDBDDCCCCCCEDDDDDCFFDHJHFHGFCH	AS:i:-13	XS:i:0	XN:i:0	XM:i:1	XO:i:1	XG:i:1	NM:i:2	MD:Z:27C2	YT:Z:UU
HWI-ST515:184:D0PUKACXX:1:1105:10055:56374	256	chromosome:AGPv2:9:1:156750706:1	137949008	1	3M1I27M	*	0	0	CCATTTTTTGGCGATTAATGCCAAAGGGGGA	HCFGHFHJHDFFCDDDDDECCCCCCDDBDD#	AS:i:-13	XS:i:0	XN:i:0	XM:i:1	XO:i:1	XG:i:1	NM:i:2	MD:Z:2G27	YT:Z:UU
HWI-ST515:184:D0PUKACXX:1:1105:10055:56374	272	chromosome:AGPv2:4:1:241473504:1	186449251	1	22M1I8M	*	0	0	TCCCCCTTTGGCATTAATCGCCAAAAAATGG	#DDBDDCCCCCCEDDDDDCFFDHJHFHGFCH	AS:i:-13	XS:i:0	XN:i:0	XM:i:1	XO:i:1	XG:i:1	NM:i:2	MD:Z:27C2	YT:Z:UU
HWI-ST515:184:D0PUKACXX:1:1105:10055:56374	256	chromosome:AGPv2:2:1:237068873:1	63283168	1	3M1I27M	*	0	0	CCATTTTTTGGCGATTAATGCCAAAGGGGGA	HCFGHFHJHDFFCDDDDDECCCCCCDDBDD#	AS:i:-13	XS:i:0	XN:i:0	XM:i:1	XO:i:1	XG:i:1	NM:i:2	MD:Z:2G27	YT:Z:UU
HWI-ST515:184:D0PUKACXX:1:1105:10055:56374	272	chromosome:AGPv2:4:1:241473504:1	174227702	1	22M1I8M	*	0	0	TCCCCCTTTGGCATTAATCGCCAAAAAATGG	#DDBDDCCCCCCEDDDDDCFFDHJHFHGFCH	AS:i:-13	XS:i:0	XN:i:0	XM:i:1	XO:i:1	XG:i:1	NM:i:2	MD:Z:27C2	YT:Z:UU
HWI-ST515:184:D0PUKACXX:1:1105:10055:56374	272	chromosome:AGPv2:2:1:237068873:1	127578655	1	22M1I8M	*	0	0	TCCCCCTTTGGCATTAATCGCCAAAAAATGG	#DDBDDCCCCCCEDDDDDCFFDHJHFHGFCH	AS:i:-13	XS:i:0	XN:i:0	XM:i:1	XO:i:1	XG:i:1	NM:i:2	MD:Z:27C2	YT:Z:UU
HWI-ST515:184:D0PUKACXX:1:1105:10055:56374	272	chromosome:AGPv2:3:1:232140174:1	142346840	1	22M1I8M	*	0	0	TCCCCCTTTGGCATTAATCGCCAAAAAATGG	#DDBDDCCCCCCEDDDDDCFFDHJHFHGFCH	AS:i:-13	XS:i:0	XN:i:0	XM:i:1	XO:i:1	XG:i:1	NM:i:2	MD:Z:27C2	YT:Z:UU
HWI-ST515:184:D0PUKACXX:1:1105:10055:56374	272	chromosome:AGPv2:7:1:176764762:1	30173835	1	22M1I8M	*	0	0	TCCCCCTTTGGCATTAATCGCCAAAAAATGG	#DDBDDCCCCCCEDDDDDCFFDHJHFHGFCH	AS:i:-13	XS:i:0	XN:i:0	XM:i:1	XO:i:1	XG:i:1	NM:i:2	MD:Z:27C2	YT:Z:UU
HWI-ST515:184:D0PUKACXX:1:1105:10055:56374	256	chromosome:AGPv2:4:1:241473504:1	60722981	1	3M1I27M	*	0	0	CCATTTTTTGGCGATTAATGCCAAAGGGGGA	HCFGHFHJHDFFCDDDDDECCCCCCDDBDD#	AS:i:-13	XS:i:0	XN:i:0	XM:i:1	XO:i:1	XG:i:1	NM:i:2	MD:Z:2G27	YT:Z:UU
HWI-ST515:184:D0PUKACXX:1:1105:10055:56374	272	chromosome:AGPv2:4:1:241473504:1	131226452	1	22M1I8M	*	0	0	TCCCCCTTTGGCATTAATCGCCAAAAAATGG	#DDBDDCCCCCCEDDDDDCFFDHJHFHGFCH	AS:i:-13	XS:i:0	XN:i:0	XM:i:1	XO:i:1	XG:i:1	NM:i:2	MD:Z:28A1	YT:Z:UU
HWI-ST515:184:D0PUKACXX:1:1105:10055:56374	256	chromosome:AGPv2:8:1:175793759:1	83299390	1	3M1I27M	*	0	0	CCATTTTTTGGCGATTAATGCCAAAGGGGGA	HCFGHFHJHDFFCDDDDDECCCCCCDDBDD#	AS:i:-13	XS:i:0	XN:i:0	XM:i:1	XO:i:1	XG:i:1	NM:i:2	MD:Z:2G27	YT:Z:UU
HWI-ST515:184:D0PUKACXX:1:1105:10055:56374	272	chromosome:AGPv2:7:1:176764762:1	46597684	1	22M1I8M	*	0	0	TCCCCCTTTGGCATTAATCGCCAAAAAATGG	#DDBDDCCCCCCEDDDDDCFFDHJHFHGFCH	AS:i:-13	XS:i:0	XN:i:0	XM:i:1	XO:i:1	XG:i:1	NM:i:2	MD:Z:27C2	YT:Z:UU
HWI-ST515:184:D0PUKACXX:1:1105:10055:56374	272	chromosome:AGPv2:7:1:176764762:1	145006653	1	22M1I8M	*	0	0	TCCCCCTTTGGCATTAATCGCCAAAAAATGG	#DDBDDCCCCCCEDDDDDCFFDHJHFHGFCH	AS:i:-13	XS:i:0	XN:i:0	XM:i:1	XO:i:1	XG:i:1	NM:i:2	MD:Z:27C2	YT:Z:UU
HWI-ST515:184:D0PUKACXX:1:1105:10055:56374	256	chromosome:AGPv2:10:1:150189435:1	78315502	1	3M1I27M	*	0	0	CCATTTTTTGGCGATTAATGCCAAAGGGGGA	HCFGHFHJHDFFCDDDDDECCCCCCDDBDD#	AS:i:-13	XS:i:0	XN:i:0	XM:i:1	XO:i:1	XG:i:1	NM:i:2	MD:Z:2G27	YT:Z:UU
HWI-ST515:184:D0PUKACXX:1:1105:10055:56374	256	chromosome:AGPv2:4:1:241473504:1	200677028	1	3M1I27M	*	0	0	CCATTTTTTGGCGATTAATGCCAAAGGGGGA	HCFGHFHJHDFFCDDDDDECCCCCCDDBDD#	AS:i:-13	XS:i:0	XN:i:0	XM:i:1	XO:i:1	XG:i:1	NM:i:2	MD:Z:2G27	YT:Z:UU
HWI-ST515:184:D0PUKACXX:1:1105:10055:56374	256	chromosome:AGPv2:9:1:156750706:1	26381279	1	3M1I27M	*	0	0	CCATTTTTTGGCGATTAATGCCAAAGGGGGA	HCFGHFHJHDFFCDDDDDECCCCCCDDBDD#	AS:i:-13	XS:i:0	XN:i:0	XM:i:1	XO:i:1	XG:i:1	NM:i:2	MD:Z:2G27	YT:Z:UU
HWI-ST515:184:D0PUKACXX:1:1105:10055:56374	256	chromosome:AGPv2:1:1:301354135:1	215647320	1	3M1I27M	*	0	0	CCATTTTTTGGCGATTAATGCCAAAGGGGGA	HCFGHFHJHDFFCDDDDDECCCCCCDDBDD#	AS:i:-13	XS:i:0	XN:i:0	XM:i:1	XO:i:1	XG:i:1	NM:i:2	MD:Z:2G27	YT:Z:UU
HWI-ST515:184:D0PUKACXX:1:1105:10055:56374	256	chromosome:AGPv2:9:1:156750706:1	102248062	1	3M1I27M	*	0	0	CCATTTTTTGGCGATTAATGCCAAAGGGGGA	HCFGHFHJHDFFCDDDDDECCCCCCDDBDD#	AS:i:-13	XS:i:0	XN:i:0	XM:i:1	XO:i:1	XG:i:1	NM:i:2	MD:Z:2G27	YT:Z:UU
HWI-ST515:184:D0PUKACXX:1:1105:10055:56374	272	chromosome:AGPv2:8:1:175793759:1	18852853	1	22M1I8M	*	0	0	TCCCCCTTTGGCATTAATCGCCAAAAAATGG	#DDBDDCCCCCCEDDDDDCFFDHJHFHGFCH	AS:i:-13	XS:i:0	XN:i:0	XM:i:1	XO:i:1	XG:i:1	NM:i:2	MD:Z:27C2	YT:Z:UU
HWI-ST515:184:D0PUKACXX:1:1105:10055:56374	272	chromosome:AGPv2:1:1:301354135:1	98818532	1	22M1I8M	*	0	0	TCCCCCTTTGGCATTAATCGCCAAAAAATGG	#DDBDDCCCCCCEDDDDDCFFDHJHFHGFCH	AS:i:-13	XS:i:0	XN:i:0	XM:i:1	XO:i:1	XG:i:1	NM:i:2	MD:Z:27C2	YT:Z:UU
HWI-ST515:184:D0PUKACXX:1:1105:10055:56374	256	chromosome:AGPv2:5:1:217872852:1	80640485	1	3M1I27M	*	0	0	CCATTTTTTGGCGATTAATGCCAAAGGGGGA	HCFGHFHJHDFFCDDDDDECCCCCCDDBDD#	AS:i:-13	XS:i:0	XN:i:0	XM:i:1	XO:i:1	XG:i:1	NM:i:2	MD:Z:2G27	YT:Z:UU
HWI-ST515:184:D0PUKACXX:1:1105:10055:56374	272	chromosome:AGPv2:3:1:232140174:1	131001023	1	22M1I8M	*	0	0	TCCCCCTTTGGCATTAATCGCCAAAAAATGG	#DDBDDCCCCCCEDDDDDCFFDHJHFHGFCH	AS:i:-13	XS:i:0	XN:i:0	XM:i:1	XO:i:1	XG:i:1	NM:i:2	MD:Z:27C2	YT:Z:UU
HWI-ST515:184:D0PUKACXX:1:1105:10055:56374	272	chromosome:AGPv2:1:1:301354135:1	217989555	1	22M1I8M	*	0	0	TCCCCCTTTGGCATTAATCGCCAAAAAATGG	#DDBDDCCCCCCEDDDDDCFFDHJHFHGFCH	AS:i:-13	XS:i:0	XN:i:0	XM:i:1	XO:i:1	XG:i:1	NM:i:2	MD:Z:27C2	YT:Z:UU
HWI-ST515:184:D0PUKACXX:1:1105:10055:56374	256	chromosome:AGPv2:3:1:232140174:1	140647172	1	3M1I27M	*	0	0	CCATTTTTTGGCGATTAATGCCAAAGGGGGA	HCFGHFHJHDFFCDDDDDECCCCCCDDBDD#	AS:i:-13	XS:i:0	XN:i:0	XM:i:1	XO:i:1	XG:i:1	NM:i:2	MD:Z:2G27	YT:Z:UU
HWI-ST515:184:D0PUKACXX:1:1105:10055:56374	272	chromosome:AGPv2:2:1:237068873:1	169852397	1	22M1I8M	*	0	0	TCCCCCTTTGGCATTAATCGCCAAAAAATGG	#DDBDDCCCCCCEDDDDDCFFDHJHFHGFCH	AS:i:-13	XS:i:0	XN:i:0	XM:i:1	XO:i:1	XG:i:1	NM:i:2	MD:Z:27C2	YT:Z:UU
HWI-ST515:184:D0PUKACXX:1:1105:10055:56374	272	chromosome:AGPv2:2:1:237068873:1	48410446	1	22M1I8M	*	0	0	TCCCCCTTTGGCATTAATCGCCAAAAAATGG	#DDBDDCCCCCCEDDDDDCFFDHJHFHGFCH	AS:i:-13	XS:i:0	XN:i:0	XM:i:1	XO:i:1	XG:i:1	NM:i:2	MD:Z:27C2	YT:Z:UU
HWI-ST515:184:D0PUKACXX:1:1105:10055:56374	256	chromosome:AGPv2:10:1:150189435:1	49028910	1	3M1I27M	*	0	0	CCATTTTTTGGCGATTAATGCCAAAGGGGGA	HCFGHFHJHDFFCDDDDDECCCCCCDDBDD#	AS:i:-13	XS:i:0	XN:i:0	XM:i:1	XO:i:1	XG:i:1	NM:i:2	MD:Z:2G27	YT:Z:UU
HWI-ST515:184:D0PUKACXX:1:1105:10055:56374	272	chromosome:AGPv2:3:1:232140174:1	132072049	1	22M1I8M	*	0	0	TCCCCCTTTGGCATTAATCGCCAAAAAATGG	#DDBDDCCCCCCEDDDDDCFFDHJHFHGFCH	AS:i:-13	XS:i:0	XN:i:0	XM:i:1	XO:i:1	XG:i:1	NM:i:2	MD:Z:27C2	YT:Z:UU
HWI-ST515:184:D0PUKACXX:1:1105:10055:56374	272	chromosome:AGPv2:4:1:241473504:1	131203339	1	22M1I8M	*	0	0	TCCCCCTTTGGCATTAATCGCCAAAAAATGG	#DDBDDCCCCCCEDDDDDCFFDHJHFHGFCH	AS:i:-13	XS:i:0	XN:i:0	XM:i:1	XO:i:1	XG:i:1	NM:i:2	MD:Z:27C2	YT:Z:UU
HWI-ST515:184:D0PUKACXX:1:1105:10055:56374	256	chromosome:AGPv2:1:1:301354135:1	170879089	1	3M1I27M	*	0	0	CCATTTTTTGGCGATTAATGCCAAAGGGGGA	HCFGHFHJHDFFCDDDDDECCCCCCDDBDD#	AS:i:-13	XS:i:0	XN:i:0	XM:i:1	XO:i:1	XG:i:1	NM:i:2	MD:Z:2G27	YT:Z:UU
HWI-ST515:184:D0PUKACXX:1:1105:10055:56374	256	chromosome:AGPv2:4:1:241473504:1	182840753	1	3M1I27M	*	0	0	CCATTTTTTGGCGATTAATGCCAAAGGGGGA	HCFGHFHJHDFFCDDDDDECCCCCCDDBDD#	AS:i:-13	XS:i:0	XN:i:0	XM:i:1	XO:i:1	XG:i:1	NM:i:2	MD:Z:2G27	YT:Z:UU
HWI-ST515:184:D0PUKACXX:1:1105:10055:56374	256	chromosome:AGPv2:7:1:176764762:1	116759699	1	3M1I27M	*	0	0	CCATTTTTTGGCGATTAATGCCAAAGGGGGA	HCFGHFHJHDFFCDDDDDECCCCCCDDBDD#	AS:i:-13	XS:i:0	XN:i:0	XM:i:1	XO:i:1	XG:i:1	NM:i:2	MD:Z:2G27	YT:Z:UU
HWI-ST515:184:D0PUKACXX:1:1105:10055:56374	272	chromosome:AGPv2:2:1:237068873:1	224757174	1	22M1I8M	*	0	0	TCCCCCTTTGGCATTAATCGCCAAAAAATGG	#DDBDDCCCCCCEDDDDDCFFDHJHFHGFCH	AS:i:-13	XS:i:0	XN:i:0	XM:i:1	XO:i:1	XG:i:1	NM:i:2	MD:Z:27C2	YT:Z:UU
HWI-ST515:184:D0PUKACXX:1:1105:10055:56374	256	chromosome:AGPv2:4:1:241473504:1	196527010	1	3M1I27M	*	0	0	CCATTTTTTGGCGATTAATGCCAAAGGGGGA	HCFGHFHJHDFFCDDDDDECCCCCCDDBDD#	AS:i:-13	XS:i:0	XN:i:0	XM:i:1	XO:i:1	XG:i:1	NM:i:2	MD:Z:2G27	YT:Z:UU
HWI-ST515:184:D0PUKACXX:1:1105:10055:56374	256	chromosome:AGPv2:8:1:175793759:1	95552520	1	3M1I27M	*	0	0	CCATTTTTTGGCGATTAATGCCAAAGGGGGA	HCFGHFHJHDFFCDDDDDECCCCCCDDBDD#	AS:i:-13	XS:i:0	XN:i:0	XM:i:1	XO:i:1	XG:i:1	NM:i:2	MD:Z:2G27	YT:Z:UU
HWI-ST515:184:D0PUKACXX:1:1105:10055:56374	256	chromosome:AGPv2:1:1:301354135:1	284209293	1	3M1I27M	*	0	0	CCATTTTTTGGCGATTAATGCCAAAGGGGGA	HCFGHFHJHDFFCDDDDDECCCCCCDDBDD#	AS:i:-13	XS:i:0	XN:i:0	XM:i:1	XO:i:1	XG:i:1	NM:i:2	MD:Z:2G27	YT:Z:UU
HWI-ST515:184:D0PUKACXX:1:1105:10055:56374	256	chromosome:AGPv2:1:1:301354135:1	273667026	1	3M1I27M	*	0	0	CCATTTTTTGGCGATTAATGCCAAAGGGGGA	HCFGHFHJHDFFCDDDDDECCCCCCDDBDD#	AS:i:-13	XS:i:0	XN:i:0	XM:i:1	XO:i:1	XG:i:1	NM:i:2	MD:Z:2G27	YT:Z:UU
HWI-ST515:184:D0PUKACXX:1:1105:10055:56374	272	chromosome:AGPv2:7:1:176764762:1	38006037	1	22M1I8M	*	0	0	TCCCCCTTTGGCATTAATCGCCAAAAAATGG	#DDBDDCCCCCCEDDDDDCFFDHJHFHGFCH	AS:i:-13	XS:i:0	XN:i:0	XM:i:1	XO:i:1	XG:i:1	NM:i:2	MD:Z:27C2	YT:Z:UU
HWI-ST515:184:D0PUKACXX:1:1105:10055:56374	256	chromosome:AGPv2:8:1:175793759:1	77311727	1	3M1I27M	*	0	0	CCATTTTTTGGCGATTAATGCCAAAGGGGGA	HCFGHFHJHDFFCDDDDDECCCCCCDDBDD#	AS:i:-13	XS:i:0	XN:i:0	XM:i:1	XO:i:1	XG:i:1	NM:i:2	MD:Z:2G27	YT:Z:UU
HWI-ST515:184:D0PUKACXX:1:1105:10055:56374	272	chromosome:AGPv2:5:1:217872852:1	58023701	1	22M1I8M	*	0	0	TCCCCCTTTGGCATTAATCGCCAAAAAATGG	#DDBDDCCCCCCEDDDDDCFFDHJHFHGFCH	AS:i:-13	XS:i:0	XN:i:0	XM:i:1	XO:i:1	XG:i:1	NM:i:2	MD:Z:27C2	YT:Z:UU
HWI-ST515:184:D0PUKACXX:1:1105:10055:56374	272	chromosome:AGPv2:3:1:232140174:1	205051914	1	22M1I8M	*	0	0	TCCCCCTTTGGCATTAATCGCCAAAAAATGG	#DDBDDCCCCCCEDDDDDCFFDHJHFHGFCH	AS:i:-13	XS:i:0	XN:i:0	XM:i:1	XO:i:1	XG:i:1	NM:i:2	MD:Z:27C2	YT:Z:UU
HWI-ST515:184:D0PUKACXX:1:1105:10055:56374	256	chromosome:AGPv2:3:1:232140174:1	219020699	1	3M1I27M	*	0	0	CCATTTTTTGGCGATTAATGCCAAAGGGGGA	HCFGHFHJHDFFCDDDDDECCCCCCDDBDD#	AS:i:-13	XS:i:0	XN:i:0	XM:i:1	XO:i:1	XG:i:1	NM:i:2	MD:Z:2G27	YT:Z:UU
HWI-ST515:184:D0PUKACXX:1:1105:10055:56374	272	chromosome:AGPv2:1:1:301354135:1	2946971	1	22M1I8M	*	0	0	TCCCCCTTTGGCATTAATCGCCAAAAAATGG	#DDBDDCCCCCCEDDDDDCFFDHJHFHGFCH	AS:i:-13	XS:i:0	XN:i:0	XM:i:1	XO:i:1	XG:i:1	NM:i:2	MD:Z:27C2	YT:Z:UU
HWI-ST515:184:D0PUKACXX:1:1105:10055:56374	272	chromosome:AGPv2:3:1:232140174:1	112959473	1	22M1I8M	*	0	0	TCCCCCTTTGGCATTAATCGCCAAAAAATGG	#DDBDDCCCCCCEDDDDDCFFDHJHFHGFCH	AS:i:-13	XS:i:0	XN:i:0	XM:i:1	XO:i:1	XG:i:1	NM:i:2	MD:Z:27C2	YT:Z:UU
HWI-ST515:184:D0PUKACXX:1:1105:10055:56374	272	chromosome:AGPv2:4:1:241473504:1	192183264	1	22M1I8M	*	0	0	TCCCCCTTTGGCATTAATCGCCAAAAAATGG	#DDBDDCCCCCCEDDDDDCFFDHJHFHGFCH	AS:i:-13	XS:i:0	XN:i:0	XM:i:1	XO:i:1	XG:i:1	NM:i:2	MD:Z:27C2	YT:Z:UU
HWI-ST515:184:D0PUKACXX:1:1105:10055:56374	272	chromosome:AGPv2:2:1:237068873:1	39486549	1	22M1I8M	*	0	0	TCCCCCTTTGGCATTAATCGCCAAAAAATGG	#DDBDDCCCCCCEDDDDDCFFDHJHFHGFCH	AS:i:-13	XS:i:0	XN:i:0	XM:i:1	XO:i:1	XG:i:1	NM:i:2	MD:Z:27C2	YT:Z:UU
HWI-ST515:184:D0PUKACXX:1:1105:10055:56374	272	chromosome:AGPv2:10:1:150189435:1	17114978	1	22M1I8M	*	0	0	TCCCCCTTTGGCATTAATCGCCAAAAAATGG	#DDBDDCCCCCCEDDDDDCFFDHJHFHGFCH	AS:i:-13	XS:i:0	XN:i:0	XM:i:1	XO:i:1	XG:i:1	NM:i:2	MD:Z:27C2	YT:Z:UU
HWI-ST515:184:D0PUKACXX:1:1105:10055:56374	272	chromosome:AGPv2:1:1:301354135:1	200766882	1	22M1I8M	*	0	0	TCCCCCTTTGGCATTAATCGCCAAAAAATGG	#DDBDDCCCCCCEDDDDDCFFDHJHFHGFCH	AS:i:-13	XS:i:0	XN:i:0	XM:i:1	XO:i:1	XG:i:1	NM:i:2	MD:Z:27C2	YT:Z:UU
HWI-ST515:184:D0PUKACXX:1:1105:10055:56374	272	chromosome:AGPv2:7:1:176764762:1	127155801	1	22M1I8M	*	0	0	TCCCCCTTTGGCATTAATCGCCAAAAAATGG	#DDBDDCCCCCCEDDDDDCFFDHJHFHGFCH	AS:i:-13	XS:i:0	XN:i:0	XM:i:1	XO:i:1	XG:i:1	NM:i:2	MD:Z:27C2	YT:Z:UU
HWI-ST515:184:D0PUKACXX:1:1105:10055:56374	272	chromosome:AGPv2:4:1:241473504:1	239457264	1	22M1I8M	*	0	0	TCCCCCTTTGGCATTAATCGCCAAAAAATGG	#DDBDDCCCCCCEDDDDDCFFDHJHFHGFCH	AS:i:-13	XS:i:0	XN:i:0	XM:i:1	XO:i:1	XG:i:1	NM:i:2	MD:Z:27C2	YT:Z:UU
HWI-ST515:184:D0PUKACXX:1:1105:10055:56374	272	chromosome:AGPv2:2:1:237068873:1	127782476	1	22M1I8M	*	0	0	TCCCCCTTTGGCATTAATCGCCAAAAAATGG	#DDBDDCCCCCCEDDDDDCFFDHJHFHGFCH	AS:i:-13	XS:i:0	XN:i:0	XM:i:1	XO:i:1	XG:i:1	NM:i:2	MD:Z:27C2	YT:Z:UU
HWI-ST515:184:D0PUKACXX:1:1105:10055:56374	272	chromosome:AGPv2:4:1:241473504:1	128537388	1	22M1I8M	*	0	0	TCCCCCTTTGGCATTAATCGCCAAAAAATGG	#DDBDDCCCCCCEDDDDDCFFDHJHFHGFCH	AS:i:-13	XS:i:0	XN:i:0	XM:i:1	XO:i:1	XG:i:1	NM:i:2	MD:Z:27C2	YT:Z:UU
HWI-ST515:184:D0PUKACXX:1:1105:10055:56374	272	chromosome:AGPv2:10:1:150189435:1	107833658	1	22M1I8M	*	0	0	TCCCCCTTTGGCATTAATCGCCAAAAAATGG	#DDBDDCCCCCCEDDDDDCFFDHJHFHGFCH	AS:i:-13	XS:i:0	XN:i:0	XM:i:1	XO:i:1	XG:i:1	NM:i:2	MD:Z:29A0	YT:Z:UU
HWI-ST515:184:D0PUKACXX:1:1105:10055:56374	256	chromosome:AGPv2:3:1:232140174:1	147194370	1	3M1I27M	*	0	0	CCATTTTTTGGCGATTAATGCCAAAGGGGGA	HCFGHFHJHDFFCDDDDDECCCCCCDDBDD#	AS:i:-13	XS:i:0	XN:i:0	XM:i:1	XO:i:1	XG:i:1	NM:i:2	MD:Z:2G27	YT:Z:UU
HWI-ST515:184:D0PUKACXX:1:1105:10055:56374	256	chromosome:AGPv2:7:1:176764762:1	132969749	1	3M1I27M	*	0	0	CCATTTTTTGGCGATTAATGCCAAAGGGGGA	HCFGHFHJHDFFCDDDDDECCCCCCDDBDD#	AS:i:-13	XS:i:0	XN:i:0	XM:i:1	XO:i:1	XG:i:1	NM:i:2	MD:Z:2G27	YT:Z:UU
HWI-ST515:184:D0PUKACXX:1:1105:10055:56374	256	chromosome:AGPv2:2:1:237068873:1	15668442	1	3M1I27M	*	0	0	CCATTTTTTGGCGATTAATGCCAAAGGGGGA	HCFGHFHJHDFFCDDDDDECCCCCCDDBDD#	AS:i:-13	XS:i:0	XN:i:0	XM:i:1	XO:i:1	XG:i:1	NM:i:2	MD:Z:2G27	YT:Z:UU
HWI-ST515:184:D0PUKACXX:1:1105:10055:56374	272	chromosome:AGPv2:3:1:232140174:1	193244015	1	22M1I8M	*	0	0	TCCCCCTTTGGCATTAATCGCCAAAAAATGG	#DDBDDCCCCCCEDDDDDCFFDHJHFHGFCH	AS:i:-13	XS:i:0	XN:i:0	XM:i:1	XO:i:1	XG:i:1	NM:i:2	MD:Z:27C2	YT:Z:UU
HWI-ST515:184:D0PUKACXX:1:1105:10055:56374	272	chromosome:AGPv2:4:1:241473504:1	188937584	1	22M1I8M	*	0	0	TCCCCCTTTGGCATTAATCGCCAAAAAATGG	#DDBDDCCCCCCEDDDDDCFFDHJHFHGFCH	AS:i:-13	XS:i:0	XN:i:0	XM:i:1	XO:i:1	XG:i:1	NM:i:2	MD:Z:27C2	YT:Z:UU
HWI-ST515:184:D0PUKACXX:1:1105:10055:56374	256	chromosome:AGPv2:10:1:150189435:1	19787924	1	3M1I27M	*	0	0	CCATTTTTTGGCGATTAATGCCAAAGGGGGA	HCFGHFHJHDFFCDDDDDECCCCCCDDBDD#	AS:i:-13	XS:i:0	XN:i:0	XM:i:1	XO:i:1	XG:i:1	NM:i:2	MD:Z:1T28	YT:Z:UU
HWI-ST515:184:D0PUKACXX:1:1105:10055:56374	272	chromosome:AGPv2:2:1:237068873:1	74352006	1	22M1I8M	*	0	0	TCCCCCTTTGGCATTAATCGCCAAAAAATGG	#DDBDDCCCCCCEDDDDDCFFDHJHFHGFCH	AS:i:-13	XS:i:0	XN:i:0	XM:i:1	XO:i:1	XG:i:1	NM:i:2	MD:Z:27C2	YT:Z:UU
HWI-ST515:184:D0PUKACXX:1:1105:10055:56374	256	chromosome:AGPv2:4:1:241473504:1	154510651	1	3M1I27M	*	0	0	CCATTTTTTGGCGATTAATGCCAAAGGGGGA	HCFGHFHJHDFFCDDDDDECCCCCCDDBDD#	AS:i:-13	XS:i:0	XN:i:0	XM:i:1	XO:i:1	XG:i:1	NM:i:2	MD:Z:2G27	YT:Z:UU
HWI-ST515:184:D0PUKACXX:1:1105:10055:56374	256	chromosome:AGPv2:3:1:232140174:1	56666161	1	3M1I27M	*	0	0	CCATTTTTTGGCGATTAATGCCAAAGGGGGA	HCFGHFHJHDFFCDDDDDECCCCCCDDBDD#	AS:i:-13	XS:i:0	XN:i:0	XM:i:1	XO:i:1	XG:i:1	NM:i:2	MD:Z:2G27	YT:Z:UU
HWI-ST515:184:D0PUKACXX:1:1105:10055:56374	256	chromosome:AGPv2:5:1:217872852:1	205653367	1	3M1I27M	*	0	0	CCATTTTTTGGCGATTAATGCCAAAGGGGGA	HCFGHFHJHDFFCDDDDDECCCCCCDDBDD#	AS:i:-13	XS:i:0	XN:i:0	XM:i:1	XO:i:1	XG:i:1	NM:i:2	MD:Z:2G27	YT:Z:UU
HWI-ST515:184:D0PUKACXX:1:1105:10055:56374	256	chromosome:AGPv2:8:1:175793759:1	149292614	1	3M1I27M	*	0	0	CCATTTTTTGGCGATTAATGCCAAAGGGGGA	HCFGHFHJHDFFCDDDDDECCCCCCDDBDD#	AS:i:-13	XS:i:0	XN:i:0	XM:i:1	XO:i:1	XG:i:1	NM:i:2	MD:Z:2G27	YT:Z:UU
HWI-ST515:184:D0PUKACXX:1:1105:10055:56374	272	chromosome:AGPv2:10:1:150189435:1	82057541	1	22M1I8M	*	0	0	TCCCCCTTTGGCATTAATCGCCAAAAAATGG	#DDBDDCCCCCCEDDDDDCFFDHJHFHGFCH	AS:i:-13	XS:i:0	XN:i:0	XM:i:1	XO:i:1	XG:i:1	NM:i:2	MD:Z:27C2	YT:Z:UU
HWI-ST515:184:D0PUKACXX:1:1105:10055:56374	272	chromosome:AGPv2:1:1:301354135:1	18069326	1	22M1I8M	*	0	0	TCCCCCTTTGGCATTAATCGCCAAAAAATGG	#DDBDDCCCCCCEDDDDDCFFDHJHFHGFCH	AS:i:-13	XS:i:0	XN:i:0	XM:i:1	XO:i:1	XG:i:1	NM:i:2	MD:Z:27C2	YT:Z:UU
HWI-ST515:184:D0PUKACXX:1:1105:10055:56374	272	chromosome:AGPv2:4:1:241473504:1	231851719	1	22M1I8M	*	0	0	TCCCCCTTTGGCATTAATCGCCAAAAAATGG	#DDBDDCCCCCCEDDDDDCFFDHJHFHGFCH	AS:i:-13	XS:i:0	XN:i:0	XM:i:1	XO:i:1	XG:i:1	NM:i:2	MD:Z:27C2	YT:Z:UU
HWI-ST515:184:D0PUKACXX:1:1105:10055:56374	272	chromosome:AGPv2:7:1:176764762:1	59817544	1	22M1I8M	*	0	0	TCCCCCTTTGGCATTAATCGCCAAAAAATGG	#DDBDDCCCCCCEDDDDDCFFDHJHFHGFCH	AS:i:-13	XS:i:0	XN:i:0	XM:i:1	XO:i:1	XG:i:1	NM:i:2	MD:Z:27C2	YT:Z:UU
HWI-ST515:184:D0PUKACXX:1:1105:10055:56374	272	chromosome:AGPv2:1:1:301354135:1	32302801	1	22M1I8M	*	0	0	TCCCCCTTTGGCATTAATCGCCAAAAAATGG	#DDBDDCCCCCCEDDDDDCFFDHJHFHGFCH	AS:i:-13	XS:i:0	XN:i:0	XM:i:1	XO:i:1	XG:i:1	NM:i:2	MD:Z:27C2	YT:Z:UU
HWI-ST515:184:D0PUKACXX:1:1105:10055:56374	256	chromosome:AGPv2:6:1:169174353:1	86405995	1	3M1I27M	*	0	0	CCATTTTTTGGCGATTAATGCCAAAGGGGGA	HCFGHFHJHDFFCDDDDDECCCCCCDDBDD#	AS:i:-13	XS:i:0	XN:i:0	XM:i:1	XO:i:1	XG:i:1	NM:i:2	MD:Z:2G27	YT:Z:UU
HWI-ST515:184:D0PUKACXX:1:1105:10055:56374	256	chromosome:AGPv2:1:1:301354135:1	295165092	1	3M1I27M	*	0	0	CCATTTTTTGGCGATTAATGCCAAAGGGGGA	HCFGHFHJHDFFCDDDDDECCCCCCDDBDD#	AS:i:-13	XS:i:0	XN:i:0	XM:i:1	XO:i:1	XG:i:1	NM:i:2	MD:Z:2G27	YT:Z:UU
HWI-ST515:184:D0PUKACXX:1:1105:10055:56374	272	chromosome:AGPv2:3:1:232140174:1	53307501	1	22M1I8M	*	0	0	TCCCCCTTTGGCATTAATCGCCAAAAAATGG	#DDBDDCCCCCCEDDDDDCFFDHJHFHGFCH	AS:i:-13	XS:i:0	XN:i:0	XM:i:1	XO:i:1	XG:i:1	NM:i:2	MD:Z:27C2	YT:Z:UU
HWI-ST515:184:D0PUKACXX:1:1105:10055:56374	256	chromosome:AGPv2:2:1:237068873:1	146647876	1	3M1I27M	*	0	0	CCATTTTTTGGCGATTAATGCCAAAGGGGGA	HCFGHFHJHDFFCDDDDDECCCCCCDDBDD#	AS:i:-13	XS:i:0	XN:i:0	XM:i:1	XO:i:1	XG:i:1	NM:i:2	MD:Z:2G27	YT:Z:UU
HWI-ST515:184:D0PUKACXX:1:1105:10055:56374	272	chromosome:AGPv2:9:1:156750706:1	132765996	1	22M1I8M	*	0	0	TCCCCCTTTGGCATTAATCGCCAAAAAATGG	#DDBDDCCCCCCEDDDDDCFFDHJHFHGFCH	AS:i:-13	XS:i:0	XN:i:0	XM:i:1	XO:i:1	XG:i:1	NM:i:2	MD:Z:27C2	YT:Z:UU
HWI-ST515:184:D0PUKACXX:1:1105:10055:56374	272	chromosome:AGPv2:10:1:150189435:1	104679650	1	22M1I8M	*	0	0	TCCCCCTTTGGCATTAATCGCCAAAAAATGG	#DDBDDCCCCCCEDDDDDCFFDHJHFHGFCH	AS:i:-13	XS:i:0	XN:i:0	XM:i:1	XO:i:1	XG:i:1	NM:i:2	MD:Z:27C2	YT:Z:UU
HWI-ST515:184:D0PUKACXX:1:1105:10055:56374	256	chromosome:AGPv2:8:1:175793759:1	137243200	1	3M1I27M	*	0	0	CCATTTTTTGGCGATTAATGCCAAAGGGGGA	HCFGHFHJHDFFCDDDDDECCCCCCDDBDD#	AS:i:-13	XS:i:0	XN:i:0	XM:i:1	XO:i:1	XG:i:1	NM:i:2	MD:Z:2G27	YT:Z:UU
HWI-ST515:184:D0PUKACXX:1:1105:10055:56374	256	chromosome:AGPv2:3:1:232140174:1	145517325	1	3M1I27M	*	0	0	CCATTTTTTGGCGATTAATGCCAAAGGGGGA	HCFGHFHJHDFFCDDDDDECCCCCCDDBDD#	AS:i:-13	XS:i:0	XN:i:0	XM:i:1	XO:i:1	XG:i:1	NM:i:2	MD:Z:2G27	YT:Z:UU
HWI-ST515:184:D0PUKACXX:1:1105:10055:56374	256	chromosome:AGPv2:5:1:217872852:1	94457068	1	3M1I27M	*	0	0	CCATTTTTTGGCGATTAATGCCAAAGGGGGA	HCFGHFHJHDFFCDDDDDECCCCCCDDBDD#	AS:i:-13	XS:i:0	XN:i:0	XM:i:1	XO:i:1	XG:i:1	NM:i:2	MD:Z:2G27	YT:Z:UU
HWI-ST515:184:D0PUKACXX:1:1105:10055:56374	272	chromosome:AGPv2:4:1:241473504:1	168871257	1	22M1I8M	*	0	0	TCCCCCTTTGGCATTAATCGCCAAAAAATGG	#DDBDDCCCCCCEDDDDDCFFDHJHFHGFCH	AS:i:-13	XS:i:0	XN:i:0	XM:i:1	XO:i:1	XG:i:1	NM:i:2	MD:Z:27C2	YT:Z:UU
HWI-ST515:184:D0PUKACXX:1:1105:10055:56374	256	chromosome:AGPv2:8:1:175793759:1	129555821	1	3M1I27M	*	0	0	CCATTTTTTGGCGATTAATGCCAAAGGGGGA	HCFGHFHJHDFFCDDDDDECCCCCCDDBDD#	AS:i:-13	XS:i:0	XN:i:0	XM:i:1	XO:i:1	XG:i:1	NM:i:2	MD:Z:2G27	YT:Z:UU
HWI-ST515:184:D0PUKACXX:1:1105:10055:56374	272	chromosome:AGPv2:3:1:232140174:1	204614796	1	22M1I8M	*	0	0	TCCCCCTTTGGCATTAATCGCCAAAAAATGG	#DDBDDCCCCCCEDDDDDCFFDHJHFHGFCH	AS:i:-13	XS:i:0	XN:i:0	XM:i:1	XO:i:1	XG:i:1	NM:i:2	MD:Z:27C2	YT:Z:UU
HWI-ST515:184:D0PUKACXX:1:1105:10055:56374	272	chromosome:AGPv2:5:1:217872852:1	24883260	1	22M1I8M	*	0	0	TCCCCCTTTGGCATTAATCGCCAAAAAATGG	#DDBDDCCCCCCEDDDDDCFFDHJHFHGFCH	AS:i:-13	XS:i:0	XN:i:0	XM:i:1	XO:i:1	XG:i:1	NM:i:2	MD:Z:27C2	YT:Z:UU
HWI-ST515:184:D0PUKACXX:1:1105:10055:56374	256	chromosome:AGPv2:2:1:237068873:1	153877739	1	3M1I27M	*	0	0	CCATTTTTTGGCGATTAATGCCAAAGGGGGA	HCFGHFHJHDFFCDDDDDECCCCCCDDBDD#	AS:i:-13	XS:i:0	XN:i:0	XM:i:1	XO:i:1	XG:i:1	NM:i:2	MD:Z:2G27	YT:Z:UU
HWI-ST515:184:D0PUKACXX:1:1105:10055:56374	256	chromosome:AGPv2:4:1:241473504:1	65838764	1	3M1I27M	*	0	0	CCATTTTTTGGCGATTAATGCCAAAGGGGGA	HCFGHFHJHDFFCDDDDDECCCCCCDDBDD#	AS:i:-13	XS:i:0	XN:i:0	XM:i:1	XO:i:1	XG:i:1	NM:i:2	MD:Z:2G27	YT:Z:UU
HWI-ST515:184:D0PUKACXX:1:1105:10055:56374	256	chromosome:AGPv2:1:1:301354135:1	47683536	1	3M1I27M	*	0	0	CCATTTTTTGGCGATTAATGCCAAAGGGGGA	HCFGHFHJHDFFCDDDDDECCCCCCDDBDD#	AS:i:-13	XS:i:0	XN:i:0	XM:i:1	XO:i:1	XG:i:1	NM:i:2	MD:Z:2G27	YT:Z:UU
HWI-ST515:184:D0PUKACXX:1:1105:10055:56374	256	chromosome:AGPv2:3:1:232140174:1	33295684	1	3M1I27M	*	0	0	CCATTTTTTGGCGATTAATGCCAAAGGGGGA	HCFGHFHJHDFFCDDDDDECCCCCCDDBDD#	AS:i:-13	XS:i:0	XN:i:0	XM:i:1	XO:i:1	XG:i:1	NM:i:2	MD:Z:2G27	YT:Z:UU
HWI-ST515:184:D0PUKACXX:1:1105:10055:56374	256	chromosome:AGPv2:9:1:156750706:1	138199782	1	3M1I27M	*	0	0	CCATTTTTTGGCGATTAATGCCAAAGGGGGA	HCFGHFHJHDFFCDDDDDECCCCCCDDBDD#	AS:i:-13	XS:i:0	XN:i:0	XM:i:1	XO:i:1	XG:i:1	NM:i:2	MD:Z:2G27	YT:Z:UU
HWI-ST515:184:D0PUKACXX:1:1105:10055:56374	272	chromosome:AGPv2:5:1:217872852:1	149405534	1	22M1I8M	*	0	0	TCCCCCTTTGGCATTAATCGCCAAAAAATGG	#DDBDDCCCCCCEDDDDDCFFDHJHFHGFCH	AS:i:-13	XS:i:0	XN:i:0	XM:i:1	XO:i:1	XG:i:1	NM:i:2	MD:Z:27C2	YT:Z:UU
HWI-ST515:184:D0PUKACXX:1:1105:10055:56374	272	chromosome:AGPv2:4:1:241473504:1	7596054	1	22M1I8M	*	0	0	TCCCCCTTTGGCATTAATCGCCAAAAAATGG	#DDBDDCCCCCCEDDDDDCFFDHJHFHGFCH	AS:i:-13	XS:i:0	XN:i:0	XM:i:1	XO:i:1	XG:i:1	NM:i:2	MD:Z:27C2	YT:Z:UU
HWI-ST515:184:D0PUKACXX:1:1105:10055:56374	272	chromosome:AGPv2:6:1:169174353:1	27557141	1	22M1I8M	*	0	0	TCCCCCTTTGGCATTAATCGCCAAAAAATGG	#DDBDDCCCCCCEDDDDDCFFDHJHFHGFCH	AS:i:-13	XS:i:0	XN:i:0	XM:i:1	XO:i:1	XG:i:1	NM:i:2	MD:Z:27C2	YT:Z:UU
HWI-ST515:184:D0PUKACXX:1:1105:10055:56374	272	chromosome:AGPv2:3:1:232140174:1	210000930	1	22M1I8M	*	0	0	TCCCCCTTTGGCATTAATCGCCAAAAAATGG	#DDBDDCCCCCCEDDDDDCFFDHJHFHGFCH	AS:i:-13	XS:i:0	XN:i:0	XM:i:1	XO:i:1	XG:i:1	NM:i:2	MD:Z:27C2	YT:Z:UU
HWI-ST515:184:D0PUKACXX:1:1105:10055:56374	256	chromosome:AGPv2:8:1:175793759:1	166159457	1	3M1I27M	*	0	0	CCATTTTTTGGCGATTAATGCCAAAGGGGGA	HCFGHFHJHDFFCDDDDDECCCCCCDDBDD#	AS:i:-13	XS:i:0	XN:i:0	XM:i:1	XO:i:1	XG:i:1	NM:i:2	MD:Z:2G27	YT:Z:UU
HWI-ST515:184:D0PUKACXX:1:1105:10055:56374	256	chromosome:AGPv2:5:1:217872852:1	180710618	1	3M1I27M	*	0	0	CCATTTTTTGGCGATTAATGCCAAAGGGGGA	HCFGHFHJHDFFCDDDDDECCCCCCDDBDD#	AS:i:-13	XS:i:0	XN:i:0	XM:i:1	XO:i:1	XG:i:1	NM:i:2	MD:Z:2G27	YT:Z:UU
HWI-ST515:184:D0PUKACXX:1:1105:10055:56374	256	chromosome:AGPv2:2:1:237068873:1	139444729	1	3M1I27M	*	0	0	CCATTTTTTGGCGATTAATGCCAAAGGGGGA	HCFGHFHJHDFFCDDDDDECCCCCCDDBDD#	AS:i:-13	XS:i:0	XN:i:0	XM:i:1	XO:i:1	XG:i:1	NM:i:2	MD:Z:2G27	YT:Z:UU
HWI-ST515:184:D0PUKACXX:1:1105:10055:56374	256	chromosome:AGPv2:5:1:217872852:1	31782481	1	3M1I27M	*	0	0	CCATTTTTTGGCGATTAATGCCAAAGGGGGA	HCFGHFHJHDFFCDDDDDECCCCCCDDBDD#	AS:i:-13	XS:i:0	XN:i:0	XM:i:1	XO:i:1	XG:i:1	NM:i:2	MD:Z:2G27	YT:Z:UU
HWI-ST515:184:D0PUKACXX:1:1105:10055:56374	272	chromosome:AGPv2:6:1:169174353:1	164249124	1	22M1I8M	*	0	0	TCCCCCTTTGGCATTAATCGCCAAAAAATGG	#DDBDDCCCCCCEDDDDDCFFDHJHFHGFCH	AS:i:-13	XS:i:0	XN:i:0	XM:i:1	XO:i:1	XG:i:1	NM:i:2	MD:Z:27C2	YT:Z:UU
HWI-ST515:184:D0PUKACXX:1:1105:10055:56374	272	chromosome:AGPv2:3:1:232140174:1	60389385	1	22M1I8M	*	0	0	TCCCCCTTTGGCATTAATCGCCAAAAAATGG	#DDBDDCCCCCCEDDDDDCFFDHJHFHGFCH	AS:i:-13	XS:i:0	XN:i:0	XM:i:1	XO:i:1	XG:i:1	NM:i:2	MD:Z:27C2	YT:Z:UU
HWI-ST515:184:D0PUKACXX:1:1105:10055:56374	256	chromosome:AGPv2:1:1:301354135:1	144356548	1	3M1I27M	*	0	0	CCATTTTTTGGCGATTAATGCCAAAGGGGGA	HCFGHFHJHDFFCDDDDDECCCCCCDDBDD#	AS:i:-13	XS:i:0	XN:i:0	XM:i:1	XO:i:1	XG:i:1	NM:i:2	MD:Z:2G27	YT:Z:UU
HWI-ST515:184:D0PUKACXX:1:1105:10055:56374	272	chromosome:AGPv2:6:1:169174353:1	131308971	1	22M1I8M	*	0	0	TCCCCCTTTGGCATTAATCGCCAAAAAATGG	#DDBDDCCCCCCEDDDDDCFFDHJHFHGFCH	AS:i:-13	XS:i:0	XN:i:0	XM:i:1	XO:i:1	XG:i:1	NM:i:2	MD:Z:27C2	YT:Z:UU
HWI-ST515:184:D0PUKACXX:1:1105:10055:56374	272	chromosome:AGPv2:3:1:232140174:1	125767674	1	22M1I8M	*	0	0	TCCCCCTTTGGCATTAATCGCCAAAAAATGG	#DDBDDCCCCCCEDDDDDCFFDHJHFHGFCH	AS:i:-13	XS:i:0	XN:i:0	XM:i:1	XO:i:1	XG:i:1	NM:i:2	MD:Z:27C2	YT:Z:UU
HWI-ST515:184:D0PUKACXX:1:1105:10055:56374	272	chromosome:AGPv2:4:1:241473504:1	213653310	1	22M1I8M	*	0	0	TCCCCCTTTGGCATTAATCGCCAAAAAATGG	#DDBDDCCCCCCEDDDDDCFFDHJHFHGFCH	AS:i:-13	XS:i:0	XN:i:0	XM:i:1	XO:i:1	XG:i:1	NM:i:2	MD:Z:27C2	YT:Z:UU
HWI-ST515:184:D0PUKACXX:1:1105:10055:56374	272	chromosome:AGPv2:4:1:241473504:1	231193528	1	22M1I8M	*	0	0	TCCCCCTTTGGCATTAATCGCCAAAAAATGG	#DDBDDCCCCCCEDDDDDCFFDHJHFHGFCH	AS:i:-13	XS:i:0	XN:i:0	XM:i:1	XO:i:1	XG:i:1	NM:i:2	MD:Z:27C2	YT:Z:UU
HWI-ST515:184:D0PUKACXX:1:1105:10055:56374	256	chromosome:AGPv2:9:1:156750706:1	42688358	1	4M1I26M	*	0	0	CCATTTTTTGGCGATTAATGCCAAAGGGGGA	HCFGHFHJHDFFCDDDDDECCCCCCDDBDD#	AS:i:-13	XS:i:0	XN:i:0	XM:i:1	XO:i:1	XG:i:1	NM:i:2	MD:Z:3G26	YT:Z:UU
HWI-ST515:184:D0PUKACXX:1:1105:10055:56374	256	chromosome:AGPv2:8:1:175793759:1	13762416	1	3M1I27M	*	0	0	CCATTTTTTGGCGATTAATGCCAAAGGGGGA	HCFGHFHJHDFFCDDDDDECCCCCCDDBDD#	AS:i:-13	XS:i:0	XN:i:0	XM:i:1	XO:i:1	XG:i:1	NM:i:2	MD:Z:2G27	YT:Z:UU
HWI-ST515:184:D0PUKACXX:1:1105:10055:56374	256	chromosome:AGPv2:8:1:175793759:1	73321883	1	3M1I27M	*	0	0	CCATTTTTTGGCGATTAATGCCAAAGGGGGA	HCFGHFHJHDFFCDDDDDECCCCCCDDBDD#	AS:i:-13	XS:i:0	XN:i:0	XM:i:1	XO:i:1	XG:i:1	NM:i:2	MD:Z:2G27	YT:Z:UU
HWI-ST515:184:D0PUKACXX:1:1105:10055:56374	272	chromosome:AGPv2:5:1:217872852:1	55827450	1	22M1I8M	*	0	0	TCCCCCTTTGGCATTAATCGCCAAAAAATGG	#DDBDDCCCCCCEDDDDDCFFDHJHFHGFCH	AS:i:-13	XS:i:0	XN:i:0	XM:i:1	XO:i:1	XG:i:1	NM:i:2	MD:Z:27C2	YT:Z:UU
HWI-ST515:184:D0PUKACXX:1:1105:10055:56374	272	chromosome:AGPv2:1:1:301354135:1	146674469	1	22M1I8M	*	0	0	TCCCCCTTTGGCATTAATCGCCAAAAAATGG	#DDBDDCCCCCCEDDDDDCFFDHJHFHGFCH	AS:i:-13	XS:i:0	XN:i:0	XM:i:1	XO:i:1	XG:i:1	NM:i:2	MD:Z:1A28	YT:Z:UU
HWI-ST515:184:D0PUKACXX:1:1105:10055:56374	272	chromosome:AGPv2:5:1:217872852:1	161422813	1	22M1I8M	*	0	0	TCCCCCTTTGGCATTAATCGCCAAAAAATGG	#DDBDDCCCCCCEDDDDDCFFDHJHFHGFCH	AS:i:-13	XS:i:0	XN:i:0	XM:i:1	XO:i:1	XG:i:1	NM:i:2	MD:Z:27C2	YT:Z:UU
HWI-ST515:184:D0PUKACXX:1:1105:10055:56374	272	chromosome:AGPv2:6:1:169174353:1	144838410	1	22M1I8M	*	0	0	TCCCCCTTTGGCATTAATCGCCAAAAAATGG	#DDBDDCCCCCCEDDDDDCFFDHJHFHGFCH	AS:i:-13	XS:i:0	XN:i:0	XM:i:1	XO:i:1	XG:i:1	NM:i:2	MD:Z:27C2	YT:Z:UU
HWI-ST515:184:D0PUKACXX:1:1105:10055:56374	256	chromosome:AGPv2:5:1:217872852:1	166092278	1	3M1I27M	*	0	0	CCATTTTTTGGCGATTAATGCCAAAGGGGGA	HCFGHFHJHDFFCDDDDDECCCCCCDDBDD#	AS:i:-13	XS:i:0	XN:i:0	XM:i:1	XO:i:1	XG:i:1	NM:i:2	MD:Z:2G27	YT:Z:UU
HWI-ST515:184:D0PUKACXX:1:1105:10055:56374	256	chromosome:AGPv2:10:1:150189435:1	18389755	1	3M1I27M	*	0	0	CCATTTTTTGGCGATTAATGCCAAAGGGGGA	HCFGHFHJHDFFCDDDDDECCCCCCDDBDD#	AS:i:-13	XS:i:0	XN:i:0	XM:i:1	XO:i:1	XG:i:1	NM:i:2	MD:Z:2G27	YT:Z:UU
HWI-ST515:184:D0PUKACXX:1:1105:10055:56374	256	chromosome:AGPv2:9:1:156750706:1	142776634	1	3M1I27M	*	0	0	CCATTTTTTGGCGATTAATGCCAAAGGGGGA	HCFGHFHJHDFFCDDDDDECCCCCCDDBDD#	AS:i:-13	XS:i:0	XN:i:0	XM:i:1	XO:i:1	XG:i:1	NM:i:2	MD:Z:2G27	YT:Z:UU
HWI-ST515:184:D0PUKACXX:1:1105:10055:56374	256	chromosome:AGPv2:7:1:176764762:1	130868716	1	3M1I27M	*	0	0	CCATTTTTTGGCGATTAATGCCAAAGGGGGA	HCFGHFHJHDFFCDDDDDECCCCCCDDBDD#	AS:i:-13	XS:i:0	XN:i:0	XM:i:1	XO:i:1	XG:i:1	NM:i:2	MD:Z:2G27	YT:Z:UU
HWI-ST515:184:D0PUKACXX:1:1105:10055:56374	272	chromosome:AGPv2:1:1:301354135:1	268709588	1	22M1I8M	*	0	0	TCCCCCTTTGGCATTAATCGCCAAAAAATGG	#DDBDDCCCCCCEDDDDDCFFDHJHFHGFCH	AS:i:-13	XS:i:0	XN:i:0	XM:i:1	XO:i:1	XG:i:1	NM:i:2	MD:Z:27C2	YT:Z:UU
HWI-ST515:184:D0PUKACXX:1:1105:10055:56374	272	chromosome:AGPv2:3:1:232140174:1	31148288	1	22M1I8M	*	0	0	TCCCCCTTTGGCATTAATCGCCAAAAAATGG	#DDBDDCCCCCCEDDDDDCFFDHJHFHGFCH	AS:i:-13	XS:i:0	XN:i:0	XM:i:1	XO:i:1	XG:i:1	NM:i:2	MD:Z:27C2	YT:Z:UU
HWI-ST515:184:D0PUKACXX:1:1105:10055:56374	272	chromosome:AGPv2:1:1:301354135:1	275453763	1	22M1I8M	*	0	0	TCCCCCTTTGGCATTAATCGCCAAAAAATGG	#DDBDDCCCCCCEDDDDDCFFDHJHFHGFCH	AS:i:-13	XS:i:0	XN:i:0	XM:i:1	XO:i:1	XG:i:1	NM:i:2	MD:Z:27C2	YT:Z:UU
HWI-ST515:184:D0PUKACXX:1:1105:10055:56374	272	chromosome:AGPv2:7:1:176764762:1	49588345	1	22M1I8M	*	0	0	TCCCCCTTTGGCATTAATCGCCAAAAAATGG	#DDBDDCCCCCCEDDDDDCFFDHJHFHGFCH	AS:i:-13	XS:i:0	XN:i:0	XM:i:1	XO:i:1	XG:i:1	NM:i:2	MD:Z:27C2	YT:Z:UU
HWI-ST515:184:D0PUKACXX:1:1105:10055:56374	272	chromosome:AGPv2:2:1:237068873:1	44059534	1	22M1I8M	*	0	0	TCCCCCTTTGGCATTAATCGCCAAAAAATGG	#DDBDDCCCCCCEDDDDDCFFDHJHFHGFCH	AS:i:-13	XS:i:0	XN:i:0	XM:i:1	XO:i:1	XG:i:1	NM:i:2	MD:Z:27C2	YT:Z:UU
HWI-ST515:184:D0PUKACXX:1:1105:10055:56374	272	chromosome:AGPv2:8:1:175793759:1	61496333	1	22M1I8M	*	0	0	TCCCCCTTTGGCATTAATCGCCAAAAAATGG	#DDBDDCCCCCCEDDDDDCFFDHJHFHGFCH	AS:i:-13	XS:i:0	XN:i:0	XM:i:1	XO:i:1	XG:i:1	NM:i:2	MD:Z:27C2	YT:Z:UU
HWI-ST515:184:D0PUKACXX:1:1105:10055:56374	272	chromosome:AGPv2:1:1:301354135:1	102477169	1	22M1I8M	*	0	0	TCCCCCTTTGGCATTAATCGCCAAAAAATGG	#DDBDDCCCCCCEDDDDDCFFDHJHFHGFCH	AS:i:-13	XS:i:0	XN:i:0	XM:i:1	XO:i:1	XG:i:1	NM:i:2	MD:Z:27C2	YT:Z:UU
HWI-ST515:184:D0PUKACXX:1:1105:10055:56374	256	chromosome:AGPv2:5:1:217872852:1	197575365	1	3M1I27M	*	0	0	CCATTTTTTGGCGATTAATGCCAAAGGGGGA	HCFGHFHJHDFFCDDDDDECCCCCCDDBDD#	AS:i:-13	XS:i:0	XN:i:0	XM:i:1	XO:i:1	XG:i:1	NM:i:2	MD:Z:2G27	YT:Z:UU
HWI-ST515:184:D0PUKACXX:1:1105:10055:56374	272	chromosome:AGPv2:5:1:217872852:1	199823761	1	22M1I8M	*	0	0	TCCCCCTTTGGCATTAATCGCCAAAAAATGG	#DDBDDCCCCCCEDDDDDCFFDHJHFHGFCH	AS:i:-13	XS:i:0	XN:i:0	XM:i:1	XO:i:1	XG:i:1	NM:i:2	MD:Z:27C2	YT:Z:UU
HWI-ST515:184:D0PUKACXX:1:1105:10055:56374	272	chromosome:AGPv2:1:1:301354135:1	56736532	1	22M1I8M	*	0	0	TCCCCCTTTGGCATTAATCGCCAAAAAATGG	#DDBDDCCCCCCEDDDDDCFFDHJHFHGFCH	AS:i:-13	XS:i:0	XN:i:0	XM:i:1	XO:i:1	XG:i:1	NM:i:2	MD:Z:27C2	YT:Z:UU
HWI-ST515:184:D0PUKACXX:1:1105:10055:56374	256	chromosome:AGPv2:4:1:241473504:1	39953275	1	3M1I27M	*	0	0	CCATTTTTTGGCGATTAATGCCAAAGGGGGA	HCFGHFHJHDFFCDDDDDECCCCCCDDBDD#	AS:i:-13	XS:i:0	XN:i:0	XM:i:1	XO:i:1	XG:i:1	NM:i:2	MD:Z:2G27	YT:Z:UU
HWI-ST515:184:D0PUKACXX:1:1105:10055:56374	256	chromosome:AGPv2:1:1:301354135:1	156623564	1	3M1I27M	*	0	0	CCATTTTTTGGCGATTAATGCCAAAGGGGGA	HCFGHFHJHDFFCDDDDDECCCCCCDDBDD#	AS:i:-13	XS:i:0	XN:i:0	XM:i:1	XO:i:1	XG:i:1	NM:i:2	MD:Z:2G27	YT:Z:UU
HWI-ST515:184:D0PUKACXX:1:1105:10055:56374	272	chromosome:AGPv2:3:1:232140174:1	174552034	1	22M1I8M	*	0	0	TCCCCCTTTGGCATTAATCGCCAAAAAATGG	#DDBDDCCCCCCEDDDDDCFFDHJHFHGFCH	AS:i:-13	XS:i:0	XN:i:0	XM:i:1	XO:i:1	XG:i:1	NM:i:2	MD:Z:27C2	YT:Z:UU
HWI-ST515:184:D0PUKACXX:1:1105:10055:56374	272	chromosome:AGPv2:4:1:241473504:1	204622554	1	22M1I8M	*	0	0	TCCCCCTTTGGCATTAATCGCCAAAAAATGG	#DDBDDCCCCCCEDDDDDCFFDHJHFHGFCH	AS:i:-13	XS:i:0	XN:i:0	XM:i:1	XO:i:1	XG:i:1	NM:i:2	MD:Z:27C2	YT:Z:UU
HWI-ST515:184:D0PUKACXX:1:1105:10055:56374	256	chromosome:AGPv2:7:1:176764762:1	109919524	1	3M1I27M	*	0	0	CCATTTTTTGGCGATTAATGCCAAAGGGGGA	HCFGHFHJHDFFCDDDDDECCCCCCDDBDD#	AS:i:-13	XS:i:0	XN:i:0	XM:i:1	XO:i:1	XG:i:1	NM:i:2	MD:Z:2G27	YT:Z:UU
HWI-ST515:184:D0PUKACXX:1:1105:10055:56374	272	chromosome:AGPv2:9:1:156750706:1	74621304	1	22M1I8M	*	0	0	TCCCCCTTTGGCATTAATCGCCAAAAAATGG	#DDBDDCCCCCCEDDDDDCFFDHJHFHGFCH	AS:i:-13	XS:i:0	XN:i:0	XM:i:1	XO:i:1	XG:i:1	NM:i:2	MD:Z:27C2	YT:Z:UU
HWI-ST515:184:D0PUKACXX:1:1105:10055:56374	256	chromosome:AGPv2:6:1:169174353:1	75259776	1	3M1I27M	*	0	0	CCATTTTTTGGCGATTAATGCCAAAGGGGGA	HCFGHFHJHDFFCDDDDDECCCCCCDDBDD#	AS:i:-13	XS:i:0	XN:i:0	XM:i:1	XO:i:1	XG:i:1	NM:i:2	MD:Z:2G27	YT:Z:UU
HWI-ST515:184:D0PUKACXX:1:1105:10055:56374	272	chromosome:AGPv2:1:1:301354135:1	292107973	1	22M1I8M	*	0	0	TCCCCCTTTGGCATTAATCGCCAAAAAATGG	#DDBDDCCCCCCEDDDDDCFFDHJHFHGFCH	AS:i:-13	XS:i:0	XN:i:0	XM:i:1	XO:i:1	XG:i:1	NM:i:2	MD:Z:27C2	YT:Z:UU
HWI-ST515:184:D0PUKACXX:1:1105:10055:56374	256	chromosome:AGPv2:7:1:176764762:1	1422341	1	3M1I27M	*	0	0	CCATTTTTTGGCGATTAATGCCAAAGGGGGA	HCFGHFHJHDFFCDDDDDECCCCCCDDBDD#	AS:i:-13	XS:i:0	XN:i:0	XM:i:1	XO:i:1	XG:i:1	NM:i:2	MD:Z:2G27	YT:Z:UU
HWI-ST515:184:D0PUKACXX:1:1105:10055:56374	256	chromosome:AGPv2:4:1:241473504:1	78555060	1	3M1I27M	*	0	0	CCATTTTTTGGCGATTAATGCCAAAGGGGGA	HCFGHFHJHDFFCDDDDDECCCCCCDDBDD#	AS:i:-13	XS:i:0	XN:i:0	XM:i:1	XO:i:1	XG:i:1	NM:i:2	MD:Z:2G27	YT:Z:UU
HWI-ST515:184:D0PUKACXX:1:1105:10055:56374	256	chromosome:AGPv2:5:1:217872852:1	202649460	1	3M1I27M	*	0	0	CCATTTTTTGGCGATTAATGCCAAAGGGGGA	HCFGHFHJHDFFCDDDDDECCCCCCDDBDD#	AS:i:-13	XS:i:0	XN:i:0	XM:i:1	XO:i:1	XG:i:1	NM:i:2	MD:Z:2G27	YT:Z:UU
HWI-ST515:184:D0PUKACXX:1:1105:10055:56374	256	chromosome:AGPv2:3:1:232140174:1	162796194	1	3M1I27M	*	0	0	CCATTTTTTGGCGATTAATGCCAAAGGGGGA	HCFGHFHJHDFFCDDDDDECCCCCCDDBDD#	AS:i:-13	XS:i:0	XN:i:0	XM:i:1	XO:i:1	XG:i:1	NM:i:2	MD:Z:2G27	YT:Z:UU
HWI-ST515:184:D0PUKACXX:1:1105:10055:56374	272	chromosome:AGPv2:6:1:169174353:1	62676527	1	22M1I8M	*	0	0	TCCCCCTTTGGCATTAATCGCCAAAAAATGG	#DDBDDCCCCCCEDDDDDCFFDHJHFHGFCH	AS:i:-13	XS:i:0	XN:i:0	XM:i:1	XO:i:1	XG:i:1	NM:i:2	MD:Z:27C2	YT:Z:UU
HWI-ST515:184:D0PUKACXX:1:1105:10055:56374	272	chromosome:AGPv2:4:1:241473504:1	39204469	1	22M1I8M	*	0	0	TCCCCCTTTGGCATTAATCGCCAAAAAATGG	#DDBDDCCCCCCEDDDDDCFFDHJHFHGFCH	AS:i:-13	XS:i:0	XN:i:0	XM:i:1	XO:i:1	XG:i:1	NM:i:2	MD:Z:27C2	YT:Z:UU
HWI-ST515:184:D0PUKACXX:1:1105:10055:56374	272	chromosome:AGPv2:4:1:241473504:1	205631397	1	22M1I8M	*	0	0	TCCCCCTTTGGCATTAATCGCCAAAAAATGG	#DDBDDCCCCCCEDDDDDCFFDHJHFHGFCH	AS:i:-13	XS:i:0	XN:i:0	XM:i:1	XO:i:1	XG:i:1	NM:i:2	MD:Z:27C2	YT:Z:UU
HWI-ST515:184:D0PUKACXX:1:1105:10055:56374	256	chromosome:AGPv2:1:1:301354135:1	151797357	1	3M1I27M	*	0	0	CCATTTTTTGGCGATTAATGCCAAAGGGGGA	HCFGHFHJHDFFCDDDDDECCCCCCDDBDD#	AS:i:-13	XS:i:0	XN:i:0	XM:i:1	XO:i:1	XG:i:1	NM:i:2	MD:Z:2G27	YT:Z:UU
HWI-ST515:184:D0PUKACXX:1:1105:10055:56374	256	chromosome:AGPv2:8:1:175793759:1	88976298	1	3M1I27M	*	0	0	CCATTTTTTGGCGATTAATGCCAAAGGGGGA	HCFGHFHJHDFFCDDDDDECCCCCCDDBDD#	AS:i:-13	XS:i:0	XN:i:0	XM:i:1	XO:i:1	XG:i:1	NM:i:2	MD:Z:1T28	YT:Z:UU
HWI-ST515:184:D0PUKACXX:1:1105:10055:56374	256	chromosome:AGPv2:2:1:237068873:1	99085792	1	3M1I27M	*	0	0	CCATTTTTTGGCGATTAATGCCAAAGGGGGA	HCFGHFHJHDFFCDDDDDECCCCCCDDBDD#	AS:i:-13	XS:i:0	XN:i:0	XM:i:1	XO:i:1	XG:i:1	NM:i:2	MD:Z:2G27	YT:Z:UU
HWI-ST515:184:D0PUKACXX:1:1105:10055:56374	256	chromosome:AGPv2:3:1:232140174:1	210910929	1	3M1I27M	*	0	0	CCATTTTTTGGCGATTAATGCCAAAGGGGGA	HCFGHFHJHDFFCDDDDDECCCCCCDDBDD#	AS:i:-13	XS:i:0	XN:i:0	XM:i:1	XO:i:1	XG:i:1	NM:i:2	MD:Z:0T29	YT:Z:UU
HWI-ST515:184:D0PUKACXX:1:1105:10055:56374	272	chromosome:AGPv2:2:1:237068873:1	230022373	1	22M1I8M	*	0	0	TCCCCCTTTGGCATTAATCGCCAAAAAATGG	#DDBDDCCCCCCEDDDDDCFFDHJHFHGFCH	AS:i:-13	XS:i:0	XN:i:0	XM:i:1	XO:i:1	XG:i:1	NM:i:2	MD:Z:27C2	YT:Z:UU
HWI-ST515:184:D0PUKACXX:1:1105:10055:56374	256	chromosome:AGPv2:3:1:232140174:1	28906026	1	3M1I27M	*	0	0	CCATTTTTTGGCGATTAATGCCAAAGGGGGA	HCFGHFHJHDFFCDDDDDECCCCCCDDBDD#	AS:i:-13	XS:i:0	XN:i:0	XM:i:1	XO:i:1	XG:i:1	NM:i:2	MD:Z:2G27	YT:Z:UU
HWI-ST515:184:D0PUKACXX:1:1105:10055:56374	256	chromosome:AGPv2:6:1:169174353:1	97577723	1	3M1I27M	*	0	0	CCATTTTTTGGCGATTAATGCCAAAGGGGGA	HCFGHFHJHDFFCDDDDDECCCCCCDDBDD#	AS:i:-13	XS:i:0	XN:i:0	XM:i:1	XO:i:1	XG:i:1	NM:i:2	MD:Z:2G27	YT:Z:UU
HWI-ST515:184:D0PUKACXX:1:1105:10055:56374	256	chromosome:AGPv2:6:1:169174353:1	35606368	1	3M1I27M	*	0	0	CCATTTTTTGGCGATTAATGCCAAAGGGGGA	HCFGHFHJHDFFCDDDDDECCCCCCDDBDD#	AS:i:-13	XS:i:0	XN:i:0	XM:i:1	XO:i:1	XG:i:1	NM:i:2	MD:Z:2G27	YT:Z:UU
HWI-ST515:184:D0PUKACXX:1:1105:10055:56374	272	chromosome:AGPv2:3:1:232140174:1	110327138	1	22M1I8M	*	0	0	TCCCCCTTTGGCATTAATCGCCAAAAAATGG	#DDBDDCCCCCCEDDDDDCFFDHJHFHGFCH	AS:i:-13	XS:i:0	XN:i:0	XM:i:1	XO:i:1	XG:i:1	NM:i:2	MD:Z:27C2	YT:Z:UU
HWI-ST515:184:D0PUKACXX:1:1105:10055:56374	256	chromosome:AGPv2:1:1:301354135:1	81176344	1	3M1I27M	*	0	0	CCATTTTTTGGCGATTAATGCCAAAGGGGGA	HCFGHFHJHDFFCDDDDDECCCCCCDDBDD#	AS:i:-13	XS:i:0	XN:i:0	XM:i:1	XO:i:1	XG:i:1	NM:i:2	MD:Z:2G27	YT:Z:UU
HWI-ST515:184:D0PUKACXX:1:1105:10055:56374	256	chromosome:AGPv2:2:1:237068873:1	1016539	1	3M1I27M	*	0	0	CCATTTTTTGGCGATTAATGCCAAAGGGGGA	HCFGHFHJHDFFCDDDDDECCCCCCDDBDD#	AS:i:-13	XS:i:0	XN:i:0	XM:i:1	XO:i:1	XG:i:1	NM:i:2	MD:Z:2G27	YT:Z:UU
HWI-ST515:184:D0PUKACXX:1:1105:10055:56374	256	chromosome:AGPv2:1:1:301354135:1	47280939	1	3M1I27M	*	0	0	CCATTTTTTGGCGATTAATGCCAAAGGGGGA	HCFGHFHJHDFFCDDDDDECCCCCCDDBDD#	AS:i:-13	XS:i:0	XN:i:0	XM:i:1	XO:i:1	XG:i:1	NM:i:2	MD:Z:2G27	YT:Z:UU
HWI-ST515:184:D0PUKACXX:1:1105:10055:56374	272	chromosome:AGPv2:7:1:176764762:1	50161161	1	22M1I8M	*	0	0	TCCCCCTTTGGCATTAATCGCCAAAAAATGG	#DDBDDCCCCCCEDDDDDCFFDHJHFHGFCH	AS:i:-13	XS:i:0	XN:i:0	XM:i:1	XO:i:1	XG:i:1	NM:i:2	MD:Z:27C2	YT:Z:UU
HWI-ST515:184:D0PUKACXX:1:1105:10055:56374	256	chromosome:AGPv2:10:1:150189435:1	66929129	1	3M1I27M	*	0	0	CCATTTTTTGGCGATTAATGCCAAAGGGGGA	HCFGHFHJHDFFCDDDDDECCCCCCDDBDD#	AS:i:-13	XS:i:0	XN:i:0	XM:i:1	XO:i:1	XG:i:1	NM:i:2	MD:Z:2G27	YT:Z:UU
HWI-ST515:184:D0PUKACXX:1:1105:10055:56374	272	chromosome:AGPv2:5:1:217872852:1	5818809	1	22M1I8M	*	0	0	TCCCCCTTTGGCATTAATCGCCAAAAAATGG	#DDBDDCCCCCCEDDDDDCFFDHJHFHGFCH	AS:i:-13	XS:i:0	XN:i:0	XM:i:1	XO:i:1	XG:i:1	NM:i:2	MD:Z:27C2	YT:Z:UU
HWI-ST515:184:D0PUKACXX:1:1105:10055:56374	256	chromosome:AGPv2:1:1:301354135:1	222004209	1	3M1I27M	*	0	0	CCATTTTTTGGCGATTAATGCCAAAGGGGGA	HCFGHFHJHDFFCDDDDDECCCCCCDDBDD#	AS:i:-13	XS:i:0	XN:i:0	XM:i:1	XO:i:1	XG:i:1	NM:i:2	MD:Z:2G27	YT:Z:UU
HWI-ST515:184:D0PUKACXX:1:1105:10055:56374	256	chromosome:AGPv2:1:1:301354135:1	267381738	1	3M1I27M	*	0	0	CCATTTTTTGGCGATTAATGCCAAAGGGGGA	HCFGHFHJHDFFCDDDDDECCCCCCDDBDD#	AS:i:-13	XS:i:0	XN:i:0	XM:i:1	XO:i:1	XG:i:1	NM:i:2	MD:Z:2G27	YT:Z:UU
HWI-ST515:184:D0PUKACXX:1:1105:10055:56374	272	chromosome:AGPv2:10:1:150189435:1	16671530	1	22M1I8M	*	0	0	TCCCCCTTTGGCATTAATCGCCAAAAAATGG	#DDBDDCCCCCCEDDDDDCFFDHJHFHGFCH	AS:i:-13	XS:i:0	XN:i:0	XM:i:1	XO:i:1	XG:i:1	NM:i:2	MD:Z:27C2	YT:Z:UU
HWI-ST515:184:D0PUKACXX:1:1105:10055:56374	256	chromosome:AGPv2:9:1:156750706:1	156403274	1	3M1I27M	*	0	0	CCATTTTTTGGCGATTAATGCCAAAGGGGGA	HCFGHFHJHDFFCDDDDDECCCCCCDDBDD#	AS:i:-13	XS:i:0	XN:i:0	XM:i:1	XO:i:1	XG:i:1	NM:i:2	MD:Z:28A1	YT:Z:UU
HWI-ST515:184:D0PUKACXX:1:1105:10055:56374	256	chromosome:AGPv2:4:1:241473504:1	22906477	1	3M1I27M	*	0	0	CCATTTTTTGGCGATTAATGCCAAAGGGGGA	HCFGHFHJHDFFCDDDDDECCCCCCDDBDD#	AS:i:-13	XS:i:0	XN:i:0	XM:i:1	XO:i:1	XG:i:1	NM:i:2	MD:Z:2G27	YT:Z:UU
HWI-ST515:184:D0PUKACXX:1:1105:10055:56374	256	chromosome:AGPv2:4:1:241473504:1	85461508	1	3M1I27M	*	0	0	CCATTTTTTGGCGATTAATGCCAAAGGGGGA	HCFGHFHJHDFFCDDDDDECCCCCCDDBDD#	AS:i:-13	XS:i:0	XN:i:0	XM:i:1	XO:i:1	XG:i:1	NM:i:2	MD:Z:2G27	YT:Z:UU
HWI-ST515:184:D0PUKACXX:1:1105:10055:56374	272	chromosome:AGPv2:9:1:156750706:1	154151901	1	22M1I8M	*	0	0	TCCCCCTTTGGCATTAATCGCCAAAAAATGG	#DDBDDCCCCCCEDDDDDCFFDHJHFHGFCH	AS:i:-13	XS:i:0	XN:i:0	XM:i:1	XO:i:1	XG:i:1	NM:i:2	MD:Z:27C2	YT:Z:UU
HWI-ST515:184:D0PUKACXX:1:1105:10055:56374	256	chromosome:AGPv2:6:1:169174353:1	54156136	1	3M1I27M	*	0	0	CCATTTTTTGGCGATTAATGCCAAAGGGGGA	HCFGHFHJHDFFCDDDDDECCCCCCDDBDD#	AS:i:-13	XS:i:0	XN:i:0	XM:i:1	XO:i:1	XG:i:1	NM:i:2	MD:Z:2G27	YT:Z:UU
HWI-ST515:184:D0PUKACXX:1:1105:10055:56374	272	chromosome:AGPv2:3:1:232140174:1	50043351	1	22M1I8M	*	0	0	TCCCCCTTTGGCATTAATCGCCAAAAAATGG	#DDBDDCCCCCCEDDDDDCFFDHJHFHGFCH	AS:i:-13	XS:i:0	XN:i:0	XM:i:1	XO:i:1	XG:i:1	NM:i:2	MD:Z:27C2	YT:Z:UU
HWI-ST515:184:D0PUKACXX:1:1105:10055:56374	272	chromosome:AGPv2:6:1:169174353:1	93364400	1	22M1I8M	*	0	0	TCCCCCTTTGGCATTAATCGCCAAAAAATGG	#DDBDDCCCCCCEDDDDDCFFDHJHFHGFCH	AS:i:-13	XS:i:0	XN:i:0	XM:i:1	XO:i:1	XG:i:1	NM:i:2	MD:Z:27C2	YT:Z:UU
HWI-ST515:184:D0PUKACXX:1:1105:10055:56374	256	chromosome:AGPv2:8:1:175793759:1	47571687	1	3M1I27M	*	0	0	CCATTTTTTGGCGATTAATGCCAAAGGGGGA	HCFGHFHJHDFFCDDDDDECCCCCCDDBDD#	AS:i:-13	XS:i:0	XN:i:0	XM:i:1	XO:i:1	XG:i:1	NM:i:2	MD:Z:0T29	YT:Z:UU
HWI-ST515:184:D0PUKACXX:1:1105:10055:56374	272	chromosome:AGPv2:1:1:301354135:1	292476254	1	22M1I8M	*	0	0	TCCCCCTTTGGCATTAATCGCCAAAAAATGG	#DDBDDCCCCCCEDDDDDCFFDHJHFHGFCH	AS:i:-13	XS:i:0	XN:i:0	XM:i:1	XO:i:1	XG:i:1	NM:i:2	MD:Z:27C2	YT:Z:UU
HWI-ST515:184:D0PUKACXX:1:1105:10055:56374	272	chromosome:AGPv2:10:1:150189435:1	4969580	1	22M1I8M	*	0	0	TCCCCCTTTGGCATTAATCGCCAAAAAATGG	#DDBDDCCCCCCEDDDDDCFFDHJHFHGFCH	AS:i:-13	XS:i:0	XN:i:0	XM:i:1	XO:i:1	XG:i:1	NM:i:2	MD:Z:27C2	YT:Z:UU
HWI-ST515:184:D0PUKACXX:1:1105:10055:56374	272	chromosome:AGPv2:9:1:156750706:1	93545390	1	22M1I8M	*	0	0	TCCCCCTTTGGCATTAATCGCCAAAAAATGG	#DDBDDCCCCCCEDDDDDCFFDHJHFHGFCH	AS:i:-13	XS:i:0	XN:i:0	XM:i:1	XO:i:1	XG:i:1	NM:i:2	MD:Z:27C2	YT:Z:UU
HWI-ST515:184:D0PUKACXX:1:1105:10055:56374	272	chromosome:AGPv2:1:1:301354135:1	227970912	1	22M1I8M	*	0	0	TCCCCCTTTGGCATTAATCGCCAAAAAATGG	#DDBDDCCCCCCEDDDDDCFFDHJHFHGFCH	AS:i:-13	XS:i:0	XN:i:0	XM:i:1	XO:i:1	XG:i:1	NM:i:2	MD:Z:27C2	YT:Z:UU
HWI-ST515:184:D0PUKACXX:1:1105:10055:56374	256	chromosome:AGPv2:8:1:175793759:1	39429622	1	3M1I27M	*	0	0	CCATTTTTTGGCGATTAATGCCAAAGGGGGA	HCFGHFHJHDFFCDDDDDECCCCCCDDBDD#	AS:i:-13	XS:i:0	XN:i:0	XM:i:1	XO:i:1	XG:i:1	NM:i:2	MD:Z:0T29	YT:Z:UU
HWI-ST515:184:D0PUKACXX:1:1105:10055:56374	256	chromosome:AGPv2:7:1:176764762:1	111845220	1	3M1I27M	*	0	0	CCATTTTTTGGCGATTAATGCCAAAGGGGGA	HCFGHFHJHDFFCDDDDDECCCCCCDDBDD#	AS:i:-13	XS:i:0	XN:i:0	XM:i:1	XO:i:1	XG:i:1	NM:i:2	MD:Z:2G27	YT:Z:UU
HWI-ST515:184:D0PUKACXX:1:1105:10055:56374	272	chromosome:AGPv2:2:1:237068873:1	20915185	1	22M1I8M	*	0	0	TCCCCCTTTGGCATTAATCGCCAAAAAATGG	#DDBDDCCCCCCEDDDDDCFFDHJHFHGFCH	AS:i:-13	XS:i:0	XN:i:0	XM:i:1	XO:i:1	XG:i:1	NM:i:2	MD:Z:27C2	YT:Z:UU
HWI-ST515:184:D0PUKACXX:1:1105:10055:56374	256	chromosome:AGPv2:4:1:241473504:1	200690765	1	3M1I27M	*	0	0	CCATTTTTTGGCGATTAATGCCAAAGGGGGA	HCFGHFHJHDFFCDDDDDECCCCCCDDBDD#	AS:i:-13	XS:i:0	XN:i:0	XM:i:1	XO:i:1	XG:i:1	NM:i:2	MD:Z:2G27	YT:Z:UU
HWI-ST515:184:D0PUKACXX:1:1105:10055:56374	272	chromosome:AGPv2:10:1:150189435:1	74912349	1	22M1I8M	*	0	0	TCCCCCTTTGGCATTAATCGCCAAAAAATGG	#DDBDDCCCCCCEDDDDDCFFDHJHFHGFCH	AS:i:-13	XS:i:0	XN:i:0	XM:i:1	XO:i:1	XG:i:1	NM:i:2	MD:Z:27C2	YT:Z:UU
HWI-ST515:184:D0PUKACXX:1:1105:10055:56374	256	chromosome:AGPv2:8:1:175793759:1	132465457	1	3M1I27M	*	0	0	CCATTTTTTGGCGATTAATGCCAAAGGGGGA	HCFGHFHJHDFFCDDDDDECCCCCCDDBDD#	AS:i:-13	XS:i:0	XN:i:0	XM:i:1	XO:i:1	XG:i:1	NM:i:2	MD:Z:2G27	YT:Z:UU
HWI-ST515:184:D0PUKACXX:1:1105:10055:56374	272	chromosome:AGPv2:1:1:301354135:1	89310686	1	22M1I8M	*	0	0	TCCCCCTTTGGCATTAATCGCCAAAAAATGG	#DDBDDCCCCCCEDDDDDCFFDHJHFHGFCH	AS:i:-13	XS:i:0	XN:i:0	XM:i:1	XO:i:1	XG:i:1	NM:i:2	MD:Z:27C2	YT:Z:UU
HWI-ST515:184:D0PUKACXX:1:1105:10055:56374	256	chromosome:AGPv2:10:1:150189435:1	129807856	1	3M1I27M	*	0	0	CCATTTTTTGGCGATTAATGCCAAAGGGGGA	HCFGHFHJHDFFCDDDDDECCCCCCDDBDD#	AS:i:-13	XS:i:0	XN:i:0	XM:i:1	XO:i:1	XG:i:1	NM:i:2	MD:Z:2G27	YT:Z:UU
HWI-ST515:184:D0PUKACXX:1:1105:10055:56374	256	chromosome:AGPv2:7:1:176764762:1	84363131	1	3M1I27M	*	0	0	CCATTTTTTGGCGATTAATGCCAAAGGGGGA	HCFGHFHJHDFFCDDDDDECCCCCCDDBDD#	AS:i:-13	XS:i:0	XN:i:0	XM:i:1	XO:i:1	XG:i:1	NM:i:2	MD:Z:1T28	YT:Z:UU
HWI-ST515:184:D0PUKACXX:1:1105:10055:56374	256	chromosome:AGPv2:9:1:156750706:1	27071887	1	3M1I27M	*	0	0	CCATTTTTTGGCGATTAATGCCAAAGGGGGA	HCFGHFHJHDFFCDDDDDECCCCCCDDBDD#	AS:i:-13	XS:i:0	XN:i:0	XM:i:1	XO:i:1	XG:i:1	NM:i:2	MD:Z:2G27	YT:Z:UU
HWI-ST515:184:D0PUKACXX:1:1105:10055:56374	256	chromosome:AGPv2:9:1:156750706:1	96828367	1	3M1I27M	*	0	0	CCATTTTTTGGCGATTAATGCCAAAGGGGGA	HCFGHFHJHDFFCDDDDDECCCCCCDDBDD#	AS:i:-13	XS:i:0	XN:i:0	XM:i:1	XO:i:1	XG:i:1	NM:i:2	MD:Z:2G27	YT:Z:UU
HWI-ST515:184:D0PUKACXX:1:1105:10055:56374	272	chromosome:AGPv2:9:1:156750706:1	107533240	1	22M1I8M	*	0	0	TCCCCCTTTGGCATTAATCGCCAAAAAATGG	#DDBDDCCCCCCEDDDDDCFFDHJHFHGFCH	AS:i:-13	XS:i:0	XN:i:0	XM:i:1	XO:i:1	XG:i:1	NM:i:2	MD:Z:27C2	YT:Z:UU
HWI-ST515:184:D0PUKACXX:1:1105:10055:56374	272	chromosome:AGPv2:1:1:301354135:1	47078350	1	22M1I8M	*	0	0	TCCCCCTTTGGCATTAATCGCCAAAAAATGG	#DDBDDCCCCCCEDDDDDCFFDHJHFHGFCH	AS:i:-13	XS:i:0	XN:i:0	XM:i:1	XO:i:1	XG:i:1	NM:i:2	MD:Z:27C2	YT:Z:UU
HWI-ST515:184:D0PUKACXX:1:1105:10055:56374	272	chromosome:AGPv2:6:1:169174353:1	99116318	1	22M1I8M	*	0	0	TCCCCCTTTGGCATTAATCGCCAAAAAATGG	#DDBDDCCCCCCEDDDDDCFFDHJHFHGFCH	AS:i:-13	XS:i:0	XN:i:0	XM:i:1	XO:i:1	XG:i:1	NM:i:2	MD:Z:27C2	YT:Z:UU
HWI-ST515:184:D0PUKACXX:1:1105:10055:56374	272	chromosome:AGPv2:1:1:301354135:1	244101911	1	22M1I8M	*	0	0	TCCCCCTTTGGCATTAATCGCCAAAAAATGG	#DDBDDCCCCCCEDDDDDCFFDHJHFHGFCH	AS:i:-13	XS:i:0	XN:i:0	XM:i:1	XO:i:1	XG:i:1	NM:i:2	MD:Z:27C2	YT:Z:UU
HWI-ST515:184:D0PUKACXX:1:1105:10055:56374	256	chromosome:AGPv2:1:1:301354135:1	58796296	1	3M1I27M	*	0	0	CCATTTTTTGGCGATTAATGCCAAAGGGGGA	HCFGHFHJHDFFCDDDDDECCCCCCDDBDD#	AS:i:-13	XS:i:0	XN:i:0	XM:i:1	XO:i:1	XG:i:1	NM:i:2	MD:Z:2G27	YT:Z:UU
HWI-ST515:184:D0PUKACXX:1:1105:10055:56374	256	chromosome:AGPv2:7:1:176764762:1	27969590	1	3M1I27M	*	0	0	CCATTTTTTGGCGATTAATGCCAAAGGGGGA	HCFGHFHJHDFFCDDDDDECCCCCCDDBDD#	AS:i:-13	XS:i:0	XN:i:0	XM:i:1	XO:i:1	XG:i:1	NM:i:2	MD:Z:2G27	YT:Z:UU
HWI-ST515:184:D0PUKACXX:1:1105:10055:56374	256	chromosome:AGPv2:3:1:232140174:1	166515097	1	3M1I27M	*	0	0	CCATTTTTTGGCGATTAATGCCAAAGGGGGA	HCFGHFHJHDFFCDDDDDECCCCCCDDBDD#	AS:i:-13	XS:i:0	XN:i:0	XM:i:1	XO:i:1	XG:i:1	NM:i:2	MD:Z:2G27	YT:Z:UU
HWI-ST515:184:D0PUKACXX:1:1105:10055:56374	272	chromosome:AGPv2:6:1:169174353:1	137874420	1	22M1I8M	*	0	0	TCCCCCTTTGGCATTAATCGCCAAAAAATGG	#DDBDDCCCCCCEDDDDDCFFDHJHFHGFCH	AS:i:-13	XS:i:0	XN:i:0	XM:i:1	XO:i:1	XG:i:1	NM:i:2	MD:Z:27C2	YT:Z:UU
HWI-ST515:184:D0PUKACXX:1:1105:10055:56374	256	chromosome:AGPv2:9:1:156750706:1	86748288	1	31M	*	0	0	CCATTTTTTGGCGATTAATGCCAAAGGGGGA	HCFGHFHJHDFFCDDDDDECCCCCCDDBDD#	AS:i:-15	XS:i:0	XN:i:0	XM:i:3	XO:i:0	XG:i:0	NM:i:3	MD:Z:0T1T0G27	YT:Z:UU
HWI-ST515:184:D0PUKACXX:1:1105:10055:56374	256	chromosome:AGPv2:2:1:237068873:1	68260611	1	31M	*	0	0	CCATTTTTTGGCGATTAATGCCAAAGGGGGA	HCFGHFHJHDFFCDDDDDECCCCCCDDBDD#	AS:i:-15	XS:i:0	XN:i:0	XM:i:3	XO:i:0	XG:i:0	NM:i:3	MD:Z:0T1T0G27	YT:Z:UU
HWI-ST515:184:D0PUKACXX:1:1105:10055:56374	272	chromosome:AGPv2:8:1:175793759:1	143194784	1	31M	*	0	0	TCCCCCTTTGGCATTAATCGCCAAAAAATGG	#DDBDDCCCCCCEDDDDDCFFDHJHFHGFCH	AS:i:-15	XS:i:0	XN:i:0	XM:i:3	XO:i:0	XG:i:0	NM:i:3	MD:Z:26C1G0A1	YT:Z:UU
HWI-ST515:184:D0PUKACXX:1:1105:10055:56374	256	chromosome:AGPv2:3:1:232140174:1	146399498	1	31M	*	0	0	CCATTTTTTGGCGATTAATGCCAAAGGGGGA	HCFGHFHJHDFFCDDDDDECCCCCCDDBDD#	AS:i:-15	XS:i:0	XN:i:0	XM:i:3	XO:i:0	XG:i:0	NM:i:3	MD:Z:0T1T0G27	YT:Z:UU
HWI-ST515:184:D0PUKACXX:1:1105:10055:56374	256	chromosome:AGPv2:3:1:232140174:1	35694500	1	31M	*	0	0	CCATTTTTTGGCGATTAATGCCAAAGGGGGA	HCFGHFHJHDFFCDDDDDECCCCCCDDBDD#	AS:i:-15	XS:i:0	XN:i:0	XM:i:3	XO:i:0	XG:i:0	NM:i:3	MD:Z:0T1T0G27	YT:Z:UU
HWI-ST515:184:D0PUKACXX:1:1105:10055:56374	272	chromosome:AGPv2:2:1:237068873:1	172294412	1	31M	*	0	0	TCCCCCTTTGGCATTAATCGCCAAAAAATGG	#DDBDDCCCCCCEDDDDDCFFDHJHFHGFCH	AS:i:-15	XS:i:0	XN:i:0	XM:i:3	XO:i:0	XG:i:0	NM:i:3	MD:Z:27C0A1A0	YT:Z:UU
HWI-ST515:184:D0PUKACXX:1:1105:10055:56374	256	chromosome:AGPv2:9:1:156750706:1	33000748	1	31M	*	0	0	CCATTTTTTGGCGATTAATGCCAAAGGGGGA	HCFGHFHJHDFFCDDDDDECCCCCCDDBDD#	AS:i:-15	XS:i:0	XN:i:0	XM:i:3	XO:i:0	XG:i:0	NM:i:3	MD:Z:0T1T0G27	YT:Z:UU
HWI-ST515:184:D0PUKACXX:1:1105:10055:56374	256	chromosome:AGPv2:7:1:176764762:1	164578502	1	31M	*	0	0	CCATTTTTTGGCGATTAATGCCAAAGGGGGA	HCFGHFHJHDFFCDDDDDECCCCCCDDBDD#	AS:i:-15	XS:i:0	XN:i:0	XM:i:3	XO:i:0	XG:i:0	NM:i:3	MD:Z:0A1T0G27	YT:Z:UU
HWI-ST515:184:D0PUKACXX:1:1105:10055:56374	272	chromosome:AGPv2:5:1:217872852:1	52481869	1	31M	*	0	0	TCCCCCTTTGGCATTAATCGCCAAAAAATGG	#DDBDDCCCCCCEDDDDDCFFDHJHFHGFCH	AS:i:-15	XS:i:0	XN:i:0	XM:i:3	XO:i:0	XG:i:0	NM:i:3	MD:Z:27C0A1A0	YT:Z:UU
HWI-ST515:184:D0PUKACXX:1:1105:10055:56374	256	chromosome:AGPv2:1:1:301354135:1	249059895	1	31M	*	0	0	CCATTTTTTGGCGATTAATGCCAAAGGGGGA	HCFGHFHJHDFFCDDDDDECCCCCCDDBDD#	AS:i:-15	XS:i:0	XN:i:0	XM:i:3	XO:i:0	XG:i:0	NM:i:3	MD:Z:0T1T0G27	YT:Z:UU
HWI-ST515:184:D0PUKACXX:1:1105:10055:56374	256	chromosome:AGPv2:5:1:217872852:1	62079834	1	31M	*	0	0	CCATTTTTTGGCGATTAATGCCAAAGGGGGA	HCFGHFHJHDFFCDDDDDECCCCCCDDBDD#	AS:i:-15	XS:i:0	XN:i:0	XM:i:3	XO:i:0	XG:i:0	NM:i:3	MD:Z:1T0C1G26	YT:Z:UU
HWI-ST515:184:D0PUKACXX:1:1105:10055:56374	256	chromosome:AGPv2:3:1:232140174:1	66748872	1	31M	*	0	0	CCATTTTTTGGCGATTAATGCCAAAGGGGGA	HCFGHFHJHDFFCDDDDDECCCCCCDDBDD#	AS:i:-15	XS:i:0	XN:i:0	XM:i:3	XO:i:0	XG:i:0	NM:i:3	MD:Z:0T1T0G27	YT:Z:UU
HWI-ST515:184:D0PUKACXX:1:1105:10055:56374	272	chromosome:AGPv2:1:1:301354135:1	142575508	1	31M	*	0	0	TCCCCCTTTGGCATTAATCGCCAAAAAATGG	#DDBDDCCCCCCEDDDDDCFFDHJHFHGFCH	AS:i:-15	XS:i:0	XN:i:0	XM:i:3	XO:i:0	XG:i:0	NM:i:3	MD:Z:27C0A1A0	YT:Z:UU
HWI-ST515:184:D0PUKACXX:1:1105:10055:56374	256	chromosome:AGPv2:1:1:301354135:1	241549700	1	31M	*	0	0	CCATTTTTTGGCGATTAATGCCAAAGGGGGA	HCFGHFHJHDFFCDDDDDECCCCCCDDBDD#	AS:i:-15	XS:i:0	XN:i:0	XM:i:3	XO:i:0	XG:i:0	NM:i:3	MD:Z:0T1T0G27	YT:Z:UU
HWI-ST515:184:D0PUKACXX:1:1105:10055:56374	256	chromosome:AGPv2:8:1:175793759:1	21363423	1	31M	*	0	0	CCATTTTTTGGCGATTAATGCCAAAGGGGGA	HCFGHFHJHDFFCDDDDDECCCCCCDDBDD#	AS:i:-15	XS:i:0	XN:i:0	XM:i:3	XO:i:0	XG:i:0	NM:i:3	MD:Z:0T1T0G27	YT:Z:UU
HWI-ST515:184:D0PUKACXX:1:1105:10055:56374	272	chromosome:AGPv2:1:1:301354135:1	58968637	1	31M	*	0	0	TCCCCCTTTGGCATTAATCGCCAAAAAATGG	#DDBDDCCCCCCEDDDDDCFFDHJHFHGFCH	AS:i:-15	XS:i:0	XN:i:0	XM:i:3	XO:i:0	XG:i:0	NM:i:3	MD:Z:27C0A1A0	YT:Z:UU
HWI-ST515:184:D0PUKACXX:1:1105:10055:56374	256	chromosome:AGPv2:2:1:237068873:1	119325854	1	31M	*	0	0	CCATTTTTTGGCGATTAATGCCAAAGGGGGA	HCFGHFHJHDFFCDDDDDECCCCCCDDBDD#	AS:i:-15	XS:i:0	XN:i:0	XM:i:3	XO:i:0	XG:i:0	NM:i:3	MD:Z:0T1T0G27	YT:Z:UU
HWI-ST515:184:D0PUKACXX:1:1105:10055:56374	256	chromosome:AGPv2:3:1:232140174:1	202416908	1	31M	*	0	0	CCATTTTTTGGCGATTAATGCCAAAGGGGGA	HCFGHFHJHDFFCDDDDDECCCCCCDDBDD#	AS:i:-15	XS:i:0	XN:i:0	XM:i:3	XO:i:0	XG:i:0	NM:i:3	MD:Z:0T1T0G27	YT:Z:UU
HWI-ST515:184:D0PUKACXX:1:1105:10055:56374	272	chromosome:AGPv2:6:1:169174353:1	16204732	1	31M	*	0	0	TCCCCCTTTGGCATTAATCGCCAAAAAATGG	#DDBDDCCCCCCEDDDDDCFFDHJHFHGFCH	AS:i:-15	XS:i:0	XN:i:0	XM:i:3	XO:i:0	XG:i:0	NM:i:3	MD:Z:27C0A1A0	YT:Z:UU
HWI-ST515:184:D0PUKACXX:1:1105:10055:56374	272	chromosome:AGPv2:1:1:301354135:1	216076068	1	22M1I8M	*	0	0	TCCCCCTTTGGCATTAATCGCCAAAAAATGG	#DDBDDCCCCCCEDDDDDCFFDHJHFHGFCH	AS:i:-15	XS:i:0	XN:i:0	XM:i:2	XO:i:1	XG:i:1	NM:i:3	MD:Z:0A26C2	YT:Z:UU
HWI-ST515:184:D0PUKACXX:1:1105:10055:56374	272	chromosome:AGPv2:1:1:301354135:1	13512893	1	22M1I8M	*	0	0	TCCCCCTTTGGCATTAATCGCCAAAAAATGG	#DDBDDCCCCCCEDDDDDCFFDHJHFHGFCH	AS:i:-15	XS:i:0	XN:i:0	XM:i:2	XO:i:1	XG:i:1	NM:i:3	MD:Z:0C26C2	YT:Z:UU
HWI-ST515:184:D0PUKACXX:1:1105:10055:56374	272	chromosome:AGPv2:8:1:175793759:1	81186673	1	31M	*	0	0	TCCCCCTTTGGCATTAATCGCCAAAAAATGG	#DDBDDCCCCCCEDDDDDCFFDHJHFHGFCH	AS:i:-15	XS:i:0	XN:i:0	XM:i:3	XO:i:0	XG:i:0	NM:i:3	MD:Z:27C0A1A0	YT:Z:UU
HWI-ST515:184:D0PUKACXX:1:1105:10055:56374	272	chromosome:AGPv2:2:1:237068873:1	165769964	1	31M	*	0	0	TCCCCCTTTGGCATTAATCGCCAAAAAATGG	#DDBDDCCCCCCEDDDDDCFFDHJHFHGFCH	AS:i:-15	XS:i:0	XN:i:0	XM:i:3	XO:i:0	XG:i:0	NM:i:3	MD:Z:27C0A1A0	YT:Z:UU
HWI-ST515:184:D0PUKACXX:1:1105:10055:56374	256	chromosome:AGPv2:4:1:241473504:1	60148986	1	31M	*	0	0	CCATTTTTTGGCGATTAATGCCAAAGGGGGA	HCFGHFHJHDFFCDDDDDECCCCCCDDBDD#	AS:i:-15	XS:i:0	XN:i:0	XM:i:3	XO:i:0	XG:i:0	NM:i:3	MD:Z:0T1T0G27	YT:Z:UU
HWI-ST515:184:D0PUKACXX:1:1105:10055:56374	256	chromosome:AGPv2:9:1:156750706:1	25667782	1	31M	*	0	0	CCATTTTTTGGCGATTAATGCCAAAGGGGGA	HCFGHFHJHDFFCDDDDDECCCCCCDDBDD#	AS:i:-15	XS:i:0	XN:i:0	XM:i:3	XO:i:0	XG:i:0	NM:i:3	MD:Z:0T1T0G27	YT:Z:UU
HWI-ST515:184:D0PUKACXX:1:1105:10055:56374	256	chromosome:AGPv2:7:1:176764762:1	106178273	1	3M1I27M	*	0	0	CCATTTTTTGGCGATTAATGCCAAAGGGGGA	HCFGHFHJHDFFCDDDDDECCCCCCDDBDD#	AS:i:-15	XS:i:0	XN:i:0	XM:i:2	XO:i:1	XG:i:1	NM:i:3	MD:Z:2G26G0	YT:Z:UU
HWI-ST515:184:D0PUKACXX:1:1105:10055:56374	272	chromosome:AGPv2:7:1:176764762:1	42028163	1	31M	*	0	0	TCCCCCTTTGGCATTAATCGCCAAAAAATGG	#DDBDDCCCCCCEDDDDDCFFDHJHFHGFCH	AS:i:-15	XS:i:0	XN:i:0	XM:i:3	XO:i:0	XG:i:0	NM:i:3	MD:Z:27C0A1A0	YT:Z:UU
HWI-ST515:184:D0PUKACXX:1:1105:10055:56374	272	chromosome:AGPv2:4:1:241473504:1	119773560	1	31M	*	0	0	TCCCCCTTTGGCATTAATCGCCAAAAAATGG	#DDBDDCCCCCCEDDDDDCFFDHJHFHGFCH	AS:i:-15	XS:i:0	XN:i:0	XM:i:3	XO:i:0	XG:i:0	NM:i:3	MD:Z:27C0A1A0	YT:Z:UU
HWI-ST515:184:D0PUKACXX:1:1105:10055:56374	256	chromosome:AGPv2:10:1:150189435:1	139617029	1	31M	*	0	0	CCATTTTTTGGCGATTAATGCCAAAGGGGGA	HCFGHFHJHDFFCDDDDDECCCCCCDDBDD#	AS:i:-15	XS:i:0	XN:i:0	XM:i:3	XO:i:0	XG:i:0	NM:i:3	MD:Z:0T1T0G27	YT:Z:UU
HWI-ST515:184:D0PUKACXX:1:1105:10055:56374	272	chromosome:AGPv2:3:1:232140174:1	76213121	1	31M	*	0	0	TCCCCCTTTGGCATTAATCGCCAAAAAATGG	#DDBDDCCCCCCEDDDDDCFFDHJHFHGFCH	AS:i:-15	XS:i:0	XN:i:0	XM:i:3	XO:i:0	XG:i:0	NM:i:3	MD:Z:27C0A1A0	YT:Z:UU
HWI-ST515:184:D0PUKACXX:1:1105:10055:56374	272	chromosome:AGPv2:1:1:301354135:1	69293446	1	31M	*	0	0	TCCCCCTTTGGCATTAATCGCCAAAAAATGG	#DDBDDCCCCCCEDDDDDCFFDHJHFHGFCH	AS:i:-15	XS:i:0	XN:i:0	XM:i:3	XO:i:0	XG:i:0	NM:i:3	MD:Z:27C0A1A0	YT:Z:UU
HWI-ST515:184:D0PUKACXX:1:1105:10055:56374	272	chromosome:AGPv2:7:1:176764762:1	123444946	1	22M1I8M	*	0	0	TCCCCCTTTGGCATTAATCGCCAAAAAATGG	#DDBDDCCCCCCEDDDDDCFFDHJHFHGFCH	AS:i:-15	XS:i:0	XN:i:0	XM:i:2	XO:i:1	XG:i:1	NM:i:3	MD:Z:0C0T28	YT:Z:UU
HWI-ST515:184:D0PUKACXX:1:1105:10055:56374	256	chromosome:AGPv2:3:1:232140174:1	52184496	1	31M	*	0	0	CCATTTTTTGGCGATTAATGCCAAAGGGGGA	HCFGHFHJHDFFCDDDDDECCCCCCDDBDD#	AS:i:-15	XS:i:0	XN:i:0	XM:i:3	XO:i:0	XG:i:0	NM:i:3	MD:Z:0T1T0G27	YT:Z:UU
HWI-ST515:184:D0PUKACXX:1:1105:10055:56374	272	chromosome:AGPv2:3:1:232140174:1	7059622	1	31M	*	0	0	TCCCCCTTTGGCATTAATCGCCAAAAAATGG	#DDBDDCCCCCCEDDDDDCFFDHJHFHGFCH	AS:i:-15	XS:i:0	XN:i:0	XM:i:3	XO:i:0	XG:i:0	NM:i:3	MD:Z:27C0A1A0	YT:Z:UU
HWI-ST515:184:D0PUKACXX:1:1105:10055:56374	272	chromosome:AGPv2:4:1:241473504:1	108400254	1	31M	*	0	0	TCCCCCTTTGGCATTAATCGCCAAAAAATGG	#DDBDDCCCCCCEDDDDDCFFDHJHFHGFCH	AS:i:-15	XS:i:0	XN:i:0	XM:i:3	XO:i:0	XG:i:0	NM:i:3	MD:Z:27C0A1A0	YT:Z:UU
HWI-ST515:184:D0PUKACXX:1:1105:10055:56374	256	chromosome:AGPv2:2:1:237068873:1	148848985	1	31M	*	0	0	CCATTTTTTGGCGATTAATGCCAAAGGGGGA	HCFGHFHJHDFFCDDDDDECCCCCCDDBDD#	AS:i:-15	XS:i:0	XN:i:0	XM:i:3	XO:i:0	XG:i:0	NM:i:3	MD:Z:1T0C1G26	YT:Z:UU
HWI-ST515:184:D0PUKACXX:1:1105:10055:56374	272	chromosome:AGPv2:6:1:169174353:1	144061440	1	31M	*	0	0	TCCCCCTTTGGCATTAATCGCCAAAAAATGG	#DDBDDCCCCCCEDDDDDCFFDHJHFHGFCH	AS:i:-15	XS:i:0	XN:i:0	XM:i:3	XO:i:0	XG:i:0	NM:i:3	MD:Z:27C0A1A0	YT:Z:UU
HWI-ST515:184:D0PUKACXX:1:1105:10055:56374	272	chromosome:AGPv2:1:1:301354135:1	300804369	1	31M	*	0	0	TCCCCCTTTGGCATTAATCGCCAAAAAATGG	#DDBDDCCCCCCEDDDDDCFFDHJHFHGFCH	AS:i:-15	XS:i:0	XN:i:0	XM:i:3	XO:i:0	XG:i:0	NM:i:3	MD:Z:4T23G1A0	YT:Z:UU
HWI-ST515:184:D0PUKACXX:1:1105:10055:56374	256	chromosome:AGPv2:2:1:237068873:1	26509081	1	31M	*	0	0	CCATTTTTTGGCGATTAATGCCAAAGGGGGA	HCFGHFHJHDFFCDDDDDECCCCCCDDBDD#	AS:i:-15	XS:i:0	XN:i:0	XM:i:3	XO:i:0	XG:i:0	NM:i:3	MD:Z:0T1T0G27	YT:Z:UU
HWI-ST515:184:D0PUKACXX:1:1105:10055:56374	272	chromosome:AGPv2:1:1:301354135:1	244808198	1	31M	*	0	0	TCCCCCTTTGGCATTAATCGCCAAAAAATGG	#DDBDDCCCCCCEDDDDDCFFDHJHFHGFCH	AS:i:-15	XS:i:0	XN:i:0	XM:i:3	XO:i:0	XG:i:0	NM:i:3	MD:Z:27C0A1A0	YT:Z:UU
HWI-ST515:184:D0PUKACXX:1:1105:10055:56374	256	chromosome:AGPv2:6:1:169174353:1	66802845	1	31M	*	0	0	CCATTTTTTGGCGATTAATGCCAAAGGGGGA	HCFGHFHJHDFFCDDDDDECCCCCCDDBDD#	AS:i:-15	XS:i:0	XN:i:0	XM:i:3	XO:i:0	XG:i:0	NM:i:3	MD:Z:0T1T0G27	YT:Z:UU
HWI-ST515:184:D0PUKACXX:1:1105:10055:56374	272	chromosome:AGPv2:2:1:237068873:1	41153662	1	31M	*	0	0	TCCCCCTTTGGCATTAATCGCCAAAAAATGG	#DDBDDCCCCCCEDDDDDCFFDHJHFHGFCH	AS:i:-15	XS:i:0	XN:i:0	XM:i:3	XO:i:0	XG:i:0	NM:i:3	MD:Z:27C0A1A0	YT:Z:UU
HWI-ST515:184:D0PUKACXX:1:1105:10055:56374	256	chromosome:AGPv2:8:1:175793759:1	126189466	1	31M	*	0	0	CCATTTTTTGGCGATTAATGCCAAAGGGGGA	HCFGHFHJHDFFCDDDDDECCCCCCDDBDD#	AS:i:-15	XS:i:0	XN:i:0	XM:i:3	XO:i:0	XG:i:0	NM:i:3	MD:Z:0T1T0G27	YT:Z:UU
HWI-ST515:184:D0PUKACXX:1:1105:10055:56374	272	chromosome:AGPv2:10:1:150189435:1	37763337	1	31M	*	0	0	TCCCCCTTTGGCATTAATCGCCAAAAAATGG	#DDBDDCCCCCCEDDDDDCFFDHJHFHGFCH	AS:i:-15	XS:i:0	XN:i:0	XM:i:3	XO:i:0	XG:i:0	NM:i:3	MD:Z:27C0A1A0	YT:Z:UU
HWI-ST515:184:D0PUKACXX:1:1105:10055:56374	272	chromosome:AGPv2:8:1:175793759:1	25261323	1	31M	*	0	0	TCCCCCTTTGGCATTAATCGCCAAAAAATGG	#DDBDDCCCCCCEDDDDDCFFDHJHFHGFCH	AS:i:-15	XS:i:0	XN:i:0	XM:i:3	XO:i:0	XG:i:0	NM:i:3	MD:Z:26C1G0A1	YT:Z:UU
HWI-ST515:184:D0PUKACXX:1:1105:10055:56374	272	chromosome:AGPv2:7:1:176764762:1	150304641	1	31M	*	0	0	TCCCCCTTTGGCATTAATCGCCAAAAAATGG	#DDBDDCCCCCCEDDDDDCFFDHJHFHGFCH	AS:i:-15	XS:i:0	XN:i:0	XM:i:3	XO:i:0	XG:i:0	NM:i:3	MD:Z:1T26G0A1	YT:Z:UU
HWI-ST515:184:D0PUKACXX:1:1105:10055:56374	256	chromosome:AGPv2:1:1:301354135:1	169945961	1	31M	*	0	0	CCATTTTTTGGCGATTAATGCCAAAGGGGGA	HCFGHFHJHDFFCDDDDDECCCCCCDDBDD#	AS:i:-15	XS:i:0	XN:i:0	XM:i:3	XO:i:0	XG:i:0	NM:i:3	MD:Z:0T1T0G27	YT:Z:UU
HWI-ST515:184:D0PUKACXX:1:1105:10055:56374	272	chromosome:AGPv2:9:1:156750706:1	64528652	1	31M	*	0	0	TCCCCCTTTGGCATTAATCGCCAAAAAATGG	#DDBDDCCCCCCEDDDDDCFFDHJHFHGFCH	AS:i:-15	XS:i:0	XN:i:0	XM:i:3	XO:i:0	XG:i:0	NM:i:3	MD:Z:27C0A1A0	YT:Z:UU
HWI-ST515:184:D0PUKACXX:1:1105:10055:56374	272	chromosome:AGPv2:10:1:150189435:1	24795740	1	31M	*	0	0	TCCCCCTTTGGCATTAATCGCCAAAAAATGG	#DDBDDCCCCCCEDDDDDCFFDHJHFHGFCH	AS:i:-15	XS:i:0	XN:i:0	XM:i:3	XO:i:0	XG:i:0	NM:i:3	MD:Z:27C0A1A0	YT:Z:UU
HWI-ST515:184:D0PUKACXX:1:1105:10055:56374	272	chromosome:AGPv2:5:1:217872852:1	100789957	1	31M	*	0	0	TCCCCCTTTGGCATTAATCGCCAAAAAATGG	#DDBDDCCCCCCEDDDDDCFFDHJHFHGFCH	AS:i:-15	XS:i:0	XN:i:0	XM:i:3	XO:i:0	XG:i:0	NM:i:3	MD:Z:27C0A1A0	YT:Z:UU
HWI-ST515:184:D0PUKACXX:1:1105:10055:56374	256	chromosome:AGPv2:5:1:217872852:1	201825966	1	31M	*	0	0	CCATTTTTTGGCGATTAATGCCAAAGGGGGA	HCFGHFHJHDFFCDDDDDECCCCCCDDBDD#	AS:i:-15	XS:i:0	XN:i:0	XM:i:3	XO:i:0	XG:i:0	NM:i:3	MD:Z:0T1T0G27	YT:Z:UU
HWI-ST515:184:D0PUKACXX:1:1105:10055:56374	272	chromosome:AGPv2:2:1:237068873:1	163182211	1	22M1I8M	*	0	0	TCCCCCTTTGGCATTAATCGCCAAAAAATGG	#DDBDDCCCCCCEDDDDDCFFDHJHFHGFCH	AS:i:-15	XS:i:0	XN:i:0	XM:i:2	XO:i:1	XG:i:1	NM:i:3	MD:Z:0C26C2	YT:Z:UU
HWI-ST515:184:D0PUKACXX:1:1105:10055:56374	272	chromosome:AGPv2:9:1:156750706:1	6126216	1	31M	*	0	0	TCCCCCTTTGGCATTAATCGCCAAAAAATGG	#DDBDDCCCCCCEDDDDDCFFDHJHFHGFCH	AS:i:-15	XS:i:0	XN:i:0	XM:i:3	XO:i:0	XG:i:0	NM:i:3	MD:Z:27C0A1A0	YT:Z:UU
HWI-ST515:184:D0PUKACXX:1:1105:10055:56374	256	chromosome:AGPv2:2:1:237068873:1	47488585	1	31M	*	0	0	CCATTTTTTGGCGATTAATGCCAAAGGGGGA	HCFGHFHJHDFFCDDDDDECCCCCCDDBDD#	AS:i:-15	XS:i:0	XN:i:0	XM:i:3	XO:i:0	XG:i:0	NM:i:3	MD:Z:1T0C1G26	YT:Z:UU
HWI-ST515:184:D0PUKACXX:1:1105:10055:56374	256	chromosome:AGPv2:5:1:217872852:1	64880641	1	31M	*	0	0	CCATTTTTTGGCGATTAATGCCAAAGGGGGA	HCFGHFHJHDFFCDDDDDECCCCCCDDBDD#	AS:i:-15	XS:i:0	XN:i:0	XM:i:3	XO:i:0	XG:i:0	NM:i:3	MD:Z:0T1T0G27	YT:Z:UU
HWI-ST515:184:D0PUKACXX:1:1105:10055:56374	256	chromosome:AGPv2:1:1:301354135:1	238264692	1	3M1I27M	*	0	0	CCATTTTTTGGCGATTAATGCCAAAGGGGGA	HCFGHFHJHDFFCDDDDDECCCCCCDDBDD#	AS:i:-15	XS:i:0	XN:i:0	XM:i:2	XO:i:1	XG:i:1	NM:i:3	MD:Z:2G26G0	YT:Z:UU
HWI-ST515:184:D0PUKACXX:1:1105:10055:56374	256	chromosome:AGPv2:10:1:150189435:1	76666322	1	31M	*	0	0	CCATTTTTTGGCGATTAATGCCAAAGGGGGA	HCFGHFHJHDFFCDDDDDECCCCCCDDBDD#	AS:i:-15	XS:i:0	XN:i:0	XM:i:3	XO:i:0	XG:i:0	NM:i:3	MD:Z:0T1T0G27	YT:Z:UU
HWI-ST515:184:D0PUKACXX:1:1105:10055:56374	256	chromosome:AGPv2:4:1:241473504:1	149039674	1	31M	*	0	0	CCATTTTTTGGCGATTAATGCCAAAGGGGGA	HCFGHFHJHDFFCDDDDDECCCCCCDDBDD#	AS:i:-15	XS:i:0	XN:i:0	XM:i:3	XO:i:0	XG:i:0	NM:i:3	MD:Z:0T1T0G27	YT:Z:UU
HWI-ST515:184:D0PUKACXX:1:1105:10055:56374	272	chromosome:AGPv2:6:1:169174353:1	68267453	1	31M	*	0	0	TCCCCCTTTGGCATTAATCGCCAAAAAATGG	#DDBDDCCCCCCEDDDDDCFFDHJHFHGFCH	AS:i:-15	XS:i:0	XN:i:0	XM:i:3	XO:i:0	XG:i:0	NM:i:3	MD:Z:27C0A1A0	YT:Z:UU
HWI-ST515:184:D0PUKACXX:1:1105:10055:56374	256	chromosome:AGPv2:5:1:217872852:1	100585700	1	31M	*	0	0	CCATTTTTTGGCGATTAATGCCAAAGGGGGA	HCFGHFHJHDFFCDDDDDECCCCCCDDBDD#	AS:i:-15	XS:i:0	XN:i:0	XM:i:3	XO:i:0	XG:i:0	NM:i:3	MD:Z:1T0C0G27	YT:Z:UU
HWI-ST515:184:D0PUKACXX:1:1105:10055:56374	272	chromosome:AGPv2:10:1:150189435:1	76084166	1	31M	*	0	0	TCCCCCTTTGGCATTAATCGCCAAAAAATGG	#DDBDDCCCCCCEDDDDDCFFDHJHFHGFCH	AS:i:-15	XS:i:0	XN:i:0	XM:i:3	XO:i:0	XG:i:0	NM:i:3	MD:Z:27C0A1A0	YT:Z:UU
HWI-ST515:184:D0PUKACXX:1:1105:10055:56374	272	chromosome:AGPv2:2:1:237068873:1	26452259	1	31M	*	0	0	TCCCCCTTTGGCATTAATCGCCAAAAAATGG	#DDBDDCCCCCCEDDDDDCFFDHJHFHGFCH	AS:i:-15	XS:i:0	XN:i:0	XM:i:3	XO:i:0	XG:i:0	NM:i:3	MD:Z:27C0A1A0	YT:Z:UU
HWI-ST515:184:D0PUKACXX:1:1105:10055:56374	256	chromosome:AGPv2:3:1:232140174:1	161533641	1	31M	*	0	0	CCATTTTTTGGCGATTAATGCCAAAGGGGGA	HCFGHFHJHDFFCDDDDDECCCCCCDDBDD#	AS:i:-15	XS:i:0	XN:i:0	XM:i:3	XO:i:0	XG:i:0	NM:i:3	MD:Z:0T1T0G27	YT:Z:UU
HWI-ST515:184:D0PUKACXX:1:1105:10055:56374	272	chromosome:AGPv2:4:1:241473504:1	142437312	1	31M	*	0	0	TCCCCCTTTGGCATTAATCGCCAAAAAATGG	#DDBDDCCCCCCEDDDDDCFFDHJHFHGFCH	AS:i:-15	XS:i:0	XN:i:0	XM:i:3	XO:i:0	XG:i:0	NM:i:3	MD:Z:27C0A1A0	YT:Z:UU
HWI-ST515:184:D0PUKACXX:1:1105:10055:56374	272	chromosome:AGPv2:1:1:301354135:1	209848134	1	31M	*	0	0	TCCCCCTTTGGCATTAATCGCCAAAAAATGG	#DDBDDCCCCCCEDDDDDCFFDHJHFHGFCH	AS:i:-15	XS:i:0	XN:i:0	XM:i:3	XO:i:0	XG:i:0	NM:i:3	MD:Z:27C0A1A0	YT:Z:UU
HWI-ST515:184:D0PUKACXX:1:1105:10055:56374	272	chromosome:AGPv2:UNKNOWN:1:7140151:1	6946989	1	31M	*	0	0	TCCCCCTTTGGCATTAATCGCCAAAAAATGG	#DDBDDCCCCCCEDDDDDCFFDHJHFHGFCH	AS:i:-15	XS:i:0	XN:i:0	XM:i:3	XO:i:0	XG:i:0	NM:i:3	MD:Z:27C0A1A0	YT:Z:UU
HWI-ST515:184:D0PUKACXX:1:1105:10055:56374	256	chromosome:AGPv2:8:1:175793759:1	33252802	1	31M	*	0	0	CCATTTTTTGGCGATTAATGCCAAAGGGGGA	HCFGHFHJHDFFCDDDDDECCCCCCDDBDD#	AS:i:-15	XS:i:0	XN:i:0	XM:i:3	XO:i:0	XG:i:0	NM:i:3	MD:Z:0T1T0G27	YT:Z:UU
HWI-ST515:184:D0PUKACXX:1:1105:10055:56374	272	chromosome:AGPv2:7:1:176764762:1	26200700	1	31M	*	0	0	TCCCCCTTTGGCATTAATCGCCAAAAAATGG	#DDBDDCCCCCCEDDDDDCFFDHJHFHGFCH	AS:i:-15	XS:i:0	XN:i:0	XM:i:3	XO:i:0	XG:i:0	NM:i:3	MD:Z:27C0A1A0	YT:Z:UU
HWI-ST515:184:D0PUKACXX:1:1105:10055:56374	272	chromosome:AGPv2:7:1:176764762:1	109637996	1	31M	*	0	0	TCCCCCTTTGGCATTAATCGCCAAAAAATGG	#DDBDDCCCCCCEDDDDDCFFDHJHFHGFCH	AS:i:-15	XS:i:0	XN:i:0	XM:i:3	XO:i:0	XG:i:0	NM:i:3	MD:Z:26C1A0A1	YT:Z:UU
HWI-ST515:184:D0PUKACXX:1:1105:10055:56374	256	chromosome:AGPv2:6:1:169174353:1	99360498	1	31M	*	0	0	CCATTTTTTGGCGATTAATGCCAAAGGGGGA	HCFGHFHJHDFFCDDDDDECCCCCCDDBDD#	AS:i:-15	XS:i:0	XN:i:0	XM:i:3	XO:i:0	XG:i:0	NM:i:3	MD:Z:0T1T0G27	YT:Z:UU
HWI-ST515:184:D0PUKACXX:1:1105:10055:56374	272	chromosome:AGPv2:1:1:301354135:1	165209213	1	31M	*	0	0	TCCCCCTTTGGCATTAATCGCCAAAAAATGG	#DDBDDCCCCCCEDDDDDCFFDHJHFHGFCH	AS:i:-15	XS:i:0	XN:i:0	XM:i:3	XO:i:0	XG:i:0	NM:i:3	MD:Z:27C0A1A0	YT:Z:UU
HWI-ST515:184:D0PUKACXX:1:1105:10055:56374	272	chromosome:AGPv2:1:1:301354135:1	87305516	1	31M	*	0	0	TCCCCCTTTGGCATTAATCGCCAAAAAATGG	#DDBDDCCCCCCEDDDDDCFFDHJHFHGFCH	AS:i:-15	XS:i:0	XN:i:0	XM:i:3	XO:i:0	XG:i:0	NM:i:3	MD:Z:27C0A1A0	YT:Z:UU
HWI-ST515:184:D0PUKACXX:1:1105:10055:56374	272	chromosome:AGPv2:3:1:232140174:1	188441616	1	31M	*	0	0	TCCCCCTTTGGCATTAATCGCCAAAAAATGG	#DDBDDCCCCCCEDDDDDCFFDHJHFHGFCH	AS:i:-15	XS:i:0	XN:i:0	XM:i:3	XO:i:0	XG:i:0	NM:i:3	MD:Z:26C1G0A1	YT:Z:UU
HWI-ST515:184:D0PUKACXX:1:1105:10055:56374	272	chromosome:AGPv2:8:1:175793759:1	123569782	1	31M	*	0	0	TCCCCCTTTGGCATTAATCGCCAAAAAATGG	#DDBDDCCCCCCEDDDDDCFFDHJHFHGFCH	AS:i:-15	XS:i:0	XN:i:0	XM:i:3	XO:i:0	XG:i:0	NM:i:3	MD:Z:27C0A1A0	YT:Z:UU
HWI-ST515:184:D0PUKACXX:1:1105:10055:56374	272	chromosome:AGPv2:3:1:232140174:1	126079609	1	31M	*	0	0	TCCCCCTTTGGCATTAATCGCCAAAAAATGG	#DDBDDCCCCCCEDDDDDCFFDHJHFHGFCH	AS:i:-15	XS:i:0	XN:i:0	XM:i:3	XO:i:0	XG:i:0	NM:i:3	MD:Z:27T1A0A0	YT:Z:UU
HWI-ST515:184:D0PUKACXX:1:1105:10055:56374	256	chromosome:AGPv2:9:1:156750706:1	28217590	1	31M	*	0	0	CCATTTTTTGGCGATTAATGCCAAAGGGGGA	HCFGHFHJHDFFCDDDDDECCCCCCDDBDD#	AS:i:-15	XS:i:0	XN:i:0	XM:i:3	XO:i:0	XG:i:0	NM:i:3	MD:Z:0T1T0G27	YT:Z:UU
HWI-ST515:184:D0PUKACXX:1:1105:10055:56374	272	chromosome:AGPv2:4:1:241473504:1	229886800	1	31M	*	0	0	TCCCCCTTTGGCATTAATCGCCAAAAAATGG	#DDBDDCCCCCCEDDDDDCFFDHJHFHGFCH	AS:i:-15	XS:i:0	XN:i:0	XM:i:3	XO:i:0	XG:i:0	NM:i:3	MD:Z:1T26C0A1	YT:Z:UU
HWI-ST515:184:D0PUKACXX:1:1105:10055:56374	256	chromosome:AGPv2:1:1:301354135:1	186826106	1	31M	*	0	0	CCATTTTTTGGCGATTAATGCCAAAGGGGGA	HCFGHFHJHDFFCDDDDDECCCCCCDDBDD#	AS:i:-15	XS:i:0	XN:i:0	XM:i:3	XO:i:0	XG:i:0	NM:i:3	MD:Z:0T1T0G27	YT:Z:UU
HWI-ST515:184:D0PUKACXX:1:1105:10055:56374	272	chromosome:AGPv2:4:1:241473504:1	153289025	1	22M1I8M	*	0	0	TCCCCCTTTGGCATTAATCGCCAAAAAATGG	#DDBDDCCCCCCEDDDDDCFFDHJHFHGFCH	AS:i:-15	XS:i:0	XN:i:0	XM:i:2	XO:i:1	XG:i:1	NM:i:3	MD:Z:0C0T28	YT:Z:UU
HWI-ST515:184:D0PUKACXX:1:1105:10055:56374	272	chromosome:AGPv2:1:1:301354135:1	145225405	1	22M1I8M	*	0	0	TCCCCCTTTGGCATTAATCGCCAAAAAATGG	#DDBDDCCCCCCEDDDDDCFFDHJHFHGFCH	AS:i:-15	XS:i:0	XN:i:0	XM:i:2	XO:i:1	XG:i:1	NM:i:3	MD:Z:0C0T28	YT:Z:UU
HWI-ST515:184:D0PUKACXX:1:1105:10055:56374	272	chromosome:AGPv2:4:1:241473504:1	151954425	1	22M1I8M	*	0	0	TCCCCCTTTGGCATTAATCGCCAAAAAATGG	#DDBDDCCCCCCEDDDDDCFFDHJHFHGFCH	AS:i:-15	XS:i:0	XN:i:0	XM:i:2	XO:i:1	XG:i:1	NM:i:3	MD:Z:0C26C2	YT:Z:UU
HWI-ST515:184:D0PUKACXX:1:1105:10055:56374	272	chromosome:AGPv2:7:1:176764762:1	83594930	1	31M	*	0	0	TCCCCCTTTGGCATTAATCGCCAAAAAATGG	#DDBDDCCCCCCEDDDDDCFFDHJHFHGFCH	AS:i:-15	XS:i:0	XN:i:0	XM:i:3	XO:i:0	XG:i:0	NM:i:3	MD:Z:27C0A1A0	YT:Z:UU
HWI-ST515:184:D0PUKACXX:1:1105:10055:56374	256	chromosome:AGPv2:5:1:217872852:1	137359240	1	31M	*	0	0	CCATTTTTTGGCGATTAATGCCAAAGGGGGA	HCFGHFHJHDFFCDDDDDECCCCCCDDBDD#	AS:i:-15	XS:i:0	XN:i:0	XM:i:3	XO:i:0	XG:i:0	NM:i:3	MD:Z:1T0C1G26	YT:Z:UU
HWI-ST515:184:D0PUKACXX:1:1105:10055:56374	256	chromosome:AGPv2:6:1:169174353:1	79526997	1	3M1I27M	*	0	0	CCATTTTTTGGCGATTAATGCCAAAGGGGGA	HCFGHFHJHDFFCDDDDDECCCCCCDDBDD#	AS:i:-15	XS:i:0	XN:i:0	XM:i:2	XO:i:1	XG:i:1	NM:i:3	MD:Z:28A0G0	YT:Z:UU
HWI-ST515:184:D0PUKACXX:1:1105:10055:56374	272	chromosome:AGPv2:1:1:301354135:1	51202502	1	31M	*	0	0	TCCCCCTTTGGCATTAATCGCCAAAAAATGG	#DDBDDCCCCCCEDDDDDCFFDHJHFHGFCH	AS:i:-15	XS:i:0	XN:i:0	XM:i:3	XO:i:0	XG:i:0	NM:i:3	MD:Z:26C0G0A2	YT:Z:UU
HWI-ST515:184:D0PUKACXX:1:1105:10055:56374	256	chromosome:AGPv2:1:1:301354135:1	170050762	1	31M	*	0	0	CCATTTTTTGGCGATTAATGCCAAAGGGGGA	HCFGHFHJHDFFCDDDDDECCCCCCDDBDD#	AS:i:-15	XS:i:0	XN:i:0	XM:i:3	XO:i:0	XG:i:0	NM:i:3	MD:Z:0T1T0G27	YT:Z:UU
HWI-ST515:184:D0PUKACXX:1:1105:10055:56374	256	chromosome:AGPv2:7:1:176764762:1	25013367	1	31M	*	0	0	CCATTTTTTGGCGATTAATGCCAAAGGGGGA	HCFGHFHJHDFFCDDDDDECCCCCCDDBDD#	AS:i:-15	XS:i:0	XN:i:0	XM:i:3	XO:i:0	XG:i:0	NM:i:3	MD:Z:0T1T0G27	YT:Z:UU
HWI-ST515:184:D0PUKACXX:1:1105:10055:56374	256	chromosome:AGPv2:8:1:175793759:1	18170359	1	31M	*	0	0	CCATTTTTTGGCGATTAATGCCAAAGGGGGA	HCFGHFHJHDFFCDDDDDECCCCCCDDBDD#	AS:i:-15	XS:i:0	XN:i:0	XM:i:3	XO:i:0	XG:i:0	NM:i:3	MD:Z:0T1T0G27	YT:Z:UU
HWI-ST515:184:D0PUKACXX:1:1105:10055:56374	272	chromosome:AGPv2:6:1:169174353:1	168310935	1	31M	*	0	0	TCCCCCTTTGGCATTAATCGCCAAAAAATGG	#DDBDDCCCCCCEDDDDDCFFDHJHFHGFCH	AS:i:-15	XS:i:0	XN:i:0	XM:i:3	XO:i:0	XG:i:0	NM:i:3	MD:Z:27C0A1A0	YT:Z:UU
HWI-ST515:184:D0PUKACXX:1:1105:10055:56374	272	chromosome:AGPv2:6:1:169174353:1	154213861	1	22M1I8M	*	0	0	TCCCCCTTTGGCATTAATCGCCAAAAAATGG	#DDBDDCCCCCCEDDDDDCFFDHJHFHGFCH	AS:i:-15	XS:i:0	XN:i:0	XM:i:2	XO:i:1	XG:i:1	NM:i:3	MD:Z:0G26C2	YT:Z:UU
HWI-ST515:184:D0PUKACXX:1:1105:10055:56374	272	chromosome:AGPv2:6:1:169174353:1	39354247	1	31M	*	0	0	TCCCCCTTTGGCATTAATCGCCAAAAAATGG	#DDBDDCCCCCCEDDDDDCFFDHJHFHGFCH	AS:i:-15	XS:i:0	XN:i:0	XM:i:3	XO:i:0	XG:i:0	NM:i:3	MD:Z:26C1G0A1	YT:Z:UU
HWI-ST515:184:D0PUKACXX:1:1105:10055:56374	272	chromosome:AGPv2:2:1:237068873:1	63923693	1	31M	*	0	0	TCCCCCTTTGGCATTAATCGCCAAAAAATGG	#DDBDDCCCCCCEDDDDDCFFDHJHFHGFCH	AS:i:-15	XS:i:0	XN:i:0	XM:i:3	XO:i:0	XG:i:0	NM:i:3	MD:Z:27C0A1A0	YT:Z:UU
HWI-ST515:184:D0PUKACXX:1:1105:10055:56374	272	chromosome:AGPv2:3:1:232140174:1	159317676	1	31M	*	0	0	TCCCCCTTTGGCATTAATCGCCAAAAAATGG	#DDBDDCCCCCCEDDDDDCFFDHJHFHGFCH	AS:i:-15	XS:i:0	XN:i:0	XM:i:3	XO:i:0	XG:i:0	NM:i:3	MD:Z:27C0A1A0	YT:Z:UU
HWI-ST515:184:D0PUKACXX:1:1105:10055:56374	272	chromosome:AGPv2:8:1:175793759:1	140958433	1	22M1I8M	*	0	0	TCCCCCTTTGGCATTAATCGCCAAAAAATGG	#DDBDDCCCCCCEDDDDDCFFDHJHFHGFCH	AS:i:-15	XS:i:0	XN:i:0	XM:i:2	XO:i:1	XG:i:1	NM:i:3	MD:Z:0C0T28	YT:Z:UU
HWI-ST515:184:D0PUKACXX:1:1105:10055:56374	256	chromosome:AGPv2:9:1:156750706:1	25220293	1	31M	*	0	0	CCATTTTTTGGCGATTAATGCCAAAGGGGGA	HCFGHFHJHDFFCDDDDDECCCCCCDDBDD#	AS:i:-15	XS:i:0	XN:i:0	XM:i:3	XO:i:0	XG:i:0	NM:i:3	MD:Z:1T0T1G26	YT:Z:UU
HWI-ST515:184:D0PUKACXX:1:1105:10055:56374	256	chromosome:AGPv2:3:1:232140174:1	54679990	1	31M	*	0	0	CCATTTTTTGGCGATTAATGCCAAAGGGGGA	HCFGHFHJHDFFCDDDDDECCCCCCDDBDD#	AS:i:-15	XS:i:0	XN:i:0	XM:i:3	XO:i:0	XG:i:0	NM:i:3	MD:Z:0T1T0G27	YT:Z:UU
HWI-ST515:184:D0PUKACXX:1:1105:10055:56374	256	chromosome:AGPv2:1:1:301354135:1	60493568	1	31M	*	0	0	CCATTTTTTGGCGATTAATGCCAAAGGGGGA	HCFGHFHJHDFFCDDDDDECCCCCCDDBDD#	AS:i:-15	XS:i:0	XN:i:0	XM:i:3	XO:i:0	XG:i:0	NM:i:3	MD:Z:0T0T0G28	YT:Z:UU
HWI-ST515:184:D0PUKACXX:1:1105:10055:56374	272	chromosome:AGPv2:7:1:176764762:1	104891800	1	31M	*	0	0	TCCCCCTTTGGCATTAATCGCCAAAAAATGG	#DDBDDCCCCCCEDDDDDCFFDHJHFHGFCH	AS:i:-15	XS:i:0	XN:i:0	XM:i:3	XO:i:0	XG:i:0	NM:i:3	MD:Z:27C0A1A0	YT:Z:UU
HWI-ST515:184:D0PUKACXX:1:1105:10055:56374	256	chromosome:AGPv2:6:1:169174353:1	99407030	1	31M	*	0	0	CCATTTTTTGGCGATTAATGCCAAAGGGGGA	HCFGHFHJHDFFCDDDDDECCCCCCDDBDD#	AS:i:-15	XS:i:0	XN:i:0	XM:i:3	XO:i:0	XG:i:0	NM:i:3	MD:Z:0T1T0G27	YT:Z:UU
HWI-ST515:184:D0PUKACXX:1:1105:10055:56374	272	chromosome:AGPv2:1:1:301354135:1	106069042	1	31M	*	0	0	TCCCCCTTTGGCATTAATCGCCAAAAAATGG	#DDBDDCCCCCCEDDDDDCFFDHJHFHGFCH	AS:i:-15	XS:i:0	XN:i:0	XM:i:3	XO:i:0	XG:i:0	NM:i:3	MD:Z:27C0A1A0	YT:Z:UU
HWI-ST515:184:D0PUKACXX:1:1105:10055:56374	272	chromosome:AGPv2:2:1:237068873:1	8304039	1	31M	*	0	0	TCCCCCTTTGGCATTAATCGCCAAAAAATGG	#DDBDDCCCCCCEDDDDDCFFDHJHFHGFCH	AS:i:-15	XS:i:0	XN:i:0	XM:i:3	XO:i:0	XG:i:0	NM:i:3	MD:Z:27C0A1A0	YT:Z:UU
HWI-ST515:184:D0PUKACXX:1:1105:10055:56374	272	chromosome:AGPv2:10:1:150189435:1	53603708	1	22M1I8M	*	0	0	TCCCCCTTTGGCATTAATCGCCAAAAAATGG	#DDBDDCCCCCCEDDDDDCFFDHJHFHGFCH	AS:i:-15	XS:i:0	XN:i:0	XM:i:2	XO:i:1	XG:i:1	NM:i:3	MD:Z:0C0T28	YT:Z:UU
HWI-ST515:184:D0PUKACXX:1:1105:10055:56374	256	chromosome:AGPv2:6:1:169174353:1	7584793	1	31M	*	0	0	CCATTTTTTGGCGATTAATGCCAAAGGGGGA	HCFGHFHJHDFFCDDDDDECCCCCCDDBDD#	AS:i:-15	XS:i:0	XN:i:0	XM:i:3	XO:i:0	XG:i:0	NM:i:3	MD:Z:0T1T0G27	YT:Z:UU
HWI-ST515:184:D0PUKACXX:1:1105:10055:56374	272	chromosome:AGPv2:7:1:176764762:1	142624629	1	31M	*	0	0	TCCCCCTTTGGCATTAATCGCCAAAAAATGG	#DDBDDCCCCCCEDDDDDCFFDHJHFHGFCH	AS:i:-15	XS:i:0	XN:i:0	XM:i:3	XO:i:0	XG:i:0	NM:i:3	MD:Z:27C0A1A0	YT:Z:UU
HWI-ST515:184:D0PUKACXX:1:1105:10055:56374	272	chromosome:AGPv2:8:1:175793759:1	8423531	1	31M	*	0	0	TCCCCCTTTGGCATTAATCGCCAAAAAATGG	#DDBDDCCCCCCEDDDDDCFFDHJHFHGFCH	AS:i:-15	XS:i:0	XN:i:0	XM:i:3	XO:i:0	XG:i:0	NM:i:3	MD:Z:27C0A1A0	YT:Z:UU
HWI-ST515:184:D0PUKACXX:1:1105:10055:56374	272	chromosome:AGPv2:5:1:217872852:1	165821762	1	31M	*	0	0	TCCCCCTTTGGCATTAATCGCCAAAAAATGG	#DDBDDCCCCCCEDDDDDCFFDHJHFHGFCH	AS:i:-15	XS:i:0	XN:i:0	XM:i:3	XO:i:0	XG:i:0	NM:i:3	MD:Z:27C0A1A0	YT:Z:UU
HWI-ST515:184:D0PUKACXX:1:1105:10055:56374	272	chromosome:AGPv2:1:1:301354135:1	74092064	1	31M	*	0	0	TCCCCCTTTGGCATTAATCGCCAAAAAATGG	#DDBDDCCCCCCEDDDDDCFFDHJHFHGFCH	AS:i:-15	XS:i:0	XN:i:0	XM:i:3	XO:i:0	XG:i:0	NM:i:3	MD:Z:27C0A1A0	YT:Z:UU
HWI-ST515:184:D0PUKACXX:1:1105:10055:56374	256	chromosome:AGPv2:7:1:176764762:1	140892125	1	31M	*	0	0	CCATTTTTTGGCGATTAATGCCAAAGGGGGA	HCFGHFHJHDFFCDDDDDECCCCCCDDBDD#	AS:i:-15	XS:i:0	XN:i:0	XM:i:3	XO:i:0	XG:i:0	NM:i:3	MD:Z:0T1T0G27	YT:Z:UU
HWI-ST515:184:D0PUKACXX:1:1105:10055:56374	256	chromosome:AGPv2:8:1:175793759:1	134998607	1	31M	*	0	0	CCATTTTTTGGCGATTAATGCCAAAGGGGGA	HCFGHFHJHDFFCDDDDDECCCCCCDDBDD#	AS:i:-15	XS:i:0	XN:i:0	XM:i:3	XO:i:0	XG:i:0	NM:i:3	MD:Z:1T0C0C27	YT:Z:UU
HWI-ST515:184:D0PUKACXX:1:1105:10055:56374	272	chromosome:AGPv2:4:1:241473504:1	217481947	1	31M	*	0	0	TCCCCCTTTGGCATTAATCGCCAAAAAATGG	#DDBDDCCCCCCEDDDDDCFFDHJHFHGFCH	AS:i:-15	XS:i:0	XN:i:0	XM:i:3	XO:i:0	XG:i:0	NM:i:3	MD:Z:27C0A1A0	YT:Z:UU
HWI-ST515:184:D0PUKACXX:1:1105:10055:56374	256	chromosome:AGPv2:4:1:241473504:1	79883584	1	31M	*	0	0	CCATTTTTTGGCGATTAATGCCAAAGGGGGA	HCFGHFHJHDFFCDDDDDECCCCCCDDBDD#	AS:i:-15	XS:i:0	XN:i:0	XM:i:3	XO:i:0	XG:i:0	NM:i:3	MD:Z:0T1T0G27	YT:Z:UU
HWI-ST515:184:D0PUKACXX:1:1105:10055:56374	256	chromosome:AGPv2:8:1:175793759:1	9771083	1	31M	*	0	0	CCATTTTTTGGCGATTAATGCCAAAGGGGGA	HCFGHFHJHDFFCDDDDDECCCCCCDDBDD#	AS:i:-15	XS:i:0	XN:i:0	XM:i:3	XO:i:0	XG:i:0	NM:i:3	MD:Z:0T1T0G27	YT:Z:UU
HWI-ST515:184:D0PUKACXX:1:1105:10055:56374	256	chromosome:AGPv2:7:1:176764762:1	56467499	1	3M1I27M	*	0	0	CCATTTTTTGGCGATTAATGCCAAAGGGGGA	HCFGHFHJHDFFCDDDDDECCCCCCDDBDD#	AS:i:-15	XS:i:0	XN:i:0	XM:i:2	XO:i:1	XG:i:1	NM:i:3	MD:Z:2G26G0	YT:Z:UU
HWI-ST515:184:D0PUKACXX:1:1105:10055:56374	272	chromosome:AGPv2:1:1:301354135:1	290583345	1	31M	*	0	0	TCCCCCTTTGGCATTAATCGCCAAAAAATGG	#DDBDDCCCCCCEDDDDDCFFDHJHFHGFCH	AS:i:-15	XS:i:0	XN:i:0	XM:i:3	XO:i:0	XG:i:0	NM:i:3	MD:Z:27C0A1A0	YT:Z:UU
HWI-ST515:184:D0PUKACXX:1:1105:10055:56374	256	chromosome:AGPv2:8:1:175793759:1	113559116	1	3M1I27M	*	0	0	CCATTTTTTGGCGATTAATGCCAAAGGGGGA	HCFGHFHJHDFFCDDDDDECCCCCCDDBDD#	AS:i:-15	XS:i:0	XN:i:0	XM:i:2	XO:i:1	XG:i:1	NM:i:3	MD:Z:28A0G0	YT:Z:UU
HWI-ST515:184:D0PUKACXX:1:1105:10055:56374	272	chromosome:AGPv2:6:1:169174353:1	30069385	1	22M1I8M	*	0	0	TCCCCCTTTGGCATTAATCGCCAAAAAATGG	#DDBDDCCCCCCEDDDDDCFFDHJHFHGFCH	AS:i:-15	XS:i:0	XN:i:0	XM:i:2	XO:i:1	XG:i:1	NM:i:3	MD:Z:0C0T28	YT:Z:UU
HWI-ST515:184:D0PUKACXX:1:1105:10055:56374	272	chromosome:AGPv2:2:1:237068873:1	163323627	1	31M	*	0	0	TCCCCCTTTGGCATTAATCGCCAAAAAATGG	#DDBDDCCCCCCEDDDDDCFFDHJHFHGFCH	AS:i:-15	XS:i:0	XN:i:0	XM:i:3	XO:i:0	XG:i:0	NM:i:3	MD:Z:27C0A1A0	YT:Z:UU
HWI-ST515:184:D0PUKACXX:1:1105:10055:56374	256	chromosome:AGPv2:1:1:301354135:1	88474158	1	31M	*	0	0	CCATTTTTTGGCGATTAATGCCAAAGGGGGA	HCFGHFHJHDFFCDDDDDECCCCCCDDBDD#	AS:i:-15	XS:i:0	XN:i:0	XM:i:3	XO:i:0	XG:i:0	NM:i:3	MD:Z:0T1C23A4	YT:Z:UU
HWI-ST515:184:D0PUKACXX:1:1105:10055:56374	272	chromosome:AGPv2:4:1:241473504:1	150789624	1	31M	*	0	0	TCCCCCTTTGGCATTAATCGCCAAAAAATGG	#DDBDDCCCCCCEDDDDDCFFDHJHFHGFCH	AS:i:-15	XS:i:0	XN:i:0	XM:i:3	XO:i:0	XG:i:0	NM:i:3	MD:Z:27C0A1A0	YT:Z:UU
HWI-ST515:184:D0PUKACXX:1:1105:10055:56374	256	chromosome:AGPv2:1:1:301354135:1	53317044	1	31M	*	0	0	CCATTTTTTGGCGATTAATGCCAAAGGGGGA	HCFGHFHJHDFFCDDDDDECCCCCCDDBDD#	AS:i:-15	XS:i:0	XN:i:0	XM:i:3	XO:i:0	XG:i:0	NM:i:3	MD:Z:0T1T0G27	YT:Z:UU
HWI-ST515:184:D0PUKACXX:1:1105:10055:56374	272	chromosome:AGPv2:2:1:237068873:1	232767270	1	31M	*	0	0	TCCCCCTTTGGCATTAATCGCCAAAAAATGG	#DDBDDCCCCCCEDDDDDCFFDHJHFHGFCH	AS:i:-15	XS:i:0	XN:i:0	XM:i:3	XO:i:0	XG:i:0	NM:i:3	MD:Z:27C0A1A0	YT:Z:UU
HWI-ST515:184:D0PUKACXX:1:1105:10055:56374	256	chromosome:AGPv2:4:1:241473504:1	228657566	1	31M	*	0	0	CCATTTTTTGGCGATTAATGCCAAAGGGGGA	HCFGHFHJHDFFCDDDDDECCCCCCDDBDD#	AS:i:-15	XS:i:0	XN:i:0	XM:i:3	XO:i:0	XG:i:0	NM:i:3	MD:Z:0T1T0G27	YT:Z:UU
HWI-ST515:184:D0PUKACXX:1:1105:10055:56374	272	chromosome:AGPv2:3:1:232140174:1	113808485	1	31M	*	0	0	TCCCCCTTTGGCATTAATCGCCAAAAAATGG	#DDBDDCCCCCCEDDDDDCFFDHJHFHGFCH	AS:i:-15	XS:i:0	XN:i:0	XM:i:3	XO:i:0	XG:i:0	NM:i:3	MD:Z:27C0A1A0	YT:Z:UU
HWI-ST515:184:D0PUKACXX:1:1105:10055:56374	272	chromosome:AGPv2:1:1:301354135:1	203858396	1	31M	*	0	0	TCCCCCTTTGGCATTAATCGCCAAAAAATGG	#DDBDDCCCCCCEDDDDDCFFDHJHFHGFCH	AS:i:-15	XS:i:0	XN:i:0	XM:i:3	XO:i:0	XG:i:0	NM:i:3	MD:Z:27C0A1A0	YT:Z:UU
HWI-ST515:184:D0PUKACXX:1:1105:10055:56374	256	chromosome:AGPv2:2:1:237068873:1	66741076	1	31M	*	0	0	CCATTTTTTGGCGATTAATGCCAAAGGGGGA	HCFGHFHJHDFFCDDDDDECCCCCCDDBDD#	AS:i:-15	XS:i:0	XN:i:0	XM:i:3	XO:i:0	XG:i:0	NM:i:3	MD:Z:0T0T1G27	YT:Z:UU
HWI-ST515:184:D0PUKACXX:1:1105:10055:56374	256	chromosome:AGPv2:4:1:241473504:1	158911013	1	31M	*	0	0	CCATTTTTTGGCGATTAATGCCAAAGGGGGA	HCFGHFHJHDFFCDDDDDECCCCCCDDBDD#	AS:i:-15	XS:i:0	XN:i:0	XM:i:3	XO:i:0	XG:i:0	NM:i:3	MD:Z:0T1T0G27	YT:Z:UU
HWI-ST515:184:D0PUKACXX:1:1105:10055:56374	272	chromosome:AGPv2:1:1:301354135:1	82040443	1	31M	*	0	0	TCCCCCTTTGGCATTAATCGCCAAAAAATGG	#DDBDDCCCCCCEDDDDDCFFDHJHFHGFCH	AS:i:-15	XS:i:0	XN:i:0	XM:i:3	XO:i:0	XG:i:0	NM:i:3	MD:Z:27C0A1A0	YT:Z:UU
HWI-ST515:184:D0PUKACXX:1:1105:10055:56374	256	chromosome:AGPv2:8:1:175793759:1	134931491	1	3M1I27M	*	0	0	CCATTTTTTGGCGATTAATGCCAAAGGGGGA	HCFGHFHJHDFFCDDDDDECCCCCCDDBDD#	AS:i:-15	XS:i:0	XN:i:0	XM:i:2	XO:i:1	XG:i:1	NM:i:3	MD:Z:28A0G0	YT:Z:UU
HWI-ST515:184:D0PUKACXX:1:1105:10055:56374	272	chromosome:AGPv2:6:1:169174353:1	62276378	1	31M	*	0	0	TCCCCCTTTGGCATTAATCGCCAAAAAATGG	#DDBDDCCCCCCEDDDDDCFFDHJHFHGFCH	AS:i:-15	XS:i:0	XN:i:0	XM:i:3	XO:i:0	XG:i:0	NM:i:3	MD:Z:27C1A0A0	YT:Z:UU
HWI-ST515:184:D0PUKACXX:1:1105:10055:56374	272	chromosome:AGPv2:7:1:176764762:1	122760403	1	22M1I8M	*	0	0	TCCCCCTTTGGCATTAATCGCCAAAAAATGG	#DDBDDCCCCCCEDDDDDCFFDHJHFHGFCH	AS:i:-15	XS:i:0	XN:i:0	XM:i:2	XO:i:1	XG:i:1	NM:i:3	MD:Z:0G26C2	YT:Z:UU
HWI-ST515:184:D0PUKACXX:1:1105:10055:56374	256	chromosome:AGPv2:2:1:237068873:1	229764146	1	31M	*	0	0	CCATTTTTTGGCGATTAATGCCAAAGGGGGA	HCFGHFHJHDFFCDDDDDECCCCCCDDBDD#	AS:i:-15	XS:i:0	XN:i:0	XM:i:3	XO:i:0	XG:i:0	NM:i:3	MD:Z:0T1G0G27	YT:Z:UU
HWI-ST515:184:D0PUKACXX:1:1105:10055:56374	272	chromosome:AGPv2:6:1:169174353:1	76610121	1	22M1I8M	*	0	0	TCCCCCTTTGGCATTAATCGCCAAAAAATGG	#DDBDDCCCCCCEDDDDDCFFDHJHFHGFCH	AS:i:-15	XS:i:0	XN:i:0	XM:i:2	XO:i:1	XG:i:1	NM:i:3	MD:Z:0C0T28	YT:Z:UU
HWI-ST515:184:D0PUKACXX:1:1105:10055:56374	256	chromosome:AGPv2:1:1:301354135:1	284416489	1	31M	*	0	0	CCATTTTTTGGCGATTAATGCCAAAGGGGGA	HCFGHFHJHDFFCDDDDDECCCCCCDDBDD#	AS:i:-15	XS:i:0	XN:i:0	XM:i:3	XO:i:0	XG:i:0	NM:i:3	MD:Z:0T1T0G27	YT:Z:UU
HWI-ST515:184:D0PUKACXX:1:1105:10055:56374	256	chromosome:AGPv2:5:1:217872852:1	35814538	1	31M	*	0	0	CCATTTTTTGGCGATTAATGCCAAAGGGGGA	HCFGHFHJHDFFCDDDDDECCCCCCDDBDD#	AS:i:-15	XS:i:0	XN:i:0	XM:i:3	XO:i:0	XG:i:0	NM:i:3	MD:Z:0T1T0G27	YT:Z:UU
HWI-ST515:184:D0PUKACXX:1:1105:10055:56374	256	chromosome:AGPv2:5:1:217872852:1	62072155	1	31M	*	0	0	CCATTTTTTGGCGATTAATGCCAAAGGGGGA	HCFGHFHJHDFFCDDDDDECCCCCCDDBDD#	AS:i:-15	XS:i:0	XN:i:0	XM:i:3	XO:i:0	XG:i:0	NM:i:3	MD:Z:0T1T0G27	YT:Z:UU
HWI-ST515:184:D0PUKACXX:1:1105:10055:56374	272	chromosome:AGPv2:9:1:156750706:1	116548052	1	31M	*	0	0	TCCCCCTTTGGCATTAATCGCCAAAAAATGG	#DDBDDCCCCCCEDDDDDCFFDHJHFHGFCH	AS:i:-15	XS:i:0	XN:i:0	XM:i:3	XO:i:0	XG:i:0	NM:i:3	MD:Z:2T25G1A0	YT:Z:UU
HWI-ST515:184:D0PUKACXX:1:1105:10055:56374	256	chromosome:AGPv2:7:1:176764762:1	132384711	1	31M	*	0	0	CCATTTTTTGGCGATTAATGCCAAAGGGGGA	HCFGHFHJHDFFCDDDDDECCCCCCDDBDD#	AS:i:-15	XS:i:0	XN:i:0	XM:i:3	XO:i:0	XG:i:0	NM:i:3	MD:Z:0T1T0G27	YT:Z:UU
HWI-ST515:184:D0PUKACXX:1:1105:10055:56374	272	chromosome:AGPv2:5:1:217872852:1	67083675	1	31M	*	0	0	TCCCCCTTTGGCATTAATCGCCAAAAAATGG	#DDBDDCCCCCCEDDDDDCFFDHJHFHGFCH	AS:i:-15	XS:i:0	XN:i:0	XM:i:3	XO:i:0	XG:i:0	NM:i:3	MD:Z:27C0C1A0	YT:Z:UU
HWI-ST515:184:D0PUKACXX:1:1105:10055:56374	272	chromosome:AGPv2:10:1:150189435:1	29149728	1	31M	*	0	0	TCCCCCTTTGGCATTAATCGCCAAAAAATGG	#DDBDDCCCCCCEDDDDDCFFDHJHFHGFCH	AS:i:-15	XS:i:0	XN:i:0	XM:i:3	XO:i:0	XG:i:0	NM:i:3	MD:Z:27C0A1A0	YT:Z:UU
HWI-ST515:184:D0PUKACXX:1:1105:10055:56374	256	chromosome:AGPv2:7:1:176764762:1	37888980	1	31M	*	0	0	CCATTTTTTGGCGATTAATGCCAAAGGGGGA	HCFGHFHJHDFFCDDDDDECCCCCCDDBDD#	AS:i:-15	XS:i:0	XN:i:0	XM:i:3	XO:i:0	XG:i:0	NM:i:3	MD:Z:0T1T0G27	YT:Z:UU
HWI-ST515:184:D0PUKACXX:1:1105:10055:56374	256	chromosome:AGPv2:8:1:175793759:1	40925098	1	3M1I27M	*	0	0	CCATTTTTTGGCGATTAATGCCAAAGGGGGA	HCFGHFHJHDFFCDDDDDECCCCCCDDBDD#	AS:i:-15	XS:i:0	XN:i:0	XM:i:2	XO:i:1	XG:i:1	NM:i:3	MD:Z:28A0G0	YT:Z:UU
HWI-ST515:184:D0PUKACXX:1:1105:10055:56374	256	chromosome:AGPv2:3:1:232140174:1	89589025	1	31M	*	0	0	CCATTTTTTGGCGATTAATGCCAAAGGGGGA	HCFGHFHJHDFFCDDDDDECCCCCCDDBDD#	AS:i:-15	XS:i:0	XN:i:0	XM:i:3	XO:i:0	XG:i:0	NM:i:3	MD:Z:0T1T0G27	YT:Z:UU
HWI-ST515:184:D0PUKACXX:1:1105:10055:56374	272	chromosome:AGPv2:2:1:237068873:1	55953274	1	22M1I8M	*	0	0	TCCCCCTTTGGCATTAATCGCCAAAAAATGG	#DDBDDCCCCCCEDDDDDCFFDHJHFHGFCH	AS:i:-15	XS:i:0	XN:i:0	XM:i:2	XO:i:1	XG:i:1	NM:i:3	MD:Z:0C26C2	YT:Z:UU
HWI-ST515:184:D0PUKACXX:1:1105:10055:56374	256	chromosome:AGPv2:6:1:169174353:1	39241574	1	31M	*	0	0	CCATTTTTTGGCGATTAATGCCAAAGGGGGA	HCFGHFHJHDFFCDDDDDECCCCCCDDBDD#	AS:i:-15	XS:i:0	XN:i:0	XM:i:3	XO:i:0	XG:i:0	NM:i:3	MD:Z:0T1T0G27	YT:Z:UU
HWI-ST515:184:D0PUKACXX:1:1105:10055:56374	256	chromosome:AGPv2:3:1:232140174:1	79724403	1	31M	*	0	0	CCATTTTTTGGCGATTAATGCCAAAGGGGGA	HCFGHFHJHDFFCDDDDDECCCCCCDDBDD#	AS:i:-15	XS:i:0	XN:i:0	XM:i:3	XO:i:0	XG:i:0	NM:i:3	MD:Z:0T1T0G27	YT:Z:UU
HWI-ST515:184:D0PUKACXX:1:1105:10055:56374	272	chromosome:AGPv2:10:1:150189435:1	129190434	1	31M	*	0	0	TCCCCCTTTGGCATTAATCGCCAAAAAATGG	#DDBDDCCCCCCEDDDDDCFFDHJHFHGFCH	AS:i:-15	XS:i:0	XN:i:0	XM:i:3	XO:i:0	XG:i:0	NM:i:3	MD:Z:27C0A1A0	YT:Z:UU
HWI-ST515:184:D0PUKACXX:1:1105:10055:56374	256	chromosome:AGPv2:1:1:301354135:1	43704552	1	31M	*	0	0	CCATTTTTTGGCGATTAATGCCAAAGGGGGA	HCFGHFHJHDFFCDDDDDECCCCCCDDBDD#	AS:i:-15	XS:i:0	XN:i:0	XM:i:3	XO:i:0	XG:i:0	NM:i:3	MD:Z:0T1G0G27	YT:Z:UU
HWI-ST515:184:D0PUKACXX:1:1105:10055:56374	256	chromosome:AGPv2:8:1:175793759:1	104030363	1	31M	*	0	0	CCATTTTTTGGCGATTAATGCCAAAGGGGGA	HCFGHFHJHDFFCDDDDDECCCCCCDDBDD#	AS:i:-15	XS:i:0	XN:i:0	XM:i:3	XO:i:0	XG:i:0	NM:i:3	MD:Z:0T1T0G27	YT:Z:UU
HWI-ST515:184:D0PUKACXX:1:1105:10055:56374	272	chromosome:AGPv2:3:1:232140174:1	35241790	1	31M	*	0	0	TCCCCCTTTGGCATTAATCGCCAAAAAATGG	#DDBDDCCCCCCEDDDDDCFFDHJHFHGFCH	AS:i:-15	XS:i:0	XN:i:0	XM:i:3	XO:i:0	XG:i:0	NM:i:3	MD:Z:27C0A1A0	YT:Z:UU
HWI-ST515:184:D0PUKACXX:1:1105:10055:56374	256	chromosome:AGPv2:5:1:217872852:1	100945188	1	31M	*	0	0	CCATTTTTTGGCGATTAATGCCAAAGGGGGA	HCFGHFHJHDFFCDDDDDECCCCCCDDBDD#	AS:i:-15	XS:i:0	XN:i:0	XM:i:3	XO:i:0	XG:i:0	NM:i:3	MD:Z:0T1T0G27	YT:Z:UU
HWI-ST515:184:D0PUKACXX:1:1105:10055:56374	272	chromosome:AGPv2:3:1:232140174:1	109194509	1	31M	*	0	0	TCCCCCTTTGGCATTAATCGCCAAAAAATGG	#DDBDDCCCCCCEDDDDDCFFDHJHFHGFCH	AS:i:-15	XS:i:0	XN:i:0	XM:i:3	XO:i:0	XG:i:0	NM:i:3	MD:Z:27C0A1A0	YT:Z:UU
HWI-ST515:184:D0PUKACXX:1:1105:10055:56374	272	chromosome:AGPv2:2:1:237068873:1	109733447	1	31M	*	0	0	TCCCCCTTTGGCATTAATCGCCAAAAAATGG	#DDBDDCCCCCCEDDDDDCFFDHJHFHGFCH	AS:i:-15	XS:i:0	XN:i:0	XM:i:3	XO:i:0	XG:i:0	NM:i:3	MD:Z:27C0A1A0	YT:Z:UU
HWI-ST515:184:D0PUKACXX:1:1105:10055:56374	256	chromosome:AGPv2:5:1:217872852:1	93993168	1	3M1I27M	*	0	0	CCATTTTTTGGCGATTAATGCCAAAGGGGGA	HCFGHFHJHDFFCDDDDDECCCCCCDDBDD#	AS:i:-15	XS:i:0	XN:i:0	XM:i:2	XO:i:1	XG:i:1	NM:i:3	MD:Z:28A0G0	YT:Z:UU
HWI-ST515:184:D0PUKACXX:1:1105:10055:56374	272	chromosome:AGPv2:3:1:232140174:1	191870086	1	22M1I8M	*	0	0	TCCCCCTTTGGCATTAATCGCCAAAAAATGG	#DDBDDCCCCCCEDDDDDCFFDHJHFHGFCH	AS:i:-15	XS:i:0	XN:i:0	XM:i:2	XO:i:1	XG:i:1	NM:i:3	MD:Z:0C26C2	YT:Z:UU
HWI-ST515:184:D0PUKACXX:1:1105:10055:56374	256	chromosome:AGPv2:1:1:301354135:1	175367587	1	3M1I27M	*	0	0	CCATTTTTTGGCGATTAATGCCAAAGGGGGA	HCFGHFHJHDFFCDDDDDECCCCCCDDBDD#	AS:i:-15	XS:i:0	XN:i:0	XM:i:2	XO:i:1	XG:i:1	NM:i:3	MD:Z:28A0G0	YT:Z:UU
HWI-ST515:184:D0PUKACXX:1:1105:10055:56374	272	chromosome:AGPv2:1:1:301354135:1	80979973	1	31M	*	0	0	TCCCCCTTTGGCATTAATCGCCAAAAAATGG	#DDBDDCCCCCCEDDDDDCFFDHJHFHGFCH	AS:i:-15	XS:i:0	XN:i:0	XM:i:3	XO:i:0	XG:i:0	NM:i:3	MD:Z:28G0A0A0	YT:Z:UU
HWI-ST515:184:D0PUKACXX:1:1105:10055:56374	256	chromosome:AGPv2:7:1:176764762:1	46498100	1	3M1I27M	*	0	0	CCATTTTTTGGCGATTAATGCCAAAGGGGGA	HCFGHFHJHDFFCDDDDDECCCCCCDDBDD#	AS:i:-15	XS:i:0	XN:i:0	XM:i:2	XO:i:1	XG:i:1	NM:i:3	MD:Z:28A0G0	YT:Z:UU
HWI-ST515:184:D0PUKACXX:1:1105:10055:56374	256	chromosome:AGPv2:1:1:301354135:1	33559239	1	31M	*	0	0	CCATTTTTTGGCGATTAATGCCAAAGGGGGA	HCFGHFHJHDFFCDDDDDECCCCCCDDBDD#	AS:i:-15	XS:i:0	XN:i:0	XM:i:3	XO:i:0	XG:i:0	NM:i:3	MD:Z:1T0C1G26	YT:Z:UU
HWI-ST515:184:D0PUKACXX:1:1105:10055:56374	272	chromosome:AGPv2:6:1:169174353:1	141493966	1	31M	*	0	0	TCCCCCTTTGGCATTAATCGCCAAAAAATGG	#DDBDDCCCCCCEDDDDDCFFDHJHFHGFCH	AS:i:-15	XS:i:0	XN:i:0	XM:i:3	XO:i:0	XG:i:0	NM:i:3	MD:Z:27C0A1A0	YT:Z:UU
HWI-ST515:184:D0PUKACXX:1:1105:10055:56374	256	chromosome:AGPv2:3:1:232140174:1	201835576	1	31M	*	0	0	CCATTTTTTGGCGATTAATGCCAAAGGGGGA	HCFGHFHJHDFFCDDDDDECCCCCCDDBDD#	AS:i:-15	XS:i:0	XN:i:0	XM:i:3	XO:i:0	XG:i:0	NM:i:3	MD:Z:0T1T0G27	YT:Z:UU
HWI-ST515:184:D0PUKACXX:1:1105:10055:56374	272	chromosome:AGPv2:1:1:301354135:1	115667125	1	22M1I8M	*	0	0	TCCCCCTTTGGCATTAATCGCCAAAAAATGG	#DDBDDCCCCCCEDDDDDCFFDHJHFHGFCH	AS:i:-15	XS:i:0	XN:i:0	XM:i:2	XO:i:1	XG:i:1	NM:i:3	MD:Z:0C0G28	YT:Z:UU
HWI-ST515:184:D0PUKACXX:1:1105:10055:56374	272	chromosome:AGPv2:5:1:217872852:1	27577370	1	31M	*	0	0	TCCCCCTTTGGCATTAATCGCCAAAAAATGG	#DDBDDCCCCCCEDDDDDCFFDHJHFHGFCH	AS:i:-15	XS:i:0	XN:i:0	XM:i:3	XO:i:0	XG:i:0	NM:i:3	MD:Z:27C0A1A0	YT:Z:UU
HWI-ST515:184:D0PUKACXX:1:1105:10055:56374	256	chromosome:AGPv2:8:1:175793759:1	94933553	1	31M	*	0	0	CCATTTTTTGGCGATTAATGCCAAAGGGGGA	HCFGHFHJHDFFCDDDDDECCCCCCDDBDD#	AS:i:-15	XS:i:0	XN:i:0	XM:i:3	XO:i:0	XG:i:0	NM:i:3	MD:Z:0T1T0G27	YT:Z:UU
HWI-ST515:184:D0PUKACXX:1:1105:10055:56374	256	chromosome:AGPv2:6:1:169174353:1	131443782	1	31M	*	0	0	CCATTTTTTGGCGATTAATGCCAAAGGGGGA	HCFGHFHJHDFFCDDDDDECCCCCCDDBDD#	AS:i:-15	XS:i:0	XN:i:0	XM:i:3	XO:i:0	XG:i:0	NM:i:3	MD:Z:0T1T0G27	YT:Z:UU
HWI-ST515:184:D0PUKACXX:1:1105:10055:56374	256	chromosome:AGPv2:7:1:176764762:1	80580202	1	31M	*	0	0	CCATTTTTTGGCGATTAATGCCAAAGGGGGA	HCFGHFHJHDFFCDDDDDECCCCCCDDBDD#	AS:i:-15	XS:i:0	XN:i:0	XM:i:3	XO:i:0	XG:i:0	NM:i:3	MD:Z:0T1T0G27	YT:Z:UU
HWI-ST515:184:D0PUKACXX:1:1105:10055:56374	272	chromosome:AGPv2:5:1:217872852:1	171302982	1	31M	*	0	0	TCCCCCTTTGGCATTAATCGCCAAAAAATGG	#DDBDDCCCCCCEDDDDDCFFDHJHFHGFCH	AS:i:-15	XS:i:0	XN:i:0	XM:i:3	XO:i:0	XG:i:0	NM:i:3	MD:Z:27C0A1A0	YT:Z:UU
HWI-ST515:184:D0PUKACXX:1:1105:10055:56374	256	chromosome:AGPv2:3:1:232140174:1	8335	1	31M	*	0	0	CCATTTTTTGGCGATTAATGCCAAAGGGGGA	HCFGHFHJHDFFCDDDDDECCCCCCDDBDD#	AS:i:-15	XS:i:0	XN:i:0	XM:i:3	XO:i:0	XG:i:0	NM:i:3	MD:Z:1T0G22C5	YT:Z:UU
HWI-ST515:184:D0PUKACXX:1:1105:10055:56374	256	chromosome:AGPv2:3:1:232140174:1	122483140	1	31M	*	0	0	CCATTTTTTGGCGATTAATGCCAAAGGGGGA	HCFGHFHJHDFFCDDDDDECCCCCCDDBDD#	AS:i:-15	XS:i:0	XN:i:0	XM:i:3	XO:i:0	XG:i:0	NM:i:3	MD:Z:0T1T0G27	YT:Z:UU
HWI-ST515:184:D0PUKACXX:1:1105:10055:56374	256	chromosome:AGPv2:4:1:241473504:1	204006604	1	31M	*	0	0	CCATTTTTTGGCGATTAATGCCAAAGGGGGA	HCFGHFHJHDFFCDDDDDECCCCCCDDBDD#	AS:i:-15	XS:i:0	XN:i:0	XM:i:3	XO:i:0	XG:i:0	NM:i:3	MD:Z:0T1T0G27	YT:Z:UU
HWI-ST515:184:D0PUKACXX:1:1105:10055:56374	272	chromosome:AGPv2:6:1:169174353:1	98875405	1	31M	*	0	0	TCCCCCTTTGGCATTAATCGCCAAAAAATGG	#DDBDDCCCCCCEDDDDDCFFDHJHFHGFCH	AS:i:-15	XS:i:0	XN:i:0	XM:i:3	XO:i:0	XG:i:0	NM:i:3	MD:Z:27C0A1A0	YT:Z:UU
HWI-ST515:184:D0PUKACXX:1:1105:10055:56374	272	chromosome:AGPv2:5:1:217872852:1	76013358	1	31M	*	0	0	TCCCCCTTTGGCATTAATCGCCAAAAAATGG	#DDBDDCCCCCCEDDDDDCFFDHJHFHGFCH	AS:i:-15	XS:i:0	XN:i:0	XM:i:3	XO:i:0	XG:i:0	NM:i:3	MD:Z:27C0A1A0	YT:Z:UU
HWI-ST515:184:D0PUKACXX:1:1105:10055:56374	272	chromosome:AGPv2:4:1:241473504:1	233735851	1	31M	*	0	0	TCCCCCTTTGGCATTAATCGCCAAAAAATGG	#DDBDDCCCCCCEDDDDDCFFDHJHFHGFCH	AS:i:-15	XS:i:0	XN:i:0	XM:i:3	XO:i:0	XG:i:0	NM:i:3	MD:Z:27C0A1A0	YT:Z:UU
HWI-ST515:184:D0PUKACXX:1:1105:10055:56374	256	chromosome:AGPv2:5:1:217872852:1	54116975	1	31M	*	0	0	CCATTTTTTGGCGATTAATGCCAAAGGGGGA	HCFGHFHJHDFFCDDDDDECCCCCCDDBDD#	AS:i:-15	XS:i:0	XN:i:0	XM:i:3	XO:i:0	XG:i:0	NM:i:3	MD:Z:0T1T0G27	YT:Z:UU
HWI-ST515:184:D0PUKACXX:1:1105:10055:56374	256	chromosome:AGPv2:2:1:237068873:1	161378722	1	31M	*	0	0	CCATTTTTTGGCGATTAATGCCAAAGGGGGA	HCFGHFHJHDFFCDDDDDECCCCCCDDBDD#	AS:i:-15	XS:i:0	XN:i:0	XM:i:3	XO:i:0	XG:i:0	NM:i:3	MD:Z:0T1T0G27	YT:Z:UU
HWI-ST515:184:D0PUKACXX:1:1105:10055:56374	272	chromosome:AGPv2:4:1:241473504:1	207208715	1	31M	*	0	0	TCCCCCTTTGGCATTAATCGCCAAAAAATGG	#DDBDDCCCCCCEDDDDDCFFDHJHFHGFCH	AS:i:-15	XS:i:0	XN:i:0	XM:i:3	XO:i:0	XG:i:0	NM:i:3	MD:Z:27C0A1A0	YT:Z:UU
HWI-ST515:184:D0PUKACXX:1:1105:10055:56374	272	chromosome:AGPv2:1:1:301354135:1	81412956	1	22M1I8M	*	0	0	TCCCCCTTTGGCATTAATCGCCAAAAAATGG	#DDBDDCCCCCCEDDDDDCFFDHJHFHGFCH	AS:i:-15	XS:i:0	XN:i:0	XM:i:2	XO:i:1	XG:i:1	NM:i:3	MD:Z:0C0T28	YT:Z:UU
HWI-ST515:184:D0PUKACXX:1:1105:10055:56374	272	chromosome:AGPv2:7:1:176764762:1	111843882	1	31M	*	0	0	TCCCCCTTTGGCATTAATCGCCAAAAAATGG	#DDBDDCCCCCCEDDDDDCFFDHJHFHGFCH	AS:i:-15	XS:i:0	XN:i:0	XM:i:3	XO:i:0	XG:i:0	NM:i:3	MD:Z:27C0A1A0	YT:Z:UU
HWI-ST515:184:D0PUKACXX:1:1105:10055:56374	272	chromosome:AGPv2:9:1:156750706:1	49269319	1	31M	*	0	0	TCCCCCTTTGGCATTAATCGCCAAAAAATGG	#DDBDDCCCCCCEDDDDDCFFDHJHFHGFCH	AS:i:-15	XS:i:0	XN:i:0	XM:i:3	XO:i:0	XG:i:0	NM:i:3	MD:Z:27C0A1A0	YT:Z:UU
HWI-ST515:184:D0PUKACXX:1:1105:10055:56374	272	chromosome:AGPv2:5:1:217872852:1	162222486	1	31M	*	0	0	TCCCCCTTTGGCATTAATCGCCAAAAAATGG	#DDBDDCCCCCCEDDDDDCFFDHJHFHGFCH	AS:i:-15	XS:i:0	XN:i:0	XM:i:3	XO:i:0	XG:i:0	NM:i:3	MD:Z:27C0A1A0	YT:Z:UU
HWI-ST515:184:D0PUKACXX:1:1105:10055:56374	256	chromosome:AGPv2:4:1:241473504:1	79753161	1	3M1I27M	*	0	0	CCATTTTTTGGCGATTAATGCCAAAGGGGGA	HCFGHFHJHDFFCDDDDDECCCCCCDDBDD#	AS:i:-15	XS:i:0	XN:i:0	XM:i:2	XO:i:1	XG:i:1	NM:i:3	MD:Z:28A0G0	YT:Z:UU
HWI-ST515:184:D0PUKACXX:1:1105:10055:56374	256	chromosome:AGPv2:5:1:217872852:1	158170007	1	31M	*	0	0	CCATTTTTTGGCGATTAATGCCAAAGGGGGA	HCFGHFHJHDFFCDDDDDECCCCCCDDBDD#	AS:i:-15	XS:i:0	XN:i:0	XM:i:3	XO:i:0	XG:i:0	NM:i:3	MD:Z:0T1T0G27	YT:Z:UU
HWI-ST515:184:D0PUKACXX:1:1105:10055:56374	272	chromosome:AGPv2:4:1:241473504:1	57738420	1	22M1I8M	*	0	0	TCCCCCTTTGGCATTAATCGCCAAAAAATGG	#DDBDDCCCCCCEDDDDDCFFDHJHFHGFCH	AS:i:-15	XS:i:0	XN:i:0	XM:i:2	XO:i:1	XG:i:1	NM:i:3	MD:Z:0C26C2	YT:Z:UU
HWI-ST515:184:D0PUKACXX:1:1105:10055:56374	256	chromosome:AGPv2:4:1:241473504:1	232744839	1	31M	*	0	0	CCATTTTTTGGCGATTAATGCCAAAGGGGGA	HCFGHFHJHDFFCDDDDDECCCCCCDDBDD#	AS:i:-15	XS:i:0	XN:i:0	XM:i:3	XO:i:0	XG:i:0	NM:i:3	MD:Z:0T1T0G27	YT:Z:UU
HWI-ST515:184:D0PUKACXX:1:1105:10055:56374	256	chromosome:AGPv2:3:1:232140174:1	40085137	1	31M	*	0	0	CCATTTTTTGGCGATTAATGCCAAAGGGGGA	HCFGHFHJHDFFCDDDDDECCCCCCDDBDD#	AS:i:-15	XS:i:0	XN:i:0	XM:i:3	XO:i:0	XG:i:0	NM:i:3	MD:Z:0T1T0G27	YT:Z:UU
HWI-ST515:184:D0PUKACXX:1:1105:10055:56374	256	chromosome:AGPv2:4:1:241473504:1	77372441	1	31M	*	0	0	CCATTTTTTGGCGATTAATGCCAAAGGGGGA	HCFGHFHJHDFFCDDDDDECCCCCCDDBDD#	AS:i:-15	XS:i:0	XN:i:0	XM:i:3	XO:i:0	XG:i:0	NM:i:3	MD:Z:0T1T0G27	YT:Z:UU
HWI-ST515:184:D0PUKACXX:1:1105:10055:56374	272	chromosome:AGPv2:4:1:241473504:1	30958520	1	31M	*	0	0	TCCCCCTTTGGCATTAATCGCCAAAAAATGG	#DDBDDCCCCCCEDDDDDCFFDHJHFHGFCH	AS:i:-15	XS:i:0	XN:i:0	XM:i:3	XO:i:0	XG:i:0	NM:i:3	MD:Z:27C1A0A0	YT:Z:UU
HWI-ST515:184:D0PUKACXX:1:1105:10055:56374	272	chromosome:AGPv2:4:1:241473504:1	54868654	1	31M	*	0	0	TCCCCCTTTGGCATTAATCGCCAAAAAATGG	#DDBDDCCCCCCEDDDDDCFFDHJHFHGFCH	AS:i:-15	XS:i:0	XN:i:0	XM:i:3	XO:i:0	XG:i:0	NM:i:3	MD:Z:27C0A1A0	YT:Z:UU
HWI-ST515:184:D0PUKACXX:1:1105:10055:56374	272	chromosome:AGPv2:8:1:175793759:1	119417524	1	22M1I8M	*	0	0	TCCCCCTTTGGCATTAATCGCCAAAAAATGG	#DDBDDCCCCCCEDDDDDCFFDHJHFHGFCH	AS:i:-15	XS:i:0	XN:i:0	XM:i:2	XO:i:1	XG:i:1	NM:i:3	MD:Z:0A26C2	YT:Z:UU
HWI-ST515:184:D0PUKACXX:1:1105:10055:56374	272	chromosome:AGPv2:4:1:241473504:1	100128308	1	31M	*	0	0	TCCCCCTTTGGCATTAATCGCCAAAAAATGG	#DDBDDCCCCCCEDDDDDCFFDHJHFHGFCH	AS:i:-15	XS:i:0	XN:i:0	XM:i:3	XO:i:0	XG:i:0	NM:i:3	MD:Z:27C0A1A0	YT:Z:UU
HWI-ST515:184:D0PUKACXX:1:1105:10055:56374	272	chromosome:AGPv2:4:1:241473504:1	195345330	1	31M	*	0	0	TCCCCCTTTGGCATTAATCGCCAAAAAATGG	#DDBDDCCCCCCEDDDDDCFFDHJHFHGFCH	AS:i:-15	XS:i:0	XN:i:0	XM:i:3	XO:i:0	XG:i:0	NM:i:3	MD:Z:27C0A1A0	YT:Z:UU
HWI-ST515:184:D0PUKACXX:1:1105:10055:56374	272	chromosome:AGPv2:8:1:175793759:1	78179419	1	22M1I8M	*	0	0	TCCCCCTTTGGCATTAATCGCCAAAAAATGG	#DDBDDCCCCCCEDDDDDCFFDHJHFHGFCH	AS:i:-15	XS:i:0	XN:i:0	XM:i:2	XO:i:1	XG:i:1	NM:i:3	MD:Z:0C0T28	YT:Z:UU
HWI-ST515:184:D0PUKACXX:1:1105:10055:56374	256	chromosome:AGPv2:6:1:169174353:1	70706486	1	31M	*	0	0	CCATTTTTTGGCGATTAATGCCAAAGGGGGA	HCFGHFHJHDFFCDDDDDECCCCCCDDBDD#	AS:i:-15	XS:i:0	XN:i:0	XM:i:3	XO:i:0	XG:i:0	NM:i:3	MD:Z:0T1T0G27	YT:Z:UU
HWI-ST515:184:D0PUKACXX:1:1105:10055:56374	272	chromosome:AGPv2:1:1:301354135:1	243675035	1	22M1I8M	*	0	0	TCCCCCTTTGGCATTAATCGCCAAAAAATGG	#DDBDDCCCCCCEDDDDDCFFDHJHFHGFCH	AS:i:-15	XS:i:0	XN:i:0	XM:i:2	XO:i:1	XG:i:1	NM:i:3	MD:Z:0C28A0	YT:Z:UU
HWI-ST515:184:D0PUKACXX:1:1105:10055:56374	272	chromosome:AGPv2:4:1:241473504:1	238885459	1	31M	*	0	0	TCCCCCTTTGGCATTAATCGCCAAAAAATGG	#DDBDDCCCCCCEDDDDDCFFDHJHFHGFCH	AS:i:-15	XS:i:0	XN:i:0	XM:i:3	XO:i:0	XG:i:0	NM:i:3	MD:Z:27C0A1A0	YT:Z:UU
HWI-ST515:184:D0PUKACXX:1:1105:10055:56374	256	chromosome:AGPv2:7:1:176764762:1	28208197	1	31M	*	0	0	CCATTTTTTGGCGATTAATGCCAAAGGGGGA	HCFGHFHJHDFFCDDDDDECCCCCCDDBDD#	AS:i:-15	XS:i:0	XN:i:0	XM:i:3	XO:i:0	XG:i:0	NM:i:3	MD:Z:0T1T0G27	YT:Z:UU
HWI-ST515:184:D0PUKACXX:1:1105:10055:56374	272	chromosome:AGPv2:5:1:217872852:1	79320114	1	31M	*	0	0	TCCCCCTTTGGCATTAATCGCCAAAAAATGG	#DDBDDCCCCCCEDDDDDCFFDHJHFHGFCH	AS:i:-15	XS:i:0	XN:i:0	XM:i:3	XO:i:0	XG:i:0	NM:i:3	MD:Z:27C0A1A0	YT:Z:UU
HWI-ST515:184:D0PUKACXX:1:1105:10055:56374	256	chromosome:AGPv2:7:1:176764762:1	146695797	1	31M	*	0	0	CCATTTTTTGGCGATTAATGCCAAAGGGGGA	HCFGHFHJHDFFCDDDDDECCCCCCDDBDD#	AS:i:-15	XS:i:0	XN:i:0	XM:i:3	XO:i:0	XG:i:0	NM:i:3	MD:Z:0T1T0G27	YT:Z:UU
HWI-ST515:184:D0PUKACXX:1:1105:10055:56374	272	chromosome:AGPv2:4:1:241473504:1	228691834	1	31M	*	0	0	TCCCCCTTTGGCATTAATCGCCAAAAAATGG	#DDBDDCCCCCCEDDDDDCFFDHJHFHGFCH	AS:i:-15	XS:i:0	XN:i:0	XM:i:3	XO:i:0	XG:i:0	NM:i:3	MD:Z:26C1G0A1	YT:Z:UU
HWI-ST515:184:D0PUKACXX:1:1105:10055:56374	256	chromosome:AGPv2:8:1:175793759:1	137192742	1	31M	*	0	0	CCATTTTTTGGCGATTAATGCCAAAGGGGGA	HCFGHFHJHDFFCDDDDDECCCCCCDDBDD#	AS:i:-15	XS:i:0	XN:i:0	XM:i:3	XO:i:0	XG:i:0	NM:i:3	MD:Z:0T1T0G27	YT:Z:UU
HWI-ST515:184:D0PUKACXX:1:1105:10055:56374	272	chromosome:AGPv2:5:1:217872852:1	194778061	1	31M	*	0	0	TCCCCCTTTGGCATTAATCGCCAAAAAATGG	#DDBDDCCCCCCEDDDDDCFFDHJHFHGFCH	AS:i:-15	XS:i:0	XN:i:0	XM:i:3	XO:i:0	XG:i:0	NM:i:3	MD:Z:26C1G0C1	YT:Z:UU
HWI-ST515:184:D0PUKACXX:1:1105:10055:56374	256	chromosome:AGPv2:2:1:237068873:1	155318992	1	31M	*	0	0	CCATTTTTTGGCGATTAATGCCAAAGGGGGA	HCFGHFHJHDFFCDDDDDECCCCCCDDBDD#	AS:i:-15	XS:i:0	XN:i:0	XM:i:3	XO:i:0	XG:i:0	NM:i:3	MD:Z:0T1T0G27	YT:Z:UU
HWI-ST515:184:D0PUKACXX:1:1105:10055:56374	256	chromosome:AGPv2:6:1:169174353:1	126248456	1	3M1I27M	*	0	0	CCATTTTTTGGCGATTAATGCCAAAGGGGGA	HCFGHFHJHDFFCDDDDDECCCCCCDDBDD#	AS:i:-15	XS:i:0	XN:i:0	XM:i:2	XO:i:1	XG:i:1	NM:i:3	MD:Z:2G26G0	YT:Z:UU
HWI-ST515:184:D0PUKACXX:1:1105:10055:56374	272	chromosome:AGPv2:10:1:150189435:1	9423317	1	31M	*	0	0	TCCCCCTTTGGCATTAATCGCCAAAAAATGG	#DDBDDCCCCCCEDDDDDCFFDHJHFHGFCH	AS:i:-15	XS:i:0	XN:i:0	XM:i:3	XO:i:0	XG:i:0	NM:i:3	MD:Z:27C0A1A0	YT:Z:UU
HWI-ST515:184:D0PUKACXX:1:1105:10055:56374	272	chromosome:AGPv2:4:1:241473504:1	205867776	1	22M1I8M	*	0	0	TCCCCCTTTGGCATTAATCGCCAAAAAATGG	#DDBDDCCCCCCEDDDDDCFFDHJHFHGFCH	AS:i:-15	XS:i:0	XN:i:0	XM:i:2	XO:i:1	XG:i:1	NM:i:3	MD:Z:0C0T28	YT:Z:UU
HWI-ST515:184:D0PUKACXX:1:1105:10055:56374	272	chromosome:AGPv2:10:1:150189435:1	105968242	1	31M	*	0	0	TCCCCCTTTGGCATTAATCGCCAAAAAATGG	#DDBDDCCCCCCEDDDDDCFFDHJHFHGFCH	AS:i:-15	XS:i:0	XN:i:0	XM:i:3	XO:i:0	XG:i:0	NM:i:3	MD:Z:27C0A1A0	YT:Z:UU
HWI-ST515:184:D0PUKACXX:1:1105:10055:56374	256	chromosome:AGPv2:1:1:301354135:1	164303508	1	31M	*	0	0	CCATTTTTTGGCGATTAATGCCAAAGGGGGA	HCFGHFHJHDFFCDDDDDECCCCCCDDBDD#	AS:i:-15	XS:i:0	XN:i:0	XM:i:3	XO:i:0	XG:i:0	NM:i:3	MD:Z:0T1T0G27	YT:Z:UU
HWI-ST515:184:D0PUKACXX:1:1105:10055:56374	272	chromosome:AGPv2:9:1:156750706:1	116598627	1	31M	*	0	0	TCCCCCTTTGGCATTAATCGCCAAAAAATGG	#DDBDDCCCCCCEDDDDDCFFDHJHFHGFCH	AS:i:-15	XS:i:0	XN:i:0	XM:i:3	XO:i:0	XG:i:0	NM:i:3	MD:Z:2T25G1A0	YT:Z:UU
HWI-ST515:184:D0PUKACXX:1:1105:10055:56374	256	chromosome:AGPv2:1:1:301354135:1	164624747	1	31M	*	0	0	CCATTTTTTGGCGATTAATGCCAAAGGGGGA	HCFGHFHJHDFFCDDDDDECCCCCCDDBDD#	AS:i:-15	XS:i:0	XN:i:0	XM:i:3	XO:i:0	XG:i:0	NM:i:3	MD:Z:0T1G0G27	YT:Z:UU
HWI-ST515:184:D0PUKACXX:1:1105:10055:56374	256	chromosome:AGPv2:1:1:301354135:1	26247252	1	31M	*	0	0	CCATTTTTTGGCGATTAATGCCAAAGGGGGA	HCFGHFHJHDFFCDDDDDECCCCCCDDBDD#	AS:i:-15	XS:i:0	XN:i:0	XM:i:3	XO:i:0	XG:i:0	NM:i:3	MD:Z:1A0C0G27	YT:Z:UU
HWI-ST515:184:D0PUKACXX:1:1105:10055:56374	272	chromosome:AGPv2:6:1:169174353:1	25761641	1	31M	*	0	0	TCCCCCTTTGGCATTAATCGCCAAAAAATGG	#DDBDDCCCCCCEDDDDDCFFDHJHFHGFCH	AS:i:-15	XS:i:0	XN:i:0	XM:i:3	XO:i:0	XG:i:0	NM:i:3	MD:Z:27C0A1A0	YT:Z:UU
HWI-ST515:184:D0PUKACXX:1:1105:10055:56374	256	chromosome:AGPv2:5:1:217872852:1	59966957	1	31M	*	0	0	CCATTTTTTGGCGATTAATGCCAAAGGGGGA	HCFGHFHJHDFFCDDDDDECCCCCCDDBDD#	AS:i:-15	XS:i:0	XN:i:0	XM:i:3	XO:i:0	XG:i:0	NM:i:3	MD:Z:0T1T0G27	YT:Z:UU
HWI-ST515:184:D0PUKACXX:1:1105:10055:56374	272	chromosome:AGPv2:3:1:232140174:1	33169354	1	31M	*	0	0	TCCCCCTTTGGCATTAATCGCCAAAAAATGG	#DDBDDCCCCCCEDDDDDCFFDHJHFHGFCH	AS:i:-15	XS:i:0	XN:i:0	XM:i:3	XO:i:0	XG:i:0	NM:i:3	MD:Z:27C0A1A0	YT:Z:UU
HWI-ST515:184:D0PUKACXX:1:1105:10055:56374	256	chromosome:AGPv2:1:1:301354135:1	42562902	1	31M	*	0	0	CCATTTTTTGGCGATTAATGCCAAAGGGGGA	HCFGHFHJHDFFCDDDDDECCCCCCDDBDD#	AS:i:-15	XS:i:0	XN:i:0	XM:i:3	XO:i:0	XG:i:0	NM:i:3	MD:Z:0T1T0G27	YT:Z:UU
HWI-ST515:184:D0PUKACXX:1:1105:10055:56374	256	chromosome:AGPv2:2:1:237068873:1	61000601	1	31M	*	0	0	CCATTTTTTGGCGATTAATGCCAAAGGGGGA	HCFGHFHJHDFFCDDDDDECCCCCCDDBDD#	AS:i:-15	XS:i:0	XN:i:0	XM:i:3	XO:i:0	XG:i:0	NM:i:3	MD:Z:0T1T0G27	YT:Z:UU
HWI-ST515:184:D0PUKACXX:1:1105:10055:56374	256	chromosome:AGPv2:1:1:301354135:1	160645663	1	31M	*	0	0	CCATTTTTTGGCGATTAATGCCAAAGGGGGA	HCFGHFHJHDFFCDDDDDECCCCCCDDBDD#	AS:i:-15	XS:i:0	XN:i:0	XM:i:3	XO:i:0	XG:i:0	NM:i:3	MD:Z:0T1T0G27	YT:Z:UU
HWI-ST515:184:D0PUKACXX:1:1105:10055:56374	256	chromosome:AGPv2:3:1:232140174:1	63737299	1	31M	*	0	0	CCATTTTTTGGCGATTAATGCCAAAGGGGGA	HCFGHFHJHDFFCDDDDDECCCCCCDDBDD#	AS:i:-15	XS:i:0	XN:i:0	XM:i:3	XO:i:0	XG:i:0	NM:i:3	MD:Z:0T1T0G27	YT:Z:UU
HWI-ST515:184:D0PUKACXX:1:1105:10055:56374	256	chromosome:AGPv2:3:1:232140174:1	127846774	1	3M1I27M	*	0	0	CCATTTTTTGGCGATTAATGCCAAAGGGGGA	HCFGHFHJHDFFCDDDDDECCCCCCDDBDD#	AS:i:-15	XS:i:0	XN:i:0	XM:i:2	XO:i:1	XG:i:1	NM:i:3	MD:Z:2G26G0	YT:Z:UU
HWI-ST515:184:D0PUKACXX:1:1105:10055:56374	256	chromosome:AGPv2:10:1:150189435:1	24672123	1	31M	*	0	0	CCATTTTTTGGCGATTAATGCCAAAGGGGGA	HCFGHFHJHDFFCDDDDDECCCCCCDDBDD#	AS:i:-15	XS:i:0	XN:i:0	XM:i:3	XO:i:0	XG:i:0	NM:i:3	MD:Z:0T1T0G27	YT:Z:UU
HWI-ST515:184:D0PUKACXX:1:1105:10055:56374	256	chromosome:AGPv2:7:1:176764762:1	134234388	1	31M	*	0	0	CCATTTTTTGGCGATTAATGCCAAAGGGGGA	HCFGHFHJHDFFCDDDDDECCCCCCDDBDD#	AS:i:-15	XS:i:0	XN:i:0	XM:i:3	XO:i:0	XG:i:0	NM:i:3	MD:Z:0T1T0G27	YT:Z:UU
HWI-ST515:184:D0PUKACXX:1:1105:10055:56374	272	chromosome:AGPv2:4:1:241473504:1	114251844	1	31M	*	0	0	TCCCCCTTTGGCATTAATCGCCAAAAAATGG	#DDBDDCCCCCCEDDDDDCFFDHJHFHGFCH	AS:i:-15	XS:i:0	XN:i:0	XM:i:3	XO:i:0	XG:i:0	NM:i:3	MD:Z:27C0A1A0	YT:Z:UU
HWI-ST515:184:D0PUKACXX:1:1105:10055:56374	272	chromosome:AGPv2:2:1:237068873:1	13942669	1	31M	*	0	0	TCCCCCTTTGGCATTAATCGCCAAAAAATGG	#DDBDDCCCCCCEDDDDDCFFDHJHFHGFCH	AS:i:-15	XS:i:0	XN:i:0	XM:i:3	XO:i:0	XG:i:0	NM:i:3	MD:Z:27C0A1A0	YT:Z:UU
HWI-ST515:184:D0PUKACXX:1:1105:10055:56374	256	chromosome:AGPv2:4:1:241473504:1	196167500	1	31M	*	0	0	CCATTTTTTGGCGATTAATGCCAAAGGGGGA	HCFGHFHJHDFFCDDDDDECCCCCCDDBDD#	AS:i:-15	XS:i:0	XN:i:0	XM:i:3	XO:i:0	XG:i:0	NM:i:3	MD:Z:0T1T0G27	YT:Z:UU
HWI-ST515:184:D0PUKACXX:1:1105:10055:56374	256	chromosome:AGPv2:2:1:237068873:1	150683256	1	31M	*	0	0	CCATTTTTTGGCGATTAATGCCAAAGGGGGA	HCFGHFHJHDFFCDDDDDECCCCCCDDBDD#	AS:i:-15	XS:i:0	XN:i:0	XM:i:3	XO:i:0	XG:i:0	NM:i:3	MD:Z:1G0T25A2	YT:Z:UU
HWI-ST515:184:D0PUKACXX:1:1105:10055:56374	272	chromosome:AGPv2:9:1:156750706:1	11812301	1	22M1I8M	*	0	0	TCCCCCTTTGGCATTAATCGCCAAAAAATGG	#DDBDDCCCCCCEDDDDDCFFDHJHFHGFCH	AS:i:-15	XS:i:0	XN:i:0	XM:i:2	XO:i:1	XG:i:1	NM:i:3	MD:Z:0C28A0	YT:Z:UU
HWI-ST515:184:D0PUKACXX:1:1105:10055:56374	256	chromosome:AGPv2:3:1:232140174:1	166001324	1	3M1I27M	*	0	0	CCATTTTTTGGCGATTAATGCCAAAGGGGGA	HCFGHFHJHDFFCDDDDDECCCCCCDDBDD#	AS:i:-15	XS:i:0	XN:i:0	XM:i:2	XO:i:1	XG:i:1	NM:i:3	MD:Z:2G26G0	YT:Z:UU
[truncated: 219,003 more chars]
