# Supplementary material for: Identification of the Maize Gravitropism Gene lazy plant1 by a Transposon-Tagging Genome Resequencing Strategy
Source: PLoS One. 2014 Jan 31;9(1):e87053. doi: 10.1371/journal.pone.0087053 (PMC3909067; doi:10.1371/journal.pone.0087053)
Supplement: File S1 — MuTaq Supplementals. (ZIP) [file pone.0087053.s005.zip › MuTaq_Supplementals/MuTaq_Sam/TGTG.sam]

@HD	VN:1.0	SO:unsorted
@SQ	SN:chromosome:AGPv2:1:1:301354135:1	LN:301354135
@SQ	SN:chromosome:AGPv2:2:1:237068873:1	LN:237068873
@SQ	SN:chromosome:AGPv2:3:1:232140174:1	LN:232140174
@SQ	SN:chromosome:AGPv2:4:1:241473504:1	LN:241473504
@SQ	SN:chromosome:AGPv2:5:1:217872852:1	LN:217872852
@SQ	SN:chromosome:AGPv2:6:1:169174353:1	LN:169174353
@SQ	SN:chromosome:AGPv2:7:1:176764762:1	LN:176764762
@SQ	SN:chromosome:AGPv2:8:1:175793759:1	LN:175793759
@SQ	SN:chromosome:AGPv2:9:1:156750706:1	LN:156750706
@SQ	SN:chromosome:AGPv2:10:1:150189435:1	LN:150189435
@SQ	SN:chromosome:AGPv2:mitochondrion:1:569630:1	LN:569630
@SQ	SN:chromosome:AGPv2:chloroplast:1:140384:1	LN:140384
@SQ	SN:chromosome:AGPv2:UNKNOWN:1:7140151:1	LN:7140151
@PG	ID:bowtie2	PN:bowtie2	VN:2.0.4
HWI-ST515:184:D0PUKACXX:1:1101:7431:5378	4	*	0	0	*	*	0	0	CCAGCCGACGGTCGACACAAGATCGGAAGAG	IGG@@GGHGGGEEDFF/35?A?C@BD<BBD5	YT:Z:UU
HWI-ST515:184:D0PUKACXX:1:1101:14896:73637	4	*	0	0	*	*	0	0	CATCCAAAGTGCTGTGCCCTGCTCATCGCCC	DDGDGD><EF<?BC=B:BF@F@AA;@EHFHF	YT:Z:UU
HWI-ST515:184:D0PUKACXX:1:1101:10681:74811	16	chromosome:AGPv2:8:1:175793759:1	43261764	255	31M	*	0	0	TATCCGACACTATTGCTCTTCTCTCTCAATG	3;6CA?;D?C@:ECEEDIIHIDIJIJJGJII	AS:i:-6	XN:i:0	XM:i:1	XO:i:0	XG:i:0	NM:i:1	MD:Z:28C2	YT:Z:UU
HWI-ST515:184:D0PUKACXX:1:1101:15670:95173	16	chromosome:AGPv2:2:1:237068873:1	79259228	31	31M	*	0	0	CGGATTCATAACCGTTGATCCCGGTGGCAAC	?ADED>EA6D?EECFIGIIHEAHFJHHEF;G	AS:i:0	XS:i:-5	XN:i:0	XM:i:0	XO:i:0	XG:i:0	NM:i:0	MD:Z:31	YT:Z:UU
HWI-ST515:184:D0PUKACXX:1:1101:15670:95173	272	chromosome:AGPv2:1:1:301354135:1	108587775	31	31M	*	0	0	CGGATTCATAACCGTTGATCCCGGTGGCAAC	?ADED>EA6D?EECFIGIIHEAHFJHHEF;G	AS:i:-5	XS:i:-5	XN:i:0	XM:i:1	XO:i:0	XG:i:0	NM:i:1	MD:Z:3G27	YT:Z:UU
HWI-ST515:184:D0PUKACXX:1:1101:15670:95173	272	chromosome:AGPv2:10:1:150189435:1	6336392	31	31M	*	0	0	CGGATTCATAACCGTTGATCCCGGTGGCAAC	?ADED>EA6D?EECFIGIIHEAHFJHHEF;G	AS:i:-5	XS:i:-5	XN:i:0	XM:i:1	XO:i:0	XG:i:0	NM:i:1	MD:Z:3G27	YT:Z:UU
HWI-ST515:184:D0PUKACXX:1:1101:13084:112232	16	chromosome:AGPv2:4:1:241473504:1	39319072	255	31M	*	0	0	GAAGAAGATGGAGAAGACAAAGACAGCGAGC	DDDEDDDDDDDDDDDDDDEECECEB=HCGG@	AS:i:0	XN:i:0	XM:i:0	XO:i:0	XG:i:0	NM:i:0	MD:Z:31	YT:Z:UU
HWI-ST515:184:D0PUKACXX:1:1101:15677:140796	0	chromosome:AGPv2:3:1:232140174:1	176322724	31	31M	*	0	0	CAGAACGCCTGGACGACGAAATGTCTTCGCC	GHFHGHIHGFEEEGEHFDDDDBCCCDD>AB=	AS:i:0	XS:i:-5	XN:i:0	XM:i:0	XO:i:0	XG:i:0	NM:i:0	MD:Z:31	YT:Z:UU
HWI-ST515:184:D0PUKACXX:1:1101:15677:140796	272	chromosome:AGPv2:5:1:217872852:1	168967373	31	31M	*	0	0	GGCGAAGACATTTCGTCGTCCAGGCGTTCTG	=BA>DDCCCBDDDDFHEGEEEFGHIHGHFHG	AS:i:-5	XS:i:-5	XN:i:0	XM:i:1	XO:i:0	XG:i:0	NM:i:1	MD:Z:14C16	YT:Z:UU
HWI-ST515:184:D0PUKACXX:1:1101:11813:147013	16	chromosome:AGPv2:1:1:301354135:1	14409069	255	31M	*	0	0	GAAATCGGGGAGGGGGGATCCGAGAAAGAGG	A<18/DDBB@DDFJJIHBGGGDGGCIJJJHH	AS:i:0	XN:i:0	XM:i:0	XO:i:0	XG:i:0	NM:i:0	MD:Z:31	YT:Z:UU
HWI-ST515:184:D0PUKACXX:1:1101:15678:153909	4	*	0	0	*	*	0	0	ATCCTGGAGTAGTGTTAACAGCGCCGCACCC	GGIJGCEEG7?EAEEEFFFFFCBBD######	YT:Z:UU
HWI-ST515:184:D0PUKACXX:1:1101:10443:155822	16	chromosome:AGPv2:9:1:156750706:1	20593892	255	31M	*	0	0	CTGCTGTGCCATGCGCTGTACCCCCACGGAC	B?BCDDCB@DBB?BCADDCADBAF;8>GIGI	AS:i:-5	XN:i:0	XM:i:1	XO:i:0	XG:i:0	NM:i:1	MD:Z:11C19	YT:Z:UU
HWI-ST515:184:D0PUKACXX:1:1101:14303:161067	0	chromosome:AGPv2:1:1:301354135:1	128160508	1	31M	*	0	0	ATCTGGGGCGGTTGATCAACACGCGGGTGGA	IIJJFGIIDHD;?;ACDEDDDBDDDDD5>B?	AS:i:0	XS:i:0	XN:i:0	XM:i:0	XO:i:0	XG:i:0	NM:i:0	MD:Z:31	YT:Z:UU
HWI-ST515:184:D0PUKACXX:1:1101:14303:161067	256	chromosome:AGPv2:1:1:301354135:1	128167526	1	31M	*	0	0	ATCTGGGGCGGTTGATCAACACGCGGGTGGA	IIJJFGIIDHD;?;ACDEDDDBDDDDD5>B?	AS:i:0	XS:i:0	XN:i:0	XM:i:0	XO:i:0	XG:i:0	NM:i:0	MD:Z:31	YT:Z:UU
HWI-ST515:184:D0PUKACXX:1:1101:14303:161067	256	chromosome:AGPv2:1:1:301354135:1	128159122	1	31M	*	0	0	ATCTGGGGCGGTTGATCAACACGCGGGTGGA	IIJJFGIIDHD;?;ACDEDDDBDDDDD5>B?	AS:i:0	XS:i:0	XN:i:0	XM:i:0	XO:i:0	XG:i:0	NM:i:0	MD:Z:31	YT:Z:UU
HWI-ST515:184:D0PUKACXX:1:1101:5455:180870	0	chromosome:AGPv2:5:1:217872852:1	27131898	255	31M	*	0	0	CCGCCAGCCGGTGAGTTCCGAGGGGAAAGTT	CHIGFEECHHEBC?A>CCCB8?:;;55<?##	AS:i:0	XN:i:0	XM:i:0	XO:i:0	XG:i:0	NM:i:0	MD:Z:31	YT:Z:UU
HWI-ST515:184:D0PUKACXX:1:1102:1651:61410	4	*	0	0	*	*	0	0	CCTTCCCTTCGACACAAGATCGGAAGAGCGT	IIJJIIGHHJGJJGIGEIGIIJHHEF@@DD3	YT:Z:UU
HWI-ST515:184:D0PUKACXX:1:1102:4250:106161	16	chromosome:AGPv2:2:1:237068873:1	83546257	1	31M	*	0	0	GAGCAGCAGCAAACACCGTCTTGGCAGCAAT	CCA>CBFFB@=C=CAGF;CEJIFAC?FHC@I	AS:i:0	XS:i:0	XN:i:0	XM:i:0	XO:i:0	XG:i:0	NM:i:0	MD:Z:31	YT:Z:UU
HWI-ST515:184:D0PUKACXX:1:1102:4250:106161	272	chromosome:AGPv2:4:1:241473504:1	178396209	1	31M	*	0	0	GAGCAGCAGCAAACACCGTCTTGGCAGCAAT	CCA>CBFFB@=C=CAGF;CEJIFAC?FHC@I	AS:i:0	XS:i:0	XN:i:0	XM:i:0	XO:i:0	XG:i:0	NM:i:0	MD:Z:31	YT:Z:UU
HWI-ST515:184:D0PUKACXX:1:1102:14815:129176	0	chromosome:AGPv2:7:1:176764762:1	173269836	255	31M	*	0	0	TCCTCCTCCCCGGCACGCCCCACTCCCCGCC	GGEHGGFHCGHGHFFDC@B6?BD29?BD###	AS:i:0	XN:i:0	XM:i:0	XO:i:0	XG:i:0	NM:i:0	MD:Z:31	YT:Z:UU
HWI-ST515:184:D0PUKACXX:1:1102:18141:199426	16	chromosome:AGPv2:8:1:175793759:1	172980294	255	31M	*	0	0	CTGGAGCGTGGGGCGGTAGGTGGAGTGGAGT	:B:@BCB<BBA4A;(9AB;B9/FIIIIIFII	AS:i:-3	XN:i:0	XM:i:1	XO:i:0	XG:i:0	NM:i:1	MD:Z:21A9	YT:Z:UU
HWI-ST515:184:D0PUKACXX:1:1103:4273:34404	4	*	0	0	*	*	0	0	TGCGGTATCCCGCAGCACCGAGTCCACCTCG	###############################	YT:Z:UU
HWI-ST515:184:D0PUKACXX:1:1104:3816:7364	4	*	0	0	*	*	0	0	ATTAGGGACAGAGCGACGAGCCAACGCTAAG	GCHDGIGICHGHIJGIHFDDDDCCBBDB?B@	YT:Z:UU
HWI-ST515:184:D0PUKACXX:1:1104:6809:30899	4	*	0	0	*	*	0	0	TCTTTTAGATAAGGATGTTTGGTTTGGAGTC	JIIIJJIIGIGIJGHFHHG@DB@AEDDCCD;	YT:Z:UU
HWI-ST515:184:D0PUKACXX:1:1104:19187:40095	0	chromosome:AGPv2:2:1:237068873:1	234227611	255	31M	*	0	0	GCTGGTGGGTGAAGGGGGAGAGCGGCGTGGG	27?;F8.(@@B()77A>A38',5=BB#####	AS:i:0	XN:i:0	XM:i:0	XO:i:0	XG:i:0	NM:i:0	MD:Z:31	YT:Z:UU
HWI-ST515:184:D0PUKACXX:1:1104:14753:65166	16	chromosome:AGPv2:10:1:150189435:1	142090992	255	31M	*	0	0	CTCCATGGGAAGTGGTGGCCAGCTCAGAAAG	;<C?=;73GCHDC@GIHFB@IIGGEEEGHIE	AS:i:0	XN:i:0	XM:i:0	XO:i:0	XG:i:0	NM:i:0	MD:Z:31	YT:Z:UU
HWI-ST515:184:D0PUKACXX:1:1104:5744:111604	0	chromosome:AGPv2:9:1:156750706:1	40112449	0	31M	*	0	0	GGCGCCCAGCCCCCCCCCCCCCCCCCCTCCC	###############################	AS:i:-8	XS:i:-8	XN:i:0	XM:i:4	XO:i:0	XG:i:0	NM:i:4	MD:Z:22T2G0T2T1	YT:Z:UU
HWI-ST515:184:D0PUKACXX:1:1104:5744:111604	272	chromosome:AGPv2:5:1:217872852:1	51230752	0	31M	*	0	0	GGGAGGGGGGGGGGGGGGGGGGCTGGGCGCC	###############################	AS:i:-8	XS:i:-8	XN:i:0	XM:i:4	XO:i:0	XG:i:0	NM:i:4	MD:Z:1A26C0G0A0	YT:Z:UU
HWI-ST515:184:D0PUKACXX:1:1104:5744:111604	256	chromosome:AGPv2:6:1:169174353:1	90187811	0	31M	*	0	0	GGCGCCCAGCCCCCCCCCCCCCCCCCCTCCC	###############################	AS:i:-10	XS:i:-8	XN:i:0	XM:i:5	XO:i:0	XG:i:0	NM:i:5	MD:Z:1C2G0T0G23T0	YT:Z:UU
HWI-ST515:184:D0PUKACXX:1:1104:5744:111604	256	chromosome:AGPv2:6:1:169174353:1	90187814	0	31M	*	0	0	GGCGCCCAGCCCCCCCCCCCCCCCCCCTCCC	###############################	AS:i:-12	XS:i:-8	XN:i:0	XM:i:6	XO:i:0	XG:i:0	NM:i:6	MD:Z:2T1A0G1C0C15T6	YT:Z:UU
HWI-ST515:184:D0PUKACXX:1:1104:5744:111604	256	chromosome:AGPv2:6:1:169174353:1	43058541	0	31M	*	0	0	GGCGCCCAGCCCCCCCCCCCCCCCCCCTCCC	###############################	AS:i:-12	XS:i:-8	XN:i:0	XM:i:6	XO:i:0	XG:i:0	NM:i:6	MD:Z:0C0C0A1G0T0G24	YT:Z:UU
HWI-ST515:184:D0PUKACXX:1:1104:5744:111604	272	chromosome:AGPv2:5:1:217872852:1	51230750	0	31M	*	0	0	GGGAGGGGGGGGGGGGGGGGGGCTGGGCGCC	###############################	AS:i:-14	XS:i:-8	XN:i:0	XM:i:7	XO:i:0	XG:i:0	NM:i:7	MD:Z:1A3A16G0G0C0T1G3	YT:Z:UU
HWI-ST515:184:D0PUKACXX:1:1104:5744:111604	272	chromosome:AGPv2:7:1:176764762:1	10853274	0	31M	*	0	0	GGGAGGGGGGGGGGGGGGGGGGCTGGGCGCC	###############################	AS:i:-14	XS:i:-8	XN:i:0	XM:i:7	XO:i:0	XG:i:0	NM:i:7	MD:Z:0T0A22A0C0A0G1A1	YT:Z:UU
HWI-ST515:184:D0PUKACXX:1:1104:5744:111604	256	chromosome:AGPv2:6:1:169174353:1	43058544	0	31M	*	0	0	GGCGCCCAGCCCCCCCCCCCCCCCCCCTCCC	###############################	AS:i:-16	XS:i:-8	XN:i:0	XM:i:8	XO:i:0	XG:i:0	NM:i:8	MD:Z:2T1A0G1C0C15T2C1T1	YT:Z:UU
HWI-ST515:184:D0PUKACXX:1:1104:5744:111604	272	chromosome:AGPv2:5:1:217872852:1	51230748	0	31M	*	0	0	GGGAGGGGGGGGGGGGGGGGGGCTGGGCGCC	###############################	AS:i:-16	XS:i:-8	XN:i:0	XM:i:8	XO:i:0	XG:i:0	NM:i:8	MD:Z:5A1A14G0G2C0T1G0G0	YT:Z:UU
HWI-ST515:184:D0PUKACXX:1:1104:5744:111604	256	chromosome:AGPv2:3:1:232140174:1	105859418	0	31M	*	0	0	GGCGCCCAGCCCCCCCCCCCCCCCCCCTCCC	###############################	AS:i:-16	XS:i:-8	XN:i:0	XM:i:8	XO:i:0	XG:i:0	NM:i:8	MD:Z:0A1G0T0G0A0A22G0A0	YT:Z:UU
HWI-ST515:184:D0PUKACXX:1:1104:5744:111604	272	chromosome:AGPv2:5:1:217872852:1	79832531	0	31M	*	0	0	GGGAGGGGGGGGGGGGGGGGGGCTGGGCGCC	###############################	AS:i:-16	XS:i:-8	XN:i:0	XM:i:8	XO:i:0	XG:i:0	NM:i:8	MD:Z:0A23T0C0A0T0C0G0T0	YT:Z:UU
HWI-ST515:184:D0PUKACXX:1:1104:5744:111604	256	chromosome:AGPv2:2:1:237068873:1	42003761	0	31M	*	0	0	GGCGCCCAGCCCCCCCCCCCCCCCCCCTCCC	###############################	AS:i:-16	XS:i:-8	XN:i:0	XM:i:8	XO:i:0	XG:i:0	NM:i:8	MD:Z:0A0C0A0A0A0A0A23G0	YT:Z:UU
HWI-ST515:184:D0PUKACXX:1:1104:5744:111604	256	chromosome:AGPv2:2:1:237068873:1	4625182	0	31M	*	0	0	GGCGCCCAGCCCCCCCCCCCCCCCCCCTCCC	###############################	AS:i:-16	XS:i:-8	XN:i:0	XM:i:8	XO:i:0	XG:i:0	NM:i:8	MD:Z:0C0A0A0C0G0T0G23T0	YT:Z:UU
HWI-ST515:184:D0PUKACXX:1:1104:5744:111604	272	chromosome:AGPv2:5:1:217872852:1	79832532	0	31M	*	0	0	GGGAGGGGGGGGGGGGGGGGGGCTGGGCGCC	###############################	AS:i:-16	XS:i:-8	XN:i:0	XM:i:8	XO:i:0	XG:i:0	NM:i:8	MD:Z:2A0G17C0T1C0A0T2T1	YT:Z:UU
HWI-ST515:184:D0PUKACXX:1:1104:5744:111604	256	chromosome:AGPv2:2:1:237068873:1	4625185	0	31M	*	0	0	GGCGCCCAGCCCCCCCCCCCCCCCCCCTCCC	###############################	AS:i:-18	XS:i:-8	XN:i:0	XM:i:9	XO:i:0	XG:i:0	NM:i:9	MD:Z:0C1T1A0G1C0C15T4T0G0	YT:Z:UU
HWI-ST515:184:D0PUKACXX:1:1104:5744:111604	256	chromosome:AGPv2:6:1:169174353:1	43058545	0	31M	*	0	0	GGCGCCCAGCCCCCCCCCCCCCCCCCCTCCC	###############################	AS:i:-18	XS:i:-8	XN:i:0	XM:i:9	XO:i:0	XG:i:0	NM:i:9	MD:Z:1T0G0A0G2C0C14T3C0T2	YT:Z:UU
HWI-ST515:184:D0PUKACXX:1:1104:5744:111604	256	chromosome:AGPv2:6:1:169174353:1	43058537	0	31M	*	0	0	GGCGCCCAGCCCCCCCCCCCCCCCCCCTCCC	###############################	AS:i:-18	XS:i:-8	XN:i:0	XM:i:9	XO:i:0	XG:i:0	NM:i:9	MD:Z:1T0A3A0G1T0G0A0G14C3	YT:Z:UU
HWI-ST515:184:D0PUKACXX:1:1104:5744:111604	256	chromosome:AGPv2:2:1:237068873:1	4625180	0	31M	*	0	0	GGCGCCCAGCCCCCCCCCCCCCCCCCCTCCC	###############################	AS:i:-18	XS:i:-8	XN:i:0	XM:i:9	XO:i:0	XG:i:0	NM:i:9	MD:Z:0A2A0A1G0T1A0G16C1T1	YT:Z:UU
HWI-ST515:184:D0PUKACXX:1:1104:12142:122037	4	*	0	0	*	*	0	0	CTCACTACAAGCGTCGCACGACAAGTGCCTC	JJJHGDDHGIIJJGHHEFFDBBB?ACDDDCC	YT:Z:UU
HWI-ST515:184:D0PUKACXX:1:1104:9626:125951	4	*	0	0	*	*	0	0	CTTTAAAGCCGGGTGTCGTCCAGTCAAGTGC	IIJGIHIIJFBAG<BDFFDAABCDDC@C@C3	YT:Z:UU
HWI-ST515:184:D0PUKACXX:1:1104:20108:127626	4	*	0	0	*	*	0	0	CCAGGGGCCAGGGCTCGCCGATTTGCGTTCT	JJ<GGHGGHIGHIJIIHFE8?:@DDDB;??5	YT:Z:UU
HWI-ST515:184:D0PUKACXX:1:1104:15068:133748	4	*	0	0	*	*	0	0	GTCTCTCACCTATTGGCACATTGTTTACACA	GHIIJJG<FGHHI@:DEGIHHHHEHDCF@@;	YT:Z:UU
HWI-ST515:184:D0PUKACXX:1:1105:18603:1719	0	chromosome:AGPv2:6:1:169174353:1	166669610	1	31M	*	0	0	CCAATTCGGCGGTGGAAGCTGCGCATGACGC	BDDBD@>B96'/33/;>9=AA##########	AS:i:0	XS:i:0	XN:i:0	XM:i:0	XO:i:0	XG:i:0	NM:i:0	MD:Z:31	YT:Z:UU
HWI-ST515:184:D0PUKACXX:1:1105:18603:1719	272	chromosome:AGPv2:2:1:237068873:1	164988145	1	31M	*	0	0	GCGTCATGCGCAGCTTCCACCGCCGAATTGG	##########AA=9>;/33/'69B>@DBDDB	AS:i:0	XS:i:0	XN:i:0	XM:i:0	XO:i:0	XG:i:0	NM:i:0	MD:Z:31	YT:Z:UU
HWI-ST515:184:D0PUKACXX:1:1105:18603:1719	256	chromosome:AGPv2:7:1:176764762:1	20748367	1	31M	*	0	0	CCAATTCGGCGGTGGAAGCTGCGCATGACGC	BDDBD@>B96'/33/;>9=AA##########	AS:i:0	XS:i:0	XN:i:0	XM:i:0	XO:i:0	XG:i:0	NM:i:0	MD:Z:31	YT:Z:UU
HWI-ST515:184:D0PUKACXX:1:1105:5838:20142	0	chromosome:AGPv2:2:1:237068873:1	202299091	255	31M	*	0	0	GTTGTGTGGAGTGGAGGCAAGGCGGCAAGGC	GHIJG?DFHCECFHCFHDHIJHGFD8=BBD9	AS:i:0	XN:i:0	XM:i:0	XO:i:0	XG:i:0	NM:i:0	MD:Z:31	YT:Z:UU
HWI-ST515:184:D0PUKACXX:1:1105:5811:23067	16	chromosome:AGPv2:1:1:301354135:1	256364750	255	31M	*	0	0	CAAGTTTTGCTTTCTTTTCCCCGTTTCCCAA	>CCBCCCCC>==7CCDCBHHECHEFA==3IH	AS:i:0	XN:i:0	XM:i:0	XO:i:0	XG:i:0	NM:i:0	MD:Z:31	YT:Z:UU
HWI-ST515:184:D0PUKACXX:1:1105:16041:25482	0	chromosome:AGPv2:4:1:241473504:1	58771099	1	31M	*	0	0	TCCTCTCTTCCTCTCTGTTCCAGACCGGCAT	B9DFCBFHGBGHIJGIIIGG=DEE=?#####	AS:i:-5	XS:i:-5	XN:i:0	XM:i:1	XO:i:0	XG:i:0	NM:i:1	MD:Z:6T24	YT:Z:UU
HWI-ST515:184:D0PUKACXX:1:1105:16041:25482	256	chromosome:AGPv2:5:1:217872852:1	78022879	1	31M	*	0	0	TCCTCTCTTCCTCTCTGTTCCAGACCGGCAT	B9DFCBFHGBGHIJGIIIGG=DEE=?#####	AS:i:-5	XS:i:-5	XN:i:0	XM:i:1	XO:i:0	XG:i:0	NM:i:1	MD:Z:6T24	YT:Z:UU
HWI-ST515:184:D0PUKACXX:1:1105:16041:25482	256	chromosome:AGPv2:5:1:217872852:1	112912121	1	31M	*	0	0	TCCTCTCTTCCTCTCTGTTCCAGACCGGCAT	B9DFCBFHGBGHIJGIIIGG=DEE=?#####	AS:i:-5	XS:i:-5	XN:i:0	XM:i:1	XO:i:0	XG:i:0	NM:i:1	MD:Z:6T24	YT:Z:UU
HWI-ST515:184:D0PUKACXX:1:1105:16041:25482	272	chromosome:AGPv2:4:1:241473504:1	58731180	1	31M	*	0	0	ATGCCGGTCTGGAACAGAGAGGAAGAGAGGA	#####?=EED=GGIIIGJIHGBGHFBCFD9B	AS:i:-5	XS:i:-5	XN:i:0	XM:i:1	XO:i:0	XG:i:0	NM:i:1	MD:Z:24A6	YT:Z:UU
HWI-ST515:184:D0PUKACXX:1:1105:16041:25482	256	chromosome:AGPv2:5:1:217872852:1	112898790	1	31M	*	0	0	TCCTCTCTTCCTCTCTGTTCCAGACCGGCAT	B9DFCBFHGBGHIJGIIIGG=DEE=?#####	AS:i:-5	XS:i:-5	XN:i:0	XM:i:1	XO:i:0	XG:i:0	NM:i:1	MD:Z:6T24	YT:Z:UU
HWI-ST515:184:D0PUKACXX:1:1105:16041:25482	272	chromosome:AGPv2:1:1:301354135:1	10312154	1	31M	*	0	0	ATGCCGGTCTGGAACAGAGAGGAAGAGAGGA	#####?=EED=GGIIIGJIHGBGHFBCFD9B	AS:i:-10	XS:i:-5	XN:i:0	XM:i:2	XO:i:0	XG:i:0	NM:i:2	MD:Z:24A1A4	YT:Z:UU
HWI-ST515:184:D0PUKACXX:1:1105:16041:25482	272	chromosome:AGPv2:1:1:301354135:1	10320224	1	31M	*	0	0	ATGCCGGTCTGGAACAGAGAGGAAGAGAGGA	#####?=EED=GGIIIGJIHGBGHFBCFD9B	AS:i:-10	XS:i:-5	XN:i:0	XM:i:2	XO:i:0	XG:i:0	NM:i:2	MD:Z:24A1A4	YT:Z:UU
HWI-ST515:184:D0PUKACXX:1:1105:16041:25482	272	chromosome:AGPv2:7:1:176764762:1	135638329	1	22M1D9M	*	0	0	ATGCCGGTCTGGAACAGAGAGGAAGAGAGGA	#####?=EED=GGIIIGJIHGBGHFBCFD9B	AS:i:-18	XS:i:-5	XN:i:0	XM:i:2	XO:i:1	XG:i:1	NM:i:3	MD:Z:22^A2A1A4	YT:Z:UU
HWI-ST515:184:D0PUKACXX:1:1105:16041:25482	272	chromosome:AGPv2:7:1:176764762:1	135628144	1	22M1D9M	*	0	0	ATGCCGGTCTGGAACAGAGAGGAAGAGAGGA	#####?=EED=GGIIIGJIHGBGHFBCFD9B	AS:i:-18	XS:i:-5	XN:i:0	XM:i:2	XO:i:1	XG:i:1	NM:i:3	MD:Z:22^A2A1A4	YT:Z:UU
HWI-ST515:184:D0PUKACXX:1:1105:14587:33626	4	*	0	0	*	*	0	0	CACCGACGGCTACTTCGCTCCCGGCAATGCT	HIEGH<>>?@;@?@>><?#############	YT:Z:UU
HWI-ST515:184:D0PUKACXX:1:1105:7004:71064	4	*	0	0	*	*	0	0	TCTAAAAGATGGTCCCACCATGTTCAGTTTC	IGG<FGIIC>@@=@CACA9(?@@CDE>>;@#	YT:Z:UU
HWI-ST515:184:D0PUKACXX:1:1105:3069:122299	0	chromosome:AGPv2:4:1:241473504:1	203403561	255	31M	*	0	0	GCTGGCGTCAGTGGCCATTTCTGACGATTCA	JFEGIIIGHDGFGIJIHFFHHHHFFBFCCC6	AS:i:0	XN:i:0	XM:i:0	XO:i:0	XG:i:0	NM:i:0	MD:Z:31	YT:Z:UU
HWI-ST515:184:D0PUKACXX:1:1105:12075:133408	16	chromosome:AGPv2:10:1:150189435:1	141582658	255	31M	*	0	0	ATGGATGAGTTGAGCAAGCCCGGTCAGCCAC	#####@DCCCCACA>D@?DEACHDIIIDIJJ	AS:i:0	XN:i:0	XM:i:0	XO:i:0	XG:i:0	NM:i:0	MD:Z:31	YT:Z:UU
HWI-ST515:184:D0PUKACXX:1:1105:16812:165368	4	*	0	0	*	*	0	0	CTAACCTAAATAATATGTCGACACAAGATCG	GH39BB@B8BB8BCCFI=BGAFEEHEE;?B?	YT:Z:UU
HWI-ST515:184:D0PUKACXX:1:1105:15164:186663	16	chromosome:AGPv2:2:1:237068873:1	145058851	255	31M	*	0	0	CTCGCAGCAACTCCCCACGTCTCATCCAAAC	?@DECEECD?FHGGHFCJIJIJIIIIIGHFJ	AS:i:-6	XN:i:0	XM:i:1	XO:i:0	XG:i:0	NM:i:1	MD:Z:23G7	YT:Z:UU
HWI-ST515:184:D0PUKACXX:1:1105:11006:199407	4	*	0	0	*	*	0	0	CTCACTACAAGCGTCGCACGACAAGTGCCTC	IJIIJJIHGH..;;@EEBBCDBB>A:@@CC>	YT:Z:UU
HWI-ST515:184:D0PUKACXX:1:1106:4522:79234	4	*	0	0	*	*	0	0	GGGAGAGACAGAGACTTCTCACTCTACCCGT	C('-55@@A)==A))7;;@BCDA6;;A####	YT:Z:UU
HWI-ST515:184:D0PUKACXX:1:1106:7159:108972	4	*	0	0	*	*	0	0	ATACACAAGATCGGAAGAGCGGTTCAGCAGG	GEGIGIIIGDHEEEHEHFFB<B,;?CCCD?2	YT:Z:UU
HWI-ST515:184:D0PUKACXX:1:1106:20070:110823	0	chromosome:AGPv2:5:1:217872852:1	117016009	255	31M	*	0	0	TCACCCGAGGTTAGCAAGACCGACAGTGGTG	GHIIDHJJGG5@GG@GIIJHEECDDD@@?@#	AS:i:0	XN:i:0	XM:i:0	XO:i:0	XG:i:0	NM:i:0	MD:Z:31	YT:Z:UU
HWI-ST515:184:D0PUKACXX:1:1106:13769:135356	0	chromosome:AGPv2:8:1:175793759:1	175402687	255	31M	*	0	0	GCAAGCTTGTTGGCTGTGCCTGGTGGTTGTT	IE;AG@EHHE>?DFEFACEEDEDAAB;?@B#	AS:i:0	XN:i:0	XM:i:0	XO:i:0	XG:i:0	NM:i:0	MD:Z:31	YT:Z:UU
HWI-ST515:184:D0PUKACXX:1:1106:3623:170372	16	chromosome:AGPv2:1:1:301354135:1	4991608	255	31M	*	0	0	AGCTGTCGTTCTGTCGGAGCCGTAGGGGGAG	#@B=?BBCCDB?DDDDD>HHGJJIJJJJJJJ	AS:i:0	XN:i:0	XM:i:0	XO:i:0	XG:i:0	NM:i:0	MD:Z:31	YT:Z:UU
HWI-ST515:184:D0PUKACXX:1:1106:12894:173551	16	chromosome:AGPv2:1:1:301354135:1	172018722	255	31M	*	0	0	CCCGCCCAGCCACCAGTGGCAGCAGGAGCAG	###A?CEBDEA7DFFHGDGGHIIIGGHF<DG	AS:i:-2	XN:i:0	XM:i:1	XO:i:0	XG:i:0	NM:i:1	MD:Z:0A30	YT:Z:UU
HWI-ST515:184:D0PUKACXX:1:1106:21111:197627	4	*	0	0	*	*	0	0	GACACAAGATCGGAAGAGCGTCGTGTAGGGA	IEG@BCECHIECHHFBB;@>==;@??#####	YT:Z:UU
HWI-ST515:184:D0PUKACXX:1:1107:5143:2681	4	*	0	0	*	*	0	0	CATCCAAAGTGCTGTGCCCTGCTCATCGCCC	JIJJJIEGFH:DGHEHGIFIIFIIGIJCHH<	YT:Z:UU
HWI-ST515:184:D0PUKACXX:1:1107:5450:20358	0	chromosome:AGPv2:2:1:237068873:1	234227611	255	31M	*	0	0	GCTGGTGGGTGAAGGGGGAGAGCGGCGTGGG	HGGHICFG>4@CCEHEBA/8'89;@>@-9B9	AS:i:0	XN:i:0	XM:i:0	XO:i:0	XG:i:0	NM:i:0	MD:Z:31	YT:Z:UU
HWI-ST515:184:D0PUKACXX:1:1107:4050:39386	4	*	0	0	*	*	0	0	GGACCGAGGAGGGGACAGGGGCGGCCGGAGG	GG(<AA8;A5?BAD/;8??B###########	YT:Z:UU
HWI-ST515:184:D0PUKACXX:1:1107:13592:48335	4	*	0	0	*	*	0	0	TTATTAGGCATGGCACAGGGTGCTGGACGTC	IGIIIGIIFHGFHJJ<GIGG;CCGEHFHFDB	YT:Z:UU
HWI-ST515:184:D0PUKACXX:1:1107:7473:67666	0	chromosome:AGPv2:1:1:301354135:1	265163133	1	31M	*	0	0	TTAGGTCGGCCCTCTCCGGTGCTGGCCTGGT	HIC>FF9/;BA>A?BB?A6,9;>@><?>?A#	AS:i:0	XS:i:0	XN:i:0	XM:i:0	XO:i:0	XG:i:0	NM:i:0	MD:Z:31	YT:Z:UU
HWI-ST515:184:D0PUKACXX:1:1107:7473:67666	256	chromosome:AGPv2:2:1:237068873:1	217973779	1	31M	*	0	0	TTAGGTCGGCCCTCTCCGGTGCTGGCCTGGT	HIC>FF9/;BA>A?BB?A6,9;>@><?>?A#	AS:i:0	XS:i:0	XN:i:0	XM:i:0	XO:i:0	XG:i:0	NM:i:0	MD:Z:31	YT:Z:UU
HWI-ST515:184:D0PUKACXX:1:1107:7970:93496	0	chromosome:AGPv2:5:1:217872852:1	27131898	255	31M	*	0	0	CCGCCAGCCGGTGCGTTCCGAGGGGAAAGTT	D9@AG@H########################	AS:i:-2	XN:i:0	XM:i:1	XO:i:0	XG:i:0	NM:i:1	MD:Z:13A17	YT:Z:UU
HWI-ST515:184:D0PUKACXX:1:1107:10948:103788	0	chromosome:AGPv2:4:1:241473504:1	89302060	255	31M	*	0	0	GGGCTCAATATAATTGTTTGAACCTCTTCCA	FIIJJJGGHGGIGIIIFGCEEH@ECEEHC@7	AS:i:0	XN:i:0	XM:i:0	XO:i:0	XG:i:0	NM:i:0	MD:Z:31	YT:Z:UU
HWI-ST515:184:D0PUKACXX:1:1107:15359:112291	16	chromosome:AGPv2:1:1:301354135:1	290681332	1	31M	*	0	0	TGTAAGCTCCCTGCCGCCTGTTCGCTTATGT	AAA>?B;8;BDDDDFFHHFHBFAEF@ECCFE	AS:i:0	XS:i:0	XN:i:0	XM:i:0	XO:i:0	XG:i:0	NM:i:0	MD:Z:31	YT:Z:UU
HWI-ST515:184:D0PUKACXX:1:1107:15359:112291	272	chromosome:AGPv2:5:1:217872852:1	41411073	1	31M	*	0	0	TGTAAGCTCCCTGCCGCCTGTTCGCTTATGT	AAA>?B;8;BDDDDFFHHFHBFAEF@ECCFE	AS:i:0	XS:i:0	XN:i:0	XM:i:0	XO:i:0	XG:i:0	NM:i:0	MD:Z:31	YT:Z:UU
HWI-ST515:184:D0PUKACXX:1:1107:8363:116589	0	chromosome:AGPv2:1:1:301354135:1	128160508	1	31M	*	0	0	ATCTGGGGCGGTTGATCAACACGCGGGTGGA	JGIJHGJIGFD>@BCDDEDDDDDDDDD5>DB	AS:i:0	XS:i:0	XN:i:0	XM:i:0	XO:i:0	XG:i:0	NM:i:0	MD:Z:31	YT:Z:UU
HWI-ST515:184:D0PUKACXX:1:1107:8363:116589	256	chromosome:AGPv2:1:1:301354135:1	128167526	1	31M	*	0	0	ATCTGGGGCGGTTGATCAACACGCGGGTGGA	JGIJHGJIGFD>@BCDDEDDDDDDDDD5>DB	AS:i:0	XS:i:0	XN:i:0	XM:i:0	XO:i:0	XG:i:0	NM:i:0	MD:Z:31	YT:Z:UU
HWI-ST515:184:D0PUKACXX:1:1107:8363:116589	256	chromosome:AGPv2:1:1:301354135:1	128159122	1	31M	*	0	0	ATCTGGGGCGGTTGATCAACACGCGGGTGGA	JGIJHGJIGFD>@BCDDEDDDDDDDDD5>DB	AS:i:0	XS:i:0	XN:i:0	XM:i:0	XO:i:0	XG:i:0	NM:i:0	MD:Z:31	YT:Z:UU
HWI-ST515:184:D0PUKACXX:1:1108:12051:67641	16	chromosome:AGPv2:2:1:237068873:1	145058851	255	31M	*	0	0	CTCGCAGCAACTCCCCACGTCTCATCCAAAC	38@;@@;>DBBAFHIHIHGAGFGHGFJIIHI	AS:i:-5	XN:i:0	XM:i:1	XO:i:0	XG:i:0	NM:i:1	MD:Z:23G7	YT:Z:UU
HWI-ST515:184:D0PUKACXX:1:1108:12960:190976	4	*	0	0	*	*	0	0	GGAGTCTGCGGGCAGGGCCGTCCATGTACAT	GFEFEHGC);A=BBB@?((3888@3++:@C#	YT:Z:UU
HWI-ST515:184:D0PUKACXX:1:1201:14073:5715	0	chromosome:AGPv2:3:1:232140174:1	139814139	255	31M	*	0	0	CGCTGTCGTCCGCCCCCCACCGCGTGCCGTT	=@F<@@755;55??#################	AS:i:-2	XN:i:0	XM:i:1	XO:i:0	XG:i:0	NM:i:1	MD:Z:28A2	YT:Z:UU
HWI-ST515:184:D0PUKACXX:1:1201:19686:23523	0	chromosome:AGPv2:6:1:169174353:1	150074077	255	31M	*	0	0	GCGGCGGCACGGTGGCCAGGAACACCTTGCC	JJGHFDBBDDBB?BB<ACB@?BD??BACCC#	AS:i:0	XN:i:0	XM:i:0	XO:i:0	XG:i:0	NM:i:0	MD:Z:31	YT:Z:UU
HWI-ST515:184:D0PUKACXX:1:1201:8551:47341	0	chromosome:AGPv2:1:1:301354135:1	5872951	31	31M	*	0	0	CCCGTCAGTCGGTCACGTGATCTGTGCCATA	G>GIHEEHAEFFBBDED@DB3@DDCDDD@C5	AS:i:0	XS:i:-5	XN:i:0	XM:i:0	XO:i:0	XG:i:0	NM:i:0	MD:Z:31	YT:Z:UU
HWI-ST515:184:D0PUKACXX:1:1201:8551:47341	272	chromosome:AGPv2:2:1:237068873:1	6581050	31	31M	*	0	0	TATGGCACAGATCACGTGACCGACTGACGGG	5C@DDDCDD@3BD@DEDBBFFEAHEEHIG>G	AS:i:-5	XS:i:-5	XN:i:0	XM:i:1	XO:i:0	XG:i:0	NM:i:1	MD:Z:15A15	YT:Z:UU
HWI-ST515:184:D0PUKACXX:1:1201:8551:47341	272	chromosome:AGPv2:5:1:217872852:1	206300751	31	31M	*	0	0	TATGGCACAGATCACGTGACCGACTGACGGG	5C@DDDCDD@3BD@DEDBBFFEAHEEHIG>G	AS:i:-5	XS:i:-5	XN:i:0	XM:i:1	XO:i:0	XG:i:0	NM:i:1	MD:Z:15A15	YT:Z:UU
HWI-ST515:184:D0PUKACXX:1:1201:16008:54470	4	*	0	0	*	*	0	0	CTCGCAGGGTGGCCTCCATATGGTCTGTTTT	IIJJJJJFE7?DDFFE?9AACAAACDDDC##	YT:Z:UU
HWI-ST515:184:D0PUKACXX:1:1201:21118:132600	0	chromosome:AGPv2:6:1:169174353:1	121023698	255	31M	*	0	0	GCGGTACGAAAGGGGTCGGCGCCAAGATCTA	@FGII@AGHIGJJIG'5=B6@;?=588ACE#	AS:i:0	XN:i:0	XM:i:0	XO:i:0	XG:i:0	NM:i:0	MD:Z:31	YT:Z:UU
HWI-ST515:184:D0PUKACXX:1:1201:18155:150743	4	*	0	0	*	*	0	0	TGAGTTTCACAGGACAAACCACTCATCCGTG	###############################	YT:Z:UU
HWI-ST515:184:D0PUKACXX:1:1201:17282:167349	4	*	0	0	*	*	0	0	GTGTGTGTGGGGTGGTGGGGGTGAGGCTGTG	IFH@FGGHH=AE599,;?@B;)58?B<8?##	YT:Z:UU
HWI-ST515:184:D0PUKACXX:1:1202:3199:26260	4	*	0	0	*	*	0	0	GCCTAATAAGGCTTACGAGGCCTAGTCATTT	IGIJAGIGDGCHIIIIGGFEA=@CE>55>@5	YT:Z:UU
HWI-ST515:184:D0PUKACXX:1:1202:17345:68944	4	*	0	0	*	*	0	0	CACCACGGCACCACCAAGCATCCAATGCTTC	EHIBEH7@A:@(8C;C;CCEAB3)7?@####	YT:Z:UU
HWI-ST515:184:D0PUKACXX:1:1202:7206:110462	0	chromosome:AGPv2:2:1:237068873:1	234227611	255	31M	*	0	0	GCTGGTGGGTGAAGGGGGAGAGCGGCGTGGG	EEGIF3=CH5;AC=A>DD>@8?B@DDD;BBB	AS:i:0	XN:i:0	XM:i:0	XO:i:0	XG:i:0	NM:i:0	MD:Z:31	YT:Z:UU
HWI-ST515:184:D0PUKACXX:1:1203:4709:3636	4	*	0	0	*	*	0	0	GCGCCCAGTAATTTCAATCAGGGAAAATTCT	2B@G<;@=)73?ABB@CBDD@(65=?#####	YT:Z:UU
HWI-ST515:184:D0PUKACXX:1:1203:18227:40667	4	*	0	0	*	*	0	0	GGTGGCAACAGTCACGATTCGACACAAGATC	IEBFGECGIDECGCGE;DD@A>EDD>?AC@#	YT:Z:UU
HWI-ST515:184:D0PUKACXX:1:1203:7572:45731	0	chromosome:AGPv2:3:1:232140174:1	155445490	31	31M	*	0	0	GCCTCCCGCCGGCCCCTAGCTCACCCCGGTC	H<ABGE@B>HBCBDBB?BCCDDCCB?BB###	AS:i:0	XS:i:-5	XN:i:0	XM:i:0	XO:i:0	XG:i:0	NM:i:0	MD:Z:31	YT:Z:UU
HWI-ST515:184:D0PUKACXX:1:1203:7572:45731	272	chromosome:AGPv2:8:1:175793759:1	163030368	31	31M	*	0	0	GACCGGGGTGAGCTAGGGGCCGGCGGGAGGC	###BB?BCCDDCCB?BBDBCBH>B@EGBA<H	AS:i:-5	XS:i:-5	XN:i:0	XM:i:1	XO:i:0	XG:i:0	NM:i:1	MD:Z:5C25	YT:Z:UU
HWI-ST515:184:D0PUKACXX:1:1203:17606:48018	16	chromosome:AGPv2:4:1:241473504:1	39319072	255	31M	*	0	0	GAAGAAGATGGAGAAGACAAAGACAGCGAGC	:CAEDCDDDCACDDDDDDECCCAEFFHGJIE	AS:i:0	XN:i:0	XM:i:0	XO:i:0	XG:i:0	NM:i:0	MD:Z:31	YT:Z:UU
HWI-ST515:184:D0PUKACXX:1:1203:1706:67612	4	*	0	0	*	*	0	0	CGCGCTCGACACAAGATCGGAAGAGCGGTTC	IIGIFBEEDEDD9==ACDDD8<@(9?BB###	YT:Z:UU
HWI-ST515:184:D0PUKACXX:1:1203:2246:75946	16	chromosome:AGPv2:5:1:217872852:1	12585002	255	31M	*	0	0	ACAACAGAGTAACAGTGGTACTGGAGAAGTG	##EEEAG>GE@;EECEEFGFIEHEE@HEHDG	AS:i:-2	XN:i:0	XM:i:1	XO:i:0	XG:i:0	NM:i:1	MD:Z:1A29	YT:Z:UU
HWI-ST515:184:D0PUKACXX:1:1203:9029:78114	16	chromosome:AGPv2:1:1:301354135:1	289689471	31	31M	*	0	0	CGCGTCCGACGAGAGGGTCTCCCTGTGCGGG	@9@;?@DDBDCCDEDDDDFFFHHHHEIIJII	AS:i:0	XS:i:-5	XN:i:0	XM:i:0	XO:i:0	XG:i:0	NM:i:0	MD:Z:31	YT:Z:UU
HWI-ST515:184:D0PUKACXX:1:1203:9029:78114	256	chromosome:AGPv2:5:1:217872852:1	3768565	31	31M	*	0	0	CCCGCACAGGGAGACCCTCTCGTCGGACGCG	IIJIIEHHHHFFFDDDDEDCCDBDD@?;@9@	AS:i:-5	XS:i:-5	XN:i:0	XM:i:1	XO:i:0	XG:i:0	NM:i:1	MD:Z:22G8	YT:Z:UU
HWI-ST515:184:D0PUKACXX:1:1203:3918:81908	4	*	0	0	*	*	0	0	ACCTAGACACTACAATTTGAGTGCGTTTATA	JIFGEFIIIIJGGGGIIGGIGHHJGHFFFFC	YT:Z:UU
HWI-ST515:184:D0PUKACXX:1:1203:11438:87508	0	chromosome:AGPv2:9:1:156750706:1	140592114	255	31M	*	0	0	CCTCCGAAGCGAGCGATCCCCGGCCGCAGTC	HHIIJBHIGIG=ABD/;A;?B6=B#######	AS:i:0	XN:i:0	XM:i:0	XO:i:0	XG:i:0	NM:i:0	MD:Z:31	YT:Z:UU
HWI-ST515:184:D0PUKACXX:1:1203:12043:134740	0	chromosome:AGPv2:8:1:175793759:1	47431537	31	31M	*	0	0	TGCAGTACACAGCAACAACTGATCATCCTCG	GE@BC8CEHIIIE93(=AC############	AS:i:0	XS:i:-5	XN:i:0	XM:i:0	XO:i:0	XG:i:0	NM:i:0	MD:Z:31	YT:Z:UU
HWI-ST515:184:D0PUKACXX:1:1203:12043:134740	272	chromosome:AGPv2:1:1:301354135:1	122757563	31	31M	*	0	0	CGAGGATGATCAGTTGTTGCTGTGTACTGCA	############CA=(39EIIIHEC8CB@EG	AS:i:-5	XS:i:-5	XN:i:0	XM:i:1	XO:i:0	XG:i:0	NM:i:1	MD:Z:13C17	YT:Z:UU
HWI-ST515:184:D0PUKACXX:1:1203:19722:137694	16	chromosome:AGPv2:8:1:175793759:1	42930463	1	31M	*	0	0	GGACCACGGCGTTGTCGCCCCCGACCTCAAA	######BB@7A>;7BB<8='E@==BF>C=F>	AS:i:-4	XS:i:-4	XN:i:0	XM:i:1	XO:i:0	XG:i:0	NM:i:1	MD:Z:13T17	YT:Z:UU
HWI-ST515:184:D0PUKACXX:1:1203:19722:137694	272	chromosome:AGPv2:2:1:237068873:1	25058149	1	31M	*	0	0	GGACCACGGCGTTGTCGCCCCCGACCTCAAA	######BB@7A>;7BB<8='E@==BF>C=F>	AS:i:-4	XS:i:-4	XN:i:0	XM:i:1	XO:i:0	XG:i:0	NM:i:1	MD:Z:13T17	YT:Z:UU
HWI-ST515:184:D0PUKACXX:1:1203:10585:147858	16	chromosome:AGPv2:3:1:232140174:1	171903371	255	31M	*	0	0	GCATTGAACTGCATGTTAGACCGTCGCCAGC	A@DAA>55:>CC>C@C@A;,?4@EF<GEGIG	AS:i:0	XN:i:0	XM:i:0	XO:i:0	XG:i:0	NM:i:0	MD:Z:31	YT:Z:UU
HWI-ST515:184:D0PUKACXX:1:1203:19398:189466	16	chromosome:AGPv2:4:1:241473504:1	101837905	1	31M	*	0	0	ACAATAAGGAAAGACACACCATTGCACTACG	CCAEFFFDFFHA?6;.@7IIIHGC8DFCBHF	AS:i:0	XS:i:0	XN:i:0	XM:i:0	XO:i:0	XG:i:0	NM:i:0	MD:Z:31	YT:Z:UU
HWI-ST515:184:D0PUKACXX:1:1203:19398:189466	272	chromosome:AGPv2:9:1:156750706:1	37645528	1	31M	*	0	0	ACAATAAGGAAAGACACACCATTGCACTACG	CCAEFFFDFFHA?6;.@7IIIHGC8DFCBHF	AS:i:0	XS:i:0	XN:i:0	XM:i:0	XO:i:0	XG:i:0	NM:i:0	MD:Z:31	YT:Z:UU
HWI-ST515:184:D0PUKACXX:1:1203:19398:189466	256	chromosome:AGPv2:6:1:169174353:1	64099250	1	31M	*	0	0	CGTAGTGCAATGGTGTGTCTTTCCTTATTGT	FHBCFD8CGHIII7@.;6?AHFFDFFFEACC	AS:i:-5	XS:i:0	XN:i:0	XM:i:1	XO:i:0	XG:i:0	NM:i:1	MD:Z:1A29	YT:Z:UU
HWI-ST515:184:D0PUKACXX:1:1203:19398:189466	256	chromosome:AGPv2:2:1:237068873:1	155017916	1	31M	*	0	0	CGTAGTGCAATGGTGTGTCTTTCCTTATTGT	FHBCFD8CGHIII7@.;6?AHFFDFFFEACC	AS:i:-5	XS:i:0	XN:i:0	XM:i:1	XO:i:0	XG:i:0	NM:i:1	MD:Z:0T30	YT:Z:UU
HWI-ST515:184:D0PUKACXX:1:1204:4395:1387	0	chromosome:AGPv2:6:1:169174353:1	156387028	21	31M	*	0	0	GGTGGCCGGTGGGTGGGTGGGGCGGTTGGTA	JFDGI>CGI<BDDD??B?BDDD#########	AS:i:-2	XS:i:-10	XN:i:0	XM:i:1	XO:i:0	XG:i:0	NM:i:1	MD:Z:24T6	YT:Z:UU
HWI-ST515:184:D0PUKACXX:1:1204:4395:1387	256	chromosome:AGPv2:8:1:175793759:1	44413229	21	31M	*	0	0	GGTGGCCGGTGGGTGGGTGGGGCGGTTGGTA	JFDGI>CGI<BDDD??B?BDDD#########	AS:i:-10	XS:i:-10	XN:i:0	XM:i:5	XO:i:0	XG:i:0	NM:i:5	MD:Z:22G0C1A2T0G1	YT:Z:UU
HWI-ST515:184:D0PUKACXX:1:1204:14101:5942	0	chromosome:AGPv2:5:1:217872852:1	17312926	255	31M	*	0	0	CAAGGTGGGCGATGATGAGAAACCCCGACAA	IEHIJJHIJJJIHHHHHDDFFFEEDDDDDDD	AS:i:0	XN:i:0	XM:i:0	XO:i:0	XG:i:0	NM:i:0	MD:Z:31	YT:Z:UU
HWI-ST515:184:D0PUKACXX:1:1204:13900:41147	16	chromosome:AGPv2:2:1:237068873:1	31268429	255	31M	*	0	0	GCCTTTTGCCTTCCCACTCCCGGGAGTGCGG	#?ACBB??=@CADB;5:EEGGGHFHG@@HF@	AS:i:0	XN:i:0	XM:i:0	XO:i:0	XG:i:0	NM:i:0	MD:Z:31	YT:Z:UU
HWI-ST515:184:D0PUKACXX:1:1204:7510:137637	16	chromosome:AGPv2:9:1:156750706:1	20593892	255	31M	*	0	0	CTGCTGTGCCACGCGCTGTACCCCCACGGAC	8CDCCCCDDBBDDBCEDDCCFGHGHHJJIGJ	AS:i:0	XN:i:0	XM:i:0	XO:i:0	XG:i:0	NM:i:0	MD:Z:31	YT:Z:UU
HWI-ST515:184:D0PUKACXX:1:1204:17832:140288	4	*	0	0	*	*	0	0	GGAGGCCGCAAGCACAAGCCACACCCACACG	###############################	YT:Z:UU
HWI-ST515:184:D0PUKACXX:1:1204:5499:151318	4	*	0	0	*	*	0	0	CTGAAGACGACGAAATCGACACAAGCTCGGA	B?8=88).;@':8?@################	YT:Z:UU
HWI-ST515:184:D0PUKACXX:1:1204:16669:161134	0	chromosome:AGPv2:1:1:301354135:1	256367068	255	3M1I27M	*	0	0	TTTCCCTTGGCGTTGCCGCCCCACCAACAGG	HI9CHHGGGGIAEE<B@6<@@B?/8AAB?B1	AS:i:-8	XN:i:0	XM:i:0	XO:i:1	XG:i:1	NM:i:1	MD:Z:30	YT:Z:UU
HWI-ST515:184:D0PUKACXX:1:1204:19812:189858	4	*	0	0	*	*	0	0	CTCACTACAAGCGTCGCACGACAAGTGCCTC	HGHHIJIACFFIGHEA=99A9;;@#######	YT:Z:UU
HWI-ST515:184:D0PUKACXX:1:1205:17380:28160	4	*	0	0	*	*	0	0	CGTAGTGCAATGGTGTGTCTTTCCTACACAA	GICGGIHIJJJJJDGEHEHHHFFEF@DEECC	YT:Z:UU
HWI-ST515:184:D0PUKACXX:1:1205:13624:29787	0	chromosome:AGPv2:6:1:169174353:1	121023698	255	31M	*	0	0	GCGGTACGAAAGGGGTCGGCGCCAAGATCTA	JJJI?AFG@HDIIDH<ABACDDDBDB<>ADC	AS:i:0	XN:i:0	XM:i:0	XO:i:0	XG:i:0	NM:i:0	MD:Z:31	YT:Z:UU
HWI-ST515:184:D0PUKACXX:1:1205:9872:52947	16	chromosome:AGPv2:1:1:301354135:1	257291946	37	31M	*	0	0	AGGGACAATTGTATACATGCCCCTCAAATTT	##@;.3C>B;AEHEHC@AEGG@DADFGBGGB	AS:i:0	XS:i:-14	XN:i:0	XM:i:0	XO:i:0	XG:i:0	NM:i:0	MD:Z:31	YT:Z:UU
HWI-ST515:184:D0PUKACXX:1:1205:9872:52947	256	chromosome:AGPv2:4:1:241473504:1	144323110	37	4M3I24M	*	0	0	AAATTTGAGGGGCATGTATACAATTGTCCCT	BGGBGFDAD@GGEA@CHEHEA;B>C3.;@##	AS:i:-14	XS:i:-14	XN:i:0	XM:i:0	XO:i:1	XG:i:3	NM:i:3	MD:Z:28	YT:Z:UU
HWI-ST515:184:D0PUKACXX:1:1205:9991:93548	16	chromosome:AGPv2:5:1:217872852:1	181635090	1	31M	*	0	0	GCGCGCAGGGGAGTTCTGCTGGGCACGCAAC	5BDBA@DDBCBDCEC@EDFFFFEEA:IGHGJ	AS:i:0	XS:i:0	XN:i:0	XM:i:0	XO:i:0	XG:i:0	NM:i:0	MD:Z:31	YT:Z:UU
HWI-ST515:184:D0PUKACXX:1:1205:9991:93548	256	chromosome:AGPv2:1:1:301354135:1	274725798	1	31M	*	0	0	GTTGCGTGCCCAGCAGAACTCCCCTGCGCGC	JGHGI:AEEFFFFDE@CECDBCBDD@ABDB5	AS:i:0	XS:i:0	XN:i:0	XM:i:0	XO:i:0	XG:i:0	NM:i:0	MD:Z:31	YT:Z:UU
HWI-ST515:184:D0PUKACXX:1:1205:9991:93548	256	chromosome:AGPv2:4:1:241473504:1	200878292	1	31M	*	0	0	GTTGCGTGCCCAGCAGAACTCCCCTGCGCGC	JGHGI:AEEFFFFDE@CECDBCBDD@ABDB5	AS:i:0	XS:i:0	XN:i:0	XM:i:0	XO:i:0	XG:i:0	NM:i:0	MD:Z:31	YT:Z:UU
HWI-ST515:184:D0PUKACXX:1:1205:9991:93548	272	chromosome:AGPv2:9:1:156750706:1	4285758	1	31M	*	0	0	GCGCGCAGGGGAGTTCTGCTGGGCACGCAAC	5BDBA@DDBCBDCEC@EDFFFFEEA:IGHGJ	AS:i:0	XS:i:0	XN:i:0	XM:i:0	XO:i:0	XG:i:0	NM:i:0	MD:Z:31	YT:Z:UU
HWI-ST515:184:D0PUKACXX:1:1205:9991:93548	272	chromosome:AGPv2:4:1:241473504:1	174062688	1	31M	*	0	0	GCGCGCAGGGGAGTTCTGCTGGGCACGCAAC	5BDBA@DDBCBDCEC@EDFFFFEEA:IGHGJ	AS:i:0	XS:i:0	XN:i:0	XM:i:0	XO:i:0	XG:i:0	NM:i:0	MD:Z:31	YT:Z:UU
HWI-ST515:184:D0PUKACXX:1:1205:9991:93548	256	chromosome:AGPv2:3:1:232140174:1	226172525	1	31M	*	0	0	GTTGCGTGCCCAGCAGAACTCCCCTGCGCGC	JGHGI:AEEFFFFDE@CECDBCBDD@ABDB5	AS:i:0	XS:i:0	XN:i:0	XM:i:0	XO:i:0	XG:i:0	NM:i:0	MD:Z:31	YT:Z:UU
HWI-ST515:184:D0PUKACXX:1:1205:9991:93548	272	chromosome:AGPv2:5:1:217872852:1	5381659	1	31M	*	0	0	GCGCGCAGGGGAGTTCTGCTGGGCACGCAAC	5BDBA@DDBCBDCEC@EDFFFFEEA:IGHGJ	AS:i:-5	XS:i:0	XN:i:0	XM:i:1	XO:i:0	XG:i:0	NM:i:1	MD:Z:7A23	YT:Z:UU
HWI-ST515:184:D0PUKACXX:1:1205:17939:149160	16	chromosome:AGPv2:1:1:301354135:1	257291946	37	31M	*	0	0	AGGGACAATTGTATACATGCCCCTCAAATTT	###?7D@@DEA?EC;GGIIHCGF@GIGGCIG	AS:i:0	XS:i:-14	XN:i:0	XM:i:0	XO:i:0	XG:i:0	NM:i:0	MD:Z:31	YT:Z:UU
HWI-ST515:184:D0PUKACXX:1:1205:17939:149160	256	chromosome:AGPv2:4:1:241473504:1	144323110	37	4M3I24M	*	0	0	AAATTTGAGGGGCATGTATACAATTGTCCCT	GICGGIG@FGCHIIGG;CE?AED@@D7?###	AS:i:-14	XS:i:-14	XN:i:0	XM:i:0	XO:i:1	XG:i:3	NM:i:3	MD:Z:28	YT:Z:UU
HWI-ST515:184:D0PUKACXX:1:1205:10316:156925	16	chromosome:AGPv2:4:1:241473504:1	25990257	255	31M	*	0	0	CAATGCACGCGTCTCTAAGGCTCTCGCCGCT	#########@<C;5;(CACDB>=/;-((9*4	AS:i:-2	XN:i:0	XM:i:1	XO:i:0	XG:i:0	NM:i:1	MD:Z:27A3	YT:Z:UU
HWI-ST515:184:D0PUKACXX:1:1205:9114:191267	0	chromosome:AGPv2:7:1:176764762:1	4960640	255	31M	*	0	0	GGAGGAGGCAGGCAGGCAGCACCTACAGGTC	GIJBFEHGAEHEEF@?###############	AS:i:-4	XN:i:0	XM:i:2	XO:i:0	XG:i:0	NM:i:2	MD:Z:28T0G1	YT:Z:UU
HWI-ST515:184:D0PUKACXX:1:1206:11460:10742	0	chromosome:AGPv2:8:1:175793759:1	154130326	255	31M	*	0	0	ATTGAAAAGAGTCTAAGATCAGTTTGTTTAA	<B?9EBBB;B>9?DGEHA@FAG@GG;DGH@4	AS:i:0	XN:i:0	XM:i:0	XO:i:0	XG:i:0	NM:i:0	MD:Z:31	YT:Z:UU
HWI-ST515:184:D0PUKACXX:1:1206:11002:45431	0	chromosome:AGPv2:1:1:301354135:1	256367068	255	3M1I27M	*	0	0	TTTCCCTTGGCGTTGCCGCCCCACCAACAGG	GHHGGGEG3@AH=EDDDCDDDB@@#######	AS:i:-8	XN:i:0	XM:i:0	XO:i:1	XG:i:1	NM:i:1	MD:Z:30	YT:Z:UU
HWI-ST515:184:D0PUKACXX:1:1206:7010:99631	16	chromosome:AGPv2:2:1:237068873:1	87982906	1	31M	*	0	0	CTCAGCAGGGAGATGAAGACGCGAGGGAGAG	#DC@DDDCACEEEEEAFFHGIHEIJJIGIII	AS:i:0	XS:i:0	XN:i:0	XM:i:0	XO:i:0	XG:i:0	NM:i:0	MD:Z:31	YT:Z:UU
HWI-ST515:184:D0PUKACXX:1:1206:7010:99631	256	chromosome:AGPv2:9:1:156750706:1	69036161	1	31M	*	0	0	CTCTCCCTCGCGTCTTCATCTCCCTGCTGAG	IIIGIJJIEHIGHFFAEEEEECACDDD@CD#	AS:i:0	XS:i:0	XN:i:0	XM:i:0	XO:i:0	XG:i:0	NM:i:0	MD:Z:31	YT:Z:UU
HWI-ST515:184:D0PUKACXX:1:1206:7010:99631	272	chromosome:AGPv2:6:1:169174353:1	90756633	1	31M	*	0	0	CTCAGCAGGGAGATGAAGACGCGAGGGAGAG	#DC@DDDCACEEEEEAFFHGIHEIJJIGIII	AS:i:-10	XS:i:0	XN:i:0	XM:i:2	XO:i:0	XG:i:0	NM:i:2	MD:Z:7A0A22	YT:Z:UU
HWI-ST515:184:D0PUKACXX:1:1206:7010:99631	272	chromosome:AGPv2:10:1:150189435:1	111915116	1	31M	*	0	0	CTCAGCAGGGAGATGAAGACGCGAGGGAGAG	#DC@DDDCACEEEEEAFFHGIHEIJJIGIII	AS:i:-10	XS:i:0	XN:i:0	XM:i:2	XO:i:0	XG:i:0	NM:i:2	MD:Z:2T5A22	YT:Z:UU
HWI-ST515:184:D0PUKACXX:1:1206:7309:121264	16	chromosome:AGPv2:1:1:301354135:1	42164506	255	31M	*	0	0	GACCCAGACGGGTTCCTCTCCTCACCAGCAT	;CCCDDDADDBGGFGJGJIHF@B=BJJJIGG	AS:i:0	XN:i:0	XM:i:0	XO:i:0	XG:i:0	NM:i:0	MD:Z:31	YT:Z:UU
HWI-ST515:184:D0PUKACXX:1:1206:10215:125954	0	chromosome:AGPv2:5:1:217872852:1	168870374	255	31M	*	0	0	CACGGGGACGGGGTTCTCCCTTTGCTGTCGC	FC>GFHDEHFBA;BBDDDDDDDDCDDCCA?2	AS:i:0	XN:i:0	XM:i:0	XO:i:0	XG:i:0	NM:i:0	MD:Z:31	YT:Z:UU
HWI-ST515:184:D0PUKACXX:1:1206:18518:128887	4	*	0	0	*	*	0	0	GTCCCTAATCTGGTCACATCATGTTCTCACC	??;;FC@CAHIII;@DHGHHGB>EHD@DCF#	YT:Z:UU
HWI-ST515:184:D0PUKACXX:1:1206:6360:151554	0	chromosome:AGPv2:6:1:169174353:1	150074077	255	31M	*	0	0	GCGGCGGCACGGTGGCCAGGAACACCTTGCC	HBHIHDDBDBDD??;ABCBBBDBB38>ACD3	AS:i:0	XN:i:0	XM:i:0	XO:i:0	XG:i:0	NM:i:0	MD:Z:31	YT:Z:UU
HWI-ST515:184:D0PUKACXX:1:1206:16897:177983	4	*	0	0	*	*	0	0	GCCGTCTCGACACAAGATCGGAAGAGCGTCG	BGIIA;CGF@BGHHBB@EFFDD?>=A?=8?;	YT:Z:UU
HWI-ST515:184:D0PUKACXX:1:1207:7875:2466	4	*	0	0	*	*	0	0	CTCGACACAAGATCGGAAGAGCGTCGTGTAG	GGDHIFGHIGIJGGGGHHFFF@A8AB8/5?:	YT:Z:UU
HWI-ST515:184:D0PUKACXX:1:1207:16617:26366	4	*	0	0	*	*	0	0	ATCCTGGAGTAGTGTTAACAGCGCCGCACCA	A;)=DEGIIHFEAAACEFFEFECDDDD;BB#	YT:Z:UU
HWI-ST515:184:D0PUKACXX:1:1207:14270:67709	4	*	0	0	*	*	0	0	GGACCGAGGAGGGGACAGGGGAGGCCGGAGG	JIIIGG@EHABEDD?BDDDDB?BDDBBD9<0	YT:Z:UU
HWI-ST515:184:D0PUKACXX:1:1207:14481:88875	4	*	0	0	*	*	0	0	TCTAAAAGATGGTCCCACTATGTTAAGTTTC	FBA@@;;F(.7)==7(=A(;>@@########	YT:Z:UU
HWI-ST515:184:D0PUKACXX:1:1207:16186:140966	0	chromosome:AGPv2:1:1:301354135:1	12250753	255	31M	*	0	0	GTCAGAAAGAGGTATTCAATGCCGCCAATTA	JJJIIJJCCHGJGEHHHHHHHFFF:ABDDD:	AS:i:0	XN:i:0	XM:i:0	XO:i:0	XG:i:0	NM:i:0	MD:Z:31	YT:Z:UU
HWI-ST515:184:D0PUKACXX:1:1207:9107:152505	4	*	0	0	*	*	0	0	TCTAAAAGATGGTCCCACCATGTTCAGTTTC	DHGFF@@FD3)=@DA;;?=BC@BAADE;@@#	YT:Z:UU
HWI-ST515:184:D0PUKACXX:1:1207:3220:162659	16	chromosome:AGPv2:1:1:301354135:1	42164506	255	31M	*	0	0	GACCCAGACGGGTTCCTCTCCTCACCAGCAT	;CDDDECBFFHHHHIGEJJIGGFBGFIJIGB	AS:i:0	XN:i:0	XM:i:0	XO:i:0	XG:i:0	NM:i:0	MD:Z:31	YT:Z:UU
HWI-ST515:184:D0PUKACXX:1:1207:15009:183664	0	chromosome:AGPv2:5:1:217872852:1	167751587	255	31M	*	0	0	CTCTACCGCAGATCAGATCACACTCGTAGAG	IIJJJIHJIJIJJJJIFHHHHGFFFFA=A?;	AS:i:0	XN:i:0	XM:i:0	XO:i:0	XG:i:0	NM:i:0	MD:Z:31	YT:Z:UU
HWI-ST515:184:D0PUKACXX:1:1208:15182:10817	0	chromosome:AGPv2:3:1:232140174:1	182474539	255	31M	*	0	0	GGCTCTGGGAGGATAGGCCTAATTCTATTTT	;CHGGCEGG>AB17@C@CA>(>;CDD>CDE>	AS:i:0	XN:i:0	XM:i:0	XO:i:0	XG:i:0	NM:i:0	MD:Z:31	YT:Z:UU
HWI-ST515:184:D0PUKACXX:1:1208:17778:23243	4	*	0	0	*	*	0	0	GGTGGCAACAGTCACGATTCGACACAAGATC	GH=FF@DCEHEGCEHGCDEA=A?BD>AECC@	YT:Z:UU
HWI-ST515:184:D0PUKACXX:1:1208:10861:37297	16	chromosome:AGPv2:2:1:237068873:1	137772789	32	31M	*	0	0	ATACTTCCCTTGGGCTCCACCAGGCTGGCGG	###CEAB?2EHAEBE@1HCIJJJIJIIIHCI	AS:i:0	XS:i:-6	XN:i:0	XM:i:0	XO:i:0	XG:i:0	NM:i:0	MD:Z:31	YT:Z:UU
HWI-ST515:184:D0PUKACXX:1:1208:10861:37297	256	chromosome:AGPv2:8:1:175793759:1	26865555	32	31M	*	0	0	CCGCCAGCCTGGTGGAGCCCAAGGGAAGTAT	ICHIIIJIJJJICH1@EBEAHE2?BAEC###	AS:i:-6	XS:i:-6	XN:i:0	XM:i:1	XO:i:0	XG:i:0	NM:i:1	MD:Z:8T22	YT:Z:UU
HWI-ST515:184:D0PUKACXX:1:1208:6913:94414	16	chromosome:AGPv2:1:1:301354135:1	289689471	31	31M	*	0	0	CGCGTCCGACGAGAGGGTCTCCCTGTGCGGG	#####@=85/;=53;@CC<;;C?/5'/;@?B	AS:i:0	XS:i:-4	XN:i:0	XM:i:0	XO:i:0	XG:i:0	NM:i:0	MD:Z:31	YT:Z:UU
HWI-ST515:184:D0PUKACXX:1:1208:6913:94414	256	chromosome:AGPv2:5:1:217872852:1	3768565	31	31M	*	0	0	CCCGCACAGGGAGACCCTCTCGTCGGACGCG	B?@;/'5/?C;;<CC@;35=;/58=@#####	AS:i:-4	XS:i:-4	XN:i:0	XM:i:1	XO:i:0	XG:i:0	NM:i:1	MD:Z:22G8	YT:Z:UU
HWI-ST515:184:D0PUKACXX:1:1208:19762:118757	0	chromosome:AGPv2:1:1:301354135:1	256367068	255	3M1I27M	*	0	0	TTTCCCTTGGCGTTGCCGCCCCACCAACAGG	JJIIIIJIIHJFHHEFB>A@B?@BDDABD@#	AS:i:-8	XN:i:0	XM:i:0	XO:i:1	XG:i:1	NM:i:1	MD:Z:30	YT:Z:UU
HWI-ST515:184:D0PUKACXX:1:1208:11022:121785	16	chromosome:AGPv2:9:1:156750706:1	129985541	32	31M	*	0	0	GTTGTGACCCTCGTTTCCGTTACAATCCAGG	##C@;;5<<EEEGBHGEGIGDIHCF@EGHJI	AS:i:0	XS:i:-6	XN:i:0	XM:i:0	XO:i:0	XG:i:0	NM:i:0	MD:Z:31	YT:Z:UU
HWI-ST515:184:D0PUKACXX:1:1208:11022:121785	272	chromosome:AGPv2:9:1:156750706:1	129957510	32	31M	*	0	0	GTTGTGACCCTCGTTTCCGTTACAATCCAGG	##C@;;5<<EEEGBHGEGIGDIHCF@EGHJI	AS:i:-6	XS:i:-6	XN:i:0	XM:i:1	XO:i:0	XG:i:0	NM:i:1	MD:Z:29T1	YT:Z:UU
HWI-ST515:184:D0PUKACXX:1:1208:9776:166702	16	chromosome:AGPv2:1:1:301354135:1	14409069	255	31M	*	0	0	GAAATCGGGGAGGGGGGATCCGAGAAAGAGG	DDDBBDBDDDDDHIHEGHIJJJIIHFIJJJJ	AS:i:0	XN:i:0	XM:i:0	XO:i:0	XG:i:0	NM:i:0	MD:Z:31	YT:Z:UU
HWI-ST515:184:D0PUKACXX:1:1208:10694:190986	16	chromosome:AGPv2:2:1:237068873:1	88724521	255	31M	*	0	0	GTCCAAATGTTCATTCCTACCCGTCGGCAAT	###############A=A9/?5-@;3=/)HD	AS:i:-4	XN:i:0	XM:i:2	XO:i:0	XG:i:0	NM:i:2	MD:Z:0C2G27	YT:Z:UU
HWI-ST515:184:D0PUKACXX:1:1208:17760:196070	0	chromosome:AGPv2:6:1:169174353:1	121023698	255	31M	*	0	0	GCGGTACGAAAGGGGTCGGCGCCAAGATCTA	JIJJH;FHGGIJIJHAEFDDDDDD@BDDDEA	AS:i:0	XN:i:0	XM:i:0	XO:i:0	XG:i:0	NM:i:0	MD:Z:31	YT:Z:UU
HWI-ST515:184:D0PUKACXX:1:1301:13853:52227	16	chromosome:AGPv2:8:1:175793759:1	160085577	255	31M	*	0	0	CACCCTCGCCGCCTCCGCCTACCTCAAATCC	#######BB@?DAEHIHHCHEFIHACIHGHI	AS:i:-5	XN:i:0	XM:i:1	XO:i:0	XG:i:0	NM:i:1	MD:Z:28C2	YT:Z:UU
HWI-ST515:184:D0PUKACXX:1:1301:14523:103726	16	chromosome:AGPv2:1:1:301354135:1	256364750	255	31M	*	0	0	CAAGTTTTGCTTTCTTTTCCCCGTTTCCCAA	###?CAA;?C?=BECDDFGHGHEC@GGEJJI	AS:i:0	XN:i:0	XM:i:0	XO:i:0	XG:i:0	NM:i:0	MD:Z:31	YT:Z:UU
HWI-ST515:184:D0PUKACXX:1:1301:16469:120271	16	chromosome:AGPv2:2:1:237068873:1	199389394	255	31M	*	0	0	GTACAGCAGCAAGGGGAGACCATGGGGTCGG	A>A;>@CA?3DC>HAEHE=9HC;F;HFEH>G	AS:i:0	XN:i:0	XM:i:0	XO:i:0	XG:i:0	NM:i:0	MD:Z:31	YT:Z:UU
HWI-ST515:184:D0PUKACXX:1:1301:2465:197946	16	chromosome:AGPv2:2:1:237068873:1	199389394	255	31M	*	0	0	GTACAGCAGCAAGGGGAGACCATGGGGTCGG	##EC@:@CDBB?9FEEHDBGCAIHA;ADIJI	AS:i:0	XN:i:0	XM:i:0	XO:i:0	XG:i:0	NM:i:0	MD:Z:31	YT:Z:UU
HWI-ST515:184:D0PUKACXX:1:1302:19158:10052	4	*	0	0	*	*	0	0	TTCACGAATAAGTGTGCTTCTTTCTCTTTTT	IJJJJHIJFHHG?DFFFFFFEEEEEEDDDC@	YT:Z:UU
HWI-ST515:184:D0PUKACXX:1:1302:14405:89053	0	chromosome:AGPv2:4:1:241473504:1	178396231	1	31M	*	0	0	GGCAGCAATGGGGGCTATGGCCAAGGTGGAG	@7DAGCFIJEHGGHDDECCCDAAB?BACBAA	AS:i:0	XS:i:0	XN:i:0	XM:i:0	XO:i:0	XG:i:0	NM:i:0	MD:Z:31	YT:Z:UU
HWI-ST515:184:D0PUKACXX:1:1302:14405:89053	256	chromosome:AGPv2:2:1:237068873:1	83546279	1	31M	*	0	0	GGCAGCAATGGGGGCTATGGCCAAGGTGGAG	@7DAGCFIJEHGGHDDECCCDAAB?BACBAA	AS:i:0	XS:i:0	XN:i:0	XM:i:0	XO:i:0	XG:i:0	NM:i:0	MD:Z:31	YT:Z:UU
HWI-ST515:184:D0PUKACXX:1:1302:15236:91444	0	chromosome:AGPv2:1:1:301354135:1	5872951	255	31M	*	0	0	CCCGTCAGTCGGTCACGTGATCTGTGCCATG	.8@############################	AS:i:-2	XN:i:0	XM:i:1	XO:i:0	XG:i:0	NM:i:1	MD:Z:30A0	YT:Z:UU
HWI-ST515:184:D0PUKACXX:1:1302:7954:98444	4	*	0	0	*	*	0	0	CTCACTACAAGCGTCGCACGACAAGTGCCTC	JJJJJFHIJJJIJIJHGFFDDDDDDCDDDD@	YT:Z:UU
HWI-ST515:184:D0PUKACXX:1:1302:6627:106537	16	chromosome:AGPv2:5:1:217872852:1	41411073	1	31M	*	0	0	TGTAAGCTCCCTGCCGCCTGTTCGCTTATGT	###C?>;05/:?=>>BACAGEC6BGFGCEHF	AS:i:0	XS:i:0	XN:i:0	XM:i:0	XO:i:0	XG:i:0	NM:i:0	MD:Z:31	YT:Z:UU
HWI-ST515:184:D0PUKACXX:1:1302:6627:106537	272	chromosome:AGPv2:1:1:301354135:1	290681332	1	31M	*	0	0	TGTAAGCTCCCTGCCGCCTGTTCGCTTATGT	###C?>;05/:?=>>BACAGEC6BGFGCEHF	AS:i:0	XS:i:0	XN:i:0	XM:i:0	XO:i:0	XG:i:0	NM:i:0	MD:Z:31	YT:Z:UU
HWI-ST515:184:D0PUKACXX:1:1302:4132:124357	4	*	0	0	*	*	0	0	ACCTAGACACTACAATTTGAGTGCGTTTATA	JJJJIIJJHJJJJJJJIJJJIEGIHHEFFF;	YT:Z:UU
HWI-ST515:184:D0PUKACXX:1:1302:14691:182631	0	chromosome:AGPv2:2:1:237068873:1	155017916	31	31M	*	0	0	TGTAGTGCAATGGTGTGTCTTTCCTTATTGT	GGGCGFCGGIGG=?C?;(?>@DCDCC@ECA@	AS:i:0	XS:i:-5	XN:i:0	XM:i:0	XO:i:0	XG:i:0	NM:i:0	MD:Z:31	YT:Z:UU
HWI-ST515:184:D0PUKACXX:1:1302:14691:182631	272	chromosome:AGPv2:9:1:156750706:1	37645528	31	31M	*	0	0	ACAATAAGGAAAGACACACCATTGCACTACA	@ACE@CCDCD@>?(;?C?=GGIGGCFGCGGG	AS:i:-5	XS:i:-5	XN:i:0	XM:i:1	XO:i:0	XG:i:0	NM:i:1	MD:Z:30G0	YT:Z:UU
HWI-ST515:184:D0PUKACXX:1:1302:14691:182631	272	chromosome:AGPv2:4:1:241473504:1	101837905	31	31M	*	0	0	ACAATAAGGAAAGACACACCATTGCACTACA	@ACE@CCDCD@>?(;?C?=GGIGGCFGCGGG	AS:i:-5	XS:i:-5	XN:i:0	XM:i:1	XO:i:0	XG:i:0	NM:i:1	MD:Z:30G0	YT:Z:UU
HWI-ST515:184:D0PUKACXX:1:1302:14691:182631	256	chromosome:AGPv2:6:1:169174353:1	64099250	31	31M	*	0	0	TGTAGTGCAATGGTGTGTCTTTCCTTATTGT	GGGCGFCGGIGG=?C?;(?>@DCDCC@ECA@	AS:i:-10	XS:i:-5	XN:i:0	XM:i:2	XO:i:0	XG:i:0	NM:i:2	MD:Z:0C0A29	YT:Z:UU
HWI-ST515:184:D0PUKACXX:1:1302:20641:198191	0	chromosome:AGPv2:3:1:232140174:1	114788668	255	31M	*	0	0	ATCGCTCTCTGTCTCCACCACCCCTTTTGTC	C>CFHC?GHGEHEIIIHH2(=?B9?ACC@##	AS:i:0	XN:i:0	XM:i:0	XO:i:0	XG:i:0	NM:i:0	MD:Z:31	YT:Z:UU
HWI-ST515:184:D0PUKACXX:1:1303:13234:38550	0	chromosome:AGPv2:6:1:169174353:1	54775609	255	31M	*	0	0	GGCTGCAGCGGATGGTGTATCAAAACCGAAT	GHIIJJGIIEE9'3?################	AS:i:-2	XN:i:0	XM:i:1	XO:i:0	XG:i:0	NM:i:1	MD:Z:24G6	YT:Z:UU
HWI-ST515:184:D0PUKACXX:1:1303:7258:94498	4	*	0	0	*	*	0	0	GGACCGAGGAGGGGACAGGGGAGGCCGGAGG	HGEIGAABHEDEDD;BDDDDD2;B<?5>09<	YT:Z:UU
HWI-ST515:184:D0PUKACXX:1:1303:1725:95522	16	chromosome:AGPv2:4:1:241473504:1	162044690	255	31M	*	0	0	GCAACATCCCCTCTAGTGGCCCCTCGTCGGT	3DCCB>;DDDDDDDDDDBBDFFHEB@IHDJJ	AS:i:0	XN:i:0	XM:i:0	XO:i:0	XG:i:0	NM:i:0	MD:Z:31	YT:Z:UU
HWI-ST515:184:D0PUKACXX:1:1303:16298:105925	0	chromosome:AGPv2:5:1:217872852:1	681724	255	31M	*	0	0	ATCTCCATGGTGGTGGTAGGAACGATTCGGA	JBIJIJIIIJHGIGGIAFDFGGIDH=A####	AS:i:0	XN:i:0	XM:i:0	XO:i:0	XG:i:0	NM:i:0	MD:Z:31	YT:Z:UU
HWI-ST515:184:D0PUKACXX:1:1304:9342:71083	0	chromosome:AGPv2:4:1:241473504:1	82171749	1	31M	*	0	0	CGTGAAGAATAGAGCCGCCACTGAGGAACCC	IIIJIJJFCHGHFAHEFEDDDDCC>;>9?##	AS:i:0	XS:i:0	XN:i:0	XM:i:0	XO:i:0	XG:i:0	NM:i:0	MD:Z:31	YT:Z:UU
HWI-ST515:184:D0PUKACXX:1:1304:9342:71083	256	chromosome:AGPv2:4:1:241473504:1	82150917	1	31M	*	0	0	CGTGAAGAATAGAGCCGCCACTGAGGAACCC	IIIJIJJFCHGHFAHEFEDDDDCC>;>9?##	AS:i:0	XS:i:0	XN:i:0	XM:i:0	XO:i:0	XG:i:0	NM:i:0	MD:Z:31	YT:Z:UU
HWI-ST515:184:D0PUKACXX:1:1304:9342:71083	272	chromosome:AGPv2:9:1:156750706:1	147207045	1	31M	*	0	0	GGGTTCCTCAGTGGCGGCTCTATTCTTCACG	##?9>;>CCDDDDEFEHAFHGHCFJJIJIII	AS:i:-5	XS:i:0	XN:i:0	XM:i:1	XO:i:0	XG:i:0	NM:i:1	MD:Z:21G9	YT:Z:UU
HWI-ST515:184:D0PUKACXX:1:1304:8463:92900	4	*	0	0	*	*	0	0	ATTTCCAGATGGTGAATCGTCCTCTAGTGTT	IJIJJJJJCGGFDEDDEHHHHDDFFEF@C##	YT:Z:UU
HWI-ST515:184:D0PUKACXX:1:1304:17524:99693	4	*	0	0	*	*	0	0	CTCGTCGACACAAGATCGGAAGAGCGTCGTG	IJJGF?AGIAGIAEHGGFFEECDECD?BD?B	YT:Z:UU
HWI-ST515:184:D0PUKACXX:1:1304:16887:131385	16	chromosome:AGPv2:2:1:237068873:1	145058851	255	31M	*	0	0	CTCGCAGCAACTCCCCACGTCTCATCCAAAC	9BDDECEEEBDEHGGF;GCDHFHIGCHIHDJ	AS:i:-6	XN:i:0	XM:i:1	XO:i:0	XG:i:0	NM:i:1	MD:Z:23G7	YT:Z:UU
HWI-ST515:184:D0PUKACXX:1:1305:17234:38337	16	chromosome:AGPv2:6:1:169174353:1	154310094	255	31M	*	0	0	CACCTATGCGTCCACGAACACTCTTGTTGGC	:CCC@?=B>;(>CDFEBAECEGGIJIHGIHA	AS:i:0	XN:i:0	XM:i:0	XO:i:0	XG:i:0	NM:i:0	MD:Z:31	YT:Z:UU
HWI-ST515:184:D0PUKACXX:1:1305:9931:57424	4	*	0	0	*	*	0	0	GCCTAATAAGGCTTACGAGGCCTAGTCATTT	G7FFFGFGGGIJIIGGHBHDDCCEEDDEDE@	YT:Z:UU
HWI-ST515:184:D0PUKACXX:1:1305:19430:65374	0	chromosome:AGPv2:1:1:301354135:1	256367068	255	3M1I27M	*	0	0	TTTCCCTTGGCGTTGCCGCCCCACCAACAGG	BCBCHFGHDGI<=EFFF<<?>=8=B?5<8A1	AS:i:-8	XN:i:0	XM:i:0	XO:i:1	XG:i:1	NM:i:1	MD:Z:30	YT:Z:UU
HWI-ST515:184:D0PUKACXX:1:1305:1689:82177	4	*	0	0	*	*	0	0	TCGACACAAGATCGGAAGAGCGGTTCAGCAG	*B@(/?'BDGGHG=>@CH@CE##########	YT:Z:UU
HWI-ST515:184:D0PUKACXX:1:1305:10519:90065	0	chromosome:AGPv2:10:1:150189435:1	96672308	1	31M	*	0	0	GCCCCCGGCGCGGCACTCTCTGTCTATCCTT	GIJJI@BDEDDDDDDDDDDDDDCDCCDDDE:	AS:i:0	XS:i:0	XN:i:0	XM:i:0	XO:i:0	XG:i:0	NM:i:0	MD:Z:31	YT:Z:UU
HWI-ST515:184:D0PUKACXX:1:1305:10519:90065	272	chromosome:AGPv2:2:1:237068873:1	196957041	1	31M	*	0	0	AAGGATAGACAGAGAGTGCCGCGCCGGGGGC	:EDDDCCDCDDDDDDDDDDDDDEDB@IJJIG	AS:i:0	XS:i:0	XN:i:0	XM:i:0	XO:i:0	XG:i:0	NM:i:0	MD:Z:31	YT:Z:UU
HWI-ST515:184:D0PUKACXX:1:1305:10519:90065	272	chromosome:AGPv2:7:1:176764762:1	69634101	1	31M	*	0	0	AAGGATAGACAGAGAGTGCCGCGCCGGGGGC	:EDDDCCDCDDDDDDDDDDDDDEDB@IJJIG	AS:i:0	XS:i:0	XN:i:0	XM:i:0	XO:i:0	XG:i:0	NM:i:0	MD:Z:31	YT:Z:UU
HWI-ST515:184:D0PUKACXX:1:1305:15869:98129	4	*	0	0	*	*	0	0	GCGGGCGAAGCAGAGCCCGGATGGAAGGTGA	GE:@9,8;;55>?##################	YT:Z:UU
HWI-ST515:184:D0PUKACXX:1:1305:9361:101638	16	chromosome:AGPv2:8:1:175793759:1	43261764	255	31M	*	0	0	TATCCGACACTATTGCTCTTCTCTCTCAATG	####CDDD?FFEHACEEBGGJIIJJJJIIFJ	AS:i:-6	XN:i:0	XM:i:1	XO:i:0	XG:i:0	NM:i:1	MD:Z:28C2	YT:Z:UU
HWI-ST515:184:D0PUKACXX:1:1305:14817:115220	0	chromosome:AGPv2:7:1:176764762:1	20748367	1	31M	*	0	0	CCAATTCGGCGGTGGAAGCTGCGCATGACGC	ICF@FDGHDGHF3>>BDDACCAB==?B@CBB	AS:i:0	XS:i:0	XN:i:0	XM:i:0	XO:i:0	XG:i:0	NM:i:0	MD:Z:31	YT:Z:UU
HWI-ST515:184:D0PUKACXX:1:1305:14817:115220	272	chromosome:AGPv2:2:1:237068873:1	164988145	1	31M	*	0	0	GCGTCATGCGCAGCTTCCACCGCCGAATTGG	BBC@B?==BACCADDB>>3FHGDHGDF@FCI	AS:i:0	XS:i:0	XN:i:0	XM:i:0	XO:i:0	XG:i:0	NM:i:0	MD:Z:31	YT:Z:UU
HWI-ST515:184:D0PUKACXX:1:1305:14817:115220	256	chromosome:AGPv2:6:1:169174353:1	166669610	1	31M	*	0	0	CCAATTCGGCGGTGGAAGCTGCGCATGACGC	ICF@FDGHDGHF3>>BDDACCAB==?B@CBB	AS:i:0	XS:i:0	XN:i:0	XM:i:0	XO:i:0	XG:i:0	NM:i:0	MD:Z:31	YT:Z:UU
HWI-ST515:184:D0PUKACXX:1:1305:4876:134148	0	chromosome:AGPv2:6:1:169174353:1	156387028	37	31M	*	0	0	GGTGGCCGGTGGGTGGGTGGGGCGTTTGGTA	GIHGGGIGHHEBC''9?@BDDB-555>BB<4	AS:i:0	XS:i:-14	XN:i:0	XM:i:0	XO:i:0	XG:i:0	NM:i:0	MD:Z:31	YT:Z:UU
HWI-ST515:184:D0PUKACXX:1:1305:4876:134148	256	chromosome:AGPv2:8:1:175793759:1	120876724	37	4M3I24M	*	0	0	GGTGGCCGGTGGGTGGGTGGGGCGTTTGGTA	GIHGGGIGHHEBC''9?@BDDB-555>BB<4	AS:i:-14	XS:i:-14	XN:i:0	XM:i:0	XO:i:1	XG:i:3	NM:i:3	MD:Z:28	YT:Z:UU
HWI-ST515:184:D0PUKACXX:1:1305:9712:173636	16	chromosome:AGPv2:10:1:150189435:1	142090992	255	31M	*	0	0	CTCCATGGGAAGTGGTGGCCAGCTCAGAAAG	6DDE@FFEGCEHHCIIHCBGGHIJIJIJJHG	AS:i:0	XN:i:0	XM:i:0	XO:i:0	XG:i:0	NM:i:0	MD:Z:31	YT:Z:UU
HWI-ST515:184:D0PUKACXX:1:1305:11870:186076	0	chromosome:AGPv2:4:1:241473504:1	203403561	255	31M	*	0	0	GCTGGCGTCAGTGGCCATTTCTGACGATTCA	IJIJEHFHIIIGIIIJGHHHHGHBFFFDDEC	AS:i:0	XN:i:0	XM:i:0	XO:i:0	XG:i:0	NM:i:0	MD:Z:31	YT:Z:UU
HWI-ST515:184:D0PUKACXX:1:1306:7891:24871	4	*	0	0	*	*	0	0	CATCCAAAGTGCTGTGCCCTGCTCATCGCCC	CFHIDDFG;B?BFEHIIGJJGGGIBGC<;=:	YT:Z:UU
HWI-ST515:184:D0PUKACXX:1:1306:18217:28365	0	chromosome:AGPv2:2:1:237068873:1	223495114	255	31M	*	0	0	CCTAGCAGCCACGTCCATGACGTTCTCCCGT	IIIIJ@GHIIJJGAAEHGEEHHBBDF@@>36	AS:i:0	XN:i:0	XM:i:0	XO:i:0	XG:i:0	NM:i:0	MD:Z:31	YT:Z:UU
HWI-ST515:184:D0PUKACXX:1:1306:19036:45064	16	chromosome:AGPv2:5:1:217872852:1	14478518	255	31M	*	0	0	CGTGTGGGTGTGGCTCGTGCTTGCGACCTCC	5B?@?9BBA?:DB;;8CACA>FEHCDJHGII	AS:i:0	XN:i:0	XM:i:0	XO:i:0	XG:i:0	NM:i:0	MD:Z:31	YT:Z:UU
HWI-ST515:184:D0PUKACXX:1:1306:20565:50449	0	chromosome:AGPv2:4:1:241473504:1	203403561	255	31M	*	0	0	GCTGGCGTCAGTGGCCATTTCTGACGATTCA	JJJHDDGGIJJIJIJIHHHHHHGFFF=ACEE	AS:i:0	XN:i:0	XM:i:0	XO:i:0	XG:i:0	NM:i:0	MD:Z:31	YT:Z:UU
HWI-ST515:184:D0PUKACXX:1:1306:13833:58495	4	*	0	0	*	*	0	0	CTCGACACAAGATCGGAAGAGCGGTTCAGCA	GHIB<HBHGIIGC)('(-5;;>AB9BDD###	YT:Z:UU
HWI-ST515:184:D0PUKACXX:1:1306:13238:121987	4	*	0	0	*	*	0	0	GACACAAGATCGGCAGAGCGGATCAGCAGCA	F=AFII=DBDEEE89>@C@############	YT:Z:UU
HWI-ST515:184:D0PUKACXX:1:1306:15298:136177	0	chromosome:AGPv2:6:1:169174353:1	156920768	255	31M	*	0	0	CCTCAAGAAAGGTTGTCAACTAATCTGTGTC	JJJIDEHEGCHFCHHFFFFFFECEDEEEDD>	AS:i:-10	XN:i:0	XM:i:2	XO:i:0	XG:i:0	NM:i:2	MD:Z:24A1T4	YT:Z:UU
HWI-ST515:184:D0PUKACXX:1:1306:10843:144939	0	chromosome:AGPv2:4:1:241473504:1	203403561	255	31M	*	0	0	GCTGGCGTCAGTGGCCATTTCTGACGATTCA	I@?FEBEBAGIIJIJG@CAHEEHFFFEDDEC	AS:i:0	XN:i:0	XM:i:0	XO:i:0	XG:i:0	NM:i:0	MD:Z:31	YT:Z:UU
HWI-ST515:184:D0PUKACXX:1:1306:12278:149790	0	chromosome:AGPv2:1:1:301354135:1	42164528	255	31M	*	0	0	CACCAGCATCATATCTTCCTCCCTCGCCTCT	H>=((.=?EH;C###################	AS:i:-2	XN:i:0	XM:i:1	XO:i:0	XG:i:0	NM:i:1	MD:Z:29A1	YT:Z:UU
HWI-ST515:184:D0PUKACXX:1:1306:6812:152574	16	chromosome:AGPv2:10:1:150189435:1	141582658	255	31M	*	0	0	ATGGATGAGTTGAGCAAGCCCGGTCAGCCAC	######################@(D@46@CA	AS:i:0	XN:i:0	XM:i:0	XO:i:0	XG:i:0	NM:i:0	MD:Z:31	YT:Z:UU
HWI-ST515:184:D0PUKACXX:1:1306:10919:157645	0	chromosome:AGPv2:9:1:156750706:1	144496658	255	31M	*	0	0	TTCTCAGCCTCGTCCATGCTTGCCAGCTGTG	IIIIICHDHHIBGHIJGDCIIHHHD<BDFF7	AS:i:0	XN:i:0	XM:i:0	XO:i:0	XG:i:0	NM:i:0	MD:Z:31	YT:Z:UU
HWI-ST515:184:D0PUKACXX:1:1306:8063:194007	4	*	0	0	*	*	0	0	GCCATGGGGAGTGTGAGCTAGAGATGGGGGT	IHIHGGHHIFH@GHGEHHHHHFF@CC@CC?;	YT:Z:UU
HWI-ST515:184:D0PUKACXX:1:1307:14106:12941	16	chromosome:AGPv2:2:1:237068873:1	234227589	1	31M	*	0	0	GTGAGCCCGTGAGATTTGGGGGGCTGGTGGG	:CB@=B>ACCDEEEECFFJJIHIIFFBDD?E	AS:i:0	XS:i:0	XN:i:0	XM:i:0	XO:i:0	XG:i:0	NM:i:0	MD:Z:31	YT:Z:UU
HWI-ST515:184:D0PUKACXX:1:1307:14106:12941	272	chromosome:AGPv2:8:1:175793759:1	46495551	1	31M	*	0	0	GTGAGCCCGTGAGATTTGGGGGGCTGGTGGG	:CB@=B>ACCDEEEECFFJJIHIIFFBDD?E	AS:i:0	XS:i:0	XN:i:0	XM:i:0	XO:i:0	XG:i:0	NM:i:0	MD:Z:31	YT:Z:UU
HWI-ST515:184:D0PUKACXX:1:1307:17975:36404	0	chromosome:AGPv2:3:1:232140174:1	182474539	255	31M	*	0	0	GGCTCTGGGAGGATAGGCCTAATTCTATTTT	GGHCGH<AC2?E?7;??@@>>@CDDDDCC##	AS:i:0	XN:i:0	XM:i:0	XO:i:0	XG:i:0	NM:i:0	MD:Z:31	YT:Z:UU
HWI-ST515:184:D0PUKACXX:1:1307:11826:64021	4	*	0	0	*	*	0	0	CTAACCTAACTAATATGTCGACACAAGATCG	9@ABHHGD9(98B@88B=F@###########	YT:Z:UU
HWI-ST515:184:D0PUKACXX:1:1307:14811:76546	4	*	0	0	*	*	0	0	CACGCTGGCGAGTGGCGAGGATGTAGTTCCT	GHJGIIJJIGGHEHFFD<?B;CA:AA(;;@5	YT:Z:UU
HWI-ST515:184:D0PUKACXX:1:1307:15692:78504	0	chromosome:AGPv2:7:1:176764762:1	94609631	36	31M	*	0	0	GGCAAAATCAAATCATACATTGTTAGATGAC	IIIJJJJGDGGG>@D>>EEEEEHBE@DFBD#	AS:i:0	XS:i:-12	XN:i:0	XM:i:0	XO:i:0	XG:i:0	NM:i:0	MD:Z:31	YT:Z:UU
HWI-ST515:184:D0PUKACXX:1:1307:15692:78504	256	chromosome:AGPv2:1:1:301354135:1	176946718	36	31M	*	0	0	GGCAAAATCAAATCATACATTGTTAGATGAC	IIIJJJJGDGGG>@D>>EEEEEHBE@DFBD#	AS:i:-12	XS:i:-12	XN:i:0	XM:i:2	XO:i:0	XG:i:0	NM:i:2	MD:Z:0A0T29	YT:Z:UU
HWI-ST515:184:D0PUKACXX:1:1307:5809:88270	0	chromosome:AGPv2:2:1:237068873:1	203626387	255	31M	*	0	0	CTCCTCACCGGACATGCTAAAAGGCATCGAC	>GHHEHEHGIG/'-7=AEA>@>BB(6>C<?9	AS:i:-2	XN:i:0	XM:i:1	XO:i:0	XG:i:0	NM:i:1	MD:Z:24A6	YT:Z:UU
HWI-ST515:184:D0PUKACXX:1:1308:18196:60119	0	chromosome:AGPv2:1:1:301354135:1	274725798	1	31M	*	0	0	GTTGCGTGCCCAGCAGAACTCCCCTGCGCGC	JJJJIDHHHFFDFC@>@>CC:ABDDB9;BB0	AS:i:0	XS:i:0	XN:i:0	XM:i:0	XO:i:0	XG:i:0	NM:i:0	MD:Z:31	YT:Z:UU
HWI-ST515:184:D0PUKACXX:1:1308:18196:60119	256	chromosome:AGPv2:4:1:241473504:1	200878292	1	31M	*	0	0	GTTGCGTGCCCAGCAGAACTCCCCTGCGCGC	JJJJIDHHHFFDFC@>@>CC:ABDDB9;BB0	AS:i:0	XS:i:0	XN:i:0	XM:i:0	XO:i:0	XG:i:0	NM:i:0	MD:Z:31	YT:Z:UU
HWI-ST515:184:D0PUKACXX:1:1308:18196:60119	272	chromosome:AGPv2:5:1:217872852:1	181635090	1	31M	*	0	0	GCGCGCAGGGGAGTTCTGCTGGGCACGCAAC	0BB;9BDDBA:CC>@>@CFDFFHHHDIJJJJ	AS:i:0	XS:i:0	XN:i:0	XM:i:0	XO:i:0	XG:i:0	NM:i:0	MD:Z:31	YT:Z:UU
HWI-ST515:184:D0PUKACXX:1:1308:18196:60119	272	chromosome:AGPv2:9:1:156750706:1	4285758	1	31M	*	0	0	GCGCGCAGGGGAGTTCTGCTGGGCACGCAAC	0BB;9BDDBA:CC>@>@CFDFFHHHDIJJJJ	AS:i:0	XS:i:0	XN:i:0	XM:i:0	XO:i:0	XG:i:0	NM:i:0	MD:Z:31	YT:Z:UU
HWI-ST515:184:D0PUKACXX:1:1308:18196:60119	272	chromosome:AGPv2:4:1:241473504:1	174062688	1	31M	*	0	0	GCGCGCAGGGGAGTTCTGCTGGGCACGCAAC	0BB;9BDDBA:CC>@>@CFDFFHHHDIJJJJ	AS:i:0	XS:i:0	XN:i:0	XM:i:0	XO:i:0	XG:i:0	NM:i:0	MD:Z:31	YT:Z:UU
HWI-ST515:184:D0PUKACXX:1:1308:18196:60119	256	chromosome:AGPv2:3:1:232140174:1	226172525	1	31M	*	0	0	GTTGCGTGCCCAGCAGAACTCCCCTGCGCGC	JJJJIDHHHFFDFC@>@>CC:ABDDB9;BB0	AS:i:0	XS:i:0	XN:i:0	XM:i:0	XO:i:0	XG:i:0	NM:i:0	MD:Z:31	YT:Z:UU
HWI-ST515:184:D0PUKACXX:1:1308:18196:60119	272	chromosome:AGPv2:5:1:217872852:1	5381659	1	31M	*	0	0	GCGCGCAGGGGAGTTCTGCTGGGCACGCAAC	0BB;9BDDBA:CC>@>@CFDFFHHHDIJJJJ	AS:i:-5	XS:i:0	XN:i:0	XM:i:1	XO:i:0	XG:i:0	NM:i:1	MD:Z:7A23	YT:Z:UU
HWI-ST515:184:D0PUKACXX:1:1308:17076:102911	4	*	0	0	*	*	0	0	GTCCCTAATCTGGTCACATCATGTTCTCACC	G@BH6CFIEIIIFEEECHHHGGHHHFDEFD;	YT:Z:UU
HWI-ST515:184:D0PUKACXX:1:1308:7459:149361	4	*	0	0	*	*	0	0	GGACCGAGGAGGGGACAGGGGAGGCCGGAGG	HC:FHHGAH/5@9;;;?<<<;B>;?<>B595	YT:Z:UU
HWI-ST515:184:D0PUKACXX:1:1308:3405:149785	0	chromosome:AGPv2:9:1:156750706:1	110919441	255	31M	*	0	0	CACCGGGAGAGTGAGCTGCTGCCTGCGCAAC	EHGFHGHJB4@7;BCCCEECCCBCCDDD###	AS:i:0	XN:i:0	XM:i:0	XO:i:0	XG:i:0	NM:i:0	MD:Z:31	YT:Z:UU
HWI-ST515:184:D0PUKACXX:1:1308:20360:168575	0	chromosome:AGPv2:4:1:241473504:1	203403561	255	31M	*	0	0	GCTGGCGTCAGTGGCCATTTCTGACGATTCA	GFHIIIIJHII@EHIIHEFEHHGDDE;?ACE	AS:i:0	XN:i:0	XM:i:0	XO:i:0	XG:i:0	NM:i:0	MD:Z:31	YT:Z:UU
HWI-ST515:184:D0PUKACXX:1:2101:18531:5192	4	*	0	0	*	*	0	0	CTTTTTAACACGGTGACACAATATTACATGG	IIJIIJGHHCHEB?ADC@AC?CACCCCCED<	YT:Z:UU
HWI-ST515:184:D0PUKACXX:1:2101:5949:11474	4	*	0	0	*	*	0	0	GCCCCAGATATCTACGACATATCCTTCCCCT	?D0;A@C2)=DE@A#################	YT:Z:UU
HWI-ST515:184:D0PUKACXX:1:2101:5991:23857	16	chromosome:AGPv2:3:1:232140174:1	171903371	255	31M	*	0	0	GCATTGAACTGCATGTTAGACCGTCGCCAGC	>C>ADCC@CCDCDDDCEDCAFFJHEGIGGHG	AS:i:0	XN:i:0	XM:i:0	XO:i:0	XG:i:0	NM:i:0	MD:Z:31	YT:Z:UU
HWI-ST515:184:D0PUKACXX:1:2101:21211:27323	16	chromosome:AGPv2:8:1:175793759:1	42930463	1	31M	*	0	0	GCACCACGGCGTTTTCGCCCCCGACCTCAAA	#################B>DFHE@F;FGHHF	AS:i:-2	XS:i:-2	XN:i:0	XM:i:1	XO:i:0	XG:i:0	NM:i:1	MD:Z:1G29	YT:Z:UU
HWI-ST515:184:D0PUKACXX:1:2101:21211:27323	272	chromosome:AGPv2:2:1:237068873:1	25058149	1	31M	*	0	0	GCACCACGGCGTTTTCGCCCCCGACCTCAAA	#################B>DFHE@F;FGHHF	AS:i:-2	XS:i:-2	XN:i:0	XM:i:1	XO:i:0	XG:i:0	NM:i:1	MD:Z:1G29	YT:Z:UU
HWI-ST515:184:D0PUKACXX:1:2101:1803:51388	4	*	0	0	*	*	0	0	GACACAAGATCGGAAGAGCGGTTCAGCAGGA	C3@'@@AHCHGD<;A>(;?############	YT:Z:UU
HWI-ST515:184:D0PUKACXX:1:2101:6857:68158	4	*	0	0	*	*	0	0	CACGGGCCATGGGCCACCTCGACACAAGATC	JGGIIIHFFDFEDACDDDDBDBBDBCBBDDA	YT:Z:UU
HWI-ST515:184:D0PUKACXX:1:2101:21067:108566	4	*	0	0	*	*	0	0	GTCCCTAATCTGGTCACATCATGTTCTCACC	IIJIIJHIJJJ@DGG@C>GHHGF;ADDDFF#	YT:Z:UU
HWI-ST515:184:D0PUKACXX:1:2101:15616:122279	16	chromosome:AGPv2:4:1:241473504:1	101837905	1	31M	*	0	0	ACAATAAGGAAAGACACACCATTGCACTACG	;@DEDFFFDCDGFHHHIGGIIGHHECGECIH	AS:i:0	XS:i:0	XN:i:0	XM:i:0	XO:i:0	XG:i:0	NM:i:0	MD:Z:31	YT:Z:UU
HWI-ST515:184:D0PUKACXX:1:2101:15616:122279	272	chromosome:AGPv2:9:1:156750706:1	37645528	1	31M	*	0	0	ACAATAAGGAAAGACACACCATTGCACTACG	;@DEDFFFDCDGFHHHIGGIIGHHECGECIH	AS:i:0	XS:i:0	XN:i:0	XM:i:0	XO:i:0	XG:i:0	NM:i:0	MD:Z:31	YT:Z:UU
HWI-ST515:184:D0PUKACXX:1:2101:15616:122279	256	chromosome:AGPv2:2:1:237068873:1	155017916	1	31M	*	0	0	CGTAGTGCAATGGTGTGTCTTTCCTTATTGT	HICEGCEHHGIIGGIHHHFGDCDFFFDED@;	AS:i:-5	XS:i:0	XN:i:0	XM:i:1	XO:i:0	XG:i:0	NM:i:1	MD:Z:0T30	YT:Z:UU
HWI-ST515:184:D0PUKACXX:1:2101:15616:122279	256	chromosome:AGPv2:6:1:169174353:1	64099250	1	31M	*	0	0	CGTAGTGCAATGGTGTGTCTTTCCTTATTGT	HICEGCEHHGIIGGIHHHFGDCDFFFDED@;	AS:i:-6	XS:i:0	XN:i:0	XM:i:1	XO:i:0	XG:i:0	NM:i:1	MD:Z:1A29	YT:Z:UU
HWI-ST515:184:D0PUKACXX:1:2101:9372:123701	0	chromosome:AGPv2:9:1:156750706:1	110569611	255	31M	*	0	0	GGGTCTGTTGGTCGTCAACTCGTCAATGGTG	II:BAH@GIIGF@G;??BC?B##########	AS:i:-4	XN:i:0	XM:i:2	XO:i:0	XG:i:0	NM:i:2	MD:Z:29G0C0	YT:Z:UU
HWI-ST515:184:D0PUKACXX:1:2101:11278:131799	4	*	0	0	*	*	0	0	GCCGGGGGCGGGCGCCGGGGGGCGGCGGGCT	DHIIGB?B=5<&005577<@###########	YT:Z:UU
HWI-ST515:184:D0PUKACXX:1:2101:8021:157527	16	chromosome:AGPv2:10:1:150189435:1	132035260	255	31M	*	0	0	ATGGATATTCCTTCCCATGTCTGTGGGCGCT	5;;;>A>A>=;>;DDA<DDDDDA;'DAA??B	AS:i:-2	XN:i:0	XM:i:1	XO:i:0	XG:i:0	NM:i:1	MD:Z:24T6	YT:Z:UU
HWI-ST515:184:D0PUKACXX:1:2101:6838:173538	16	chromosome:AGPv2:4:1:241473504:1	25990257	255	31M	*	0	0	CAAGGCACGCGTCTCTAAGGCTCTCGCAGCT	########BCEC?C=C=)@=8@@@?93HGBF	AS:i:-2	XN:i:0	XM:i:1	XO:i:0	XG:i:0	NM:i:1	MD:Z:3T27	YT:Z:UU
HWI-ST515:184:D0PUKACXX:1:2101:18922:173815	4	*	0	0	*	*	0	0	TGAGTCGTCAGTCGACACAAGATCGGAAGAG	IJBHFHHHIJJDHGGIEHC?B>D@;A;=@=5	YT:Z:UU
HWI-ST515:184:D0PUKACXX:1:2102:16376:17057	4	*	0	0	*	*	0	0	GACACAAGATCGGAAGAGCGGTTCAGCAGGA	HEGEGHGGHIIHECBDDFCDD8>?>C@>?<<	YT:Z:UU
HWI-ST515:184:D0PUKACXX:1:2102:17508:22371	4	*	0	0	*	*	0	0	GGACCGAGGAGGGGACAGGGGAGGCCGGGGG	CCF@AB;BEBEFCB3;?<?BD##########	YT:Z:UU
HWI-ST515:184:D0PUKACXX:1:2102:16439:22810	16	chromosome:AGPv2:3:1:232140174:1	139814117	255	31M	*	0	0	GGTGTGAGTTGGATCCACCTCACGGTGTCGT	1ABBBBA>;>;;A=7?@DD?CAEEIFF=EFD	AS:i:-6	XN:i:0	XM:i:1	XO:i:0	XG:i:0	NM:i:1	MD:Z:24C6	YT:Z:UU
HWI-ST515:184:D0PUKACXX:1:2102:14037:56473	4	*	0	0	*	*	0	0	TCGACACAAGATCGGAAGAGCGGGTCAGCAG	IIJIIFI9@AD;=C@55=2@DDA'83<?C35	YT:Z:UU
HWI-ST515:184:D0PUKACXX:1:2102:14469:74102	16	chromosome:AGPv2:4:1:241473504:1	239130070	255	31M	*	0	0	GGAGAGAGTCAGAGTGGGGACTGATGAGGAG	;CCACCCEECDDFDEHE?EGEED@7GIHFII	AS:i:0	XN:i:0	XM:i:0	XO:i:0	XG:i:0	NM:i:0	MD:Z:31	YT:Z:UU
HWI-ST515:184:D0PUKACXX:1:2102:12687:75575	0	chromosome:AGPv2:7:1:176764762:1	94609631	34	31M	*	0	0	GGCAAAATCAAATCATACATTGTTAGATGAC	>FHGAGGHIJJJIJIJJJIFEHECCEEBDED	AS:i:0	XS:i:-9	XN:i:0	XM:i:0	XO:i:0	XG:i:0	NM:i:0	MD:Z:31	YT:Z:UU
HWI-ST515:184:D0PUKACXX:1:2102:12687:75575	256	chromosome:AGPv2:1:1:301354135:1	176946718	34	31M	*	0	0	GGCAAAATCAAATCATACATTGTTAGATGAC	>FHGAGGHIJJJIJIJJJIFEHECCEEBDED	AS:i:-9	XS:i:-9	XN:i:0	XM:i:2	XO:i:0	XG:i:0	NM:i:2	MD:Z:0A0T29	YT:Z:UU
HWI-ST515:184:D0PUKACXX:1:2102:11376:85409	4	*	0	0	*	*	0	0	GACACAAGATCGGAAGAGCGTCGTGTAGGGA	FF>@A@56C;)=AHBB26;==?>2=B(5@B5	YT:Z:UU
HWI-ST515:184:D0PUKACXX:1:2102:17234:105839	0	chromosome:AGPv2:9:1:156750706:1	140592114	255	31M	*	0	0	CCTCCGAAGCGAGCGCTCCCCGGCCGCAGTC	FFGGD:7@FGIE>>?';>@DD@==@B#####	AS:i:-2	XN:i:0	XM:i:1	XO:i:0	XG:i:0	NM:i:1	MD:Z:15A15	YT:Z:UU
HWI-ST515:184:D0PUKACXX:1:2103:19791:6194	4	*	0	0	*	*	0	0	TCGACACAAGATCGGAAGAGCGGTTCAGCAG	IIIGIJIFIJJIGGI@=A9C3@=>ADD@CA;	YT:Z:UU
HWI-ST515:184:D0PUKACXX:1:2103:13268:11122	4	*	0	0	*	*	0	0	GGGGGGGGGAGGGCCTGGGAGGAGACGAGAC	###############################	YT:Z:UU
HWI-ST515:184:D0PUKACXX:1:2103:11153:21142	4	*	0	0	*	*	0	0	GACACAAGATCGGAAGAGCGTCGTGTAGGGA	HHGIIGIJIGIGHHFFBE<CCDD;??<@CDD	YT:Z:UU
HWI-ST515:184:D0PUKACXX:1:2103:20730:27951	0	chromosome:AGPv2:5:1:217872852:1	1314719	255	2M2I27M	*	0	0	AGCCCCCACAGTCCACGAGGACACGATCCCC	/?@FEAFAA;=@@3=)(-5=9?A>>:=;<C1	AS:i:-11	XN:i:0	XM:i:0	XO:i:1	XG:i:2	NM:i:2	MD:Z:29	YT:Z:UU
HWI-ST515:184:D0PUKACXX:1:2103:19314:65091	16	chromosome:AGPv2:10:1:150189435:1	132035260	255	31M	*	0	0	ATGGATATTCCTTCCCATGTCTGTTGGCGCT	;C>CAC>CBDEC?2EC;=;HGGCBG@ADDBF	AS:i:0	XN:i:0	XM:i:0	XO:i:0	XG:i:0	NM:i:0	MD:Z:31	YT:Z:UU
HWI-ST515:184:D0PUKACXX:1:2103:19260:72785	0	chromosome:AGPv2:1:1:301354135:1	196643572	255	31M	*	0	0	CTTTGCCGCAGGTTGTTCTTGACGAAGAGCT	GGCDGGGEGBGE=CE?BDD;@>AC7358?35	AS:i:0	XN:i:0	XM:i:0	XO:i:0	XG:i:0	NM:i:0	MD:Z:31	YT:Z:UU
HWI-ST515:184:D0PUKACXX:1:2103:12741:135600	4	*	0	0	*	*	0	0	CTAACCTAAATAATATGTCGACACAAGATCG	JJIIIIJGGGGIGICGGGGGHIIIA7EEFF;	YT:Z:UU
HWI-ST515:184:D0PUKACXX:1:2104:13862:11472	4	*	0	0	*	*	0	0	CTCACTACAAGCGTCGCCCGACAAGTGCCAC	*/?9B?#########################	YT:Z:UU
HWI-ST515:184:D0PUKACXX:1:2104:9925:52869	0	chromosome:AGPv2:8:1:175793759:1	5460806	255	31M	*	0	0	CTCGCGCGCACGTTGCCCTCACGCCAGCTCA	IIJGGHGHFCDBDDDDDDDDDDDDDBBDDDC	AS:i:0	XN:i:0	XM:i:0	XO:i:0	XG:i:0	NM:i:0	MD:Z:31	YT:Z:UU
HWI-ST515:184:D0PUKACXX:1:2104:15900:58756	4	*	0	0	*	*	0	0	GCTAGCAGCAGTGAGGTGAGGGGGCAACTTG	GGDEGHCAFCH@GGEH=A;((,9?B@7<>>4	YT:Z:UU
HWI-ST515:184:D0PUKACXX:1:2104:19355:108177	0	chromosome:AGPv2:2:1:237068873:1	196961936	1	31M	*	0	0	GCCGGGGGCGGCCGCCGGGGGGCGGCGGCTT	IJIGIGEB?8B-7;BB7;@>>B#########	AS:i:0	XS:i:0	XN:i:0	XM:i:0	XO:i:0	XG:i:0	NM:i:0	MD:Z:31	YT:Z:UU
HWI-ST515:184:D0PUKACXX:1:2104:19355:108177	272	chromosome:AGPv2:10:1:150189435:1	96672286	1	31M	*	0	0	AAGCCGCCGCCCCCCGGCGGCCGCCCCCGGC	#########B>>@;7BB;7-B8?BEGIGIJI	AS:i:0	XS:i:0	XN:i:0	XM:i:0	XO:i:0	XG:i:0	NM:i:0	MD:Z:31	YT:Z:UU
HWI-ST515:184:D0PUKACXX:1:2104:19355:108177	272	chromosome:AGPv2:2:1:237068873:1	196989864	1	31M	*	0	0	AAGCCGCCGCCCCCCGGCGGCCGCCCCCGGC	#########B>>@;7BB;7-B8?BEGIGIJI	AS:i:0	XS:i:0	XN:i:0	XM:i:0	XO:i:0	XG:i:0	NM:i:0	MD:Z:31	YT:Z:UU
HWI-ST515:184:D0PUKACXX:1:2104:19355:108177	256	chromosome:AGPv2:7:1:176764762:1	69634123	1	31M	*	0	0	GCCGGGGGCGGCCGCCGGGGGGCGGCGGCTT	IJIGIGEB?8B-7;BB7;@>>B#########	AS:i:0	XS:i:0	XN:i:0	XM:i:0	XO:i:0	XG:i:0	NM:i:0	MD:Z:31	YT:Z:UU
HWI-ST515:184:D0PUKACXX:1:2104:18259:121121	16	chromosome:AGPv2:1:1:301354135:1	290681332	1	31M	*	0	0	TGTAAGCTCCCTGCCGCCTGTTCGCTTATGT	>C>CDB;BDDBBDDFFFHHHFJJIIHHEFB9	AS:i:0	XS:i:0	XN:i:0	XM:i:0	XO:i:0	XG:i:0	NM:i:0	MD:Z:31	YT:Z:UU
HWI-ST515:184:D0PUKACXX:1:2104:18259:121121	272	chromosome:AGPv2:5:1:217872852:1	41411073	1	31M	*	0	0	TGTAAGCTCCCTGCCGCCTGTTCGCTTATGT	>C>CDB;BDDBBDDFFFHHHFJJIIHHEFB9	AS:i:0	XS:i:0	XN:i:0	XM:i:0	XO:i:0	XG:i:0	NM:i:0	MD:Z:31	YT:Z:UU
HWI-ST515:184:D0PUKACXX:1:2104:9312:124510	4	*	0	0	*	*	0	0	GCCTAATAAGGCTTACGAGGCCTAGTCATTT	HEGGGFHGIGDHHHEEEEEFBBCACA@>CDB	YT:Z:UU
HWI-ST515:184:D0PUKACXX:1:2104:11337:124622	16	chromosome:AGPv2:8:1:175793759:1	43261764	255	31M	*	0	0	TATCCGACACTATTGCTCTTCTCTCTCAATG	@??CBFECB?:CHEDFHHGCEFHGGEECFFB	AS:i:-5	XN:i:0	XM:i:1	XO:i:0	XG:i:0	NM:i:1	MD:Z:28C2	YT:Z:UU
HWI-ST515:184:D0PUKACXX:1:2104:14581:157607	16	chromosome:AGPv2:4:1:241473504:1	162044690	255	31M	*	0	0	GCAACATCCCCTCTAGTGGCCCCTCGTCGGT	4A>:BB;@?ACCADDDBB@CBFE>JIGJIJJ	AS:i:0	XN:i:0	XM:i:0	XO:i:0	XG:i:0	NM:i:0	MD:Z:31	YT:Z:UU
HWI-ST515:184:D0PUKACXX:1:2104:21087:189122	4	*	0	0	*	*	0	0	CTTTTTAACACGGTGACACAATATTACATGG	=@CEIDE?ECE99B9=>@BB;>ABDDBBE@9	YT:Z:UU
HWI-ST515:184:D0PUKACXX:1:2104:9649:195718	16	chromosome:AGPv2:6:1:169174353:1	154310094	255	31M	*	0	0	CACCTATGCGTCCACGAACACTCTTGTTGGC	A@CDDDDBBA;CDFFEDE?7E@GIHEJIJJJ	AS:i:0	XN:i:0	XM:i:0	XO:i:0	XG:i:0	NM:i:0	MD:Z:31	YT:Z:UU
HWI-ST515:184:D0PUKACXX:1:2105:12874:35250	4	*	0	0	*	*	0	0	CACTGTGACCCGTTAACTTGCTCTGCTCACT	JIIGIIHIIJJIAG=EHHFFDFFFCDDDCC@	YT:Z:UU
HWI-ST515:184:D0PUKACXX:1:2105:6859:53409	16	chromosome:AGPv2:5:1:217872852:1	12585002	255	31M	*	0	0	AAAACAGAGTAACAGTGGTACTGGAGAAGTG	=HHHHHJIGGAIIIEIGGGFHDJIIJJJJIJ	AS:i:0	XN:i:0	XM:i:0	XO:i:0	XG:i:0	NM:i:0	MD:Z:31	YT:Z:UU
HWI-ST515:184:D0PUKACXX:1:2105:3853:85179	4	*	0	0	*	*	0	0	CAGGAAAATGGTGCACTGATGTTCGGTGTAC	JIIJIIEIIJIHHIIGIJDGGHHEFEBBAC#	YT:Z:UU
HWI-ST515:184:D0PUKACXX:1:2105:9753:111430	0	chromosome:AGPv2:5:1:217872852:1	117016009	255	31M	*	0	0	TCACCCGAGGTTAGCAAGACCGACAGTGGTG	IHIIJJJIGH;CGIIJJJEFEDDD?B@CCC5	AS:i:0	XN:i:0	XM:i:0	XO:i:0	XG:i:0	NM:i:0	MD:Z:31	YT:Z:UU
HWI-ST515:184:D0PUKACXX:1:2105:6434:127256	16	chromosome:AGPv2:1:1:301354135:1	4991608	255	31M	*	0	0	AGCTGTCGTTCTGTCGGAGCCGTAGGGGGAG	##############FFFFFGGGGHIIHGJIJ	AS:i:0	XN:i:0	XM:i:0	XO:i:0	XG:i:0	NM:i:0	MD:Z:31	YT:Z:UU
HWI-ST515:184:D0PUKACXX:1:2105:12524:155661	4	*	0	0	*	*	0	0	CCCGTCAGTCTGTCACGAGATCTTTGACATA	###############################	YT:Z:UU
HWI-ST515:184:D0PUKACXX:1:2105:17597:198120	16	chromosome:AGPv2:10:1:150189435:1	142090992	255	31M	*	0	0	CTCCATGGGAAGTGGTGGCCAGCTCAGAAAG	###C:DFHG@=E@=FEGF@CC@<GEEGCFFJ	AS:i:0	XN:i:0	XM:i:0	XO:i:0	XG:i:0	NM:i:0	MD:Z:31	YT:Z:UU
HWI-ST515:184:D0PUKACXX:1:2106:11709:34665	16	chromosome:AGPv2:8:1:175793759:1	46495551	1	31M	*	0	0	GTGAGCCCGTGAGATTTGGGGGGCTGGTGGG	C@B@?8'BC;@ECA@ADBGGCCHEEFH@?BF	AS:i:0	XS:i:0	XN:i:0	XM:i:0	XO:i:0	XG:i:0	NM:i:0	MD:Z:31	YT:Z:UU
HWI-ST515:184:D0PUKACXX:1:2106:11709:34665	272	chromosome:AGPv2:2:1:237068873:1	234227589	1	31M	*	0	0	GTGAGCCCGTGAGATTTGGGGGGCTGGTGGG	C@B@?8'BC;@ECA@ADBGGCCHEEFH@?BF	AS:i:0	XS:i:0	XN:i:0	XM:i:0	XO:i:0	XG:i:0	NM:i:0	MD:Z:31	YT:Z:UU
HWI-ST515:184:D0PUKACXX:1:2106:18984:35293	16	chromosome:AGPv2:5:1:217872852:1	87925745	255	31M	*	0	0	CCGCCGGCCGCCTCCCTCACCACCCGCACGA	5B@DBDBDDDB?>DDBC=9DDEJJJIIHIIJ	AS:i:0	XN:i:0	XM:i:0	XO:i:0	XG:i:0	NM:i:0	MD:Z:31	YT:Z:UU
HWI-ST515:184:D0PUKACXX:1:2106:9248:109983	0	chromosome:AGPv2:1:1:301354135:1	5872951	30	31M	*	0	0	CCCGTCAGTCGGTCACGTGATCTGTGCCATA	=FFEA##########################	AS:i:0	XS:i:-2	XN:i:0	XM:i:0	XO:i:0	XG:i:0	NM:i:0	MD:Z:31	YT:Z:UU
HWI-ST515:184:D0PUKACXX:1:2106:9248:109983	272	chromosome:AGPv2:5:1:217872852:1	206300751	30	31M	*	0	0	TATGGCACAGATCACGTGACCGACTGACGGG	##########################AEFF=	AS:i:-2	XS:i:-2	XN:i:0	XM:i:1	XO:i:0	XG:i:0	NM:i:1	MD:Z:15A15	YT:Z:UU
HWI-ST515:184:D0PUKACXX:1:2106:9248:109983	272	chromosome:AGPv2:2:1:237068873:1	6581050	30	31M	*	0	0	TATGGCACAGATCACGTGACCGACTGACGGG	##########################AEFF=	AS:i:-2	XS:i:-2	XN:i:0	XM:i:1	XO:i:0	XG:i:0	NM:i:1	MD:Z:15A15	YT:Z:UU
HWI-ST515:184:D0PUKACXX:1:2106:7554:112754	0	chromosome:AGPv2:7:1:176764762:1	94609631	35	31M	*	0	0	GGCAAAATCAAATCATACATTGTTAGATGAC	IDGGHHGHJIIIJJJGGGCCHE;?=EBCD##	AS:i:0	XS:i:-11	XN:i:0	XM:i:0	XO:i:0	XG:i:0	NM:i:0	MD:Z:31	YT:Z:UU
HWI-ST515:184:D0PUKACXX:1:2106:7554:112754	256	chromosome:AGPv2:1:1:301354135:1	176946718	35	31M	*	0	0	GGCAAAATCAAATCATACATTGTTAGATGAC	IDGGHHGHJIIIJJJGGGCCHE;?=EBCD##	AS:i:-11	XS:i:-11	XN:i:0	XM:i:2	XO:i:0	XG:i:0	NM:i:2	MD:Z:0A0T29	YT:Z:UU
HWI-ST515:184:D0PUKACXX:1:2106:4912:136608	16	chromosome:AGPv2:8:1:175793759:1	47428628	1	31M	*	0	0	ACCTCCAGGCTTTCTCCACCCATGCAGTACA	=DEEDFFFFFECHFHGFBJJJIGIHHJIEII	AS:i:0	XS:i:0	XN:i:0	XM:i:0	XO:i:0	XG:i:0	NM:i:0	MD:Z:31	YT:Z:UU
HWI-ST515:184:D0PUKACXX:1:2106:4912:136608	256	chromosome:AGPv2:1:1:301354135:1	122757585	1	31M	*	0	0	TGTACTGCATGGGTGGAGAAAGCCTGGAGGT	IIEIJHHIGIJJJBFGHFHCEFFFFFDEED=	AS:i:0	XS:i:0	XN:i:0	XM:i:0	XO:i:0	XG:i:0	NM:i:0	MD:Z:31	YT:Z:UU
HWI-ST515:184:D0PUKACXX:1:2106:18660:153656	4	*	0	0	*	*	0	0	TTCACGAATAAGTGTGCTTCTTTCTCTTTTT	JJJJJJJJHH>AEDCDFFFFECEDEEDDDD>	YT:Z:UU
HWI-ST515:184:D0PUKACXX:1:2106:5218:186051	16	chromosome:AGPv2:9:1:156750706:1	29138648	1	31M	*	0	0	GGCACCGGCCAGGGAGCGTCCATGGATCAAG	<;2;DDEACCBFFHGIGIGGEIGGIGJIJJI	AS:i:-5	XS:i:-5	XN:i:0	XM:i:1	XO:i:0	XG:i:0	NM:i:1	MD:Z:9T21	YT:Z:UU
HWI-ST515:184:D0PUKACXX:1:2106:5218:186051	256	chromosome:AGPv2:1:1:301354135:1	198110802	1	31M	*	0	0	CTTGATCCATGGACGCTCCCTGGCCGGTGCC	IJJIJGIGGIEGGIGIGHFFBCCAEDD;2;<	AS:i:-5	XS:i:-5	XN:i:0	XM:i:1	XO:i:0	XG:i:0	NM:i:1	MD:Z:23T7	YT:Z:UU
HWI-ST515:184:D0PUKACXX:1:2106:5218:186051	256	chromosome:AGPv2:6:1:169174353:1	39757164	1	31M	*	0	0	CTTGATCCATGGACGCTCCCTGGCCGGTGCC	IJJIJGIGGIEGGIGIGHFFBCCAEDD;2;<	AS:i:-6	XS:i:-5	XN:i:0	XM:i:1	XO:i:0	XG:i:0	NM:i:1	MD:Z:2C28	YT:Z:UU
HWI-ST515:184:D0PUKACXX:1:2106:5218:186051	272	chromosome:AGPv2:7:1:176764762:1	147262440	1	31M	*	0	0	GGCACCGGCCAGGGAGCGTCCATGGATCAAG	<;2;DDEACCBFFHGIGIGGEIGGIGJIJJI	AS:i:-6	XS:i:-5	XN:i:0	XM:i:1	XO:i:0	XG:i:0	NM:i:1	MD:Z:28G2	YT:Z:UU
HWI-ST515:184:D0PUKACXX:1:2106:5218:186051	272	chromosome:AGPv2:9:1:156750706:1	22691297	1	31M	*	0	0	GGCACCGGCCAGGGAGCGTCCATGGATCAAG	<;2;DDEACCBFFHGIGIGGEIGGIGJIJJI	AS:i:-12	XS:i:-5	XN:i:0	XM:i:2	XO:i:0	XG:i:0	NM:i:2	MD:Z:27T0G2	YT:Z:UU
HWI-ST515:184:D0PUKACXX:1:2106:5218:186051	256	chromosome:AGPv2:2:1:237068873:1	112621288	1	31M	*	0	0	CTTGATCCATGGACGCTCCCTGGCCGGTGCC	IJJIJGIGGIEGGIGIGHFFBCCAEDD;2;<	AS:i:-18	XS:i:-5	XN:i:0	XM:i:3	XO:i:0	XG:i:0	NM:i:3	MD:Z:1C1C0T26	YT:Z:UU
HWI-ST515:184:D0PUKACXX:1:2106:5218:186051	256	chromosome:AGPv2:6:1:169174353:1	7814629	1	31M	*	0	0	CTTGATCCATGGACGCTCCCTGGCCGGTGCC	IJJIJGIGGIEGGIGIGHFFBCCAEDD;2;<	AS:i:-18	XS:i:-5	XN:i:0	XM:i:3	XO:i:0	XG:i:0	NM:i:3	MD:Z:1C1C0T26	YT:Z:UU
HWI-ST515:184:D0PUKACXX:1:2106:9692:186494	16	chromosome:AGPv2:2:1:237068873:1	145058851	255	31M	*	0	0	CTCGCAGCAACTCCCCACGTCTCATCCAAAC	9?BEEEEEDBFHEBIHFIGIIIJIGJJIGHJ	AS:i:-6	XN:i:0	XM:i:1	XO:i:0	XG:i:0	NM:i:1	MD:Z:23G7	YT:Z:UU
HWI-ST515:184:D0PUKACXX:1:2107:13030:15551	0	chromosome:AGPv2:7:1:176764762:1	173269836	255	31M	*	0	0	TCCTCCTCCCCGGCACGCCCCCCTCCCCGCC	HI>GC=37@(;'4=BAAB#############	AS:i:-2	XN:i:0	XM:i:1	XO:i:0	XG:i:0	NM:i:1	MD:Z:21A9	YT:Z:UU
HWI-ST515:184:D0PUKACXX:1:2107:3398:48821	4	*	0	0	*	*	0	0	TCGACACAAGATCGGAAGAGCGGTTCAGCAG	CFHCHABGIF@;3=6??BE>9;?@'(5@C##	YT:Z:UU
HWI-ST515:184:D0PUKACXX:1:2107:14761:60254	16	chromosome:AGPv2:1:1:301354135:1	256364750	255	31M	*	0	0	CAAGTTTTGCTTTCTTTTCCCCGTTTCCCAA	########?@;5(;6=<6FFHED==(=HEII	AS:i:0	XN:i:0	XM:i:0	XO:i:0	XG:i:0	NM:i:0	MD:Z:31	YT:Z:UU
HWI-ST515:184:D0PUKACXX:1:2107:19768:61243	0	chromosome:AGPv2:2:1:237068873:1	223495114	255	31M	*	0	0	CCTAGCAGCCACGTCCATGACGTTCTCCCGT	GGHAHBGGII=FHIJIJJGHHH;?BBEEEDD	AS:i:0	XN:i:0	XM:i:0	XO:i:0	XG:i:0	NM:i:0	MD:Z:31	YT:Z:UU
HWI-ST515:184:D0PUKACXX:1:2107:17647:70393	16	chromosome:AGPv2:1:1:301354135:1	290965469	255	31M	*	0	0	TTTTAGAGGGGGGGTTTGCTCTGTCTGGGGC	#CACCB@BDDDFFEFHBHHGGJIIGCIIHII	AS:i:0	XN:i:0	XM:i:0	XO:i:0	XG:i:0	NM:i:0	MD:Z:31	YT:Z:UU
HWI-ST515:184:D0PUKACXX:1:2107:6345:157798	4	*	0	0	*	*	0	0	ATTTTCCTGGCATCCCACATTCCCACTAGCG	B@*B?<B))8C.==76@E#############	YT:Z:UU
HWI-ST515:184:D0PUKACXX:1:2107:9766:158751	0	chromosome:AGPv2:8:1:175793759:1	154130326	255	31M	*	0	0	ATTGAAAAGAGTCTAAGATCAGTTTGTTTAA	HIIEGDFGIIG<BGGDGGEGHGIJEEEGI:=	AS:i:0	XN:i:0	XM:i:0	XO:i:0	XG:i:0	NM:i:0	MD:Z:31	YT:Z:UU
HWI-ST515:184:D0PUKACXX:1:2107:4485:194860	4	*	0	0	*	*	0	0	CCAGCCGACGGTCGACACAAGATCGGCAGAG	A;BDHHGAFBBHE',=><(;55>>??#####	YT:Z:UU
HWI-ST515:184:D0PUKACXX:1:2108:16117:12101	4	*	0	0	*	*	0	0	CTCACTACAAGCGTCGCACGACAAGTGCCTC	JIJIJHIJJIJJJHJFGFFCBDDDDCCCDDC	YT:Z:UU
HWI-ST515:184:D0PUKACXX:1:2108:15368:18384	16	chromosome:AGPv2:5:1:217872852:1	14478518	255	31M	*	0	0	CGTGTGGGTGTGGCTCGTGCTTGCGACCTCC	0@??<3BBBC?6B?6BCECADBFHEE<@8GG	AS:i:0	XN:i:0	XM:i:0	XO:i:0	XG:i:0	NM:i:0	MD:Z:31	YT:Z:UU
HWI-ST515:184:D0PUKACXX:1:2108:11521:21443	0	chromosome:AGPv2:1:1:301354135:1	256367068	255	3M1I27M	*	0	0	TTTCCCTTGGCGTTGCCGCCCCACCAACAGG	@C=7=3)B7=7-:49BD983>88=?AA8<?1	AS:i:-8	XN:i:0	XM:i:0	XO:i:1	XG:i:1	NM:i:1	MD:Z:30	YT:Z:UU
HWI-ST515:184:D0PUKACXX:1:2108:4504:61722	4	*	0	0	*	*	0	0	CACTGTGACCCGTTAACTTGCTCTGCTCACT	JJJIJGGIJIHIIJHFEEFFFFFCCEDC<C#	YT:Z:UU
HWI-ST515:184:D0PUKACXX:1:2108:9305:70559	0	chromosome:AGPv2:4:1:241473504:1	203403561	255	31M	*	0	0	GCTGGCGTCAGTGGCCATTTCTGACGATTCA	FGHDAGFHHBGFHEBAACHFHE3?BEFA=@>	AS:i:0	XN:i:0	XM:i:0	XO:i:0	XG:i:0	NM:i:0	MD:Z:31	YT:Z:UU
HWI-ST515:184:D0PUKACXX:1:2108:14857:77179	16	chromosome:AGPv2:9:1:156750706:1	153043484	255	31M	*	0	0	GGGGTTTAATGGGAGGAGCACTGTCTGGAGT	##CA?3DFFDFFHGIIIHGGACIIHAFJJJJ	AS:i:-5	XN:i:0	XM:i:1	XO:i:0	XG:i:0	NM:i:1	MD:Z:9G21	YT:Z:UU
HWI-ST515:184:D0PUKACXX:1:2108:2525:92686	4	*	0	0	*	*	0	0	CATCACGGACGGTGGCTTCCTCGGCTCCTCG	HDFG<BDBBGID:?';BB;>;;9A#######	YT:Z:UU
HWI-ST515:184:D0PUKACXX:1:2201:6152:16489	0	chromosome:AGPv2:1:1:301354135:1	256367068	255	3M1I27M	*	0	0	TTTCCCTTGGCGTTGCCGCCCCACCAACAGG	GIJJIGGIJ3?EF>CBAABBB?B########	AS:i:-8	XN:i:0	XM:i:0	XO:i:1	XG:i:1	NM:i:1	MD:Z:30	YT:Z:UU
HWI-ST515:184:D0PUKACXX:1:2201:18059:43471	0	chromosome:AGPv2:5:1:217872852:1	168870374	255	31M	*	0	0	CACGGGGACGGGGTTCTCCCTTTGCTGTCGC	JJJGHHIHDD>@B2;ACCDDDA@CDDCACB8	AS:i:0	XN:i:0	XM:i:0	XO:i:0	XG:i:0	NM:i:0	MD:Z:31	YT:Z:UU
HWI-ST515:184:D0PUKACXX:1:2201:3819:48518	16	chromosome:AGPv2:5:1:217872852:1	202315903	255	31M	*	0	0	CTGAAATTACAGTTCACACCTCGTCGGTCTA	C>DC@5;5;>>;5-=;;,D<A6@/<<B>>IE	AS:i:0	XN:i:0	XM:i:0	XO:i:0	XG:i:0	NM:i:0	MD:Z:31	YT:Z:UU
HWI-ST515:184:D0PUKACXX:1:2201:16006:63317	16	chromosome:AGPv2:1:1:301354135:1	256364750	255	31M	*	0	0	CAAGTTTTGCTTTCTTTTCCCCGTTTCCCAA	:@DBA:5:<CC=DDDDA:DFFHGJIIIIIII	AS:i:0	XN:i:0	XM:i:0	XO:i:0	XG:i:0	NM:i:0	MD:Z:31	YT:Z:UU
HWI-ST515:184:D0PUKACXX:1:2201:8278:90716	0	chromosome:AGPv2:6:1:169174353:1	71792352	1	31M	*	0	0	CTCTCCGGCTCTCCCTCCCAGCCTCGCCCTC	FHGHAB6BA6AA3?E>?DB@(;A########	AS:i:0	XS:i:0	XN:i:0	XM:i:0	XO:i:0	XG:i:0	NM:i:0	MD:Z:31	YT:Z:UU
HWI-ST515:184:D0PUKACXX:1:2201:8278:90716	256	chromosome:AGPv2:4:1:241473504:1	171060383	1	31M	*	0	0	CTCTCCGGCTCTCCCTCCCAGCCTCGCCCTC	FHGHAB6BA6AA3?E>?DB@(;A########	AS:i:0	XS:i:0	XN:i:0	XM:i:0	XO:i:0	XG:i:0	NM:i:0	MD:Z:31	YT:Z:UU
HWI-ST515:184:D0PUKACXX:1:2201:8278:90716	272	chromosome:AGPv2:7:1:176764762:1	158416643	1	31M	*	0	0	GAGGGCGAGGCTGGGAGGGAGAGCCGGAGAG	########A;(@BD?>E?3AA6AB6BAHGHF	AS:i:0	XS:i:0	XN:i:0	XM:i:0	XO:i:0	XG:i:0	NM:i:0	MD:Z:31	YT:Z:UU
HWI-ST515:184:D0PUKACXX:1:2201:15235:148578	16	chromosome:AGPv2:2:1:237068873:1	145058851	255	31M	*	0	0	CTCGCAGCAACTCCCCACGTCTCATCCAAAC	###ACCDEEB=(FGHF@IGIGCGHFHGHIHI	AS:i:-5	XN:i:0	XM:i:1	XO:i:0	XG:i:0	NM:i:1	MD:Z:23G7	YT:Z:UU
HWI-ST515:184:D0PUKACXX:1:2201:18749:163200	4	*	0	0	*	*	0	0	ACCTAGACACTACAATTTGAGTGCGTTTATA	JJIIJCHIGIJGIIFIGGG>EAHEH?BCCC6	YT:Z:UU
HWI-ST515:184:D0PUKACXX:1:2202:15679:58697	0	chromosome:AGPv2:6:1:169174353:1	150074077	255	31M	*	0	0	GCGGCGGCACGGTGGCCAGGAACACCTTGCC	H;A'438@BD<@+<58A>A812(8?######	AS:i:0	XN:i:0	XM:i:0	XO:i:0	XG:i:0	NM:i:0	MD:Z:31	YT:Z:UU
HWI-ST515:184:D0PUKACXX:1:2202:7245:81736	16	chromosome:AGPv2:2:1:237068873:1	145058851	255	31M	*	0	0	CTCGCAGCAACTCCCCACGTCTCATCCAAAC	;8@>CECCB@@7HIHF@IHBHEHGGGIIGHJ	AS:i:-5	XN:i:0	XM:i:1	XO:i:0	XG:i:0	NM:i:1	MD:Z:23G7	YT:Z:UU
HWI-ST515:184:D0PUKACXX:1:2202:12425:116178	16	chromosome:AGPv2:8:1:175793759:1	47428628	1	31M	*	0	0	CCCTCCAGGCTTTCTCCACCCATGCAGTACA	#CA9DEDFECBHFC=E@.GHGGDFBCD88>F	AS:i:-2	XS:i:-2	XN:i:0	XM:i:1	XO:i:0	XG:i:0	NM:i:1	MD:Z:0A30	YT:Z:UU
HWI-ST515:184:D0PUKACXX:1:2202:12425:116178	256	chromosome:AGPv2:1:1:301354135:1	122757585	1	31M	*	0	0	TGTACTGCATGGGTGGAGAAAGCCTGGAGGG	F>88DCBFDGGHG.@E=CFHBCEFDED9AC#	AS:i:-2	XS:i:-2	XN:i:0	XM:i:1	XO:i:0	XG:i:0	NM:i:1	MD:Z:30T0	YT:Z:UU
HWI-ST515:184:D0PUKACXX:1:2202:2696:171318	4	*	0	0	*	*	0	0	GCCTAATAAGGCTTACGAGGCCTAGTCATTT	GIIIIFHGIIIJJJI>EEHFCBCCC@@3>CC	YT:Z:UU
HWI-ST515:184:D0PUKACXX:1:2202:6727:191065	4	*	0	0	*	*	0	0	GACACAAGATCGGAAGAGCGTCGTGTAGGGA	>FGGIGIIIIIHGIGIHFGFEDCAB5?ACDC	YT:Z:UU
HWI-ST515:184:D0PUKACXX:1:2202:19673:196245	0	chromosome:AGPv2:1:1:301354135:1	256367068	255	3M1I27M	*	0	0	TTTCCCTTGGCGTTGCCGCCCCACCAACAGG	GGIIDE>H;EHH<<<A3=@BDBBB7+<??B1	AS:i:-8	XN:i:0	XM:i:0	XO:i:1	XG:i:1	NM:i:1	MD:Z:30	YT:Z:UU
HWI-ST515:184:D0PUKACXX:1:2203:13476:21308	16	chromosome:AGPv2:8:1:175793759:1	20672949	255	31M	*	0	0	GATGGATGAGAAAAAGCGACCCGACAGAGAG	;;@>;.(6;3C@=D@4'/FIIEHFAGF>A>J	AS:i:-6	XN:i:0	XM:i:1	XO:i:0	XG:i:0	NM:i:1	MD:Z:30A0	YT:Z:UU
HWI-ST515:184:D0PUKACXX:1:2203:8517:23660	0	chromosome:AGPv2:7:1:176764762:1	106230375	1	31M	*	0	0	AGCGCCGAGAGGAAGAGGAGGGATCTCGTCG	@>CB55&&507@(888AB#############	AS:i:0	XS:i:0	XN:i:0	XM:i:0	XO:i:0	XG:i:0	NM:i:0	MD:Z:31	YT:Z:UU
HWI-ST515:184:D0PUKACXX:1:2203:8517:23660	272	chromosome:AGPv2:4:1:241473504:1	154949463	1	31M	*	0	0	CGACGAGATCCCTCCTCTTCCTCTCGGCGCT	#############BA888(@705&&55BC>@	AS:i:0	XS:i:0	XN:i:0	XM:i:0	XO:i:0	XG:i:0	NM:i:0	MD:Z:31	YT:Z:UU
HWI-ST515:184:D0PUKACXX:1:2203:5957:155344	16	chromosome:AGPv2:1:1:301354135:1	256364750	255	31M	*	0	0	CAAGTTTTGCTTTCTTTTCCCCGTTTCCCAA	:A>?99DDCCCDBDDBCBD>HCHGGJGCFJJ	AS:i:0	XN:i:0	XM:i:0	XO:i:0	XG:i:0	NM:i:0	MD:Z:31	YT:Z:UU
HWI-ST515:184:D0PUKACXX:1:2203:15498:164843	16	chromosome:AGPv2:8:1:175793759:1	47428628	1	31M	*	0	0	CCCTCCAGGCTTTCTCCACCCATGCAGTACA	##AADFFFFFEFFH?E@8GIGHFF=<B<DCG	AS:i:-2	XS:i:-2	XN:i:0	XM:i:1	XO:i:0	XG:i:0	NM:i:1	MD:Z:0A30	YT:Z:UU
HWI-ST515:184:D0PUKACXX:1:2203:15498:164843	256	chromosome:AGPv2:1:1:301354135:1	122757585	1	31M	*	0	0	TGTACTGCATGGGTGGAGAAAGCCTGGAGGG	GCD<B<=FFHGIG8@E?HFFEFFFFFDAA##	AS:i:-2	XS:i:-2	XN:i:0	XM:i:1	XO:i:0	XG:i:0	NM:i:1	MD:Z:30T0	YT:Z:UU
HWI-ST515:184:D0PUKACXX:1:2204:10462:2820	0	chromosome:AGPv2:8:1:175793759:1	154130326	255	31M	*	0	0	ATTGAAAAGAGTCTAAGATCAGTTTGTTTAA	JJJJBGGIJJJDHIIJIJIJJJJJIIJJJIJ	AS:i:0	XN:i:0	XM:i:0	XO:i:0	XG:i:0	NM:i:0	MD:Z:31	YT:Z:UU
HWI-ST515:184:D0PUKACXX:1:2204:3919:13208	16	chromosome:AGPv2:5:1:217872852:1	12585002	255	31M	*	0	0	AAAACAGAGTAACAGTGGTACTGGAGAAGTG	EGHHGHJIGGIJIHGIIHEIIJIIIHIIHEJ	AS:i:0	XN:i:0	XM:i:0	XO:i:0	XG:i:0	NM:i:0	MD:Z:31	YT:Z:UU
HWI-ST515:184:D0PUKACXX:1:2204:5389:45478	16	chromosome:AGPv2:5:1:217872852:1	17276344	255	31M	*	0	0	TGGCCATCTAAAACGTCGGCTACAAGGTGGG	CDDDCCCECDDDBFFIIJIJJIJIGIJJJIH	AS:i:0	XN:i:0	XM:i:0	XO:i:0	XG:i:0	NM:i:0	MD:Z:31	YT:Z:UU
HWI-ST515:184:D0PUKACXX:1:2204:4321:59363	4	*	0	0	*	*	0	0	TCGGGCGGGCGGTGAGGGAGGCGGCCGGCGG	D@((7559?&&507(8??#############	YT:Z:UU
HWI-ST515:184:D0PUKACXX:1:2204:11439:111295	0	chromosome:AGPv2:6:1:169174353:1	150074077	255	31M	*	0	0	GCGGCGGCACGGTGGCCAGGGACACCTTGCC	(;AAD@?########################	AS:i:-2	XN:i:0	XM:i:1	XO:i:0	XG:i:0	NM:i:1	MD:Z:20A10	YT:Z:UU
HWI-ST515:184:D0PUKACXX:1:2204:8825:160404	0	chromosome:AGPv2:8:1:175793759:1	43263603	255	31M	*	0	0	CTCTCACTGATACACTCACCTAAGTCCCTCG	GHGGHEHII=HCGIIIFGGIG7CEEH@EEHD	AS:i:0	XN:i:0	XM:i:0	XO:i:0	XG:i:0	NM:i:0	MD:Z:31	YT:Z:UU
HWI-ST515:184:D0PUKACXX:1:2204:12359:174619	0	chromosome:AGPv2:10:1:150189435:1	4406261	31	31M	*	0	0	CCCTCTCCTCCATCCCACCATTGGACTCCAC	IIIIJGIJIIICEIJJJHHHECBDCEFED@;	AS:i:0	XS:i:-5	XN:i:0	XM:i:0	XO:i:0	XG:i:0	NM:i:0	MD:Z:31	YT:Z:UU
HWI-ST515:184:D0PUKACXX:1:2204:12359:174619	256	chromosome:AGPv2:10:1:150189435:1	4475740	31	31M	*	0	0	CCCTCTCCTCCATCCCACCATTGGACTCCAC	IIIIJGIJIIICEIJJJHHHECBDCEFED@;	AS:i:-5	XS:i:-5	XN:i:0	XM:i:1	XO:i:0	XG:i:0	NM:i:1	MD:Z:21C9	YT:Z:UU
HWI-ST515:184:D0PUKACXX:1:2204:12359:174619	256	chromosome:AGPv2:5:1:217872852:1	167336077	31	31M	*	0	0	CCCTCTCCTCCATCCCACCATTGGACTCCAC	IIIIJGIJIIICEIJJJHHHECBDCEFED@;	AS:i:-5	XS:i:-5	XN:i:0	XM:i:1	XO:i:0	XG:i:0	NM:i:1	MD:Z:12C18	YT:Z:UU
HWI-ST515:184:D0PUKACXX:1:2204:4078:186001	0	chromosome:AGPv2:4:1:241473504:1	203403561	255	31M	*	0	0	GCTGGCGTCAGTGGCCATTTCTGACGATTCA	JJJJJIGIJJJGIGJIHHGHHFHFFFFDDED	AS:i:0	XN:i:0	XM:i:0	XO:i:0	XG:i:0	NM:i:0	MD:Z:31	YT:Z:UU
HWI-ST515:184:D0PUKACXX:1:2205:8415:119987	0	chromosome:AGPv2:4:1:241473504:1	203403561	255	31M	*	0	0	GCTGGCGTCAGTGGCCATTTCTGACGATTCA	C@DGBFGIIBF=D@EGHEHEHHCD@?5;?@#	AS:i:0	XN:i:0	XM:i:0	XO:i:0	XG:i:0	NM:i:0	MD:Z:31	YT:Z:UU
HWI-ST515:184:D0PUKACXX:1:2205:8518:150675	16	chromosome:AGPv2:9:1:156750706:1	4285758	1	31M	*	0	0	GCGCGCAGGGGAGTTCTGCTGGGCACGCAAC	DB=2<8A?B@CCCECEEED@>EEA:;';BJG	AS:i:0	XS:i:0	XN:i:0	XM:i:0	XO:i:0	XG:i:0	NM:i:0	MD:Z:31	YT:Z:UU
HWI-ST515:184:D0PUKACXX:1:2205:8518:150675	272	chromosome:AGPv2:5:1:217872852:1	181635090	1	31M	*	0	0	GCGCGCAGGGGAGTTCTGCTGGGCACGCAAC	DB=2<8A?B@CCCECEEED@>EEA:;';BJG	AS:i:0	XS:i:0	XN:i:0	XM:i:0	XO:i:0	XG:i:0	NM:i:0	MD:Z:31	YT:Z:UU
HWI-ST515:184:D0PUKACXX:1:2205:8518:150675	256	chromosome:AGPv2:1:1:301354135:1	274725798	1	31M	*	0	0	GTTGCGTGCCCAGCAGAACTCCCCTGCGCGC	GJB;';:AEE>@DEEECECCC@B?A8<2=BD	AS:i:0	XS:i:0	XN:i:0	XM:i:0	XO:i:0	XG:i:0	NM:i:0	MD:Z:31	YT:Z:UU
HWI-ST515:184:D0PUKACXX:1:2205:8518:150675	256	chromosome:AGPv2:3:1:232140174:1	226172525	1	31M	*	0	0	GTTGCGTGCCCAGCAGAACTCCCCTGCGCGC	GJB;';:AEE>@DEEECECCC@B?A8<2=BD	AS:i:0	XS:i:0	XN:i:0	XM:i:0	XO:i:0	XG:i:0	NM:i:0	MD:Z:31	YT:Z:UU
HWI-ST515:184:D0PUKACXX:1:2205:8518:150675	272	chromosome:AGPv2:4:1:241473504:1	174062688	1	31M	*	0	0	GCGCGCAGGGGAGTTCTGCTGGGCACGCAAC	DB=2<8A?B@CCCECEEED@>EEA:;';BJG	AS:i:0	XS:i:0	XN:i:0	XM:i:0	XO:i:0	XG:i:0	NM:i:0	MD:Z:31	YT:Z:UU
HWI-ST515:184:D0PUKACXX:1:2205:8518:150675	256	chromosome:AGPv2:4:1:241473504:1	200878292	1	31M	*	0	0	GTTGCGTGCCCAGCAGAACTCCCCTGCGCGC	GJB;';:AEE>@DEEECECCC@B?A8<2=BD	AS:i:0	XS:i:0	XN:i:0	XM:i:0	XO:i:0	XG:i:0	NM:i:0	MD:Z:31	YT:Z:UU
HWI-ST515:184:D0PUKACXX:1:2205:8518:150675	272	chromosome:AGPv2:5:1:217872852:1	5381659	1	31M	*	0	0	GCGCGCAGGGGAGTTCTGCTGGGCACGCAAC	DB=2<8A?B@CCCECEEED@>EEA:;';BJG	AS:i:-5	XS:i:0	XN:i:0	XM:i:1	XO:i:0	XG:i:0	NM:i:1	MD:Z:7A23	YT:Z:UU
HWI-ST515:184:D0PUKACXX:1:2205:14280:166691	16	chromosome:AGPv2:8:1:175793759:1	46495551	1	31M	*	0	0	GTGAGCCCGTGAGATTTGGGGGGCTGGTGGG	:CBBB?>A;(>;A>ADBFJIIGHHFB>EIJI	AS:i:0	XS:i:0	XN:i:0	XM:i:0	XO:i:0	XG:i:0	NM:i:0	MD:Z:31	YT:Z:UU
HWI-ST515:184:D0PUKACXX:1:2205:14280:166691	272	chromosome:AGPv2:2:1:237068873:1	234227589	1	31M	*	0	0	GTGAGCCCGTGAGATTTGGGGGGCTGGTGGG	:CBBB?>A;(>;A>ADBFJIIGHHFB>EIJI	AS:i:0	XS:i:0	XN:i:0	XM:i:0	XO:i:0	XG:i:0	NM:i:0	MD:Z:31	YT:Z:UU
HWI-ST515:184:D0PUKACXX:1:2205:9619:180281	0	chromosome:AGPv2:1:1:301354135:1	256367068	255	3M1I27M	*	0	0	TTTCCCTTGGCGTTGCCGCCCCACCAACAGG	GEGIGCGHJECHEHDFEDA@@B<B=A2?@B?	AS:i:-8	XN:i:0	XM:i:0	XO:i:1	XG:i:1	NM:i:1	MD:Z:30	YT:Z:UU
HWI-ST515:184:D0PUKACXX:1:2206:9712:6871	0	chromosome:AGPv2:9:1:156750706:1	20593914	255	31M	*	0	0	CCCACGGACGGGCCGAGCGCATGGCGAGGCG	JJJIJFHEGHFDDDD@BDB@@BBDDDBDDD5	AS:i:0	XN:i:0	XM:i:0	XO:i:0	XG:i:0	NM:i:0	MD:Z:31	YT:Z:UU
HWI-ST515:184:D0PUKACXX:1:2206:4090:67172	16	chromosome:AGPv2:10:1:150189435:1	142090992	255	31M	*	0	0	CTCCATGGGAAGTGGTGGCCAGCTCAGAAAG	>EDHHCHHJJIJJIGIIJIGIIJIIIJIJJJ	AS:i:0	XN:i:0	XM:i:0	XO:i:0	XG:i:0	NM:i:0	MD:Z:31	YT:Z:UU
HWI-ST515:184:D0PUKACXX:1:2206:20379:76935	0	chromosome:AGPv2:5:1:217872852:1	117016009	255	31M	*	0	0	TCACCCGAGGTTAGCAAGACCGACAGTGGTG	IIJIIHGGIJBGHGHDGEIFHEDCBDCCD:<	AS:i:0	XN:i:0	XM:i:0	XO:i:0	XG:i:0	NM:i:0	MD:Z:31	YT:Z:UU
HWI-ST515:184:D0PUKACXX:1:2206:14297:93270	4	*	0	0	*	*	0	0	GCCGGAAGACGGTGGTGGTACACGTACGCTC	E;FA'5AE>@BB>(33;?';:::?#######	YT:Z:UU
HWI-ST515:184:D0PUKACXX:1:2206:14253:112168	4	*	0	0	*	*	0	0	GTCCCTAATCTGGTCACATCATGTTCTCACC	FBFHE=FHGEGHDCAG@D=?==AAEEFFFF6	YT:Z:UU
HWI-ST515:184:D0PUKACXX:1:2206:15281:167205	16	chromosome:AGPv2:2:1:237068873:1	31268429	255	31M	*	0	0	GCCTTTTGCCTTCCCACTCCCGGGAGTGCGG	#BCCDDDBBCC?FB?1A=IIIIIHGGEIIIJ	AS:i:0	XN:i:0	XM:i:0	XO:i:0	XG:i:0	NM:i:0	MD:Z:31	YT:Z:UU
HWI-ST515:184:D0PUKACXX:1:2207:19604:43989	4	*	0	0	*	*	0	0	TGTAGTGAGGGGGGTGATGTGATTCGGAGGA	AHD>FHF>DHIGG;&78@A:A>C>BBA09@#	YT:Z:UU
HWI-ST515:184:D0PUKACXX:1:2207:19591:104854	16	chromosome:AGPv2:3:1:232140174:1	176322702	255	31M	*	0	0	GACTGGCCGGCTGACAAGTACTCAGAACGCC	ACADDDBDEFFFFEFHHHHEHHIIHEHJJIJ	AS:i:0	XN:i:0	XM:i:0	XO:i:0	XG:i:0	NM:i:0	MD:Z:31	YT:Z:UU
HWI-ST515:184:D0PUKACXX:1:2207:16838:186116	0	chromosome:AGPv2:1:1:301354135:1	122757585	1	31M	*	0	0	TGTACTGCATGGGTGGAGAAAGCCTGGAGGT	GIGGIGGEHEEAE.5AEECDDEEC@AA@?B#	AS:i:0	XS:i:0	XN:i:0	XM:i:0	XO:i:0	XG:i:0	NM:i:0	MD:Z:31	YT:Z:UU
HWI-ST515:184:D0PUKACXX:1:2207:16838:186116	272	chromosome:AGPv2:8:1:175793759:1	47428628	1	31M	*	0	0	ACCTCCAGGCTTTCTCCACCCATGCAGTACA	#B?@AA@CEEDDCEEA5.EAEEHEGGIGGIG	AS:i:0	XS:i:0	XN:i:0	XM:i:0	XO:i:0	XG:i:0	NM:i:0	MD:Z:31	YT:Z:UU
HWI-ST515:184:D0PUKACXX:1:2208:12738:9291	4	*	0	0	*	*	0	0	CTCGCAGGGTGGCCTCCATATGGTCTGTTTT	JJJGIBFHGAEFFFDEDAEECCCACDDDDC<	YT:Z:UU
HWI-ST515:184:D0PUKACXX:1:2208:2298:22899	4	*	0	0	*	*	0	0	TCTAAAAGATGGTCCCACCATGTTCAGTTTC	IJJJICHIIJJJHIHHGHFFFFFEEEDBEDC	YT:Z:UU
HWI-ST515:184:D0PUKACXX:1:2208:15226:67398	0	chromosome:AGPv2:5:1:217872852:1	681724	255	31M	*	0	0	ATCTCCATGGTGGTGGTAGGAACGATTCGGA	JJJJJJGHHIFHGHIIGCEHCDHHH??DBD#	AS:i:0	XN:i:0	XM:i:0	XO:i:0	XG:i:0	NM:i:0	MD:Z:31	YT:Z:UU
HWI-ST515:184:D0PUKACXX:1:2208:1423:82317	0	chromosome:AGPv2:4:1:241473504:1	203403561	255	31M	*	0	0	GCTGGCGTCAGTGGCCATTTCTGACGATTCA	D;FHI?GFBAGHCHEEECCB;@CECA=ABC;	AS:i:0	XN:i:0	XM:i:0	XO:i:0	XG:i:0	NM:i:0	MD:Z:31	YT:Z:UU
HWI-ST515:184:D0PUKACXX:1:2208:7237:90525	16	chromosome:AGPv2:5:1:217872852:1	30596627	255	31M	*	0	0	AACCCTAGCCGGCCTCTTCTCCTCGCGCCGC	##########DD@?>980@@DD@BCFGGHBG	AS:i:0	XN:i:0	XM:i:0	XO:i:0	XG:i:0	NM:i:0	MD:Z:31	YT:Z:UU
HWI-ST515:184:D0PUKACXX:1:2208:7773:104771	4	*	0	0	*	*	0	0	GCTGGCGTCAGCGGCCATTTCTACACAAGAC	B@D############################	YT:Z:UU
HWI-ST515:184:D0PUKACXX:1:2208:2711:129913	16	chromosome:AGPv2:2:1:237068873:1	202299069	255	31M	*	0	0	GTCCGGGTGCCGTACTGACACGGTTGTGTGG	?@@DBBDCDEFFCHHGHEGGGDIIGFIHGJJ	AS:i:0	XN:i:0	XM:i:0	XO:i:0	XG:i:0	NM:i:0	MD:Z:31	YT:Z:UU
HWI-ST515:184:D0PUKACXX:1:2208:10845:145114	0	chromosome:AGPv2:9:1:156750706:1	140592114	255	31M	*	0	0	CCTCCGAAGCGAGCGATCCCCGGCCGCAGTC	FGIEHAAEIIDHGFF@CDDCDB?@BDBB;89	AS:i:0	XN:i:0	XM:i:0	XO:i:0	XG:i:0	NM:i:0	MD:Z:31	YT:Z:UU
HWI-ST515:184:D0PUKACXX:1:2208:8432:160502	16	chromosome:AGPv2:10:1:150189435:1	142090992	255	31M	*	0	0	CTCCATGGGAAGTGGTGGCCAGCTCAGAAAG	DDDHHHHHJJJHJIIIIJIHHGIGEFJIIGH	AS:i:0	XN:i:0	XM:i:0	XO:i:0	XG:i:0	NM:i:0	MD:Z:31	YT:Z:UU
HWI-ST515:184:D0PUKACXX:1:2208:13822:168650	4	*	0	0	*	*	0	0	CCAGCCGACGGTCGACACAAGATCGGAAGAG	GICGIBFAFIJ5?B8BCDDD?CDDBDDBDD?	YT:Z:UU
HWI-ST515:184:D0PUKACXX:1:2301:20946:1210	16	chromosome:AGPv2:10:1:150189435:1	141582658	255	31M	*	0	0	ATGTATGAGTTGAGCAAGCCCGGTCAGCCAC	###########AC?@A99'=A>@9CC6BF;A	AS:i:-2	XN:i:0	XM:i:1	XO:i:0	XG:i:0	NM:i:1	MD:Z:3G27	YT:Z:UU
HWI-ST515:184:D0PUKACXX:1:2301:13447:57393	4	*	0	0	*	*	0	0	TGTAGTGAGGGGGGTGATGTGATTCGGCGGG	GIFGHFGBHHCHH7;@8>A4(:A>@789@##	YT:Z:UU
HWI-ST515:184:D0PUKACXX:1:2301:11208:91548	4	*	0	0	*	*	0	0	CCAGCCGACGGTCGACACAAGATCGGCAGAG	CGEGEBFGGE8;5?/598?BBC@;AB/;-?2	YT:Z:UU
HWI-ST515:184:D0PUKACXX:1:2301:1809:161349	16	chromosome:AGPv2:4:1:241473504:1	178396209	1	31M	*	0	0	GAGCAGCAGCAAACACCGTCTTGGCAGCAAT	>CDEDEFFFDHFEHEFJIJGIGJIGFIHGII	AS:i:0	XS:i:0	XN:i:0	XM:i:0	XO:i:0	XG:i:0	NM:i:0	MD:Z:31	YT:Z:UU
HWI-ST515:184:D0PUKACXX:1:2301:1809:161349	272	chromosome:AGPv2:2:1:237068873:1	83546257	1	31M	*	0	0	GAGCAGCAGCAAACACCGTCTTGGCAGCAAT	>CDEDEFFFDHFEHEFJIJGIGJIGFIHGII	AS:i:0	XS:i:0	XN:i:0	XM:i:0	XO:i:0	XG:i:0	NM:i:0	MD:Z:31	YT:Z:UU
HWI-ST515:184:D0PUKACXX:1:2301:12368:170323	16	chromosome:AGPv2:4:1:241473504:1	101837905	1	31M	*	0	0	ACAATAAGGAGAGACACACCATTGCACTACG	#####################@@4F@B8(<C	AS:i:-2	XS:i:-2	XN:i:0	XM:i:1	XO:i:0	XG:i:0	NM:i:1	MD:Z:10A20	YT:Z:UU
HWI-ST515:184:D0PUKACXX:1:2301:12368:170323	272	chromosome:AGPv2:9:1:156750706:1	37645528	1	31M	*	0	0	ACAATAAGGAGAGACACACCATTGCACTACG	#####################@@4F@B8(<C	AS:i:-2	XS:i:-2	XN:i:0	XM:i:1	XO:i:0	XG:i:0	NM:i:1	MD:Z:10A20	YT:Z:UU
HWI-ST515:184:D0PUKACXX:1:2301:14800:188521	4	*	0	0	*	*	0	0	CTCTGCGACGCGTGCATGAAACTGACACGCA	FD;CFEEEHECB?BB(;55>C@AC#######	YT:Z:UU
HWI-ST515:184:D0PUKACXX:1:2302:4679:21103	0	chromosome:AGPv2:10:1:150189435:1	141585765	255	31M	*	0	0	GTCAGCCACCGAGCCTCGGCTCCTTTCCGGC	HFHIIIGDGGEH>DDCEBDBDDDDDDCDBDD	AS:i:0	XN:i:0	XM:i:0	XO:i:0	XG:i:0	NM:i:0	MD:Z:31	YT:Z:UU
HWI-ST515:184:D0PUKACXX:1:2302:9762:36339	0	chromosome:AGPv2:4:1:241473504:1	82171749	1	31M	*	0	0	CGTGAAGAATAAAGCCGCCACTGAGGAACCC	CF@FC=7=@######################	AS:i:-2	XS:i:-2	XN:i:0	XM:i:1	XO:i:0	XG:i:0	NM:i:1	MD:Z:11G19	YT:Z:UU
HWI-ST515:184:D0PUKACXX:1:2302:9762:36339	256	chromosome:AGPv2:4:1:241473504:1	82150917	1	31M	*	0	0	CGTGAAGAATAAAGCCGCCACTGAGGAACCC	CF@FC=7=@######################	AS:i:-2	XS:i:-2	XN:i:0	XM:i:1	XO:i:0	XG:i:0	NM:i:1	MD:Z:11G19	YT:Z:UU
HWI-ST515:184:D0PUKACXX:1:2302:17540:40353	4	*	0	0	*	*	0	0	CTCACTACAAGCGTCGCACGACAAGTGCCTC	GHGIGGHE3BB2;-;:B<B<AB?695:A@A#	YT:Z:UU
HWI-ST515:184:D0PUKACXX:1:2302:20208:55837	16	chromosome:AGPv2:10:1:150189435:1	142090992	255	31M	*	0	0	CTCCATGGGAAGTGGTGGCCAGCTCAGAAAG	;DBHGHEACHHD=8-)2IIIIIIIIHEGIGE	AS:i:0	XN:i:0	XM:i:0	XO:i:0	XG:i:0	NM:i:0	MD:Z:31	YT:Z:UU
HWI-ST515:184:D0PUKACXX:1:2302:17011:65266	4	*	0	0	*	*	0	0	TGTAGTGAGGGGGGTGATGTGATTCGGAGGG	H@BFA/?BCF;;;5078:>C@@CC@@#####	YT:Z:UU
HWI-ST515:184:D0PUKACXX:1:2302:3501:69990	4	*	0	0	*	*	0	0	CTCGTCGACACAAGATCGGAAGAGCGTCGTG	IJJGIHGEGIIJ@CEFGFFDDC>ACB;?B8;	YT:Z:UU
HWI-ST515:184:D0PUKACXX:1:2302:7191:113581	4	*	0	0	*	*	0	0	GCCTAATAAGGCTTACGAGGCCTAGTCATTT	GBHEF9FCEGGI@@DE###############	YT:Z:UU
HWI-ST515:184:D0PUKACXX:1:2302:4045:130446	0	chromosome:AGPv2:7:1:176764762:1	94609631	35	31M	*	0	0	GGCAAAATCAAATCATACATTGTTAGATGAC	EGGIJJJJJIJIGIGIIHHHHFHCHHEEDD#	AS:i:0	XS:i:-10	XN:i:0	XM:i:0	XO:i:0	XG:i:0	NM:i:0	MD:Z:31	YT:Z:UU
HWI-ST515:184:D0PUKACXX:1:2302:4045:130446	256	chromosome:AGPv2:1:1:301354135:1	176946718	35	31M	*	0	0	GGCAAAATCAAATCATACATTGTTAGATGAC	EGGIJJJJJIJIGIGIIHHHHFHCHHEEDD#	AS:i:-10	XS:i:-10	XN:i:0	XM:i:2	XO:i:0	XG:i:0	NM:i:2	MD:Z:0A0T29	YT:Z:UU
HWI-ST515:184:D0PUKACXX:1:2302:7915:144747	4	*	0	0	*	*	0	0	ATCCTGGAGTAGTGTTAACAGCGCCGCACCA	IJJGIEGHGEHHEHHFFFFFFADDDDDBDD#	YT:Z:UU
HWI-ST515:184:D0PUKACXX:1:2302:5432:186279	16	chromosome:AGPv2:8:1:175793759:1	42930463	1	31M	*	0	0	GGACCACGGCGTTTTCGCCCCCGACCTCAAA	########BBABBB@B<=BBA6D@D;@CGCG	AS:i:0	XS:i:0	XN:i:0	XM:i:0	XO:i:0	XG:i:0	NM:i:0	MD:Z:31	YT:Z:UU
HWI-ST515:184:D0PUKACXX:1:2302:5432:186279	272	chromosome:AGPv2:2:1:237068873:1	25058149	1	31M	*	0	0	GGACCACGGCGTTTTCGCCCCCGACCTCAAA	########BBABBB@B<=BBA6D@D;@CGCG	AS:i:0	XS:i:0	XN:i:0	XM:i:0	XO:i:0	XG:i:0	NM:i:0	MD:Z:31	YT:Z:UU
HWI-ST515:184:D0PUKACXX:1:2303:8563:95195	0	chromosome:AGPv2:3:1:232140174:1	130032639	1	31M	*	0	0	CCCATGAGACGGAGCCGCCGTATCCTGCTCG	IIJIJHHIGHIJJJJHHFFD?BDDDEDDDD8	AS:i:0	XS:i:0	XN:i:0	XM:i:0	XO:i:0	XG:i:0	NM:i:0	MD:Z:31	YT:Z:UU
HWI-ST515:184:D0PUKACXX:1:2303:8563:95195	256	chromosome:AGPv2:9:1:156750706:1	153910398	1	31M	*	0	0	CCCATGAGACGGAGCCGCCGTATCCTGCTCG	IIJIJHHIGHIJJJJHHFFD?BDDDEDDDD8	AS:i:0	XS:i:0	XN:i:0	XM:i:0	XO:i:0	XG:i:0	NM:i:0	MD:Z:31	YT:Z:UU
HWI-ST515:184:D0PUKACXX:1:2303:8563:95195	256	chromosome:AGPv2:4:1:241473504:1	12019212	1	31M	*	0	0	CCCATGAGACGGAGCCGCCGTATCCTGCTCG	IIJIJHHIGHIJJJJHHFFD?BDDDEDDDD8	AS:i:0	XS:i:0	XN:i:0	XM:i:0	XO:i:0	XG:i:0	NM:i:0	MD:Z:31	YT:Z:UU
HWI-ST515:184:D0PUKACXX:1:2303:8563:95195	272	chromosome:AGPv2:1:1:301354135:1	23602556	1	31M	*	0	0	CGAGCAGGATACGGCGGCTCCGTCTCATGGG	8DDDDEDDDB?DFFHHJJJJIHGIHHJIJII	AS:i:0	XS:i:0	XN:i:0	XM:i:0	XO:i:0	XG:i:0	NM:i:0	MD:Z:31	YT:Z:UU
HWI-ST515:184:D0PUKACXX:1:2303:8563:95195	256	chromosome:AGPv2:1:1:301354135:1	13155731	1	31M	*	0	0	CCCATGAGACGGAGCCGCCGTATCCTGCTCG	IIJIJHHIGHIJJJJHHFFD?BDDDEDDDD8	AS:i:0	XS:i:0	XN:i:0	XM:i:0	XO:i:0	XG:i:0	NM:i:0	MD:Z:31	YT:Z:UU
HWI-ST515:184:D0PUKACXX:1:2303:13846:120211	16	chromosome:AGPv2:2:1:237068873:1	209192160	1	31M	*	0	0	TCTCTTTTATGCGTAGAGACCGGCCATTAAG	3C?CC@CAFDBCEEEAGB;GGGHF<?4IIIF	AS:i:0	XS:i:0	XN:i:0	XM:i:0	XO:i:0	XG:i:0	NM:i:0	MD:Z:31	YT:Z:UU
HWI-ST515:184:D0PUKACXX:1:2303:13846:120211	256	chromosome:AGPv2:2:1:237068873:1	209222865	1	31M	*	0	0	CTTAATGGCCGGTCTCTACGCATAAAAGAGA	FIII4?<FHGGG;BGAEEECBDFAC@CC?C3	AS:i:0	XS:i:0	XN:i:0	XM:i:0	XO:i:0	XG:i:0	NM:i:0	MD:Z:31	YT:Z:UU
HWI-ST515:184:D0PUKACXX:1:2303:2668:124257	0	chromosome:AGPv2:4:1:241473504:1	203403561	255	31M	*	0	0	GCTGGCGTCAGTGGCCATTTCTGACGATTCA	IIFIIIIHIIIIIFHHHGFFFFFFF?BDDD;	AS:i:0	XN:i:0	XM:i:0	XO:i:0	XG:i:0	NM:i:0	MD:Z:31	YT:Z:UU
HWI-ST515:184:D0PUKACXX:1:2303:19881:130506	4	*	0	0	*	*	0	0	GTTTTTCGTCAGTCGACACAAGATCGGAAGA	H<@FCGGIDHHFH@8?BBBC?B=;@B??@B#	YT:Z:UU
HWI-ST515:184:D0PUKACXX:1:2303:2721:147950	4	*	0	0	*	*	0	0	ACCTAGACACTACAATTTGAGTGCGTTTATA	JJJJIIIJIJJJJIIJJIIJJEHEHADFDF;	YT:Z:UU
HWI-ST515:184:D0PUKACXX:1:2303:5113:160037	4	*	0	0	*	*	0	0	CTGAAGACGACGAAATCGACACAAGATCGGA	IIJ><=BC;5AE'=9;@BBB@@C759@AB:?	YT:Z:UU
HWI-ST515:184:D0PUKACXX:1:2303:3906:168090	0	chromosome:AGPv2:5:1:217872852:1	112898790	1	31M	*	0	0	TCCTCTCTTCCTCTCTGTTCCAGACCGGCAT	JJIJGHIIIJJJIIIJJJJGIGIHHHBC@D:	AS:i:-6	XS:i:-6	XN:i:0	XM:i:1	XO:i:0	XG:i:0	NM:i:1	MD:Z:6T24	YT:Z:UU
HWI-ST515:184:D0PUKACXX:1:2303:3906:168090	256	chromosome:AGPv2:5:1:217872852:1	78022879	1	31M	*	0	0	TCCTCTCTTCCTCTCTGTTCCAGACCGGCAT	JJIJGHIIIJJJIIIJJJJGIGIHHHBC@D:	AS:i:-6	XS:i:-6	XN:i:0	XM:i:1	XO:i:0	XG:i:0	NM:i:1	MD:Z:6T24	YT:Z:UU
HWI-ST515:184:D0PUKACXX:1:2303:3906:168090	256	chromosome:AGPv2:5:1:217872852:1	112912121	1	31M	*	0	0	TCCTCTCTTCCTCTCTGTTCCAGACCGGCAT	JJIJGHIIIJJJIIIJJJJGIGIHHHBC@D:	AS:i:-6	XS:i:-6	XN:i:0	XM:i:1	XO:i:0	XG:i:0	NM:i:1	MD:Z:6T24	YT:Z:UU
HWI-ST515:184:D0PUKACXX:1:2303:3906:168090	256	chromosome:AGPv2:4:1:241473504:1	58771099	1	31M	*	0	0	TCCTCTCTTCCTCTCTGTTCCAGACCGGCAT	JJIJGHIIIJJJIIIJJJJGIGIHHHBC@D:	AS:i:-6	XS:i:-6	XN:i:0	XM:i:1	XO:i:0	XG:i:0	NM:i:1	MD:Z:6T24	YT:Z:UU
HWI-ST515:184:D0PUKACXX:1:2303:3906:168090	272	chromosome:AGPv2:4:1:241473504:1	58731180	1	31M	*	0	0	ATGCCGGTCTGGAACAGAGAGGAAGAGAGGA	:D@CBHHHIGIGJJJJIIIJJJIIIHGJIJJ	AS:i:-6	XS:i:-6	XN:i:0	XM:i:1	XO:i:0	XG:i:0	NM:i:1	MD:Z:24A6	YT:Z:UU
HWI-ST515:184:D0PUKACXX:1:2303:3906:168090	272	chromosome:AGPv2:1:1:301354135:1	10320224	1	31M	*	0	0	ATGCCGGTCTGGAACAGAGAGGAAGAGAGGA	:D@CBHHHIGIGJJJJIIIJJJIIIHGJIJJ	AS:i:-11	XS:i:-6	XN:i:0	XM:i:2	XO:i:0	XG:i:0	NM:i:2	MD:Z:24A1A4	YT:Z:UU
HWI-ST515:184:D0PUKACXX:1:2303:3906:168090	272	chromosome:AGPv2:1:1:301354135:1	10312154	1	31M	*	0	0	ATGCCGGTCTGGAACAGAGAGGAAGAGAGGA	:D@CBHHHIGIGJJJJIIIJJJIIIHGJIJJ	AS:i:-11	XS:i:-6	XN:i:0	XM:i:2	XO:i:0	XG:i:0	NM:i:2	MD:Z:24A1A4	YT:Z:UU
HWI-ST515:184:D0PUKACXX:1:2303:3906:168090	272	chromosome:AGPv2:7:1:176764762:1	135628144	1	22M1D9M	*	0	0	ATGCCGGTCTGGAACAGAGAGGAAGAGAGGA	:D@CBHHHIGIGJJJJIIIJJJIIIHGJIJJ	AS:i:-19	XS:i:-6	XN:i:0	XM:i:2	XO:i:1	XG:i:1	NM:i:3	MD:Z:22^A2A1A4	YT:Z:UU
HWI-ST515:184:D0PUKACXX:1:2303:3906:168090	272	chromosome:AGPv2:7:1:176764762:1	135638329	1	22M1D9M	*	0	0	ATGCCGGTCTGGAACAGAGAGGAAGAGAGGA	:D@CBHHHIGIGJJJJIIIJJJIIIHGJIJJ	AS:i:-19	XS:i:-6	XN:i:0	XM:i:2	XO:i:1	XG:i:1	NM:i:3	MD:Z:22^A2A1A4	YT:Z:UU
HWI-ST515:184:D0PUKACXX:1:2304:5286:16748	0	chromosome:AGPv2:4:1:241473504:1	203403561	255	31M	*	0	0	GCTGGCGTCAGTGGCCATTTCTGACGATTCA	FHIJIGGIIEHGGCGGEEHHEEHCEF=B?A6	AS:i:0	XN:i:0	XM:i:0	XO:i:0	XG:i:0	NM:i:0	MD:Z:31	YT:Z:UU
HWI-ST515:184:D0PUKACXX:1:2304:15574:32511	0	chromosome:AGPv2:7:1:176764762:1	94609631	35	31M	*	0	0	GGCAAAATCAAATCATACATTGTTAGATGAC	FGEBGIIJGEGIJGCGGHG>;))=C3?DCD7	AS:i:0	XS:i:-10	XN:i:0	XM:i:0	XO:i:0	XG:i:0	NM:i:0	MD:Z:31	YT:Z:UU
HWI-ST515:184:D0PUKACXX:1:2304:15574:32511	256	chromosome:AGPv2:1:1:301354135:1	176946718	35	31M	*	0	0	GGCAAAATCAAATCATACATTGTTAGATGAC	FGEBGIIJGEGIJGCGGHG>;))=C3?DCD7	AS:i:-10	XS:i:-10	XN:i:0	XM:i:2	XO:i:0	XG:i:0	NM:i:2	MD:Z:0A0T29	YT:Z:UU
HWI-ST515:184:D0PUKACXX:1:2304:10239:34729	4	*	0	0	*	*	0	0	GGGTCTGGTGGTCGTCAACTCGTCACTGGGC	B6(0@##########################	YT:Z:UU
HWI-ST515:184:D0PUKACXX:1:2304:8972:48727	16	chromosome:AGPv2:9:1:156750706:1	49410069	255	31M	*	0	0	GAAGAGATGGTGGTAGAGACTTGCTGGGGAG	#####@;.;D?@;)A?=73HIJIGAA@88)=	AS:i:0	XN:i:0	XM:i:0	XO:i:0	XG:i:0	NM:i:0	MD:Z:31	YT:Z:UU
HWI-ST515:184:D0PUKACXX:1:2304:13490:49796	4	*	0	0	*	*	0	0	TCGACACAAGATCGGAAGAGCGGTTCAGCAG	IIJIIEEGGIFCHGEE=<BDC>A38?>A555	YT:Z:UU
HWI-ST515:184:D0PUKACXX:1:2304:13296:88243	16	chromosome:AGPv2:10:1:150189435:1	142090992	255	31M	*	0	0	CTCCATGGGAAGTGGTGGCCAGCTCAGAAAG	FFFHHEHHJIJJJJJJIIJJJIIIAGJJJJI	AS:i:0	XN:i:0	XM:i:0	XO:i:0	XG:i:0	NM:i:0	MD:Z:31	YT:Z:UU
HWI-ST515:184:D0PUKACXX:1:2304:1908:100019	16	chromosome:AGPv2:3:1:232140174:1	139814117	255	31M	*	0	0	GGTGTGAGTTGGATCCACCTCACGGTGTCGT	8CACCCCC>>C@;.5();?;HEHDIIIGGGI	AS:i:-6	XN:i:0	XM:i:1	XO:i:0	XG:i:0	NM:i:1	MD:Z:24C6	YT:Z:UU
HWI-ST515:184:D0PUKACXX:1:2304:19244:109113	4	*	0	0	*	*	0	0	TGTAGTGAGGGGGGTGATGTGATTCGGAGGA	IJGIHC?DFGIIHD07?ACCDDDDDBD?BB#	YT:Z:UU
HWI-ST515:184:D0PUKACXX:1:2304:17522:113452	4	*	0	0	*	*	0	0	GACACAAGATCGGAAGAGCGGTTCAGCAGGA	IAHIIIDHIGG@@CGEAEH>B<>ACE<365;	YT:Z:UU
HWI-ST515:184:D0PUKACXX:1:2304:5702:124821	4	*	0	0	*	*	0	0	CCTCCGAAGCGAGAGATACCCGGCCGCAGTC	99?3B7;@#######################	YT:Z:UU
HWI-ST515:184:D0PUKACXX:1:2304:9327:127567	0	chromosome:AGPv2:1:1:301354135:1	256367068	255	3M1I27M	*	0	0	TTTCCCTTGGCGTTGCCGCCCCACCAACAGG	JJGHIIIIJGHHHEFFFDC@?BDDDDDDDDC	AS:i:-8	XN:i:0	XM:i:0	XO:i:1	XG:i:1	NM:i:1	MD:Z:30	YT:Z:UU
HWI-ST515:184:D0PUKACXX:1:2304:9460:129880	4	*	0	0	*	*	0	0	GGGGGGGGGAGAGCCTGGGGGGAGCCGAGAG	CCB'07@BD<B5@DDCB?#############	YT:Z:UU
HWI-ST515:184:D0PUKACXX:1:2304:16405:152036	4	*	0	0	*	*	0	0	ATTTCCAGATGGTGAATCGTCCTCTAGTGTT	GIJIGFGGEHJJHHHGGGHHHHFFFCE@CC>	YT:Z:UU
HWI-ST515:184:D0PUKACXX:1:2304:7246:198205	0	chromosome:AGPv2:1:1:301354135:1	102196738	255	31M	*	0	0	CTCGCACAGGCGTTTCAATCGGACTTCGGAT	JIJJIIIJJJIJHIGHHHHGFDDDDEEDDB5	AS:i:0	XN:i:0	XM:i:0	XO:i:0	XG:i:0	NM:i:0	MD:Z:31	YT:Z:UU
HWI-ST515:184:D0PUKACXX:1:2305:6506:2226	4	*	0	0	*	*	0	0	CTCTGCGACGCGTGCATGAAACTGACACGCA	GA;CFCAHFFC>?BBDA@CCCDDDDDD@9><	YT:Z:UU
HWI-ST515:184:D0PUKACXX:1:2305:6016:10180	4	*	0	0	*	*	0	0	GGACCGAGGAGGGGACAGGGGAGGCCGGAGG	9B:@F<8@B:BD<;/;?##############	YT:Z:UU
HWI-ST515:184:D0PUKACXX:1:2305:11103:20049	4	*	0	0	*	*	0	0	GGACCGAGGAGGGGACAGGGGAGGCCGGGGG	GG6FEEEAE:59A>8;??BBB##########	YT:Z:UU
HWI-ST515:184:D0PUKACXX:1:2305:19974:25102	16	chromosome:AGPv2:8:1:175793759:1	160085577	255	31M	*	0	0	CACCCTCGCCGCCTCCGCCTACCTCAAATCC	###########?>BHIIJIG@JJJJJJIIGJ	AS:i:-6	XN:i:0	XM:i:1	XO:i:0	XG:i:0	NM:i:1	MD:Z:28C2	YT:Z:UU
HWI-ST515:184:D0PUKACXX:1:2305:7564:26318	4	*	0	0	*	*	0	0	CGCCCACGCTCGACACAAGATCGGAAGCGGT	IJJJJJIJJJHHFFCDEDBDDDDD<B=ADB9	YT:Z:UU
HWI-ST515:184:D0PUKACXX:1:2305:5109:47290	0	chromosome:AGPv2:1:1:301354135:1	201976336	255	31M	*	0	0	CGTCTTCAGCGAGGAGCTGGGGAGTGATTGA	JJJIJFHHIJJIEEBDDEDEDD@B?ACDDDD	AS:i:0	XN:i:0	XM:i:0	XO:i:0	XG:i:0	NM:i:0	MD:Z:31	YT:Z:UU
HWI-ST515:184:D0PUKACXX:1:2305:19544:86817	4	*	0	0	*	*	0	0	CCAGGGGCCAGGGCTCGCCGATTTGCGTTCT	IJDHG@@FABFEGCHHHDEDDB@BC;?####	YT:Z:UU
HWI-ST515:184:D0PUKACXX:1:2305:15267:106610	4	*	0	0	*	*	0	0	GCTGGCGACGGTACACAAGATCGGAAGAGCG	FHEBABGBGFFBAA@@A12;A>228<?####	YT:Z:UU
HWI-ST515:184:D0PUKACXX:1:2305:3106:130073	16	chromosome:AGPv2:9:1:156750706:1	110919419	255	31M	*	0	0	CTCTTTCTTGGTTCCGGCGCCCCACCGGGAG	<CDDDBDDDBDDBDBBDDD:JJJIIHJIIJI	AS:i:0	XN:i:0	XM:i:0	XO:i:0	XG:i:0	NM:i:0	MD:Z:31	YT:Z:UU
HWI-ST515:184:D0PUKACXX:1:2305:9588:161094	0	chromosome:AGPv2:9:1:156750706:1	110569611	255	31M	*	0	0	GGGTCTGTTGGTCGTCAACTCGTCAATGGGC	JGIEHJJHHGCCHHEHHHE>;??==AACCD#	AS:i:0	XN:i:0	XM:i:0	XO:i:0	XG:i:0	NM:i:0	MD:Z:31	YT:Z:UU
HWI-ST515:184:D0PUKACXX:1:2305:7459:177313	4	*	0	0	*	*	0	0	ACCTAGACACTACAATTTGAGTGCGTTTATA	EIIIJJJJJJJCIHGGGIJEGCEEE?BDBD;	YT:Z:UU
HWI-ST515:184:D0PUKACXX:1:2305:11043:195535	4	*	0	0	*	*	0	0	TCGACACAAGATCGGAAGAGCGGTTCAGCAG	GGIIBGGCA@CDEHBCCBB>C##########	YT:Z:UU
HWI-ST515:184:D0PUKACXX:1:2306:10310:51766	0	chromosome:AGPv2:6:1:169174353:1	156387028	36	31M	*	0	0	GGTGGCCGGTGGGTGGGTGGGGCGTTTGGTA	EHFHGAFBG######################	AS:i:0	XS:i:-12	XN:i:0	XM:i:0	XO:i:0	XG:i:0	NM:i:0	MD:Z:31	YT:Z:UU
HWI-ST515:184:D0PUKACXX:1:2306:10310:51766	256	chromosome:AGPv2:8:1:175793759:1	44413229	36	31M	*	0	0	GGTGGCCGGTGGGTGGGTGGGGCGTTTGGTA	EHFHGAFBG######################	AS:i:-12	XS:i:-12	XN:i:0	XM:i:6	XO:i:0	XG:i:0	NM:i:6	MD:Z:22G0C0G0A2T0G1	YT:Z:UU
HWI-ST515:184:D0PUKACXX:1:2306:10310:51766	256	chromosome:AGPv2:8:1:175793759:1	120876717	36	31M	*	0	0	GGTGGCCGGTGGGTGGGTGGGGCGTTTGGTA	EHFHGAFBG######################	AS:i:-14	XS:i:-12	XN:i:0	XM:i:7	XO:i:0	XG:i:0	NM:i:7	MD:Z:21T0G1G0G0C1T1T0	YT:Z:UU
HWI-ST515:184:D0PUKACXX:1:2306:10310:51766	256	chromosome:AGPv2:8:1:175793759:1	120876724	36	4M3I24M	*	0	0	GGTGGCCGGTGGGTGGGTGGGGCGTTTGGTA	EHFHGAFBG######################	AS:i:-14	XS:i:-12	XN:i:0	XM:i:0	XO:i:1	XG:i:3	NM:i:3	MD:Z:28	YT:Z:UU
HWI-ST515:184:D0PUKACXX:1:2306:18524:91599	0	chromosome:AGPv2:9:1:156750706:1	144496658	255	31M	*	0	0	TTCTCAGCCTCGTCCATGCTTGCCAGCTGTG	IJJJIJIGIEHJJIIIGIJJJHHHGDFFDD#	AS:i:0	XN:i:0	XM:i:0	XO:i:0	XG:i:0	NM:i:0	MD:Z:31	YT:Z:UU
HWI-ST515:184:D0PUKACXX:1:2306:20138:117499	16	chromosome:AGPv2:9:1:156750706:1	153043484	255	31M	*	0	0	GGGGTTTAATGGGAGGAGCACTGTCTGGAGT	8CC@;;?@;FFEGHHIJIIHJJIGHIIGJJI	AS:i:-5	XN:i:0	XM:i:1	XO:i:0	XG:i:0	NM:i:1	MD:Z:9G21	YT:Z:UU
HWI-ST515:184:D0PUKACXX:1:2306:3481:139172	4	*	0	0	*	*	0	0	GCCTAATAAGGCTTACGAGGCCTAGTCATTT	GEGGECGGHGHGHIIJCE/?>AC@C;@35>>	YT:Z:UU
HWI-ST515:184:D0PUKACXX:1:2306:3148:168180	0	chromosome:AGPv2:5:1:217872852:1	112898790	1	31M	*	0	0	TCCTCTCTTCCTCTCTGTTCCAGACCGGCAT	HIJIGFGIJJIHGIIJJJJGIIG>EE>BBB3	AS:i:-5	XS:i:-5	XN:i:0	XM:i:1	XO:i:0	XG:i:0	NM:i:1	MD:Z:6T24	YT:Z:UU
HWI-ST515:184:D0PUKACXX:1:2306:3148:168180	256	chromosome:AGPv2:4:1:241473504:1	58771099	1	31M	*	0	0	TCCTCTCTTCCTCTCTGTTCCAGACCGGCAT	HIJIGFGIJJIHGIIJJJJGIIG>EE>BBB3	AS:i:-5	XS:i:-5	XN:i:0	XM:i:1	XO:i:0	XG:i:0	NM:i:1	MD:Z:6T24	YT:Z:UU
HWI-ST515:184:D0PUKACXX:1:2306:3148:168180	256	chromosome:AGPv2:5:1:217872852:1	78022879	1	31M	*	0	0	TCCTCTCTTCCTCTCTGTTCCAGACCGGCAT	HIJIGFGIJJIHGIIJJJJGIIG>EE>BBB3	AS:i:-5	XS:i:-5	XN:i:0	XM:i:1	XO:i:0	XG:i:0	NM:i:1	MD:Z:6T24	YT:Z:UU
HWI-ST515:184:D0PUKACXX:1:2306:3148:168180	272	chromosome:AGPv2:4:1:241473504:1	58731180	1	31M	*	0	0	ATGCCGGTCTGGAACAGAGAGGAAGAGAGGA	3BBB>EE>GIIGJJJJIIGHIJJIGFGIJIH	AS:i:-5	XS:i:-5	XN:i:0	XM:i:1	XO:i:0	XG:i:0	NM:i:1	MD:Z:24A6	YT:Z:UU
HWI-ST515:184:D0PUKACXX:1:2306:3148:168180	256	chromosome:AGPv2:5:1:217872852:1	112912121	1	31M	*	0	0	TCCTCTCTTCCTCTCTGTTCCAGACCGGCAT	HIJIGFGIJJIHGIIJJJJGIIG>EE>BBB3	AS:i:-5	XS:i:-5	XN:i:0	XM:i:1	XO:i:0	XG:i:0	NM:i:1	MD:Z:6T24	YT:Z:UU
HWI-ST515:184:D0PUKACXX:1:2306:3148:168180	272	chromosome:AGPv2:1:1:301354135:1	10312154	1	31M	*	0	0	ATGCCGGTCTGGAACAGAGAGGAAGAGAGGA	3BBB>EE>GIIGJJJJIIGHIJJIGFGIJIH	AS:i:-10	XS:i:-5	XN:i:0	XM:i:2	XO:i:0	XG:i:0	NM:i:2	MD:Z:24A1A4	YT:Z:UU
HWI-ST515:184:D0PUKACXX:1:2306:3148:168180	272	chromosome:AGPv2:1:1:301354135:1	10320224	1	31M	*	0	0	ATGCCGGTCTGGAACAGAGAGGAAGAGAGGA	3BBB>EE>GIIGJJJJIIGHIJJIGFGIJIH	AS:i:-10	XS:i:-5	XN:i:0	XM:i:2	XO:i:0	XG:i:0	NM:i:2	MD:Z:24A1A4	YT:Z:UU
HWI-ST515:184:D0PUKACXX:1:2306:3148:168180	272	chromosome:AGPv2:7:1:176764762:1	135628144	1	22M1D9M	*	0	0	ATGCCGGTCTGGAACAGAGAGGAAGAGAGGA	3BBB>EE>GIIGJJJJIIGHIJJIGFGIJIH	AS:i:-18	XS:i:-5	XN:i:0	XM:i:2	XO:i:1	XG:i:1	NM:i:3	MD:Z:22^A2A1A4	YT:Z:UU
HWI-ST515:184:D0PUKACXX:1:2306:3148:168180	272	chromosome:AGPv2:7:1:176764762:1	135638329	1	22M1D9M	*	0	0	ATGCCGGTCTGGAACAGAGAGGAAGAGAGGA	3BBB>EE>GIIGJJJJIIGHIJJIGFGIJIH	AS:i:-18	XS:i:-5	XN:i:0	XM:i:2	XO:i:1	XG:i:1	NM:i:3	MD:Z:22^A2A1A4	YT:Z:UU
HWI-ST515:184:D0PUKACXX:1:2306:10896:174208	4	*	0	0	*	*	0	0	CATCCAAAGTGCTGTGCCCTGCTCATCGCCC	JJJJJGHIIHHIJJJHIJJJJJJJIJIJHHG	YT:Z:UU
HWI-ST515:184:D0PUKACXX:1:2306:17437:175230	0	chromosome:AGPv2:1:1:301354135:1	42164528	255	31M	*	0	0	CACCAGCATCATATCTTCCTCCCTCGCCTCT	GA@@ACEHEHD>@DB@:>@C@;;AC?:=:@:	AS:i:-5	XN:i:0	XM:i:1	XO:i:0	XG:i:0	NM:i:1	MD:Z:29A1	YT:Z:UU
HWI-ST515:184:D0PUKACXX:1:2307:4554:1092	16	chromosome:AGPv2:10:1:150189435:1	141582658	255	31M	*	0	0	ATGGATGAGTTGAGCAAGCCCGGTCAGCCAC	53@C@::CCCCCC?:A8AADBHE@GIIEIHI	AS:i:0	XN:i:0	XM:i:0	XO:i:0	XG:i:0	NM:i:0	MD:Z:31	YT:Z:UU
HWI-ST515:184:D0PUKACXX:1:2307:9166:4997	0	chromosome:AGPv2:1:1:301354135:1	201976336	255	31M	*	0	0	CGTCTTCAGCGAGGAGCTGGGGAGTGATTGA	JJHIHIJJJJIIGFBDDECEBDB@?ACDA::	AS:i:0	XN:i:0	XM:i:0	XO:i:0	XG:i:0	NM:i:0	MD:Z:31	YT:Z:UU
HWI-ST515:184:D0PUKACXX:1:2307:19424:6872	4	*	0	0	*	*	0	0	CTTTAAAGCCGGGTGTCGTCCAGTCAAGTGC	IHIIEGHCGGIJE=A<CFAAB?A>@CDC;>>	YT:Z:UU
HWI-ST515:184:D0PUKACXX:1:2307:18129:31468	4	*	0	0	*	*	0	0	CCAGGGGCCAGGGCTCGCCGATTTGCGTTCT	FHHGIIHGGEFC@EGHFFBA;>;?A@?BD@5	YT:Z:UU
HWI-ST515:184:D0PUKACXX:1:2307:21108:89266	4	*	0	0	*	*	0	0	GCCTAATAAGGCTTACGAGGCCTAGTCATTT	FGIHIHGFCAGIEH>DHCF89=CACA@@ADB	YT:Z:UU
HWI-ST515:184:D0PUKACXX:1:2307:9905:101212	4	*	0	0	*	*	0	0	ACCTAGACACTACAATTTGAGTGCGTTTATA	JJJJJJBHGGGEIIGG;CEGIEHCE;?B?D#	YT:Z:UU
HWI-ST515:184:D0PUKACXX:1:2307:2892:121888	16	chromosome:AGPv2:1:1:301354135:1	256364750	255	31M	*	0	0	CAAGTTTTGCTTTCTTTTCCCCGTTTCCCAA	>DCBCCCCCC?B@C@DDFHHIIJIF?JIIIJ	AS:i:0	XN:i:0	XM:i:0	XO:i:0	XG:i:0	NM:i:0	MD:Z:31	YT:Z:UU
HWI-ST515:184:D0PUKACXX:1:2307:13974:138155	0	chromosome:AGPv2:4:1:241473504:1	203403561	255	31M	*	0	0	GCTGGCGTCAGTGGCCATTTCTGACGATTCA	###############################	AS:i:0	XN:i:0	XM:i:0	XO:i:0	XG:i:0	NM:i:0	MD:Z:31	YT:Z:UU
HWI-ST515:184:D0PUKACXX:1:2307:9694:177973	0	chromosome:AGPv2:1:1:301354135:1	12250753	255	31M	*	0	0	GTCAGAAAGAGGTATTCAATGCCGCCAATTA	E@FCHGHEGG<A)7=?EHHHFBBED######	AS:i:0	XN:i:0	XM:i:0	XO:i:0	XG:i:0	NM:i:0	MD:Z:31	YT:Z:UU
HWI-ST515:184:D0PUKACXX:1:2307:1604:198803	16	chromosome:AGPv2:3:1:232140174:1	206754914	255	31M	*	0	0	CAAGTTGCCCACTCACCTCACTGCTGCTAGC	;DDDDEDEDD@@>E?HG@HDJIIGJJJJJJI	AS:i:-6	XN:i:0	XM:i:1	XO:i:0	XG:i:0	NM:i:1	MD:Z:26T4	YT:Z:UU
HWI-ST515:184:D0PUKACXX:1:2308:3412:5342	0	chromosome:AGPv2:1:1:301354135:1	201976336	255	31M	*	0	0	CGTCTTCAGCGAGGAGCTGGGGAGTGATTGA	FAGGI@C@GGAAHBED?@C3?B1859>>C@C	AS:i:0	XN:i:0	XM:i:0	XO:i:0	XG:i:0	NM:i:0	MD:Z:31	YT:Z:UU
HWI-ST515:184:D0PUKACXX:1:2308:12090:38510	0	chromosome:AGPv2:2:1:237068873:1	31270350	255	31M	*	0	0	GGAGTGCGGGGAGCATGGATGATGCGGTAGT	IGGGFHGIJJFDDDDCDDDDDD>C>@B@DB3	AS:i:0	XN:i:0	XM:i:0	XO:i:0	XG:i:0	NM:i:0	MD:Z:31	YT:Z:UU
HWI-ST515:184:D0PUKACXX:1:2308:4408:44332	4	*	0	0	*	*	0	0	CCCTCCCCTCCATCCCACCATCGCACTCCAC	;;>(,(,3;,<(:(5?CA7(:A?########	YT:Z:UU
HWI-ST515:184:D0PUKACXX:1:2308:14161:57996	4	*	0	0	*	*	0	0	GGACCGGGGAGGGGCCTGGGGAGGCCGGAGG	FBF############################	YT:Z:UU
HWI-ST515:184:D0PUKACXX:1:2308:13754:72216	4	*	0	0	*	*	0	0	CTCACTACAAGCGTCGCACGACAAGTGCCTC	JJJIIHIJJIJGIIIHHDDCDDDDDCDCDDC	YT:Z:UU
HWI-ST515:184:D0PUKACXX:1:2308:8789:73904	4	*	0	0	*	*	0	0	ACCTAGACACTACAATTTGAGTGCGTTTATA	BBD@8?D48CBCA)8@C=ACC4@AD;;96?7	YT:Z:UU
HWI-ST515:184:D0PUKACXX:1:2308:13957:106787	0	chromosome:AGPv2:9:1:156750706:1	140592114	255	31M	*	0	0	CCTCCGAAGCGAGCGATCCCCGGCCGCAGTC	DAF3B@;FGB@(5=B<6;?(;;;;@@;@>BC	AS:i:0	XN:i:0	XM:i:0	XO:i:0	XG:i:0	NM:i:0	MD:Z:31	YT:Z:UU
HWI-ST515:184:D0PUKACXX:1:2308:15636:112660	4	*	0	0	*	*	0	0	CTGAAGACGACGAAATCGACACAAGATCGTA	HFIIDGDCFGI<BD/=;1>>@@C@#######	YT:Z:UU
HWI-ST515:184:D0PUKACXX:1:2308:1255:117802	0	chromosome:AGPv2:4:1:241473504:1	82171749	1	31M	*	0	0	CGTGAAGAATAGAGCCGCCACTGAGGAACCC	FHHIIIIDEGE;?EEABFADBDD((5@5?@B	AS:i:0	XS:i:0	XN:i:0	XM:i:0	XO:i:0	XG:i:0	NM:i:0	MD:Z:31	YT:Z:UU
HWI-ST515:184:D0PUKACXX:1:2308:1255:117802	256	chromosome:AGPv2:4:1:241473504:1	82150917	1	31M	*	0	0	CGTGAAGAATAGAGCCGCCACTGAGGAACCC	FHHIIIIDEGE;?EEABFADBDD((5@5?@B	AS:i:0	XS:i:0	XN:i:0	XM:i:0	XO:i:0	XG:i:0	NM:i:0	MD:Z:31	YT:Z:UU
HWI-ST515:184:D0PUKACXX:1:2308:1255:117802	272	chromosome:AGPv2:9:1:156750706:1	147207045	1	31M	*	0	0	GGGTTCCTCAGTGGCGGCTCTATTCTTCACG	B@?5@5((DDBDAFBAEE?;EGEDIIIIHHF	AS:i:-5	XS:i:0	XN:i:0	XM:i:1	XO:i:0	XG:i:0	NM:i:1	MD:Z:21G9	YT:Z:UU
HWI-ST515:184:D0PUKACXX:1:2308:19437:124529	0	chromosome:AGPv2:6:1:169174353:1	132760797	1	31M	*	0	0	CGCGCCTAGAGAGGAGGCATCCGCTTTCGGC	EHIIIIGHGEEADEEA>B7>ACD@@BB@@=0	AS:i:0	XS:i:0	XN:i:0	XM:i:0	XO:i:0	XG:i:0	NM:i:0	MD:Z:31	YT:Z:UU
HWI-ST515:184:D0PUKACXX:1:2308:19437:124529	256	chromosome:AGPv2:6:1:169174353:1	132721556	1	31M	*	0	0	CGCGCCTAGAGAGGAGGCATCCGCTTTCGGC	EHIIIIGHGEEADEEA>B7>ACD@@BB@@=0	AS:i:0	XS:i:0	XN:i:0	XM:i:0	XO:i:0	XG:i:0	NM:i:0	MD:Z:31	YT:Z:UU
HWI-ST515:184:D0PUKACXX:1:2308:6418:136542	4	*	0	0	*	*	0	0	CTCACTACAAGCGTCGCACGACAAGTGCCTC	D8BDAFGEHHIFA5@B:BDCCBB>BC:@@A5	YT:Z:UU
HWI-ST515:184:D0PUKACXX:1:2308:10995:139284	0	chromosome:AGPv2:5:1:217872852:1	27131898	255	31M	*	0	0	CCGCCAGCCGGTGAGTTCCGAGGGGAAAGTT	GHBHHIIICEE5==ACDDC@?BDDB@9<AA#	AS:i:0	XN:i:0	XM:i:0	XO:i:0	XG:i:0	NM:i:0	MD:Z:31	YT:Z:UU
HWI-ST515:184:D0PUKACXX:1:2308:19066:175467	16	chromosome:AGPv2:1:1:301354135:1	172018722	255	31M	*	0	0	ACCGCCCAGCCACCAGTGGCAGCAGGAGCAG	##BCAA=BDEA=>EGG@9=>FF9IIGDGFIH	AS:i:0	XN:i:0	XM:i:0	XO:i:0	XG:i:0	NM:i:0	MD:Z:31	YT:Z:UU
HWI-ST515:184:D0PUKACXX:1:2308:2715:177026	16	chromosome:AGPv2:9:1:156750706:1	144496639	255	5M3I23M	*	0	0	TGTGTCGACGCTCGTTCTCACTTTCTCAGCC	56==8>;=<<<EB@C;>C78F@7.=>A=GIH	AS:i:-18	XN:i:0	XM:i:1	XO:i:1	XG:i:3	NM:i:4	MD:Z:1A26	YT:Z:UU
HWI-ST515:184:D0PUKACXX:1:2308:7599:188139	4	*	0	0	*	*	0	0	ACCTAGACACTACAATTTGAGTGCGTTTATA	IJJJIIDEIIIHIJEEHG4@EEEEEEDBB##	YT:Z:UU
HWI-ST515:184:D0PUKACXX:1:2308:6793:189365	0	chromosome:AGPv2:5:1:217872852:1	168870374	255	31M	*	0	0	CACGGGGACGGGGTTCTCCCTTTGCTGTCGC	IGIGGHHHHFCDD9;ACCCC?CCADACA@??	AS:i:0	XN:i:0	XM:i:0	XO:i:0	XG:i:0	NM:i:0	MD:Z:31	YT:Z:UU
HWI-ST515:184:D0PUKACXX:1:2308:20394:195168	16	chromosome:AGPv2:2:1:237068873:1	203626365	255	31M	*	0	0	ACAGGATGTAAACTGATGGTCACTCCTCACC	>FFFFHHHHHHCHJJJJJIIHGIIIFIIGJI	AS:i:0	XN:i:0	XM:i:0	XO:i:0	XG:i:0	NM:i:0	MD:Z:31	YT:Z:UU
D2D0JJN1:133:D0BCAACXX:1:1101:5298:14322	4	*	0	0	*	*	0	0	CTCGTTGACGGGTATCCTCTGCCACGGACCG	GGEGCDDFHEGH:<DCEDD>@@AEE@D>8;8	YT:Z:UU
D2D0JJN1:133:D0BCAACXX:1:1101:10916:143353	4	*	0	0	*	*	0	0	GCGGGCGAAGCAGAGCCCGGATGGAAGGTGA	JJJJFDDBDDDDDDDCDDDDBDDDCCCD9CC	YT:Z:UU
D2D0JJN1:133:D0BCAACXX:1:1101:2155:147007	16	chromosome:AGPv2:8:1:175793759:1	47428628	1	31M	*	0	0	ACCTCCAGGCTTTCTCCACCCATGCAGTACA	?DEEDFFFFFHFHHHIHGJJJJIJJJJJJIJ	AS:i:0	XS:i:0	XN:i:0	XM:i:0	XO:i:0	XG:i:0	NM:i:0	MD:Z:31	YT:Z:UU
D2D0JJN1:133:D0BCAACXX:1:1101:2155:147007	256	chromosome:AGPv2:1:1:301354135:1	122757585	1	31M	*	0	0	TGTACTGCATGGGTGGAGAAAGCCTGGAGGT	JIJJJJJJIJJJJGHIHHHFHFFFFFDEED?	AS:i:0	XS:i:0	XN:i:0	XM:i:0	XO:i:0	XG:i:0	NM:i:0	MD:Z:31	YT:Z:UU
D2D0JJN1:133:D0BCAACXX:1:1101:16578:191564	0	chromosome:AGPv2:7:1:176764762:1	4960640	255	31M	*	0	0	GGAGGAGGCAGGCAGGCAGCACCTACAGTGC	GGIIIIFIFHHFDFCC<?B@B@B>ADC####	AS:i:0	XN:i:0	XM:i:0	XO:i:0	XG:i:0	NM:i:0	MD:Z:31	YT:Z:UU
D2D0JJN1:133:D0BCAACXX:1:1101:4550:194480	0	chromosome:AGPv2:9:1:156750706:1	110569611	255	31M	*	0	0	GGGTCTGTTGGTCGTCAACTCGTCAATGGGC	GIJDEGGGIEHCGHHFHHHFFFECCDEEDD;	AS:i:0	XN:i:0	XM:i:0	XO:i:0	XG:i:0	NM:i:0	MD:Z:31	YT:Z:UU
D2D0JJN1:133:D0BCAACXX:1:1102:19738:155701	16	chromosome:AGPv2:9:1:156750706:1	152821887	255	31M	*	0	0	GGTGGCTCTAGTCGGTACTATAGTTGGAAGA	BDE@EECFFFHHJIJJHIJJJJJJIJIJIGJ	AS:i:0	XN:i:0	XM:i:0	XO:i:0	XG:i:0	NM:i:0	MD:Z:31	YT:Z:UU
D2D0JJN1:133:D0BCAACXX:1:1102:3218:200311	4	*	0	0	*	*	0	0	CACTGTGACCCGTTAACTTGCTCTGCTCACT	JIJIIGHIJJIJGJAEHHFFFFFFEECCCCA	YT:Z:UU
D2D0JJN1:133:D0BCAACXX:1:1103:19895:6422	16	chromosome:AGPv2:2:1:237068873:1	234227589	1	31M	*	0	0	GTGAGCCCGTGAGATTTGGGGGGCTGGTGGG	CCDDDDDDDDDEEEEDFFJJJJJIIJJIJJI	AS:i:0	XS:i:0	XN:i:0	XM:i:0	XO:i:0	XG:i:0	NM:i:0	MD:Z:31	YT:Z:UU
D2D0JJN1:133:D0BCAACXX:1:1103:19895:6422	272	chromosome:AGPv2:8:1:175793759:1	46495551	1	31M	*	0	0	GTGAGCCCGTGAGATTTGGGGGGCTGGTGGG	CCDDDDDDDDDEEEEDFFJJJJJIIJJIJJI	AS:i:0	XS:i:0	XN:i:0	XM:i:0	XO:i:0	XG:i:0	NM:i:0	MD:Z:31	YT:Z:UU
D2D0JJN1:133:D0BCAACXX:1:1103:15915:9692	16	chromosome:AGPv2:10:1:150189435:1	142090992	255	31M	*	0	0	CTCCATGGGAAGTGGTGGCCAGCTCAGAAAG	DFEHHFHHJJJJIJJJJIIIIIHIJJJJJJI	AS:i:0	XN:i:0	XM:i:0	XO:i:0	XG:i:0	NM:i:0	MD:Z:31	YT:Z:UU
D2D0JJN1:133:D0BCAACXX:1:1103:11129:38463	16	chromosome:AGPv2:1:1:301354135:1	4991608	255	31M	*	0	0	AGCTGTCGTTCTGTCGGAGCCGTAGGGGGAG	:DDDB?BDDA?9>AFFFHHIGG=JJJJJJJJ	AS:i:0	XN:i:0	XM:i:0	XO:i:0	XG:i:0	NM:i:0	MD:Z:31	YT:Z:UU
D2D0JJN1:133:D0BCAACXX:1:1103:19823:57608	0	chromosome:AGPv2:9:1:156750706:1	89703719	255	31M	*	0	0	GTCTCTCACCTATTGGCACATTGTTTCCTCC	IIHIGBCHIJIGIJIJIJGEHHHHGFCFEFF	AS:i:-5	XN:i:0	XM:i:1	XO:i:0	XG:i:0	NM:i:1	MD:Z:21C9	YT:Z:UU
D2D0JJN1:133:D0BCAACXX:1:1103:18504:119144	0	chromosome:AGPv2:1:1:301354135:1	66803795	255	31M	*	0	0	TGGCCCGTGGGTTGCTGGCTCGCTTCCTCGC	IGHIIII=EHEBAAAACDB?A????######	AS:i:0	XN:i:0	XM:i:0	XO:i:0	XG:i:0	NM:i:0	MD:Z:31	YT:Z:UU
D2D0JJN1:133:D0BCAACXX:1:1103:18540:119149	4	*	0	0	*	*	0	0	TGGCCCGTGGGTTGCTGGCTGGCTTCCTTGG	>)=@;@#########################	YT:Z:UU
D2D0JJN1:133:D0BCAACXX:1:1103:1883:163046	4	*	0	0	*	*	0	0	GCCATGGGGAGTGTGAGCTAGAGATGGGGGT	JJJJJJGIIHICGHIFHHHGHDFCFFFDDDD	YT:Z:UU
D2D0JJN1:133:D0BCAACXX:1:1104:10562:6053	0	chromosome:AGPv2:9:1:156750706:1	110569611	255	31M	*	0	0	GGGTCTGTTGGTCGTCAACTCGTCAATGGGC	JJJDGIIIIJJGHIIHHHHFFFB?=AECCD;	AS:i:0	XN:i:0	XM:i:0	XO:i:0	XG:i:0	NM:i:0	MD:Z:31	YT:Z:UU
D2D0JJN1:133:D0BCAACXX:1:1105:16275:44297	0	chromosome:AGPv2:10:1:150189435:1	57508227	255	31M	*	0	0	GCTGGGCAAGTGCTCGTGGGTCACGACCTGC	JJJJIJJJJJHIIHHHBEDD9CADBDDDDD?	AS:i:0	XN:i:0	XM:i:0	XO:i:0	XG:i:0	NM:i:0	MD:Z:31	YT:Z:UU
D2D0JJN1:133:D0BCAACXX:1:1105:18130:117966	4	*	0	0	*	*	0	0	CTCGCAGGGTGGCCTCCATATGGTCTGTTTT	JJJJJGIJJAHFFFFEDEEEDEDACDDDDDC	YT:Z:UU
D2D0JJN1:133:D0BCAACXX:1:1105:11598:134560	0	chromosome:AGPv2:9:1:156750706:1	140592114	255	31M	*	0	0	CCTCCGAAGCGAGCGATCCCCGGCCGCAGTC	BGGGGIE;@EA;=D>CBC=CBB?@#######	AS:i:0	XN:i:0	XM:i:0	XO:i:0	XG:i:0	NM:i:0	MD:Z:31	YT:Z:UU
D2D0JJN1:133:D0BCAACXX:1:1105:9440:159771	4	*	0	0	*	*	0	0	CACGGTGAGAGCAGGCAACAATATTCGCTCG	EHIIJJIIGB7@HGAHEHHFFFCDDBCCDD3	YT:Z:UU
D2D0JJN1:133:D0BCAACXX:1:1105:10999:198137	0	chromosome:AGPv2:9:1:156750706:1	89703719	255	31M	*	0	0	GTCTCTCACCTATTGGCACATTGTTTCCTCC	JIJJIIIJJIJJJIJJIIJFHHHEHFFFFFD	AS:i:-5	XN:i:0	XM:i:1	XO:i:0	XG:i:0	NM:i:1	MD:Z:21C9	YT:Z:UU
D2D0JJN1:133:D0BCAACXX:1:1106:12037:37951	0	chromosome:AGPv2:6:1:169174353:1	167701884	255	31M	*	0	0	GGGTGGGGGAGAGCCTGGGAGGAGACGAGAC	EDD?@BBDDBDBDBDDDDDBBB?BDBBBBB5	AS:i:0	XN:i:0	XM:i:0	XO:i:0	XG:i:0	NM:i:0	MD:Z:31	YT:Z:UU
D2D0JJN1:133:D0BCAACXX:1:1106:16303:50916	16	chromosome:AGPv2:8:1:175793759:1	160085577	255	31M	*	0	0	CCCCCTCGCCGCCTCCGCCTACCTCAAATCC	#######@?;7DCDHIHHHC8IHCGFHF6JJ	AS:i:-6	XN:i:0	XM:i:2	XO:i:0	XG:i:0	NM:i:2	MD:Z:1A26C2	YT:Z:UU
D2D0JJN1:133:D0BCAACXX:1:1106:6973:59692	16	chromosome:AGPv2:3:1:232140174:1	76941297	255	31M	*	0	0	CTGCGTGCAGCCGCGCGCTCCTCTACTCGGT	>BB@@>BBB@BBBCDHHIGE@GEF@IIGIII	AS:i:0	XN:i:0	XM:i:0	XO:i:0	XG:i:0	NM:i:0	MD:Z:31	YT:Z:UU
D2D0JJN1:133:D0BCAACXX:1:1106:10517:189675	0	chromosome:AGPv2:5:1:217872852:1	168870374	255	31M	*	0	0	CACGGGGACGGGGTTCTCCCTTTGCTGTCGC	GIJFGIGEBE<AB;=?CCDDCCDDDDDCDB?	AS:i:0	XN:i:0	XM:i:0	XO:i:0	XG:i:0	NM:i:0	MD:Z:31	YT:Z:UU
D2D0JJN1:133:D0BCAACXX:1:1107:5190:38680	0	chromosome:AGPv2:5:1:217872852:1	13293847	1	31M	*	0	0	GTCGCCAGCAGCTTGCGGAGTGGAATGCGCA	GHBFEFAGEG9?EE#################	AS:i:-2	XS:i:-2	XN:i:0	XM:i:1	XO:i:0	XG:i:0	NM:i:1	MD:Z:24C6	YT:Z:UU
D2D0JJN1:133:D0BCAACXX:1:1107:5190:38680	256	chromosome:AGPv2:5:1:217872852:1	13287265	1	31M	*	0	0	GTCGCCAGCAGCTTGCGGAGTGGAATGCGCA	GHBFEFAGEG9?EE#################	AS:i:-2	XS:i:-2	XN:i:0	XM:i:1	XO:i:0	XG:i:0	NM:i:1	MD:Z:24C6	YT:Z:UU
D2D0JJN1:133:D0BCAACXX:1:1107:5190:38680	256	chromosome:AGPv2:3:1:232140174:1	171904952	1	31M	*	0	0	GTCGCCAGCAGCTTGCGGAGTGGAATGCGCA	GHBFEFAGEG9?EE#################	AS:i:-2	XS:i:-2	XN:i:0	XM:i:1	XO:i:0	XG:i:0	NM:i:1	MD:Z:24C6	YT:Z:UU
D2D0JJN1:133:D0BCAACXX:1:1107:5190:38680	272	chromosome:AGPv2:1:1:301354135:1	240893318	1	31M	*	0	0	TGCGCATTCCACTCCGCAAGCTGCTGGCGAC	#################EE?9GEGAFEFBHG	AS:i:-2	XS:i:-2	XN:i:0	XM:i:1	XO:i:0	XG:i:0	NM:i:1	MD:Z:6G24	YT:Z:UU
D2D0JJN1:133:D0BCAACXX:1:1107:11642:126988	0	chromosome:AGPv2:6:1:169174353:1	40636026	255	31M	*	0	0	CGTAGTACAAATATAGCTCAAACTGTGAAGT	8;6@1DHI>7)=C;AEE7@:;);>A.(6;CA	AS:i:0	XN:i:0	XM:i:0	XO:i:0	XG:i:0	NM:i:0	MD:Z:31	YT:Z:UU
D2D0JJN1:133:D0BCAACXX:1:1107:7310:162183	16	chromosome:AGPv2:5:1:217872852:1	12585002	255	31M	*	0	0	AAAACAGAGTAACAGTGGTACTGGAGAAGTG	?EGGHHHHGCHCHDIGIHHGGIJIIHJJIHG	AS:i:0	XN:i:0	XM:i:0	XO:i:0	XG:i:0	NM:i:0	MD:Z:31	YT:Z:UU
D2D0JJN1:133:D0BCAACXX:1:1107:2650:195426	4	*	0	0	*	*	0	0	CTCGCAGGGTGGCCTCCATATGGTCTGTTTT	JJJIIIBHIHFFFFFDDEEEDCDADDDDCDD	YT:Z:UU
D2D0JJN1:133:D0BCAACXX:1:1108:21220:34134	4	*	0	0	*	*	0	0	GACTCCCGCCGGCCACAAGCTCTAACATTTA	###############################	YT:Z:UU
D2D0JJN1:133:D0BCAACXX:1:1201:4027:71036	4	*	0	0	*	*	0	0	TATTGGTTGTATATACCCTGACACCTCACAG	GFHHFB@BABEEEDEECDDDDDDDDCDCBC@	YT:Z:UU
D2D0JJN1:133:D0BCAACXX:1:1201:6853:76420	4	*	0	0	*	*	0	0	AAGAGAGGAAGGCGCCATGGGAGTGAGCTGG	JJJIGDHGIJEIGJHHBFEFD>?,;>CACDC	YT:Z:UU
D2D0JJN1:133:D0BCAACXX:1:1201:14696:100535	0	chromosome:AGPv2:1:1:301354135:1	42164528	255	31M	*	0	0	CACCAGCATCATATCTTCCTCCCTCGCCTCT	JJJIGHHHHHFFFFFFFEECCEDCDBBDDD@	AS:i:-5	XN:i:0	XM:i:1	XO:i:0	XG:i:0	NM:i:1	MD:Z:29A1	YT:Z:UU
D2D0JJN1:133:D0BCAACXX:1:1201:12394:142314	4	*	0	0	*	*	0	0	GTGGGGGCCAGGACGGACGAACTGCGAGCAC	H?DFIIIFFDDDDDDDBDD@B;ACDDBD;B<	YT:Z:UU
D2D0JJN1:133:D0BCAACXX:1:1201:2480:153812	0	chromosome:AGPv2:2:1:237068873:1	234227611	255	31M	*	0	0	GCTGGTGGGTGAAGGGGGAGAGCGGCGTGGG	GIIJJBFFE';=AHHHFD@B=?ABD;B5>D@	AS:i:0	XN:i:0	XM:i:0	XO:i:0	XG:i:0	NM:i:0	MD:Z:31	YT:Z:UU
D2D0JJN1:133:D0BCAACXX:1:1201:9845:154683	0	chromosome:AGPv2:6:1:169174353:1	40636026	255	31M	*	0	0	CGTAGTACAAATATAGCTCAAACTGTGAAGT	GGFGICHIJHHHHGHHFDDDBDDE>>CAD@C	AS:i:0	XN:i:0	XM:i:0	XO:i:0	XG:i:0	NM:i:0	MD:Z:31	YT:Z:UU
D2D0JJN1:133:D0BCAACXX:1:1201:6480:158887	0	chromosome:AGPv2:9:1:156750706:1	89703719	255	31M	*	0	0	GTCTCTCACCTATTGGCACATTGTTTCCTCC	IHGGEHGGGIJDHIIIIJJHHHFEHFFFDEC	AS:i:-5	XN:i:0	XM:i:1	XO:i:0	XG:i:0	NM:i:1	MD:Z:21C9	YT:Z:UU
D2D0JJN1:133:D0BCAACXX:1:1201:7286:190460	16	chromosome:AGPv2:10:1:150189435:1	142090992	255	31M	*	0	0	CTCCATGGGAAGTGGTGGCCAGCTCAGAAAG	BDDCHFHHJJIJJJJIIGGHIJJIIJJJJJJ	AS:i:0	XN:i:0	XM:i:0	XO:i:0	XG:i:0	NM:i:0	MD:Z:31	YT:Z:UU
D2D0JJN1:133:D0BCAACXX:1:1202:4647:51881	16	chromosome:AGPv2:8:1:175793759:1	46495551	1	31M	*	0	0	GTGAGCCCGTGAGATTTGGGGGGCTGGTGGG	DDDDDBBA@:DECAEDBFJJIHC;GIIEFJI	AS:i:0	XS:i:0	XN:i:0	XM:i:0	XO:i:0	XG:i:0	NM:i:0	MD:Z:31	YT:Z:UU
D2D0JJN1:133:D0BCAACXX:1:1202:4647:51881	272	chromosome:AGPv2:2:1:237068873:1	234227589	1	31M	*	0	0	GTGAGCCCGTGAGATTTGGGGGGCTGGTGGG	DDDDDBBA@:DECAEDBFJJIHC;GIIEFJI	AS:i:0	XS:i:0	XN:i:0	XM:i:0	XO:i:0	XG:i:0	NM:i:0	MD:Z:31	YT:Z:UU
D2D0JJN1:133:D0BCAACXX:1:1202:18022:178758	4	*	0	0	*	*	0	0	ATTAGGGACAGAGCGACGAGCCAACGCTAAG	DGF@FEGE?GGGHEGGEF>C>@C;8<B8?;:	YT:Z:UU
D2D0JJN1:133:D0BCAACXX:1:1203:4713:12792	4	*	0	0	*	*	0	0	TGTAGTGAGGGGGGTGATGTGATTCGGAGGA	JJHIJIIIJJJIJD07<ADBCDDEEDD?BD#	YT:Z:UU
D2D0JJN1:133:D0BCAACXX:1:1203:11980:60271	16	chromosome:AGPv2:8:1:175793759:1	43261764	255	31M	*	0	0	TATCCGACACTATTGCTCTTCTCTCTCAATG	##@DCECEAFFEHHHHFIJIIGIIIIIGIJJ	AS:i:-6	XN:i:0	XM:i:1	XO:i:0	XG:i:0	NM:i:1	MD:Z:28C2	YT:Z:UU
D2D0JJN1:133:D0BCAACXX:1:1203:15665:69549	16	chromosome:AGPv2:1:1:301354135:1	257291946	37	31M	*	0	0	AGGGACAATTGTATACATGCCCCTCAAATTT	@C@>BFFFFFEHE>EHGJJJIHCHIJJIIJI	AS:i:0	XS:i:-14	XN:i:0	XM:i:0	XO:i:0	XG:i:0	NM:i:0	MD:Z:31	YT:Z:UU
D2D0JJN1:133:D0BCAACXX:1:1203:15665:69549	256	chromosome:AGPv2:4:1:241473504:1	144323110	37	4M3I24M	*	0	0	AAATTTGAGGGGCATGTATACAATTGTCCCT	IJIIJJIHCHIJJJGHE>EHEFFFFFB>@C@	AS:i:-14	XS:i:-14	XN:i:0	XM:i:0	XO:i:1	XG:i:3	NM:i:3	MD:Z:28	YT:Z:UU
D2D0JJN1:133:D0BCAACXX:1:1203:9735:82951	16	chromosome:AGPv2:2:1:237068873:1	18158566	255	31M	*	0	0	ATGTACATGGACGACCCTGCCCACAGACTCC	>>;>>@C=B@>A;7DBBEHJIHEFG@;BEHC	AS:i:0	XN:i:0	XM:i:0	XO:i:0	XG:i:0	NM:i:0	MD:Z:31	YT:Z:UU
D2D0JJN1:133:D0BCAACXX:1:1203:7361:109668	0	chromosome:AGPv2:9:1:156750706:1	140592114	255	31M	*	0	0	CCTCCGAAGCGAGCGATCCCCGGCCGCAGTC	JJGIJIHGGGGHHFFD?CDDDDDBBBBBB<9	AS:i:0	XN:i:0	XM:i:0	XO:i:0	XG:i:0	NM:i:0	MD:Z:31	YT:Z:UU
D2D0JJN1:133:D0BCAACXX:1:1203:9141:114534	0	chromosome:AGPv2:5:1:217872852:1	1314719	255	2M2I27M	*	0	0	AGCCCCCACAGTCCACGAGGACACGATCCCC	IGIJJJJIJJJIJJJHHBFFDDEEDDDDDDB	AS:i:-11	XN:i:0	XM:i:0	XO:i:1	XG:i:2	NM:i:2	MD:Z:29	YT:Z:UU
D2D0JJN1:133:D0BCAACXX:1:1203:14637:121483	0	chromosome:AGPv2:1:1:301354135:1	181243301	1	31M	*	0	0	CCCTCGTCCTGTGCCACAACGCTGTGGCCAT	JJJGII@EH<C?EHHCHF2?9>BBDD=BDD:	AS:i:-3	XS:i:-3	XN:i:0	XM:i:1	XO:i:0	XG:i:0	NM:i:1	MD:Z:18G12	YT:Z:UU
D2D0JJN1:133:D0BCAACXX:1:1203:14637:121483	256	chromosome:AGPv2:1:1:301354135:1	181243621	1	31M	*	0	0	CCCTCGTCCTGTGCCACAACGCTGTGGCCAT	JJJGII@EH<C?EHHCHF2?9>BBDD=BDD:	AS:i:-3	XS:i:-3	XN:i:0	XM:i:1	XO:i:0	XG:i:0	NM:i:1	MD:Z:18G12	YT:Z:UU
D2D0JJN1:133:D0BCAACXX:1:1204:16818:37113	16	chromosome:AGPv2:5:1:217872852:1	12585002	255	31M	*	0	0	AAAACAGAGTAACAGTGGTACTGGAGAAGTG	HHEHHFIIIHGJJIGIHGFBIGJIGHIJGHE	AS:i:0	XN:i:0	XM:i:0	XO:i:0	XG:i:0	NM:i:0	MD:Z:31	YT:Z:UU
D2D0JJN1:133:D0BCAACXX:1:1204:21293:97137	4	*	0	0	*	*	0	0	CTTTTTAACACGGTGACACAATATTACATGG	EDGI>DAC?EEE/5??;>CCBDDDDDCCDCA	YT:Z:UU
D2D0JJN1:133:D0BCAACXX:1:1204:3775:104663	16	chromosome:AGPv2:1:1:301354135:1	4991608	255	31M	*	0	0	AGCTGTCGTTCTGTCGGAGCCGTAGGGGGAG	C?B@@;3?CCBBA=9?BEEBBBIHEBGGF?B	AS:i:0	XN:i:0	XM:i:0	XO:i:0	XG:i:0	NM:i:0	MD:Z:31	YT:Z:UU
D2D0JJN1:133:D0BCAACXX:1:1204:1437:163690	0	chromosome:AGPv2:4:1:241473504:1	203403561	255	31M	*	0	0	GCTGGCGTCAGTGGCCATTTCTGACGATTCA	GIDIJFHGIJGGGIIJHHHHHGHFEFFDDEE	AS:i:0	XN:i:0	XM:i:0	XO:i:0	XG:i:0	NM:i:0	MD:Z:31	YT:Z:UU
D2D0JJN1:133:D0BCAACXX:1:1205:19474:9816	16	chromosome:AGPv2:4:1:241473504:1	69339191	255	31M	*	0	0	TGTTACTGTATACGCGCGCCGCCTCGCGCAC	AAACDDDCC@75<B;08?DEEIIFBGH@D>J	AS:i:-5	XN:i:0	XM:i:1	XO:i:0	XG:i:0	NM:i:1	MD:Z:6A24	YT:Z:UU
D2D0JJN1:133:D0BCAACXX:1:1205:8926:28380	0	chromosome:AGPv2:9:1:156750706:1	89703719	255	31M	*	0	0	GTCTCTCACCTATTGGCACATTGTTTCCTCC	IBHI@A<=F@FC:CE3@AD;?A=7AB@?7@>	AS:i:-5	XN:i:0	XM:i:1	XO:i:0	XG:i:0	NM:i:1	MD:Z:21C9	YT:Z:UU
D2D0JJN1:133:D0BCAACXX:1:1205:4521:104687	0	chromosome:AGPv2:4:1:241473504:1	89302060	255	31M	*	0	0	GGGCTCAATATAATTGTTTGAACCTCTTCCA	JJIJJJJJJIJIJIIIIJJIIIIHHHHHFFD	AS:i:0	XN:i:0	XM:i:0	XO:i:0	XG:i:0	NM:i:0	MD:Z:31	YT:Z:UU
D2D0JJN1:133:D0BCAACXX:1:1206:11226:3754	16	chromosome:AGPv2:1:1:301354135:1	42164506	255	31M	*	0	0	GACCCAGACGGGTTCCTCTCCTCACCAGCAT	5;===>=9BEHEC;E@61;GGCF=IIIIIGF	AS:i:0	XN:i:0	XM:i:0	XO:i:0	XG:i:0	NM:i:0	MD:Z:31	YT:Z:UU
D2D0JJN1:133:D0BCAACXX:1:1206:20462:157037	4	*	0	0	*	*	0	0	ATTTTCCTGGCATCCCACATTCCCACTAGCG	JJIJJJIJJIJJJJGGFCEGGIHGEEEC@C<	YT:Z:UU
D2D0JJN1:133:D0BCAACXX:1:1206:15773:182205	16	chromosome:AGPv2:7:1:176764762:1	69634101	1	31M	*	0	0	AAGGATAGACAGAGAGTGCCGCGCCGGGGGC	AEDDDEDCDDDCDDDB;BDDDDFEFHJJIGG	AS:i:0	XS:i:0	XN:i:0	XM:i:0	XO:i:0	XG:i:0	NM:i:0	MD:Z:31	YT:Z:UU
D2D0JJN1:133:D0BCAACXX:1:1206:15773:182205	256	chromosome:AGPv2:10:1:150189435:1	96672308	1	31M	*	0	0	GCCCCCGGCGCGGCACTCTCTGTCTATCCTT	GGIJJHFEFDDDDB;BDDDCDDDCDEDDDEA	AS:i:0	XS:i:0	XN:i:0	XM:i:0	XO:i:0	XG:i:0	NM:i:0	MD:Z:31	YT:Z:UU
D2D0JJN1:133:D0BCAACXX:1:1206:15773:182205	272	chromosome:AGPv2:2:1:237068873:1	196957041	1	31M	*	0	0	AAGGATAGACAGAGAGTGCCGCGCCGGGGGC	AEDDDEDCDDDCDDDB;BDDDDFEFHJJIGG	AS:i:0	XS:i:0	XN:i:0	XM:i:0	XO:i:0	XG:i:0	NM:i:0	MD:Z:31	YT:Z:UU
D2D0JJN1:133:D0BCAACXX:1:1206:19397:195779	0	chromosome:AGPv2:1:1:301354135:1	198110802	1	31M	*	0	0	CTTGATCCATGGACGCTCCCTGGCCGGTGCC	JJJIJJJDIIIJJJIJHHFFFFDEEDDDDDC	AS:i:-5	XS:i:-5	XN:i:0	XM:i:1	XO:i:0	XG:i:0	NM:i:1	MD:Z:23T7	YT:Z:UU
D2D0JJN1:133:D0BCAACXX:1:1206:19397:195779	272	chromosome:AGPv2:9:1:156750706:1	29138648	1	31M	*	0	0	GGCACCGGCCAGGGAGCGTCCATGGATCAAG	CDDDDDEEDFFFFHHJIJJJIIIDJJJIJJJ	AS:i:-5	XS:i:-5	XN:i:0	XM:i:1	XO:i:0	XG:i:0	NM:i:1	MD:Z:9T21	YT:Z:UU
D2D0JJN1:133:D0BCAACXX:1:1206:19397:195779	272	chromosome:AGPv2:7:1:176764762:1	147262440	1	31M	*	0	0	GGCACCGGCCAGGGAGCGTCCATGGATCAAG	CDDDDDEEDFFFFHHJIJJJIIIDJJJIJJJ	AS:i:-6	XS:i:-5	XN:i:0	XM:i:1	XO:i:0	XG:i:0	NM:i:1	MD:Z:28G2	YT:Z:UU
D2D0JJN1:133:D0BCAACXX:1:1206:19397:195779	256	chromosome:AGPv2:6:1:169174353:1	39757164	1	31M	*	0	0	CTTGATCCATGGACGCTCCCTGGCCGGTGCC	JJJIJJJDIIIJJJIJHHFFFFDEEDDDDDC	AS:i:-6	XS:i:-5	XN:i:0	XM:i:1	XO:i:0	XG:i:0	NM:i:1	MD:Z:2C28	YT:Z:UU
D2D0JJN1:133:D0BCAACXX:1:1206:19397:195779	272	chromosome:AGPv2:9:1:156750706:1	22691297	1	31M	*	0	0	GGCACCGGCCAGGGAGCGTCCATGGATCAAG	CDDDDDEEDFFFFHHJIJJJIIIDJJJIJJJ	AS:i:-12	XS:i:-5	XN:i:0	XM:i:2	XO:i:0	XG:i:0	NM:i:2	MD:Z:27T0G2	YT:Z:UU
D2D0JJN1:133:D0BCAACXX:1:1206:19397:195779	256	chromosome:AGPv2:2:1:237068873:1	112621288	1	31M	*	0	0	CTTGATCCATGGACGCTCCCTGGCCGGTGCC	JJJIJJJDIIIJJJIJHHFFFFDEEDDDDDC	AS:i:-18	XS:i:-5	XN:i:0	XM:i:3	XO:i:0	XG:i:0	NM:i:3	MD:Z:1C1C0T26	YT:Z:UU
D2D0JJN1:133:D0BCAACXX:1:1206:19397:195779	256	chromosome:AGPv2:6:1:169174353:1	7814629	1	31M	*	0	0	CTTGATCCATGGACGCTCCCTGGCCGGTGCC	JJJIJJJDIIIJJJIJHHFFFFDEEDDDDDC	AS:i:-18	XS:i:-5	XN:i:0	XM:i:3	XO:i:0	XG:i:0	NM:i:3	MD:Z:1C1C0T26	YT:Z:UU
D2D0JJN1:133:D0BCAACXX:1:1208:8171:17807	4	*	0	0	*	*	0	0	CCGGAGCGGGGGGGAGGGAATTGCTGCTATG	EGIIEH>AEEDDDD&5;@788:@C@A@@AC>	YT:Z:UU
D2D0JJN1:133:D0BCAACXX:1:1301:9851:83578	16	chromosome:AGPv2:5:1:217872852:1	202315903	255	31M	*	0	0	CTGAAATTACAGTTCACACCTCGTCGGTCTA	;C>DDC>DCCAA;AA;=3BDEFH@ABCIIGI	AS:i:0	XN:i:0	XM:i:0	XO:i:0	XG:i:0	NM:i:0	MD:Z:31	YT:Z:UU
D2D0JJN1:133:D0BCAACXX:1:1301:2947:123825	4	*	0	0	*	*	0	0	GCCGGAAGACGGTGGTGGTACACGTACGCTC	JIJIJIGGHHHFBEDDDD@CCDDBACDD@B<	YT:Z:UU
D2D0JJN1:133:D0BCAACXX:1:1301:17486:135917	16	chromosome:AGPv2:5:1:217872852:1	87925745	255	31M	*	0	0	CCGCCGGCCGCCTCCCTCACCACCCGCACGA	B@BBDBB@;<83'BA?:B>C?:IHFCFBGJJ	AS:i:0	XN:i:0	XM:i:0	XO:i:0	XG:i:0	NM:i:0	MD:Z:31	YT:Z:UU
D2D0JJN1:133:D0BCAACXX:1:1301:12157:171137	16	chromosome:AGPv2:1:1:301354135:1	257291946	37	31M	*	0	0	AGGGACAATTGTATACATGCCCCTCAAATTT	CC@D@DDDCGHHHHHGHGIIHGEHFIGIJGI	AS:i:0	XS:i:-14	XN:i:0	XM:i:0	XO:i:0	XG:i:0	NM:i:0	MD:Z:31	YT:Z:UU
D2D0JJN1:133:D0BCAACXX:1:1301:12157:171137	256	chromosome:AGPv2:4:1:241473504:1	144323110	37	4M3I24M	*	0	0	AAATTTGAGGGGCATGTATACAATTGTCCCT	IGJIGIFHEGHIIGHGHHHHHGCDDD@D@CC	AS:i:-14	XS:i:-14	XN:i:0	XM:i:0	XO:i:1	XG:i:3	NM:i:3	MD:Z:28	YT:Z:UU
D2D0JJN1:133:D0BCAACXX:1:1301:2339:178694	16	chromosome:AGPv2:5:1:217872852:1	87925745	255	31M	*	0	0	CCGCCGGCCGCCTCCCTCACCACCCGCACGA	@BBDBB;D@<DB?DDBAC>B=4IIGGHFGGI	AS:i:0	XN:i:0	XM:i:0	XO:i:0	XG:i:0	NM:i:0	MD:Z:31	YT:Z:UU
D2D0JJN1:133:D0BCAACXX:1:1302:17254:137949	4	*	0	0	*	*	0	0	TGTAGTGAGGGGGGTGATGTGATTCGGAGGA	JJIIIDGIIJIJJD5;BCDBCDDEEDDBDD#	YT:Z:UU
D2D0JJN1:133:D0BCAACXX:1:1303:7002:164835	4	*	0	0	*	*	0	0	CACGGTGAGAGCAGGCAACAATATTCGCTCG	G<FHGIIG9=C=7@AHC;6@;;?B#######	YT:Z:UU
D2D0JJN1:133:D0BCAACXX:1:1304:19803:40062	16	chromosome:AGPv2:8:1:175793759:1	47428628	1	31M	*	0	0	ACCTCCAGGCTTTCTCCACCCATGCAGTACA	##C@AFFFFDFCEHGGF@GFIHCGEGIHEII	AS:i:0	XS:i:0	XN:i:0	XM:i:0	XO:i:0	XG:i:0	NM:i:0	MD:Z:31	YT:Z:UU
D2D0JJN1:133:D0BCAACXX:1:1304:19803:40062	256	chromosome:AGPv2:1:1:301354135:1	122757585	1	31M	*	0	0	TGTACTGCATGGGTGGAGAAAGCCTGGAGGT	IIEHIGEGCHIFG@FGGHECFDFFFFA@C##	AS:i:0	XS:i:0	XN:i:0	XM:i:0	XO:i:0	XG:i:0	NM:i:0	MD:Z:31	YT:Z:UU
D2D0JJN1:133:D0BCAACXX:1:1304:9422:199251	0	chromosome:AGPv2:4:1:241473504:1	178396231	1	31M	*	0	0	GGCAGCAATGGGGGCTATGGCCAAGGTGGAG	IJJJIIJJJJJIJEDDEEDDDDDDDD5@BBA	AS:i:0	XS:i:0	XN:i:0	XM:i:0	XO:i:0	XG:i:0	NM:i:0	MD:Z:31	YT:Z:UU
D2D0JJN1:133:D0BCAACXX:1:1304:9422:199251	256	chromosome:AGPv2:2:1:237068873:1	83546279	1	31M	*	0	0	GGCAGCAATGGGGGCTATGGCCAAGGTGGAG	IJJJIIJJJJJIJEDDEEDDDDDDDD5@BBA	AS:i:0	XS:i:0	XN:i:0	XM:i:0	XO:i:0	XG:i:0	NM:i:0	MD:Z:31	YT:Z:UU
D2D0JJN1:133:D0BCAACXX:1:1305:18990:18250	4	*	0	0	*	*	0	0	TCTTCCGGCCGTCCACCGTTTCCAGCACACA	EGDHCF:6;AH=45;BEB;?CDCD>C#####	YT:Z:UU
D2D0JJN1:133:D0BCAACXX:1:1305:7439:127366	4	*	0	0	*	*	0	0	GCCGGAAGACGGGGGTGGGACACGTACGCTC	9F.7ABE@?A=<'9=&00&+8<?>29<09?<	YT:Z:UU
D2D0JJN1:133:D0BCAACXX:1:1305:18973:197711	0	chromosome:AGPv2:8:1:175793759:1	47431537	31	31M	*	0	0	TGCAGTACACAGCAACAACTGATCATCCTCG	JJJGIEFFHHGG?HGGHHHFFDDFCBECEEC	AS:i:0	XS:i:-5	XN:i:0	XM:i:0	XO:i:0	XG:i:0	NM:i:0	MD:Z:31	YT:Z:UU
D2D0JJN1:133:D0BCAACXX:1:1305:18973:197711	272	chromosome:AGPv2:1:1:301354135:1	122757563	31	31M	*	0	0	CGAGGATGATCAGTTGTTGCTGTGTACTGCA	CEECEBCFDDFFHHHGGH?GGHHFFEIGJJJ	AS:i:-5	XS:i:-5	XN:i:0	XM:i:1	XO:i:0	XG:i:0	NM:i:1	MD:Z:13C17	YT:Z:UU
D2D0JJN1:133:D0BCAACXX:1:1306:21065:25215	4	*	0	0	*	*	0	0	GCCGGAAGACGGTGGTGGTACACGTACGCTC	IJIIJEHEHHED?DD/=?@DCCDB?AABBDD	YT:Z:UU
D2D0JJN1:133:D0BCAACXX:1:1307:13730:32860	16	chromosome:AGPv2:5:1:217872852:1	180409313	255	31M	*	0	0	GAGAGGAAAACGGTGCGAGGGGCCGGAGCGG	#######################A;;@;'6B	AS:i:-4	XN:i:0	XM:i:2	XO:i:0	XG:i:0	NM:i:2	MD:Z:2A3G24	YT:Z:UU
D2D0JJN1:133:D0BCAACXX:1:1307:9308:36750	16	chromosome:AGPv2:1:1:301354135:1	42164506	255	31M	*	0	0	GACCCAGACGGGTTCCTCTCCTCACCAGCAT	;DDDDEBAFFHHFHIHC7JJJJHFJJJJJJJ	AS:i:0	XN:i:0	XM:i:0	XO:i:0	XG:i:0	NM:i:0	MD:Z:31	YT:Z:UU
D2D0JJN1:133:D0BCAACXX:1:1307:3450:146844	4	*	0	0	*	*	0	0	CAGGAAAATGGTGCACTGATGTTCGGTGTAC	DGHIDG=@CHGIGJIJGI<CAGEEHDDBAE;	YT:Z:UU
D2D0JJN1:133:D0BCAACXX:1:1307:13497:154602	4	*	0	0	*	*	0	0	TTTCGGAGATGGCAGTCTTGGACTGGTGGGG	###############################	YT:Z:UU
D2D0JJN1:133:D0BCAACXX:1:1307:19949:171830	4	*	0	0	*	*	0	0	CACGCTGGCGAGTGGCGGGGTTGGAGTTCCT	??3?###########################	YT:Z:UU
D2D0JJN1:133:D0BCAACXX:1:1307:15510:180369	0	chromosome:AGPv2:1:1:301354135:1	5872951	31	31M	*	0	0	CCCGTCAGTCGGTCACGTGATCTGTGCCATA	CEGGGICHEED>A>AA?;AACCDCCCCCCCC	AS:i:0	XS:i:-5	XN:i:0	XM:i:0	XO:i:0	XG:i:0	NM:i:0	MD:Z:31	YT:Z:UU
D2D0JJN1:133:D0BCAACXX:1:1307:15510:180369	272	chromosome:AGPv2:2:1:237068873:1	6581050	31	31M	*	0	0	TATGGCACAGATCACGTGACCGACTGACGGG	CCCCCCCCDCCAA;?AA>A>DEEHCIGGGEC	AS:i:-5	XS:i:-5	XN:i:0	XM:i:1	XO:i:0	XG:i:0	NM:i:1	MD:Z:15A15	YT:Z:UU
D2D0JJN1:133:D0BCAACXX:1:1307:15510:180369	272	chromosome:AGPv2:5:1:217872852:1	206300751	31	31M	*	0	0	TATGGCACAGATCACGTGACCGACTGACGGG	CCCCCCCCDCCAA;?AA>A>DEEHCIGGGEC	AS:i:-5	XS:i:-5	XN:i:0	XM:i:1	XO:i:0	XG:i:0	NM:i:1	MD:Z:15A15	YT:Z:UU
D2D0JJN1:133:D0BCAACXX:1:2101:13340:58043	0	chromosome:AGPv2:1:1:301354135:1	102196738	255	31M	*	0	0	CTCGCACAGGCGTTTCAATCGGACTTCGGAT	JJIJJJJJJJJJEHIGHHHHFFFDDEDDDDD	AS:i:0	XN:i:0	XM:i:0	XO:i:0	XG:i:0	NM:i:0	MD:Z:31	YT:Z:UU
D2D0JJN1:133:D0BCAACXX:1:2102:17792:154786	0	chromosome:AGPv2:5:1:217872852:1	13287265	1	31M	*	0	0	GTCGCCAGCAGCTTGCGGAGTGGACTGCGCA	HHIGIJEHGGGGGH#################	AS:i:0	XS:i:0	XN:i:0	XM:i:0	XO:i:0	XG:i:0	NM:i:0	MD:Z:31	YT:Z:UU
D2D0JJN1:133:D0BCAACXX:1:2102:17792:154786	256	chromosome:AGPv2:3:1:232140174:1	171904952	1	31M	*	0	0	GTCGCCAGCAGCTTGCGGAGTGGACTGCGCA	HHIGIJEHGGGGGH#################	AS:i:0	XS:i:0	XN:i:0	XM:i:0	XO:i:0	XG:i:0	NM:i:0	MD:Z:31	YT:Z:UU
D2D0JJN1:133:D0BCAACXX:1:2102:17792:154786	272	chromosome:AGPv2:1:1:301354135:1	240893318	1	31M	*	0	0	TGCGCAGTCCACTCCGCAAGCTGCTGGCGAC	#################HGGGGGHEJIGIHH	AS:i:0	XS:i:0	XN:i:0	XM:i:0	XO:i:0	XG:i:0	NM:i:0	MD:Z:31	YT:Z:UU
D2D0JJN1:133:D0BCAACXX:1:2102:17792:154786	256	chromosome:AGPv2:5:1:217872852:1	13293847	1	31M	*	0	0	GTCGCCAGCAGCTTGCGGAGTGGACTGCGCA	HHIGIJEHGGGGGH#################	AS:i:0	XS:i:0	XN:i:0	XM:i:0	XO:i:0	XG:i:0	NM:i:0	MD:Z:31	YT:Z:UU
D2D0JJN1:133:D0BCAACXX:1:2102:12259:177555	4	*	0	0	*	*	0	0	ATTTCCAGATGGTGAATCGTCCTCTAGTGTT	JJIJJHHIIJJJDHIJJJHHHHFFFFFCEEB	YT:Z:UU
D2D0JJN1:133:D0BCAACXX:1:2103:3293:51354	16	chromosome:AGPv2:4:1:241473504:1	62780356	1	31M	*	0	0	TTTAATAAGGGCTCTAAAGACTCCGTTTTTT	AFEEDDDDDDDDDDEEEEC?FDFHHEJJGGI	AS:i:-5	XS:i:-5	XN:i:0	XM:i:1	XO:i:0	XG:i:0	NM:i:1	MD:Z:5C25	YT:Z:UU
D2D0JJN1:133:D0BCAACXX:1:2103:3293:51354	272	chromosome:AGPv2:2:1:237068873:1	54551509	1	31M	*	0	0	TTTAATAAGGGCTCTAAAGACTCCGTTTTTT	AFEEDDDDDDDDDDEEEEC?FDFHHEJJGGI	AS:i:-5	XS:i:-5	XN:i:0	XM:i:1	XO:i:0	XG:i:0	NM:i:1	MD:Z:29G1	YT:Z:UU
D2D0JJN1:133:D0BCAACXX:1:2103:3293:51354	256	chromosome:AGPv2:1:1:301354135:1	239967508	1	31M	*	0	0	AAAAAACGGAGTCTTTAGAGCCCTTATTAAA	IGGJJEHHFDF?CEEEEDDDDDDDDDDEEFA	AS:i:-6	XS:i:-5	XN:i:0	XM:i:1	XO:i:0	XG:i:0	NM:i:1	MD:Z:0C30	YT:Z:UU
D2D0JJN1:133:D0BCAACXX:1:2103:3293:51354	272	chromosome:AGPv2:8:1:175793759:1	7929434	1	31M	*	0	0	TTTAATAAGGGCTCTAAAGACTCCGTTTTTT	AFEEDDDDDDDDDDEEEEC?FDFHHEJJGGI	AS:i:-6	XS:i:-5	XN:i:0	XM:i:1	XO:i:0	XG:i:0	NM:i:1	MD:Z:30G0	YT:Z:UU
D2D0JJN1:133:D0BCAACXX:1:2103:3293:51354	256	chromosome:AGPv2:5:1:217872852:1	89474380	1	31M	*	0	0	AAAAAACGGAGTCTTTAGAGCCCTTATTAAA	IGGJJEHHFDF?CEEEEDDDDDDDDDDEEFA	AS:i:-6	XS:i:-5	XN:i:0	XM:i:1	XO:i:0	XG:i:0	NM:i:1	MD:Z:0C30	YT:Z:UU
D2D0JJN1:133:D0BCAACXX:1:2103:3293:51354	256	chromosome:AGPv2:8:1:175793759:1	51714227	1	31M	*	0	0	AAAAAACGGAGTCTTTAGAGCCCTTATTAAA	IGGJJEHHFDF?CEEEEDDDDDDDDDDEEFA	AS:i:-6	XS:i:-5	XN:i:0	XM:i:1	XO:i:0	XG:i:0	NM:i:1	MD:Z:0C30	YT:Z:UU
D2D0JJN1:133:D0BCAACXX:1:2103:3293:51354	272	chromosome:AGPv2:3:1:232140174:1	36461369	1	31M	*	0	0	TTTAATAAGGGCTCTAAAGACTCCGTTTTTT	AFEEDDDDDDDDDDEEEEC?FDFHHEJJGGI	AS:i:-6	XS:i:-5	XN:i:0	XM:i:1	XO:i:0	XG:i:0	NM:i:1	MD:Z:30G0	YT:Z:UU
D2D0JJN1:133:D0BCAACXX:1:2103:3293:51354	272	chromosome:AGPv2:3:1:232140174:1	106481790	1	31M	*	0	0	TTTAATAAGGGCTCTAAAGACTCCGTTTTTT	AFEEDDDDDDDDDDEEEEC?FDFHHEJJGGI	AS:i:-6	XS:i:-5	XN:i:0	XM:i:1	XO:i:0	XG:i:0	NM:i:1	MD:Z:30G0	YT:Z:UU
D2D0JJN1:133:D0BCAACXX:1:2103:3293:51354	256	chromosome:AGPv2:9:1:156750706:1	15458069	1	31M	*	0	0	AAAAAACGGAGTCTTTAGAGCCCTTATTAAA	IGGJJEHHFDF?CEEEEDDDDDDDDDDEEFA	AS:i:-6	XS:i:-5	XN:i:0	XM:i:1	XO:i:0	XG:i:0	NM:i:1	MD:Z:0C30	YT:Z:UU
D2D0JJN1:133:D0BCAACXX:1:2103:3293:51354	256	chromosome:AGPv2:5:1:217872852:1	216566296	1	31M	*	0	0	AAAAAACGGAGTCTTTAGAGCCCTTATTAAA	IGGJJEHHFDF?CEEEEDDDDDDDDDDEEFA	AS:i:-6	XS:i:-5	XN:i:0	XM:i:1	XO:i:0	XG:i:0	NM:i:1	MD:Z:0T30	YT:Z:UU
D2D0JJN1:133:D0BCAACXX:1:2103:3293:51354	256	chromosome:AGPv2:3:1:232140174:1	14751965	1	31M	*	0	0	AAAAAACGGAGTCTTTAGAGCCCTTATTAAA	IGGJJEHHFDF?CEEEEDDDDDDDDDDEEFA	AS:i:-6	XS:i:-5	XN:i:0	XM:i:1	XO:i:0	XG:i:0	NM:i:1	MD:Z:0C30	YT:Z:UU
D2D0JJN1:133:D0BCAACXX:1:2103:3293:51354	256	chromosome:AGPv2:6:1:169174353:1	87572822	1	31M	*	0	0	AAAAAACGGAGTCTTTAGAGCCCTTATTAAA	IGGJJEHHFDF?CEEEEDDDDDDDDDDEEFA	AS:i:-6	XS:i:-5	XN:i:0	XM:i:1	XO:i:0	XG:i:0	NM:i:1	MD:Z:0C30	YT:Z:UU
D2D0JJN1:133:D0BCAACXX:1:2103:3293:51354	256	chromosome:AGPv2:1:1:301354135:1	47078371	1	31M	*	0	0	AAAAAACGGAGTCTTTAGAGCCCTTATTAAA	IGGJJEHHFDF?CEEEEDDDDDDDDDDEEFA	AS:i:-6	XS:i:-5	XN:i:0	XM:i:1	XO:i:0	XG:i:0	NM:i:1	MD:Z:0C30	YT:Z:UU
D2D0JJN1:133:D0BCAACXX:1:2103:3293:51354	272	chromosome:AGPv2:5:1:217872852:1	181409738	1	5M1I25M	*	0	0	TTTAATAAGGGCTCTAAAGACTCCGTTTTTT	AFEEDDDDDDDDDDEEEEC?FDFHHEJJGGI	AS:i:-8	XS:i:-5	XN:i:0	XM:i:0	XO:i:1	XG:i:1	NM:i:1	MD:Z:30	YT:Z:UU
D2D0JJN1:133:D0BCAACXX:1:2103:3293:51354	272	chromosome:AGPv2:4:1:241473504:1	74394608	1	31M	*	0	0	TTTAATAAGGGCTCTAAAGACTCCGTTTTTT	AFEEDDDDDDDDDDEEEEC?FDFHHEJJGGI	AS:i:-10	XS:i:-5	XN:i:0	XM:i:2	XO:i:0	XG:i:0	NM:i:2	MD:Z:3C1A25	YT:Z:UU
D2D0JJN1:133:D0BCAACXX:1:2103:3293:51354	256	chromosome:AGPv2:6:1:169174353:1	84722625	1	31M	*	0	0	AAAAAACGGAGTCTTTAGAGCCCTTATTAAA	IGGJJEHHFDF?CEEEEDDDDDDDDDDEEFA	AS:i:-10	XS:i:-5	XN:i:0	XM:i:2	XO:i:0	XG:i:0	NM:i:2	MD:Z:25T1G3	YT:Z:UU
D2D0JJN1:133:D0BCAACXX:1:2103:3293:51354	256	chromosome:AGPv2:3:1:232140174:1	157340329	1	31M	*	0	0	AAAAAACGGAGTCTTTAGAGCCCTTATTAAA	IGGJJEHHFDF?CEEEEDDDDDDDDDDEEFA	AS:i:-11	XS:i:-5	XN:i:0	XM:i:2	XO:i:0	XG:i:0	NM:i:2	MD:Z:0C28G1	YT:Z:UU
D2D0JJN1:133:D0BCAACXX:1:2103:3293:51354	256	chromosome:AGPv2:6:1:169174353:1	142021286	1	31M	*	0	0	AAAAAACGGAGTCTTTAGAGCCCTTATTAAA	IGGJJEHHFDF?CEEEEDDDDDDDDDDEEFA	AS:i:-11	XS:i:-5	XN:i:0	XM:i:2	XO:i:0	XG:i:0	NM:i:2	MD:Z:0C28G1	YT:Z:UU
D2D0JJN1:133:D0BCAACXX:1:2103:3293:51354	272	chromosome:AGPv2:10:1:150189435:1	103245207	1	31M	*	0	0	TTTAATAAGGGCTCTAAAGACTCCGTTTTTT	AFEEDDDDDDDDDDEEEEC?FDFHHEJJGGI	AS:i:-11	XS:i:-5	XN:i:0	XM:i:2	XO:i:0	XG:i:0	NM:i:2	MD:Z:24A5G0	YT:Z:UU
D2D0JJN1:133:D0BCAACXX:1:2103:3293:51354	256	chromosome:AGPv2:2:1:237068873:1	209448210	1	31M	*	0	0	AAAAAACGGAGTCTTTAGAGCCCTTATTAAA	IGGJJEHHFDF?CEEEEDDDDDDDDDDEEFA	AS:i:-11	XS:i:-5	XN:i:0	XM:i:2	XO:i:0	XG:i:0	NM:i:2	MD:Z:0C5T24	YT:Z:UU
D2D0JJN1:133:D0BCAACXX:1:2103:3293:51354	256	chromosome:AGPv2:4:1:241473504:1	49038019	1	31M	*	0	0	AAAAAACGGAGTCTTTAGAGCCCTTATTAAA	IGGJJEHHFDF?CEEEEDDDDDDDDDDEEFA	AS:i:-11	XS:i:-5	XN:i:0	XM:i:2	XO:i:0	XG:i:0	NM:i:2	MD:Z:0G0C29	YT:Z:UU
D2D0JJN1:133:D0BCAACXX:1:2103:3293:51354	272	chromosome:AGPv2:4:1:241473504:1	103213747	1	31M	*	0	0	TTTAATAAGGGCTCTAAAGACTCCGTTTTTT	AFEEDDDDDDDDDDEEEEC?FDFHHEJJGGI	AS:i:-11	XS:i:-5	XN:i:0	XM:i:2	XO:i:0	XG:i:0	NM:i:2	MD:Z:24A5G0	YT:Z:UU
D2D0JJN1:133:D0BCAACXX:1:2103:3293:51354	256	chromosome:AGPv2:2:1:237068873:1	171109169	1	31M	*	0	0	AAAAAACGGAGTCTTTAGAGCCCTTATTAAA	IGGJJEHHFDF?CEEEEDDDDDDDDDDEEFA	AS:i:-11	XS:i:-5	XN:i:0	XM:i:2	XO:i:0	XG:i:0	NM:i:2	MD:Z:0C5T24	YT:Z:UU
D2D0JJN1:133:D0BCAACXX:1:2103:3293:51354	256	chromosome:AGPv2:1:1:301354135:1	86371109	1	31M	*	0	0	AAAAAACGGAGTCTTTAGAGCCCTTATTAAA	IGGJJEHHFDF?CEEEEDDDDDDDDDDEEFA	AS:i:-11	XS:i:-5	XN:i:0	XM:i:2	XO:i:0	XG:i:0	NM:i:2	MD:Z:0C29T0	YT:Z:UU
D2D0JJN1:133:D0BCAACXX:1:2103:3293:51354	272	chromosome:AGPv2:10:1:150189435:1	40530057	1	31M	*	0	0	TTTAATAAGGGCTCTAAAGACTCCGTTTTTT	AFEEDDDDDDDDDDEEEEC?FDFHHEJJGGI	AS:i:-11	XS:i:-5	XN:i:0	XM:i:2	XO:i:0	XG:i:0	NM:i:2	MD:Z:24A5G0	YT:Z:UU
D2D0JJN1:133:D0BCAACXX:1:2103:3293:51354	272	chromosome:AGPv2:1:1:301354135:1	86548865	1	31M	*	0	0	TTTAATAAGGGCTCTAAAGACTCCGTTTTTT	AFEEDDDDDDDDDDEEEEC?FDFHHEJJGGI	AS:i:-11	XS:i:-5	XN:i:0	XM:i:2	XO:i:0	XG:i:0	NM:i:2	MD:Z:24A5A0	YT:Z:UU
D2D0JJN1:133:D0BCAACXX:1:2103:3293:51354	272	chromosome:AGPv2:9:1:156750706:1	110151564	1	31M	*	0	0	TTTAATAAGGGCTCTAAAGACTCCGTTTTTT	AFEEDDDDDDDDDDEEEEC?FDFHHEJJGGI	AS:i:-12	XS:i:-5	XN:i:0	XM:i:2	XO:i:0	XG:i:0	NM:i:2	MD:Z:26C3G0	YT:Z:UU
D2D0JJN1:133:D0BCAACXX:1:2103:3293:51354	272	chromosome:AGPv2:1:1:301354135:1	65958528	1	31M	*	0	0	TTTAATAAGGGCTCTAAAGACTCCGTTTTTT	AFEEDDDDDDDDDDEEEEC?FDFHHEJJGGI	AS:i:-15	XS:i:-5	XN:i:0	XM:i:3	XO:i:0	XG:i:0	NM:i:3	MD:Z:0C2C2G24	YT:Z:UU
D2D0JJN1:133:D0BCAACXX:1:2103:3293:51354	272	chromosome:AGPv2:9:1:156750706:1	100267026	1	31M	*	0	0	TTTAATAAGGGCTCTAAAGACTCCGTTTTTT	AFEEDDDDDDDDDDEEEEC?FDFHHEJJGGI	AS:i:-15	XS:i:-5	XN:i:0	XM:i:3	XO:i:0	XG:i:0	NM:i:3	MD:Z:0A0G3A25	YT:Z:UU
D2D0JJN1:133:D0BCAACXX:1:2103:3293:51354	256	chromosome:AGPv2:5:1:217872852:1	156014647	1	31M	*	0	0	AAAAAACGGAGTCTTTAGAGCCCTTATTAAA	IGGJJEHHFDF?CEEEEDDDDDDDDDDEEFA	AS:i:-15	XS:i:-5	XN:i:0	XM:i:3	XO:i:0	XG:i:0	NM:i:3	MD:Z:25T3C0T0	YT:Z:UU
D2D0JJN1:133:D0BCAACXX:1:2103:3293:51354	256	chromosome:AGPv2:2:1:237068873:1	165286115	1	31M	*	0	0	AAAAAACGGAGTCTTTAGAGCCCTTATTAAA	IGGJJEHHFDF?CEEEEDDDDDDDDDDEEFA	AS:i:-15	XS:i:-5	XN:i:0	XM:i:3	XO:i:0	XG:i:0	NM:i:3	MD:Z:25T3C0T0	YT:Z:UU
D2D0JJN1:133:D0BCAACXX:1:2103:3293:51354	256	chromosome:AGPv2:5:1:217872852:1	100723093	1	31M	*	0	0	AAAAAACGGAGTCTTTAGAGCCCTTATTAAA	IGGJJEHHFDF?CEEEEDDDDDDDDDDEEFA	AS:i:-15	XS:i:-5	XN:i:0	XM:i:3	XO:i:0	XG:i:0	NM:i:3	MD:Z:25T3C0T0	YT:Z:UU
D2D0JJN1:133:D0BCAACXX:1:2103:3293:51354	272	chromosome:AGPv2:1:1:301354135:1	264635234	1	31M	*	0	0	TTTAATAAGGGCTCTAAAGACTCCGTTTTTT	AFEEDDDDDDDDDDEEEEC?FDFHHEJJGGI	AS:i:-16	XS:i:-5	XN:i:0	XM:i:3	XO:i:0	XG:i:0	NM:i:3	MD:Z:24A4G0G0	YT:Z:UU
D2D0JJN1:133:D0BCAACXX:1:2103:3293:51354	272	chromosome:AGPv2:1:1:301354135:1	119399741	1	5M1I25M	*	0	0	TTTAATAAGGGCTCTAAAGACTCCGTTTTTT	AFEEDDDDDDDDDDEEEEC?FDFHHEJJGGI	AS:i:-18	XS:i:-5	XN:i:0	XM:i:2	XO:i:1	XG:i:1	NM:i:3	MD:Z:0A0G28	YT:Z:UU
D2D0JJN1:133:D0BCAACXX:1:2103:3293:51354	256	chromosome:AGPv2:1:1:301354135:1	25299997	1	25M1I5M	*	0	0	AAAAAACGGAGTCTTTAGAGCCCTTATTAAA	IGGJJEHHFDF?CEEEEDDDDDDDDDDEEFA	AS:i:-18	XS:i:-5	XN:i:0	XM:i:2	XO:i:1	XG:i:1	NM:i:3	MD:Z:28C0T0	YT:Z:UU
D2D0JJN1:133:D0BCAACXX:1:2103:3293:51354	272	chromosome:AGPv2:1:1:301354135:1	100209734	1	5M1I25M	*	0	0	TTTAATAAGGGCTCTAAAGACTCCGTTTTTT	AFEEDDDDDDDDDDEEEEC?FDFHHEJJGGI	AS:i:-18	XS:i:-5	XN:i:0	XM:i:2	XO:i:1	XG:i:1	NM:i:3	MD:Z:0A0G28	YT:Z:UU
D2D0JJN1:133:D0BCAACXX:1:2104:21159:18186	0	chromosome:AGPv2:2:1:237068873:1	209222865	1	31M	*	0	0	CTTAATGGCCGGTCTCTACGCATAAAAGAGA	EHGEH@BHGCGG8;4=?7AADEB=CC>6=A3	AS:i:0	XS:i:0	XN:i:0	XM:i:0	XO:i:0	XG:i:0	NM:i:0	MD:Z:31	YT:Z:UU
D2D0JJN1:133:D0BCAACXX:1:2104:21159:18186	272	chromosome:AGPv2:2:1:237068873:1	209192160	1	31M	*	0	0	TCTCTTTTATGCGTAGAGACCGGCCATTAAG	3A=6>CC=BEDAA7?=4;8GGCGHB@HEGHE	AS:i:0	XS:i:0	XN:i:0	XM:i:0	XO:i:0	XG:i:0	NM:i:0	MD:Z:31	YT:Z:UU
D2D0JJN1:133:D0BCAACXX:1:2104:2910:172271	16	chromosome:AGPv2:8:1:175793759:1	46495551	1	31M	*	0	0	GTGAGCCCGTGAGATTTGGGGGGCTGGTGGT	CCBBDDDDCCECEEEDDFJIEIGBIIJIGGG	AS:i:-5	XS:i:-5	XN:i:0	XM:i:1	XO:i:0	XG:i:0	NM:i:1	MD:Z:30G0	YT:Z:UU
D2D0JJN1:133:D0BCAACXX:1:2104:2910:172271	272	chromosome:AGPv2:2:1:237068873:1	234227589	1	31M	*	0	0	GTGAGCCCGTGAGATTTGGGGGGCTGGTGGT	CCBBDDDDCCECEEEDDFJIEIGBIIJIGGG	AS:i:-5	XS:i:-5	XN:i:0	XM:i:1	XO:i:0	XG:i:0	NM:i:1	MD:Z:30G0	YT:Z:UU
D2D0JJN1:133:D0BCAACXX:1:2104:3468:180862	0	chromosome:AGPv2:9:1:156750706:1	89703719	255	31M	*	0	0	GTCTCTCACCTATTGGCACATTGTTTCCTCC	GFFI>BDCCHGIIIGIGGGHFEHGHFEDFFB	AS:i:-5	XN:i:0	XM:i:1	XO:i:0	XG:i:0	NM:i:1	MD:Z:21C9	YT:Z:UU
D2D0JJN1:133:D0BCAACXX:1:2104:6156:188243	16	chromosome:AGPv2:8:1:175793759:1	160085577	255	31M	*	0	0	CACCCTCGCCGCCTCCGCCTACCTCAAATCC	?8;>;5BDDDDB>9B@CIFC7GHFCFDF<GD	AS:i:-4	XN:i:0	XM:i:1	XO:i:0	XG:i:0	NM:i:1	MD:Z:28C2	YT:Z:UU
D2D0JJN1:133:D0BCAACXX:1:2105:5420:4454	16	chromosome:AGPv2:5:1:217872852:1	87925745	255	31M	*	0	0	CCGCCGGCCGCCTCCCTCACCACCCGCACGA	DBBBDB;BDBDB@DDDCCAA=4IIHCGFIJI	AS:i:0	XN:i:0	XM:i:0	XO:i:0	XG:i:0	NM:i:0	MD:Z:31	YT:Z:UU
D2D0JJN1:133:D0BCAACXX:1:2105:7379:7330	16	chromosome:AGPv2:5:1:217872852:1	14478518	255	31M	*	0	0	CGTGTGGGTGTGGCTCGTGCTTGCGACCTCC	BDBDDDDDDDDDDDDDDEDDFFFHHEJIGGI	AS:i:0	XN:i:0	XM:i:0	XO:i:0	XG:i:0	NM:i:0	MD:Z:31	YT:Z:UU
D2D0JJN1:133:D0BCAACXX:1:2105:9947:147503	0	chromosome:AGPv2:4:1:241473504:1	203403561	255	31M	*	0	0	GCTGGCGTCAGTGGCCATTTCTGACGATTCA	GIIIJIIIJJJHIIJIHHHHHHHFFFEDDEE	AS:i:0	XN:i:0	XM:i:0	XO:i:0	XG:i:0	NM:i:0	MD:Z:31	YT:Z:UU
D2D0JJN1:133:D0BCAACXX:1:2106:5263:51265	4	*	0	0	*	*	0	0	TTCACGAATAAGTGTGCTTCTTTCTCTTTTT	GHIJIIGIFHHFCD@DFFFFDCEEECCDCDA	YT:Z:UU
D2D0JJN1:133:D0BCAACXX:1:2106:10219:98977	0	chromosome:AGPv2:7:1:176764762:1	94609631	36	31M	*	0	0	GGCAAAATCAAATCATACATTGTTAGATGAC	JIIJJJJJFIIIIJJIJJJGHHHHDEDDDEC	AS:i:0	XS:i:-12	XN:i:0	XM:i:0	XO:i:0	XG:i:0	NM:i:0	MD:Z:31	YT:Z:UU
D2D0JJN1:133:D0BCAACXX:1:2106:10219:98977	256	chromosome:AGPv2:1:1:301354135:1	176946718	36	31M	*	0	0	GGCAAAATCAAATCATACATTGTTAGATGAC	JIIJJJJJFIIIIJJIJJJGHHHHDEDDDEC	AS:i:-12	XS:i:-12	XN:i:0	XM:i:2	XO:i:0	XG:i:0	NM:i:2	MD:Z:0A0T29	YT:Z:UU
D2D0JJN1:133:D0BCAACXX:1:2106:2028:187722	0	chromosome:AGPv2:1:1:301354135:1	37586491	255	31M	*	0	0	ACCGAATGTAGGCTCTACACTGAATATTTTC	ECFFGGGIIGGEFEHHDEB@>CCCCDEEDD@	AS:i:0	XN:i:0	XM:i:0	XO:i:0	XG:i:0	NM:i:0	MD:Z:31	YT:Z:UU
D2D0JJN1:133:D0BCAACXX:1:2106:11380:192195	0	chromosome:AGPv2:5:1:217872852:1	168870374	255	31M	*	0	0	CACGGGGACGGGGTTCTCCCTTTGCTGTCGC	JJJJJJJHHFDBB9?DDDDDDDDDDDDDDD<	AS:i:0	XN:i:0	XM:i:0	XO:i:0	XG:i:0	NM:i:0	MD:Z:31	YT:Z:UU
D2D0JJN1:133:D0BCAACXX:1:2106:20472:192051	16	chromosome:AGPv2:1:1:301354135:1	256364750	255	31M	*	0	0	CAAGTTTTGCTTTCTTTTCCCCGTTTCCCAA	@CDBDC?DCDCBBC@?DEHHIGIHF==EJJI	AS:i:0	XN:i:0	XM:i:0	XO:i:0	XG:i:0	NM:i:0	MD:Z:31	YT:Z:UU
D2D0JJN1:133:D0BCAACXX:1:2107:15490:104401	16	chromosome:AGPv2:1:1:301354135:1	128167504	1	31M	*	0	0	AGGGGAATGAGTTGACGTAGATATCTGGGGC	CDCCDECCEDFFFFHHHHJJIJJIJIJJJIJ	AS:i:0	XS:i:0	XN:i:0	XM:i:0	XO:i:0	XG:i:0	NM:i:0	MD:Z:31	YT:Z:UU
D2D0JJN1:133:D0BCAACXX:1:2107:15490:104401	272	chromosome:AGPv2:1:1:301354135:1	128159100	1	31M	*	0	0	AGGGGAATGAGTTGACGTAGATATCTGGGGC	CDCCDECCEDFFFFHHHHJJIJJIJIJJJIJ	AS:i:0	XS:i:0	XN:i:0	XM:i:0	XO:i:0	XG:i:0	NM:i:0	MD:Z:31	YT:Z:UU
D2D0JJN1:133:D0BCAACXX:1:2107:15490:104401	272	chromosome:AGPv2:1:1:301354135:1	128160486	1	31M	*	0	0	AGGGGAATGAGTTGACGTAGATATCTGGGGC	CDCCDECCEDFFFFHHHHJJIJJIJIJJJIJ	AS:i:0	XS:i:0	XN:i:0	XM:i:0	XO:i:0	XG:i:0	NM:i:0	MD:Z:31	YT:Z:UU
D2D0JJN1:133:D0BCAACXX:1:2108:7466:115979	0	chromosome:AGPv2:9:1:156750706:1	144496658	255	31M	*	0	0	TTCTCAGCCTCGTCCATGCTTGCCAGCTGTG	EHJI>BDHHCHA6@GEAEG;DEEEHHF;@B#	AS:i:0	XN:i:0	XM:i:0	XO:i:0	XG:i:0	NM:i:0	MD:Z:31	YT:Z:UU
D2D0JJN1:133:D0BCAACXX:1:2108:13062:143329	0	chromosome:AGPv2:9:1:156750706:1	110569611	255	31M	*	0	0	GGGTCTGTTGGTCGTCAACTCGTCAATGGGC	IDDB;=FHGGHF@@5;EHHEFD@A=ACEC?;	AS:i:0	XN:i:0	XM:i:0	XO:i:0	XG:i:0	NM:i:0	MD:Z:31	YT:Z:UU
D2D0JJN1:133:D0BCAACXX:1:2108:19697:159279	16	chromosome:AGPv2:5:1:217872852:1	12585002	255	31M	*	0	0	AAAACAGAGTAACAGTGGTACTGGAGAAGTG	?<EAHBJGGGGGGHHF>FF<GIJGGHIIGJJ	AS:i:0	XN:i:0	XM:i:0	XO:i:0	XG:i:0	NM:i:0	MD:Z:31	YT:Z:UU
D2D0JJN1:133:D0BCAACXX:1:2108:4442:167765	0	chromosome:AGPv2:4:1:241473504:1	203403561	255	31M	*	0	0	GCTGGCGTCAGTGGCCATTTCTGACGATTCA	:00?0BA@FFFA)=DEFF<;)=;7?';;=;A	AS:i:0	XN:i:0	XM:i:0	XO:i:0	XG:i:0	NM:i:0	MD:Z:31	YT:Z:UU
D2D0JJN1:133:D0BCAACXX:1:2201:2788:10584	16	chromosome:AGPv2:1:1:301354135:1	257291946	37	31M	*	0	0	AGGGACAATTGTATACATGCCCCTCAAATTT	3A@77;BDBA3;=7)EDE;IHCF=4@F@GGG	AS:i:0	XS:i:-14	XN:i:0	XM:i:0	XO:i:0	XG:i:0	NM:i:0	MD:Z:31	YT:Z:UU
D2D0JJN1:133:D0BCAACXX:1:2201:2788:10584	256	chromosome:AGPv2:4:1:241473504:1	144323110	37	4M3I24M	*	0	0	AAATTTGAGGGGCATGTATACAATTGTCCCT	GGG@F@4=FCHI;EDE)7=;3ABDB;77@A3	AS:i:-14	XS:i:-14	XN:i:0	XM:i:0	XO:i:1	XG:i:3	NM:i:3	MD:Z:28	YT:Z:UU
D2D0JJN1:133:D0BCAACXX:1:2201:2619:16024	0	chromosome:AGPv2:2:1:237068873:1	83546279	1	31M	*	0	0	GGCAGCAATGGGGGCTATGGCCAAGGGGGAG	JJJJJIGGGIJIIHDCCCCDDDCDDD(8@09	AS:i:-2	XS:i:-2	XN:i:0	XM:i:1	XO:i:0	XG:i:0	NM:i:1	MD:Z:26T4	YT:Z:UU
D2D0JJN1:133:D0BCAACXX:1:2201:2619:16024	256	chromosome:AGPv2:4:1:241473504:1	178396231	1	31M	*	0	0	GGCAGCAATGGGGGCTATGGCCAAGGGGGAG	JJJJJIGGGIJIIHDCCCCDDDCDDD(8@09	AS:i:-2	XS:i:-2	XN:i:0	XM:i:1	XO:i:0	XG:i:0	NM:i:1	MD:Z:26T4	YT:Z:UU
D2D0JJN1:133:D0BCAACXX:1:2201:12177:72697	16	chromosome:AGPv2:9:1:156750706:1	153043484	255	31M	*	0	0	GGGGTTTAATGGGAGGAGCACTGTCTGGAGT	ADECEFFFEDHHHFJIGIHGIIIGFAJIGHG	AS:i:-5	XN:i:0	XM:i:1	XO:i:0	XG:i:0	NM:i:1	MD:Z:9G21	YT:Z:UU
D2D0JJN1:133:D0BCAACXX:1:2201:16443:127483	0	chromosome:AGPv2:4:1:241473504:1	203403561	255	31M	*	0	0	GCTGGCGTCAGTGGCCATTTCTGACGATTCA	HEIIIIIGH>GHGGEGCHHDEFB>BEBA?CE	AS:i:0	XN:i:0	XM:i:0	XO:i:0	XG:i:0	NM:i:0	MD:Z:31	YT:Z:UU
D2D0JJN1:133:D0BCAACXX:1:2202:9763:34247	0	chromosome:AGPv2:9:1:156750706:1	89703719	255	31M	*	0	0	GTCTCTCACCTATTGGCACATTGTTTCCTCC	IHIJJIIEGIIJIJ>EGIGHHEHEHFCFFD@	AS:i:-5	XN:i:0	XM:i:1	XO:i:0	XG:i:0	NM:i:1	MD:Z:21C9	YT:Z:UU
D2D0JJN1:133:D0BCAACXX:1:2202:9228:38547	0	chromosome:AGPv2:6:1:169174353:1	150074077	255	31M	*	0	0	GCGGCGGCACGGTGGCCAGGAACACCTTGCC	GGJJHDDBDDBD8AB?BCBB8<88A?>@CC#	AS:i:0	XN:i:0	XM:i:0	XO:i:0	XG:i:0	NM:i:0	MD:Z:31	YT:Z:UU
D2D0JJN1:133:D0BCAACXX:1:2202:7337:188175	4	*	0	0	*	*	0	0	TTTTGAATACGTATCACGGTCAAACACTTCA	DHIIB;FACGEBCH>@HHB(;BEE>DDDEE>	YT:Z:UU
D2D0JJN1:133:D0BCAACXX:1:2203:8186:38835	0	chromosome:AGPv2:6:1:169174353:1	144597910	255	31M	*	0	0	CGCCGGTGTACACGTCGTTGACGAGGTTCTC	IJJHJIEEDFFFFDEDD?BDBDDDBD;8CCA	AS:i:0	XN:i:0	XM:i:0	XO:i:0	XG:i:0	NM:i:0	MD:Z:31	YT:Z:UU
D2D0JJN1:133:D0BCAACXX:1:2203:16649:123267	16	chromosome:AGPv2:1:1:301354135:1	196643550	255	31M	*	0	0	GAATTGGAGGCCGCCGGAGTGCCTTTGCCGC	CC@3?AB@B@DB?DBDDDCECFFEFHEBFCH	AS:i:0	XN:i:0	XM:i:0	XO:i:0	XG:i:0	NM:i:0	MD:Z:31	YT:Z:UU
D2D0JJN1:133:D0BCAACXX:1:2204:12737:17607	0	chromosome:AGPv2:5:1:217872852:1	167751587	255	31M	*	0	0	CTCTACCGCAGATCAGATCACACTCGTAGAG	BGGGH@GGIGG6;)73@CE@EEB>DB>BBCA	AS:i:0	XN:i:0	XM:i:0	XO:i:0	XG:i:0	NM:i:0	MD:Z:31	YT:Z:UU
D2D0JJN1:133:D0BCAACXX:1:2204:10916:117984	0	chromosome:AGPv2:1:1:301354135:1	256367068	255	3M1I27M	*	0	0	TTTCCCTTGGCGTTGCCGCCCCACCAACAGG	IIGIC=CEEIGFHH>DCBB?BB?@DDA8??8	AS:i:-8	XN:i:0	XM:i:0	XO:i:1	XG:i:1	NM:i:1	MD:Z:30	YT:Z:UU
D2D0JJN1:133:D0BCAACXX:1:2205:10119:115004	0	chromosome:AGPv2:6:1:169174353:1	156387028	37	31M	*	0	0	GGTGGCCGGTGGGTGGGTGGGGCGTTTGGTA	IJHIJIIJJEBDDACDD=BDDDBB>@BDDA>	AS:i:0	XS:i:-14	XN:i:0	XM:i:0	XO:i:0	XG:i:0	NM:i:0	MD:Z:31	YT:Z:UU
D2D0JJN1:133:D0BCAACXX:1:2205:10119:115004	256	chromosome:AGPv2:8:1:175793759:1	120876724	37	4M3I24M	*	0	0	GGTGGCCGGTGGGTGGGTGGGGCGTTTGGTA	IJHIJIIJJEBDDACDD=BDDDBB>@BDDA>	AS:i:-14	XS:i:-14	XN:i:0	XM:i:0	XO:i:1	XG:i:3	NM:i:3	MD:Z:28	YT:Z:UU
D2D0JJN1:133:D0BCAACXX:1:2205:16960:148005	4	*	0	0	*	*	0	0	GTGGGGGCCAGGACGGACGAACTGCGAGCAC	CDFIIJIFFFCDDDDD6=?;>BDDDDDD@BA	YT:Z:UU
D2D0JJN1:133:D0BCAACXX:1:2205:2772:176356	16	chromosome:AGPv2:2:1:237068873:1	199389394	255	31M	*	0	0	GTACAGCAGCAAGGGGAGACCATGGGGTCGG	DDEEEECDDCFFFHHHHJHIHGCJJIJIIJI	AS:i:0	XN:i:0	XM:i:0	XO:i:0	XG:i:0	NM:i:0	MD:Z:31	YT:Z:UU
D2D0JJN1:133:D0BCAACXX:1:2206:10267:128102	0	chromosome:AGPv2:7:1:176764762:1	173269836	255	31M	*	0	0	TCCTCCTCCCCGGCACGCCCCACTCCCCGCC	BHGGEECGHFH/5@8A'3=?B##########	AS:i:0	XN:i:0	XM:i:0	XO:i:0	XG:i:0	NM:i:0	MD:Z:31	YT:Z:UU
D2D0JJN1:133:D0BCAACXX:1:2207:1294:191740	4	*	0	0	*	*	0	0	GCTNGCGTCAGTGGCCNTNNCTNNNGNNNNN	7FF#-<CCFGEHAEAG###############	YT:Z:UU	YF:Z:NS
D2D0JJN1:133:D0BCAACXX:1:2208:7612:30108	16	chromosome:AGPv2:8:1:175793759:1	160085577	255	31M	*	0	0	CCCCCTCGCCGCCTCCGCCTACCTCAAATCC	#####################@?CFCFCHHD	AS:i:-7	XN:i:0	XM:i:2	XO:i:0	XG:i:0	NM:i:2	MD:Z:1A26C2	YT:Z:UU
D2D0JJN1:133:D0BCAACXX:1:2208:1879:177897	4	*	0	0	*	*	0	0	TTAGTGATGGTGTGATGCGTCAGCAGTCAGG	IJIJGIIJJJAGFGBEHIHDHEFAEBCBDF>	YT:Z:UU
D2D0JJN1:133:D0BCAACXX:1:2301:21324:108457	16	chromosome:AGPv2:2:1:237068873:1	25058149	1	31M	*	0	0	GGACCACGGCGTTTTCGCCCCCGACCTCAAA	>:1399@7>;DDB;7-6@BBHH@CACACHGI	AS:i:0	XS:i:0	XN:i:0	XM:i:0	XO:i:0	XG:i:0	NM:i:0	MD:Z:31	YT:Z:UU
D2D0JJN1:133:D0BCAACXX:1:2301:21324:108457	272	chromosome:AGPv2:8:1:175793759:1	42930463	1	31M	*	0	0	GGACCACGGCGTTTTCGCCCCCGACCTCAAA	>:1399@7>;DDB;7-6@BBHH@CACACHGI	AS:i:0	XS:i:0	XN:i:0	XM:i:0	XO:i:0	XG:i:0	NM:i:0	MD:Z:31	YT:Z:UU
D2D0JJN1:133:D0BCAACXX:1:2301:4216:165170	0	chromosome:AGPv2:4:1:241473504:1	82171749	1	31M	*	0	0	CGTGAAGAATAGAGCCGCCACTGAGGAACCC	###############################	AS:i:0	XS:i:0	XN:i:0	XM:i:0	XO:i:0	XG:i:0	NM:i:0	MD:Z:31	YT:Z:UU
D2D0JJN1:133:D0BCAACXX:1:2301:4216:165170	256	chromosome:AGPv2:4:1:241473504:1	82150917	1	31M	*	0	0	CGTGAAGAATAGAGCCGCCACTGAGGAACCC	###############################	AS:i:0	XS:i:0	XN:i:0	XM:i:0	XO:i:0	XG:i:0	NM:i:0	MD:Z:31	YT:Z:UU
D2D0JJN1:133:D0BCAACXX:1:2301:4216:165170	272	chromosome:AGPv2:9:1:156750706:1	147207045	1	31M	*	0	0	GGGTTCCTCAGTGGCGGCTCTATTCTTCACG	###############################	AS:i:-2	XS:i:0	XN:i:0	XM:i:1	XO:i:0	XG:i:0	NM:i:1	MD:Z:21G9	YT:Z:UU
D2D0JJN1:133:D0BCAACXX:1:2302:19995:34250	16	chromosome:AGPv2:5:1:217872852:1	14478518	255	31M	*	0	0	CGTGTGGGTGTGGCTCGTGCTTGCGTCCGCC	###############################	AS:i:-4	XN:i:0	XM:i:2	XO:i:0	XG:i:0	NM:i:2	MD:Z:25A2T2	YT:Z:UU
D2D0JJN1:133:D0BCAACXX:1:2302:5145:105137	0	chromosome:AGPv2:9:1:156750706:1	110569611	255	31M	*	0	0	GGGTCTGTTGGTCGTCAACTCGTCAATGGGC	HJJ8@FHIIJIDHEGH=EHEFFFCD<>CC@;	AS:i:0	XN:i:0	XM:i:0	XO:i:0	XG:i:0	NM:i:0	MD:Z:31	YT:Z:UU
D2D0JJN1:133:D0BCAACXX:1:2302:12135:146938	0	chromosome:AGPv2:4:1:241473504:1	82171749	1	31M	*	0	0	CGTGAAGAATAGAGCCGCCACTGAGGAACCC	FA(;@FAEEHIEEEC?BEC6?>;;CB>ABCB	AS:i:0	XS:i:0	XN:i:0	XM:i:0	XO:i:0	XG:i:0	NM:i:0	MD:Z:31	YT:Z:UU
D2D0JJN1:133:D0BCAACXX:1:2302:12135:146938	256	chromosome:AGPv2:4:1:241473504:1	82150917	1	31M	*	0	0	CGTGAAGAATAGAGCCGCCACTGAGGAACCC	FA(;@FAEEHIEEEC?BEC6?>;;CB>ABCB	AS:i:0	XS:i:0	XN:i:0	XM:i:0	XO:i:0	XG:i:0	NM:i:0	MD:Z:31	YT:Z:UU
D2D0JJN1:133:D0BCAACXX:1:2302:12135:146938	272	chromosome:AGPv2:9:1:156750706:1	147207045	1	31M	*	0	0	GGGTTCCTCAGTGGCGGCTCTATTCTTCACG	BCBA>BC;;>?6CEB?CEEEIHEEAF@;(AF	AS:i:-5	XS:i:0	XN:i:0	XM:i:1	XO:i:0	XG:i:0	NM:i:1	MD:Z:21G9	YT:Z:UU
D2D0JJN1:133:D0BCAACXX:1:2303:1894:66622	16	chromosome:AGPv2:9:1:156750706:1	153043484	255	31M	*	0	0	GGGGTTTAATGGGAGGAGCACTGTCTGGAGT	<B>;>FFFECHEAAGGGGECHAFEC>FCHFD	AS:i:-5	XN:i:0	XM:i:1	XO:i:0	XG:i:0	NM:i:1	MD:Z:9G21	YT:Z:UU
D2D0JJN1:133:D0BCAACXX:1:2303:16244:69701	0	chromosome:AGPv2:5:1:217872852:1	112898790	1	31M	*	0	0	TCCTCTCTTCCTCTCTGTTCCAGACCGGCAT	EFCFCFEII@FGIEECE=CCDCAC=A89>;8	AS:i:-5	XS:i:-5	XN:i:0	XM:i:1	XO:i:0	XG:i:0	NM:i:1	MD:Z:6T24	YT:Z:UU
D2D0JJN1:133:D0BCAACXX:1:2303:16244:69701	256	chromosome:AGPv2:4:1:241473504:1	58771099	1	31M	*	0	0	TCCTCTCTTCCTCTCTGTTCCAGACCGGCAT	EFCFCFEII@FGIEECE=CCDCAC=A89>;8	AS:i:-5	XS:i:-5	XN:i:0	XM:i:1	XO:i:0	XG:i:0	NM:i:1	MD:Z:6T24	YT:Z:UU
D2D0JJN1:133:D0BCAACXX:1:2303:16244:69701	256	chromosome:AGPv2:5:1:217872852:1	78022879	1	31M	*	0	0	TCCTCTCTTCCTCTCTGTTCCAGACCGGCAT	EFCFCFEII@FGIEECE=CCDCAC=A89>;8	AS:i:-5	XS:i:-5	XN:i:0	XM:i:1	XO:i:0	XG:i:0	NM:i:1	MD:Z:6T24	YT:Z:UU
D2D0JJN1:133:D0BCAACXX:1:2303:16244:69701	272	chromosome:AGPv2:4:1:241473504:1	58731180	1	31M	*	0	0	ATGCCGGTCTGGAACAGAGAGGAAGAGAGGA	8;>98A=CACDCC=ECEEIGF@IIEFCFCFE	AS:i:-5	XS:i:-5	XN:i:0	XM:i:1	XO:i:0	XG:i:0	NM:i:1	MD:Z:24A6	YT:Z:UU
D2D0JJN1:133:D0BCAACXX:1:2303:16244:69701	256	chromosome:AGPv2:5:1:217872852:1	112912121	1	31M	*	0	0	TCCTCTCTTCCTCTCTGTTCCAGACCGGCAT	EFCFCFEII@FGIEECE=CCDCAC=A89>;8	AS:i:-5	XS:i:-5	XN:i:0	XM:i:1	XO:i:0	XG:i:0	NM:i:1	MD:Z:6T24	YT:Z:UU
D2D0JJN1:133:D0BCAACXX:1:2303:16244:69701	272	chromosome:AGPv2:1:1:301354135:1	10312154	1	31M	*	0	0	ATGCCGGTCTGGAACAGAGAGGAAGAGAGGA	8;>98A=CACDCC=ECEEIGF@IIEFCFCFE	AS:i:-10	XS:i:-5	XN:i:0	XM:i:2	XO:i:0	XG:i:0	NM:i:2	MD:Z:24A1A4	YT:Z:UU
D2D0JJN1:133:D0BCAACXX:1:2303:16244:69701	272	chromosome:AGPv2:1:1:301354135:1	10320224	1	31M	*	0	0	ATGCCGGTCTGGAACAGAGAGGAAGAGAGGA	8;>98A=CACDCC=ECEEIGF@IIEFCFCFE	AS:i:-10	XS:i:-5	XN:i:0	XM:i:2	XO:i:0	XG:i:0	NM:i:2	MD:Z:24A1A4	YT:Z:UU
D2D0JJN1:133:D0BCAACXX:1:2303:16244:69701	272	chromosome:AGPv2:7:1:176764762:1	135638329	1	22M1D9M	*	0	0	ATGCCGGTCTGGAACAGAGAGGAAGAGAGGA	8;>98A=CACDCC=ECEEIGF@IIEFCFCFE	AS:i:-18	XS:i:-5	XN:i:0	XM:i:2	XO:i:1	XG:i:1	NM:i:3	MD:Z:22^A2A1A4	YT:Z:UU
D2D0JJN1:133:D0BCAACXX:1:2303:16244:69701	272	chromosome:AGPv2:7:1:176764762:1	135628144	1	22M1D9M	*	0	0	ATGCCGGTCTGGAACAGAGAGGAAGAGAGGA	8;>98A=CACDCC=ECEEIGF@IIEFCFCFE	AS:i:-18	XS:i:-5	XN:i:0	XM:i:2	XO:i:1	XG:i:1	NM:i:3	MD:Z:22^A2A1A4	YT:Z:UU
D2D0JJN1:133:D0BCAACXX:1:2303:14571:69998	16	chromosome:AGPv2:4:1:241473504:1	167404246	255	31M	*	0	0	GCAAAATGTAAATTCACTACTGGTACATATG	DFFFFFHHHHHHHHEHEAHJIJIHGIIHH>I	AS:i:0	XN:i:0	XM:i:0	XO:i:0	XG:i:0	NM:i:0	MD:Z:31	YT:Z:UU
D2D0JJN1:133:D0BCAACXX:1:2304:19887:70299	0	chromosome:AGPv2:9:1:156750706:1	20593914	255	31M	*	0	0	CCCACGGACGGGCCGAGCGCATGGCGAGGCG	CF@>FFEFB=<BABD@:@;55;??<@#####	AS:i:0	XN:i:0	XM:i:0	XO:i:0	XG:i:0	NM:i:0	MD:Z:31	YT:Z:UU
D2D0JJN1:133:D0BCAACXX:1:2304:11257:106079	0	chromosome:AGPv2:2:1:237068873:1	1709122	255	31M	*	0	0	GTCTCTGTGGGGGCCGGCGACGATTGGCAGC	GFGIGDE0B>ABF8ABDB@;=75<?8A?>?#	AS:i:-4	XN:i:0	XM:i:1	XO:i:0	XG:i:0	NM:i:1	MD:Z:13T17	YT:Z:UU
D2D0JJN1:133:D0BCAACXX:1:2305:4432:10606	16	chromosome:AGPv2:2:1:237068873:1	199389394	255	31M	*	0	0	GTACAGCAGCAAGGGGAGACCATGGGGTCGG	####ECA>DB;@EHHA?D=GEHCIHGJIIGH	AS:i:0	XN:i:0	XM:i:0	XO:i:0	XG:i:0	NM:i:0	MD:Z:31	YT:Z:UU
D2D0JJN1:133:D0BCAACXX:1:2305:12225:36616	0	chromosome:AGPv2:2:1:237068873:1	234227611	255	31M	*	0	0	GCTGGTGGGTGAAGGGGGAGAGCGGCGTGGG	IJIIJFFGJ-BAEHGHFD?B?BDDBDD0;BB	AS:i:0	XN:i:0	XM:i:0	XO:i:0	XG:i:0	NM:i:0	MD:Z:31	YT:Z:UU
D2D0JJN1:133:D0BCAACXX:1:2305:16287:76500	0	chromosome:AGPv2:6:1:169174353:1	39757164	1	31M	*	0	0	CTTGATCCATGGACGCTCCCTGGCCGGTGCC	GIGHGIEHJJG>>@;AHEFF<D9AEABBDD?	AS:i:-5	XS:i:-5	XN:i:0	XM:i:1	XO:i:0	XG:i:0	NM:i:1	MD:Z:2C28	YT:Z:UU
D2D0JJN1:133:D0BCAACXX:1:2305:16287:76500	272	chromosome:AGPv2:9:1:156750706:1	29138648	1	31M	*	0	0	GGCACCGGCCAGGGAGCGTCCATGGATCAAG	?DDBBAEA9D<FFEHA;@>>GJJHEIGHGIG	AS:i:-5	XS:i:-5	XN:i:0	XM:i:1	XO:i:0	XG:i:0	NM:i:1	MD:Z:9T21	YT:Z:UU
D2D0JJN1:133:D0BCAACXX:1:2305:16287:76500	272	chromosome:AGPv2:7:1:176764762:1	147262440	1	31M	*	0	0	GGCACCGGCCAGGGAGCGTCCATGGATCAAG	?DDBBAEA9D<FFEHA;@>>GJJHEIGHGIG	AS:i:-5	XS:i:-5	XN:i:0	XM:i:1	XO:i:0	XG:i:0	NM:i:1	MD:Z:28G2	YT:Z:UU
D2D0JJN1:133:D0BCAACXX:1:2305:16287:76500	256	chromosome:AGPv2:1:1:301354135:1	198110802	1	31M	*	0	0	CTTGATCCATGGACGCTCCCTGGCCGGTGCC	GIGHGIEHJJG>>@;AHEFF<D9AEABBDD?	AS:i:-5	XS:i:-5	XN:i:0	XM:i:1	XO:i:0	XG:i:0	NM:i:1	MD:Z:23T7	YT:Z:UU
D2D0JJN1:133:D0BCAACXX:1:2305:16287:76500	272	chromosome:AGPv2:9:1:156750706:1	22691297	1	31M	*	0	0	GGCACCGGCCAGGGAGCGTCCATGGATCAAG	?DDBBAEA9D<FFEHA;@>>GJJHEIGHGIG	AS:i:-10	XS:i:-5	XN:i:0	XM:i:2	XO:i:0	XG:i:0	NM:i:2	MD:Z:27T0G2	YT:Z:UU
D2D0JJN1:133:D0BCAACXX:1:2305:16287:76500	256	chromosome:AGPv2:6:1:169174353:1	7814629	1	31M	*	0	0	CTTGATCCATGGACGCTCCCTGGCCGGTGCC	GIGHGIEHJJG>>@;AHEFF<D9AEABBDD?	AS:i:-16	XS:i:-5	XN:i:0	XM:i:3	XO:i:0	XG:i:0	NM:i:3	MD:Z:1C1C0T26	YT:Z:UU
D2D0JJN1:133:D0BCAACXX:1:2305:16287:76500	256	chromosome:AGPv2:2:1:237068873:1	112621288	1	31M	*	0	0	CTTGATCCATGGACGCTCCCTGGCCGGTGCC	GIGHGIEHJJG>>@;AHEFF<D9AEABBDD?	AS:i:-16	XS:i:-5	XN:i:0	XM:i:3	XO:i:0	XG:i:0	NM:i:3	MD:Z:1C1C0T26	YT:Z:UU
D2D0JJN1:133:D0BCAACXX:1:2305:17332:79325	4	*	0	0	*	*	0	0	ACCTAGACACTACAATTTGAGTGCGTTTATA	IIGGECFFIII>CG3=CF@@C)@CH1?DFFB	YT:Z:UU
D2D0JJN1:133:D0BCAACXX:1:2305:12954:183814	4	*	0	0	*	*	0	0	CATCCAAAGTGCTGTGCCCTGCTCATCGCCC	@DHGIEHCH?*?==/8BFHGHIIJIHGA;::	YT:Z:UU
D2D0JJN1:133:D0BCAACXX:1:2305:7383:186347	0	chromosome:AGPv2:6:1:169174353:1	156387028	37	31M	*	0	0	GGTGGCCGGTGGGTGGGTGGGGCGTTTGGTA	HIFGIIAAB=DBA/9>B',;B@>B05;?82:	AS:i:0	XS:i:-14	XN:i:0	XM:i:0	XO:i:0	XG:i:0	NM:i:0	MD:Z:31	YT:Z:UU
D2D0JJN1:133:D0BCAACXX:1:2305:7383:186347	256	chromosome:AGPv2:8:1:175793759:1	120876724	37	4M3I24M	*	0	0	GGTGGCCGGTGGGTGGGTGGGGCGTTTGGTA	HIFGIIAAB=DBA/9>B',;B@>B05;?82:	AS:i:-14	XS:i:-14	XN:i:0	XM:i:0	XO:i:1	XG:i:3	NM:i:3	MD:Z:28	YT:Z:UU
D2D0JJN1:133:D0BCAACXX:1:2306:13121:149076	16	chromosome:AGPv2:8:1:175793759:1	12786789	255	31M	*	0	0	ACAGACCGGGTCGCCACCGACACGCCCACGC	>?>>;DDBBBB=2?BBDDDB<:HGGIF<IIH	AS:i:0	XN:i:0	XM:i:0	XO:i:0	XG:i:0	NM:i:0	MD:Z:31	YT:Z:UU
D2D0JJN1:133:D0BCAACXX:1:2307:15519:27174	16	chromosome:AGPv2:5:1:217872852:1	87925745	255	31M	*	0	0	CCGCCGGCCGCCTCCCTCACCACCCGCACGA	####B;37DB?;;15A>DBA?/IIGHC;GEE	AS:i:0	XN:i:0	XM:i:0	XO:i:0	XG:i:0	NM:i:0	MD:Z:31	YT:Z:UU
D2D0JJN1:133:D0BCAACXX:1:2307:15386:28827	0	chromosome:AGPv2:2:1:237068873:1	199389417	255	31M	*	0	0	TGGGTCGGCGTACCTGGTGGTGCTCACGGCC	IIIH3BFGHFBEFDCED>AB;@CACCCBB@9	AS:i:-6	XN:i:0	XM:i:1	XO:i:0	XG:i:0	NM:i:1	MD:Z:0G30	YT:Z:UU
D2D0JJN1:133:D0BCAACXX:1:2307:15593:77818	0	chromosome:AGPv2:4:1:241473504:1	203403561	255	31M	*	0	0	GCTGGCGTCAGTGGCCATTTCTGACGATTCA	IIEHIHIJIJJDAGIIHHHHHHHFFFFDDEE	AS:i:0	XN:i:0	XM:i:0	XO:i:0	XG:i:0	NM:i:0	MD:Z:31	YT:Z:UU
D2D0JJN1:133:D0BCAACXX:1:2307:19542:142119	16	chromosome:AGPv2:2:1:237068873:1	145058851	255	31M	*	0	0	CTCGCAGCAACTCCCCACGTCTCATCCAAAC	8DDEDCEEFFFGHIGIGIHCIGJIHGIJIIJ	AS:i:-6	XN:i:0	XM:i:1	XO:i:0	XG:i:0	NM:i:1	MD:Z:23G7	YT:Z:UU
D2D0JJN1:133:D0BCAACXX:1:2307:13424:186195	4	*	0	0	*	*	0	0	CACCGACGGCTACTTCGCTCCCGGAAATGCT	DG@E=://'3889C:(883?>?#########	YT:Z:UU
D2D0JJN1:133:D0BCAACXX:1:2308:19508:16035	16	chromosome:AGPv2:10:1:150189435:1	88861187	1	31M	*	0	0	CCATCCGGAGATACCGCATCGCCTTGGCGTT	###B@BC@>@;?9CFFFFEGIIHGGHGGFDB	AS:i:0	XS:i:0	XN:i:0	XM:i:0	XO:i:0	XG:i:0	NM:i:0	MD:Z:31	YT:Z:UU
D2D0JJN1:133:D0BCAACXX:1:2308:19508:16035	256	chromosome:AGPv2:9:1:156750706:1	26825013	1	31M	*	0	0	AACGCCAAGGCGATGCGGTATCTCCGGATGG	BDFGGHGGHIIGEFFFFC9?;@>@CB@B###	AS:i:0	XS:i:0	XN:i:0	XM:i:0	XO:i:0	XG:i:0	NM:i:0	MD:Z:31	YT:Z:UU
D2D0JJN1:133:D0BCAACXX:1:2308:19508:16035	256	chromosome:AGPv2:5:1:217872852:1	145336666	1	31M	*	0	0	AACGCCAAGGCGATGCGGTATCTCCGGATGG	BDFGGHGGHIIGEFFFFC9?;@>@CB@B###	AS:i:-5	XS:i:0	XN:i:0	XM:i:1	XO:i:0	XG:i:0	NM:i:1	MD:Z:16A14	YT:Z:UU
D2D0JJN1:133:D0BCAACXX:1:2308:7947:173055	0	chromosome:AGPv2:1:1:301354135:1	196643572	255	31M	*	0	0	CTTTGCCGCAGGTTGTTCTTGACGAAGAGCT	ICGGDHHGGGGI@)?=?AEFFFFD?A?9?CA	AS:i:0	XN:i:0	XM:i:0	XO:i:0	XG:i:0	NM:i:0	MD:Z:31	YT:Z:UU
