# Supplementary material for: Identification of the Maize Gravitropism Gene lazy plant1 by a Transposon-Tagging Genome Resequencing Strategy
Source: PLoS One. 2014 Jan 31;9(1):e87053. doi: 10.1371/journal.pone.0087053 (PMC3909067; doi:10.1371/journal.pone.0087053)
Supplement: File S1 — MuTaq Supplementals. (ZIP) [file pone.0087053.s005.zip › MuTaq_Supplementals/Scripts/barcodes.fasta]

>
TGAC
>
TAAT
>
AAAA
>
GGAA
>
AGAG
>
AGTC
>
TATA
>
ATGC
>
GAAG
>
TGTG
