# Supplementary material for: Identification of the Maize Gravitropism Gene lazy plant1 by a Transposon-Tagging Genome Resequencing Strategy
Source: PLoS One. 2014 Jan 31;9(1):e87053. doi: 10.1371/journal.pone.0087053 (PMC3909067; doi:10.1371/journal.pone.0087053)
Supplement: File S1 — MuTaq Supplementals. (ZIP) [file pone.0087053.s005.zip › MuTaq_Supplementals/Scripts/dynamicBarcodeParser.java]

import java.io.BufferedWriter;
import java.io.File;
import java.io.FileNotFoundException;
import java.io.FileWriter;
import java.io.IOException;
import java.io.PrintStream;
import java.util.Arrays;
import java.util.Date;
import java.util.Scanner;


/**********CURRENTLY STATUS*************
 * 
 * KNOWN TO BE WORKING:
 *    +PE SINGLE BARCODE
 *    +PE SINGLE BARCODE W/SECOND PASS
 * 
 * 
 */


public class dynamicBarcodeParser {

	@SuppressWarnings("null")
	public static void main(String[] args) throws IOException {
		
		Scanner input= new Scanner(System.in);
		
		//INITIAL PARAMETERS
		
		System.out.print("One file or multiple? (one/multiple): ");
		String inputType = input.next();
		boolean multipleInput = false;
		
		if (inputType.equalsIgnoreCase("multiple")) {
			multipleInput = true;
		}
		
		int numberOfInputFiles = 1;
		
		
		if (multipleInput) {
			System.out.print("How many input files: ");
			numberOfInputFiles = input.nextInt();
			
		}
		
		
		System.out.print("Select input file 1. For multiple file input, select base name of read 1: ");
		String fileName1 = input.next();
		
		
		
		
		File f1 = null;
		Scanner reads1 = null;
		Scanner fileSize = null;
		
		if (!multipleInput) {
			f1 = new File(fileName1);
			reads1 = new Scanner(f1);
			fileSize = new Scanner(f1);
		}
		
		System.out.print("Select input file 2. For multiple file input, select base name of read 2:: ");
		String fileName2 = input.next();
		
		
		File f2;
		Scanner reads2 = null;
		
		if (!multipleInput) {
			f2 = new File(fileName2);
			reads2 = new Scanner(f2);
		}
		
		System.out.print("Barcode fasta: ");
		String barcodeFastFileName = input.next();
		File f3 = new File(barcodeFastFileName);
		Scanner barcodeScanner = new Scanner(f3);
		Scanner barcodeCounter = new Scanner(f3);
		
		System.out.print("Single (S) or Paired-End (PE) reads: ");
		String readType = input.next();
		
		boolean pairedEndRead = true;
		boolean singleBarcode = true;
		
		if (readType.equalsIgnoreCase("S") || readType.equalsIgnoreCase("Single")) {
			pairedEndRead = false;
		} 
		
		if (pairedEndRead) {
			System.out.print("Barcodes at one end or both ends (one/both): ");
			String barcodeEnd = input.next();
			
			if (barcodeEnd.equalsIgnoreCase("both")) {
				singleBarcode = false;
			}
		}
		
		boolean secondPass = false;
		int secondPassThreshhold = -1;
		int mismatch = -1;
		int stringency = -1;
		int asciiOffset = -1;

		System.out.print("Enable second pass retrieval (yes/no): ");
		String secondPassResponse = input.next();
		if (secondPassResponse.equalsIgnoreCase("yes") || secondPassResponse.equalsIgnoreCase("y")) {
			
			secondPass = true;

			System.out.print("Perform second pass if parser efficiency is below: ");
			secondPassThreshhold = input.nextInt();
			
			System.out.print("Maximum mismatch: ");
			mismatch = input.nextInt();
			
			System.out.print("Stringency: ");
			stringency = input.nextInt();
			
		
			asciiOffset = 33;

			System.out.print("Are you using CASAVA 1.8 or higher? (Yes/No): ");
			String casava = input.next();
			
			
			if (casava.equalsIgnoreCase("n") || casava.equalsIgnoreCase("no")) {
				asciiOffset = 64;
				
			}
			
		}

		
		//VARIABLE INITIALIZATIONS
		int numberOfBarcodes = 0;
		
		while (barcodeCounter.hasNextLine()) {
			barcodeCounter.nextLine();
			barcodeCounter.nextLine();

			numberOfBarcodes++;
		}
		
		barcodeCounter.close();

		String[] barcodes = new String[numberOfBarcodes];
		
		for (int i = 0; i < numberOfBarcodes; i++) {
			barcodeScanner.nextLine();
			barcodes[i] = barcodeScanner.nextLine();
		}
		
		barcodeScanner.close();
		
		int numberOfWriters;
		
		if (!pairedEndRead) {
			numberOfWriters = (numberOfBarcodes + 1);
		} else {
			numberOfWriters = ((numberOfBarcodes * 2) + 2);
		}
		
		//OK
		FileWriter[] fileWriterArray = new FileWriter[numberOfWriters];
		BufferedWriter[] bufferedWriterArray = new BufferedWriter[numberOfWriters];
		
		//check later, who's REALLY gonna use this anyway
		if (!pairedEndRead) {
			for (int i = 0; i < numberOfWriters - 1; i++) {
				fileWriterArray[i] = new FileWriter(barcodes[i], true);
				bufferedWriterArray[i] = new BufferedWriter(fileWriterArray[i]);
			}
		}

		
		if (pairedEndRead) {
			
			for (int i = 0; i < numberOfWriters - 2; i += 2) {
				fileWriterArray[i] = new FileWriter(barcodes[i / 2] + "_1", true);
				bufferedWriterArray[i] = new BufferedWriter(fileWriterArray[i]);
			}
			
			for (int i = 1; i <= numberOfWriters - 3; i += 2) {
				fileWriterArray[i] = new FileWriter(barcodes[i / 2] + "_2", true);
				bufferedWriterArray[i] = new BufferedWriter(fileWriterArray[i]);
			}
			
			fileWriterArray[numberOfWriters - 1] = new FileWriter("Unassigned_2", true);
			bufferedWriterArray[numberOfWriters - 1] = new BufferedWriter(fileWriterArray[numberOfWriters -1]);
		}
		
		
		fileWriterArray[numberOfWriters - 2] = new FileWriter("Unassigned_1", true);
		bufferedWriterArray[numberOfWriters - 2] = new BufferedWriter(fileWriterArray[numberOfWriters -2]);
		
	   
		
		
		PrintStream output1 = new PrintStream(new File("temporaryCounter"));
		
		//messy temp fix to prob of no progress in double barcode procedure
		String line;
		
		if (!multipleInput) {
			for (int i = 0; i < 4; i++) {
				line = fileSize.nextLine();
				output1.println(line);
			}
		}

		
		output1.close();

	    File read;
	    double readLength = 0;
	    
	    if (!multipleInput) {
	    	read = new File("temporaryCounter");
	    	readLength = read.length();
			read.delete();
	    }

	    int estimatedReads = 0;
		
		double totalLength = 0;
		
		if (!multipleInput) {
			estimatedReads = (int) (totalLength / readLength);
			totalLength = f1.length();
		}
		
		System.out.println("***PARAMETERS***");
		System.out.println("multiple files?" + multipleInput);
		System.out.println("singleBarcode?" + singleBarcode);
		System.out.println("pairedEndRead?" + pairedEndRead);
		
		Date startTime = new Date();
        
	    System.out.println(startTime.toString());
		
	    if(!pairedEndRead) {
	    	parseBarcodesSingle(reads1, barcodes, bufferedWriterArray, estimatedReads);
	    } else if (pairedEndRead && singleBarcode) {
	    	parseBarcodesPairedEndSingleBarcodes(reads1, reads2, barcodes, bufferedWriterArray, estimatedReads);
	    } else if (pairedEndRead && !singleBarcode && !multipleInput) {
	    	parseBarcodesPairedEndDoubleBarcodes(reads1, reads2, barcodes, bufferedWriterArray, estimatedReads);
	    } else if (pairedEndRead && !singleBarcode && multipleInput) {
	    	parseBarcodesPairedEndDoubleBarcodesMultipleInput(fileName1, fileName2, barcodes, bufferedWriterArray, numberOfInputFiles); //no progress yet, no second pass, stills needs to be dynamic for file iteration
	    }
	
	    if (!secondPass) {
			for (int i = 0; i < bufferedWriterArray.length; i++) {
				bufferedWriterArray[i].close();
			}
	    } else {
	    	bufferedWriterArray[bufferedWriterArray.length - 2].close();
	    	bufferedWriterArray[bufferedWriterArray.length - 1].close();

	    }
	    
	    
	    
	    //secondPass
	    
	    File unassigned1 = new File("Unassigned_1");
	    double unassignedSize = unassigned1.length();
	    double parserEfficiency = ((unassignedSize / totalLength) * 100);
	    
	    parserEfficiency = (100 - parserEfficiency);
	    
	    if (secondPass) {
	    	
	    	if (parserEfficiency < secondPassThreshhold) {
		    	BarcodeSecondPass BarcodeSecondPass = new BarcodeSecondPass();
		    	
		    	Scanner unassignedReads1 = new Scanner(unassigned1);
		    	
		    	if (pairedEndRead) {
			    	File unassigned2 = new File("Unassigned_2");
			    	Scanner unassignedReads2 = new Scanner (unassigned2);
			    	
			    	BarcodeSecondPass.identifySingleMismatches(unassignedReads1, unassignedReads2, mismatch, barcodes, pairedEndRead);
			    	BarcodeSecondPass.assessQuality( bufferedWriterArray, barcodes, stringency, asciiOffset);	
			    	

		    	}
		    	
		    	//FUTURE SINGLE READ OPTION HERE
		    	
		    }
	    	
	    	
	    }
	    
		Date endTime = new Date();
        
	    System.out.println(endTime.toString());
	}
	
	
	private static void parseBarcodesPairedEndDoubleBarcodesMultipleInput(String fileName1, String fileName2, String[] barcodes,
			BufferedWriter[] bufferedWriterArray, int numberOfInputFiles) throws IOException {
		
		for (int i = 1; i <= numberOfInputFiles; i++ ) {
			
			if (i < 10) {
				fileName1 = fileName1 + "_00" + i;
				fileName2 = fileName2 + "_00" + i;

			} else {
				fileName1 = fileName1 + "_0" + i;
				fileName2 = fileName2 + "_0" + i;

			}

			Date time = new Date();
        

			System.out.println(fileName1 + "   " + time.toString());
			
			Scanner reads1 = new Scanner(new File(fileName1)); //separate into two statements to allow explicit closing of file?
			Scanner reads2 = new Scanner(new File(fileName2));
			
			while (reads1.hasNextLine()) {
				String header1 = reads1.nextLine();
				String line1 = reads1.nextLine();
				String plus1 = reads1.nextLine();
				String quality1 = reads1.nextLine();
				
				String header2 = reads2.nextLine();
				String line2 = reads2.nextLine();
				String plus2 = reads2.nextLine();
				String quality2 = reads2.nextLine();
				
				boolean match = false;

				//readsCounted++;
				
				//percentCompleted = (double)Math.round((readsCounted / estimatedReads) * 100) / 100  ;
				

				/*if (percentCompleted >=  lastPercentCompleted + .01) {
					System.out.println(percentCompleted);
					lastPercentCompleted = percentCompleted;
				}
				*/
				
				for (int j = 0; j < barcodes.length; j++) {

					
					
					if (line1.substring(0, barcodes[j].length()).equals(barcodes[j]) /*&& ((line1.charAt(barcodes[j].length()) == 'T' || line1.charAt(barcodes[j].length()) == 'N')) */
							&& line2.substring(0, barcodes[j].length()).equals(barcodes[j])/* && ((line2.charAt(barcodes[j].length()) == 'T' || line2.charAt(barcodes[j].length()) == 'N'))*/) {
						
						
						bufferedWriterArray[j * 2].write(header1 + "\n");
						bufferedWriterArray[j * 2].write(line1 + "\n");
						//bufferedWriterArray[j * 2].write(line1.substring(barcodes[j].length() + 1) + "\n");
						bufferedWriterArray[j * 2].write(plus1 + "\n");
						bufferedWriterArray[j * 2].write(quality1 + "\n");
						//bufferedWriterArray[j * 2].write(quality1.substring(barcodes[j].length() + 1) + "\n");
						
						bufferedWriterArray[j * 2 + 1].write(header2 + "\n");
						bufferedWriterArray[j * 2 + 1].write(line2 + "\n");
						//bufferedWriterArray[j * 2 + 1].write(line2.substring(barcodes[j].length() + 1) + "\n");
						bufferedWriterArray[j * 2 + 1].write(plus2 + "\n");
						bufferedWriterArray[j * 2 + 1].write(quality2 + "\n");
						//bufferedWriterArray[j * 2 + 1].write(quality2.substring(barcodes[j].length() + 1) + "\n");
						
						match = true;
						break;
					} 
				}
					
				if (match == false) {
					
						
					bufferedWriterArray[bufferedWriterArray.length - 2].write(header1 + "\n");
					bufferedWriterArray[bufferedWriterArray.length - 2].write(line1 + "\n");
					bufferedWriterArray[bufferedWriterArray.length - 2].write(plus1 + "\n");				
					bufferedWriterArray[bufferedWriterArray.length - 2].write(quality1 + "\n");
							
					bufferedWriterArray[bufferedWriterArray.length - 1].write(header2 + "\n");
					bufferedWriterArray[bufferedWriterArray.length - 1].write(line2 + "\n");
					bufferedWriterArray[bufferedWriterArray.length - 1].write(plus2 + "\n");
					bufferedWriterArray[bufferedWriterArray.length - 1].write(quality2 + "\n");
						
				}
					
			}
			
			fileName1 = fileName1.substring(0, (fileName1.length() - 4));
			fileName2 = fileName2.substring(0, (fileName2.length() - 4));
			
			
				
		}
		
		
	}

		
		
	


	//*********************************
	//***** Handles single reads ******
	//*********************************
	
	
	public static void parseBarcodesSingle(Scanner reads1, String[] barcodes, BufferedWriter[] bufferedWriterArray, int estimatedReads) throws IOException {
		
		double readsCounted = 0;
		double percentCompleted = 0;
		double lastPercentCompleted = 0;

		while (reads1.hasNextLine()) {
			String header1 = reads1.nextLine();
			String line1 = reads1.nextLine();
			String plus1 = reads1.nextLine();
			String quality1 = reads1.nextLine();
			
			boolean match = false;

			readsCounted++;
			
			percentCompleted = (double)Math.round((readsCounted / estimatedReads) * 100) / 100  ;
			

			if (percentCompleted >=  lastPercentCompleted + .01) {
				System.out.println(percentCompleted);
				lastPercentCompleted = percentCompleted;
			}
			
			for (int i = 0; i < barcodes.length; i++) {
				
				if (line1.substring(0, barcodes[i].length()).equals(barcodes[i]) && (line1.charAt(barcodes[i].length()) == 'T' || line1.charAt(barcodes[i].length()) == 'N')) {
					bufferedWriterArray[i].write(header1 + "\n");
					bufferedWriterArray[i].write(line1.substring(barcodes[i].length() + 1) + "\n");
					bufferedWriterArray[i].write(plus1 + "\n");
					bufferedWriterArray[i].write(quality1.substring(barcodes[i].length() + 1) + "\n");
		
					match = true;
					break;
				} 
			}
		
			if (match == false) {
				bufferedWriterArray[bufferedWriterArray.length - 1].write(header1 + "\n");
				bufferedWriterArray[bufferedWriterArray.length - 1].write(line1 + "\n");
				bufferedWriterArray[bufferedWriterArray.length - 1].write(plus1 + "\n");				
				bufferedWriterArray[bufferedWriterArray.length - 1].write(quality1 + "\n");
			}			
		}
	}

	
	//*********************************************************************************************************************************
	//***** Parses paired-end reads with a single barcode integrate this and double barcode into single proc using boolean param? *****
	//*********************************************************************************************************************************

	public static void parseBarcodesPairedEndSingleBarcodes(Scanner reads1, Scanner reads2, String[] barcodes, BufferedWriter[] bufferedWriterArray, int estimatedReads) throws IOException {
		
		double readsCounted = 0;
		double percentCompleted = 0;
		double lastPercentCompleted = 0;

		while (reads1.hasNextLine()) {
			String header1 = reads1.nextLine();
			String line1 = reads1.nextLine();
			String plus1 = reads1.nextLine();
			String quality1 = reads1.nextLine();
			
			String header2 = reads2.nextLine();
			String line2 = reads2.nextLine();
			String plus2 = reads2.nextLine();
			String quality2 = reads2.nextLine();
			
			boolean match = false;

			readsCounted++;
			
			percentCompleted = (double)Math.round((readsCounted / estimatedReads) * 100) / 100  ;
			

			if (percentCompleted >=  lastPercentCompleted + .01) {
				System.out.println(percentCompleted);
				lastPercentCompleted = percentCompleted;
			}
			
			for (int i = 0; i < barcodes.length; i++) {
				
				if (line1.substring(0, barcodes[i].length()).equals(barcodes[i]) && (line1.charAt(barcodes[i].length()) == 'T' || line1.charAt(barcodes[i].length()) == 'N')) {
					bufferedWriterArray[i * 2].write(header1 + "\n");
					bufferedWriterArray[i * 2].write(line1.substring(barcodes[i].length() + 1) + "\n");
					bufferedWriterArray[i * 2].write(plus1 + "\n");
					bufferedWriterArray[i * 2].write(quality1.substring(barcodes[i].length() + 1) + "\n");
					
					bufferedWriterArray[i * 2 + 1].write(header2 + "\n");
					bufferedWriterArray[i * 2 + 1].write(line2 + "\n");
					bufferedWriterArray[i * 2 + 1].write(plus2 + "\n");
					bufferedWriterArray[i * 2 + 1].write(quality2 + "\n");
					
					match = true;
					break;
				} 
			}
		
			if (match == false) {
			
				bufferedWriterArray[bufferedWriterArray.length - 2].write(header1 + "\n");
				bufferedWriterArray[bufferedWriterArray.length - 2].write(line1 + "\n");
				bufferedWriterArray[bufferedWriterArray.length - 2].write(plus1 + "\n");				
				bufferedWriterArray[bufferedWriterArray.length - 2].write(quality1 + "\n");
					
				bufferedWriterArray[bufferedWriterArray.length - 1].write(header2 + "\n");
				bufferedWriterArray[bufferedWriterArray.length - 1].write(line2 + "\n");
				bufferedWriterArray[bufferedWriterArray.length - 1].write(plus2 + "\n");
				bufferedWriterArray[bufferedWriterArray.length - 1].write(quality2 + "\n");
			}
		}
	}
	
	
	
	//*********************************************************************************************************************************
	//***** Parses paired-end reads with double barcodes integrate this and double barcode into single proc using boolean param? *****
	//*********************************************************************************************************************************
	
	
	
	public static void parseBarcodesPairedEndDoubleBarcodes(Scanner reads1, Scanner reads2, String[] barcodes, BufferedWriter[] bufferedWriterArray, int estimatedReads) throws IOException {
	
		System.out.println("Successfully started double barcode parsing!");
		
		double readsCounted = 0;
		double percentCompleted = 0;
		double lastPercentCompleted = 0;

		while (reads1.hasNextLine()) {
			String header1 = reads1.nextLine();
			String line1 = reads1.nextLine();
			String plus1 = reads1.nextLine();
			String quality1 = reads1.nextLine();
			
			String header2 = reads2.nextLine();
			String line2 = reads2.nextLine();
			String plus2 = reads2.nextLine();
			String quality2 = reads2.nextLine();
			
			boolean match = false;

			readsCounted++;
			
			percentCompleted = (double)Math.round((readsCounted / estimatedReads) * 100) / 100  ;
			

			if (percentCompleted >=  lastPercentCompleted + .01) {
				System.out.println(percentCompleted);
				lastPercentCompleted = percentCompleted;
			}
			
			for (int i = 0; i < barcodes.length; i++) {
				
				if (line1.substring(0, barcodes[i].length()).equals(barcodes[i]) && (line1.charAt(barcodes[i].length()) == 'T' || line1.charAt(barcodes[i].length()) == 'N')) {
					bufferedWriterArray[i * 2].write(header1 + "\n");
					bufferedWriterArray[i * 2].write(line1.substring(barcodes[i].length() + 1) + "\n");
					bufferedWriterArray[i * 2].write(plus1 + "\n");
					bufferedWriterArray[i * 2].write(quality1.substring(barcodes[i].length() + 1) + "\n");
					
					bufferedWriterArray[i * 2 + 1].write(header2 + "\n");
					bufferedWriterArray[i * 2 + 1].write(line2.substring(barcodes[i].length() + 1) + "\n");
					bufferedWriterArray[i * 2 + 1].write(plus2 + "\n");
					bufferedWriterArray[i * 2 + 1].write(quality2.substring(barcodes[i].length() + 1) + "\n");
					
					match = true;
					break;
				} 
			}
		
			//check second barcode
			if (match == false) {
				
				for (int i = 0; i < barcodes.length; i++) {
					
					if (line2.substring(0, barcodes[i].length()).equals(barcodes[i]) && (line2.charAt(barcodes[i].length()) == 'T' || line2.charAt(barcodes[i].length()) == 'N')) {
						bufferedWriterArray[i * 2].write(header1 + "\n");
						bufferedWriterArray[i * 2].write(line1.substring(barcodes[i].length() + 1) + "\n");
						bufferedWriterArray[i * 2].write(plus1 + "\n");
						bufferedWriterArray[i * 2].write(quality1.substring(barcodes[i].length() + 1) + "\n");
						
						bufferedWriterArray[i * 2 + 1].write(header2 + "\n");
						bufferedWriterArray[i * 2 + 1].write(line2.substring(barcodes[i].length() + 1) + "\n");
						bufferedWriterArray[i * 2 + 1].write(plus2 + "\n");
						bufferedWriterArray[i * 2 + 1].write(quality2.substring(barcodes[i].length() + 1) + "\n");
						
						match = true;
						break;
					} 
				}
				
				if (match == false) {
					
					bufferedWriterArray[bufferedWriterArray.length - 2].write(header1 + "\n");
					bufferedWriterArray[bufferedWriterArray.length - 2].write(line1 + "\n");
					bufferedWriterArray[bufferedWriterArray.length - 2].write(plus1 + "\n");				
					bufferedWriterArray[bufferedWriterArray.length - 2].write(quality1 + "\n");
						
					bufferedWriterArray[bufferedWriterArray.length - 1].write(header2 + "\n");
					bufferedWriterArray[bufferedWriterArray.length - 1].write(line2 + "\n");
					bufferedWriterArray[bufferedWriterArray.length - 1].write(plus2 + "\n");
					bufferedWriterArray[bufferedWriterArray.length - 1].write(quality2 + "\n");
					
				}
				
			}
			
		}
	}
}
