# Supplementary material for: Identification of the Maize Gravitropism Gene lazy plant1 by a Transposon-Tagging Genome Resequencing Strategy
Source: PLoS One. 2014 Jan 31;9(1):e87053. doi: 10.1371/journal.pone.0087053 (PMC3909067; doi:10.1371/journal.pone.0087053)
Supplement: File S1 — MuTaq Supplementals. (ZIP) [file pone.0087053.s005.zip › MuTaq_Supplementals/Scripts/dynamicMuFinderOneSide.java]

import java.io.File;
import java.io.FileNotFoundException;
import java.io.PrintStream;
import java.util.Arrays;
import java.util.Date;
import java.util.Scanner;


public class dynamicMuFinderOneSide {
	
	
	public static void main(String[] args) throws FileNotFoundException {
		
		Scanner input= new Scanner(System.in);
		
		System.out.print("Input file 1: ");
		String fileName1 = input.next();
		File f1 = new File(fileName1);
		Scanner reads1 = new Scanner(f1);
		
		System.out.print("Input file 2: ");
		String fileName2 = input.next();
		File f2 = new File(fileName2);
		Scanner reads2 = new Scanner(f2);
		
		System.out.print("Output name for Mu tag file: "); 
		String outputFile1 = input.next();
		/*System.out.print("Output name for file 2: "); 
		String outputFile2 = input.next();*/
		PrintStream output1 = new PrintStream(new File(outputFile1));
		//PrintStream output2 = new PrintStream(new File(outputFile2));

		System.out.print("Maximum errors per read: "); 
		
		int maxError = input.nextInt();

		System.out.print("Correction factor: "); 
		
		int correctionFactor = input.nextInt();
		
		System.out.print("Mu fasta file: ");
		String muFileName = input.next();
		File muFile = new File(muFileName);
		Scanner counter = new Scanner(muFile);
		Scanner mu = new Scanner(muFile);
		
		boolean[][] possibilities = getArray(counter, mu);

		Date startTime = new Date();
        
	    System.out.println(startTime.toString());
		
		processReads(reads1, reads2, output1, /*output2,*/ maxError, correctionFactor, possibilities);
		
		Date endTime = new Date();
        
	    System.out.println(endTime.toString());
	}

	public static boolean[][] getArray(Scanner counter, Scanner mu) {
		
		int sequenceCount = 0;
		
		while (counter.hasNextLine()) {
			counter.nextLine();
			counter.nextLine();

			sequenceCount++;
		}
		
		String[] sequences = new String[sequenceCount];
		
		for (int i = 0; i < sequenceCount; i++) {
			mu.nextLine();
			sequences[i] = mu.nextLine();
		}
		
		boolean[][] possibilities = new boolean[sequences[0].length()][4];
		
		
		for (int i = 0; i < sequences[0].length(); i++) {
			

			for (int n = 0; n < sequences.length; n++) {

				switch (sequences[n].charAt(i))  {
					
					case 'A':
						possibilities[i][0] = true;
						break;
					case 'G':
						possibilities[i][1] = true;
						break;
					case 'C':
						possibilities[i][2] = true;
						break;
					case 'T':
						possibilities[i][3] = true;
						break;
				}
			}
		}
		return possibilities;
	}

	public static void processReads(Scanner reads1, Scanner reads2, PrintStream output1, /*PrintStream output2,*/ int maxError, int correctionFactor, boolean[][] possibilities) {
		
		int readCount = 0;
		
		while (reads1.hasNextLine()) {
			int error = 0;

			while (error <= maxError) {
				error = 0;
				
				String header1 = reads1.nextLine();
				String line1 = reads1.nextLine();
				String plus1 = reads1.nextLine();
				String quality1 = reads1.nextLine();
				
				String header2 = reads2.nextLine();
				String line2 = reads2.nextLine();
				String plus2 = reads2.nextLine();
				String quality2 = reads2.nextLine();
				
				
				for (int i = 0; i < possibilities.length; i++) {
					
					if (error <= maxError) {
						if (line1.charAt(i) == 'A' && possibilities[i][0] != true)   {
								error++;
						} else if (line1.charAt(i) == 'G' && possibilities[i][1] != true)   {
							error++;
						} else if (line1.charAt(i) == 'C' && possibilities[i][2] != true)   {
							error++;
						} else if (line1.charAt(i) == 'T' && possibilities[i][3] != true)   {
							error++;
						} else if (line1.charAt(i) != 'A' && line1.charAt(i) != 'G' && line1.charAt(i) != 'C' && line1.charAt(i) != 'T')  {
							error++;
						}
					} else {
						break;
					}
				}
					
				if (error <= maxError) {
					
					line1 = line1.substring(possibilities.length);
					quality1 = quality1.substring(possibilities.length);
					
					output1.println(header1);
					output1.println(line1);
					output1.println(plus1);
					output1.println(quality1);
					
					/*output2.println(header2);
					output2.println(line2);
					output2.println(plus2);
					output2.println(quality2);*/

					readCount++;
				}

				
				//second read
				error = 0;
				
				maxError += correctionFactor;
				
				for (int i = 0; i < possibilities.length; i++) {
					
					if (error <= maxError) {
						if (line2.charAt(i) == 'A' && possibilities[i][0] != true)   {
								error++;
						} else if (line2.charAt(i) == 'G' && possibilities[i][1] != true)   {
							error++;
						} else if (line2.charAt(i) == 'C' && possibilities[i][2] != true)   {
							error++;
						} else if (line2.charAt(i) == 'T' && possibilities[i][3] != true)   {
							error++;
						} else if (line2.charAt(i) != 'A' && line2.charAt(i) != 'G' && line2.charAt(i) != 'C' && line2.charAt(i) != 'T')  {
							error++;
						}
					} else {
						break;
					}
				}
				
				if (error <= maxError) {

					line2 = line2.substring(possibilities.length);
					quality2 = quality2.substring(possibilities.length);
					
					output1.println(header2);
					output1.println(line2);
					output1.println(plus2);
					output1.println(quality2);
					
					/*output2.println(header2);
					output2.println(line2);
					output2.println(plus2);
					output2.println(quality2);*/

					readCount++;

					maxError -= correctionFactor;
					break;
				}
				maxError -= correctionFactor;
			}
		}
		System.out.println("Total reads identified with transposon end: " + readCount);
	}
}
